# Supplementary material for: Tiltable objective microscope visualizes selectivity for head motion direction and dynamics in zebrafish vestibular system
Source: Nat Commun. 2022 Dec 21;13:7622. doi: 10.1038/s41467-022-35190-9 (PMC9772181; doi:10.1038/s41467-022-35190-9)
Supplement: Supplementary file 11 — Source Data [file 41467_2022_35190_MOESM11_ESM.zip]

Archive with 12 entries (12 files):
- Fig_1.xlsx
- Fig_2.xlsx
- Fig_3.xlsx
- Fig_4.xlsx
- Fig_5.xlsx
- Fig_6.xlsx
- Fig_7.xlsx
- Supplementary_Fig_1.xlsx
- Supplementary_Fig_2.xlsx
- Supplementary_Fig_3.xlsx
- Supplementary_Fig_4.xlsx
- Supplementary_Fig_5.xlsx
