# Supplementary material for: Tiltable objective microscope visualizes selectivity for head motion direction and dynamics in zebrafish vestibular system
Source: Nat Commun. 2022 Dec 21;13:7622. doi: 10.1038/s41467-022-35190-9 (PMC9772181; doi:10.1038/s41467-022-35190-9)
Supplement: Supplementary file 11 — Source Data [file 41467_2022_35190_MOESM11_ESM.zip › Fig_1.xlsx]

## Sheet: Fig. 1e, Int. change (Green)
beads_001	beads_002	beads_003	beads_004	beads_005	beads_006	beads_007	beads_008	beads_009	beads_010	beads_011	beads_012	beads_013	beads_014	beads_015	beads_016	beads_017	beads_018	beads_019	beads_020	beads_021	beads_022	beads_023	beads_024	beads_025	beads_026	beads_027	beads_028	beads_029	beads_030	beads_031	beads_032	beads_033	beads_034	beads_035	beads_036	beads_037	beads_038	beads_039	beads_040	beads_041	beads_042	beads_043	beads_044	beads_045	beads_046	beads_047	beads_048	beads_049	beads_050
0.493143	0.472968	0.640223	0.790636	-0.19273	0.420566	0.534779	0.348425	0.882587	0.0814319	2.24087	-0.898656	-0.893102	0.213027	1.743	-0.172849	-0.857959	0.267587	1.25027	-0.895594	1.13602	-1.40738	-0.407634	0.284967	-0.283549	0.668826	0.199213	0.237362	1.00973	1.23695	0.983837	-0.359358	0.837387	1.56873	0.812766	-0.23175	1.00982	1.15697	-0.107839	0.456707	0.406658	0.607622	-0.0748487	0.388752	-0.479027	0.306964	0.659031	0.572228	0.873177	0.60436
0.395467	0.443896	-0.124289	0.573913	0.175398	0.0575149	0.303408	0.534768	0.159455	-0.255929	1.57466	0.230281	-0.142314	0.300686	0.853366	0.050308	-0.659871	-0.0119454	0.647937	-0.525546	0.0398519	-0.0705855	-0.530982	-0.342338	-0.544469	0.730511	-0.389351	0.842934	0.317615	0.746706	0.380186	-0.634716	0.0891249	0.199762	0.307663	-0.227639	0.404816	0.940865	-0.147526	0.294199	-0.0297649	0.991309	0.563019	0.0989369	0.0107538	0.209089	-0.251182	0.983211	0.741746	0.482864
0.0647644	-0.182043	-0.501533	0.366853	0.427804	0.214486	0.172765	0.00257026	-0.504162	-0.592056	0.916134	0.576133	-0.208285	0.359495	0.22959	-0.330079	-0.393711	-0.0694961	0.327709	-0.482307	-0.522587	0.513407	-0.638311	-0.696709	-0.549722	0.925343	-0.425503	0.936692	-0.165629	0.317183	0.136434	-0.404729	-0.299217	-0.6253	-0.320726	-0.562913	0.472778	0.867524	-0.267154	0.0263354	-0.228455	0.7879	0.582592	0.0474866	-0.176662	0.00451928	-0.538669	0.580599	0.22515	0.336056
-0.559431	-0.563539	-0.504699	0.415167	0.21732	0.322788	0.431608	-0.699574	-0.998195	-0.609325	0.510248	0.353624	-0.243732	0.13147	0.227015	-0.551581	-0.12551	-0.141712	0.232057	-0.405884	-0.663329	0.240258	-0.338752	-0.790978	-0.594376	0.223495	-0.505943	0.160301	-0.309742	0.0960299	0.0172321	-0.761444	0.0532875	-0.708469	-0.569541	-0.759615	0.217921	0.335073	-0.501874	-0.205121	-0.36607	0.176994	0.12633	-0.124123	-0.453039	-0.297715	-0.306679	-0.79239	-0.200528	0.196209
-0.182216	-1.30221	-0.437164	-0.072114	0.519508	0.282011	0.26861	-1.04468	-0.780616	-0.603774	0.122957	-0.281121	-0.640542	-0.0335849	0.0158713	-0.925347	-0.109853	-0.152822	0.376922	-0.133879	-0.228949	-0.0574743	-0.168147	-0.118265	-0.156153	0.381468	-0.653807	0.145531	-0.355783	-0.238896	0.142547	-0.88426	0.117548	-0.227857	-1.10528	-0.351532	0.286622	-0.45847	-0.267154	-0.0226814	-0.380372	0.183117	-0.327044	-0.250795	-0.761401	-0.581047	-0.111795	-0.908074	-0.176182	0.236708
0.319652	-1.05183	-0.424502	0.132875	0.96231	0.456521	0.307071	-0.866538	-0.778696	-0.310819	0.287107	-0.629842	-0.375182	-0.0557772	0.307482	-0.831009	0.039904	-0.434354	0.574465	-0.162035	-0.161133	0.347879	-0.289092	0.512495	-0.401313	0.0542397	-1.07715	0.526341	0.239009	0.209802	0.479776	-1.54058	0.224133	0.149714	-1.52072	-0.245842	0.27037	-0.587061	-0.004086	-0.12641	-0.3278	0.537551	-0.562555	-0.157664	-0.548496	-0.633555	0.329276	-1.13031	0.460623	-0.0271664
1.22757	-1.07853	-0.204751	0.487638	1.23611	0.500806	0.235034	-0.735352	-0.860608	-0.405182	0.626307	-0.94578	-0.380105	0.49792	1.02202	-0.992653	-0.039059	-0.677445	1.01946	-0.55521	-0.0649559	1.04496	-0.595059	0.691655	-0.445967	0.622187	-1.14964	1.81198	0.569531	1.06501	1.09158	-1.44671	-0.0468103	1.18012	-1.44077	-0.302797	0.663367	-0.313256	0.641111	-0.156918	-0.376893	0.983825	-0.469826	0.224306	-0.703427	-0.728068	0.167303	-1.07475	1.00651	0.22595
1.30013	-0.490563	-0.0105887	1.24893	1.31821	1.03135	-0.0360182	-0.333594	-0.932281	-0.423067	1.27906	-0.874069	-0.136899	1.19032	1.3632	-0.744394	0.0678133	-0.356805	1.1165	-0.55873	-0.0940203	1.47708	-0.578239	0.501637	-0.210876	1.04645	-0.796429	2.01619	1.00374	1.67414	1.42881	-0.674612	0.127743	1.6887	-1.17925	-0.720274	1.4863	0.286179	1.37475	-0.123969	-0.203329	1.56616	-0.401162	0.963498	-0.454038	-0.476451	0.413167	-1.35178	1.50314	-0.0372911
1.58851	-0.24256	0.111026	1.5471	1.15533	1.14667	-0.348583	0.256743	-0.41905	-0.0129304	1.17518	-0.374551	0.18754	1.62251	1.61747	-0.186641	-0.196985	-0.233038	1.11026	0.185388	0.186935	1.43173	-0.126497	0.284967	0.257116	1.16907	-0.117845	1.99628	0.793748	1.66775	1.27191	-0.0206357	0.164816	1.99341	-0.50603	-0.289879	1.39322	0.133142	2.02562	-0.0340712	-0.356406	1.76004	0.0955275	1.23801	-0.44954	-0.101336	-0.0159659	-0.866215	1.49572	0.330994
1.46944	0.36202	0.047185	0.919704	1.2645	1.39923	-0.206952	0.709186	0.231128	0.415709	1.04502	0.0999715	0.585334	1.07325	0.784486	0.6453	-0.167033	0.166262	0.830924	0.63387	0.00233244	1.10778	-0.0439976	0.201063	0.232162	1.26536	0.682754	1.523	0.878718	1.2785	1.05363	0.670889	-0.141347	1.13007	0.153741	0.271454	0.726897	0.218217	1.66674	-0.00132554	-0.230001	1.52602	0.523874	1.2341	0.156689	0.338258	0.0943825	0.46796	1.07917	-0.192958
1.6099	0.745296	-0.18602	0.6664	1.03043	0.914281	-0.166661	1.10722	0.566457	1.2218	0.401884	1.02935	0.793585	0.638286	0.399535	1.0872	-0.213322	-0.252592	0.628529	0.48756	-0.187731	1.07828	0.821041	0.0233842	-0.0961768	1.13672	1.23263	1.03302	0.445258	0.623985	0.603563	1.15355	-0.310648	0.484596	0.643153	0.646068	0.0236389	0.269556	1.18993	-0.131901	-0.0931603	0.654562	0.658314	0.580551	0.237153	0.82826	-0.0369386	1.26177	0.612597	-0.280283
0.825241	1.21341	-0.453257	0.069377	0.031291	0.326296	0.160556	0.81503	0.967059	1.29396	-0.0668406	1.02607	0.859064	0.0163477	-0.18626	1.20112	-0.0853476	-0.107048	0.341572	-0.219352	-0.419893	0.890353	1.2007	-0.242641	-0.315507	0.707191	1.1907	0.478178	-0.106113	0.0685455	0.1265	1.37258	-0.411982	0.563349	0.620737	1.26612	-0.521534	0.332628	0.0724532	-0.248443	0.0255128	-0.349555	0.612432	-0.0309915	0.759919	0.830151	-0.152449	1.13314	-0.115507	-0.600476
0.153138	1.37242	-0.214248	-0.041055	-0.778766	-0.228805	-0.0708155	0.469175	1.1456	1.45801	-0.381674	1.32152	0.806386	-0.0169407	-0.0259712	0.920591	0.185577	-0.452797	-0.102034	-0.276669	-0.234234	0.173064	1.59958	-0.384784	0.00407593	-0.197011	0.987159	-0.268031	-0.495404	-0.780273	-0.604248	1.67767	0.227841	0.303539	0.617748	1.08233	-0.664106	0.271022	-0.728657	-0.0735287	-0.148438	-1.03665	0.596389	-0.566987	0.551012	1.04942	0.057277	0.576033	-0.447224	-0.160053
-0.522686	1.47388	0.00682259	-0.649121	-1.6421	-0.168735	0.10195	0.253762	1.27231	1.01025	-0.75037	0.91215	0.795062	-0.244411	-0.362643	0.292222	0.355756	0.024496	-0.91716	0.297006	0.213533	-0.762745	1.05412	-0.05361	0.39852	-0.749161	0.740779	-0.650769	-1.03517	-0.885097	-0.931289	0.862545	0.0344419	0.260114	0.676776	0.778181	-0.84583	-0.102036	-1.21681	-0.207359	-0.0614626	-1.5081	0.805268	-0.656211	0.563507	0.947768	0.140522	0.0120723	-1.05626	-0.265096
-0.544082	0.926254	0.346606	-0.271582	-1.13816	-0.481362	0.00732574	0.369295	0.784676	0.949812	-0.52787	0.651122	0.224956	-0.348992	-0.733432	0.0627209	0.544994	0.17715	-1.06341	0.646942	0.265673	-1.44726	0.79541	0.208466	0.746559	-0.524239	0.433482	-0.767003	-0.825552	-0.815427	-0.804446	0.831254	0.237727	-0.352978	1.3485	-0.0755626	-1.13984	-0.224759	-0.748501	0.12681	0.0112102	-1.02373	0.502377	-0.613227	0.19917	0.703922	0.63225	-0.0236985	-1.09392	-0.242316
-0.758969	0.318115	0.168536	-0.431708	-0.487058	-0.508547	0.502424	0.525824	0.295762	0.795009	-0.760629	0.0151476	0.0039046	-0.425833	-0.75725	0.000656315	0.478965	0.48779	-0.858244	0.697723	0.394965	-1.04136	0.366896	0.576163	0.315779	-0.339186	0.0871402	-0.806175	-0.921752	-0.755985	-0.579541	0.187448	0.0653363	0.062129	0.815754	-0.192996	-0.540001	-0.37584	-0.0862948	0.100166	0.380759	-0.926446	0.0839766	-0.514234	0.0337435	0.161622	0.430913	0.00293935	-1.07889	-0.253073
-0.815714	-0.453778	0.29147	-0.504179	0.311208	-0.541871	0.723417	-0.0235179	-0.3077	0.606284	-0.793972	-0.31964	-0.0280962	-0.524589	-0.903377	-0.13561	0.565416	0.402464	-0.203232	0.301028	0.207897	-0.407105	0.141024	0.131966	0.29783	-0.665662	-0.292462	-0.573065	-0.243487	-0.957962	-0.703837	0.0137841	0.460166	-0.239633	0.0655726	0.2785	-0.220137	-0.00131507	-0.433839	0.355826	0.437196	-0.497179	-0.513463	-0.303874	-0.101196	-0.158465	0.354766	0.321071	-0.590068	0.284167
-0.849668	-0.0871138	0.447644	-0.867225	0.184132	-0.120065	0.70266	-0.58255	-0.291702	-0.0752219	-1.20306	-0.395449	0.385945	-0.543175	-0.340112	-0.140575	0.479646	0.53312	-0.409786	0.431751	0.479164	-0.250864	-0.27948	0.180334	0.143292	-0.780003	-0.230641	-0.593615	-0.192955	-1.18231	-0.812596	-0.342148	0.561809	-0.451603	-0.409642	0.325474	0.229002	0.562917	-0.764942	0.564096	0.614239	-0.496499	-0.421377	-0.323412	0.0172509	-0.19501	-0.023387	0.356081	-0.330248	0.63157
-1.03665	0.621295	0.236598	-0.932104	-0.65824	-0.62518	-0.145294	-0.523665	0.00203015	-0.402098	-0.958122	-0.202854	0.447977	-0.686037	-0.452121	0.0941669	0.293811	0.395798	-0.462464	0.327675	0.195566	-0.545319	0.0897629	-0.115798	0.0872551	-1.35547	0.279291	-0.740031	-0.259209	-1.11392	-1.15033	-0.130153	0.553776	-0.986679	-0.240029	0.577369	-0.380439	0.6167	-1.47591	0.279758	0.214153	-0.0461428	0.0724256	-0.370955	0.633475	0.128858	-0.302485	0.702372	-0.483363	0.721426
-1.02455	1.46498	-0.127719	-0.85135	-1.35345	-0.959731	-0.456027	0.185187	0.504382	-0.0776889	-0.994671	0.190532	0.619796	-1.12655	-0.403841	0.756189	0.175366	0.0269403	-1.02668	0.467449	-0.0887359	-0.906968	0.143427	0.0283197	-0.204747	-1.20502	0.693057	-0.842137	-0.676573	-1.37854	-0.933581	0.039599	0.0956128	-1.55046	0.546018	0.661922	-1.02238	0.196215	-1.28768	-0.0133255	0.000386557	-0.628476	0.48505	-0.527585	0.888861	0.307384	-0.232146	0.299761	-0.938332	0.0848377
-1.49107	0.849125	-0.348261	-1.47943	-2.03948	-1.64111	-0.300966	1.1348	0.368075	0.456414	-1.0729	0.453609	0.494747	-1.54183	-1.15057	1.03424	-0.0240832	-0.391913	-1.70733	-0.177118	-0.670375	-1.33964	0.407745	-0.306803	-0.498063	-1.40512	0.82628	-1.53248	-1.02469	-1.50062	-1.25171	0.306352	-0.213331	-1.59977	1.05635	0.519827	-1.13171	-0.75281	-1.55188	-0.67434	-0.418255	-1.23258	0.509436	-1.14466	1.2382	0.593026	-0.632239	0.740426	-1.49145	-0.260034
-1.50968	0.410077	-0.334544	-1.35036	-2.05739	-1.44906	-0.444428	1.13405	0.373195	0.162843	-1.24667	0.167175	0.327359	-1.64613	-1.37394	0.327806	-0.208557	-0.511459	-1.86259	-0.599455	-0.885628	-1.27299	0.221121	-0.696709	-0.416198	-0.907133	0.441797	-1.21781	-1.02506	-1.58946	-0.830935	0.412741	-0.715365	-1.97366	1.07204	0.245619	-1.25286	-1.06622	-1.30695	-0.797797	-0.201396	-1.57681	-0.0247947	-1.12057	0.847879	0.276089	-0.739361	0.107968	-1.34594	-0.446707
-1.41061	-0.237814	-0.302095	-1.07981	-1.65258	-1.65076	-0.567745	0.645829	0.195292	-0.253462	-1.51469	0.0811218	0.224464	-1.08356	-1.40806	0.235674	-0.556402	-0.192152	-1.31571	-0.821182	-0.553061	-1.25988	0.209106	-0.626625	-0.406566	-0.530257	0.329543	-1.25377	-0.561658	-0.972024	-0.826605	0.713914	-0.703934	-1.30684	0.699192	-0.162464	-1.09847	-1.34882	-0.887972	-0.404443	-0.0162354	-1.11829	0.014671	-0.820005	0.95733	0.175064	-0.992001	0.192448	-1.10533	-0.195489
-0.771062	-0.123306	-0.399704	-0.474501	-0.746887	-1.42188	-0.83025	-0.049606	0.352077	-0.424918	-1.20691	-0.123767	0.476531	-0.20502	-0.528725	0.0387226	-0.216726	0.14493	-0.106193	-0.371192	-0.207283	-0.396726	0.16265	-0.533837	0.0172095	-0.268475	0.201925	-0.510132	-0.205307	0.0896382	-0.105536	0.368152	-0.895479	-1.25238	0.0760333	-0.219419	-0.772697	-0.92736	-0.436107	-0.0792235	0.378053	-0.479491	-0.0937794	0.0647452	0.625479	-0.00451204	-0.500273	-0.18657	-0.139663	-0.229027
0.0684854	-0.355882	-0.246696	0.215009	0.324309	-0.571687	-0.633676	-0.369372	0.131298	-0.403948	-0.890795	-0.114342	-0.00889571	0.433007	-0.242265	0.533584	-0.00230035	0.357135	0.313153	-0.198235	0.333666	0.351157	-0.542997	-0.258928	0.244858	0.237788	-0.00613347	-0.382339	0.478946	0.503182	0.281616	0.25707	-0.849755	-0.281585	0.451871	-0.321586	-0.444707	-0.576304	0.520349	0.161996	0.527264	0.208968	-0.271535	0.364004	0.0547341	-0.0393772	-0.246342	-0.0777352	0.205369	-0.32711
0.437328	-0.909437	0.351882	0.326132	0.991568	0.383735	-0.552483	-0.458817	0.247767	-0.483509	0.201826	-0.328655	-0.394382	0.570322	0.377648	0.0878226	0.161071	0.397576	0.388705	0.291475	0.439531	1.08647	-0.55421	0.161085	0.610846	0.0557442	-0.29915	-0.0529021	0.840163	0.803592	0.636165	0.390055	-0.300144	0.380819	0.309158	-0.507132	0.551821	0.104295	1.19956	0.05542	0.178976	0.427343	-0.47496	0.552221	-0.415555	-0.273562	0.168916	-0.153843	0.744789	-0.274588
0.50198	-1.20965	0.765004	0.559419	1.24834	1.21858	-0.234424	-0.629508	-0.267384	-0.773997	0.827647	-0.409791	-0.753775	0.527879	0.301044	-0.416418	0.318997	0.156041	0.443462	0.450354	0.596126	1.14766	-0.593457	0.212415	0.800844	0.358148	-0.465813	-0.112625	0.973795	0.359368	0.531736	0.0341231	0.227841	0.737046	-0.2079	-0.272264	0.789688	0.403524	1.67354	0.304572	0.118673	0.433466	-0.667475	0.926376	-0.939321	-0.640696	0.481892	-0.272572	0.724437	-0.043619
0.485701	-1.25296	0.999528	0.28748	0.82781	0.989698	0.104392	-1.09388	-0.679505	-1.13356	0.868684	-0.426182	-1.25102	0.563387	0.167148	-0.923968	0.0929997	0.266254	0.293745	0.660014	0.424558	0.37137	-0.646321	0.627493	0.691398	-0.194002	-0.817759	-0.470317	0.788882	0.728809	0.231694	-0.616724	0.682297	0.550101	-1.15833	-0.625153	0.961808	0.28569	1.33563	0.465859	-0.0688072	0.0198459	-0.731647	0.64633	-1.14023	-1.16871	0.6529	-0.685077	0.577029	-0.126515
0.535934	-1.13252	0.407545	0.397912	0.521255	0.704255	0.438323	-1.08121	-1.65925	-1.21004	0.291596	-0.783098	-1.77632	0.344516	-0.540312	-1.0172	0.0964033	0.182038	0.139177	0.504152	0.0660979	-0.0951689	-0.879401	0.541614	0.27594	-0.461802	-1.09812	-0.934611	0.0649506	0.701324	0.137453	-1.47565	0.127125	0.305011	-1.61486	-0.584051	0.54665	-0.246272	0.521483	0.109115	0.213766	0.0552213	-1.19721	0.195976	-1.15323	-1.56189	0.499316	-0.787062	0.343457	-0.173341
0.329885	-0.476323	0.115775	-0.217746	0.106401	0.463975	-0.15262	-0.674976	-1.44871	-1.40123	-0.352179	-0.977333	-1.70986	0.214968	-0.806817	-0.721775	-0.380097	-0.0294994	0.0733288	0.128071	0.0326298	0.139739	-0.810518	0.12555	0.0312186	-0.737125	-1.17766	-0.879383	-0.224772	0.407306	-0.0943286	-0.871744	-0.332892	0.586901	-1.26593	-0.75022	-0.049494	-0.820772	0.129149	-0.178681	-0.184774	-0.00464478	-1.20684	-0.423056	-1.00429	-1.06622	0.183113	-0.647785	-0.0997197	0.133563
-0.0129112	-0.173143	-0.21926	-0.255707	0.167101	0.265349	-0.338205	0.11065	-1.30601	-0.675317	-0.583656	-0.854809	-0.500723	-0.185324	-0.958738	-0.493378	-0.618347	-0.350139	0.354048	-0.11427	-0.0198622	0.366453	-0.171351	-0.251031	0.162116	-0.475343	-0.452618	-0.635999	-0.595346	0.235369	0.0472873	-0.0675718	-0.791674	0.770902	-0.434299	-0.425515	-0.398907	-0.984566	0.172805	-0.430476	-0.209901	0.240942	-0.798707	-0.183714	-0.0307276	-0.456288	0.150847	-0.480347	-0.222972	0.178491
0.102905	0.812933	-0.230867	-0.270892	-0.197097	-0.320444	-0.648328	0.341716	-0.425449	0.101785	-0.556084	-0.769166	0.297327	0.025502	-0.62786	-0.333113	-0.781719	-0.562788	0.302063	-0.347561	0.146069	-0.170012	0.607184	-0.924237	0.129282	-0.807084	-0.205696	-0.426007	-0.51674	-0.132793	-0.0591793	0.694358	-0.69621	0.650933	0.538546	-0.418469	-0.884982	-0.825661	-0.0392373	-0.0273593	-0.549298	-0.0658714	-0.515709	-0.421754	0.705943	0.0358139	-0.219239	0.499925	0.0767902	0.475903
0.588958	0.627228	-0.0865651	0.568392	-0.38531	-0.811529	-1.22401	-0.0570598	-0.393452	0.621703	-0.307294	-0.203673	0.324897	0.0524101	-0.966462	-0.0423751	-0.965512	-0.742773	-0.759818	-0.104717	-0.191606	-1.08561	1.01567	-0.785055	-0.635528	-0.971826	-1.01804	-0.919198	-0.738336	-0.276607	0.444117	0.721737	-0.337835	-0.0203036	0.86208	-0.114903	-0.239344	-0.62422	0.334387	-0.124986	-0.42328	-0.285607	-0.104368	-0.524654	1.2537	-0.343082	-0.162129	0.424578	-0.144608	0.206334
1.00059	0.404144	0.114192	0.518697	-0.276138	-0.282736	-1.81068	-0.758458	-0.191871	0.511922	0.350587	0.333545	-0.368781	-0.110426	0.0139401	-0.416693	-0.791249	-0.653891	-2.2556	0.324156	-0.700496	-1.63682	0.873904	-0.164659	-1.69716	-0.6619	-1.72917	-1.41432	-1.63071	-0.0573711	0.165216	1.22004	0.249467	-0.578932	0.49745	-0.589923	0.118933	-0.0648768	0.591786	-0.236037	-0.24585	-0.824402	-0.0706775	-0.829449	0.918848	-0.607091	0.236029	1.53499	-0.598627	0.0259881
0.668029	0.0345141	-0.110044	0.119071	0.69593	0.939274	-1.33389	-1.43153	-0.125958	0.0265414	1.27393	1.02812	-0.768053	-0.773142	0.0609325	-0.99348	-0.408006	-0.122381	-3.62385	0.257286	-1.00417	-1.18558	0.54551	0.655625	-1.98303	0.393503	-1.65306	-1.32762	-2.18508	0.701324	-0.238237	1.95224	0.387565	-0.624564	-0.302046	-0.946922	0.0502327	0.0377998	1.11565	-0.600713	-0.297649	-1.18088	0.344514	0.243519	0.636474	-0.974435	1.1214	0.733577	-1.15574	-1.16303
0.919661	-0.0562619	-0.0815527	0.188091	1.65228	2.5068	-1.40593	-0.902316	0.442948	0.0869826	1.91578	1.09409	-1.11612	-0.619461	-0.431522	-1.64419	-0.253484	0.584227	-3.2246	-0.13237	-0.785928	-1.46747	0.121	0.458698	-1.82411	1.36541	-2.21506	0.168007	-2.63014	2.26474	0.0600225	2.79866	-0.318372	-0.644436	-0.914745	-1.51237	-0.68479	-0.922471	1.47	-0.448375	-0.873619	-1.28564	0.0153127	0.622884	0.275635	-1.15233	1.4589	0.697045	-0.662916	-1.56042
1.27455	0.122917	0.00840543	0.806511	1.6204	4.29092	-1.29666	-0.0719673	0.616372	0.0653965	1.38358	0.0114596	-1.26037	-0.900193	-1.20142	-1.51537	0.0337775	0.477347	-2.88358	-0.866432	-0.6665	-1.53357	-1.89021	-0.139488	-1.76414	0.355139	-1.87558	1.40805	-2.03423	2.51209	0.817515	3.21483	-0.332583	-0.532563	-2.29332	-2.05961	-2.03664	-1.41483	2.02732	-0.692035	-0.590273	-1.92172	-0.883734	1.17614	1.19722	-2.50094	1.56537	-0.0366368	-0.0331481	-2.30205
2.04433	-1.81779	-0.235088	0.670541	0.899427	5.77119	-1.29177	-0.112218	0.0410664	0.223284	1.14505	-0.63312	-2.45129	-0.268823	-0.636228	-0.37449	0.525934	0.413574	-2.5384	-1.44312	-0.404392	-1.91871	-2.45489	-0.13702	-0.390368	0.669578	-2.7362	1.6662	-3.34621	1.52522	1.35672	2.916	1.19082	-1.36646	-3.67189	-2.60978	-1.87782	-1.98346	3.08356	0.703418	-1.09086	-2.76733	-1.49529	1.13967	0.963827	-2.82082	2.11486	-1.30307	-0.262725	-2.33559
1.88619	-1.83381	-0.360924	0.815484	0.195486	5.08718	-2.04754	-0.885917	0.256086	-0.279365	0.721206	-0.55977	-3.5152	-0.0579964	0.864309	-0.447312	0.81728	0.28403	-3.14905	-1.66234	-0.226836	-0.733245	-2.1265	-0.633534	0.929115	-1.47734	-1.99037	-0.416374	-4.62675	1.09761	1.97744	1.8349	2.26841	-1.2406	-3.40813	-2.87284	-1.6237	-1.18943	2.57387	1.16938	-0.0452272	-4.38439	-1.98941	2.3227	2.814	-3.20958	2.65627	-1.37386	-0.842659	-3.16265
1.6527	-1.38883	-0.643989	0.806511	0.834361	5.42217	-1.95597	-1.43526	-0.10164	0.250421	0.494859	-0.268008	-3.92284	0.295138	1.62327	-0.632402	1.72195	0.827318	-2.48572	0.688673	0.264264	-2.23338	-0.506152	-0.206611	3.27126	-1.41039	-3.22353	-1.86705	-6.19964	0.0838856	2.13485	2.49045	3.57772	-3.23665	-3.04424	-3.67608	-0.814065	-1.73068	3.12552	1.49419	0.999637	-4.79189	-0.68416	3.46926	1.45361	-2.20038	3.29804	-0.660723	-1.44523	-3.54802
1.40432	-0.640076	-0.185229	0.968018	1.08677	4.23041	-3.17876	-0.762185	1.06689	0.638355	1.18608	-1.09494	-3.5344	-1.09327	1.40633	-1.10713	1.32577	0.502012	-2.66455	1.26939	-0.122204	-3.90232	-0.533385	-1.69566	3.14212	-1.06435	-3.51348	-0.745169	-5.2601	2.69809	2.43693	3.26333	3.94536	-3.04381	-2.94636	-3.48936	0.299919	-0.718095	2.57443	0.45752	2.6282	-5.0919	-0.321268	3.98311	1.73548	-2.76348	3.13509	1.89346	-2.07595	-4.25801
2.12061	-2.19395	-0.0905222	1.18819	1.13	4.32556	-1.27956	-0.50354	-0.659027	1.88172	0.0370354	-1.53545	-1.82654	-1.85834	0.0474141	-1.44917	0.543633	1.01797	-1.73783	2.43232	-0.971235	-5.87664	-2.86258	-2.28249	3.06463	-1.5661	-3.78824	2.0072	-4.17869	4.35738	2.53244	5.83308	4.41835	-3.24842	-2.90377	-4.53335	1.4597	-0.918559	2.54269	0.434334	3.88335	-4.71229	0.304728	4.58098	-0.0397236	-3.79347	4.30375	3.13174	-1.86596	-3.57649
2.82109	-4.42953	-0.258831	1.5747	-0.370025	3.80115	-3.15922	-1.58955	0.0826625	-0.00676295	-0.0155438	-0.662624	-0.920672	-1.81424	-0.790724	-0.788253	0.110698	0.81643	-3.10885	1.89937	-1.37743	-4.21917	-4.48613	-4.62687	3.55539	-2.02723	-3.9164	3.83291	-3.39637	7.46567	3.04746	4.18719	3.61726	-2.745	-3.6562	-5.53213	1.21814	-1.2613	2.89987	0.52952	4.05228	-4.22248	-0.474318	4.94927	0.306122	-4.70395	3.93109	3.36159	-1.68926	-4.02324
2.6169	-3.49626	-0.947631	2.81844	-1.16261	4.23392	-4.7544	-3.64306	0.142177	-0.231259	-1.69038	0.880597	-1.0216	-0.645536	-0.00601556	-1.17857	0.996989	1.10729	-1.83487	3.27951	-1.84088	-4.58574	-4.76647	-4.81935	4.38937	-2.65912	-3.69587	4.22592	-3.2691	7.01697	3.9998	4.85133	3.3145	-2.54039	-2.29929	-7.18031	1.36589	-3.31972	4.89272	1.16186	5.2997	-3.36463	-0.844269	5.78485	-0.162669	-5.22693	3.81751	2.66824	-0.736715	-3.64673
1.02524	-2.39508	-1.13124	3.03103	-0.885754	3.74942	-5.45584	-3.84729	0.917783	0.188746	0.705176	0.958455	-2.36661	-0.663845	0.00106549	-1.08092	3.64361	1.08641	-1.42245	4.85774	-1.53596	-3.97716	-5.58905	-4.5099	4.66342	-1.01546	-2.75481	2.94093	-3.94849	7.62354	3.80699	2.61483	4.07295	-2.4425	-1.60067	-7.69643	1.82537	-4.13869	4.44199	1.29894	3.50337	-3.32245	-0.968441	5.4768	-0.813877	-4.72685	2.55657	5.21025	-0.222021	-5.37995
0.372676	-0.837054	-1.43963	2.78739	-1.05432	3.74942	-5.30078	-3.69524	-0.467045	1.57026	0.162071	1.59033	-3.68948	-0.704346	0.906795	-1.61137	4.64358	0.905755	-0.62743	6.12274	-2.74205	-6.43114	-3.65633	-3.5218	4.68619	-0.758188	-1.06504	3.06551	-3.63406	7.61843	3.86913	3.55355	4.7687	-1.68368	1.00031	-6.86676	2.78496	-3.81942	2.47975	1.61277	2.40709	-3.56463	-1.35219	5.61064	-0.65045	-4.75016	2.85438	7.71649	-0.0546412	-5.68875
0.134068	-0.707713	-1.32435	3.40511	-0.156922	3.9932	-4.57737	-1.49638	-0.454886	2.0026	-0.00592566	1.30677	-3.64615	-0.768981	0.243752	-0.354353	3.34546	1.01708	-2.48156	6.82463	-3.4174	-6.44097	-3.53299	-3.91911	4.71201	-1.59318	0.984266	2.54021	-5.56479	8.08694	4.01584	1.80283	4.97785	-1.95305	2.59183	-7.05054	2.44663	-3.37106	-0.338591	0.880773	1.51685	-4.06669	0.0945649	5.5517	0.82439	-3.87601	2.44751	10.1405	-0.53624	-6.01401
0.562446	0.314555	-2.73202	3.43203	-0.25474	5.03325	-5.80199	-0.607892	1.88281	1.76454	-2.08665	2.02838	-3.29661	-0.812811	0.39181	1.5611	1.65456	-0.188597	-4.11389	6.30576	-4.31733	-8.15908	-0.603069	-5.29711	6.08929	-1.52022	2.8463	3.29541	-6.24381	7.55451	3.70765	3.63725	5.42211	-2.69347	3.99132	-6.65479	1.64955	-3.33586	0.930259	-0.305596	2.84661	-4.4429	1.1688	5.01082	3.0344	-2.79498	2.32297	10.1786	-1.10838	-6.23359
0.207557	1.48634	-3.50392	2.13446	0.278456	4.00899	-5.22569	1.73631	5.23801	2.0982	-1.34221	0.899857	-2.14655	-0.819746	0.169723	2.73288	0.392514	-0.588341	-4.39392	5.45656	-4.46653	-6.76001	-1.29109	-6.29754	6.05251	-0.640085	4.61868	3.96391	-7.83541	8.82582	3.30853	4.83021	5.65351	-2.51831	4.876	-6.5033	1.72269	-4.37143	1.15704	-1.95935	4.38936	-5.26333	2.25427	4.73598	4.01846	-1.74168	-0.0940487	10.209	-1.46273	-6.76893
1.03641	1.9147	-4.25419	1.7017	-0.241639	3.70162	-5.52971	2.06801	6.59916	3.2435	-0.333584	1.40388	-1.29336	-0.116528	-0.543531	2.57151	0.727426	-0.630338	-3.44155	5.63052	-4.78272	-6.30166	-1.56022	-7.17459	6.54852	-0.0172239	5.47297	4.24198	-7.56515	10.3694	2.84242	6.84142	6.86272	-1.66748	5.62469	-4.99898	1.13024	-4.2443	1.12132	-3.00884	4.24169	-5.11367	1.13928	5.00561	3.87852	-0.907855	-1.20786	10.1717	-2.2768	-7.83012
1.52944	1.88563	-4.2497	2.48922	-0.619811	3.84763	-4.95708	1.67594	5.60982	2.84754	-0.280363	0.74578	-0.464291	-0.24247	-0.265439	2.95741	0.668885	-0.365027	-2.59177	6.76982	-5.69868	-6.34755	-2.0472	-6.79455	5.08632	-0.251925	6.18897	5.45826	-8.69522	11.8069	2.28996	6.18823	7.32273	-1.36131	5.91833	-3.91154	-0.10342	-3.1794	-0.560271	-2.6584	5.0063	-4.31908	0.746871	5.3091	3.13835	-0.46511	-2.83437	9.2866	-3.58541	-8.14208
1.78619	0.844971	-4.15605	4.38037	-0.0381425	3.54904	-4.92595	0.912674	4.31842	3.21389	-0.625334	1.73744	-0.774945	-0.803934	-1.31215	3.80673	0.568819	0.54623	-2.81358	7.20272	-6.457	-7.5505	-2.03118	-7.24714	5.72023	-0.990633	5.75586	5.6522	-9.02461	10.5733	1.89313	6.01848	7.97955	-2.01782	5.61946	-4.33078	-1.5417	-1.78642	-1.81948	-1.69006	4.60737	-3.54218	0.570078	5.87668	2.99092	-0.166236	-3.12444	8.42125	-4.09079	-7.33591
0.478259	-0.681607	-4.16581	4.12499	-0.345134	3.37233	-4.83987	1.38822	2.68466	1.25017	-0.96774	0.375342	-0.677958	-1.48468	-2.61441	3.79018	0.802985	0.433795	-2.10866	7.37065	-6.69621	-7.1965	-0.205792	-7.78018	6.62338	-1.00417	5.61089	7.95697	-8.75211	11.091	1.31037	5.58979	8.68827	-2.06713	5.13901	-4.02427	-2.9918	-1.95902	-0.208757	-1.20539	6.31093	-3.03945	0.627191	5.95809	1.60904	-0.290574	-4.69513	7.86262	-4.36468	-6.9556
0.87966	-3.14146	-3.87272	2.34911	-0.182686	4.75877	-4.88383	2.05608	3.78151	0.648223	0.318526	0.901496	-0.877348	-0.704901	-3.37595	3.33008	1.05145	1.05885	-1.9936	7.42244	-8.08954	-6.80972	0.0433072	-7.23875	8.47828	-0.459546	4.63748	7.88826	-7.8092	9.97122	0.524349	6.98614	8.15503	-0.482515	5.04113	-5.05945	-4.4877	-2.72518	0.946701	-0.72478	5.91046	-3.4483	0.308257	7.35474	1.10027	-0.155734	-5.45175	7.05511	-3.99625	-6.095
0.876405	-2.90947	-2.61647	2.43676	-0.258233	5.61817	-5.73727	2.88866	3.69	0.721616	1.18608	-0.568375	-0.464784	0.0157929	-3.88643	3.13506	3.27058	1.22351	-0.985087	8.49135	-8.81086	-5.85916	0.832254	-6.44018	9.6244	0.697412	4.37032	7.71358	-7.29414	9.42792	-0.0112948	6.8954	7.93691	2.01254	5.10688	-4.85864	-5.80705	-2.90217	2.7689	-0.335697	6.1076	-4.06057	0.333605	7.22742	0.811895	0.299823	-4.03497	7.25299	-4.29126	-6.12918
1.67874	-2.75284	-1.60425	2.83501	0.186752	6.57534	-5.20189	3.45366	3.64904	3.05292	1.78754	-0.352832	-0.538632	-0.144269	-2.54296	4.28559	5.00776	1.52859	-1.71912	9.97556	-9.38862	-5.24458	-0.899425	-5.47134	10.3218	0.522138	3.90503	6.40162	-7.62504	8.45574	-0.177108	6.45029	7.3873	2.03094	5.64561	-5.95136	-5.83955	-2.26949	2.49279	0.916569	4.52581	-3.98166	0.375317	7.67223	2.07383	0.712533	-3.05571	8.86039	-4.0341	-5.93428
1.01455	-0.934949	-1.42723	4.64057	-0.264347	6.28113	-5.60175	4.33469	2.74673	3.77266	1.20853	-1.09699	-0.766576	-0.788399	-2.03248	4.99865	7.4277	2.01544	-2.00399	10.3889	-8.56883	-3.83458	-1.78449	-6.10753	11.6356	-0.377551	3.52688	6.40033	-8.00198	8.31896	0.169291	5.59996	8.50846	2.27677	5.84885	-6.75226	-5.17323	-2.43475	2.92255	1.39087	5.95453	-3.64967	0.887087	8.13496	1.81345	0.847373	-2.31909	11.3172	-3.85969	-6.0969
0.904777	-1.81364	-1.97147	5.23069	-0.082248	7.20542	-4.48763	5.68755	2.73393	4.1384	0.788533	-1.04085	-0.98615	-0.822797	-1.49239	5.09823	6.84433	1.98878	-2.45592	10.7317	-8.08936	-2.84141	-3.35357	-6.47078	12.4774	-2.31459	3.34214	7.06434	-8.92243	8.77852	-0.368391	5.5937	9.59934	1.96249	6.94049	-6.63248	-4.23358	-2.70318	3.04104	2.23697	6.98625	-2.69045	1.83138	9.7436	1.65302	0.774072	-3.10766	12.7229	-3.75127	-5.52739
1.25269	-1.25059	-2.33446	5.2797	-1.02593	7.21507	-3.91133	6.04757	3.55049	3.66412	0.155018	-1.21254	-1.42235	-0.37063	-2.23204	5.03451	7.97364	1.97633	-3.08528	11.0656	-7.60372	-3.52538	-4.69839	-6.35875	12.8675	-3.27145	2.92367	7.48754	-9.77138	7.52	-0.484536	6.9173	9.81158	2.21421	7.28869	-6.88261	-4.17744	-3.83409	1.60154	1.48687	8.26575	-3.50001	2.62005	10.4339	0.984318	0.75853	-2.92052	13.7199	-3.98731	-5.45842
2.04758	-0.858413	-1.40929	4.33343	-0.889248	7.21287	-2.69953	6.65132	3.87878	4.82607	-0.244456	-1.18878	-1.61977	0.539253	-2.4464	4.51675	8.20099	1.92923	-3.97804	12.4563	-6.46827	-4.4814	-4.66955	-5.89283	13.2177	-3.86798	2.23822	9.27921	-9.96865	6.94155	-0.888244	7.73634	9.88295	2.16342	6.99355	-6.88144	-5.29881	-3.40627	0.300937	0.399961	7.60165	-4.21636	2.60593	9.71462	1.4806	-0.358624	-2.33296	14.2207	-5.0382	-6.48037
2.2555	-0.00523747	-0.668787	3.45688	-1.33642	6.52799	-1.63486	6.28981	4.38561	4.54607	-0.820903	-1.24738	-1.49865	1.28713	-2.72642	4.24036	8.51072	2.31497	-4.22965	12.8882	-6.22008	-5.4325	-3.96631	-5.87457	13.8306	-2.73886	0.735175	9.16298	-9.25707	7.06682	0.319312	8.20961	9.78687	2.17962	7.01223	-7.87258	-6.33375	-3.90987	-1.52863	-1.16613	6.33915	-5.46266	1.86122	9.57459	1.71999	-1.91999	-1.5873	14.7664	-5.21452	-7.06507
3.14714	0.147242	-0.0596567	2.90955	-1.08183	6.49335	-0.772255	5.11137	4.12772	2.8753	-1.43967	-2.04152	-0.708482	2.15374	-2.81848	4.60502	7.93892	2.32964	-4.77792	13.3517	-6.14821	-4.70866	-3.91184	-5.82077	14.6559	-3.44672	-0.840896	11.6392	-8.38491	7.61523	0.358027	7.61274	9.42417	2.37834	5.49019	-7.87199	-6.14242	-3.8204	-2.10409	-1.24058	5.95375	-6.21575	0.521949	9.68531	2.15479	-3.67018	-1.80897	15.2801	-5.42983	-6.80753
3.04434	1.68331	-0.44376	3.40581	0.516452	8.12971	2.05914	5.29623	1.81498	2.5108	-2.58231	-2.83444	-2.2071	2.48218	-3.86003	5.56964	9.08865	1.15507	-4.38768	13.1396	-6.68176	-4.10008	-4.52378	-6.53001	14.7211	-4.63753	-2.03176	14.1424	-8.8135	10.6187	1.66059	10.3037	9.84063	1.79763	7.47922	-9.08861	-4.96122	-3.7319	-1.54734	-0.805119	5.12923	-4.78372	-1.02267	10.3871	0.652966	-5.28217	-3.33739	16.3456	-4.46549	-6.16714
2.54806	0.446269	-1.33094	5.9982	0.204219	10.1318	2.37598	6.50299	1.64603	1.91255	-2.57718	-2.13127	-2.502	3.81206	-2.63566	5.77901	9.65024	1.2244	-3.93853	14.1708	-6.40345	-3.75591	-4.78489	-7.51859	14.2575	-4.51943	-2.64599	17.2724	-9.33867	11.4694	1.68733	10.9382	10.8629	2.92887	7.97087	-10.1872	-2.68819	-4.10153	-2.84738	0.0790131	6.15476	-3.80342	-1.31144	10.3597	1.0153	-5.88097	-3.13282	16.4841	-4.51589	-7.26757
1.20432	-0.530907	-1.74327	6.61938	1.21996	10.7434	4.07006	8.1786	2.8664	3.2583	-1.4961	-1.84934	-2.57585	3.86865	-0.992212	5.78949	9.76936	1.48015	-2.41572	14.2919	-5.96379	-3.49096	-4.18657	-8.79739	13.5404	-4.65709	-2.7277	16.347	-9.8163	13.215	1.52381	12.6067	12.2213	3.99461	11.2697	-10.9218	-1.94799	-3.00485	-3.84409	-0.893187	5.99705	-1.91424	-0.953682	10.4818	1.45211	-6.27813	-2.36587	15.5579	-4.64694	-7.98832
0.916405	-2.83828	-1.67864	7.68022	0.178018	8.89396	1.68614	9.25417	4.07716	3.49266	-0.200853	-1.08592	-0.619372	4.98131	1.7385	5.85541	9.06618	2.18854	0.107292	14.2397	-5.51778	-2.72286	-4.32434	-9.16311	13.3972	-3.55505	-1.95205	14.9304	-10.4635	11.8593	1.70236	11.4631	12.9214	5.07727	12.7873	-9.27004	-1.702	-3.36715	-5.56423	-1.60037	6.00439	-2.04009	0.329434	11.5913	2.54812	-6.71794	-1.76315	13.7283	-4.7953	-7.89593
2.69457	-2.05155	-1.05843	5.44742	1.02039	7.80217	2.9541	9.09466	3.94726	6.53384	0.642337	-0.907261	-0.775437	4.49142	2.37901	6.52323	11.3037	1.24439	1.09501	13.5926	-4.96802	-1.67233	-5.01877	-9.56634	13.6196	-4.92263	-1.47917	13.6242	-11.5864	12.6097	1.59946	12.1202	14.1804	5.18546	14.1098	-6.96247	-2.50055	-2.82785	-4.49155	-2.65698	4.7245	-0.650246	0.167721	12.7915	1.09527	-6.95191	-3.01344	14.5852	-4.43334	-7.37451
2.7276	-1.00081	-0.117694	5.68692	1.25882	7.63819	1.90652	9.60599	3.10062	7.38372	0.335198	0.179468	-1.18062	4.74524	2.23996	6.67963	13.6794	0.490013	2.70585	13.1602	-4.89827	-1.01022	-4.64953	-8.83539	14.63	-4.3607	-0.676945	14.1257	-12.8202	12.3732	1.97362	12.6912	15.6865	6.90183	14.3399	-6.81039	-3.38849	-2.63717	-3.44665	-2.13345	5.08593	-1.03597	0.385584	14.2247	-0.426551	-7.39676	-3.70263	15.3783	-3.92512	-7.41121
3.02481	-1.29331	0.415459	4.79449	2.0191	7.78639	3.32711	8.61613	3.0955	7.2135	0.626307	0.350345	-1.80734	4.03675	2.09899	6.67081	14.5527	0.597115	2.65525	13.6092	-4.58684	-0.257419	-4.1289	-8.60342	15.3957	-4.2426	-0.530527	14.2875	-12.6237	13.4189	1.21333	12.9588	17.2506	9.21509	12.1791	-7.07227	-3.37815	-2.56187	-2.89613	-1.9203	6.42728	-0.769978	-0.149609	14.3165	-1.13473	-6.98153	-4.0098	16.6828	-3.92264	-8.13006
2.27084	-1.56326	0.626241	6.4137	2.15665	7.94468	3.81793	7.87821	2.05752	5.31453	0.593605	-0.867922	-2.13769	4.14799	1.21192	7.30662	14.5664	1.18284	3.97082	13.853	-4.02757	0.364268	-4.01356	-7.74069	15.3217	-3.81457	-0.246187	14.1687	-12.8266	12.3822	0.935952	13.4399	17.0838	10.651	11.8167	-7.8855	-3.41065	-2.01133	-2.84794	-1.10939	8.38984	-1.47544	-0.0456505	14.8792	-0.933324	-7.57549	-4.76288	17.0527	-3.82887	-8.2465
2.1727	-2.79022	0.433398	6.68357	1.57979	7.62766	4.19399	6.97705	0.618292	4.88898	-0.459261	-1.28508	-2.59554	4.51083	2.19168	8.06133	13.8019	2.1001	4.26263	13.8912	-4.04501	0.495926	-3.30071	-8.43068	15.1046	-2.29277	-0.221422	14.0397	-12.3718	12.0958	0.865654	13.626	16.245	10.4906	11.7337	-7.53437	-3.25109	-3.26888	-3.2777	-0.444307	8.92251	-0.832565	-0.673893	15.3429	-0.979803	-7.63325	-6.29001	16.6257	-4.17371	-8.77677
2.2848	-2.19632	0.217077	7.85139	1.44922	7.51629	4.89665	6.15714	1.86297	4.45849	-1.8789	-1.63052	-2.63591	4.41818	2.791	8.69549	12.9537	2.8427	4.59672	13.4729	-4.30377	0.450037	-3.31272	-8.94545	14.9387	-2.59593	-0.456775	13.3699	-12.2254	12.4007	0.335613	14.7056	16.0198	9.55145	13.1205	-8.11978	-2.88469	-4.07122	-3.64338	-0.437392	9.31448	-1.40265	-0.806087	16.8069	-0.951316	-8.23352	-6.68462	15.911	-5.87224	-9.34565
1.07501	-2.53925	0.29147	6.68081	1.57018	6.73012	4.21902	5.72333	2.78321	3.86394	-3.00037	-1.36498	-2.15442	3.90915	3.69866	9.27752	11.4432	3.95061	5.05073	11.8675	-3.85231	-0.59831	-2.97231	-9.15966	16.0861	-3.54602	-0.249079	14.1598	-11.1028	14.9938	-0.048227	15.1429	16.6003	9.47932	12.8396	-7.35411	-4.1538	-3.60233	-2.8247	-0.409934	8.23985	0.411016	0.405157	17.1284	-0.341589	-7.62401	-5.93606	15.137	-7.83135	-10.3569
0.626168	-1.19541	1.14066	5.65655	2.13394	6.69285	4.94548	7.7582	4.89949	4.32589	-2.80288	-1.52971	-2.07467	3.05558	3.24869	10.6611	11.2908	4.03416	4.84209	11.8097	-2.78925	-0.0886133	-3.32313	-9.40495	16.2875	-4.12149	-0.47449	13.5381	-10.8094	15.9628	-0.652387	15.8837	17.5151	10.6113	13.2251	-7.9313	-4.99003	-2.89875	-2.31784	-0.777865	8.28199	0.58041	1.39212	17.8985	-0.00673836	-6.9746	-4.3544	16.0838	-9.04201	-10.3271
0.345234	-1.3645	1.71128	5.04296	2.03176	7.34266	4.29532	10.0256	5.14522	5.62722	-2.77403	-1.39326	-2.26027	3.22868	4.52907	11.495	12.3779	4.39768	5.51443	10.7785	-1.99606	-0.0858818	-2.90663	-9.84718	17.1556	-3.61146	-1.37722	14.3396	-10.2475	15.7257	-0.456264	15.9142	18.2093	12.65	12.5781	-8.33233	-5.53224	-2.13797	-1.28031	0.246402	8.17104	2.42333	2.15641	18.6588	-0.0132355	-6.53374	-3.47097	16.3197	-9.22346	-9.32414
1.06013	-0.442505	1.99461	4.9981	1.96669	9.24868	5.27942	11.5268	5.93299	6.77067	-3.04975	-1.38424	-2.74373	4.48004	6.56712	11.5218	13.7692	4.39657	6.36075	11.3582	-1.87135	0.784917	-2.26346	-10.8136	16.7248	-1.26445	-3.12863	15.9456	-10.8213	14.8219	-0.280518	17.115	17.7762	12.7567	12.8052	-10.2342	-4.00975	-3.55344	-1.1346	0.953179	8.89468	2.9111	1.56988	19.3326	-0.24813	-6.8511	-3.78653	16.9728	-9.12436	-9.08937
1.65456	-0.810355	2.23916	6.96517	2.44312	11.8142	5.34291	10.7166	5.39288	6.68618	-2.4111	-1.85835	-3.34485	6.12865	6.8053	9.66177	13.5392	5.05785	8.08111	10.3361	-1.41671	0.334221	-2.15133	-11.6427	16.9696	-1.448	-4.99284	16.6931	-11.1751	15.6285	0.439023	17.4771	18.3316	13.021	11.1868	-10.2582	-2.67563	-4.41396	-0.896476	2.3767	8.16911	4.8275	1.43511	19.9721	-0.362079	-8.05773	-4.28632	18.0915	-9.14376	-9.04255
2.05084	-0.844767	2.66441	7.15428	2.07324	12.5043	5.30628	10.212	5.48695	6.0682	-0.972229	-2.16159	-2.84269	7.82553	5.83134	8.77714	14.143	5.39005	9.12635	10.2606	-1.18666	0.130452	-1.97992	-12.1012	17.8858	-1.23587	-6.13869	16.731	-11.436	16.5144	0.996827	18.0326	17.8772	12.2364	12.5123	-9.62411	-3.10999	-5.3361	0.185278	2.95636	6.64801	5.43908	2.12143	20.2772	0.144194	-8.33812	-5.23816	20.5552	-8.71561	-10.2037
2.40573	-1.46833	2.5027	8.81905	2.24661	13.3462	4.93694	10.9015	5.71605	5.91648	0.0767904	-1.93375	-2.72059	8.72487	5.05564	8.43703	15.9292	5.31916	9.34192	9.98813	-0.939	-0.229558	-1.67235	-11.659	18.8713	-2.86674	-5.80085	16.8312	-11.05	18.1104	1.47414	18.1898	18.8837	11.878	14.3915	-8.95943	-3.06715	-5.11852	1.15704	3.13371	5.44388	6.05339	2.80903	21.1242	-0.0367249	-8.86676	-5.73989	21.4662	-8.61271	-10.7523
4.06064	-1.00555	1.60919	8.60301	0.476276	10.9135	5.6805	12.056	7.35941	4.97285	-0.472726	-0.68844	-2.08205	10.3099	5.82361	9.05353	17.9454	5.80023	8.77216	8.62408	-1.05913	-0.764931	-2.69037	-10.6768	19.2832	-2.43269	-4.93879	17.5582	-10.3804	19.6221	1.65091	19.6292	18.7104	12.2312	15.5093	-8.53256	-3.13511	-5.97611	1.22224	2.77168	4.5061	5.92958	4.93665	21.1565	-0.549496	-9.48762	-6.09384	20.9045	-8.78409	-10.9454
4.35134	-2.20937	1.22561	9.37397	-0.212818	11.1942	6.15789	11.1049	7.042	4.27716	-0.012979	-0.79949	-2.75062	10.5707	5.86546	9.61184	18.0087	5.8009	8.9094	8.80358	-0.934949	-0.213169	-0.466905	-11.1373	18.6844	-1.80607	-4.41946	17.6853	-10.4564	20.1609	1.84117	20.1196	19.1611	12.5065	14.47	-9.88833	-1.78917	-6.87478	1.35264	2.84978	5.18528	6.44388	4.85836	22.063	0.0657292	-9.44036	-5.99123	20.6252	-9.87187	-9.53802
4.75739	-2.07825	2.0384	6.67252	-0.655183	10.8149	6.02298	10.2582	8.1651	4.20685	0.594888	-0.868332	-1.77731	10.0919	5.46506	9.46481	18.0108	5.32894	9.85137	8.07957	-0.839301	0.149573	0.26197	-11.2869	18.5355	0.38222	-4.60474	16.8595	-10.3048	18.8691	2.05029	20.9997	18.3786	14.9029	14.7255	-9.87365	-2.87508	-7.46444	2.28982	2.83127	5.22007	5.60099	4.7467	21.8836	1.01231	-9.20722	-7.03825	21.4205	-10.2766	-8.52619
5.45229	-2.25624	2.63302	5.41291	1.17498	10.846	3.88692	9.47257	8.782	3.65487	0.682733	-0.436837	-1.85116	9.53794	6.13969	9.1007	16.9727	4.97053	10.4745	8.73972	-1.09489	-0.597763	2.00406	-11.4744	20.3882	2.74879	-5.26724	17.9608	-10.7173	17.8714	1.56049	19.9663	17.8701	14.7197	16.1444	-10.6528	-1.71382	-6.45332	4.2668	3.56897	5.33101	5.36017	3.74658	24.1507	2.39419	-8.75356	-8.27145	20.4311	-10.1197	-7.57131
6.38393	-1.3829	3.15562	4.6737	1.16406	10.5742	2.91931	10.6696	9.79822	3.88738	-0.0636345	-0.714666	-2.31837	9.2106	7.24626	8.68418	16.876	5.37316	9.60808	5.76376	-0.0318402	-0.754551	-1.31432	-10.2859	21.5799	3.17682	-5.7412	17.6262	-10.4758	16.1654	1.90918	21.5395	16.5039	14.6748	17.1531	-9.65581	-1.75741	-4.29222	4.332	3.0908	5.23244	5.01322	3.03973	25.2103	3.42073	-9.49413	-8.33985	19.9143	-9.84619	-8.79956
6.55323	-1.27729	2.49795	6.39782	0.124306	10.5189	4.20436	10.4319	8.67129	4.23461	-0.823468	-1.4076	-4.18918	9.2622	6.81754	9.83334	17.0176	5.72735	9.71205	6.5491	-0.440503	-1.79525	-1.88781	-10.2499	22.9545	4.96416	-6.41761	17.6147	-9.92972	16.6633	0.557716	21.1648	16.9287	13.8409	15.8971	-10.3581	1.49664	-4.97428	3.83251	2.77371	5.29583	3.13628	2.62935	26.254	3.9295	-10.6999	-7.30154	18.2072	-10.4822	-9.12418
5.26717	-2.34939	2.43015	7.76304	-1.76393	11.8619	5.22447	13.0176	8.17341	3.87134	-0.804232	-3.02048	-4.31915	9.33571	4.70803	11.3869	18.7732	5.93333	9.92623	6.34447	-0.574022	-1.28938	-1.70279	-9.83681	23.5617	4.10133	-6.959	19.1944	-9.77849	14.9996	-0.0135872	24.0419	17.1243	14.3274	15.7716	-10.9852	2.76575	-6.52666	4.87345	1.76755	6.61129	2.64919	2.17598	25.222	3.62414	-11.0082	-6.09803	20.3748	-11.6649	-10.6106
4.8267	-0.672114	1.57384	9.35947	-1.8469	13.1449	6.19147	13.8882	7.76833	1.94154	-1.04084	-2.99426	-4.01145	8.7748	4.25806	12.7162	20.6935	5.79934	10.6187	8.80408	-1.32265	-1.3746	0.813031	-9.40841	23.8187	6.17152	-7.25961	20.7857	-10.319	15.2297	-1.47814	21.9994	17.6319	14.5555	16.4216	-12.2024	3.715	-8.07805	5.12688	1.8007	6.31944	2.4451	3.03363	24.5779	2.8075	-11.4877	-5.76344	21.336	-12.6104	-10.4144
4.82391	-0.586678	2.09855	10.4486	-1.93119	13.7833	5.49003	15.0644	9.07957	0.19368	0.0832025	-2.8787	-2.23221	8.76176	4.86188	11.8106	19.3681	6.09732	9.25181	8.72313	-1.035	-1.74335	2.05532	-7.91442	23.3783	6.14068	-6.8471	21.0054	-11.0063	14.726	-1.17249	23.0571	17.5664	13.4508	16.8856	-12.5517	3.12108	-8.18268	5.25444	2.45989	5.78019	4.09618	2.45833	25.3031	1.37814	-10.8625	-5.60308	23.4975	-13.0892	-9.64054
5.08856	-0.106693	2.13522	11.6537	-1.94953	13.5803	5.89173	13.1435	8.30396	2.24128	-0.421429	-2.86272	-1.8871	8.04856	7.40011	12.1681	18.0618	6.17642	9.22686	10.1093	-1.22612	-1.59913	3.288	-8.54518	22.747	7.14944	-6.13201	19.9451	-10.8408	15.872	-1.11773	21.4949	17.9665	12.9915	17.4655	-12.8248	1.74411	-7.33487	3.31601	3.06009	6.33683	4.59007	2.2886	25.828	1.0193	-11.2359	-5.97252	23.1436	-14.1094	-8.53885
3.95552	-1.65522	3.59908	10.6778	-1.83075	12.6565	6.09807	13.1823	8.67065	3.83126	0.282619	-3.41797	-1.71774	7.72982	8.63028	12.7978	17.2559	6.16576	9.24072	10.2164	-0.461288	-2.27053	3.26638	-9.14929	23.1611	6.09705	-5.28676	20.36	-10.1936	15.6835	-0.631756	23.2839	19.1275	12.9871	18.7947	-13.2974	2.4651	-7.72259	2.60222	2.63704	8.41651	4.41116	2.10667	26.8401	1.0258	-11.2733	-6.24291	22.4472	-13.9257	-6.69932
3.40807	-2.24497	3.32578	10.7633	-1.14646	12.0948	6.33921	13.9135	8.17789	5.11039	-1.22166	-3.6794	-2.37597	6.65045	8.1874	15.8208	17.7453	6.40485	9.73007	10.7544	-0.747176	-1.24185	3.3673	-10.8096	24.0293	6.16701	-4.86215	21.8485	-10.5814	14.6391	-0.843161	23.4239	18.6378	13.4221	21.72	-13.7472	2.60915	-7.97929	1.61061	1.47284	10.4769	5.08533	2.79716	26.9384	2.68756	-11.2384	-7.34607	21.1754	-13.9995	-6.89485
1.88898	-2.00468	2.66732	10.4562	-0.640772	12.6363	5.99184	14.7685	8.35388	3.61663	-1.01647	-2.80289	-2.64182	6.01547	6.64115	16.8276	18.6929	6.16643	10.2007	10.1958	-0.12238	-0.82557	3.71892	-11.5336	25.2349	6.31069	-5.57417	21.6912	-11.7848	12.889	-0.845198	23.7541	17.5166	14.1596	23.8248	-13.8359	2.43998	-9.57126	0.884336	0.23847	11.064	5.23159	3.27332	26.7896	4.40179	-10.9576	-8.12077	21.0986	-13.7853	-7.84657
2.06293	-1.35501	1.77591	11.3569	0.104655	12.5258	5.74826	15.2053	8.40571	3.62403	-1.83786	-1.47726	-2.44982	6.36167	5.03054	17.2074	18.7262	5.80912	11.133	11.1998	-1.48823	-0.586837	4.69689	-12.8653	26.9904	8.39667	-5.24663	22.1247	-12.2905	12.7855	-1.17148	24.4565	16.2157	15.9113	24.1513	-13.4478	2.33878	-10.9716	0.634875	-0.12641	10.9345	6.34252	3.09909	26.8388	5.79667	-11.0093	-9.05453	21.6138	-14.1562	-9.73672
2.18573	0.112237	1.45117	11.6075	-0.430288	12.6218	5.91798	15.2656	8.09214	3.47107	-1.49481	-0.772854	-2.28144	7.77948	5.86546	15.7866	18.8358	5.08029	11.5724	11.32	-1.54812	-0.555152	5.47062	-14.0661	28.7468	8.64942	-6.72527	21.5409	-12.1004	13.851	-1.23693	24.7663	15.8641	18.1502	23.6664	-13.1407	3.29394	-10.9388	1.11225	-0.444307	11.175	6.69559	2.12913	27.4067	5.58326	-11.5625	-9.23845	24.165	-13.9101	-9.51524
3.09179	0.286076	2.06768	11.6012	-0.819378	13.1401	7.30987	14.9645	8.24189	4.15258	-0.665089	-1.89441	-2.28686	8.94624	7.9666	14.7064	18.4669	5.32427	13.3046	12.3522	-1.57542	0.540176	5.75897	-12.9161	30.6994	10.5188	-5.60418	21.1081	-11.3053	14.8148	-1.51838	25.4179	15.3336	18.7949	22.9566	-13.7237	4.70562	-10.0025	1.02097	-0.0995625	11.4603	7.37929	0.704839	29.2609	4.66867	-11.966	-9.38461	24.8827	-13.6737	-8.71286
4.05041	-0.348762	2.19668	12.3681	-1.81372	14.7326	8.1505	15.3133	8.31548	3.67398	-0.307935	-2.77625	-2.76539	10.4636	7.78571	14.4598	18.1081	6.48951	12.9365	13.0204	-1.11849	0.256647	6.83626	-12.0504	31.4305	11.025	-7.06257	20.2405	-11.4352	14.8148	-1.03215	24.7945	14.9425	18.5866	22.722	-14.7718	4.02157	-9.20994	0.3599	-0.176037	11.9813	7.60583	-0.914858	30.2983	2.8075	-12.2663	-9.96216	24.4549	-14.0071	-8.79323
4.55693	-1.44935	3.04509	12.9175	-2.29364	15.0886	9.01493	15.616	8.73144	3.50006	-0.39514	-4.09451	-3.2523	11.1588	7.12653	13.838	18.9359	7.39366	13.1486	13.4	-1.00682	0.224962	7.48504	-11.6634	30.2388	11.8051	-7.17718	20.4608	-10.7746	13.9219	-0.759363	24.674	14.7911	19.2071	22.9812	-15.9162	2.19029	-9.72088	-0.170204	0.156708	12.7073	8.28952	-0.797103	32.0346	1.85193	-12.3692	-10.1151	21.9144	-14.5538	-9.9949
4.69321	-3.22927	3.88637	13.3164	-2.50368	15.3223	9.27927	16.2726	9.25043	2.58543	-0.611228	-5.12305	-4.59091	12.1988	6.3386	12.7518	19.8725	8.4949	13.2186	13.1888	-0.958553	-1.60241	8.4518	-13.2754	30.2909	10.7279	-9.1164	21.0766	-10.7158	13.8842	-1.12435	25.1606	15.186	19.2763	24.4936	-16.1452	1.35037	-10.2641	0.286196	-0.741865	13.2376	9.16302	-0.400842	30.8819	0.89136	-12.5759	-10.9343	20.9113	-14.8157	-10.3879
4.19134	-3.31589	4.06074	13.1107	-3.5906	13.8837	10.1498	16.4702	9.26899	3.02887	-0.743958	-5.43571	-4.53627	13.1378	7.3705	12.0806	22.0324	8.26358	13.9637	11.588	-1.41266	-2.29129	9.39694	-12.7147	27.5666	9.7304	-9.71798	20.902	-11.2855	12.7848	-2.6885	23.9637	14.3889	21.3408	23.7419	-16.0536	1.20263	-9.804	0.0832254	-0.658069	13.8554	8.95553	0.935216	30.314	0.350602	-11.7133	-10.5175	22.5385	-15.5691	-8.17499
3.58761	-2.39804	4.20478	13.5117	-2.49408	13.8482	9.21761	15.8194	8.81015	3.46676	0.217856	-4.29817	-5.67353	13.9986	8.14362	13.1727	23.0712	7.38921	13.3801	12.9867	-0.738368	-3.55761	11.8967	-13.2863	27.8231	8.29211	-10.3	20.8557	-12.3718	11.1908	-3.85428	25.4062	15.1986	21.1134	23.5842	-14.3444	0.825146	-9.84164	1.43769	-1.61949	14.5175	7.52487	0.483446	27.2406	0.135198	-11.6054	-11.2525	23.464	-16.6103	-8.27181
2.43457	-1.07497	5.07033	12.2031	-2.49408	13.5772	8.145	15.9305	9.1282	5.32625	0.42625	-3.89249	-5.03056	13.9689	8.43974	13.8888	21.7248	5.65602	12.2011	11.8444	-1.64694	-3.50844	12.6056	-13.2882	24.4088	8.80965	-10.0894	20.3619	-12.6959	9.75518	-4.71264	25.2951	14.7327	21.0802	23.5461	-13.5875	0.438797	-10.9848	2.37543	-1.75901	14.6339	5.63773	-0.588865	26.6053	0.0972151	-11.1668	-11.3922	23.7631	-17.7296	-8.5939
3.2983	-0.31969	4.98723	10.9311	-1.80498	12.7985	7.24577	16.4612	9.42642	5.98925	0.703252	-4.14573	-5.39881	13.5253	8.46806	13.1956	19.2122	4.75965	11.1593	12.9525	-1.5261	-3.32543	14.7329	-14.5517	26.2712	9.21587	-9.89206	19.7197	-11.1871	10.3764	-5.18817	28.0339	14.3385	20.8469	23.0515	-12.3903	1.31639	-13.2124	2.91744	-1.45027	13.0888	4.3166	-1.90278	25.9573	-0.868353	-11.7448	-13.009	22.6504	-18.3002	-11.0909
2.43643	-2.13343	4.31004	11.7683	-3.0657	11.4274	7.34527	16.3964	8.74168	4.85074	0.435227	-4.76408	-4.03459	14.0205	8.49124	11.3767	18.2626	4.0366	11.1662	12.9706	-2.89389	-2.20716	14.4582	-12.8258	26.0208	9.05413	-9.387	17.0219	-10.0798	11.0092	-5.81423	27.7577	12.0443	21.5962	21.6012	-13.1618	2.05511	-13.2534	1.44336	-1.09861	9.82048	5.82413	-1.05379	26.7932	-1.35514	-12.1863	-12.9235	20.8276	-18.9433	-9.74178
2.49968	-0.829341	2.46445	12.6876	-3.43165	11.7361	8.37027	13.5766	7.73122	2.85063	0.118469	-3.56221	-4.96065	14.6591	8.78993	10.0866	20.4906	3.85306	10.7219	14.7721	-3.75736	-1.53794	13.8375	-12.7695	28.2408	8.20485	-9.83855	14.1354	-9.50786	10.8712	-5.64919	28.1097	11.0171	22.2549	19.8258	-13.0203	3.24518	-11.7377	0.0962654	-0.661323	7.5139	5.44249	0.516816	27.8411	-0.659446	-13.1062	-12.3589	20.8916	-19.291	-8.85018
0.64989	-0.47573	2.52011	14.2985	-4.17969	12.0658	8.70603	11.7534	7.1092	3.40385	-1.0947	-3.26061	-4.93258	15.0386	10.3046	8.93161	21.2728	4.35258	11.8906	16.5655	-3.80968	-0.539309	11.1142	-12.2769	28.1449	7.20059	-10.4927	12.1086	-9.82678	9.76988	-5.45383	28.5243	11.6547	21.7809	19.1661	-13.1771	4.34291	-11.3173	0.136519	-1.37949	5.38319	8.12625	1.37768	27.9411	0.418072	-14.1749	-11.7403	21.0362	-19.0595	-6.3766
2.87085	0.677659	3.03506	12.2804	-4.30197	12.8222	7.78238	10.5183	7.31398	3.91945	-2.35724	-2.50908	-5.58245	15.4314	12.1901	8.64501	21.7942	5.32783	15.0831	15.1784	-2.99235	-1.44234	7.93758	-12.2389	29.956	7.69181	-11.2438	14.7069	-9.77999	11.5666	-5.30406	28.5165	12.2247	21.6146	19.3611	-13.0684	6.31085	-11.4806	0.608795	-1.76715	7.72534	9.43582	0.767406	29.4068	1.64752	-15.1225	-11.4196	22.9617	-18.7424	-5.19328
3.50435	-0.0331229	3.29808	14.1143	-3.99759	12.9428	8.72068	10.3745	6.08849	3.86949	-3.53258	-2.20216	-6.18701	16.6736	13.9475	8.06712	20.895	4.75588	16.6115	14.5207	-1.261	-1.78378	7.01007	-11.5647	30.955	8.09652	-12.1809	15.8981	-9.0029	12.8705	-5.76049	29.6	13.0901	22.9688	18.0356	-13.49	7.24459	-13.0843	2.09366	-2.21644	7.40295	12.1965	-1.10384	29.3853	1.33666	-15.4737	-11.256	22.9906	-18.2184	-3.31958
4.50855	-0.9925	3.39806	14.6264	-3.39234	13.6978	9.2347	9.93545	5.97394	2.2641	-3.29341	-1.94891	-7.05941	17.2295	14.4316	8.55012	22.3136	3.67486	17.2381	12.9038	-1.49686	-2.35794	5.71011	-11.3145	30.8329	8.58172	-12.5814	16.8235	-8.0454	13.5416	-5.5282	30.0286	12.9211	23.3545	18.3539	-13.9228	7.78237	-13.7311	1.87141	-2.67284	8.31098	11.0801	-2.22108	29.1762	0.840882	-15.6413	-11.3376	21.8239	-18.0948	-2.37925
3.19458	-1.52648	3.38012	15.4305	-2.93819	14.3437	10.9715	12.1567	5.9957	0.537208	-3.12413	-2.68897	-8.52307	16.7243	14.906	8.30214	21.2095	3.25289	15.1698	12.6368	-2.67159	-0.292929	8.05933	-12.9812	31.3622	8.80439	-13.02	14.3441	-8.34074	12.5599	-5.74572	31.2677	13.6502	23.1234	16.7467	-14.5416	7.50314	-15.284	1.2007	-3.18192	6.26841	9.78073	-2.91606	28.677	-0.795885	-15.074	-12.5873	19.0733	-18.2816	-2.0926
4.40995	-1.54012	4.07156	13.7326	-3.49322	14.4638	9.8226	14.3809	7.22886	0.223901	-3.34342	-2.65619	-8.20602	15.5251	14.0872	8.52364	20.5002	3.9135	14.7844	13.1536	-3.7024	0.669649	8.35408	-13.3647	31.5211	9.56416	-12.6348	15.2656	-8.69447	11.5602	-4.92735	30.4894	14.7763	23.1455	17.4318	-15.2075	7.72402	-15.6693	-0.92369	-3.7386	5.4864	8.94669	-3.07456	29.3208	-1.23719	-15.6911	-13.411	17.7848	-19.0186	-2.56846
4.97088	-0.210522	4.15439	12.7877	-3.85742	14.7383	10.1669	15.4438	7.94048	-0.502628	-4.17956	-1.60675	-8.55261	15.9681	13.2787	8.71011	19.4607	3.5642	14.4129	11.5975	-3.58368	1.57814	9.27759	-14.0271	33.4684	10.7941	-12.6579	15.7838	-9.72234	13.0111	-5.57023	30.656	15.1881	24.9045	17.0911	-16.467	8.44722	-15.613	-0.453116	-3.91555	5.44504	9.32698	-2.91221	30.6513	-0.0802055	-16.1674	-14.1499	18.4614	-19.5582	-3.06646
6.0616	0.271244	4.31479	13.6636	-4.31507	14.2174	10.0106	14.6343	9.80654	1.23105	-4.44117	-1.29901	-8.01549	15.5476	12.5358	9.24552	20.6785	3.35066	14.7199	11.133	-2.40913	1.01382	8.20991	-13.5533	32.7482	10.673	-12.9153	15.8435	-8.85767	13.1396	-5.31272	30.8578	15.5867	26.1241	18.3031	-17.4757	8.87567	-15.8761	-0.585217	-3.8047	5.15474	10.1705	-3.86869	31.5071	0.164185	-17.4003	-14.2057	20.0863	-20.0718	-3.42779
5.28252	-0.575999	3.74549	14.0584	-4.11157	12.2105	10.3983	14.9384	10.4196	2.38807	-4.29177	-2.07799	-8.96517	16.0073	11.1537	9.78424	21.2973	2.17165	16.0813	9.65529	-1.88879	-0.654032	7.36249	-13.8904	33.7188	8.98192	-13.9017	14.1533	-8.93515	13.3953	-6.37713	32.1157	15.963	26.3324	17.05	-18.5867	7.56076	-16.4261	0.103636	-3.44104	5.52622	10.6046	-4.58645	31.1691	0.423569	-18.5061	-13.8289	20.4281	-20.4376	-2.7855
5.08019	-1.96196	4.38206	14.2834	-4.89674	11.9689	10.4496	15.0972	10.3876	3.32059	-4.41552	-2.24272	-8.50289	15.6688	10.454	8.40061	22.027	1.96878	16.7751	10.3441	-0.85075	-3.15608	7.56834	-12.3964	33.485	7.55566	-14.6676	12.3418	-8.12775	14.0012	-6.77218	31.7379	16.8858	26.0468	16.0951	-19.3042	5.63567	-16.8598	-0.941266	-3.92063	4.77553	10.4154	-5.67801	30.8643	-1.02128	-18.8823	-13.2413	19.2842	-20.8897	-3.23922
3.9932	-2.09724	4.34618	13.4662	-4.92337	11.63	10.9996	14.6343	8.44219	2.22093	-5.1433	-1.36826	-9.63965	16.5812	9.25535	7.55874	22.3891	1.99455	17.1549	10.2596	-0.953621	-5.31341	7.32405	-11.0011	34.8894	8.2229	-15.6494	11.7092	-8.18689	14.2128	-7.72554	31.1316	18.0001	26.6849	14.5888	-20.0094	4.90951	-15.9372	-2.04343	-4.07663	4.19414	10.2393	-6.0393	30.06	-1.97636	-18.3688	-13.0729	19.4896	-20.9819	-3.1753
3.91924	-1.71455	4.66486	12.8229	-5.46618	11.6712	11.3744	13.4991	6.77515	-0.192404	-5.70436	-1.27606	-8.72788	16.5363	9.59845	6.72101	23.9255	2.27986	16.4694	10.8474	-0.782229	-6.02305	9.5363	-9.55252	34.4928	10.1885	-16.5449	10.037	-7.19682	15.5934	-8.04927	30.3658	18.6508	26.7467	13.5509	-20.5543	5.31137	-15.5099	-3.17678	-4.93107	2.95948	10.8468	-6.27417	29.5259	-4.3393	-17.3774	-14.3971	19.7195	-21.6031	-4.31749
3.56575	-1.66353	3.7972	11.8325	-4.98888	11.409	11.8476	11.7303	6.45198	-2.26097	-5.08815	-2.08742	-9.33638	17.4628	8.99142	7.45889	24.3047	2.11032	17.1043	10.6508	-1.96224	-5.95804	10.1082	-10.0081	34.572	12.1075	-17.2739	10.5347	-6.85694	16.2581	-8.09359	29.3426	20.0568	25.7546	12.7552	-20.721	6.21408	-15.2307	-3.34403	-5.15419	2.71788	12.1291	-6.86583	29.5898	-5.24439	-17.0021	-14.9749	19.7081	-21.8407	-4.79778
4.0011	-2.09486	3.21208	10.9828	-5.63605	11.2919	12.5258	10.4632	6.78219	-3.24469	-4.4572	-2.96926	-8.80419	17.9247	9.01716	7.79542	25.2931	1.28572	18.8677	10.8137	-2.53349	-5.37842	10.1554	-10.434	34.3728	13.363	-17.2252	10.6342	-5.54945	17.8988	-8.0294	28.1567	20.0055	25.8738	11.656	-21.172	6.52139	-15.8233	-2.93979	-5.27378	2.44961	12.791	-7.1546	29.4084	-5.81214	-17.7299	-15.2269	19.4721	-21.857	-5.05027
4.31134	-3.04475	2.80845	11.6068	-5.93955	11.6835	12.7132	9.53443	7.63523	-3.51605	-2.64514	-2.98606	-9.09564	17.5377	8.68822	7.42606	23.9813	1.3986	20.6851	11.0289	-3.21729	-4.66605	8.8659	-10.2553	33.7669	13.0155	-17.0895	11.889	-4.15062	18.3028	-7.75228	26.1822	19.4309	25.9084	11.5462	-21.0933	8.24333	-15.3764	-2.87799	-4.99615	2.98036	14.4666	-7.14979	30.6898	-5.53726	-18.1132	-15.2444	20.4463	-20.4918	-4.28965
3.68761	-2.92253	2.62168	11.5129	-6.34392	10.0002	12.7987	9.3943	7.8784	-3.54196	-2.83045	-2.21486	-8.94351	16.3834	8.66376	6.6035	22.6567	1.00197	21.1606	11.7911	-3.37988	-4.9015	9.16946	-10.1492	33.4373	13.0651	-16.9608	12.0945	-3.65727	16.9714	-8.08187	25.917	18.7438	26.9594	11.5641	-20.7339	8.36079	-15.2346	-3.75451	-5.23331	1.75381	15.3966	-7.15621	31.626	-5.62622	-18.2169	-16.0268	22.6885	-19.9683	-3.66508
3.40714	-3.09043	2.39058	10.7509	-6.10898	9.11977	12.8548	8.63029	7.9456	-4.31659	-3.70506	-0.3389	-8.82733	15.8306	8.84593	5.72329	21.6567	0.588227	20.0294	11.3537	-3.80492	-4.96815	10.4806	-10.8511	32.5468	12.698	-17.2925	11.959	-3.94175	18.3424	-8.38726	25.0863	18.3974	26.5105	11.0687	-20.3223	10.4344	-15.9084	-5.1067	-6.05805	0.999637	16.5055	-6.78305	31.8966	-6.09451	-17.8103	-16.6315	24.7921	-20.0708	-2.85068
3.17597	-1.61073	2.46445	10.8448	-6.42252	8.58703	14.1008	6.54548	8.60025	-4.74832	-5.41966	0.591294	-8.4443	16.1901	9.09248	5.95306	21.963	0.718216	20.7967	10.2154	-4.10332	-6.518	10.6937	-10.7844	33.2363	13.4036	-17.4684	11.9815	-3.17327	19.0142	-9.90046	24.4206	18.0418	28.2835	10.6286	-19.909	8.31499	-16.8285	-4.50572	-6.91493	0.632407	15.8687	-7.29129	30.2078	-6.81569	-17.7133	-16.3775	26.2397	-21.07	-3.62332
5.36252	-0.121526	2.38504	11.1202	-5.81727	9.0654	15.0959	7.60018	6.63308	-3.96011	-6.26862	-0.351193	-9.65885	16.4181	9.65381	7.46082	23.5464	0.097601	23.4673	10.0092	-4.28263	-4.84141	10.797	-10.8343	33.1969	11.283	-18.3474	13.9003	-2.65035	19.4067	-10.7025	23.0203	17.0789	28.7369	11.3161	-20.4086	6.38768	-17.226	-4.1871	-7.60665	1.01858	14.4469	-7.72862	28.6096	-7.11856	-18.0468	-17.2923	27.0304	-21.3106	-4.3909
5.90857	-0.892825	1.52793	11.3542	-7.64263	8.4476	14.0288	7.8715	6.57357	-4.69343	-4.19302	-1.64199	-9.27927	16.6802	10.4063	7.1916	25.9098	-0.265035	25.1107	10.1405	-3.99798	-5.63682	9.02129	-9.401	33.531	11.019	-18.293	15.7292	-2.3932	15.5454	-11.4292	22.1285	15.6735	28.9776	11.9415	-21.0193	4.54237	-16.697	-2.71698	-7.75431	0.109009	14.1108	-8.50606	27.2576	-7.26799	-18.7542	-18.3135	25.3081	-22.1336	-6.6101
6.47602	-2.05927	1.20978	12.2631	-7.07887	7.68905	11.9452	8.25984	6.56525	-5.65925	-2.8311	-2.38	-9.00456	16.7651	11.3958	7.56867	26.8805	-1.26673	23.5609	9.15402	-4.07443	-5.81436	8.67207	-9.28008	31.9808	11.1943	-18.3989	17.1292	-3.40011	13.5359	-11.2023	20.9981	14.4386	27.5335	13.0533	-21.8014	6.43569	-16.697	-4.2676	-7.0451	-0.358338	13.4013	-9.46704	27.9065	-7.4764	-19.8988	-19.5499	24.4138	-22.4927	-6.80816
4.93181	-4.29722	1.52055	13.1197	-8.31688	7.43912	10.2249	6.22124	8.77496	-7.76606	-1.27744	-2.98565	-7.48329	16.5798	11.9861	6.12933	26.7709	-1.61448	20.4931	6.65016	-4.70997	-8.08478	6.39013	-8.18538	31.2265	12.9515	-17.4969	17.0791	-4.63424	12.5771	-11.9845	20.0625	12.5167	26.9138	13.7609	-20.977	9.07808	-16.5929	-4.25059	-7.18401	-0.573264	14.2714	-8.9989	28.1185	-8.33701	-20.6287	-18.9246	23.3894	-23.2963	-7.04989
5.14391	-3.1729	2.50375	14.3855	-6.4889	7.668	10.3885	5.90073	9.62928	-6.97601	-1.73847	-3.26061	-7.95543	16.3562	12.0858	6.71329	24.3714	-1.31206	20.6657	5.26952	-5.61801	-8.05801	7.39453	-7.4796	29.3379	13.2261	-17.2704	17.5781	-5.05609	12.3304	-13.0214	20.9629	11.4391	27.178	15.2485	-20.802	10.3428	-16.3293	-5.47522	-7.18564	-0.45807	13.4237	-8.6604	28.845	-8.18558	-20.8354	-18.1534	24.5927	-23.1784	-5.65521
5.01228	-2.46331	2.088	13.6525	-7.25048	7.99729	11.1699	6.62598	10.0337	-6.10516	-1.53778	-3.39543	-8.52898	16.4272	11.2509	6.7497	22.2693	-1.49938	21.5903	4.84718	-5.56798	-7.55706	8.47343	-7.10352	28.5818	12.3181	-17.2055	18.8303	-5.90542	11.7852	-13.4694	22.7309	10.2472	26.9344	16.6032	-20.0804	10.9212	-16.6985	-4.74045	-8.36814	-1.69273	14.7544	-7.46488	27.9375	-7.73428	-19.9196	-18.0996	24.4907	-22.7828	-5.06419
5.05135	-2.35355	1.61314	13.6111	-7.18411	7.78858	11.328	6.06024	9.73615	-5.57167	-1.09791	-2.61439	-9.60076	16.6212	10.3259	6.56516	21.138	-1.18696	22.4352	5.12522	-5.04888	-6.24976	9.75336	-7.48108	27.7364	13.427	-17.7943	19.7711	-4.86968	11.0016	-12.678	23.3903	9.97007	26.5421	17.1023	-20.5314	11.7522	-17.4549	-4.94171	-8.47411	-2.44033	16.0163	-8.26381	26.1654	-7.32296	-19.9304	-19.3076	24.1482	-22.5985	-4.12259
5.46717	-2.18267	2.38768	14.391	-7.85049	8.25599	11.549	5.16206	9.20692	-6.38023	-1.00878	-3.0422	-9.78538	17.4359	8.58651	6.74059	20.2721	-1.48715	22.5142	3.82754	-4.44099	-5.5953	10.0914	-7.76488	27.7907	14.4244	-18.547	21.2898	-4.81503	11.1588	-11.8551	22.9906	10.6806	27.471	17.6463	-20.0851	12.1962	-18.0548	-4.77673	-9.20488	-2.18405	16.8789	-8.99313	24.7036	-7.82724	-19.978	-20.0755	24.2487	-22.4073	-2.6349
4.93554	-2.73089	3.1361	13.7243	-7.45398	8.13585	10.778	3.75926	7.82657	-6.15512	-0.611228	-3.13932	-10.3309	18.105	7.51083	6.1125	21.6186	-1.42094	22.2633	3.0794	-4.9291	-5.92472	9.67167	-7.52156	28.1817	15.7333	-19.3458	22.4958	-5.00743	11.9437	-11.5581	21.0505	11.4135	29.1748	17.508	-20.3364	11.5188	-18.2997	-5.66288	-8.93987	-2.18134	16.4327	-9.90052	24.0725	-8.1481	-20.5987	-20.1917	23.0774	-22.911	-1.62623
5.01275	-1.7371	3.57191	13.5027	-6.34043	8.48531	9.72858	2.36168	8.19325	-6.24886	-1.10945	-3.6749	-10.6548	18.2686	8.48222	6.62667	20.4702	-1.33983	23.4645	2.39009	-5.15368	-6.98235	10.0553	-6.27682	27.768	15.9808	-19.6965	23.9536	-5.50677	12.7043	-12.029	20.9277	11.685	30.8191	19.9887	-20.7562	11.1642	-17.9321	-6.03708	-8.96102	-2.34524	16.7871	-10.3167	23.7697	-9.45751	-20.8524	-19.749	22.0575	-23.0122	0.206334
3.62342	-2.3043	4.14147	11.7945	-6.17055	6.9704	8.88246	1.08784	7.82209	-6.01388	-2.00906	-4.70508	-11.5055	18.0947	7.72391	6.08105	19.784	-1.1363	24.8834	2.32573	-5.49471	-8.45299	9.15264	-5.89974	27.4698	15.4437	-20.4047	24.5624	-5.54832	12.3074	-12.6803	19.7269	11.0335	30.5327	20.5895	-21.2354	10.8532	-17.6588	-5.58238	-8.31526	-2.09398	15.8857	-10.5836	23.9494	-9.65392	-21.208	-19.8035	18.9036	-22.7797	-0.30686
3.24528	-1.84864	4.40791	11.8442	-6.19414	6.86911	9.49233	1.95173	8.97654	-6.2612	-2.17514	-5.67092	-12.3681	18.0975	8.14877	6.23884	18.0795	-1.31273	24.8203	3.79939	-5.66698	-8.80425	9.79181	-4.95952	25.7682	15.0488	-20.8555	23.7751	-6.57059	11.5078	-13.5812	20.1298	11.2222	30.5033	20.9974	-21.317	11.8682	-17.7717	-5.96167	-9.03119	-2.02131	16.4789	-10.9125	24.1982	-10.0178	-21.6228	-19.9377	17.0618	-22.9884	0.63853
2.53317	-3.63568	3.99242	9.74529	-6.61729	5.69621	9.17915	3.73019	8.42171	-7.4176	-1.26077	-6.35853	-12.3381	18.0756	8.28846	5.89762	19.0026	-0.455241	25.4829	5.11517	-6.10576	-9.33362	10.5551	-4.67622	25.5856	15.4415	-22.2096	21.8344	-7.13618	10.3624	-13.8925	19.479	12.0588	29.2874	17.86	-21.7873	11.7153	-17.9624	-7.39891	-9.47132	-1.84968	16.5442	-12.1687	24.3008	-9.59395	-21.7064	-19.5128	15.3349	-22.9988	0.832797
3.47179	-4.56005	2.82138	10.45	-6.34043	6.37277	10.3641	4.30264	9.35602	-7.8413	-0.793331	-5.84999	-12.4021	17.3929	9.72398	6.2347	20.5036	-0.881872	23.1512	7.18311	-6.49487	-9.73788	11.6452	-4.04744	25.3851	16.8211	-22.9084	19.1437	-7.52248	11.9015	-13.6454	19.2646	12.9013	30.1228	17.3922	-22.1414	11.8697	-18.552	-9.16895	-10.7118	-2.80834	19.2307	-13.0106	23.7589	-10.4925	-22.0729	-18.7503	16.408	-23.4337	1.63708
2.89039	-5.71819	1.6572	10.0649	-5.52207	5.99218	10.2255	3.16147	9.41106	-7.96404	-0.319477	-6.27452	-11.9924	17.1499	11.287	5.69874	21.3579	-0.546567	24.4412	6.89954	-6.39464	-8.85124	12.1346	-4.08742	25.5825	19.2975	-23.1328	17.5793	-4.90974	11.743	-12.9518	18.8711	12.4358	28.2651	15.9838	-22.0057	13.1395	-18.0303	-9.59757	-11.2982	-3.12879	20.6131	-14.646	22.7928	-11.4991	-22.3405	-17.9895	17.5938	-22.8469	1.77249
3.65784	-5.75557	2.48555	12.1569	-5.21246	7.64082	11.3714	2.49734	10.0881	-7.55883	0.453822	-5.90163	-12.0983	17.7624	10.8112	5.65046	21.2734	-1.80646	22.4941	6.38117	-6.69357	-9.08997	11.9568	-3.99216	24.2718	20.8629	-22.1297	16.1023	-2.54068	12.7388	-12.7646	18.4104	11.407	30.1338	16.651	-21.9693	15.0233	-18.2357	-9.30898	-11.7822	-3.73607	21.4111	-14.4118	24.251	-12.2683	-22.8141	-17.4442	18.5421	-22.0334	0.935942
2.35782	-6.18156	2.9116	12.9333	-4.56398	8.44015	10.9392	3.03923	9.48721	-7.948	2.17996	-6.28723	-12.1643	18.1643	11.594	4.85355	20.4722	-1.79246	23.5581	4.9593	-7.53467	-9.79633	12.8739	-3.66987	22.6113	22.7338	-21.3441	15.4184	-1.23543	12.0568	-12.5265	18.6357	10.3065	31.0796	15.7805	-22.4455	16.5517	-18.0548	-8.61957	-11.5489	-4.24865	22.2873	-14.9714	24.2002	-12.4632	-23.2249	-18.168	17.1379	-21.252	0.326564
4.29506	-5.21625	3.94942	12.444	-5.05351	8.38841	9.39099	3.60423	10.7121	-9.42203	2.51403	-5.1042	-12.7797	18.6418	10.9136	4.49882	20.1925	-2.97747	22.7485	5.87286	-8.57746	-10.9774	11.5179	-3.91171	22.8525	23.5906	-20.6339	14.8006	-1.55996	12.3668	-12.9765	18.6318	10.3309	32.8718	13.5375	-23.5359	15.7738	-19.1148	-9.53747	-11.9984	-5.83469	22.9771	-14.0094	24.1715	-13.1983	-24.1421	-18.3796	16.4263	-20.3799	-0.411904
3.74668	-5.80956	4.71815	13.3357	-5.63518	8.99437	8.65109	2.62778	9.22547	-10.6457	2.34667	-4.64976	-13.4748	17.9743	12.2088	5.07892	20.5907	-3.57742	22.8192	6.45709	-8.4494	-11.4942	12.9716	-3.58893	22.8937	23.2393	-21.0787	13.1355	-2.2401	12.3732	-13.9434	17.711	10.2583	31.8046	10.0339	-24.028	16.8353	-19.2972	-10.7366	-12.6184	-5.96264	22.9431	-13.9985	23.3978	-13.6331	-24.7415	-19.8677	16.6447	-20.9988	-0.817523
4.15878	-4.9908	5.08933	13.6021	-5.57055	8.7576	7.47164	1.01404	10.5124	-10.4341	1.34254	-5.0456	-13.7609	18.1008	13.4267	5.03396	19.1129	-4.86732	21.9188	6.30877	-8.61692	-12.1033	13.3305	-5.11795	24.3375	22.5036	-21.3486	11.9918	-2.65934	11.6669	-14.4067	16.7543	10.0022	30.5909	7.0197	-24.5593	17.6657	-20.0365	-11.261	-13.2676	-7.01717	23.1077	-14.4541	24.5453	-14.4058	-25.2288	-21.0025	16.4605	-21.0276	-0.961799
3.65226	-5.68318	4.34697	16.111	-4.93735	8.39279	8.53204	0.743474	9.8155	-10.1116	0.590399	-5.45005	-13.4847	18.2958	14.1187	5.15257	17.6718	-5.71147	22.2862	3.99849	-8.84415	-13.816	14.3269	-4.6782	22.5509	22.563	-22.052	13.9241	-2.03647	11.8734	-14.9727	15.9009	8.58168	30.8419	7.14448	-24.6427	19.7355	-19.1319	-10.8641	-13.1276	-5.51772	22.271	-15.1129	25.2572	-13.3153	-24.6712	-22.5154	14.7885	-20.4318	-0.237253
6.26439	-5.8327	4.31875	16.305	-4.49411	6.79282	10.2475	0.514643	10.9904	-8.86572	0.498065	-6.70971	-13.4359	17.956	13.9507	3.68867	16.5357	-6.28097	22.7402	1.49413	-9.43019	-13.8373	12.954	-5.16682	23.074	23.638	-22.2119	16.1601	-1.82199	9.97697	-14.3015	18.4166	7.99283	31.7185	7.99478	-24.54	19.234	-18.2054	-10.863	-12.478	-5.5239	23.303	-16.1826	25.1722	-12.2158	-24.8848	-21.8107	13.4596	-19.8709	0.582845
7.74209	-5.81253	4.0035	16.9137	-4.7666	7.94292	12.8029	0.29923	9.59536	-9.33137	1.5022	-6.61874	-13.4379	17.1926	13.3482	3.18443	16.1797	-6.45829	24.1216	1.93758	-9.84872	-13.6652	13.0485	-3.41865	22.1109	24.2029	-22.3365	17.8767	-0.740582	11.093	-14.9087	18.8743	8.60423	34.0457	7.98881	-23.5811	19.901	-17.9037	-11.523	-12.5824	-5.55676	22.3744	-16.6347	24.8915	-11.5051	-24.9488	-20.7921	12.5258	-19.9071	2.56032
8.94118	-6.63604	5.90132	17.2498	-4.97534	8.75803	13.0587	1.05504	8.41147	-10.4989	2.56084	-6.68471	-13.1578	17.1732	12.1966	2.22974	16.0006	-6.05077	22.8927	2.41875	-10.7057	-12.0329	12.7353	-3.65803	23.0972	23.2348	-22.6212	17.1273	-1.34398	11.6938	-14.3308	21.056	9.17331	36.7343	8.29366	-23.2053	19.4785	-17.9927	-11.1318	-12.5537	-5.05153	23.4431	-17.3191	26.7694	-13.1109	-25.7619	-20.3352	13.5715	-20.5935	2.16293
7.13185	-4.66507	4.80916	18.35	-5.11028	9.70469	11.4245	2.78208	6.59084	-12.7506	1.91578	-5.35129	-13.4601	18.6606	12.8622	2.00714	16.6602	-5.58814	21.514	2.42428	-11.962	-12.3546	12.4166	-4.12493	22.7693	22.0801	-22.7839	16.0022	-1.81038	11.2048	-13.7717	19.3562	9.3389	36.8168	8.56041	-23.3627	18.2419	-17.5517	-11.5865	-13.6559	-6.14742	22.0485	-16.5757	27.6753	-15.016	-25.3853	-21.5362	14.1803	-20.8081	3.19564
6.5123	-5.17175	5.05503	17.4914	-6.25222	9.18203	9.61686	3.89119	7.3191	-13.5956	2.51788	-4.91734	-13.2484	20.3869	12.8577	1.35725	15.7025	-5.49282	18.5495	1.4715	-13.2345	-11.5767	11.123	-4.36282	22.311	22.0928	-22.36	15.0203	-2.17497	9.3084	-13.8568	19.9256	7.63199	35.7275	8.58507	-23.0709	17.526	-15.8917	-11.8319	-13.5265	-7.1888	23.6166	-16.6459	28.8984	-16.7682	-25.0085	-22.4038	15.8098	-20.5231	4.62385
5.63601	-4.94274	4.57147	16.5286	-6.76925	8.7668	9.85556	3.0765	8.02111	-12.3183	1.29445	-4.9534	-14.4265	19.77	14.2494	1.41518	16.5261	-5.84457	17.0108	2.64902	-14.1812	-12.1252	11.92	-3.9122	23.2316	21.9838	-21.7277	13.9652	-1.5974	9.3966	-14.1739	20.014	7.55444	32.9262	7.56664	-22.4907	17.2357	-14.9853	-11.7106	-13.9721	-9.53482	22.9064	-16.378	27.013	-17.1091	-24.6258	-22.8665	14.5799	-21.2682	7.35941
5.73415	-6.64731	4.59733	15.1358	-6.41554	7.43298	10.463	1.11467	9.03797	-10.7659	2.12033	-5.68117	-14.2345	18.8118	12.3086	1.15726	15.375	-6.71627	16.5089	2.09948	-15.1041	-11.2145	12.793	-2.80122	22.9852	21.2496	-20.5863	14.1745	-1.1849	10.7235	-15.0055	22.292	7.19452	32.3786	8.54248	-21.9118	19.2532	-15.5451	-11.0314	-13.8893	-9.83131	23.4302	-17.3274	25.2862	-16.8972	-25.7308	-22.589	13.0524	-20.7103	9.99119
5.98578	-7.29461	4.62635	14.8818	-5.64609	5.65719	10.7047	0.739747	8.24061	-9.55339	0.316603	-5.74386	-14.7997	17.8451	11.1479	1.66757	16.3185	-8.08016	16.4244	1.98082	-15.5608	-11.8526	13.417	-2.52483	22.9624	19.1403	-20.063	14.4359	-1.36307	11.7411	-14.4582	23.42	7.55599	32.1858	8.94521	-21.6963	20.6427	-16.2795	-11.4544	-14.8101	-10.0091	23.803	-17.707	23.5805	-16.5628	-25.8896	-22.4238	11.1368	-20.7782	9.51533
6.27742	-7.01753	3.53788	14.518	-5.15918	5.88607	10.5124	-0.774856	7.38373	-10.3089	0.160789	-5.71682	-14.7371	18.0681	10.9561	1.79087	16.9604	-8.72099	16.3654	0.507671	-15.5645	-12.7742	13.6388	-2.50361	22.0592	19.9023	-20.4651	14.9862	-2.30897	10.6577	-14.0837	23.8151	6.93501	33.0734	8.86003	-22.2664	21.0822	-15.8194	-12.8338	-15.7605	-10.5194	25.135	-18.9333	24.0816	-16.4639	-26.0107	-21.5504	9.97462	-20.9726	8.99707
6.20532	-6.72859	4.04333	13.5027	-4.93167	5.81285	9.63762	-1.1714	7.80929	-10.7005	-1.27039	-5.62503	-15.4564	17.9247	12.3588	1.71529	17.7535	-8.91631	15.307	1.93809	-16.01	-14.6021	13.5772	-2.1369	22.2869	20.9005	-21.3859	15.4936	-2.1293	10.2141	-13.355	22.6221	6.28932	33.5121	7.40301	-21.9018	21.3001	-14.7726	-12.3978	-16.3235	-11.2859	26.5698	-19.6402	25.3783	-17.0741	-25.262	-20.6476	8.47224	-20.9443	7.29423
6.19742	-5.98102	4.31189	12.375	-4.46179	5.33141	9.23593	-1.58881	8.13758	-11.0638	-2.3021	-5.24475	-15.3525	17.2647	13.1203	1.32222	18.8188	-8.52879	14.8184	1.91848	-16.1013	-15.5133	14.5631	-2.4118	23.4523	23.0332	-23.0943	15.8166	-2.27154	9.8012	-12.8054	22.2842	6.0712	32.74	7.25955	-21.8484	20.3405	-14.49	-12.8355	-16.832	-11.5074	25.9718	-20.3631	26.3601	-17.4774	-25.1166	-19.3805	6.36633	-20.2337	7.2531
6.08392	-6.78021	5.29562	11.6371	-4.0762	4.27996	9.17671	-1.84969	8.10238	-11.2044	-2.80288	-5.22426	-14.8838	16.1005	12.6388	0.92997	19.0761	-9.09607	14.5279	1.52882	-16.2834	-16.1356	14.962	-2.63933	23.7815	21.6588	-22.5536	15.15	-1.39788	8.93768	-12.3808	21.9329	5.99798	31.0288	7.76017	-21.2072	20.5703	-14.8958	-13.1864	-16.6617	-12.2608	26.8181	-20.3544	27.8798	-17.9727	-24.9385	-19.3724	5.99721	-19.7036	7.00505
6.58858	-6.93744	4.68517	11.0132	-3.24125	3.28508	9.75483	-2.68674	7.79713	-11.2223	-3.46461	-5.3472	-13.4812	16.0131	9.89715	1.06899	19.3375	-9.966	13.534	1.85563	-15.92	-16.5732	15.9688	-2.52433	25.2984	21.6046	-22.8289	14.8392	-1.57868	9.12304	-11.9012	22.0417	6.82225	29.4383	7.13701	-21.6464	20.3332	-16.2071	-14.1219	-16.5507	-12.7046	27.3671	-20.657	29.0196	-18.7239	-24.8008	-19.3669	6.21945	-19.5731	7.05883
6.37602	-7.05669	3.94968	12.778	-3.0443	3.74459	10.2017	-3.65126	7.28454	-11.4955	-3.89101	-5.75124	-13.2336	15.6322	9.21093	0.231812	20.3341	-10.0109	14.4905	2.54897	-15.5755	-16.2317	15.2504	-2.08902	26.072	22.1071	-22.2244	13.8072	-1.12276	8.79834	-11.8945	21.764	6.86642	28.2865	6.54598	-22.3152	19.9468	-16.5205	-14.6134	-16.488	-12.8117	30.4753	-20.1478	30.117	-19.3446	-25.1708	-19.3986	7.41054	-20.0495	7.46888
5.8509	-7.57405	3.0778	12.7746	-3.21811	4.87584	10.4789	-3.02887	6.88266	-11.2063	-3.59991	-6.04218	-13.8362	15.9005	9.3622	-0.685916	20.3579	-8.87409	15.3909	2.43232	-14.988	-16.1858	16.3701	-2.19514	27.7671	23.3657	-22.3611	14.3049	-1.57419	7.63377	-11.9801	20.7603	6.95509	26.7467	5.36915	-23.1349	20.9197	-15.3427	-14.7966	-17.3679	-10.8224	30.3665	-20.8341	31.0395	-20.0508	-25.6234	-19.124	8.20206	-19.4106	8.34783
4.53506	-6.49958	3.1332	13.7871	-3.56353	4.71141	9.89097	-1.05661	8.00383	-10.5488	-3.21518	-6.17372	-13.5216	17.2961	10.949	-0.430761	19.829	-8.22926	16.7896	0.716326	-15.8409	-14.8163	15.4931	-2.55395	27.9689	22.6269	-21.3443	15.5603	-1.75349	7.68107	-12.3711	20.2605	5.85185	26.9859	4.4912	-23.6134	20.8687	-14.0817	-15.283	-18.2626	-9.6906	31.4645	-21.531	32.4899	-20.1417	-25.7012	-18.5745	9.11307	-19.5196	8.74206
3.56249	-6.06053	3.74602	13.4986	-2.38578	4.67941	9.30369	-2.04647	7.80609	-11.2784	-2.34762	-5.75697	-13.7742	18.0168	11.8361	0.279533	19.4695	-9.05252	16.2934	0.298011	-15.7874	-14.6048	15.8671	-2.75729	29.2004	21.5903	-20.8288	14.9111	-3.11638	6.5638	-11.9501	17.5835	5.77832	24.7551	3.88522	-23.5976	21.9665	-13.7042	-15.9429	-18.6244	-8.28585	27.997	-22.8231	33.4231	-19.7579	-26.1277	-18.7439	9.40533	-19.547	7.96689
3.11783	-5.65411	5.72194	13.3005	-2.41635	2.56774	9.58756	-4.48459	7.61155	-11.506	-1.75707	-5.95326	-12.8072	17.488	12.8963	0.672057	19.7636	-10.2778	17.0489	-0.411415	-16.1719	-14.07	13.8631	-1.70454	29.7923	23.8087	-20.4647	13.3808	-2.03497	8.02942	-11.0851	16.0964	4.78538	24.1163	4.0384	-23.5494	19.9993	-14.6259	-16.0875	-18.2655	-9.25766	27.5671	-23.5178	32.4586	-18.8448	-27.0708	-17.8898	8.93194	-19.7334	6.75193
4.09785	-7.46845	6.41179	14.0984	-2.08927	1.56453	12.3994	-5.47221	6.23952	-13.553	-1.2114	-5.31155	-12.629	15.6353	14.0157	-1.2387	19.1231	-10.9684	16.3606	-1.3667	-15.549	-15.1206	15.6004	-1.36794	30.7598	24.2014	-20.6288	12.3623	-0.301881	8.27166	-11.1325	15.0529	4.3303	23.0012	2.29669	-23.1883	19.8582	-16.2017	-16.6273	-17.975	-8.93604	25.6765	-23.4879	32.3039	-19.3836	-28.1743	-19.0394	6.80852	-19.4175	6.71902
4.51785	-9.15106	6.48988	15.4063	-3.1692	0.84588	11.1663	-4.85728	7.73122	-14.1944	-1.54803	-5.34351	-11.6882	14.5545	15.9604	-2.81321	18.5451	-9.84023	14.0663	-2.18473	-16.0815	-14.2689	14.9412	0.342713	29.9573	23.1279	-20.5768	12.7116	3.85567	10.0466	-11.6684	15.5708	4.37757	22.9401	3.4115	-23.6328	19.7126	-15.8717	-16.1646	-17.9158	-10.5248	26.1487	-23.537	33.3815	-20.2677	-29.0007	-18.5806	6.02004	-19.3842	7.42902
4.52623	-8.09557	4.7965	16.0951	-3.58492	1.48692	10.17	-4.76858	9.07957	-15.1171	-2.72145	-3.62777	-11.7039	13.408	16.3718	-2.67446	16.8141	-9.59447	11.8213	-1.04391	-16.1478	-14.8867	14.4294	1.76809	29.0209	20.2912	-21.1279	12.1716	6.14762	8.26079	-12.1561	14.7799	5.20585	24.7264	1.73779	-23.1431	22.5205	-15.9421	-17.099	-17.8849	-10.6601	25.752	-23.2999	34.5049	-21.6865	-29.0373	-19.5918	4.8084	-19.6916	8.67119
2.97504	-6.63129	4.31083	16.9482	-5.09193	0.611738	9.16999	-5.39171	10.5514	-14.3134	-2.44701	-4.14532	-11.4681	12.667	15.4068	-2.30291	18.2633	-9.34538	13.1902	-0.925761	-16.4107	-14.335	11.7974	2.2883	27.6506	19.6518	-21.5354	9.58938	7.41543	8.30554	-12.1793	15.6474	5.21883	23.5606	2.00006	-21.9758	24.9908	-14.2479	-18.7704	-18.728	-11.703	28.5181	-23.4966	35.1083	-22.2398	-29.3173	-18.5297	4.06102	-19.9337	11.1245
3.02295	-5.02817	4.2156	13.7291	-6.15745	-0.0770948	9.7707	-5.96565	9.52817	-14.7883	-2.15526	-4.59526	-11.988	12.6707	15.1674	-1.49276	18.2518	-9.79512	15.6619	-2.00222	-16.2959	-16.5262	11.8511	2.81739	27.0561	21.3105	-21.319	9.75506	6.75813	6.90639	-12.5094	17.9981	4.25709	23.448	0.62522	-21.7685	25.3173	-14.2352	-19.7246	-18.6596	-11.8627	29.4923	-23.4183	35.8465	-22.5167	-29.7869	-19.1821	4.7947	-19.781	12.0516
2.56201	-5.34381	4.38074	14.008	-5.69456	-0.470401	10.2817	-5.46103	8.88823	-14.7217	-1.57881	-6.08521	-11.6695	13.6441	13.5799	-1.73743	18.7773	-8.91298	17.4079	-3.4095	-16.3373	-16.9539	12.4086	2.65501	25.7773	22.563	-20.9153	9.48214	5.29792	7.72389	-12.3912	20.2393	3.79089	22.4823	1.97465	-22.3257	23.8554	-13.7145	-19.3146	-19.1842	-13.2415	30.0542	-24.5173	35.7006	-21.84	-30.0074	-18.2264	4.63031	-19.209	13.2513
3.95924	-5.88432	4.1573	13.2757	-5.21639	0.627085	9.73713	-6.40095	7.33573	-15.2756	-1.31271	-6.69373	-12.7526	13.5248	13.5523	-2.02458	18.7194	-8.42835	16.9692	-2.29484	-16.1481	-18.5977	13.2055	2.98026	26.0606	24.6527	-20.7731	11.329	4.53356	5.47018	-12.57	20.1118	3.67627	23.1528	3.50864	-23.3063	23.9462	-13.6822	-17.7272	-18.5834	-14.2276	27.2882	-24.6905	35.0454	-20.9928	-29.8944	-18.2493	4.71479	-19.1563	12.5755
4.0332	-6.33048	3.51334	15.2579	-4.14476	1.16859	10.405	-6.83401	7.70178	-14.3097	-0.413735	-6.79043	-12.595	13.5894	13.3752	-3.02313	20.1469	-8.48523	16.6496	-1.06654	-16.072	-18.0618	12.761	2.62885	24.9648	25.3057	-21.3103	11.4228	4.39544	4.622	-12.1026	17.7439	3.26877	22.327	2.85634	-23.3122	25.564	-13.2808	-16.8864	-18.2779	-14.0193	27.0004	-24.7162	33.8041	-20.7235	-29.6119	-17.6453	1.79909	-18.748	12.9925
5.49275	-6.29844	3.73098	16.1904	-4.37839	1.08046	10.6705	-7.65095	7.90592	-14.4775	0.9405	-6.46958	-12.3528	12.8032	15.1745	-3.27994	21.7976	-8.50812	16.2282	-0.337003	-16.0496	-17.1927	14.1947	2.68906	25.2498	25.1304	-21.589	11.9269	4.35164	4.28643	-12.3821	15.401	2.62339	21.4239	2.27353	-23.7256	26.8959	-13.8441	-16.5246	-17.8483	-14.4735	25.8242	-23.6307	33.3909	-21.5966	-29.2421	-18.309	1.36527	-17.4068	11.8972
5.26438	-6.83479	3.07542	17.3485	-4.73953	0.620069	10.035	-7.28199	7.68834	-13.8712	0.254405	-5.93277	-11.607	11.826	18.3448	-3.26615	23.0447	-8.13393	17.4474	0.513202	-16.1164	-16.7414	14.4774	4.37306	22.9746	25.3711	-21.0307	10.2425	4.83152	4.59259	-12.1195	14.0524	1.56402	21.0346	1.80429	-24.2053	24.8282	-14.2093	-15.2575	-17.3952	-15.7967	24.8643	-24.1922	33.2981	-21.7655	-29.0757	-18.2044	2.4384	-16.3407	10.5734
4.85739	-6.178	3.45874	17.1042	-4.39935	-0.0591176	9.93248	-5.94031	7.21607	-13.9693	-1.26462	-5.9676	-12.1997	11.971	17.5247	-2.19588	22.4722	-8.21459	18.6777	-0.765876	-16.4571	-16.8714	14.4774	5.21457	23.76	24.2473	-20.2977	8.13228	3.98593	3.76615	-11.228	13.012	1.2628	23.3986	1.71313	-23.5359	26.2222	-14.1335	-15.4576	-18.4078	-17.0796	22.9758	-24.8144	32.6572	-22.1753	-28.7865	-18.3312	3.45748	-15.3016	11.2593
3.05411	-5.33669	2.55652	15.4056	-4.24301	-0.36166	9.43006	-3.13173	7.42021	-13.7362	-2.16808	-7.12235	-13.6742	14.069	16.3847	-1.66847	23.0719	-8.98497	18.8184	-1.30888	-17.753	-18.6895	11.477	6.39564	22.6244	24.5926	-19.2652	7.62047	4.56088	3.13017	-10.5247	13.5893	-0.418161	24.2598	1.05336	-23.3046	28.7553	-13.4035	-15.7479	-19.0465	-16.6266	21.4424	-25.6079	32.3326	-22.9995	-28.5906	-17.5326	3.82509	-15.2244	13.5057
3.08574	-4.423	3.16855	14.0142	-4.32162	0.729248	8.68344	-2.40201	7.76641	-13.1145	-0.71831	-7.98903	-14.8676	14.9939	16.7123	-0.807011	22.2748	-9.53004	20.2803	-3.21694	-18.6063	-19.0637	10.0858	6.47757	23.5823	25.6487	-19.3546	7.66735	4.25844	1.77385	-10.2848	13.3585	-0.87478	25.2092	-0.61512	-23.1278	30.8842	-12.6613	-17.4947	-19.6813	-15.5817	21.7737	-25.2536	30.9584	-24.4823	-27.9567	-17.9069	2.80828	-15.5894	15.1288
2.19317	-4.82408	3.03638	14.0183	-4.81726	1.18745	8.96731	-2.79706	8.80951	-12.6223	1.33933	-7.72595	-14.8065	14.4707	17.7108	-0.992377	22.5634	-9.37316	21.259	-3.62067	-19.454	-19.5581	10.1923	6.00574	23.106	25.7917	-19.0869	8.14834	4.62939	1.14427	-11.2894	13.8005	-1.66537	26.6621	-1.55135	-24.2076	28.2337	-12.5142	-17.7561	-19.3949	-15.4723	21.7315	-24.8949	29.6728	-24.6747	-27.1802	-17.5094	1.6971	-16.2232	14.3568
3.14807	-6.15664	3.77768	15.3235	-4.24214	2.05254	9.23348	-3.16155	8.78072	-11.8045	1.41115	-7.41247	-14.266	12.5777	19.1797	-0.877351	22.2673	-9.46649	21.9486	-4.25418	-19.2272	-19.4751	9.98164	5.4495	25.0121	23.8087	-19.0336	7.07012	4.79671	-0.0330826	-11.8879	13.5846	-0.738226	27.3525	-2.12445	-25.2264	25.3712	-11.3901	-17.6489	-18.8154	-15.9099	23.2125	-24.1024	29.4693	-24.6742	-26.7013	-17.8343	0.67954	-16.7295	14.603
2.34666	-7.0644	4.17207	14.801	-3.79803	2.26213	11.8616	-3.53275	9.36306	-11.7311	-0.233555	-7.00802	-14.7027	12.8593	18.2714	-1.27815	22.2176	-9.93178	20.0058	-4.88718	-18.8898	-19.5833	9.15585	5.10747	26.2786	21.1082	-18.5242	6.59106	5.29792	-0.15836	-12.3573	13.3812	-0.0795583	28.4175	-1.83304	-25.574	25.2427	-11.1755	-17.095	-19.1779	-16.6057	23.722	-24.1996	30.0378	-24.4708	-26.6362	-17.198	-0.304537	-16.5848	16.1255
3.14342	-6.97956	4.95347	16.6273	-3.70239	2.24591	12.8707	-3.33224	8.06271	-11.477	-1.53072	-7.60343	-14.6136	12.5561	18.5521	-0.829354	21.4947	-10.1109	19.2697	-5.4141	-18.4997	-19.8286	7.63883	5.68345	26.93	19.9098	-17.949	6.03044	5.77106	-0.124484	-12.1785	13.7004	0.43267	27.7058	-0.672654	-24.8975	26.4822	-10.7809	-17.0185	-19.3145	-16.625	24.8704	-24.5529	30.3097	-25.2864	-27.1199	-17.5088	-0.693449	-16.0923	18.1789
3.83552	-6.54585	5.38136	17.3575	-3.96615	2.34149	13.248	-4.69628	7.98143	-10.88	-2.71247	-7.12399	-14.5865	12.4704	19.0072	-0.992653	20.7901	-9.62292	20.1604	-4.90227	-18.3686	-18.8337	6.85869	6.06595	27.8196	19.3359	-17.4429	5.43193	5.54946	-0.295782	-12.1192	13.1668	-0.338144	28.6964	0.615507	-24.2622	27.5268	-11.9025	-17.6285	-19.4136	-17.3294	23.9894	-24.8262	29.8089	-25.2469	-27.8302	-17.6394	-1.51161	-14.9572	18.3725
3.97645	-6.20945	5.49928	17.7634	-4.29629	1.40756	11.9794	-5.2404	8.82679	-9.93516	-2.40148	-6.53555	-13.0145	12.3594	19.0413	-0.70357	20.6921	-9.28339	20.3634	-4.2763	-18.9561	-18.6813	6.26598	5.58671	28.496	19.0162	-16.7433	5.27973	5.57566	-1.32229	-12.2101	12.5074	-0.591478	28.3755	0.536304	-22.9663	27.7321	-11.8546	-18.1756	-19.2761	-18.111	22.9315	-24.3446	29.4081	-25.5293	-28.5561	-18.4396	-1.98729	-13.7829	18.718
3.42528	-6.10028	4.77408	17.352	-5.02731	0.182917	11.6052	-5.0958	8.89079	-9.34308	-3.26071	-5.06445	-13.1533	11.2748	18.8746	-0.196571	21.3238	-8.62256	20.6476	-4.22653	-19.4001	-18.4901	6.26518	6.1153	28.9373	18.8725	-16.1669	4.2561	6.2004	-1.50637	-12.2239	12.2242	-0.975804	29.4788	-0.597935	-21.5865	26.3478	-11.44	-18.6791	-19.5861	-18.3553	21.6301	-23.8447	28.3289	-25.4604	-28.3877	-18.2664	-1.90966	-13.1006	18.07
1.77595	-5.37645	6.07253	17.686	-5.21595	-1.48063	11.5081	-4.20209	8.97142	-8.55303	-2.45663	-3.79373	-13.9095	11.0673	18.3474	0.451659	21.3456	-10.0429	18.6382	-5.94504	-19.8687	-18.7228	7.96482	5.96675	28.2355	17.6809	-15.3959	3.53558	5.90581	-1.71538	-12.1645	12.7327	-1.21554	29.6429	-2.28285	-19.5179	25.6371	-11.6463	-18.31	-20.1377	-18.537	19.8056	-24.2683	27.8698	-25.5188	-28.0764	-17.7182	-1.08312	-13.1337	17.441
2.11642	-4.18271	7.35675	16.8261	-5.63692	-2.21156	10.347	-4.27514	9.63248	-8.21752	-3.67749	-1.36129	-15.0758	10.5718	17.2711	1.44607	23.7512	-10.7882	21.5037	-3.59403	-20.3904	-17.8832	9.79822	7.35511	28.0775	16.7827	-15.1465	3.73145	4.86857	-1.46099	-10.93	13.1442	-1.40462	32.3544	-1.04326	-18.6471	26.3892	-12.0267	-18.6836	-20.0929	-17.4793	22.1091	-24.6395	27.8444	-25.2335	-27.4322	-16.8954	-2.17908	-12.8265	15.1586
4.91693	-4.69414	9.1203	14.6229	-5.06748	-2.52945	9.84518	-3.37771	9.71759	-8.26069	-1.92058	-0.830633	-14.0439	10.9086	16.693	0.611096	25.8866	-11.2574	21.5744	-3.92486	-19.7817	-16.8818	11.0894	6.71645	27.2356	16.5503	-15.4303	4.54316	4.76489	-2.51562	-10.1264	13.9968	-1.22265	30.8927	-2.24998	-19.1691	25.3727	-12.2179	-18.1892	-19.5031	-16.5763	23.9812	-24.7544	29.6021	-25.4688	-27.5742	-16.5889	-1.82974	-11.7159	16.3938
5.72857	-5.63157	8.19803	12.8774	-4.92818	-2.47946	9.3629	-3.15857	9.59152	-8.03558	-0.939527	-0.39299	-13.1277	10.7976	16.9878	-0.9099	26.5517	-10.1864	24.5625	-3.88061	-19.1868	-17.0321	11.0493	6.51755	25.5803	17.2115	-15.9509	6.59427	5.26909	-2.25931	-9.81285	14.5194	-1.01658	32.2241	-2.29107	-19.3517	23.9403	-11.0777	-18.4257	-19.2608	-16.029	25.2187	-24.6103	31.6162	-24.5113	-27.1411	-16.1685	-2.22398	-10.1728	16.3558
6.32207	-6.29488	7.65722	13.1494	-4.04869	-2.05108	9.59	-2.09939	7.89568	-8.27118	0.617971	-1.567	-12.8368	10.3385	16.5237	-2.08196	24.4081	-10.19	23.2878	-6.34424	-18.8735	-17.2528	10.0017	6.24215	24.5375	17.0821	-15.5033	5.2945	7.18261	-2.27465	-9.81998	14.6469	-1.2381	30.4989	-4.54162	-20.1656	21.1561	-10.1502	-18.0968	-19.7724	-17.2721	23.5826	-24.4011	32.5371	-24.5583	-27.3915	-15.7361	-0.975049	-8.53226	17.9827
4.15692	-6.00298	6.17885	13.8472	-3.88406	-2.20103	9.13764	-3.28752	8.38651	-7.93752	0.351869	-2.7406	-13.078	11.196	17.8504	-2.67088	22.9058	-10.8553	23.0923	-5.58052	-19.2111	-17.403	10.0225	7.19767	24.3865	16.2486	-15.1107	4.52132	7.67147	-0.883179	-9.77566	13.8701	-1.68854	30.8485	-3.84374	-19.36	21.1258	-8.32643	-18.4625	-20.2839	-17.7538	21.5206	-24.6677	31.9864	-24.3414	-27.0584	-14.6604	-1.77266	-7.74158	15.9837
3.69645	-5.3978	6.50491	13.7229	-3.62073	-2.65353	9.18098	-3.90469	8.77048	-8.18236	-0.827956	-3.62408	-12.0653	10.7369	18.7324	-1.93162	22.8629	-10.9857	20.8348	-4.73434	-19.0142	-15.745	10.1482	8.80912	24.6483	16.3389	-14.8652	2.84331	9.02201	-1.09155	-8.93793	13.8646	-2.24093	29.3684	-4.0156	-19.4228	21.6193	-7.54902	-19.3345	-20.8644	-17.0445	22.0478	-24.257	30.6699	-25.182	-27.7817	-14.4126	-1.78103	-7.55327	16.1786
2.37875	-5.74489	6.09786	13.8078	-3.56527	-2.55575	9.39648	-4.72833	9.28755	-8.35752	-1.56727	-3.46427	-11.4942	10.3577	20.6848	-2.05244	22.4953	-10.3224	19.8173	-4.99427	-18.1384	-16.2377	11.3096	9.38213	23.869	16.278	-15.1385	2.38352	9.56065	-1.36511	-9.43181	14.8299	-2.57119	28.8723	-3.69057	-18.3811	20.868	-6.80242	-19.6491	-20.2928	-15.0954	21.1594	-23.9477	29.8884	-24.9791	-28.2087	-13.7608	-1.3358	-7.73739	16.3678
2.44247	-5.46603	6.75316	13.3454	-3.18841	-2.67809	10.1199	-5.3455	9.05397	-8.19223	-1.90134	-1.9231	-10.8941	10.2694	19.8383	-1.53689	22.1584	-10.0495	20.4335	-4.70719	-17.4127	-16.8567	11.2856	9.77302	23.7767	17.4176	-15.0518	1.58272	9.86984	-2.24973	-9.71096	15.965	-2.62031	27.8404	-5.08259	-18.6835	20.7372	-6.79655	-18.9439	-19.2425	-14.5345	21.4308	-23.1267	29.1462	-24.074	-28.7395	-13.7876	-0.784779	-7.71761	17.7834
1.9741	-6.02612	6.69855	12.4854	-3.27051	-2.64213	11.347	-5.79123	9.2242	-9.1192	-2.44637	-1.59405	-10.069	10.9105	19.5287	-1.70598	22.5375	-9.99533	20.8396	-4.82484	-17.5067	-18.3301	12.7706	9.76019	24.1663	17.1167	-14.8314	1.11714	9.22414	-2.60191	-10.7486	15.9196	-2.01138	25.5125	-5.60861	-17.3765	21.3711	-6.02305	-17.5293	-17.6447	-13.7402	21.0961	-22.4516	28.5168	-23.5392	-28.6275	-13.6056	-0.569393	-7.22783	18.3092
1.94479	-6.57789	7.78939	11.9118	-3.3216	-2.97975	12.2309	-5.25233	8.34812	-9.41833	-3.24468	-1.3404	-9.29207	11.1793	19.6934	-2.08885	23.8956	-9.81157	20.9547	-3.92888	-17.4696	-18.9709	12.914	9.77401	24.4351	17.0573	-14.9035	1.81904	9.18222	-2.83073	-11.038	14.0547	-1.64467	22.6825	-5.53987	-16.8175	22.0167	-4.51811	-16.5655	-16.989	-13.7139	21.3315	-22.628	27.4555	-22.9055	-28.344	-13.1829	-0.0594693	-7.55879	18.4061
0.982453	-7.28155	7.86273	10.8641	-4.64826	-1.90024	11.7261	-4.21253	8.41467	-9.52749	-4.69189	-2.06611	-9.49196	9.87581	20.2059	-2.37297	23.6716	-9.15896	19.1955	-5.20645	-17.8115	-19.6652	13.8174	9.27552	24.749	16.2614	-15.3186	2.81377	8.21161	-4.11738	-11.5645	12.0122	-1.83714	21.5218	-3.63154	-16.5169	21.3275	-4.4081	-18.1717	-16.8244	-13.9876	22.1662	-23.006	26.6542	-23.2533	-29.0186	-13.0048	-0.0579471	-8.36412	18.5586
1.28106	-6.96235	7.94715	11.0898	-4.87097	-2.19753	10.2707	-3.31882	7.83937	-9.16361	-4.21354	-3.0045	-10.0281	9.52462	21.0517	-2.8739	24.2257	-8.9452	18.894	-4.99478	-17.7824	-19.2413	12.604	8.86242	24.7634	15.8657	-15.4203	2.73607	8.85693	-6.56732	-11.0115	10.8443	-1.6181	20.9065	-2.87164	-16.4235	20.2253	-2.46849	-19.5046	-17.1586	-14.2388	23.505	-23.238	26.0459	-23.6422	-29.1484	-12.5195	-0.711715	-9.11447	18.6414
1.24385	-6.04985	7.63031	11.2237	-4.2928	-2.06029	9.89646	-3.23012	8.16958	-9.41524	-2.47971	-4.59075	-10.2029	10.4764	21.0318	-3.58171	23.7063	-8.96631	18.5474	-5.1617	-17.5934	-17.344	13.5836	8.78888	25.0712	15.6198	-15.7788	1.49988	9.09275	-6.4625	-9.55916	11.4834	-1.94372	21.0066	-3.18248	-15.3208	18.6541	-1.96977	-19.9321	-17.5182	-14.5117	23.3819	-22.6794	26.0143	-24.3618	-29.9371	-12.1507	-2.18669	-7.96735	18.3763
2.66248	-4.67219	7.68888	13.1901	-2.39757	-2.89907	10.079	-2.88576	8.78072	-10.151	-0.95171	-4.87349	-10.2482	11.7214	21.4528	-4.82135	23.9895	-9.28894	19.4894	-4.53071	-17.753	-15.3708	13.8255	10.0756	24.9368	15.382	-15.9189	0.833302	10.5889	-6.57308	-7.54827	11.7556	-2.23321	21	-3.06292	-13.8206	19.4578	-0.747921	-18.5283	-18.3462	-14.5461	22.7336	-23.0416	26.4747	-23.7591	-29.1335	-11.9384	-1.70645	-6.45712	17.0987
2.64666	-4.53276	6.71965	13.0514	-1.82507	-2.3602	9.33482	-2.64426	8.38139	-10.4292	-1.01775	-3.9015	-9.86218	11.9333	21.7148	-4.54468	22.978	-9.62447	20.22	-6.16877	-18.1041	-14.5469	15.4066	10.2414	25.5913	17.7125	-16.4026	1.84088	10.8281	-4.7035	-6.66699	12.4057	-2.7615	22.2645	-2.53242	-12.7831	18.1429	0.164434	-17.8604	-18.4941	-16.0533	23.0105	-23.2499	26.4135	-23.2398	-29.5649	-11.7523	-0.307582	-5.20957	16.3413
2.74155	-3.1557	5.39376	13.5731	-1.26	-2.45666	8.48321	-2.95881	8.66553	-10.0943	-1.80388	-0.88964	-9.70316	10.8212	21.7444	-3.84293	22.5906	-9.22984	20.1382	-6.78016	-18.6506	-14.8343	15.5027	9.28589	25.6902	19.6887	-16.6958	2.97432	10.2434	-4.3967	-6.0152	13.044	-3.17301	24.0449	-2.5369	-12.5558	18.923	0.133142	-17.2498	-18.0934	-16.6057	24.7568	-22.8363	26.0371	-23.0124	-28.9873	-11.2447	0.641486	-4.90962	14.7302
2.91364	-2.83057	4.50236	13.569	-1.31502	-2.24751	7.15297	-4.61429	7.80289	-9.86362	-1.06328	1.12196	-9.06955	10.2653	21.1753	-2.85597	21.3939	-8.7681	18.9134	-6.62128	-18.6989	-14.512	15.0413	7.5698	25.6797	21.7799	-16.7332	4.61893	9.56477	-2.91894	-6.27678	12.8062	-3.85423	26.1233	-3.04051	-12.267	18.5957	-0.976743	-18.1541	-17.8705	-17.6115	27.7514	-22.3409	24.7577	-23.2039	-29.5483	-11.0147	-0.0069547	-4.70914	15.1035
2.7262	-1.70269	4.4612	13.2004	-1.70192	-1.15485	6.1933	-4.30794	8.83511	-9.09577	-1.38196	2.04682	-8.58855	10.5957	20.3855	-3.61067	20.5002	-8.96653	17.8155	-4.93344	-18.029	-14.7633	14.6873	6.62712	25.1518	22.0921	-15.9221	3.21385	8.74988	-3.15927	-5.53712	12.5629	-5.02266	26.311	-4.89579	-12.5347	19.2162	-1.56982	-18.0991	-18.2626	-17.1767	28.9011	-21.9821	23.7759	-23.2883	-28.897	-10.0077	-1.76201	-4.35003	13.5525
1.60339	-3.7668	5.28191	12.6124	-1.46873	-0.927284	5.53582	-4.02097	8.92854	-7.28253	-0.205983	1.5092	-8.96173	12.6277	20.2612	-3.61564	17.7099	-9.45093	15.6286	-4.95405	-17.9274	-13.9569	16.1194	6.16565	23.581	21.6107	-15.5185	3.39687	8.9595	-4.0605	-5.13519	11.0383	-5.36744	25.6619	-5.49055	-12.7743	19.672	-1.62947	-17.9812	-19.3164	-17.5992	31.3604	-22.7583	22.3548	-23.4772	-28.8243	-9.81794	-2.92874	-4.17029	14.7536
1.24664	-4.03379	4.96032	12.103	-1.79843	-0.25029	5.69393	-4.03886	9.69327	-5.94851	-0.165587	1.92307	-9.40826	12.2859	22.1634	-2.87417	16.4336	-9.43027	14.4732	-5.38695	-17.7176	-13.5915	18.0369	7.5777	22.5942	21.4158	-14.4185	2.34113	8.67539	-5.57022	-4.29059	9.91104	-4.88734	24.8331	-4.76578	-12.6474	21.3038	-1.25006	-16.947	-18.6977	-17.0503	29.9223	-22.6043	22.009	-23.2054	-27.7872	-8.36405	-4.13049	-3.66606	14.8814
2.17038	-5.07801	5.10858	12.6855	-2.07311	-1.98618	5.73727	-4.01277	8.39355	-4.54047	1.52849	3.21961	-10.3707	11.9694	21.7244	-1.7435	16.2947	-8.99097	13.7177	-5.07019	-17.1999	-12.3809	19.4033	8.53322	21.7869	21.3195	-13.4258	1.13191	8.87003	-6.8607	-4.14312	10.6808	-4.01859	24.9928	-2.43752	-11.6164	21.9177	-1.81625	-15.3879	-18.1459	-16.1855	31.6257	-22.3136	21.0939	-22.5192	-26.6028	-7.25734	-4.35805	-4.04342	16.0464
4.20343	-3.3236	4.35304	12.7277	-2.56133	-2.87934	4.96868	-4.21924	9.48273	-5.36136	2.3518	4.97427	-8.79089	10.8437	21.9471	-0.961758	19.2606	-8.99008	15.2086	-5.67906	-15.9633	-10.7431	18.1178	8.67388	21.2914	23.9095	-11.5341	-1.81182	8.52716	-6.90033	-5.21772	11.1416	-3.42295	24.8434	0.368186	-11.4343	21.2152	-1.30726	-14.9321	-16.9538	-15.5237	29.9978	-21.737	21.2073	-21.1043	-25.7312	-7.03212	-5.23025	-4.66654	15.9211
3.37226	-2.91778	5.19828	13.8133	-2.31372	-3.345	4.66161	-3.51709	10.0388	-5.23493	2.36334	5.17015	-8.22866	10.7951	18.8218	-0.524548	19.4668	-9.91134	16.7799	-5.49002	-14.9748	-10.6781	16.6793	7.84076	20.5909	25.9225	-10.4452	-3.60285	8.38941	-5.63413	-4.67545	11.9215	-2.82854	22.7267	0.172421	-11.2147	20.9204	0.371254	-15.5846	-17.4828	-15.073	29.9991	-21.3911	20.4212	-21.1628	-24.8121	-6.51232	-3.86792	-4.91361	15.9755
3.13783	-1.43095	5.66812	16.1345	-1.51546	-1.20878	3.03835	-3.31957	10.6116	-7.3368	3.51111	6.17205	-8.62252	8.62916	19.2551	0.112373	19.5608	-9.66202	18.4864	-6.1557	-14.6174	-8.91133	15.6404	6.93756	19.1966	27.1713	-9.5524	-4.00807	8.49946	-3.9985	-4.42915	9.04194	-3.35683	21.6926	-1.6059	-11.1625	22.0263	-0.0238061	-16.7344	-17.8406	-15.4565	28.8488	-21.429	20.9982	-21.3652	-24.4624	-5.42852	-4.16017	-4.24238	17.0405
1.52851	-1.65522	6.13295	16.4471	-2.05433	-0.0753409	1.76917	-2.98788	10.2769	-8.8133	1.55991	5.57623	-9.33146	5.88093	17.0252	0.721709	17.842	-9.40827	17.6547	-6.09939	-13.7321	-9.13477	15.248	6.71053	18.7535	27.1269	-10.1355	-3.83083	7.44014	-2.91894	-3.51858	8.40674	-3.15046	20.8256	-5.32916	-10.5195	24.0378	1.36282	-16.9283	-18.7548	-16.0839	26.4643	-21.9141	21.3317	-21.4991	-24.6329	-4.7845	-3.0939	-3.4886	18.2181
2.0634	-1.86407	5.51089	15.2952	-2.1456	0.741525	0.189859	-2.78663	9.01238	-8.10219	1.53747	5.26972	-10.2723	4.04286	17.5736	-0.318494	18.8419	-8.77121	16.1582	-6.17632	-13.3475	-8.99327	15.8807	5.58868	17.9708	24.9679	-10.6925	-3.98945	6.89888	-3.57345	-3.73253	7.61821	-3.45477	21.8023	-7.21508	-8.87605	24.0866	0.441661	-15.9492	-18.503	-15.6262	26.5908	-22.4185	22.2946	-21.0093	-24.9677	-4.79547	-5.59176	-3.13843	16.8677
1.86665	-3.00618	5.49401	13.6035	-2.50456	0.54246	2.47854	-2.03305	8.64505	-6.74349	0.0492184	3.62447	-9.07496	3.49665	15.412	-0.729223	18.5765	-9.29428	14.5917	-7.51271	-13.251	-10.8611	15.3849	4.30545	19.1458	24.157	-11.2427	-2.77766	4.95841	-3.13881	-3.98316	7.69331	-3.08805	20.3398	-7.93612	-9.60708	24.4655	1.03132	-14.9984	-17.8878	-13.8681	24.6738	-23.264	21.8533	-20.9844	-24.9757	-5.49757	-5.42737	-3.00415	14.1575
2.42433	-2.7653	5.25843	12.5551	-2.29975	1.25979	2.81736	-1.77366	8.09022	-4.89017	0.771862	2.93194	-9.874	2.82339	16.7278	-1.73963	19.3688	-9.96489	15.0818	-8.54241	-13.6606	-12.6764	15.1518	4.07348	18.7864	23.1091	-10.4271	-2.13998	4.66457	-4.54243	-3.52826	6.40883	-4.13661	19.6251	-7.29503	-8.71517	24.009	-0.655512	-14.7093	-16.8411	-12.732	25.8337	-22.5789	20.9793	-21.6006	-23.7327	-5.04069	-6.60476	-2.68822	12.5065
0.901986	-2.91837	5.58133	11.5502	-3.28579	1.52726	2.59758	-0.452854	9.02773	-4.89078	0.360205	2.32916	-9.74993	2.42865	15.3682	-1.19816	17.6235	-10.3344	15.9835	-9.41775	-12.579	-12.8507	14.9236	4.18058	18.1704	23.5718	-8.86207	-2.40776	3.83995	-5.583	-3.53921	6.2688	-4.75141	19.4699	-7.16651	-8.76449	24.617	-0.593417	-14.7263	-16.9028	-12.693	25.0677	-20.7661	19.527	-21.884	-22.6725	-4.34214	-6.36502	-2.30648	13.4045
-0.926878	-1.7549	5.16214	9.15724	-4.08231	1.67853	0.764929	-0.970145	10.5821	-4.86241	0.238375	2.87621	-10.1659	2.04805	16.3357	-1.34104	17.6071	-10.1178	15.9149	-9.20407	-11.3356	-13.5958	16.0994	5.07736	16.5243	22.7353	-8.80332	-2.44886	3.19013	-7.19179	-2.85304	6.45107	-5.28928	19.7208	-6.75929	-7.46391	24.7559	-0.673602	-15.4627	-16.9994	-13.8028	25.1119	-19.2382	17.6367	-21.2427	-21.3697	-4.31568	-6.25999	-1.85379	14.5682
-1.34595	-0.933169	5.50957	9.99515	-3.64519	1.84076	0.338205	-0.775602	10.9008	-4.88092	1.15146	3.30935	-9.75584	2.12517	16.7155	-0.992101	16.7004	-9.69824	16.0348	-8.39258	-9.75924	-12.5355	16.4013	4.39972	15.5511	21.7513	-8.19361	-3.30874	2.90939	-7.69099	-1.96997	6.76945	-5.32882	20.172	-6.16602	-8.1462	26.7888	-0.494652	-15.2598	-17.5188	-13.4394	24.9806	-18.0892	15.707	-20.4251	-20.9786	-4.25018	-5.4639	-0.588736	14.4416
-0.665014	-0.199249	4.97061	10.3554	-3.05347	2.13322	-0.34492	-0.372354	10.3127	-5.83502	1.52721	4.11948	-9.18623	2.33516	18.9158	-0.773358	17.3233	-9.76357	16.3752	-8.16934	-9.58767	-12.5344	16.5279	3.67222	15.017	20.6154	-9.86801	-3.08654	2.98463	-7.10359	-0.906328	6.15146	-6.20591	20.4178	-5.99416	-9.06923	27.2328	-0.647689	-14.4212	-17.7954	-13.1499	25.382	-18.8557	14.59	-20.1797	-21.0599	-3.83944	-3.89151	0.150019	13.1526
0.521981	-1.66056	4.37151	12.9927	-2.76613	1.47333	-0.237476	0.467685	9.94989	-5.99415	1.94463	4.11948	-9.01588	2.65528	18.6345	-0.718741	15.7202	-10.3891	17.4627	-8.13063	-9.39919	-13.2063	15.9768	3.83707	14.4619	18.9244	-8.75759	-4.30668	4.60805	-7.34903	1.09056	6.00909	-6.22476	21.1067	-6.26539	-7.81915	27.6346	-0.226226	-13.8571	-17.8841	-12.4131	24.5323	-18.6093	14.6389	-20.4086	-21.5039	-4.4954	-4.3101	0.830952	12.5527
1.31036	-1.47308	3.97764	13.2681	-3.57488	0.429336	-2.15865	1.2876	9.48337	-5.85168	1.22263	4.02974	-8.38325	1.82141	17.7326	-0.0418234	14.2076	-9.79001	18.9391	-8.47001	-9.73511	-13.3828	16.3645	3.77142	14.2128	17.5884	-8.88521	-2.86371	4.53581	-7.47814	2.23113	6.37128	-7.02863	20.7571	-6.32517	-7.26134	26.0412	-0.21987	-13.7823	-17.4855	-13.2342	22.9472	-19.1766	14.7747	-20.0977	-21.1863	-3.57131	-6.11615	0.776173	12.0433
2.10293	-1.01505	3.99901	13.4482	-3.143	-0.608518	-2.52921	1.96887	9.92557	-4.781	2.38579	4.22643	-6.63355	1.51738	18.124	1.0221	13.352	-9.03697	18.5156	-8.74654	-9.09798	-13.0823	15.4009	2.98717	14.6003	17.6072	-7.16669	-3.07499	4.498	-8.21255	3.62309	6.68497	-7.76608	20.0815	-3.86242	-6.70353	25.4015	1.07483	-14.2721	-17.0042	-14.0564	20.6131	-18.8759	14.5571	-19.3711	-19.6724	-4.02077	-6.85972	0.998713	12.9065
1.77363	0.888283	4.09794	14.0673	-3.23732	-1.40302	-1.70507	2.14702	8.53434	-4.4677	1.78113	3.93016	-6.79405	0.398887	17.7024	1.4069	11.61	-7.93639	16.8832	-8.88179	-9.28716	-11.7663	14.3957	1.01394	13.6967	18.13	-6.6329	-3.3813	2.84613	-8.8319	1.84092	7.53999	-8.65367	19.5059	-2.52868	-7.60131	25.7443	-0.230626	-15.3499	-16.7529	-14.7124	19.4988	-18.8092	14.3605	-18.8663	-18.2738	-3.69973	-5.31701	0.379216	14.0259
0.203836	1.055	3.41521	13.6028	-3.55829	-0.815036	-0.595216	2.54356	8.78136	-4.08408	2.20176	3.72486	-5.93544	0.76811	18.0828	0.906247	11.8197	-8.70899	14.6763	-8.66911	-9.58432	-12.8146	15.0253	0.719787	12.9984	16.6782	-5.75259	-5.53773	2.65635	-9.84755	0.333575	7.9014	-8.89898	17.1375	-2.59219	-7.80388	23.0236	0.420148	-16.6601	-17.5282	-14.5933	19.3831	-18.6122	12.392	-18.8678	-17.2535	-4.09853	-2.18288	-0.363914	14.9251
-0.755248	1.6934	2.46128	13.2301	-4.90329	-0.898784	1.84548	2.48318	8.20861	-4.34743	1.01873	2.8672	-6.45976	0.313724	17.5781	-0.122369	10.1295	-7.9095	15.219	-8.52783	-10.1385	-12.7032	15.7237	0.766675	11.5467	15.5107	-5.29923	-5.67195	1.58356	-10.2048	-1.67503	9.02004	-8.70805	16.9947	-3.88932	-8.21079	20.9404	-0.548924	-16.0274	-17.5581	-13.4491	18.5593	-17.8989	10.7726	-18.8963	-16.6295	-4.73029	-2.7712	-1.67481	15.3794
0.0912764	1.10662	2.8314	12.3101	-4.38101	0.125039	1.22096	3.78908	8.55034	-4.94321	0.726977	3.24009	-4.57565	1.77314	17.02	-0.757911	12.3254	-7.90684	14.4475	-7.75958	-10.0666	-13.3101	15.1567	1.15313	11.4237	15.8176	-4.84208	-5.81965	1.95788	-9.31831	-0.85233	6.81248	-8.74419	17.1441	-4.20464	-8.39927	19.1431	2.30109	-15.5637	-18.103	-12.8712	19.1273	-17.3056	9.72504	-18.1436	-15.8524	-5.44982	-2.4036	-1.4127	15.6142
0.903382	1.11374	3.35585	12.2148	-5.36093	0.402589	1.07017	3.86958	7.50916	-4.70514	2.34218	3.85476	-5.51155	1.89159	16.9145	-1.30601	12.7475	-6.49962	13.9658	-9.07938	-10.3507	-11.8646	11.6957	0.662041	10.7981	20.0874	-4.55033	-2.97994	2.64849	-7.93195	0.789497	6.34077	-9.22429	19.1328	-2.71174	-7.94363	20.096	2.62329	-13.4217	-17.8404	-11.4166	20.6906	-17.1587	11.0246	-18.376	-15.4561	-5.958	-2.93711	0.264142	16.2913
1.63456	-0.331556	3.69405	12.1783	-4.21812	1.53252	0.500592	3.2852	8.3334	-4.45351	1.58107	3.45154	-5.18958	2.63476	15.1944	-1.64392	15.1586	-6.71049	12.2011	-9.70786	-11.3997	-12.4776	9.27599	-1.36449	9.59857	21.2142	-3.44949	-2.19649	3.98893	-7.38354	1.74872	5.27376	-9.87493	17.1809	-2.46517	-5.33718	21.6377	2.43163	-13.4092	-18.2679	-11.8816	21.5743	-16.953	11.7655	-19.0047	-15.4619	-5.34463	-1.25513	1.9484	16.3052
1.2006	0.0570598	2.79632	10.784	-4.92643	2.16786	-0.648328	1.77284	7.69538	-3.96135	3.66949	2.33408	-5.46872	2.0192	14.0891	-1.78515	14.032	-6.59984	12.5872	-10.8648	-11.2685	-11.8455	8.63602	-2.08557	8.58291	19.9632	-2.82694	-2.13163	5.14108	-8.87729	2.0159	6.48236	-10.6825	16.6362	-2.76629	-2.97853	20.4292	1.10417	-12.6807	-17.9339	-12.6447	21.5077	-17.5751	11.6447	-19.455	-15.0549	-4.84161	-2.93331	2.54603	16.104
1.0192	-0.584305	1.77776	9.80741	-2.30499	1.81577	0.163608	2.13882	7.68386	-5.65185	2.42362	2.22139	-3.07112	2.68996	11.7022	-2.96575	14.4547	-6.49718	11.8136	-10.0533	-10.519	-11.6669	10.6136	-2.19415	8.723	16.1982	-1.62685	-5.87423	6.22847	-10.3832	1.78616	5.01561	-10.3544	17.0646	-4.16429	-2.10012	19.8131	1.34913	-12.9279	-17.0366	-13.6041	18.3429	-17.4924	12.2243	-18.1086	-14.4586	-3.42547	-3.27351	2.13252	15.9711
-0.68734	1.52668	1.77407	8.69481	-1.71066	2.31475	-0.329658	2.57859	5.83124	-6.54983	3.79709	4.24569	-4.26008	3.07527	11.4994	-3.7486	13.113	-5.95322	10.462	-9.12513	-8.70746	-10.5994	13.115	-0.111849	9.49569	15.3444	-1.59992	-7.32812	8.09894	-11.1406	2.34116	5.12669	-10.0822	18.6315	-4.79342	-3.85634	17.1973	3.54787	-13.6507	-15.8437	-13.9918	16.6667	-17.8097	12.0055	-17.4549	-13.9432	-2.14582	-3.1974	1.74241	16.8874
-1.79805	3.05385	2.53594	9.37121	-1.40498	1.45053	1.42119	2.28491	5.04667	-7.17152	3.89135	5.05377	-3.85834	3.14795	13.2729	-4.43682	12.7631	-4.62511	8.86296	-8.29152	-8.58451	-8.91461	13.9456	1.18274	10.5573	14.8427	-1.74941	-7.51178	8.77196	-10.9399	2.63687	5.13686	-8.12754	18.2937	-4.66939	-5.09116	16.8501	3.75029	-14.6809	-15.166	-14.1275	14.5448	-16.5863	12.6457	-17.6279	-13.7792	-1.41565	-2.09764	1.15107	18.1548
-2.05062	3.9806	2.66046	9.04888	-3.22902	1.02214	2.16476	1.95471	3.77127	-6.02313	3.54894	4.69316	-4.98674	2.71909	13.7428	-3.8639	10.7482	-4.86021	8.64463	-8.15728	-9.08354	-8.77967	14.3277	2.04399	12.0186	13.9573	-1.91192	-6.78869	9.68193	-10.038	1.89543	6.11313	-7.13058	14.6836	-3.39244	-4.22802	16.6337	4.03436	-15.3805	-14.8451	-13.3946	13.7183	-16.3549	11.1031	-17.7533	-13.0598	-1.16978	-2.22018	-0.924638	18.3902
-1.36409	3.5635	2.82428	8.25308	-4.23996	-0.648419	2.1965	1.38375	3.4801	-6.79345	4.07089	3.77485	-3.59544	1.76066	14.299	-4.14333	11.0198	-5.39105	9.08893	-8.66157	-9.86634	-9.02605	13.445	1.35252	12.8517	12.4212	-2.09955	-8.03773	10.0357	-9.71396	1.22937	4.48288	-5.6736	11.6549	-3.42606	-2.54754	17.5947	3.58356	-14.9173	-15.4493	-12.7784	12.7012	-16.2513	10.2327	-17.7823	-12.9395	-1.17656	-3.54902	-2.36278	18.0181
-1.28316	1.95861	1.85585	6.83058	-3.50501	-2.29837	1.36991	0.163571	2.53235	-6.49803	2.53711	3.5671	-4.16112	1.64609	14.102	-4.89748	10.2329	-6.71872	9.4847	-8.45593	-9.48145	-9.12876	13.8743	-0.348755	10.767	12.1286	-3.08832	-7.50729	10.4246	-9.13104	1.82487	3.06228	-5.99707	8.84709	-4.03129	-1.79656	16.627	3.7366	-13.8033	-16.2049	-12.4332	12.5448	-16.7906	9.16755	-17.6908	-12.2756	0.421233	-4.18605	-3.77942	17.9005
-1.69898	1.48218	1.77723	6.81332	-2.14342	-2.95125	0.213667	-0.806162	2.17206	-7.21531	3.26873	3.56546	-4.72286	2.33377	14.0865	-5.74046	10.4637	-8.23703	9.65175	-8.52381	-9.9877	-8.91461	12.5071	-0.791471	8.94102	13.2931	-4.75261	-7.305	9.42702	-9.13295	1.81417	0.566848	-6.6959	9.92975	-6.55904	-2.13887	17.5475	3.41684	-13.1581	-16.8672	-13.5256	13.2149	-16.5166	8.14343	-19.1032	-12.1638	1.62603	-5.2097	-3.63734	17.8296
-1.7934	0.528145	1.77829	7.58842	-1.27484	-3.2573	-0.0592164	-0.730879	1.7689	-7.15918	2.40438	4.06129	-5.66516	2.70716	13.1074	-5.85217	9.55698	-9.31805	9.73909	-8.22465	-10.3411	-8.64911	12.0537	-0.535811	6.84052	14.8555	-5.85291	-6.32055	9.3529	-8.44265	2.54645	0.0654138	-6.73575	10.3294	-6.60985	-2.44303	18.332	2.04537	-12.1387	-17.0095	-13.9852	14.4326	-16.0726	8.10403	-18.7314	-11.2977	2.52269	-4.99355	-3.16886	17.5088
-1.73991	1.31072	1.46066	8.65892	-0.167402	-1.7858	0.681904	1.81756	3.6612	-7.63531	3.01353	4.22684	-5.78331	3.16959	12.3942	-5.98016	8.58288	-9.41782	8.89069	-8.51777	-11.0395	-9.11073	11.2359	0.502624	7.63773	15.6017	-5.00296	-6.71998	10.8389	-7.34839	2.69265	0.979103	-6.87014	11.5541	-6.61732	-1.02619	19.7762	1.60924	-11.3222	-16.9863	-14.1836	15.2075	-15.8752	6.94997	-18.4245	-10.6646	3.25383	-6.04841	-1.36344	16.9589
-1.12874	0.80522	1.08474	8.62648	-0.518936	-0.51337	0.103781	2.25062	4.17187	-6.96552	3.11677	4.32068	-5.707	2.92908	11.3191	-5.24918	8.42359	-8.26259	8.3036	-6.92697	-10.1612	-9.67942	11.8054	1.52132	6.63258	14.9841	-3.43828	-7.41738	11.3731	-6.83514	4.62739	2.08132	-6.75769	11.0779	-6.65244	-0.376193	19.1889	0.789295	-10.3618	-16.7134	-13.3818	14.355	-15.8717	6.35536	-17.5259	-10.1629	3.06217	-5.84292	-0.718456	16.233
-1.6148	-0.142291	0.565302	8.36213	-1.25257	0.0237529	-0.996301	1.99496	4.32162	-5.70119	3.55279	4.1121	-4.91978	2.84503	9.90101	-5.40007	7.3113	-7.23067	8.43253	-6.89278	-10.1853	-9.62206	12.4742	2.35098	5.98422	13.9513	-2.02399	-7.19583	11.2395	-7.19499	5.7025	3.53008	-7.19886	11.206	-8.19091	0.240922	17.4411	0.411836	-10.6317	-16.1101	-12.8847	15.0993	-15.597	5.43154	-17.4219	-9.53508	3.14155	-5.36648	-0.377419	15.5098
-1.42363	-1.93111	-0.0198219	6.80159	-1.95957	-0.893522	-1.78077	-0.135324	3.50762	-5.26268	3.71886	4.84478	-4.28223	3.11189	8.79186	-5.27152	8.09344	-6.79204	8.51154	-5.93247	-9.46912	-9.0479	14.3805	4.1559	4.49969	13.1366	-1.95855	-7.12776	10.0997	-7.53503	6.47884	3.0349	-7.21461	9.61033	-9.20336	-0.470727	15.6955	-0.937628	-10.871	-15.6798	-12.7776	14.4163	-14.7262	4.82586	-17.0926	-9.73104	2.50559	-3.84204	-1.43515	14.0885
-1.51014	-2.34999	-0.209235	5.98025	-2.11896	-1.65996	-1.85341	-0.529628	3.86342	-5.76657	2.78847	4.53827	-3.1883	3.19983	7.96209	-6.33048	7.21532	-6.6065	7.94456	-6.68815	-8.37754	-9.50352	15.0453	4.36566	3.78741	13.7752	-2.18595	-6.89658	8.99244	-7.8169	6.55449	2.82447	-6.62268	8.46142	-8.19315	-1.163	13.8635	-1.38745	-10.6861	-14.8831	-13.1576	15.3966	-13.5843	5.0271	-16.0711	-9.43259	2.30748	-3.12434	-1.44751	13.1476
-1.14549	-1.90323	-0.132204	4.4839	-2.54561	-2.61539	-2.01946	-1.02605	3.38283	-6.33397	2.83399	4.39403	-2.45966	2.7177	7.99492	-6.63446	7.103	-6.79893	6.16806	-5.27734	-7.23205	-9.28882	15.0525	5.18101	4.21382	14.1025	-2.38154	-7.04492	7.75232	-7.96711	6.67292	2.52017	-6.12682	6.51542	-7.06115	-1.54583	12.9172	-1.58449	-10.3715	-13.7409	-12.9817	13.8992	-13.1271	4.13486	-15.0495	-9.09066	2.27134	-3.07944	-1.4884	12.1617
-0.685479	-1.21084	0.81328	2.86193	-4.04869	-2.54655	-3.40647	-1.64918	3.40395	-5.47238	2.43516	3.74166	-2.80724	1.47549	7.43294	-6.25297	6.15204	-6.65294	5.61078	-3.76246	-6.68634	-9.59147	14.2732	4.57295	4.26854	13.9325	-1.60661	-8.09745	6.1057	-7.94026	6.55245	2.09696	-5.62726	5.52844	-6.37822	-2.51995	12.6069	-0.506386	-9.36908	-12.2293	-12.9137	14.2632	-12.8418	2.99058	-14.5607	-8.8655	1.6583	-3.38844	-1.05246	10.7986
-1.17525	-0.221794	1.48546	1.95638	-4.4452	-2.67063	-3.58717	-1.85938	2.54323	-4.18338	2.20817	3.93262	-2.69056	0.980601	8.70624	-5.20367	5.73613	-7.21045	5.03894	-3.15007	-6.91393	-8.51417	13.8263	4.46881	4.48349	12.5295	-0.216541	-8.21882	5.44166	-7.6194	7.04912	1.72773	-5.87812	5.37462	-6.43276	-2.31268	12.2627	-0.714673	-9.1423	-10.8859	-12.1978	14.0373	-12.9538	1.2595	-13.8875	-7.97749	0.592564	-3.00942	-1.14699	9.29195
-1.14363	1.19146	1.6477	1.58368	-3.80414	-1.95023	-4.21902	-2.27306	1.96408	-3.39456	0.820594	3.56013	-1.67687	0.575315	9.45104	-4.71873	5.36105	-7.23112	5.23926	-3.62822	-6.58347	-8.16727	13.6789	4.05127	4.99745	12.5227	0.585323	-9.34713	4.31309	-6.79231	7.34636	1.80205	-5.60934	5.68006	-6.92666	-2.79768	11.8992	-0.630576	-8.14672	-10.9491	-12.168	13.7856	-11.7493	0.573713	-14.2928	-7.01471	0.218605	-2.45916	-1.13405	8.60601
-1.34782	2.39469	2.19932	2.2932	-2.0897	-1.77879	-5.32398	-2.52873	2.00056	-3.76337	1.99144	4.06662	-1.3032	1.16258	10.1682	-4.71184	5.21266	-7.89773	4.67227	-5.06466	-6.07828	-7.66085	12.6312	3.90715	5.27413	12.4723	0.0837057	-10.2275	3.192	-6.65105	7.61431	2.63751	-5.85063	5.58364	-6.89229	-2.73661	10.899	-2.59463	-8.13482	-11.5176	-11.9264	12.8516	-11.2581	0.357166	-13.4702	-5.5739	1.05428	0.173421	-1.65065	9.30334
-0.110122	4.42024	2.78656	0.609804	-0.632475	-2.65529	-7.82267	-3.16006	1.8457	-2.28009	1.67661	3.81829	-1.89153	0.572541	9.03133	-3.24794	4.85664	-7.86929	6.50215	-5.43823	-6.19771	-5.06921	13.2752	3.70825	5.17344	13.3088	-1.16699	-9.30217	2.91164	-5.91345	7.4783	2.15798	-5.48175	4.61653	-5.25369	-0.667429	11.6503	-3.50552	-7.52987	-12.2236	-11.9353	15.1231	-9.51869	0.56427	-12.5831	-4.18812	2.63175	2.48863	-1.26453	8.92873
1.56432	3.19387	2.62431	0.106648	-0.58968	-4.05049	-7.49423	-2.13144	3.17613	-1.18968	2.7346	5.30209	-2.75161	0.489875	8.63157	-3.17015	6.15817	-8.45013	6.45779	-6.13911	-7.50455	-4.53002	12.9901	2.48522	3.23011	13.02	-0.853911	-8.82632	3.09169	-5.48009	8.77398	1.213	-6.22507	3.29319	-4.65594	-0.909343	12.4658	-4.45846	-6.52749	-12.212	-13.0676	15.2728	-9.22607	0.827057	-11.7505	-4.05517	2.45106	4.89593	-0.933958	10.1703
1.89595	3.53562	2.07401	0.70022	-1.48183	-3.55239	-8.39713	-1.45464	2.85872	-0.548884	1.38293	5.2816	-2.49511	0.278216	8.49252	-2.51751	5.38624	-9.03808	7.28816	-6.68513	-8.89841	-4.23993	13.0109	0.699058	0.975521	12.9297	0.820314	-7.84058	4.41752	-5.07614	9.93009	0.547291	-6.60383	2.71322	-3.60987	-1.42605	14.2676	-3.14762	-4.43939	-11.457	-13.7804	15.7959	-8.6251	0.957962	-11.5011	-3.49439	1.28627	4.09755	-0.436572	10.0652
1.71409	1.46201	0.757089	2.10271	-3.04168	-2.87057	-6.75067	-1.26308	3.62473	-2.01489	1.63365	6.2495	-1.89596	-0.4913	9.003	-4.03133	3.35567	-8.3368	4.74713	-6.88725	-9.09234	-6.25468	11.7726	-1.30477	-0.238019	10.9295	2.19357	-8.95476	4.82328	-5.13878	9.67156	0.814045	-6.38479	3.00468	-4.13066	-3.43828	13.4919	-2.20495	-4.56582	-11.0012	-14.6737	12.5298	-8.81313	0.627443	-11.9839	-2.73806	-0.385407	2.1469	-1.50115	11.3713
0.391281	2.03752	0.356103	3.79439	-3.6334	-2.57373	-6.94114	-1.55005	3.02254	-3.54504	1.28996	5.70695	-2.04267	-1.31963	8.45004	-3.50503	1.05145	-7.23312	3.41424	-5.8847	-7.8801	-5.73788	11.8959	-1.70899	-0.132075	9.2091	3.11709	-9.76326	5.38513	-5.99527	7.95842	0.806222	-5.05819	3.20266	-3.7892	-2.82058	11.9827	-1.95999	-5.40265	-10.2582	-13.9311	11.0386	-8.04563	-0.80177	-10.6355	-1.69778	-1.09783	0.17266	-2.82611	9.60772
-0.130122	1.07695	-0.235616	3.27053	-4.48057	-4.04611	-5.54681	-0.626527	3.53577	-3.38715	0.964224	5.85242	-1.78863	-2.78903	6.96044	-3.87493	1.00448	-6.00522	1.98915	-5.4151	-7.29758	-6.09079	11.1599	-1.21445	0.641928	8.16122	3.53212	-9.57895	4.59345	-5.85593	6.07029	0.4675	-4.08718	3.0746	-3.87139	-2.3297	10.5341	-2.65477	-7.42499	-9.67817	-12.5341	9.43786	-7.57846	-2.50159	-10.5535	-1.03345	-0.699997	-0.875348	-3.96791	8.2991
-1.31944	0.556031	-0.150406	2.45057	-4.88494	-4.59551	-4.86429	-0.794236	4.45345	-3.47843	0.598735	5.78604	-2.12242	-3.60071	6.13969	-3.86197	1.4306	-6.20454	1.29463	-5.14662	-6.45031	-6.21863	10.8611	-0.351716	1.66328	8.10104	3.97173	-9.55326	3.53563	-5.69549	5.30363	0.39866	-3.77885	2.41514	-4.81061	-2.14181	10.1507	-3.3916	-8.41546	-9.64298	-11.611	8.28816	-7.7437	-4.20889	-9.34056	-0.916046	-0.164065	-1.53368	-4.41699	7.22905
-1.04316	-0.496496	0.199929	0.811342	-5.28495	-4.25789	-5.26537	-0.51472	5.60918	-2.85058	0.369823	5.56107	-2.08845	-2.86032	5.98519	-3.51799	1.5225	-6.50473	1.00837	-6.03906	-6.37051	-7.00584	8.32205	-0.048181	0.841558	6.8523	3.44806	-8.89375	2.68368	-4.94447	4.74685	-0.281131	-4.25679	2.57853	-5.4517	-2.04375	11.6702	-4.00815	-8.85599	-9.44997	-9.63068	7.4548	-8.79387	-4.6384	-9.73988	-0.501655	0.529968	-2.57865	-5.05094	8.13584
-1.54549	-2.06105	-0.174149	-0.805107	-5.26181	-4.24429	-5.4186	-1.89963	5.37624	-3.84108	0.235169	5.47051	-2.67431	-3.29723	6.11201	-3.07582	1.88464	-6.40808	0.799733	-6.79072	-6.18045	-6.5404	6.80663	-0.0165936	0.552183	5.75252	2.18995	-8.95283	2.13718	-5.03395	3.79552	-0.213856	-5.07827	2.72941	-6.89154	-1.84646	12.2376	-5.24222	-8.74486	-9.37431	-8.91594	6.1568	-9.28832	-3.73346	-9.01121	-0.687112	0.307658	-2.94549	-5.05607	8.52628
-1.18828	-1.76795	0.273795	-0.665686	-4.75306	-3.65806	-6.28609	-2.72476	4.72222	-4.6447	0.726977	4.80053	-2.1239	-3.04258	5.5378	-3.31718	1.99764	-5.86168	0.912021	-7.93253	-6.50632	-6.05583	5.10138	0.236599	-0.452534	5.23497	1.5562	-8.65036	2.67133	-4.81919	3.81794	-0.88426	-5.6563	3.08417	-8.03624	-3.67021	13.0701	-6.08368	-8.33325	-9.42821	-7.39522	5.91393	-9.57709	-2.35961	-9.15515	-1.56462	0.626442	-2.41958	-4.76468	8.89519
-1.82224	-2.10317	-0.202376	-0.390987	-5.03211	-2.7956	-6.49244	-4.49801	3.16781	-4.98206	0.47947	3.83878	-1.47453	-3.05118	5.73735	-4.47765	2.25019	-6.0881	0.526639	-7.83952	-5.94089	-3.93127	5.00607	0.0110454	0.778955	5.98195	1.37562	-8.70816	2.1907	-4.49833	3.25606	-1.74632	-5.52438	3.0481	-8.77073	-5.62431	11.0911	-5.84557	-7.27588	-8.95817	-6.89541	5.69964	-9.0634	-1.30064	-8.19258	-1.58226	0.0472747	-1.37614	-4.04019	8.1118
-1.29293	-0.978261	0.516498	1.05843	-4.7094	-1.83009	-7.10719	-4.13203	3.19469	-3.48213	0.412143	3.49661	-1.12892	-2.7194	4.86767	-4.34607	0.985417	-6.34964	0.460791	-6.97775	-4.96151	-3.88921	5.79181	0.824914	1.31218	6.28436	1.3814	-8.25799	2.41567	-3.40151	4.15822	-3.56275	-4.87529	2.817	-7.71569	-6.56026	10.5607	-5.71209	-6.77299	-8.1979	-5.78289	6.29218	-8.89783	-1.93986	-7.89571	-1.70282	0.944904	-1.45377	-3.27348	7.78718
-1.7334	-1.04946	0.828845	0.375826	-3.89148	-1.43108	-7.25553	-3.27261	3.17229	-2.40961	0.549362	3.25116	-1.69706	-3.16547	4.87089	-4.40538	1.58989	-6.90559	0.103134	-6.21352	-4.07478	-3.90287	6.32925	1.048	1.35683	4.33453	1.04229	-8.47377	1.37319	-3.04741	3.11801	-3.63393	-4.01457	0.856279	-6.40437	-5.66776	9.02711	-6.62493	-6.38575	-7.16326	-5.69978	5.35609	-7.05706	-2.89072	-6.65227	-1.23718	0.80842	-1.54205	-2.3506	6.15078
-2.25248	0.0985912	1.96664	0.449677	-3.34256	-2.53295	-7.66944	-3.10192	4.26147	-2.26036	0.396113	3.44662	-2.12538	-4.26759	3.01115	-3.83797	1.28425	-6.63006	-1.00657	-7.45288	-3.37283	-4.44753	6.23714	2.09729	0.998285	2.63595	1.76281	-7.26005	0.462102	-3.53829	2.76448	-3.47904	-4.68375	-0.0114715	-4.39965	-5.71826	8.48563	-7.15249	-7.27474	-7.05649	-6.53243	4.16829	-6.77375	-4.55667	-6.7982	-0.730169	1.62184	-1.90661	-1.64761	5.4256
-3.4125	-0.319097	2.10382	-0.875507	-2.5063	-2.96309	-7.57787	-2.9111	4.25059	-2.73155	0.00369248	3.4331	-2.25437	-5.00715	2.92232	-4.21891	0.668885	-6.54517	-1.62208	-7.68718	-3.15406	-2.99164	5.01007	0.746439	-0.202121	1.85362	3.02616	-7.4572	-0.164506	-4.12825	1.55667	-2.09208	-5.30843	-0.133648	-4.03876	-5.59554	7.87619	-6.42936	-6.88978	-6.45974	-6.53823	2.40905	-5.6501	-4.18642	-5.4533	-0.323129	0.605792	-2.99648	-0.825351	4.94151
-3.30505	0.412451	2.39507	0.230884	-3.0085	-3.21389	-7.92096	-2.07777	4.04645	-3.47535	-0.887589	3.57775	-1.91467	-4.61129	2.42085	-3.22643	0.0249282	-6.14965	-2.92586	-8.18292	-3.72953	-1.77886	4.10659	0.229689	-0.734905	3.50405	3.74687	-6.10927	-1.06437	-3.56194	2.16516	-1.85349	-5.90407	-0.345618	-2.94935	-5.85331	7.07173	-5.69791	-5.19231	-5.80442	-6.04846	2.42469	-6.24882	-3.74063	-5.73368	-0.569705	-0.352819	-3.22252	0.344028	4.82634
-2.65714	0.280736	2.31329	-0.0389844	-2.21503	-1.89104	-6.90756	0.390166	3.97861	-3.01094	-0.840781	4.44935	-2.46557	-3.64232	2.76911	-2.53489	-1.12548	-5.93545	-2.02964	-7.16579	-4.47058	-1.3014	5.35769	-0.288541	-1.5505	4.82876	3.42023	-5.39324	-1.27024	-1.92183	1.84194	-1.64541	-5.64703	-0.977846	-2.28883	-5.41234	6.57679	-5.83383	-3.63034	-5.12449	-4.92319	2.54102	-4.96217	-2.64975	-5.62423	-1.21681	-1.95158	-3.20578	1.70608	5.11933
-1.16409	2.16745	2.08457	0.679514	-3.25872	1.01294	-6.99303	-0.348502	0.996496	-2.32943	-0.739469	3.54497	-2.35578	-2.44172	3.56219	-2.47227	-2.34396	-5.4786	-2.31105	-7.87371	-5.39782	0.27249	5.48184	-0.942992	-1.94363	4.19085	2.59902	-2.90224	-2.23449	-0.427451	2.09359	-2.44489	-5.96957	-2.44618	-0.888593	-5.30489	5.52929	-7.92061	-1.03992	-6.10483	-5.11106	3.88665	-4.04163	-2.16227	-5.40432	-1.34619	-3.70005	-1.36016	2.32501	4.34416
-2.2269	0.993298	1.86481	-1.00941	-1.99713	2.21258	-7.03271	-1.40246	-0.184832	-2.75252	-0.272669	2.1337	-3.10509	-1.69634	3.84414	-2.73294	-4.16623	-5.95878	-1.71981	-7.9808	-5.60251	-0.374327	5.01728	0.0702717	-2.73558	4.37064	1.53577	-1.09644	-2.3086	-1.45524	1.40588	-1.79795	-5.79934	-1.77936	-0.850486	-6.31071	5.57952	-6.76183	-1.85067	-5.86564	-4.319	2.4934	-3.90815	-1.19546	-6.05953	-0.647837	-3.23478	-1.51313	2.76876	3.61138
-2.8404	0.783267	1.0085	-1.59953	-1.17528	3.25395	-7.96735	-1.91528	-2.49053	-3.77077	0.608994	0.23192	-2.37105	-2.59124	3.3652	-3.45758	-5.52154	-6.11743	-0.885969	-7.8717	-5.27294	0.228786	4.55112	0.268186	-4.0914	3.61312	1.19196	0.15131	-2.34978	-2.91894	1.88524	-1.71894	-6.45214	-0.84831	-2.00639	-5.64134	6.05895	-7.40821	-1.89205	-6.6853	-5.66499	1.80358	-4.35094	-0.503488	-5.33935	-1.09268	-3.05248	-2.06339	3.1874	3.56582
-3.34971	-1.16693	1.42004	-2.5596	-0.560858	1.21595	-5.99856	-0.702555	0.1089	-5.33361	1.65352	1.25677	-2.11553	-3.52304	1.64451	-3.23498	-4.44533	-6.40074	-0.228185	-6.61323	-4.65712	-0.326253	5.1983	0.739529	-4.29366	3.80645	0.698119	1.40612	-1.63932	-4.58589	0.334085	-1.35127	-6.30756	0.203442	-1.38772	-6.14572	5.3845	-5.30872	-3.04468	-5.16924	-4.75272	0.202165	-4.67148	-1.31106	-6.08452	-1.85362	-2.4446	-2.23083	3.96781	4.97062
-1.57386	-1.10345	0.729917	-2.18965	-2.24036	1.39923	-3.45592	-0.976108	-0.473445	-4.55281	0.57501	2.07674	-1.57743	-4.61074	-0.428947	-3.92265	-3.47327	-6.04811	-1.55207	-6.18989	-3.41528	-0.850699	7.52829	-1.64877	-3.90228	2.04469	1.26409	2.39636	-0.659355	-3.55747	-1.56627	-1.68687	-7.01071	0.687734	-0.552356	-5.75231	5.84398	-5.06914	-3.37861	-5.86442	-4.92242	0.385845	-4.2781	-2.13557	-4.20736	-2.60553	-2.95794	-0.901224	3.64009	5.83881
-0.533384	-1.17405	0.395938	-1.94601	-2.72377	0.446436	-3.1226	-1.80869	-0.129157	-3.22803	0.747496	2.48365	-0.990089	-4.56691	0.1002	-4.43793	-2.80957	-5.75457	-2.21471	-4.59507	-3.71473	-1.74608	6.64483	-3.79178	-2.60118	1.31425	0.428782	2.13885	-0.451983	-3.65398	-3.32551	-0.282696	-6.18336	1.76966	0.527338	-6.13339	5.91712	-5.05251	-3.07813	-5.77493	-4.01517	1.17703	-4.01275	-3.03302	-3.79654	-2.74773	-1.50212	-0.610492	2.96847	3.76009
-0.352916	-0.371901	0.6608	-0.285386	-3.22902	1.72808	-5.11825	-2.29691	-2.09249	-2.24432	-0.132244	1.64893	-0.633649	-4.373	-0.90917	-4.06168	-2.98111	-5.19196	-4.23797	-4.22401	-2.4322	-3.58055	4.15464	-2.86143	-2.16033	0.346864	-0.0319826	0.406254	-0.848011	-2.40696	-3.71801	-0.0495796	-6.34154	1.97869	-1.77327	-6.21676	5.89643	-5.28134	-3.68591	-6.29866	-4.1953	1.23553	-3.60783	-3.26715	-2.96691	-2.63158	-0.964898	-0.920251	2.10247	2.63119
-1.21107	0.503227	0.37668	1.18129	-3.08142	0.726617	-7.11573	-0.954492	-1.96514	-2.85675	0.673115	1.81079	-0.327427	-3.68976	1.77905	-2.3509	-1.89333	-4.68133	-3.07697	-3.42006	-2.30485	-2.65239	2.64403	-3.3002	-2.15727	0.859145	-0.865299	-1.17928	-1.16468	-3.75817	-4.03156	-0.486085	-6.33752	0.96668	-2.54512	-4.39478	5.09714	-5.16693	-2.48282	-6.29906	-4.47478	0.770212	-3.47403	-3.75561	-3.78255	-2.98065	-1.4492	-2.41121	2.01307	1.47192
-2.26271	-0.288838	0.329986	0.863798	-5.10547	1.62285	-6.83919	-0.760694	-1.63685	-3.17808	0.253764	0.738404	-0.755745	-3.02482	1.77197	-0.6724	-0.936922	-4.59067	-3.57117	-2.66438	-1.21731	-3.58711	2.51908	-3.38114	-2.70581	0.207698	-1.15651	-1.45413	-1.3234	-3.15032	-5.11329	-2.24228	-6.37892	-2.07523	-4.11049	-4.5081	4.46554	-3.11731	-1.43282	-4.78524	-3.24205	1.22057	-3.55681	-3.89823	-3.32026	-3.12704	-2.35167	-2.26965	1.59462	1.32005
-2.74086	-0.458524	-0.286531	-0.414453	-4.34127	0.884904	-5.03461	-1.24295	-0.331378	-3.95271	0.889203	0.568757	-0.37912	-2.31606	4.15957	-1.19595	-0.384862	-3.93206	-3.68138	-2.52411	-1.47061	-2.67096	3.90715	-3.57363	-2.5307	1.85663	-1.38029	-2.36474	-1.97883	-3.59007	-5.53661	-2.69365	-5.31461	-2.68023	-3.35807	-3.01317	4.61254	-2.17219	0.0560114	-3.40992	-3.50878	2.07434	-3.6489	-4.2802	-3.64561	-1.86812	-2.46977	-2.2902	-0.0689066	0.40946
-2.16829	-1.65641	-0.1694	-1.90667	-3.76091	1.76842	-3.54627	-1.69838	-0.642389	-3.5105	1.63749	0.0684187	0.290435	-2.31661	4.19755	-1.75177	-1.04924	-3.04414	-4.27193	-2.34914	-1.53227	-0.403281	1.92396	-2.741	-3.63348	0.568025	-1.15958	-1.83687	-3.0112	-1.72625	-4.62782	-1.95597	-4.32599	-1.63804	-2.20739	-3.35197	3.75859	-2.15606	0.586116	-1.30281	-3.01399	0.929402	-2.38311	-4.78298	-2.47064	-0.576006	-1.93996	0.0988355	-0.736906	0.615117
-1.76038	0.082572	0.571633	-2.08267	-2.07136	0.683647	-2.7734	-2.09864	-0.680785	-3.22372	1.1553	0.988778	0.178186	-2.41703	2.69379	-1.41111	-1.845	-2.35864	-3.9212	-2.83382	-0.893906	0.802399	0.376507	-2.13048	-3.68908	-0.309096	-0.601928	-0.897364	-3.01606	-0.622398	-3.4004	-1.76196	-3.50945	0.842295	-0.711508	-1.56169	2.51237	-1.62018	0.0582793	-0.627967	-3.2494	-0.301254	-0.891435	-4.77224	-2.7695	0.297512	-1.94448	0.371302	-0.887928	0.648655
-1.66084	-0.126865	0.210482	-2.75216	-2.2753	0.74591	-3.46263	-1.52098	-1.49223	-2.3615	0.224269	0.683494	-0.813346	-3.13051	1.43916	0.329461	-1.71906	-2.33086	-2.46424	-2.63975	-1.22577	0.303629	-0.100065	-2.7953	-4.12599	-2.12577	-1.69771	0.067185	-2.66832	-0.0452268	-2.96154	-1.38335	-3.52243	1.31113	-0.387226	-1.71435	0.836965	-1.98151	-0.434406	-1.09047	-3.38779	-1.62647	0.123121	-4.63254	-2.42815	-0.0794931	-1.66377	0.349992	-0.0398053	-0.0942423
-2.15015	0.594596	-0.578565	-2.18482	-2.56307	-0.00825529	-3.75627	-0.897843	-0.932281	-1.83665	-1.49481	0.0303094	-1.3096	-3.51416	-0.685796	0.842528	-2.59174	-2.67261	-2.21471	-1.88607	-1.28126	-1.81983	-0.272272	-2.44438	-3.1668	-2.69071	-0.58584	-1.10029	-2.20679	-0.394214	-3.01707	-0.915551	-3.10134	0.904119	-1.23454	-0.879984	-0.426239	-2.1893	-0.533624	-1.51047	-3.5571	0.0654257	0.584196	-4.18544	-3.28027	-0.620113	-1.39145	-1.23534	-0.194822	-0.49037
-2.55528	-0.392667	-1.73615	-2.06265	-2.6788	-0.113049	-3.91011	-0.130107	-1.24265	-1.24396	-2.397	-0.348325	-1.15009	-3.77992	-0.318869	0.94321	-2.28133	-2.51396	-2.67218	-1.80965	-2.34695	-1.78924	-0.455692	-2.08014	-2.73296	-2.86223	-0.197381	-2.41868	-2.45458	-0.176896	-2.78146	0.31574	-3.12358	0.056977	-1.15235	-0.690916	-1.47226	-3.2767	-0.251279	-2.03766	-3.8505	-0.300574	1.09661	-4.17893	-3.03488	-0.449147	-1.60085	-1.58315	-1.73814	-0.8441
-2.47062	-0.526754	-2.39303	-1.70099	-2.37617	-0.466893	-3.23431	0.284322	-0.859968	-0.564302	-2.35275	-0.442164	-0.310195	-3.06727	-1.31601	0.210297	-2.60672	-2.2582	-2.61395	-1.60854	-2.33356	-1.76192	-1.06122	-2.1137	-2.47379	-3.51668	0.96149	-2.60299	-2.44261	-0.113618	-2.59171	0.5778	-2.23722	-0.278641	-0.512755	0.17281	-1.52766	-3.21656	-0.123147	-1.76959	-2.8783	-0.425068	1.32025	-3.91093	-1.98485	-0.385508	-1.53342	-1.50857	-1.81499	-1.10481
-2.05248	-0.543367	-1.9348	-1.93082	-1.75433	-0.387092	-2.88146	0.265688	-0.888765	0.259055	-1.62498	-0.0135368	0.0132587	-2.62731	-1.38811	0.363941	-1.55501	-1.58959	-2.23481	-1.29179	-1.91327	-1.42868	-0.52938	-1.81362	-2.219	-3.38579	0.349066	-2.27676	-2.501	0.513408	-2.15387	-0.0222002	-1.58195	-0.461907	-0.275147	0.657224	-1.27059	-2.47729	0.234603	-1.63149	-2.44459	-1.01761	0.875857	-3.8178	-0.58348	0.128437	-1.43146	-1.07475	-1.9972	-1.47816
-1.41991	-0.0740611	-1.57918	-1.81901	-1.09231	-0.356837	-2.202	0.137483	-0.895165	0.354034	-1.20242	0.272898	0.167847	-2.42397	-1.95459	0.0594108	-0.762659	-0.869651	-1.8016	-1.15302	-1.10211	-1.42322	-0.0816428	-1.17299	-1.88628	-3.17516	0.221628	-2.10209	-2.35726	1.16984	-1.94985	-0.128589	-0.863658	-0.833589	-0.158585	0.556819	-1.04972	-1.67641	0.451181	-0.769119	-1.57251	-0.704669	0.478954	-3.43583	0.334609	0.248575	-1.09848	0.167333	-0.64808	-1.26301
-1.0599	0.357273	-1.47208	-1.45873	-1.18794	-0.114365	-1.55794	-0.0943286	-0.938681	0.133855	-1.35054	0.482703	-0.121145	-2.58264	-1.71062	-0.169814	-0.263014	-0.498349	-2.11074	-1.08414	-0.601149	-1.02606	0.276387	-0.366522	-1.36532	-3.01268	0.488434	-2.09759	-2.08251	0.515326	-1.54131	-0.798993	-0.619283	-0.924118	-0.00391632	0.0101641	-0.964763	-0.57337	0.553233	-0.488442	-1.18828	-0.651606	0.40259	-3.02944	0.62198	0.404418	-0.515115	0.71455	-0.834671	-0.639076
-0.66827	0.216659	-1.44728	-0.533858	-1.29144	-0.163034	-1.10924	-0.517702	-1.04555	-0.296017	-1.67051	0.152013	-0.032527	-2.56045	-1.69066	-0.539995	-0.77287	-0.539901	-2.27848	-1.0409	-0.2943	-0.744717	0.10418	-0.124188	-0.889881	-2.70501	0.0793674	-1.86705	-2.07727	0.236647	-1.62434	-0.461835	-0.617429	-1.12873	-0.25572	-0.630437	-1.3718	-0.611507	0.0854932	-0.0507491	-0.773887	-0.364521	0.106758	-2.59569	0.358098	0.00661959	-0.495433	0.72901	-0.632673	-0.261299
-0.688735	0.105118	-1.29295	0.105267	-1.88926	-0.139357	-0.598269	-0.429748	-0.472805	0.198614	-1.54611	-0.000423907	0.246126	-2.67141	-1.33081	-0.816941	-0.6306	-0.684333	-2.55712	-0.747776	-0.0966625	-0.586291	-0.173753	-0.0945749	-0.884627	-1.99187	-0.084223	-1.85485	-2.09561	-0.18904	-1.40784	-0.50486	-0.320534	-0.918966	-0.482867	-0.568785	-1.41981	-0.158264	0.163733	-0.18946	-0.712425	-0.433912	-0.175278	-2.44199	0.259642	-0.0952454	-0.410574	0.468721	-0.614224	-0.260034
-0.832458	-0.436572	-0.939189	0.38894	-1.54079	-0.230997	-0.647717	-0.317196	-0.7339	0.809194	-1.32105	-0.0077999	0.627674	-2.51357	-1.56706	-0.701363	-0.6871	-0.568565	-2.04212	-0.775932	-0.35419	0.0244704	-0.319528	-0.38429	-0.83078	-2.11449	-0.0930804	-1.80412	-2.36475	0.342111	-1.48222	-0.41177	-0.288404	-0.743797	-0.37303	-0.373844	-1.0475	-0.0614542	0.519215	-0.0108848	-0.796694	-0.644123	-0.509613	-2.41757	-0.231638	-0.102176	-0.462845	0.48927	-0.417552	-0.417599
-0.973856	-0.564133	-0.996963	-0.26468	-1.44559	-0.253359	-0.670305	-0.0540783	-0.745419	0.873952	-1.21717	0.485982	0.607981	-2.25614	-1.25357	-0.808666	-0.720455	-0.713664	-1.84735	-1.09419	-0.631094	-0.121391	-0.472512	-0.725335	-0.90783	-2.35972	0.0558682	-2.41354	-2.04433	0.264132	-1.48222	-0.658967	-0.242063	-0.504595	-0.114501	-0.454287	-1.15314	-0.298588	1.11452	-0.29563	-1.14769	-0.781543	-0.0549554	-3.06982	-0.167167	0.115416	-0.175681	0.664318	-0.567814	-0.702988
-0.547338	-0.873839	-1.14364	-0.808558	-0.986629	0.261841	-1.20875	0.0189685	-0.857408	0.133855	-0.921573	0.546629	0.382991	-1.94739	-1.20593	-0.162091	-1.57203	-0.708554	-1.0946	-1.3848	-0.940233	-0.0552891	-0.217005	-0.971124	-0.994074	-2.75315	0.155649	-2.50602	-1.816	0.0762156	-1.34111	-0.369527	-0.720926	-0.912342	0.560962	-0.11549	-0.717293	-0.396864	1.36738	-0.359087	-1.27873	-1.05434	0.263016	-3.1356	-0.0936995	0.666957	-0.674184	0.148306	-0.320738	-0.844733
0.304768	-0.367748	-1.00409	-0.281245	-0.419808	0.6284	-1.44073	-0.0771849	-0.587354	-0.273815	-0.704203	0.541711	0.567611	-1.52185	-0.0620202	-0.00210211	-1.4529	-1.15629	-0.531777	-1.4386	-0.691337	0.0261093	-0.139312	-1.0264	-1.01246	-1.94373	0.569416	-1.8465	-1.04977	0.99023	-0.692376	-0.606555	-0.774064	-0.95871	0.17541	0.164002	-0.77122	-0.252628	1.74328	-0.403426	-1.28839	-0.203291	0.394568	-2.39771	0.373092	0.695731	-0.75872	0.216042	0.313025	-0.889028
0.719193	-0.287652	-0.684088	0.607733	0.0657893	1.20455	-1.41753	-0.29558	-0.755018	-0.0887903	0.1454	-0.0180443	0.420899	-0.920166	0.281089	0.0632726	-1.19695	-0.835876	0.211263	-1.21587	-0.657516	0.714991	0.215514	-0.492378	-1.01115	-1.21781	0.683838	-0.812597	-0.60433	2.27113	0.00271392	-0.814638	-1.01906	-0.352978	0.159719	0.229765	0.392997	-0.0526534	1.88218	-0.167901	-1.00466	0.449793	0.389114	-1.18862	0.835885	0.729546	-1.01297	-0.321281	1.02135	-1.09152
1.30897	-0.126272	-0.614443	1.21925	0.762307	1.85348	-1.15258	-1.21537	-1.37256	0.330598	0.62246	0.00326409	0.330805	-0.337619	0.710457	-0.324562	-0.366483	-1.1994	0.937667	-1.2762	-0.745943	1.19737	-0.18737	-0.183414	-0.948982	-0.824386	0.224158	-0.244913	-0.215414	2.71983	0.318293	-1.06809	-0.617429	0.477972	0.137303	-0.151895	1.01721	-0.207157	1.70983	-0.398341	-0.661786	1.44643	0.030714	-0.959052	0.775911	0.14692	-0.475428	-0.110462	1.4204	-0.927629
0.930824	-0.227728	-0.988521	1.13091	0.458809	1.73159	-0.93159	-1.10655	-1.43335	0.465049	1.06361	-0.268418	0.1132	-0.234425	0.776762	-0.106095	-0.691865	-0.993863	0.419896	-1.55374	-1.00664	1.53608	-0.26266	-0.520511	-1.40822	-1.1486	0.0386957	-0.488298	-0.332949	2.50059	0.294606	-0.121548	-0.732048	0.80991	0.345023	-0.266393	0.984709	-0.691204	1.54824	-0.364782	-1.08081	1.54507	-0.162443	-1.2277	0.692449	0.196698	-0.787437	0.047082	1.36086	-0.94598
0.777798	0.0701125	-1.04313	0.353049	0.570601	1.64302	-1.47247	-0.979089	-0.742219	0.830163	0.512172	0.597441	0.498194	-0.401422	0.355118	0.212779	-0.410729	-1.04897	0.139177	-1.59396	-0.979867	1.45359	-0.200185	-0.980502	-1.55094	-1.4134	0.300802	-1.07011	-0.486794	1.63515	0.125482	0.50896	-0.485201	0.686261	0.467562	-0.215309	0.630864	-0.499541	1.61458	-0.453053	-0.914981	1.09063	0.279059	-1.93335	0.431566	0.426051	-0.544799	0.439038	1.00328	-0.702988
0.0503456	0.289043	-0.655597	-0.130781	0.00115948	1.00417	-1.51277	0.182206	-0.355696	0.984967	-0.164946	1.19776	0.64392	-0.505448	0.183885	0.37663	-0.426386	-0.441243	-0.330768	-1.38329	-0.579131	0.896909	0.144228	-0.670057	-1.26375	-1.78651	0.806034	-1.5922	-0.486046	1.58849	0.0852383	0.690446	-0.463266	0.306483	0.470551	0.626692	0.470562	-0.178799	1.39006	0.367012	-1.00234	0.571566	0.665694	-2.49116	0.195671	0.591766	-0.300226	0.602671	0.710172	-0.275221
0.127091	0.592816	-0.243794	-0.383394	-0.0857415	0.863419	-1.48468	0.147919	-0.262265	0.9862	-0.515046	1.34078	0.371667	-0.72959	-0.289257	0.252225	0.243438	-0.131713	-0.0334138	-1.02984	-0.167826	0.122804	-0.208195	-0.152814	-0.455598	-1.89183	1.04103	-1.70201	-0.78026	1.48303	-0.233652	0.726431	-0.192632	-0.31029	0.38313	1.02068	0.462436	-0.103503	0.899644	0.412775	-0.544659	0.255909	0.647084	-2.75884	-0.0122359	0.610878	0.229898	0.527324	0.462906	0.129766
-0.0254695	0.520432	0.164579	-0.213605	-0.337274	0.520537	-0.526843	0.288794	-0.212989	0.881353	-0.313065	0.999433	0.373144	-1.05332	-0.12575	0.163679	0.243438	0.214924	0.0130261	-0.19371	0.303369	-0.224095	-0.823333	0.208466	0.320594	-2.2356	0.894427	-1.3379	-0.978274	1.49581	-0.0281054	0.323562	0.181499	-0.510483	0.143281	0.902661	0.447662	-0.46336	0.679097	0.589113	-0.638206	0.185158	-0.0283241	-2.61914	-0.0687106	0.251516	0.41962	0.353797	0.336039	0.326564
-0.473848	0.470001	0.379054	-0.387536	-0.454743	0.275433	0.00610478	0.0390937	0.137697	0.336149	-0.234196	0.322071	0.0393516	-1.48107	-0.187548	0.0544456	0.146096	0.5049	-0.588614	-0.206279	0.420155	-0.336633	-1.02518	-0.0264646	0.532044	-2.20401	0.718726	-1.35588	-1.06362	1.07076	-0.591258	-0.269397	0.0489623	-0.963862	-0.360327	0.142277	-0.573244	-0.530344	0.681932	0.451215	-0.218018	0.749804	-0.215064	-2.28243	0.308621	0.204469	0.558685	-0.028265	-0.0481743	-0.31825
-0.591525	0.0125617	0.427595	-0.568368	-0.828111	0.363127	-0.0586059	-0.16663	-0.028047	0.0919166	-0.325889	0.254048	0.349513	-1.91577	-0.49332	-0.213673	-0.174521	0.148708	-0.767443	-0.268122	0.37647	-0.309864	-0.208996	0.162072	0.50534	-2.42743	0.522417	-1.38606	-0.773148	0.600975	-0.531657	-0.407076	0.103645	-1.09193	-0.686103	-0.242906	-0.939647	-0.231604	1.1474	0.186199	0.439129	0.552518	-0.452821	-2.20982	0.335608	0.14839	0.812615	-0.241368	-0.325683	-0.578328
-0.57478	0.230305	0.0878113	-0.764385	-0.873964	0.49116	-0.447481	-0.525156	-0.714062	-0.260246	-0.396422	0.00695208	0.316528	-1.82783	-0.700602	-0.03741	0.348949	-0.1566	-1.31363	-0.92023	0.334194	-0.278179	0.128209	0.579618	0.254927	-2.15586	0.447581	-1.47853	-0.614437	0.6585	-0.635067	-0.398471	-0.271412	-1.13167	-0.0935795	0.0177973	-1.44567	0.0153088	1.31182	0.232369	0.605348	0.683135	-0.204476	-2.06263	0.427068	0.329017	0.722594	0.148306	-0.153738	-0.663122
0.174534	-0.0716878	-0.0433007	-0.399269	-0.815011	0.934012	-0.430998	-0.828524	-0.621911	-0.233726	-0.436177	-0.115981	0.493763	-1.38371	-0.285395	-0.033824	0.672969	-0.395913	-1.73506	-0.490854	0.455384	0.0228315	0.652839	0.688693	0.326286	-1.87678	0.516452	-1.32698	-0.538824	0.999817	-0.227285	0.0090905	-0.0532981	-0.484723	0.0379265	0.411788	-0.850262	-0.0101159	1.49778	0.192301	0.670677	-0.186964	-0.219235	-1.93368	0.518027	0.28155	0.66258	0.463393	0.353728	0.0696507
0.516399	-0.158904	0.463209	-0.185307	-0.365659	1.60618	-0.387043	-0.701064	-0.52336	-0.137513	-0.0867181	0.219217	0.464716	-0.717384	0.00428414	0.273189	0.817961	0.180483	-1.60752	-0.0700254	0.550151	0.176888	-0.155331	0.593931	0.66732	-1.28401	0.383953	-1.26405	-0.210547	1.71761	0.259711	-0.521287	0.217954	0.324147	0.197079	0.688932	-0.484598	-0.0194057	1.47737	0.77379	0.262086	0.0701878	-0.0235112	-1.78519	0.383087	0.289111	0.706461	0.279212	0.883068	0.627773
0.76338	-0.796709	0.948349	0.38894	-0.0564834	1.87935	-0.109276	-0.704046	-0.463846	-0.21399	0.255688	0.172502	0.139293	-0.29795	0.744575	-0.451726	0.530699	0.656665	-0.683574	0.165779	0.4501	0.557111	-0.466104	0.252886	0.681329	-0.966561	-0.0314403	-0.734252	-0.146913	2.25259	0.0870212	-0.41881	0.51763	0.204914	-1.08062	0.223894	-0.049494	0.259777	1.30162	0.985518	0.340943	0.339585	-0.346295	-1.64712	-0.0257299	-0.273982	0.851656	-0.204075	1.05501	1.15172
0.788961	-0.663215	0.840452	0.917633	0.272343	1.94863	-0.399863	-0.834487	-1.12938	-0.625977	0.337121	0.483933	0.251541	-0.520982	0.37443	-0.568959	0.466712	0.731548	-0.309974	0.32667	0.413285	0.376833	-1.18537	0.533224	0.366124	-0.865007	-0.585298	-0.278306	-0.239744	2.09472	0.0666448	-0.603426	0.609695	-0.0460638	-1.33691	-0.49715	0.0590973	0.821076	1.75235	1.03637	0.215699	1.17363	-0.468222	-1.70638	-0.305105	-0.499135	0.590628	-0.84186	1.06795	1.17577
0.768961	-0.253833	0.364281	1.07155	0.578898	2.01834	-0.40841	-1.1222	-1.31752	-0.960254	0.796228	-0.0446798	0.11763	-0.795889	-0.132187	-1.03486	0.562693	0.656665	-0.285715	0.206002	0.523729	0.671834	-0.89542	0.547044	-0.0291957	-1.07488	-0.912298	-0.188401	-0.759672	1.76938	-0.0507741	-0.0894753	0.399613	-0.263185	-1.57003	-0.838295	0.485336	0.722799	1.63045	0.689587	0.184774	1.28996	-0.69892	-1.96852	-0.191656	-1.06412	0.381546	-0.738353	0.899996	1.01821
0.618726	0.205386	-0.129829	0.964567	0.300728	2.06438	-0.608647	-1.27053	-1.63493	-0.986774	0.176819	-0.22785	0.292404	-1.15429	-0.808748	-0.750187	0.308786	0.528898	-0.641293	-0.103209	0.146597	0.646158	-0.401227	0.641806	-0.174978	-1.3976	-0.55746	-0.434355	-0.831541	1.78983	0.179479	-0.522852	0.145044	-0.281585	-1.16954	-0.666842	0.333161	0.633324	2.05113	0.115013	-0.235027	1.23077	-0.524051	-2.01281	0.158688	-0.827203	0.134714	-0.299971	0.769896	0.734082
0.183371	0.327014	-0.589117	0.203966	0.108148	2.03281	-1.16662	-1.0171	-1.27273	-0.671617	0.308908	-0.330295	0.669521	-1.17676	-0.736007	-0.396557	-0.124829	0.139153	-0.0306413	-0.692973	-0.24586	0.643426	0.253159	-0.140475	-0.422764	-1.24489	-0.275109	-1.04828	-1.06362	2.20593	0.0814177	-0.226372	-0.466047	-0.42069	-0.659952	-0.20063	-0.0805201	0.00161855	1.41557	-0.11624	-0.671063	0.926	-0.428115	-1.88874	0.490039	-0.452718	0.281846	0.562334	0.663952	-0.00818265
-0.295241	0.622481	-0.745027	-0.676729	-0.213254	1.44921	-1.2991	-0.203899	-0.747979	0.0407266	-0.361156	-0.0438603	0.838386	-1.35264	-0.24484	0.0492046	-0.327682	-0.254369	-0.522073	-0.909169	-0.488239	0.250092	0.468618	-0.342832	-0.663108	-1.54053	-0.101215	-1.32056	-1.34436	2.11645	-0.375523	-0.327285	-0.806812	-0.706997	-0.119731	-0.0614705	-0.574721	-0.37584	0.921188	-0.314341	-0.897199	0.691298	0.104832	-1.73862	0.923346	0.21266	-0.0353253	0.744993	0.324056	-0.138538
-0.801295	0.928628	-0.75426	-1.15297	-0.556491	1.19446	-1.64036	-0.0473699	-0.188672	0.197997	-0.420788	0.518354	0.938327	-1.6317	-0.231321	0.364217	-0.789207	-0.562566	-0.643372	-0.750793	-0.288663	-0.143789	0.414953	-0.629586	-0.864489	-1.41641	-0.173339	-1.57743	-1.47761	1.3699	-0.808266	0.216392	-0.439478	-0.524467	0.0170051	0.210389	-0.571028	-0.81246	0.376342	-0.0739354	-0.891401	0.454555	0.00857468	-2.03951	0.770414	0.444534	-0.340558	0.983972	0.0265762	-0.277119
-0.919902	1.11137	-0.786972	-1.60574	-0.932043	1.37073	-1.04087	-0.0913471	-0.155395	0.905406	-0.549671	0.522042	0.655243	-1.59758	-0.349768	0.177471	-0.740195	-0.317475	-0.875572	-0.995145	-0.244803	0.309092	0.426167	-0.221911	-0.643408	-1.99187	0.043034	-1.40661	-1.49109	1.48303	-0.791965	0.114697	-0.285933	0.119537	-0.241524	0.395347	-0.205363	-0.509809	0.592353	-0.399358	-0.85893	0.523945	0.203978	-2.19191	0.877866	0.661076	-0.732263	0.818818	-0.0091823	0.193045
-1.21339	0.521619	-1.11805	-1.20059	-1.00715	1.53033	-1.15808	-0.712245	-0.613591	0.746902	-0.658036	0.713408	0.918635	-1.74877	-0.587305	0.129751	-0.977765	-0.289478	-0.792396	-1.3119	-0.384312	0.57787	0.285999	-0.405513	-0.676242	-2.03024	0.220905	-1.10864	-1.17067	1.93876	-0.74459	-0.436802	-0.098095	0.44706	-0.689092	0.229178	-0.0760878	-0.257518	0.444944	-0.298477	-0.787417	0.825316	-0.162122	-2.46479	0.459053	0.157212	-0.509307	0.460349	0.105321	0.124704
-0.675712	-0.234254	-1.12438	-0.820291	-0.65955	1.29926	-0.916938	-1.02605	-1.30153	0.326281	-0.105954	0.408534	0.484901	-1.61839	-0.416072	-0.0694077	-0.882465	-0.592563	-0.750808	-1.44715	-0.539674	0.471889	0.0328947	0.101366	-0.824213	-2.31384	-0.460571	-1.2923	-1.3219	1.91319	-0.342666	-0.98439	-0.650486	0.383027	-0.949115	-0.130756	0.246731	-0.0888346	0.354798	-0.341392	-0.547365	1.09131	-0.326402	-2.4599	0.1317	-0.307797	-0.230532	-0.404239	0.139177	0.050667
-0.53478	-0.868499	-1.03944	-0.501419	-0.021985	0.905073	-1.24232	-1.26904	-1.9549	-0.836905	0.544873	-0.095902	-0.289026	-1.66943	-0.342687	-0.672675	-1.14182	-0.868318	-0.948351	-1.36821	-0.756864	-0.342642	-0.567827	-0.209573	-1.26025	-1.9001	-1.1312	-1.20689	-1.18041	1.27466	-0.437671	-1.37396	-0.777462	-0.076976	-1.12471	-1.23346	0.0842136	-0.570926	0.275424	-0.226884	-0.493633	0.736878	-0.899777	-2.28406	-0.923828	-1.06055	-0.00693154	-1.70493	-0.164009	-0.0657667
-0.271055	-1.31882	-1.00831	-0.462767	-0.177009	0.779672	-0.973713	-1.54036	-2.0285	-1.21497	0.458951	-0.359799	-0.853716	-1.54099	-0.376161	-1.15457	-0.818478	-0.943201	-1.42107	-1.21737	-0.825914	-0.527291	-1.05001	-0.291996	-1.07944	-1.8843	-1.37035	-1.54211	-1.79953	0.932704	-0.551014	-0.797428	-0.773137	-0.544339	-0.990958	-1.64037	0.00295486	-0.360194	0.883202	-0.259833	-0.78935	0.285161	-1.10577	-1.77607	-1.13873	-1.07756	0.153106	-1.55804	-0.339948	-0.0663995
-0.210123	-0.361222	-1.09668	-0.692604	-0.364349	1.4251	-1.08604	-0.737588	-1.12938	-0.506328	0.417914	0.0151476	-0.150684	-1.44113	-0.528082	-1.01969	-0.46859	-0.720997	-1.30116	-1.20581	-0.521707	-0.241577	-0.320329	-1.06391	-1.12278	-1.73987	-0.430565	-1.11827	-1.59178	1.02219	-0.681423	-0.659749	-0.760779	-0.458227	-0.056967	-1.02795	-0.0923395	-0.660401	0.99716	-0.290545	-1.3889	0.0565819	-0.580843	-1.93335	-0.891842	-0.341192	0.241836	-0.809895	-0.33196	0.239872
-0.166867	0.204793	-1.10987	-0.47174	-0.814574	1.4742	-0.687399	-0.265765	0.045546	0.42681	-0.26818	0.657678	0.696106	-1.20894	-0.602754	-0.531168	-0.199027	-0.788769	-1.18194	-0.931291	-0.453009	0.649982	0.104981	-1.19865	-1.08207	-2.23259	0.131066	-1.54982	-1.91332	1.23375	-0.670471	0.274279	-0.880341	-0.359602	0.509405	-0.23997	0.0221615	-0.482428	1.32429	-0.204104	-1.79362	0.307611	0.396493	-2.20623	-0.139679	0.201318	0.301528	0.713027	-0.201479	0.749269
-0.0180275	1.11671	-0.901728	-0.78095	-0.60016	1.57198	-1.06956	0.524333	0.577336	0.6032	-0.418865	0.990827	1.27901	-1.10076	-0.302776	0.195125	-0.702756	-0.622783	-0.940727	-0.713084	-0.681472	0.545093	0.744149	-0.670551	-1.05142	-2.06785	0.197586	-1.3912	-1.37842	1.39546	-0.755033	0.221085	-1.14727	-0.143952	0.744771	0.705959	-0.101943	-0.941539	1.12473	-0.240104	-1.6765	0.513061	1.08666	-2.61132	0.273136	0.411559	-0.0285495	0.811207	0.101707	0.335423
-0.349195	0.64206	-0.703346	-0.966614	-0.555618	1.04977	-1.1593	0.153136	0.521661	0.537208	-0.674066	0.788397	0.961959	-1.16012	-0.514563	0.108235	-0.386904	-0.498127	-1.11193	-0.627108	-0.95961	0.763066	0.358886	-0.480533	-1.13592	-1.97457	-0.0601816	-1.76623	-1.66814	1.66647	-0.868631	0.53321	-1.1139	-0.0114715	0.297202	0.513955	-0.369358	-0.699027	1.27667	-0.205935	-1.2335	0.766131	1.23329	-2.65529	0.271637	0.0872714	-0.403153	0.98245	0.185207	0.077877
-0.343614	0.748856	-0.423183	-0.882409	-0.618938	0.921735	-1.76428	0.161335	0.0692238	-0.312053	-0.423353	0.56302	0.406622	-1.22281	-0.361355	-0.218087	-0.320194	-0.352806	-1.29769	-0.852355	-0.810589	0.394861	-0.0544101	-0.148866	-0.635966	-1.50291	-0.420804	-1.28717	-1.41136	1.88762	-0.997257	-0.327285	-0.825658	0.355059	-0.284861	0.220958	-0.192805	-0.891668	0.933094	-0.20024	-0.590659	0.286522	0.638742	-2.4687	-0.187657	-0.406721	-0.510598	0.557767	0.326149	-0.721339
-0.135704	0.452202	-0.556669	-0.758863	-0.764355	0.738456	-1.6312	-0.614601	-0.0670833	-0.0413008	-0.138015	0.19422	0.106799	-1.22864	-0.384529	-0.535582	-0.129594	-0.626338	-1.24571	-1.01425	-0.760915	0.194915	-0.499745	-0.712009	-0.958613	-1.59995	-0.187439	-1.20818	-1.56782	1.63771	-0.766495	-0.713725	-1.24737	0.434548	-0.203417	-0.161876	-0.513408	-1.05253	0.790221	-0.437798	-0.354086	0.320537	0.339701	-2.15999	-0.459536	-0.649307	-0.494465	0.518191	0.264713	-0.808031
0.219185	0.341847	-1.29401	-0.422046	-0.594047	0.981805	-1.61533	-0.487887	-0.225788	0.260289	-0.588144	0.00285431	0.209694	-1.1873	-0.0330523	-0.216708	-0.743599	-1.06008	-1.59643	-2.02786	-1.04962	0.031026	-0.635107	-0.87044	-1.2852	-1.96028	-0.10718	-1.05662	-1.10442	1.39355	-0.479188	-0.559619	-1.72716	0.263794	-0.157091	-0.339789	-0.147743	-1.56249	0.90021	-0.722543	-0.58834	0.333462	0.0634416	-2.12938	-0.11419	-0.828463	-0.763883	0.104924	0.292863	-1.45031
0.467561	-0.0366827	-1.82716	-0.532478	-0.380506	1.14404	-1.57503	-0.706282	-0.691664	0.744435	-0.765759	-0.0868869	0.360836	-1.26109	0.140111	-0.0352032	-1.09212	-1.20296	-1.5188	-2.70561	-1.60361	0.00261846	-0.355572	-1.15818	-1.95545	-1.8166	0.0424917	-1.14846	-1.03554	1.16664	-0.110375	-0.536933	-2.07101	0.19829	-0.205658	-0.0256532	0.140356	-1.73264	1.26136	-0.924102	-1.23814	1.05866	0.0265428	-2.19614	0.246148	-0.542401	-1.11816	-0.251262	0.36476	-1.36995
0.172673	-0.0349028	-2.13925	-0.16184	-0.431162	1.408	-1.40593	-0.532609	-1.02891	0.541525	-1.02737	0.0368658	0.264342	-1.19008	0.461333	-0.29284	-1.29838	-1.22518	-0.964986	-2.89063	-1.54319	0.376833	-0.108075	-0.753961	-1.90686	-1.8151	-0.55981	-1.20176	-1.14934	1.49262	-0.102989	-0.881913	-1.82447	0.413204	-0.546378	-0.311017	1.18121	-1.47741	1.70586	-0.810814	-1.54777	1.18383	-0.28084	-2.20233	0.10821	-0.503965	-0.762592	-0.478064	0.36419	-1.29275
0.455468	-0.339269	-1.84009	0.0376278	-0.424612	1.54304	-0.923654	-1.09686	-1.59718	-0.197338	-0.342561	-0.158188	-0.13493	-1.05914	0.330012	-0.79846	-0.793972	-0.946089	-0.749421	-1.98261	-1.39311	0.145749	-0.1289	-0.736193	-1.85213	-1.1975	-0.925674	-1.03479	-1.20212	2.15863	-0.165137	-1.51086	-1.23532	0.973304	-0.73766	-0.120775	1.95464	-1.05644	2.01712	-0.626137	-1.5787	1.57092	-0.41881	-1.68685	-0.593976	-0.696564	-0.709031	-1.15162	0.748593	-0.577062
0.439654	-0.373088	-1.36286	0.884504	-0.349064	1.27119	-0.540884	-1.66036	-1.03915	-0.328705	-0.634952	-0.253256	-0.217639	-0.926269	0.384086	-0.864938	-0.606775	-0.650336	-0.372356	-1.2586	-0.718992	0.274675	-0.150526	-0.387252	-1.28038	-1.37202	-1.13662	-0.72783	-1.25489	2.34144	-0.188824	-1.42246	-0.79569	1.26329	-0.647249	-0.0814343	1.85196	-0.947895	1.61004	-0.482544	-0.867048	1.47772	-0.652074	-1.3534	-0.808879	-0.862278	-0.0630737	-1.05648	0.874128	-0.273322
0.740589	-0.809168	-0.819421	1.18543	0.0548721	1.63644	-0.646496	-1.88845	-1.35784	-0.740075	-0.706768	-0.608124	-0.662696	-0.563425	0.201266	-1.23788	-0.0805826	-0.299477	-0.562275	-0.68342	-0.449838	0.328212	-0.552608	-0.739648	-1.03873	-1.10648	-0.782691	-0.115193	-0.789992	2.37212	0.224307	-1.31294	-0.42434	1.29715	-0.686851	-0.496563	1.88668	-0.845219	1.57602	-0.204918	-0.386944	1.6716	-0.390574	-1.42536	-0.949317	-0.946921	0.0121052	-1.30384	1.11207	0.46388
0.516864	-1.0904	-0.222426	1.26825	-0.122423	1.97581	-0.899234	-1.48818	-1.10954	-1.04105	-1.04661	-0.372911	-0.387982	-0.444697	-0.0394896	-1.21195	-0.463144	0.0409391	-0.143622	-0.375717	-0.112163	0.911112	-0.733626	-0.184401	-0.375484	-1.44198	-0.609881	-0.393256	-0.475565	2.16247	0.240863	-1.07748	-0.479023	0.923255	-0.953599	-0.734953	1.25139	-0.428645	1.30672	0.21508	0.371481	1.59541	-0.794215	-1.3915	-1.01479	-0.754532	0.841977	-0.97581	0.916354	0.455654
0.658727	-1.00199	-0.16518	0.897617	0.211643	2.1398	-0.871763	-1.53141	-1.40584	-1.16563	-0.345767	-0.122128	-0.715867	-0.52875	-0.0491455	-1.16616	0.020844	0.0511605	-0.196994	-0.39432	-0.0242658	1.21485	-0.391615	-0.162685	-0.181107	-2.00466	-0.304935	-0.131248	-0.256963	2.12987	0.336123	-1.47174	-0.356063	1.47379	-1.13965	-0.999767	0.921918	-0.286854	1.42351	0.570605	0.517987	1.92672	-0.99796	-1.10038	-1.13773	-0.822162	1.13882	-0.935473	0.721014	0.449326
0.613145	-0.778316	-0.234033	0.833429	0.249635	1.8355	-0.825977	-1.0827	-0.827331	-1.20942	0.249917	0.0962835	-0.662696	-0.643317	-0.06717	-0.577786	0.0916383	0.315583	0.0837258	-0.309853	-0.0200383	1.49456	0.342066	0.325438	-0.010371	-2.19272	-0.358621	-0.446556	-0.530964	2.31267	-0.076754	-1.48035	-0.185526	1.84621	-1.35783	-0.595207	-0.116717	0.00846365	1.652	0.775417	0.570558	2.04781	-0.983843	-0.786465	-0.868353	-0.715677	1.08558	-0.647023	0.800709	0.249996
0.208022	0.0736724	-0.762175	0.59738	0.599422	1.53778	-1.18555	-0.944802	-0.234107	-0.977523	0.126805	0.159799	-0.840424	-0.883271	0.214784	-0.287323	0.0657711	-0.0437205	-0.340472	-0.60398	-0.0778147	1.16405	0.718518	0.012526	-0.196867	-2.07763	-0.143875	-0.0342789	-0.868973	1.89849	-0.0823575	-0.814638	-0.00695656	2.01549	-1.27414	-0.523573	-0.674448	-0.231604	1.74157	0.339148	-0.0765383	1.54303	-0.69539	-0.91965	-0.400562	-0.509426	0.467373	-0.598314	0.433805	0.0683851
-0.391056	0.317521	-1.22199	0.380657	-0.176136	1.75395	-1.64341	-0.479688	-0.280823	-0.842456	-0.503504	0.333545	-0.39192	-0.795612	0.161998	-0.357663	0.0269704	-0.671223	-0.502666	-1.32899	-0.682882	0.79038	0.410949	-0.456843	-0.868867	-1.99338	-0.273843	-0.872962	-1.18789	2.06531	-0.143741	-0.657402	-0.521348	0.96668	-1.52744	-0.261108	-0.629386	-0.767967	1.64859	-0.275087	-0.820274	1.37227	-0.342124	-1.81905	-0.165167	-0.595119	-0.606104	-0.535145	0.329002	-0.488471
-0.842226	0.849718	-1.59053	0.200515	-1.00148	0.823518	-1.84548	-0.221788	0.10762	-0.152315	-1.15048	0.663005	-0.134437	-1.35791	-0.218447	-0.106095	-0.743599	-1.34428	-1.15352	-1.72267	-0.788042	-0.129586	0.419759	-1.16657	-1.48045	-2.38605	-0.108626	-1.67632	-1.42446	1.20052	-0.341902	0.177278	-0.90969	0.0348968	-1.25322	0.0213203	-0.896801	-1.82994	0.794756	-0.85861	-1.41171	0.976342	-0.080945	-2.7152	0.453056	-0.371646	-1.29336	-0.469692	-0.335574	-0.944714
-0.800365	0.917948	-1.6177	-0.099722	-1.25563	0.391189	-1.90652	-0.136815	-0.162434	-0.00552946	-1.27167	0.717506	-0.137391	-1.70882	-0.114162	-0.128714	-1.10097	-1.66003	-1.30809	-2.07864	-1.09383	-0.438244	-0.0399928	-1.27565	-1.62317	-2.53725	-0.403993	-2.04237	-1.5697	1.21202	-0.678621	-0.333543	-1.31904	-0.794581	-0.55385	0.174571	-1.1849	-2.34087	0.656986	-1.0203	-1.45152	0.537551	0.13018	-3.11117	0.650468	-0.489893	-1.21689	-0.673661	-0.515127	-0.668184
-0.337567	1.30419	-1.14153	-0.155628	-0.524176	0.225448	-1.81007	0.136738	-0.155395	0.566195	-0.636876	0.787168	-0.0413888	-1.6084	0.0512765	0.190712	-1.75446	-1.01208	-0.916467	-1.31089	-0.355599	-0.559522	-0.0728323	-0.859088	-1.03654	-2.1175	-0.213288	-1.81375	-1.29869	1.09825	-0.734657	0.217956	-1.15252	-0.960918	-0.219855	0.00487958	-0.918224	-1.78398	1.02041	-0.550679	-0.554709	0.474284	0.684946	-2.64226	0.946335	0.156162	-0.771949	-0.537428	-0.0234477	0.265183
0.115928	1.30063	-0.755579	0.167385	0.28326	1.34135	-1.31863	0.388675	0.0161088	0.366369	0.253123	0.818311	0.537579	-0.868291	0.342887	0.228778	-1.38551	-0.591008	-0.0930234	-1.149	-0.119738	0.00862774	-0.339552	-0.293477	-0.456036	-1.34043	-0.253056	-1.16579	-1.27848	1.65688	-0.555344	-0.235759	-0.611868	-0.562003	-0.138411	0.234463	0.0258551	-1.10778	1.75972	0.0452506	0.100118	0.272916	0.710294	-1.70769	0.658964	0.413239	-0.104696	-0.401956	0.554775	0.970113
0.525702	1.51066	-0.153044	0.538023	0.463176	1.68686	-0.718533	0.616014	0.367435	0.889988	1.02706	0.996564	0.895003	-0.312375	0.566905	0.328909	-0.761978	-0.0941607	0.514162	-0.433537	0.367663	0.329851	0.105782	0.195634	0.118776	-1.18998	-0.052228	-1.10543	-1.3335	2.00971	-0.0961115	0.29853	0.103954	-0.171185	-0.211636	0.304923	0.975844	-0.429623	2.07438	0.52952	0.843854	0.739599	1.01928	-1.20849	0.954831	0.834561	0.466405	-0.0343536	0.885541	0.365164
0.499655	1.47922	0.0345223	0.932127	0.0902439	1.70528	-0.014041	0.657755	0.407752	0.719765	0.650032	1.01214	0.824109	-0.333735	0.520557	0.305462	0.367328	0.368912	-0.044504	-0.459179	0.572874	0.49975	0.389323	0.360974	0.0719326	-0.626545	0.202648	-0.763792	-1.47836	2.14138	0.243919	0.373628	0.846037	0.114385	0.0461456	0.643132	1.00392	-0.0115827	2.02392	0.759756	0.832257	0.468841	0.916606	-0.879597	1.34816	0.830151	0.684521	-0.165259	0.647024	0.0854705
0.327559	1.18019	0.148223	0.616016	-0.014998	1.67152	-0.14041	0.544458	-0.10356	1.14964	0.0505008	0.615881	0.581888	-0.654413	0.868171	0.348218	0.783245	0.635556	-0.138077	-0.183151	0.693007	0.797482	0.774585	0.748413	0.222093	-0.390339	0.241873	-0.48894	-1.25976	2.12731	0.603817	0.876626	1.07404	0.118065	0.0782749	0.336043	1.35407	0.520869	1.96382	0.884027	0.191732	0.981784	1.15147	-1.28176	1.16374	0.611929	0.868112	-0.185048	0.706368	0.0361128
-0.0468652	0.984398	0.176714	0.69884	0.0876237	1.47114	-0.0512802	0.309665	-0.355696	0.592715	-0.244456	0.498685	0.670505	-0.678825	0.781911	0.0434119	1.22026	0.843761	-0.370277	-0.459179	1.00849	0.715538	0.880312	0.423162	-0.11325	-0.382064	0.312551	-0.440777	-1.03966	2.57793	0.620628	0.418999	0.7722	-0.000431451	0.259843	0.216848	1.05636	0.459263	1.76369	1.0742	0.148438	1.18179	0.943558	-1.40517	0.859374	0.201738	0.783899	0.32031	1.00385	0.744839
0.0498805	0.969566	0.144266	0.401363	0.326929	1.65705	-0.121485	0.0927607	0.10698	0.841265	-0.146351	0.496226	1.19926	-1.24362	0.324862	0.355114	0.754655	0.639333	-0.76467	0.0335477	0.672046	0.75651	1.10218	0.611699	0.0312186	-0.728098	0.329543	-0.677098	-1.20773	2.35358	0.354461	0.524605	0.571386	-0.304402	0.370427	0.0412841	1.11251	0.538959	1.54541	1.18362	0.440675	1.13349	0.66024	-1.98513	0.486041	-0.0990259	0.895538	0.39109	0.780738	0.659412
0.0131357	1.38488	0.537866	0.052122	0.576715	1.53954	-0.0683736	-0.0346985	0.133858	0.743818	-0.466955	0.786758	1.25834	-1.30908	-0.0298336	0.175816	0.734233	0.726437	-1.25333	-0.0760588	0.601587	0.274675	0.962811	0.360974	-0.274355	-1.1644	0.513198	-0.87553	-1.33163	2.46224	0.0503437	0.217174	-0.0106639	-0.107152	0.544523	0.525699	0.345719	0.250487	1.41501	0.914942	1.04912	0.885182	0.331359	-2.24531	1.00281	0.0395944	0.701944	0.589732	0.368564	0.40946
0.231279	1.53736	0.0521974	-0.0072352	0.333479	1.56453	0.267389	0.62794	-0.1042	1.41546	-0.431048	1.12032	1.49859	-1.7116	-0.326594	0.502414	0.402725	0.556451	-1.53613	0.0410894	0.0793089	0.218406	0.997252	0.670925	-0.260346	-0.880052	0.687815	-1.28203	-1.47986	2.12284	0.0294579	0.907917	-0.0573144	-0.188113	0.900934	0.587938	0.333161	0.148788	1.42124	0.614537	0.366843	0.681774	0.551789	-2.38566	1.10476	0.310534	0.696136	0.437516	0.218303	0.163937
0.208488	1.21757	-0.379918	0.0086394	0.296797	1.59654	-0.567134	1.20486	-0.337778	1.51907	-0.391293	1.25554	1.14018	-1.44779	-0.0227526	0.454417	0.475562	0.0778249	-0.973997	-0.492362	-0.116919	-0.0547428	0.768177	0.21587	-0.72396	-1.20427	0.639913	-1.18056	-1.29794	2.23406	-0.0151154	0.710785	-0.434844	-0.143216	1.04215	0.575608	0.230479	-0.617864	1.84193	0.306199	-0.411297	1.00083	0.748476	-2.01671	1.38764	0.593026	0.494153	0.886554	0.427147	-0.0885472
0.173603	0.80522	-1.36471	0.578055	0.0601124	1.53208	-1.33817	1.15641	-0.530399	1.00964	0.311473	1.20104	0.592719	-1.48662	0.523775	0.249742	0.0644097	-0.621005	-0.900525	-1.21939	-0.520121	0.342962	0.347673	-0.440062	-1.50366	-1.69022	0.218555	-1.42331	-1.13174	2.40983	0.235005	0.749116	-1.01071	-0.330162	0.885243	0.186902	0.392997	-1.36154	2.09932	0.0552166	-1.21224	1.29744	0.479917	-1.5351	1.2447	0.610668	-0.000801077	0.986255	0.786825	-0.788415
-0.10175	0.0890983	-1.89074	0.232264	-0.134651	1.72282	-3.13358	0.477375	-1.07627	0.191213	0.295443	0.824458	-0.229947	-1.33488	0.726551	0.24919	-0.909013	-1.22562	-0.958748	-1.92579	-1.18754	-0.056928	-0.331543	-1.8383	-2.09773	-2.32136	0.179691	-1.30258	-1.00635	2.05509	0.0235997	-0.0824349	-1.63293	-0.104208	-0.2079	-0.340963	-0.291054	-2.22549	1.47907	-0.883221	-2.00623	0.873617	-0.0199818	-1.26678	0.585996	0.247105	-0.571257	0.018922	0.887443	-1.10481
-0.793853	-0.224168	-2.61542	-0.483473	-0.692301	1.27207	-4.0261	-0.140542	-1.67077	-0.486592	-0.104031	-0.115981	-0.580479	-1.7582	1.01559	-1.14575	-2.14383	-2.03866	-1.559	-2.36322	-2.07779	-0.367225	-0.451687	-2.69116	-3.12827	-3.04051	-0.0710273	-1.53505	-1.25714	1.98222	-0.564004	0.166326	-2.34164	0.714966	-0.640525	-0.895251	-0.506759	-3.09286	1.1304	-1.71122	-3.18446	1.01852	-0.14993	-1.77021	-0.623962	-0.699924	-1.03717	-0.432399	0.34631	-0.950409
-1.24456	-0.149411	-2.51834	-1.6085	-2.0421	0.868681	-4.37347	-0.421548	-1.88323	-0.57417	-0.77666	-0.281941	-0.519431	-2.52689	1.03168	-0.790736	-2.30788	-2.8066	-1.8827	-2.60807	-3.05524	-0.975255	-0.477318	-3.34758	-3.53673	-3.13981	-0.0131832	-1.7155	-2.56164	1.58274	-1.27387	0.260199	-2.865	0.255698	-1.22558	-1.66503	-0.882766	-3.47863	0.362168	-2.42023	-3.89766	0.479046	0.975965	-2.63444	-1.63451	-0.792548	-1.41791	-1.53825	-0.767338	-1.03267
-1.85247	-1.29034	-2.20599	-2.50921	-2.48098	0.30788	-4.61277	-0.598202	-1.61382	-0.457605	-1.18832	0.088088	-0.65925	-3.56632	2.20713	-1.19402	-2.66117	-3.2339	-2.39215	-2.60706	-3.46267	-0.838681	0.164252	-3.71626	-4.48278	-2.286	-0.974842	-1.29744	-2.88206	0.78953	-1.67273	0.0959223	-3.73529	0.864375	-1.18075	-1.4789	-0.686267	-4.36311	0.50164	-2.51399	-4.85245	0.915796	0.647084	-3.62405	-1.89389	-0.507746	-2.27908	-1.16684	-1.84599	-1.48385
-1.78038	-1.04234	-1.73668	-2.31043	-2.80762	0.330242	-5.09322	-1.08121	-1.16842	-0.859108	-1.41274	0.656859	0.0363977	-3.43538	3.29826	-0.123473	-1.12888	-3.05969	-2.77407	-2.73025	-3.80334	-0.966515	0.552719	-4.7167	-4.249	-1.42468	-0.591082	-0.229501	-2.76714	0.317183	-1.7899	-0.154404	-4.43412	-0.207985	-0.844508	-1.06377	-0.227525	-3.61455	0.842948	-1.86945	-4.82926	0.928041	0.369862	-4.03305	-1.4391	-0.174007	-2.8363	-1.11204	-2.44609	-1.6971
-1.19107	-0.883925	-0.951324	-2.41189	-1.08008	0.868681	-6.94846	-2.53916	-0.84205	-1.75154	0.054348	0.807657	1.50351	-3.29252	5.60024	-0.55627	-1.41751	-3.26701	-3.2149	-2.88862	-4.03744	-0.937014	2.00486	-4.63575	-5.03395	-0.439987	-0.56451	-0.105561	-1.7314	-1.48336	-2.15769	0.0880996	-4.65162	-0.0593119	-0.317737	-1.37203	1.10586	-2.1453	2.8358	-1.242	-4.75813	2.39272	-0.63186	-4.66413	-0.757403	0.0549267	-3.34933	-0.267244	-0.59254	-1.27187
-1.31712	0.625448	-0.394164	-1.39523	-0.960428	1.32907	-7.04187	-4.24085	-0.0293269	-2.27023	0.534614	-0.0184541	1.69207	-2.63646	6.23818	-1.16974	-0.9165	-3.38677	-3.50394	-1.68044	-3.3531	-0.675884	3.08376	-4.33123	-4.75771	-0.289538	-0.44611	-1.28781	-1.52702	-3.18483	-3.14875	-0.0636605	-4.52897	-1.25164	-1.0328	-2.10188	3.33013	-1.73362	2.84544	-1.02498	-2.31122	1.9478	0.267829	-3.96434	-0.945318	-0.713996	-3.14702	-0.316714	1.61859	-1.21681
-0.552454	-0.449624	-0.958183	-1.54569	-0.610204	1.39879	-7.51621	-3.56256	-0.771016	-2.31401	0.390983	-0.870381	0.566626	-3.17545	5.19855	-0.987412	-1.69524	-4.42113	-3.36392	-1.57133	-2.76671	-0.288012	3.87351	-2.92559	-4.9731	0.981761	-0.930374	-1.44835	-1.22794	-4.67794	-4.77453	-1.16353	-4.54596	-2.89146	-1.41536	-3.54573	4.44633	-1.92821	1.98253	-1.89061	-2.01164	1.46956	-0.252284	-3.5459	-2.96092	-1.76268	-2.77952	-1.0504	2.6379	0.254426
-1.39572	-1.60301	-1.60108	-1.56778	-3.30413	0.728371	-6.95945	-0.650379	-0.616151	-0.733291	-0.311783	-1.29245	-2.76244	-3.58157	3.4225	-2.42152	-1.07034	-4.31558	-4.134	-1.74429	-1.78257	-0.480309	4.48624	-1.56191	-3.21496	1.53692	-0.425142	-1.22295	-1.31928	-4.05155	-5.14436	-2.4973	-4.99516	-2.57571	-1.78149	-3.1764	5.92229	-3.56615	-0.443478	-3.47765	-1.34561	1.0192	-1.87808	-2.76112	-4.32481	-3.32531	-2.73402	-2.02838	2.04541	0.140523
-1.39758	-1.9762	-1.17266	-1.82522	-4.59018	1.46675	-7.33245	0.831428	-1.5831	0.645139	-0.459261	-0.776952	-3.8544	-3.83706	1.05035	-2.22263	-1.51076	-5.59548	-4.58107	-2.88561	-2.46109	0.757056	4.24836	-1.92566	-2.64233	0.407044	0.0645448	-0.979563	-1.91519	-3.1158	-4.80586	-1.69	-5.56146	-2.59927	0.406293	-4.78818	4.04373	-4.65305	-2.99195	-5.15459	-2.53891	0.527347	-3.8812	-3.06689	-3.73557	-2.45116	-2.15098	-2.38761	0.404703	1.18083
-2.15294	-0.62287	-0.00979724	-1.62714	-5.62033	0.749417	-5.96987	0.651047	-1.32712	1.19404	-0.0841532	0.622847	-3.96567	-4.01072	0.917739	-3.29125	-2.85313	-4.95664	-4.85139	-2.6141	-3.04502	0.852658	4.95881	-0.798875	-2.28598	-0.723585	0.175714	-1.73476	-2.35764	-3.94608	-3.79137	-1.60316	-5.73663	-0.887318	1.03991	-5.54387	4.88144	-5.77858	-4.57433	-6.01127	-3.25713	0.491291	-4.01692	-3.89368	-3.42071	-1.12902	-2.02934	-2.8397	0.409078	1.82565
-2.38085	1.05204	0.386968	-2.43812	-4.99805	1.04538	-4.97357	-1.39575	-0.676945	-0.173285	-2.34634	0.786758	-2.76293	-3.49142	-0.697383	-3.22036	-3.45216	-5.93389	-3.2052	-3.03141	-3.78502	1.83272	4.10979	-0.228821	-2.99738	-1.56159	0.0965398	-1.86384	-2.20566	-4.3967	-4.22819	-1.5797	-5.93528	-1.21631	3.13205	-8	3.7054	-6.65182	-6.34834	-4.98375	-3.82382	-0.410782	-3.4397	-4.71135	-3.05637	-0.920667	-1.65183	-3.25905	0.864808	3.82274
-2.16876	2.43978	-0.292071	-2.8481	-4.86398	0.328488	-5.36	-2.78812	-1.2017	-1.54678	-3.43896	1.00763	-1.58235	-3.96161	-0.636872	-4.0192	-2.89398	-5.48171	-2.94388	-3.81978	-4.58825	0.308545	4.41415	1.40286	-3.70965	-0.67845	0.273145	-1.92742	-1.72017	-4.53348	-3.41262	-2.45036	-5.5389	-0.486931	1.84688	-6.97539	4.4094	-6.47874	-5.63057	-3.91718	-3.9711	0.187199	-3.75895	-4.63677	-3.54266	-1.72382	-2.53752	-3.04062	2.23048	5.23639
-3.73901	2.8195	0.12791	-1.40627	-3.7072	0.953305	-5.85327	-3.25248	-0.0626037	-2.45155	-3.60504	0.937146	-1.38198	-3.77187	-1.96296	-4.40731	-3.46782	-5.7728	-1.61515	-4.75797	-4.68038	-0.15253	3.73974	0.92165	-4.96084	0.519881	0.778016	-2.75518	-1.52478	-3.50314	-2.58101	-1.64071	-5.53581	-1.68662	0.590849	-5.96957	4.81791	-5.80254	-4.81245	-4.47527	-3.63364	-0.505343	-4.93779	-3.72435	-2.83347	-2.22265	-2.2281	-2.14711	3.15506	5.45597
-3.97623	3.52435	0.884772	0.641553	-2.20936	-0.683058	-5.76291	-0.848649	-0.83885	-1.77189	-1.49674	2.34268	-1.49619	-4.03013	-1.53295	-3.99079	-3.55223	-5.21906	-1.50632	-4.96662	-4.92769	0.329305	4.34047	0.175398	-4.32781	2.23125	0.514464	-4.01963	-2.05219	-4.20878	-1.21961	-1.37552	-5.04737	-2.54333	-2.33217	-4.93439	3.25848	-6.89776	-4.01984	-5.83452	-2.98151	-0.125057	-5.18485	-2.5335	-3.81553	-1.03492	-0.931019	-1.58391	3.52615	6.17609
-3.56366	2.71863	2.0012	1.9129	-0.974839	-1.23597	-5.90332	1.59171	1.00162	-1.7096	-1.35631	2.52626	-1.71478	-4.14137	-0.891146	-3.39552	-3.24999	-4.91776	-0.465236	-4.73132	-4.74203	-0.464467	6.26918	-0.467701	-2.86254	3.74778	1.3946	-3.17324	-1.58954	-4.20495	-0.976371	-2.2102	-5.04181	-3.70327	-2.37102	-4.97608	5.2242	-6.38095	-2.8315	-6.00639	-3.4937	0.0395745	-3.88986	-2.39706	-4.65816	-0.270831	-0.54125	-1.51846	2.90989	5.78186
-1.72875	2.68541	2.77231	0.779593	-1.72551	-2.01425	-6.09929	1.47841	2.03064	-2.02044	-1.7	3.54169	-1.95897	-4.23347	0.233452	-2.6215	-1.53119	-4.90753	-1.42939	-5.62024	-5.20441	-0.461189	6.92357	-0.170088	-1.3049	3.37165	1.71057	-3.48791	-1.1411	-3.89495	-0.101715	-2.5192	-4.48664	-3.12109	-1.98472	-5.03303	5.58691	-7.04444	-3.00839	-5.04741	-3.4133	0.757287	-2.97317	-2.76405	-5.16043	-0.368916	-1.254	-0.980377	2.4747	6.00144
-1.46596	1.46616	3.31364	0.867249	-2.07311	-1.03032	-7.54612	0.0376029	3.71432	-2.35965	-2.11166	3.52161	-1.40905	-4.7364	0.979537	-2.77156	-0.983891	-5.10507	-2.8517	-6.30452	-4.94847	-2.42131	6.98124	-0.308283	-1.76852	2.9203	2.99724	-3.10709	-0.739833	-2.70737	0.792044	-2.88765	-4.17677	-2.51904	-2.0303	-4.41944	8.36005	-5.26667	-2.33711	-4.50639	-4.69164	0.312373	-2.94108	-3.89791	-4.88656	-0.66821	-2.22068	-0.159171	1.95088	5.29841
-2.33388	1.39497	2.94853	-1.32966	-2.22115	-2.326	-7.98933	-0.99027	5.01147	-2.46573	-1.34862	5.13859	-1.14615	-4.83377	0.877827	-3.05982	-0.890633	-5.5026	-2.64445	-7.94008	-4.33389	-2.3858	5.43057	1.06182	-1.76545	2.23049	3.584	-5.56663	-0.636521	-2.71185	0.908954	-1.47957	-4.11158	-1.91993	-2.20515	-3.75007	7.47285	-6.00838	-2.60188	-4.38334	-5.78831	0.579049	-3.74516	-4.76117	-5.02549	-0.269991	-0.587067	0.775436	0.890486	5.94069
-2.55853	0.557811	2.79526	-1.12191	-2.03599	-1.88884	-9.51613	-0.067495	5.46007	-2.0741	0.524996	3.81583	-0.548478	-4.99993	2.12087	-3.36104	0.402725	-6.23409	-3.35976	-7.60824	-3.25922	-2.66933	5.94079	1.35548	-1.07725	2.47873	3.71252	-5.6392	-0.280919	-2.747	1.08546	-1.24019	-4.18511	-1.04482	-2.93142	-3.51931	8.32238	-6.05337	-2.65801	-4.08395	-6.6828	2.77096	-4.91661	-5.25516	-5.10396	0.35086	1.13398	-0.155365	0.0558677	5.36422
-2.0948	0.824206	2.77363	-1.72307	-3.33732	-2.07695	-9.29758	0.630922	5.23993	-2.81605	1.30984	4.12275	-0.526324	-5.31479	2.83026	-2.84714	0.830895	-6.99025	-2.09549	-6.09889	-3.29726	-3.81546	7.52829	1.97538	0.644117	3.237	2.52834	-6.7309	0.55905	-3.28071	1.40486	-1.42168	-4.25555	0.283667	-3.13615	-3.62794	8.58388	-6.58484	-3.75507	-4.40714	-6.51503	4.43565	-5.40175	-5.53683	-5.71119	0.14629	2.00999	-1.4317	-0.887548	5.67429
-1.80782	0.559591	3.07542	-0.270892	-3.75305	-1.20264	-8.02962	1.98825	5.34232	-2.78151	0.948194	3.07127	-0.669589	-5.77361	3.63171	-2.28663	1.61167	-6.97936	-2.53979	-5.24013	-2.89565	-4.16017	8.31804	2.10173	1.6786	4.32776	1.2066	-6.68209	-0.388723	-3.1778	3.03039	-2.08504	-4.50425	2.55792	-5.26789	-5.08881	9.41346	-5.73947	-5.19514	-4.22368	-5.45007	6.40647	-6.79717	-5.07052	-6.52382	-0.624523	1.30015	-2.18745	-1.56924	5.44711
-1.70875	2.60116	2.61139	-0.71262	-4.7225	-1.60121	-6.93747	2.10006	4.55072	-2.5823	0.966789	4.08383	-0.45543	-5.93146	3.57892	-1.24229	1.36662	-6.47918	-0.958748	-5.37739	-3.74979	-5.30959	8.50226	1.41422	2.56687	5.77509	1.97069	-8.30423	-0.598341	-4.20303	2.97818	-2.92754	-4.7755	3.3403	-5.58171	-5.75525	8.50558	-5.17719	-7.04342	-6.13554	-5.53086	4.83022	-7.49985	-4.32807	-6.72623	-0.412602	-0.405735	-1.26502	-2.85198	5.89893
-1.62456	2.60235	1.66564	0.215009	-4.38625	-1.42188	-6.42528	0.286558	5.54646	-1.71577	0.692993	4.62842	-0.173823	-5.40439	2.94034	-0.984929	2.43806	-5.49393	-0.124214	-5.72532	-4.01154	-5.56143	7.81023	0.914247	2.19825	5.76455	2.60481	-8.44679	0.0780518	-4.35451	3.47179	-1.17996	-4.76963	3.30791	-5.24921	-5.07766	9.52944	-5.5835	-8.77888	-7.14191	-5.99937	4.2717	-7.82584	-3.32381	-6.64427	0.234293	-0.942957	1.29525	-4.44324	6.97594
-1.46363	3.17192	0.435773	1.8846	-4.90285	-1.61963	-6.32028	-1.02083	4.91484	-1.32105	2.10173	5.96142	0.525271	-3.42512	4.03855	-0.549098	3.36043	-5.21995	0.616746	-5.49354	-5.45595	-5.81546	7.82625	0.221299	1.80775	5.99023	3.1818	-9.24566	1.85419	-3.31714	3.23874	0.341555	-4.55708	2.17594	-4.8136	-2.28978	10.8015	-5.76783	-8.6258	-9.11722	-7.06394	3.99686	-6.64187	-3.56088	-6.40987	0.729336	-0.98587	1.34625	-4.3856	7.91943
-0.936181	1.4893	0.085437	3.53832	-4.0203	-1.86034	-4.85696	-1.39799	5.7762	-1.01638	1.28932	6.75721	0.168832	-2.0958	5.06659	-1.46434	4.08948	-5.30306	1.51574	-5.33918	-5.12057	-5.70292	9.33286	0.369365	1.90975	6.6176	3.08093	-8.3434	3.48397	-2.42358	4.63376	1.15511	-4.38376	2.57338	-4.47362	0.119378	11.7522	-6.2905	-7.82923	-8.60102	-8.12118	5.87379	-6.37556	-3.55599	-6.8072	1.11495	0.613536	0.458827	-4.44628	8.62183
-0.680828	1.34454	-0.0878841	3.71916	-3.63864	-2.52945	-4.53585	-0.818088	5.28729	-1.26308	1.84589	6.53429	-0.0630509	-0.984246	7.2881	-2.12747	3.78043	-5.59392	2.92419	-5.58555	-5.16108	-5.89522	10.1659	0.216363	1.97455	8.01979	3.87828	-8.74541	4.21314	-1.83043	5.28198	0.932949	-4.28336	3.03559	-4.88309	0.840421	11.4198	-5.33561	-6.60687	-8.42245	-9.11772	7.7691	-6.86647	-3.66508	-7.54786	0.648684	1.19529	-1.27111	-3.49164	8.1833
-0.316637	0.878197	0.462153	3.65704	-3.06527	-2.76622	-5.04682	-0.38577	5.19578	-1.99022	1.04438	6.05936	-1.4253	-1.32323	7.22309	-3.39414	3.1181	-5.32928	3.86685	-5.67253	-5.31204	-5.54012	11.0605	-0.851685	1.43695	9.32946	3.60786	-8.2079	5.52213	-2.89209	5.90015	0.544162	-3.46651	4.11973	-4.55955	-0.596382	11.473	-4.88628	-6.20093	-7.69289	-9.45403	9.39365	-7.6391	-3.46221	-8.29303	-0.0156437	1.38952	-0.882197	-3.29953	8.301
-1.14363	0.981432	0.438674	3.20565	-2.7015	-3.14418	-5.72995	-0.414095	4.51232	-2.2949	2.08634	4.75545	-1.76746	-1.34709	7.80888	-3.89976	2.07048	-5.3575	3.91052	-5.42315	-5.80596	-5.64611	10.5575	-1.87827	0.330663	9.47238	2.2243	-9.77546	4.48976	-3.30308	5.98981	0.688882	-3.00217	3.96149	-5.17748	-2.33851	11.5107	-4.18905	-6.01213	-7.97113	-9.97201	10.2195	-8.23365	-4.11185	-9.31707	-0.80473	0.89941	-0.312909	-2.72968	9.0496
-1.06269	1.0817	1.09212	3.08348	-2.45303	-3.69577	-6.64383	-1.39948	3.8647	-2.38741	1.80485	4.41001	-2.31344	-0.801714	8.46356	-4.49668	2.16237	-5.02352	3.89042	-5.1788	-6.42864	-5.39044	10.9628	-1.33635	0.334604	9.18277	0.85954	-10.0465	4.00353	-4.88567	7.0206	0.448725	-3.84342	3.86507	-5.45992	-3.06778	11.6806	-2.79559	-5.56197	-8.42428	-10.3601	10.6794	-8.70082	-3.20203	-10.2247	-1.14078	0.553522	0.414684	-2.58589	10.5651
-0.0515164	1.78121	1.3372	1.99366	-2.36045	-4.23859	-6.79218	-2.70612	2.8024	-0.872676	1.68559	4.03711	-2.87666	0.66131	10.08	-4.50771	2.9874	-5.77324	5.24411	-4.3296	-6.38777	-6.69718	11.2888	0.0105518	1.32925	8.89014	0.201021	-9.91417	2.58935	-6.20555	7.85093	1.43751	-4.87282	3.32926	-5.22605	-3.34198	11.3179	-1.17329	-6.04728	-9.27668	-11.5345	10.2576	-9.70158	-1.94963	-11.7685	-1.89668	-0.00596358	0.318788	-2.38027	10.7442
1.66711	2.67829	1.34459	1.83422	-1.91328	-4.35786	-6.6884	-4.7969	3.61001	-2.34053	0.264665	4.07235	-2.41732	0.609991	10.0401	-4.62053	2.39314	-6.56495	6.83624	-3.12644	-7.05291	-6.74799	11.7862	2.53655	1.61469	9.95232	-0.35356	-8.67862	3.04827	-5.74982	8.84454	1.71287	-6.28933	3.83121	-4.7471	-4.27852	9.73037	-0.960119	-6.72593	-9.16197	-11.0973	10.6005	-9.80298	-1.14727	-11.9014	-3.33854	-1.18656	1.13086	-1.70048	10.7512
2.32108	2.32765	0.671616	0.673992	-1.6683	-4.29121	-7.19937	-5.91422	3.48202	-2.13577	-0.052734	3.65561	-1.3032	1.39504	9.87204	-3.86224	2.30941	-8.09638	5.8409	-3.96608	-7.54471	-6.50871	10.8819	3.32476	2.38781	9.78081	-1.02419	-8.95283	2.57925	-5.12919	8.25999	3.27115	-6.42619	3.5346	-3.82581	-3.2451	8.76413	-2.58534	-7.38417	-9.57729	-11.9261	11.0447	-10.1258	-0.802095	-11.9919	-4.23159	-1.9974	3.04726	-1.535	9.09136
0.796868	1.55041	0.635738	1.65408	-0.746014	-4.09697	-6.28548	-5.80167	4.5744	-4.65889	-0.742034	3.5003	-1.08855	0.824423	9.42593	-3.62171	2.02555	-8.32791	5.05835	-4.08776	-8.24543	-7.2921	12.3108	3.70825	2.48938	11.2808	-1.56232	-9.46208	2.42802	-5.33309	7.80916	3.97441	-6.91185	3.31012	-3.40215	-2.61272	8.11627	-3.0337	-8.21986	-11.0626	-11.7985	11.3617	-10.7745	-0.729479	-11.735	-4.27297	-1.96804	2.45057	-1.43933	8.89646
-1.01665	0.806406	0.551848	1.1668	-0.973965	-3.67472	-6.5425	-4.90051	2.87152	-4.26047	-0.440666	4.108	-1.9575	1.92488	10.3452	-3.44269	3.14737	-8.81387	4.61197	-5.3065	-8.29915	-7.62152	12.0537	3.19397	3.54707	12.613	-2.07243	-10.2147	1.93579	-6.83705	7.30434	3.86646	-6.54112	3.65089	-3.45072	-0.814221	9.52648	-2.70464	-7.4437	-12.6863	-12.3173	12.7353	-10.8884	-0.00266123	-12.5696	-4.58949	-0.997163	2.06775	-1.91846	8.57374
-1.92178	1.18553	0.622812	1.52018	-0.903222	-2.44307	-4.25931	-3.58716	2.37365	-5.15537	0.0562717	4.42804	-3.65206	1.75705	10.5074	-4.34662	4.00915	-8.69877	5.5075	-4.1315	-7.75926	-8.26287	13.5115	3.49158	3.55801	14.1175	-2.38335	-9.82362	2.75255	-8.11603	7.24754	3.24846	-6.34895	4.49288	-4.49679	-1.5611	11.9236	-0.672135	-7.11203	-12.7502	-10.7985	13.4346	-11.3726	0.0777707	-12.845	-5.13767	0.285718	-0.79239	-1.9177	9.79566
-1.83201	1.15052	0.610677	1.4836	-1.91415	-1.6911	-4.64574	-2.55481	1.40542	-4.59043	2.28319	3.78387	-3.37538	1.77425	10.9014	-4.74577	3.90568	-8.41546	6.00032	-4.79065	-7.22694	-7.84386	12.7057	4.08285	3.33606	14.2341	-2.55525	-8.96503	4.13154	-8.30011	7.64615	1.70348	-6.67952	5.68963	-5.38221	-1.40726	13.3818	-1.18356	-6.65733	-11.9199	-10.9083	14.2809	-11.0511	0.638189	-13.2333	-6.35732	0.543197	-1.53825	-1.45322	10.2665
-1.68596	0.0813853	0.83544	2.47472	-2.94256	-1.54509	-3.75933	-1.96149	1.69979	-4.98145	2.8404	3.16674	-3.69686	1.9676	9.7375	-5.38765	5.04724	-7.6473	5.58167	-4.51915	-6.81898	-9.06429	13.9848	4.5157	3.39209	13.7534	-3.00445	-7.87975	5.65165	-8.42859	7.80127	2.46541	-7.56557	5.24508	-6.05767	-1.75721	13.3235	-1.38354	-8.38144	-11.9213	-11.1777	13.2244	-11.9335	2.03256	-13.4307	-7.39466	1.37468	-3.32755	-1.45189	10.9208
-1.95201	-0.84892	0.612523	3.33402	-3.67182	-2.19621	-4.05419	-1.33314	1.83994	-6.10886	3.47456	2.76434	-3.30842	1.98702	8.92447	-5.73246	4.89544	-6.79449	5.9615	-5.40806	-7.45206	-9.6308	14.8763	4.27139	3.46914	14.0822	-3.33398	-7.24014	6.55188	-8.357	7.58553	1.63621	-7.79636	6.24752	-6.03825	-2.07194	12.6003	-2.65722	-9.45809	-12.9658	-13.182	12.8761	-12.8251	3.01467	-14.2224	-8.34862	1.40985	-5.10391	-1.63296	11.1473
-2.48086	-0.725512	-0.692793	3.49139	-3.08797	-2.36677	-3.73674	-1.28767	2.36469	-6.97724	1.42077	2.92825	-3.95287	2.27386	8.09212	-6.03368	6.27049	-7.0498	5.75287	-5.94554	-8.32522	-8.87309	15.771	3.89086	3.33212	13.4014	-4.07312	-7.90415	6.89176	-8.9118	6.57028	1.41796	-7.93105	6.47494	-7.50274	-1.88169	12.5065	-2.13014	-10.6192	-13.9516	-13.5685	12.8938	-14.4477	4.1417	-15.4893	-9.48867	1.70315	-5.55752	-2.39188	11.0745
-2.79109	-0.953342	-1.22093	4.68958	-2.80762	-2.49437	-3.92782	0.314137	2.3762	-7.19989	1.25597	3.35114	-4.00062	1.83306	7.53079	-6.08553	6.32699	-7.67308	6.0329	-7.15322	-9.92535	-9.06375	15.8511	2.93189	3.49629	12.3144	-4.53334	-9.08897	6.59643	-9.55161	5.93071	1.41248	-7.98265	7.42733	-8.84246	-0.483058	13.5754	-1.78887	-10.545	-14.9972	-14.4816	13.3951	-14.7981	3.43833	-16.6178	-10.4212	0.826812	-5.97535	-2.6924	11.7383
-2.83667	-0.0782142	-1.20326	6.35434	-1.94996	-2.86487	-3.59755	1.40984	1.43997	-6.32966	0.58014	2.6996	-5.03696	1.11819	8.84143	-5.32697	7.09347	-7.90617	6.05924	-8.36191	-10.5237	-9.06484	14.8859	2.88352	3.87891	11.0679	-5.50693	-9.99701	7.23015	-10.4075	5.19207	2.30739	-8.45255	7.89691	-9.26687	1.09232	14.7522	-0.814905	-10.5954	-16.2379	-14.8755	13.2829	-15.5117	4.02512	-17.6314	-11.4094	0.548682	-4.7561	-3.00186	12.7135
-2.56318	0.205386	-0.436109	6.88027	-1.46437	-2.83506	-2.29479	0.640612	1.92825	-7.07777	1.9472	3.83222	-4.91289	0.745641	8.87039	-4.89555	6.30997	-7.70308	7.39837	-8.50017	-10.4843	-9.86298	13.5147	2.21377	5.77671	10.5534	-5.86755	-9.50831	8.29358	-10.5781	4.70176	2.722	-8.51063	8.39077	-8.6467	1.05415	16.4682	-0.821261	-11.1306	-17.3427	-15.3096	13.2332	-15.2287	4.17035	-17.5784	-11.0704	0.0950278	-4.07874	-2.76791	15.0504
-2.3976	0.65274	-0.48676	5.50608	-1.10847	-3.22705	-1.41814	-1.8318	2.19062	-7.54526	2.04017	3.98835	-5.36238	1.57619	10.6587	-4.58523	6.48695	-7.344	8.66681	-8.48559	-10.5956	-9.12548	12.6336	1.60966	6.27447	11.3786	-6.64953	-9.0164	9.40269	-10.5839	3.27083	1.89827	-8.79363	8.73227	-7.5289	-0.222355	17.7875	0.28569	-11.909	-17.9173	-14.6494	13.4122	-15.4212	5.75554	-17.8063	-10.987	1.15237	-4.00111	-2.97181	16.1495
-2.34364	1.91767	-0.346679	4.41971	-1.86699	-3.57563	-0.757604	-2.94688	3.52298	-8.44942	2.69806	5.4365	-5.85618	1.35204	8.95537	-4.30773	7.10028	-7.42555	9.61848	-8.21007	-10.4649	-8.3328	13.6476	0.467088	7.3558	12.9929	-6.82487	-8.65743	9.72984	-9.86225	2.24845	1.62526	-8.4266	9.00239	-5.43974	-1.84823	18.6895	0.918374	-12.9109	-18.2472	-13.923	14.3544	-14.4121	6.0929	-17.6848	-10.6613	0.792288	-4.35577	-3.39159	15.7895
-2.1669	1.77528	0.219451	4.22714	-3.92772	-4.07198	-1.67271	-2.19182	2.95407	-7.86104	3.99394	4.04121	-6.37902	0.935385	11.1196	-3.71936	7.60197	-8.03416	9.67878	-9.01553	-10.6442	-8.63162	14.5351	0.361961	7.0314	14.4598	-6.39845	-8.04543	8.86779	-9.95621	2.0699	1.20205	-8.30642	8.60126	-5.18271	-1.71846	18.6422	2.49373	-13.5356	-18.1392	-13.4734	14.1836	-14.2992	6.67253	-17.6883	-10.9429	0.644189	-5.41215	-3.8439	15.4889
-1.75433	3.31135	1.1681	5.46122	-4.61332	-3.62167	-0.985922	-1.39203	2.86896	-6.2501	4.04011	3.21592	-6.18505	-0.157307	10.9207	-3.93093	7.82456	-8.00972	9.27191	-10.1327	-10.0117	-8.75618	13.9336	-0.0185678	8.56321	13.8828	-5.55085	-7.16694	8.6941	-10.906	1.615	2.49592	-7.56001	8.80293	-3.99617	-1.56815	18.0372	2.42576	-14.0873	-17.625	-13.664	13.1843	-14.9496	6.58917	-17.6723	-11.4466	-0.988129	-5.18687	-4.02973	14.8637
-1.94922	2.2072	1.51105	6.80987	-5.5129	-2.82892	-0.998132	-0.187501	3.00782	-4.73721	3.44891	3.14871	-5.17924	0.52677	13.28	-4.98244	7.96615	-7.88462	8.98426	-10.8547	-10.0333	-8.97798	13.0782	-0.621689	8.99924	13.3058	-4.47983	-6.4021	7.93985	-11.6762	1.61754	2.77754	-7.92951	8.71019	-5.9172	-0.726733	17.2808	2.1324	-14.2307	-17.2127	-13.9945	11.9434	-15.8024	7.93079	-17.5199	-12.213	-1.65377	-4.26748	-3.39407	16.4457
-2.59062	1.75036	1.86613	6.7022	-4.75787	-3.4476	0.445649	0.832173	3.63305	-3.31808	3.55471	3.5798	-4.63375	0.954803	11.6751	-5.82431	7.09007	-7.83196	9.11041	-11.3268	-10.2755	-8.46227	12.6601	-1.10389	9.34728	12.6296	-3.89507	-6.84649	9.09949	-12.1371	0.606619	4.19344	-8.57397	10.8387	-4.11647	-1.03735	17.4729	0.939398	-14.4371	-17.2929	-14.9455	12.1638	-15.8653	8.35021	-16.4474	-13.4066	-2.36974	-2.4036	-2.70077	16.7266
-2.88691	0.655706	1.14805	6.02719	-4.3535	-2.59083	-1.42302	3.40521	3.18893	-4.65457	3.80991	4.32396	-4.11238	1.69935	13.542	-5.36614	7.07918	-8.14926	10.5327	-11.3389	-10.7464	-8.77093	11.3809	-1.99426	9.38449	12.0029	-3.64634	-6.50228	9.19831	-11.9274	0.491238	4.84273	-9.28052	12.9201	-4.76503	-2.10012	16.4556	0.0612688	-13.6026	-17.6486	-14.9748	13.0557	-15.5326	8.8849	-15.033	-13.2457	-4.16629	-0.621147	-0.832198	16.6418
-2.19062	-0.228321	0.664493	7.68091	-4.30633	-1.04918	-0.238697	2.84394	2.40244	-4.37025	3.47135	3.60275	-4.08087	1.54872	14.9163	-4.02609	7.21532	-7.89462	12.0237	-11.2504	-11.1693	-9.78158	12.4358	-2.00413	8.78298	12.8515	-3.78968	-7.40069	9.25334	-11.0805	0.570451	6.1585	-9.95433	14.7292	-1.98472	-2.24398	17.1892	-0.486829	-14.1967	-17.4425	-14.9976	15.2177	-15.7491	9.06497	-15.0995	-13.6672	-4.43377	-1.06333	0.688489	14.8972
-0.978042	0.27599	0.119204	9.68111	-4.57664	-0.025794	-1.22035	4.4219	3.21069	-3.43711	3.09817	3.36672	-4.50673	2.30271	16.1182	-3.28297	9.1928	-7.33444	12.2406	-10.3459	-11.4099	-10.9365	12.4462	-2.69066	8.8806	14.5651	-4.84425	-7.62031	6.79556	-10.7417	0.876606	7.35928	-10.4304	14.967	-3.66292	-3.06014	17.5475	0.488599	-13.9461	-17.8028	-14.8604	16.3592	-16.4544	10.1347	-16.9237	-13.8905	-5.47724	-2.19887	1.36524	13.5715
-0.946414	2.01794	0.957846	13.2336	-4.17445	1.09449	-0.0360182	4.43308	3.84551	-2.9875	4.44599	3.35852	-5.03794	1.77564	14.2204	-2.39586	11.7856	-7.57153	11.6008	-9.70635	-11.7462	-11.3587	14.5984	-0.573321	7.54448	18.048	-5.74246	-7.777	6.58669	-10.8357	1.60786	7.23647	-10.6708	14.1787	-3.26915	-4.42942	18.3497	0.28129	-13.8322	-17.8383	-15.4727	18.5627	-17.0605	10.122	-18.0272	-14.7249	-5.76828	-3.27123	1.46072	13.3519
-0.262217	2.50089	1.38337	13.5745	-3.75785	0.517906	-1.73986	4.52849	6.07697	-3.24715	4.77493	3.39171	-5.52435	2.12156	12.6851	-2.54289	12.1954	-8.49768	12.6128	-11.0835	-12.0791	-13.1085	12.7738	0.666977	8.34344	20.1754	-6.29994	-5.89093	5.38551	-11.3713	0.878134	6.60048	-10.3624	14.1419	-5.74759	-7.1028	17.8415	0.494466	-13.5124	-18.127	-15.8454	19.0185	-17.2126	10.277	-18.6244	-14.9526	-6.51136	-2.39294	1.68098	13.4779
1.23688	2.20661	2.59741	16.4168	-4.80023	1.7785	-0.393758	2.32069	8.24061	-3.54072	5.0218	3.12536	-5.72522	1.73403	14.7477	-1.02355	11.6468	-8.50412	11.6334	-13.2887	-12.4428	-12.6808	14.1563	0.561357	9.61564	19.7977	-6.38435	-5.04775	6.13826	-11.891	-0.0581605	5.62891	-10.4066	15.6257	-5.52119	-8.54489	19.3086	-1.31117	-14.2823	-17.6864	-15.3011	20.3029	-17.2434	10.1292	-18.9263	-15.023	-5.14652	-2.775	1.7097	13.7753
1.73688	-0.00701739	2.37581	15.8853	-4.82905	0.872627	-0.725859	0.861243	9.08213	-4.43192	5.50655	2.94956	-6.60499	2.38842	15.8967	-1.24312	10.5474	-7.77174	12.4555	-13.6643	-11.4615	-12.7163	13.7173	0.887101	10.6755	18.0051	-6.48739	-4.77675	4.46843	-9.89293	-0.919063	6.22656	-10.6288	18.0111	-6.23551	-8.17908	20.7395	-0.952785	-14.8425	-18.8069	-15.7882	20.2831	-17.3326	11.3122	-20.2877	-14.7766	-4.03368	-2.603	1.26158	13.5044
2.77318	-0.544553	2.83721	16.6811	-2.87662	1.07169	-0.736847	0.575019	8.14526	-5.46929	4.38957	2.97046	-7.10027	2.07995	16.9917	0.0423085	10.7414	-7.62975	10.6748	-12.7095	-10.5366	-10.7239	13.6204	0.0154873	10.7771	16.3532	-6.89718	-5.27894	4.20528	-10.5698	-0.419841	6.98301	-9.76124	18.4615	-6.77274	-7.10691	24.0585	-0.682403	-15.4871	-18.9417	-15.3776	19.6566	-17.4539	12.4978	-19.644	-16.1099	-4.60672	-3.29406	-0.0854544	14.0271
2.35829	-0.371901	2.59952	14.6968	-1.55563	0.641116	-1.92911	-0.0876202	5.9989	-7.46324	2.77372	3.20526	-7.58865	1.97204	16.1523	-1.15954	11.6631	-8.02994	12.9005	-10.9492	-9.37154	-12.1744	11.9312	1.40928	12.044	16.123	-7.79503	-4.43576	3.63482	-8.95463	0.810892	6.64742	-9.07229	18.4836	-6.13015	-7.33826	24.6133	-0.731786	-15.084	-18.8952	-16.0054	20.3246	-17.751	13.9303	-19.1192	-17.2157	-4.4854	-3.90673	-0.316743	13.8569
3.39737	-0.109659	4.4488	13.6636	-0.951257	0.558684	-2.0274	-0.423785	7.13863	-6.49864	1.02899	3.62201	-7.49905	0.550626	16.8726	0.0930636	11.4303	-8.19437	14.0178	-10.1498	-9.84009	-13.2446	11.7814	0.424643	14.5394	15.9492	-8.67877	-3.66258	3.58391	-11.3924	2.13179	6.54729	-8.73338	19.28	-5.86639	-7.53437	25.567	-0.725429	-15.3301	-17.6203	-14.7676	19.9872	-18.1347	16.1469	-18.386	-18.679	-3.4971	-5.08032	-0.783696	14.1265
2.02665	-0.231287	5.93799	12.5013	-2.52333	0.0754921	-1.3748	0.0830708	9.06869	-7.20667	1.45154	3.31099	-7.55074	0.241599	16.3499	-0.256429	11.7802	-8.06616	16.6898	-9.05122	-9.39461	-13.7575	13.4482	1.59535	15.7836	15.7476	-9.21817	-3.60607	3.65054	-10.4624	3.08031	6.69044	-8.67437	20.5459	-4.81061	-8.67348	25.0425	0.647992	-15.6175	-17.3917	-14.1986	20.558	-18.3911	16.6265	-18.8473	-19.2211	-1.81026	-6.38405	-0.102953	13.4684
1.37316	-0.886298	5.88629	11.5453	-2.66744	-0.242397	-1.43462	0.736765	10.1048	-6.82059	1.57594	3.55357	-7.6689	0.046862	15.8613	-0.486758	12.6256	-8.67677	16.7307	-8.83302	-9.81455	-13.1145	14.644	2.59924	15.3559	15.5709	-9.33693	-4.57704	3.12238	-10.7283	2.58313	6.22891	-7.8291	20.197	-5.25145	-8.75333	24.9649	0.88317	-15.3346	-17.2001	-13.192	19.0164	-18.8262	16.1876	-19.1277	-20.3548	-2.22519	-5.91979	0.128526	11.8794
-0.439429	-0.736785	4.73635	11.2934	-3.7417	-0.168735	-1.02438	1.08038	9.67535	-6.61398	0.391624	3.64004	-7.98103	0.725945	15.5852	-2.50096	13.2825	-9.71069	15.908	-8.99843	-9.19363	-12.4666	16.4606	2.86032	14.3774	16.2622	-9.50034	-5.18775	3.02581	-8.84788	1.27344	5.64612	-6.5819	18.859	-5.01235	-8.95297	26.2119	0.571718	-15.4531	-17.2333	-12.9783	19.9001	-17.8216	14.9065	-19.6125	-21.3063	-2.64561	-5.27439	0.808888	11.3384
-1.09944	-0.217048	4.09715	10.1387	-4.08799	0.384612	-0.661758	1.30549	9.75598	-4.84453	0.449974	4.12931	-8.56935	1.04995	15.4796	-3.42476	14.5623	-10.442	14.2756	-8.79883	-9.54311	-12.9479	16.8082	2.97828	14.9505	16.9226	-8.24946	-4.66116	2.49877	-7.11509	-0.116488	5.16502	-6.78735	17.4024	-5.42555	-8.52962	26.4298	-1.19041	-14.851	-16.9861	-13.083	21.4213	-17.3284	14.1983	-19.7334	-21.5268	-3.50678	-4.5156	0.481926	11.6744
-1.9762	-0.972921	4.591	9.97513	-4.2452	1.5049	-0.323553	1.72141	9.8539	-4.19941	0.20888	4.0031	-9.47325	1.41918	15.9772	-3.42945	15.7923	-10.4237	13.8112	-8.76816	-9.44728	-12.9233	17.2992	2.66685	16.0546	17.8675	-9.03434	-3.70368	2.12707	-6.65809	-0.476386	6.22265	-6.53123	17.5032	-6.03899	-7.42927	26.4113	-1.27793	-15.5971	-16.6351	-12.7904	23.5261	-16.8478	14.2439	-20.0868	-21.8309	-3.68682	-3.73397	-0.362963	13.1311
-0.782225	-1.65226	3.78586	10.3499	-4.07401	1.9118	1.30093	1.9808	10.7281	-3.72883	-0.49581	4.26741	-10.2634	1.84111	16.3744	-2.44165	17.7303	-9.93667	15.8283	-9.27647	-10.7786	-12.4546	16.7273	3.68505	16.3571	19.6992	-8.59942	-3.06278	2.15028	-6.5865	-0.770825	6.5293	-5.74559	17.4238	-7.45418	-5.52978	25.2301	-1.06671	-15.9594	-16.5035	-13.1998	24.3153	-18.0661	15.3338	-20.7665	-22.0332	-4.35375	-5.61079	-2.07309	12.3458
0.384769	-2.36482	3.75684	11.183	-3.1561	1.78245	-0.0988975	1.16983	9.82574	-4.45474	-0.186747	4.47311	-10.0754	2.72685	16.5437	-1.16478	18.9481	-10.3966	17.2021	-10.1302	-11.7249	-11.8406	16.5119	4.56012	16.5143	21.4301	-10.7404	-2.45593	3.39825	-7.65839	-1.79805	6.60831	-5.28959	18.9318	-8.2589	-4.9385	24.2912	-1.43194	-16.1125	-16.2061	-13.2516	24.0248	-18.5692	16.1957	-21.7525	-21.9424	-4.98552	-5.9822	-2.70438	12.2832
1.72851	-2.00824	3.84469	11.9091	-2.44822	0.650324	-1.00607	-0.891135	9.42322	-4.48435	0.0947442	5.75162	-9.64753	3.44117	15.7023	-0.168987	19.3375	-9.64069	18.3686	-9.68171	-12.4532	-11.1823	15.3104	6.08076	16.3895	22.3584	-10.7923	-3.0981	4.8813	-8.03997	-2.67831	6.53477	-5.2105	21.1502	-7.61557	-6.0688	21.1022	-0.590483	-15.4627	-16.6701	-14.1252	25.2792	-19.7073	18.0864	-21.855	-22.4812	-6.17386	-7.32703	-3.74937	12.2458
2.36247	-3.20969	4.42031	12.7615	-1.63948	-0.99437	-4.15308	-2.06436	9.03413	-5.46991	1.49771	4.54032	-10.0571	3.82066	16.8379	0.356769	18.3927	-9.36894	16.2927	-9.18245	-13.0116	-10.0662	15.5563	4.92634	17.1254	23.0482	-12.0164	-2.35767	5.05236	-5.82205	-4.02926	6.66776	-5.58463	21.5447	-6.05095	-7.65944	21.3053	0.11603	-15.7768	-17.7985	-14.6903	25.3051	-20.3904	19.3827	-20.9998	-22.72	-7.10988	-6.45407	-3.76934	13.2115
1.86386	-3.84512	3.65712	13.4731	-0.72549	-1.73407	-3.83441	-4.38024	8.58362	-6.14895	0.923187	4.20512	-10.4589	4.61098	19.4417	0.668195	18.6711	-8.64944	15.0242	-7.92952	-14.6604	-9.95257	14.8563	4.12876	17.0492	24.6129	-12.0243	-3.60735	5.53449	-4.54307	-4.00405	6.82421	-4.92441	21.8597	-6.04198	-10.0433	22.0595	-0.0868789	-16.2242	-19.0473	-15.7155	27.0167	-20.9066	20.3052	-21.0973	-23.3957	-5.97575	-6.99215	-3.93158	14.3125
1.41595	-4.23136	5.00596	14.8445	-2.13468	-2.04187	-1.8876	-5.385	7.69986	-6.87671	0.752625	3.90434	-9.96606	5.80548	21.8461	0.962519	17.6616	-9.05919	14.2361	-7.57355	-15.1418	-11.4707	16.2564	3.40422	17.3172	26.8305	-11.898	-3.17773	4.45533	-2.7144	-5.23988	6.26333	-3.8221	21.5071	-5.17599	-10.2406	22.782	-0.267296	-17.0264	-19.5873	-16.5307	27.6746	-20.0753	19.5709	-20.2927	-23.1306	-5.57404	-5.49967	-4.26121	16.4419
0.97129	-2.19157	4.63189	15.632	-3.12727	-2.73684	1.40654	-5.61458	8.47867	-6.62631	0.0883322	4.70382	-8.61169	7.80722	21.0401	1.29574	18.3328	-9.44915	14.801	-6.84954	-14.9877	-12.5863	17.9064	5.17805	18.3976	26.5093	-10.7961	-3.54827	5.04263	-3.63864	-5.15659	6.69123	-3.86783	21.17	-4.87337	-10.8172	21.9044	-1.4911	-17.1681	-18.683	-16.0483	29.9556	-19.4981	18.4052	-21.688	-23.0659	-4.82161	-3.17914	-4.76715	16.2432
1.37641	-1.23457	4.63954	14.2799	-4.0941	-2.69826	4.82278	-4.06122	9.29395	-5.47176	0.273001	3.99286	-8.59249	8.69546	18.3545	1.54786	16.9407	-8.93342	13.7087	-7.08082	-14.2205	-13.061	19.6877	5.33204	20.9105	23.5123	-10.8611	-1.37386	5.75122	-5.32989	-5.01166	6.05133	-3.94383	21.1855	-2.3628	-9.49669	18.8306	-1.08529	-15.626	-17.5351	-15.8786	31.9604	-19.7698	18.5875	-21.3612	-23.6174	-6.43134	-3.01322	-6.74757	17.0892
2.84946	-1.0993	2.38531	12.9582	-3.00195	-3.58659	5.79588	-1.518	11.0647	-5.45449	-0.943374	3.03111	-9.15964	9.38564	17.2595	2.06534	16.2736	-9.60781	14.8135	-6.6977	-15.5312	-12.5513	20.8739	6.3453	21.181	22.8647	-11.7953	-0.53903	6.69712	-6.95977	-4.67392	8.83542	-4.87869	21.3621	-2.19917	-9.62822	19.2886	-1.33953	-14.9882	-16.9992	-15.051	31.291	-20.2928	18.5032	-22.2903	-24.403	-6.66914	-4.12288	-6.39797	16.826
2.17177	-1.03996	3.28067	12.8477	-3.24605	-3.29677	6.0242	-1.13935	10.3211	-6.5116	0.286466	2.89055	-8.52996	9.90661	17.8331	1.51862	16.1449	-9.5207	14.8509	-6.81686	-17.3274	-14.1099	20.4462	7.42075	20.5309	20.468	-13.4889	-1.05149	7.02128	-7.50435	-4.69328	9.9791	-4.32815	23.8093	-1.10005	-10.9423	18.5107	-0.608085	-15.3063	-17.6514	-15.9532	30.2127	-21.1643	19.4957	-21.2412	-25.3712	-7.14925	-6.47994	-5.72788	17.4151
1.13176	-2.00883	4.53296	13.6801	-2.29276	-4.9397	6.85384	-2.27381	10.5092	-7.92456	0.965507	3.30279	-7.00377	10.3765	19.2171	0.587649	16.0394	-9.78201	15.246	-5.84448	-18.3635	-15.0217	20.0081	7.99574	19.1804	22.9737	-15.1664	-0.474812	6.54178	-6.90033	-5.36774	12.8524	-4.90248	25.1106	-2.00191	-11.7814	19.3256	-1.08871	-16.032	-19.2903	-16.4789	29.5603	-21.6632	20.2427	-21.5601	-26.2365	-8.03462	-5.93425	-4.06986	15.2244
0.34942	-1.92459	6.42999	14.8707	-0.661733	-4.72398	6.72808	-5.82254	9.29011	-7.77469	2.03504	2.53487	-7.48132	9.95959	19.3201	-1.10961	16.8733	-8.68388	14.7269	-5.54382	-17.997	-14.8906	18.4438	7.23024	19.7687	20.8419	-16.049	0.837155	6.43435	-6.65105	-5.0733	11.8753	-5.05046	24.8589	-2.44051	-13.19	19.2391	-2.20495	-16.2123	-19.6678	-17.7372	29.1032	-21.9924	21.2688	-20.9884	-27.0521	-9.13132	-4.29945	-3.62326	14.4359
1.74339	-3.13374	6.4263	13.7933	0.512521	-4.56043	6.46313	-7.92003	8.3782	-7.49716	0.265306	1.51862	-8.53735	9.56928	18.9223	-2.17988	17.9516	-8.08282	15.9364	-5.72582	-17.3146	-14.5442	17.2271	6.41933	21.8548	21.6626	-17.064	1.98151	6.28125	-6.55262	-5.63034	11.9215	-5.14747	23.88	-3.80115	-12.6169	19.5952	-2.07245	-16.6244	-19.549	-17.8257	28.7773	-21.7348	22.1653	-22.0009	-27.7599	-10.1274	-2.00251	-3.77143	13.6658
3.3183	-2.72021	6.2667	14.9694	-0.118493	-3.37481	5.57611	-7.54063	7.37797	-7.61681	-1.41402	0.741273	-9.90304	9.28162	18.4787	-2.53792	19.3041	-7.67308	18.6278	-6.01241	-17.057	-14.7584	15.3297	6.71892	23.3971	18.9417	-17.4174	2.15233	5.8272	-6.05471	-6.21157	12.0724	-4.27038	23.4789	-3.89306	-13.2099	20.1433	-1.58987	-17.9976	-18.453	-18.1593	26.3432	-22.0107	22.9253	-22.3462	-27.9332	-10.1832	0.0699144	-4.74376	13.2254
3.40435	-2.89108	5.20725	13.2032	-0.660423	-2.66625	6.54494	-6.23995	7.52836	-7.83082	-2.22708	-0.322099	-9.22955	9.43446	18.0706	-2.34345	20.4001	-8.3468	19.2357	-6.70926	-17.926	-15.3943	13.8447	7.65272	24.506	18.2097	-17.4284	2.03225	7.62992	-5.62966	-6.46857	12.4495	-4.28459	22.1901	-3.36703	-12.8712	20.8872	-0.347971	-18.5561	-18.912	-17.7252	25.1677	-22.4612	24.6606	-23.5632	-28.0205	-10.8614	0.0318604	-5.27405	12.7204
3.99459	-3.00203	4.634	14.36	-0.432472	-1.6968	6.91122	-5.86577	7.18215	-8.88422	-0.592632	-2.67709	-9.02425	9.16733	18.2167	-2.00306	21.8092	-8.67855	17.532	-6.00034	-18.8217	-15.6428	12.789	8.81553	24.4583	18.7062	-17.6285	2.57232	7.95558	-5.87638	-6.17821	13.4039	-4.78693	21.4622	-2.64674	-13.4172	21.3201	-1.73851	-17.7686	-18.8317	-17.4979	24.9547	-22.9261	25.4633	-23.4547	-28.6095	-11.428	-0.337264	-5.49887	13.7183
4.22669	-3.42625	4.22087	12.7277	-1.15999	-1.62883	6.72869	-6.39722	6.91849	-8.75717	0.52179	-3.57368	-9.01441	8.77702	19.7655	-2.42621	22.7424	-9.85156	17.4301	-6.12654	-20.1067	-16.0525	12.9732	9.33031	24.6098	18.9041	-17.6104	2.13692	8.18054	-5.74663	-6.21871	12.1749	-5.39741	21.2149	-1.89282	-14.4882	20.3213	-2.4548	-16.7866	-19.5708	-16.6339	23.9044	-22.6444	26.2093	-23.2508	-29.1305	-12.789	-1.93705	-5.36154	13.743
4.11459	-3.85817	4.20848	14.0211	-1.14558	-2.47025	7.2012	-6.40542	5.98098	-8.94096	0.158865	-3.5114	-9.49048	9.60729	21.5004	-2.98727	23.5783	-10.9812	19.1144	-6.78418	-20.9945	-17.0277	12.9812	8.79233	24.1129	19.214	-17.3265	2.22939	8.34636	-5.67632	-6.58854	11.7462	-5.01092	22.0805	-2.12968	-15.1417	19.084	-4.04042	-16.9312	-19.7069	-16.6695	25.2724	-22.5003	26.6783	-23.2104	-29.1289	-14.0522	-1.9127	-5.92892	13.2475
3.7318	-5.0964	5.18139	13.315	-2.39015	-2.53865	7.48019	-5.54004	7.0932	-8.58818	-1.0511	-2.85657	-10.3963	9.822	20.9835	-2.89845	20.8888	-11.5899	20.7904	-8.00393	-21.0996	-18.1285	12.4919	7.68875	22.7536	18.7634	-16.6826	3.06872	9.48916	-5.11705	-8.11651	12.3635	-5.2244	22.3152	-1.94139	-16.4617	18.0712	-4.17194	-17.8162	-19.8979	-17.1191	23.435	-22.75	27.2029	-23.5642	-28.4813	-15.326	-1.97968	-6.85123	12.4534
3.04853	-6.41651	5.4022	13.0086	-2.10673	-1.85771	8.8208	-4.54795	6.88458	-9.48679	-2.24375	-3.42083	-11.154	10.5064	19.4578	-2.80135	20.7622	-12.3082	20.7142	-7.9627	-20.8599	-18.5163	11.3625	7.30279	22.1096	17.1197	-16.669	2.55819	9.03286	-5.12216	-9.83908	12.8704	-5.10329	20.911	-4.02904	-17.06	18.739	-4.52446	-18.4693	-19.8702	-17.201	22.9009	-23.4549	26.9498	-24.1594	-27.8851	-15.9674	-1.39364	-7.10705	13.8835
1.86619	-6.93862	5.61641	12.3197	-3.50414	-1.20001	7.92462	-4.78349	7.60899	-10.4656	-1.46211	-4.07607	-11.3687	10.0334	18.1607	-2.13685	19.3273	-12.3845	18.2792	-7.25529	-19.9233	-19.3167	9.7838	6.44845	22.5434	16.0335	-17.1616	2.15169	8.79704	-4.58398	-11.2456	12.9048	-4.70414	21.2753	-5.4913	-17.9907	20.4329	-5.78934	-18.763	-19.5627	-16.5524	19.9702	-23.7921	26.1211	-24.3528	-27.7126	-15.2915	-1.92564	-7.0751	14.1828
1.28757	-7.21332	4.85533	11.3424	-3.79541	-1.31577	8.87147	-5.70552	8.06718	-10.0523	-1.86992	-3.63515	-12.2667	10.0423	19.3342	-1.42435	20.7016	-12.8164	18.9848	-6.63234	-18.9934	-19.3647	8.55673	6.5442	23.3043	14.9713	-17.1911	0.981002	8.26102	-4.35324	-10.7904	12.0811	-3.66825	22.0017	-7.28755	-18.4951	21.029	-7.07964	-18.3746	-19.8084	-16.0827	19.4301	-23.6596	26.6382	-24.2224	-27.804	-15.134	-1.88454	-6.94804	14.4922
0.875474	-6.80157	4.4525	12.5523	-4.48538	-1.88271	8.15477	-6.46729	8.718	-9.69093	-1.49161	-3.27168	-12.2027	9.67525	19.6967	-0.651987	19.5546	-12.4027	18.7297	-7.67461	-18.5323	-18.6021	8.55032	6.76137	22.7807	15.2722	-16.8661	1.39585	8.87078	-3.76264	-9.58412	12.0255	-3.36857	23.9543	-6.31396	-18.8403	21.3031	-8.07072	-19.0051	-20.4934	-16.4182	19.2579	-23.9471	27.1589	-24.0125	-28.0432	-14.8869	-1.97511	-6.80577	13.936
1.74805	-6.69181	3.77847	12.2493	-3.99716	-2.36107	8.42338	-5.5475	9.81166	-9.07418	-2.27965	-3.19628	-12.6428	9.44889	19.1688	-0.71681	21.0005	-12.0852	19.8984	-7.41467	-18.667	-17.2713	9.23674	7.93158	21.4892	15.3768	-16.3147	1.49539	7.86724	-3.69106	-9.03039	13.2842	-3.36425	26.1292	-5.3045	-19.1345	20.1625	-7.75095	-19.36	-21.3865	-17.1643	20.1416	-23.8194	28.3566	-23.905	-27.4973	-15.3099	-1.98196	-7.275	13.6551
1.96758	-5.39543	3.20838	12.3687	-3.08011	-2.75482	7.65967	-5.74278	9.14548	-9.22097	-2.23477	-3.6249	-12.3149	9.51491	18.0346	-0.881764	21.4184	-12.3589	19.4326	-8.24024	-19.2524	-15.7843	9.17587	7.79931	20.8527	15.853	-15.918	1.39264	7.29266	-2.93683	-8.76677	12.6404	-3.6596	27.8552	-3.72195	-19.4703	19.8582	-7.17792	-20.1021	-21.889	-18.0174	20.0226	-23.6766	28.2781	-23.6192	-27.0386	-15.4409	-1.50096	-7.35736	14.0885
3.58063	-4.97003	4.11878	12.5717	-2.4194	-2.93547	6.66215	-5.79794	10.1035	-8.92493	-2.47715	-3.36961	-12.2637	9.29188	17.703	-0.798184	21.771	-11.657	20.5028	-7.93756	-19.5071	-16.2896	9.81664	7.51798	22.0641	16.0019	-15.1208	1.9128	6.55076	-2.56292	-9.2744	13.3475	-3.38371	29.1925	-3.17201	-18.9865	20.2711	-8.08441	-20.3958	-21.2968	-18.3255	20.4886	-23.1899	30.1534	-23.898	-26.2235	-14.631	-0.822072	-7.3876	14.248
4.8853	-4.86323	5.22466	12.3239	-2.7753	-2.04319	8.73167	-4.08954	9.90893	-8.20148	-2.01612	-3.12825	-11.6705	9.86167	18.5502	-0.0564431	22.6812	-10.7639	20.29	-7.63288	-19.0304	-16.2055	9.99686	5.56351	24.2661	17.3499	-14.709	2.1472	6.215	-1.95763	-9.55992	12.9236	-2.64873	29.6606	-1.89357	-18.8908	20.7853	-8.23842	-20.9441	-20.445	-18.317	19.9682	-23.6086	31.343	-23.1384	-26.0809	-14.712	-0.790868	-7.52455	15.6597
6.52068	-6.24564	6.25799	13.6712	-3.8513	-1.41223	7.72927	-0.787528	9.23443	-6.39565	-1.86864	-1.72272	-12.7551	10.1538	19.9316	0.092236	21.1053	-9.60114	21.4045	-6.35279	-18.9142	-17.763	12.4374	3.90863	25.1793	15.364	-14.9789	2.31609	5.78715	-1.52874	-10.1063	12.4018	-2.15875	32.4832	-1.36979	-17.3471	20.5954	-7.67517	-20.4406	-20.0089	-17.0966	22.4342	-23.5123	32.7781	-24.5787	-26.527	-14.2199	-1.15162	-8.92465	15.4028
5.97416	-6.3643	6.23821	13.97	-5.72732	-0.989547	6.94968	-0.712245	6.6222	-6.94949	-1.68269	-1.43956	-13.1617	10.7519	21.6877	0.266293	20.7452	-10.7008	21.3338	-4.16669	-19.6372	-18.7392	12.6416	2.03807	25.5444	15.5468	-15.5394	2.24802	6.80006	-2.27529	-9.86812	11.3309	-1.98111	32.2705	-2.48236	-18.1163	21.2691	-7.72357	-19.7263	-19.4429	-16.6993	22.6098	-23.9192	31.7741	-24.3868	-26.4787	-14.2167	-2.69357	-9.90896	16.7235
3.5611	-5.45713	5.77733	17.107	-7.13389	-1.05137	6.28976	-2.15604	6.30223	-6.94517	-3.01512	-0.72573	-13.6673	10.6631	21.8751	1.12858	19.4076	-10.9675	21.6014	-4.75797	-20.2532	-19.4685	11.461	2.2345	24.9429	15.9515	-15.3565	3.90355	6.0226	-2.81667	-10.1967	11.1024	-2.70465	32.6789	-3.20788	-18.9842	22.341	-8.40124	-18.9501	-19.8234	-16.7634	21.7886	-23.8726	29.467	-25.5763	-26.9991	-14.4539	-2.02838	-10.9775	16.3134
1.61037	-4.99317	5.94037	17.6074	-6.93956	-1.45739	8.29884	-5.0876	7.52644	-8.61779	-3.89294	-2.79265	-12.3819	11.2601	21.8351	1.56524	20.8187	-11.0299	20.491	-4.53322	-20.5566	-19.5805	9.783	3.4901	25.4954	18.033	-15.234	5.24762	5.57678	-4.01703	-11.0016	11.8941	-2.45595	29.9255	-2.39643	-21.2964	24.5956	-10.0636	-19.2353	-19.8796	-18.138	20.2648	-24.146	27.986	-24.8511	-26.9019	-15.4463	-2.88612	-10.9539	16.2198
0.566167	-4.99792	4.16099	17.655	-6.7496	-1.44205	10.1394	-3.84282	9.12884	-8.42721	-4.42386	-4.20064	-13.2429	11.1865	20.0565	1.7506	20.9882	-10.0036	20.1846	-6.4076	-20.3177	-19.4549	7.94559	4.87649	25.3671	18.7333	-15.5449	5.13075	4.31121	-2.55781	-11.6788	12.0263	-2.01355	30.4775	-0.299805	-22.0603	26.0464	-10.9007	-19.2177	-20.3236	-19.099	20.3124	-24.3677	27.0586	-25.5303	-27.558	-17.8311	-1.96293	-11.9177	15.3288
1.54897	-6.61824	3.49039	16.0385	-5.22294	-1.07549	9.80977	-4.02991	8.50042	-9.94626	-3.32675	-6.12373	-14.1035	12.2981	19.0722	0.0641001	20.6479	-10.2364	19.235	-6.10643	-20.3913	-19.7275	7.85188	5.32661	25.6727	18.0924	-17.0166	3.73209	4.42201	-1.45652	-11.9918	11.1564	-2.16431	28.2305	0.253865	-22.435	26.0612	-11.4605	-18.8225	-20.0744	-19.6332	22.4914	-24.8054	28.3543	-26.0501	-28.0966	-18.6961	-1.89063	-12.4115	15.2218
1.43874	-6.79564	2.84143	15.6037	-5.58801	-0.426992	9.48988	-3.48653	8.02367	-10.5026	-3.11579	-6.51219	-15.2782	12.5888	17.1604	-0.832388	19.5206	-10.8646	19.4492	-6.9139	-20.4384	-19.4281	6.24115	4.54285	25.6863	18.5761	-18.3391	3.53558	4.22437	-1.33443	-11.758	10.6581	-2.07194	27.6402	-0.919228	-23.2828	25.841	-12.1968	-17.9058	-20.1407	-19.3541	22.9758	-26.0356	28.6233	-25.5988	-28.1027	-18.983	-1.19881	-13.4934	16.5456
1.1485	-7.77874	3.18517	14.4048	-4.62948	0.92612	9.82443	-3.48355	8.04607	-11.3013	-2.37648	-7.64154	-14.8676	13.3991	16.7046	-1.94872	20.3579	-11.2821	18.9072	-6.67306	-19.9591	-19.1834	6.43178	4.65192	25.3873	19.888	-19.4477	4.81351	4.1293	-1.9148	-11.7483	10.4578	-1.35333	27.4761	-1.68809	-24.2663	25.3542	-11.8429	-17.0644	-20.2713	-18.7592	23.2771	-26.0224	30.0193	-25.5623	-27.9157	-17.8524	-0.971244	-14.6017	15.8008
1.11269	-7.53964	3.46771	14.3482	-5.04303	1.40756	9.30125	-2.60252	8.64249	-12.5847	-2.10396	-7.61204	-14.102	12.712	15.9167	-1.51951	20.5185	-11.2712	20.9394	-6.36788	-19.9053	-18.4333	5.94079	4.47572	25.2017	20.9329	-19.9117	5.76072	3.15682	-2.51626	-11.8293	11.0649	-0.373055	28.0598	-2.69605	-25.6063	26.6344	-11.4634	-17.0599	-20.1905	-17.6861	22.9356	-26.0891	29.7871	-24.4173	-27.5513	-17.7975	-1.5862	-15.5424	14.9086
1.61967	-6.85022	3.79403	14.6423	-5.14259	1.20235	8.61446	-3.29423	8.63801	-13.4155	-1.93404	-7.94396	-14.0892	12.6976	16.0911	-1.1234	22.1482	-10.8828	21.4517	-5.72029	-19.6492	-18.6764	7.10539	5.62521	24.9145	22.3998	-20.2866	6.26804	2.38685	-1.17528	-11.6684	10.6299	-0.71382	28.918	-2.97476	-25.3356	27.9959	-11.1838	-18.1904	-19.7079	-16.7275	21.0505	-25.9268	29.1892	-24.8591	-27.8683	-17.6269	-1.89367	-15.897	13.5272
2.83318	-6.6212	4.59258	14.2295	-5.10766	0.096977	8.53754	-5.10176	8.1203	-13.1348	-1.92763	-8.4615	-13.5039	12.7783	16.6312	-0.950449	22.1706	-10.1889	20.5104	-5.10187	-18.9737	-18.4153	7.79261	6.45092	25.2367	22.4577	-20.5663	5.61752	1.89499	-0.646047	-11.2076	10.6698	-1.51337	27.9707	-2.28883	-25.6714	28.0431	-11.4458	-18.8753	-19.4107	-16.5647	21.2049	-25.8466	28.6405	-24.6112	-28.3083	-17.2006	-0.642457	-15.799	13.5019
3.89645	-6.07121	4.82895	12.5365	-4.31026	0.45389	8.72496	-6.26753	6.67724	-13.2693	-2.036	-8.76064	-13.9647	11.659	15.6515	-1.44255	22.5212	-8.97119	19.2142	-4.62523	-17.9772	-18.3492	9.97043	8.63538	23.7027	22.8549	-20.8098	6.57051	2.06718	0.285864	-10.9883	10.2247	-1.55168	28.129	-0.0741525	-24.1877	27.6442	-11.9186	-19.2273	-19.2891	-16.7426	19.96	-25.7211	30.483	-24.7477	-28.6263	-16.6802	0.629309	-15.3732	14.5289
3.3783	-6.26522	5.6457	11.1906	-4.21856	0.762133	8.90199	-4.90498	5.71413	-13.2015	-2.66951	-8.32751	-13.5679	11.351	15.0315	-1.59509	21.9072	-8.16593	17.4481	-3.11839	-16.8432	-17.6794	11.9937	8.42562	23.2894	22.5329	-20.8618	7.84716	1.63484	0.861756	-10.9995	11.5577	-0.597348	25.876	2.20777	-23.2799	25.943	-11.8996	-18.64	-19.3412	-17.0557	20.2566	-25.2353	31.6644	-23.9	-28.3331	-16.5582	2.90113	-15.1731	14.3511
4.22157	-4.47699	5.94644	12.2604	-5.24172	0.940151	9.27255	-3.6125	5.42232	-14.6218	-3.54925	-6.02784	-14.4299	10.5724	14.7612	-1.89935	20.9147	-9.0143	18.2785	-1.23145	-16.7486	-17.8488	14.9035	6.76235	22.3609	23.7185	-20.4141	10.3298	1.73403	0.847055	-11.498	13.3968	1.64558	23.0513	2.65385	-22.2406	25.8817	-12.9914	-18.5583	-18.9275	-16.4731	18.211	-24.9761	31.1176	-22.824	-28.6265	-17.6391	3.47271	-14.9083	13.2564
3.77738	-3.79884	5.66126	13.2225	-6.70724	-0.0139554	8.55829	-3.77872	5.18298	-14.2364	-4.34435	-5.13083	-14.7494	11.3871	16.5952	-2.41903	19.7296	-9.4256	17.7004	0.0878482	-16.2758	-17.6215	15.3361	4.39774	23.4352	24.2902	-20.4634	10.3202	2.18921	1.65305	-12.5219	15.1139	2.52329	20.331	1.78561	-23.0239	26.0353	-12.7997	-17.2311	-18.6051	-15.4754	18.8504	-24.2702	30.7529	-21.6131	-28.3996	-18.6684	3.6097	-15.7435	11.4498
4.25041	-4.68643	4.38549	13.3751	-6.26837	-0.287559	9.96972	-4.94971	5.24953	-14.5342	-3.27802	-4.77925	-13.6777	10.6778	16.8115	-3.10119	18.9093	-9.96755	17.5992	0.653478	-16.3669	-18.1225	14.4206	3.16781	23.1182	25.004	-20.7834	9.76084	3.05051	1.79111	-13.3359	14.3676	3.03985	20.091	1.66083	-24.1536	26.7895	-13.6715	-16.2899	-18.4235	-13.9064	19.6872	-23.649	29.9893	-21.1558	-28.9804	-19.3105	2.67205	-16.6232	10.4386
3.60482	-6.06231	3.11341	12.876	-5.4784	-0.482678	7.79764	-5.18599	5.84468	-13.9841	-2.35596	-5.3767	-12.9377	11.1033	14.6485	-2.9983	18.9018	-8.65589	16.6205	0.419182	-16.1781	-18.1072	13.5908	2.06768	23.9387	24.646	-21.3456	9.61956	2.71101	3.61211	-14.0145	14.6344	2.94747	21.8221	2.95497	-24.2552	25.6312	-13.2339	-16.9992	-18.7804	-13.0761	21.2648	-24.1075	31.5833	-20.9069	-29.3162	-19.0356	2.68727	-17.993	10.7809
3.60017	-7.21451	2.90791	14.3386	-6.05352	-0.138042	9.15839	-5.24935	7.4906	-13.3741	-2.05972	-6.2401	-12.211	11.9966	12.0665	-1.925	20.2469	-8.67566	16.2019	0.129076	-16.7868	-18.8534	12.3421	1.58647	24.816	25.6826	-21.5899	9.9901	2.52235	3.75528	-13.5343	14.8432	3.12079	21.906	3.89942	-24.7742	24.8829	-13.5008	-18.6343	-19.1571	-13.5094	21.6485	-24.7297	31.9529	-21.2982	-30.0173	-18.5968	3.51913	-18.8486	10.929
3.82343	-6.12045	3.3424	12.4668	-5.14521	0.880081	6.17987	-6.75053	7.55843	-13.3273	-0.56506	-6.35853	-11.8339	12.5333	11.9243	-1.71508	19.9413	-8.72477	16.7266	0.150193	-16.7477	-18.0307	13.0661	1.0554	26.0383	27.0178	-21.6467	8.78345	2.81095	4.64437	-13.527	15.8078	2.94315	22.2726	4.29618	-23.5159	23.161	-13.9233	-19.6707	-19.7443	-14.1878	22.0893	-24.9709	33.6364	-20.608	-30.0925	-18.1328	4.04656	-19.2408	12.0946
2.56248	-5.52003	4.21824	12.4398	-5.42513	2.54363	8.27625	-7.83654	7.9584	-12.1641	-1.89493	-6.6089	-12.3144	12.9073	12.9452	-0.790184	19.7255	-9.45226	17.1473	0.0541618	-16.5203	-17.2538	12.0505	2.10322	26.23	27.2059	-22.0348	8.12137	3.62097	4.9435	-13.8222	14.5045	2.85726	22.8592	2.81524	-23.2083	22.0389	-13.8602	-18.9971	-19.8368	-14.056	23.4248	-24.3302	33.8748	-20.9719	-29.7184	-18.4016	3.56632	-19.8941	11.2454
3.40668	-4.60811	3.98292	11.8055	-2.97356	1.82366	6.98875	-8.10563	8.90807	-11.3746	-1.86159	-6.38147	-12.7811	12.8873	13.3868	-1.28118	20.4219	-10.7406	17.6235	0.15321	-16.3868	-16.1241	12.3437	1.80314	25.7261	25.9301	-22.2962	8.06228	4.50324	6.58297	-13.9332	13.8333	3.42201	22.9136	3.49743	-22.3457	22.3513	-15.2033	-18.297	-20.7997	-13.3142	23.3309	-23.6776	34.2375	-20.9394	-29.4191	-18.4367	3.78475	-20.2401	9.91715
3.38016	-4.43427	3.97448	15.2379	-2.67705	2.86064	9.27561	-7.42286	9.8091	-11.9766	-3.7788	-5.19968	-13.498	13.9195	14.073	0.326426	20.7752	-11.787	15.5912	-1.62413	-16.5786	-16.0258	12.1466	1.5993	26.8473	22.9474	-21.8694	11.3207	3.48247	5.54176	-13.8474	15.2195	4.36058	23.3486	1.75796	-24.2111	22.3535	-15.7167	-16.4186	-20.0234	-12.9558	24.0377	-22.9961	34.7846	-21.8195	-28.9186	-19.7048	4.28478	-20.7392	8.32695
4.52762	-4.66507	3.34187	16.1607	-1.59581	1.8947	9.16694	-7.24919	8.24637	-13.3365	-3.58516	-5.28696	-13.5733	14.9068	15.5813	0.157887	21.3408	-12.3289	14.9771	-3.78408	-16.7379	-15.1145	12.6889	-0.939044	28.0735	21.4151	-20.8297	10.7023	2.28428	6.9179	-13.1232	17.3684	3.21409	24.1987	0.51613	-24.0767	23.565	-16.7249	-16.4935	-20.5123	-12.2326	25.0357	-23.2951	35.0419	-22.2438	-29.2007	-19.767	4.25738	-20.4952	8.75345
3.73366	-5.05784	4.66961	14.2392	-2.84081	3.0847	10.5759	-6.36443	6.70731	-14.4109	-4.1988	-4.97389	-13.4182	15.2619	16.1761	0.270706	19.9079	-11.8749	14.7969	-4.32608	-16.7812	-14.6742	13.59	-1.39706	28.1221	21.4843	-19.6984	10.5289	-0.90079	7.00099	-12.7819	18.6427	2.64563	26.0019	1.07578	-24.9845	21.9037	-16.6867	-16.5626	-19.9217	-11.4842	27.1106	-23.3769	34.9116	-22.1183	-28.3707	-19.6057	4.48038	-19.8095	10.1867
3.67412	-5.67132	4.73081	13.3481	-3.21243	2.12182	10.9245	-4.61727	4.37921	-13.3495	-3.56015	-4.70835	-14.2099	15.2752	14.4509	0.157887	19.1033	-11.6636	16.8486	-3.74838	-16.53	-13.9438	14.121	-1.49775	27.2444	24.1382	-19.5294	9.57461	-2.62041	8.86289	-11.9524	18.1389	2.46027	26.7681	2.08075	-23.4901	20.6397	-16.4706	-18.2663	-21.0653	-11.2581	26.5221	-24.0276	34.7328	-22.4532	-27.7899	-18.7158	5.7803	-19.7254	9.36536
4.56111	-6.04332	4.18684	12.3515	-2.26351	3.29516	10.7212	-2.48549	5.64501	-11.7959	-3.03692	-3.59827	-13.0554	15.1762	14.035	-0.388006	16.9679	-11.0448	17.9707	-2.44969	-16.5732	-14.388	15.2255	-0.0876652	26.5833	25.15	-20.088	11.0805	-3.78042	7.42604	-11.5059	19.2052	3.95432	25.6273	4.68846	-24.2681	20.7513	-17.1483	-17.2951	-20.8166	-11.6191	26.333	-22.8209	35.5486	-20.2062	-26.5871	-18.5664	7.85653	-19.6725	8.49843
5.31415	-5.78761	4.22272	12.3867	-2.22115	4.05941	10.5381	-2.47729	5.72181	-11.1896	-1.30822	-3.24299	-12.5128	15.5764	15.6128	-0.0026538	16.9141	-10.7315	17.5098	-0.989614	-16.3658	-15.0583	17.284	-0.0161	27.395	25.3418	-20.6531	14.0365	-2.47704	7.24899	-11.2789	18.0279	5.60562	25.7134	3.83068	-23.1355	20.7003	-16.1748	-16.007	-19.92	-11.7015	26.0112	-22.0941	35.4105	-19.3221	-25.8194	-18.4096	8.82158	-19.8837	8.20988
6.92812	-5.84456	3.84706	11.2209	-2.94911	3.87482	10.7206	-2.7665	7.64802	-10.3262	-2.25337	-4.16499	-11.6739	15.6464	16.581	-0.440416	16.4615	-9.84779	16.92	1.09291	-15.9508	-15.9231	17.6661	-0.66216	28.6199	24.2352	-21.6713	14.066	-1.39938	6.39186	-11.8271	19.6456	6.13886	23.9028	4.56218	-22.8472	22.0152	-16.5366	-14.8697	-18.2049	-11.2024	27.9787	-21.6491	34.1809	-17.7633	-24.9558	-18.611	8.87638	-19.1845	9.14641
6.54858	-6.32218	5.02285	10.9035	-3.76091	3.27412	11.0716	-3.72058	7.18279	-10.8362	-0.945939	-5.20378	-12.4562	15.2738	15.2247	0.108787	18.4342	-9.50959	15.6169	3.0246	-15.7134	-16.6119	16.805	0.214883	28.4833	23.4326	-22.0379	14.3286	-0.988755	7.04126	-12.6108	19.3123	6.48889	25.6096	5.35943	-22.5295	20.0576	-15.9563	-14.796	-16.6603	-10.4069	27.2718	-21.009	31.608	-17.6833	-24.5315	-18.4651	8.07496	-19.4352	9.79566
6.64858	-6.99677	4.88329	11.8014	-3.55785	3.43109	10.7218	-3.43883	6.94537	-10.9824	-1.79747	-6.03112	-13.6205	15.2655	13.9642	-0.603715	18.5295	-9.01763	16.1395	2.76164	-15.062	-16.3339	15.5531	-0.637976	27.1564	22.4772	-22.3361	13.0424	-1.66477	7.37043	-12.907	21.1311	6.7481	26.4384	6.274	-22.4191	20.6951	-17.3057	-14.7835	-16.0489	-10.9647	26.231	-21.0125	30.6096	-17.6973	-24.785	-18.8249	7.58558	-19.8911	7.58975
5.24763	-6.97659	5.85991	12.0112	-4.00676	4.77105	10.6443	-2.73445	6.78923	-11.202	-0.83501	-6.64045	-14.9282	16.3543	13.4293	-1.31098	19.8222	-8.39013	16.3703	2.28953	-15.4596	-16.0301	14.821	-0.329012	25.5795	22.065	-22.0791	14.7127	-1.71755	8.80281	-13.1564	20.9269	7.37155	29.7136	6.98607	-23.0309	20.2704	-16.4486	-14.0436	-15.909	-10.8545	25.1656	-20.4411	30.0473	-17.7483	-25.485	-18.7949	6.43483	-19.4262	7.00062
5.1774	-6.0362	5.8264	12.2376	-4.39411	6.40434	10.7426	-1.49116	7.48036	-11.1822	-1.15241	-6.52777	-15.4953	18.3283	13.2207	-1.44172	19.5655	-7.8024	16.1048	1.60273	-15.6087	-15.0867	14.934	-1.77167	24.0857	22.6345	-21.4141	16.3804	-2.04096	8.82646	-13.4111	20.571	6.85932	30.7962	7.13626	-22.3257	20.4676	-15.9797	-13.293	-16.4274	-11.1943	24.769	-20.8919	29.5097	-18.2201	-25.5501	-19.5079	6.83516	-19.0532	6.17609
4.99089	-6.17741	5.05582	12.522	-4.99237	7.48911	10.7585	-1.1863	7.45924	-10.5852	-0.629823	-6.03112	-15.7518	18.9666	13.3006	-0.278772	19.6527	-7.43243	15.1954	1.83099	-15.6262	-15.4035	14.5151	-1.134	23.6589	22.8143	-21.4527	16.9237	-2.00615	9.62159	-13.9732	21.7874	6.73389	33.1596	7.08022	-21.9946	19.7163	-14.4948	-10.9084	-16.1596	-10.9218	25.3398	-20.1362	28.1094	-17.7043	-25.7896	-20.3669	7.5795	-18.1018	7.51761
5.20484	-6.55297	4.16759	13.0721	-5.22163	6.81168	10.148	-1.20941	8.42939	-10.4113	-0.391934	-5.86065	-15.4658	19.0193	13.2845	0.1623	18.9168	-7.75218	13.4702	1.46447	-15.9878	-14.6644	14.1787	-1.21987	22.3482	21.7461	-21.3618	16.512	-1.67039	9.77819	-13.9582	21.8852	5.32727	33.7572	7.36565	-21.7996	19.7983	-14.6645	-10.7303	-15.2984	-10.4908	25.6779	-19.4342	27.1332	-17.8513	-25.6888	-21.0638	9.41674	-18.7792	7.69732
5.33229	-7.29698	4.09372	13.921	-6.15265	6.58236	9.4966	-0.835977	8.06143	-10.1368	-0.343843	-5.69592	-16.0876	18.7968	12.9665	1.35532	18.0475	-7.91439	13.909	1.89585	-15.5807	-13.031	13.1046	-1.78351	22.1696	20.4326	-21.5106	15.6348	-0.426903	9.10706	-13.8899	21.5191	6.29797	31.8281	8.68145	-21.8901	20.9965	-14.6684	-10.3958	-13.9577	-9.76907	25.7969	-18.1845	25.6141	-18.1106	-26.2846	-22.2363	12.2525	-18.3622	7.67517
5.63089	-6.87455	3.12054	14.3979	-6.08409	5.15076	9.42273	0.573528	8.39291	-10.3126	-1.02737	-4.98045	-15.5529	19.0273	11.6475	1.81901	17.3995	-7.7924	16.8728	1.72189	-15.1809	-11.9558	12.6665	-3.35795	22.4681	19.4367	-21.6286	15.3401	0.182112	8.11762	-13.8196	21.3181	6.76077	31.0089	9.84633	-21.7638	20.492	-15.6306	-11.0246	-13.7577	-8.63839	25.0248	-16.8115	25.1986	-18.1636	-26.1781	-22.6606	12.8538	-18.7868	7.58405
6.1723	-5.55859	3.40624	14.8659	-5.95003	5.27397	8.01497	2.32069	6.92105	-10.8042	-2.34762	-5.54348	-15.6883	18.7938	11.6841	3.15519	17.2075	-6.68605	18.379	1.91596	-13.9565	-11.7991	14.1322	-3.72712	22.4616	18.807	-21.5728	17.3796	-0.436261	7.11029	-14.7829	20.323	8.3957	31.4329	10.737	-22.553	21.1457	-16.1973	-10.8188	-14.6134	-7.72418	22.7091	-16.5131	25.1754	-17.5654	-26.197	-22.9187	13.3515	-19.3948	6.16027
6.18393	-4.69355	3.54263	14.3268	-6.0033	5.04597	7.15908	2.7627	6.68236	-10.6204	-2.26619	-4.8739	-14.8046	19.2551	11.6262	2.76212	17.0278	-6.93492	18.6722	3.03516	-13.5554	-12.4825	15.0589	-4.57949	22.7982	19.4367	-22.4578	18.3917	-1.18639	8.57527	-14.7722	20.0813	9.40316	32.8467	9.42939	-21.9059	20.1729	-16.279	-11.3948	-15.2998	-6.31673	22.1764	-16.8474	27.8535	-17.8538	-25.7419	-22.2812	13.0935	-20.2028	5.6553
6.69463	-4.90299	4.86931	13.4165	-6.95135	5.54713	6.67253	3.72945	5.7506	-10.6111	-2.02509	-5.56397	-14.7696	18.728	12.0092	2.01679	18.8113	-6.84626	17.288	5.02517	-12.4885	-12.3519	14.1098	-4.02918	22.3136	19.9279	-23.3643	18.3872	-1.3335	8.19624	-14.0409	18.7867	10.0303	30.0352	8.58432	-22.9904	18.2101	-16.3435	-12.802	-15.3562	-3.93129	23.0805	-17.614	27.8362	-17.8747	-26.1685	-21.6036	12.4854	-20.673	5.8135
6.65742	-6.11808	5.02522	13.9258	-7.47756	7.02126	8.65048	3.35751	6.19856	-9.60335	-1.17229	-5.65207	-15.5588	17.9005	11.82	1.496	18.7786	-7.31644	18.3492	5.09707	-11.832	-12.1662	13.7502	-4.349	22.4913	20.7283	-23.6109	15.6496	-1.47911	8.73634	-13.8649	18.056	10.8206	29.4015	7.05482	-23.183	15.3372	-16.9464	-11.1448	-13.6321	-3.34024	22.8934	-17.6656	27.0172	-17.233	-26.5902	-20.9502	12.9976	-20.7432	5.51799
6.61696	-6.46694	5.27346	14.0811	-7.18673	8.37832	8.93374	3.25241	6.71435	-8.48457	-0.104031	-7.60876	-16.8728	16.5873	13.3778	2.54475	18.1388	-5.4826	20.1611	4.89344	-9.82987	-13.3691	12.3613	-3.9359	21.1154	21.0405	-23.2103	12.3803	-1.36532	9.02013	-14.7485	17.2573	9.50264	29.2079	7.05482	-24.3262	12.4252	-18.0132	-9.67411	-12.307	-3.26679	21.3941	-16.7611	25.9723	-15.2124	-27.2814	-20.0616	12.6087	-20.4535	5.45534
5.6909	-5.91991	6.00658	15.5444	-6.8496	7.89864	9.42029	2.86332	8.41339	-8.12932	1.38358	-7.97592	-17.4203	17.1066	12.5326	4.5151	17.0544	-4.92798	22.9585	4.12016	-8.69672	-12.8332	12.8795	-3.97686	22.0387	21.2691	-22.1662	11.9725	-2.30598	10.1975	-14.9923	16.4891	9.81313	31.7935	7.0578	-24.3797	14.8053	-18.9021	-8.54643	-11.3407	-5.45625	19.7423	-16.6013	26.5532	-13.874	-26.4035	-19.8629	13.7983	-20.2251	3.14059
3.73226	-5.28092	4.94265	15.7466	-5.72819	7.42641	10.3726	3.12644	8.9311	-9.05938	2.8045	-8.17507	-16.6163	18.3091	12.1483	5.16774	19.1503	-4.27625	24.7947	4.98243	-8.30303	-13.079	12.1554	-4.54593	22.7772	20.6764	-21.458	13.1914	-2.42801	10.6903	-15.1298	15.1781	9.70932	30.4827	9.70586	-24.4865	16.3847	-19.5094	-9.46433	-11.5319	-6.52547	20.5621	-15.9384	27.7157	-13.1544	-26.0895	-19.8016	12.9421	-19.8365	1.81426
4.05459	-4.67338	4.54457	16.5672	-4.2155	6.43415	10.6382	2.25062	10.8528	-10.4187	0.326862	-6.80027	-14.1124	19.0953	11.1711	4.76556	19.4975	-4.05383	25.4393	4.74864	-8.88326	-11.8586	13.964	-5.04836	24.457	20.6237	-21.4614	15.6143	-2.845	12.2594	-14.2103	14.7462	10.4866	31.4182	12.0655	-25.2522	18.8764	-19.7514	-9.86007	-12.6407	-6.46903	21.5927	-16.122	27.9655	-13.2143	-25.807	-19.4428	11.9877	-20.1901	-0.282181
4.26622	-5.15218	3.51519	14.5305	-3.27881	7.92275	10.7945	2.21112	10.2039	-10.5377	0.0588365	-6.37656	-13.7131	18.8651	12.4586	4.58571	20.0359	-3.38766	23.9712	3.35644	-9.55491	-11.2063	14.3333	-4.45857	23.1839	20.4529	-21.3842	16.8704	-3.42332	13.8631	-13.6686	14.1987	9.32129	31.2592	14.6343	-25.6773	18.4605	-19.4424	-9.52329	-12.6806	-5.29313	21.241	-16.0969	27.4292	-13.6946	-26.289	-18.9165	13.0882	-20.286	-1.10354
5.44112	-6.43134	3.95258	13.0631	-3.72248	8.05517	10.1364	1.8675	9.26515	-10.1196	-0.23099	-6.5585	-13.1199	19.0795	11.6507	4.07458	18.9822	-2.58417	23.9366	3.84212	-9.22815	-9.58164	12.9332	-4.77049	21.9069	20.905	-21.7015	16.7477	-3.08194	15.068	-12.2988	14.9629	8.90854	31.9002	14.1098	-25.1782	17.0082	-18.8131	-9.0771	-13.6855	-4.37428	21.0566	-16.3241	27.4764	-14.6182	-25.9889	-18.821	14.3546	-20.911	-1.89453
4.50018	-7.95496	3.46005	12.4792	-5.22774	7.66537	10.8409	2.3274	6.75083	-9.99128	1.90231	-7.28544	-14.2542	18.6495	10.7726	3.27408	20.3238	-2.98214	24.1729	3.64704	-8.62027	-9.74443	11.0685	-4.92448	21.5711	20.3642	-22.0728	16.9083	-3.2545	13.5761	-12.1546	15.146	8.53503	30.9449	14.1815	-24.3902	15.9334	-18.5564	-9.71663	-13.3325	-4.07934	20.692	-16.9023	26.7724	-14.2933	-24.7123	-18.9333	15.2314	-21.4894	-2.31471
3.44016	-8.04099	2.78181	13.6988	-5.38801	6.69022	11.1888	0.996156	7.026	-9.87225	1.69713	-8.1636	-13.4221	19.0862	9.3783	3.18112	18.8801	-1.93912	23.3481	5.48823	-8.48921	-10.1673	9.74135	-5.5587	22.842	19.9783	-22.8036	17.1439	-2.90451	11.8759	-12.6357	15.3095	9.60706	30.7565	14.727	-22.7209	13.8657	-18.9217	-10.2649	-13.422	-3.70902	20.1342	-15.88	26.3552	-13.2973	-23.9665	-18.6536	14.4962	-21.866	-1.48385
3.8704	-6.09909	2.79526	13.7899	-4.92949	6.13731	11.0704	-1.34209	8.98614	-9.25427	1.26495	-7.09777	-13.2715	18.5588	10.3761	2.95879	19.264	-1.66536	24.2672	5.76376	-7.89295	-10.1263	10.8427	-5.51477	24.436	20.7802	-22.8421	16.855	-4.91123	11.8331	-13.6281	17.6469	11.6943	31.0023	16.2356	-21.6775	14.354	-19.5045	-9.61117	-13.2995	-2.97533	21.0104	-16.0671	24.6486	-11.9839	-23.3074	-17.9618	14.7687	-21.9056	0.851781
4.21599	-3.7579	3.16011	13.4461	-4.8356	5.77382	11.5448	-1.25861	9.66639	-8.331	0.567316	-7.13014	-12.3893	20.1786	10.445	4.46875	18.4138	-1.15429	23.94	6.10112	-7.60531	-9.25768	10.6216	-5.28231	25.2288	20.1528	-22.2387	17.6526	-7.26794	12.3317	-13.9826	18.3861	13.2662	29.6451	17.2286	-21.6141	14.744	-19.7348	-7.36829	-12.3184	-3.23278	21.588	-14.3258	24.8215	-10.8199	-23.5439	-18.5067	15.8722	-21.8186	1.33776
4.55041	-1.88721	4.22694	11.5032	-4.67795	6.39382	11.0222	-0.055569	9.3637	-7.61064	-0.997877	-7.78783	-12.6876	21.102	10.499	4.64088	18.2402	-1.60226	25.4365	4.84718	-6.79996	-8.61633	11.5371	-4.60811	25.7117	18.3888	-20.8517	19.5245	-8.40699	13.9245	-13.6388	19.6284	13.3833	29.8159	17.387	-21.7844	14.8231	-18.9168	-5.98208	-10.9707	-2.97804	22.5859	-14.1702	26.0221	-9.45101	-23.4973	-19.8809	16.6676	-21.6117	1.04668
4.45367	-2.05927	4.75429	10.1905	-4.25568	6.89192	9.99353	2.84841	7.87584	-6.74843	-1.80708	-7.75505	-12.6049	22.519	8.37279	6.33842	19.1237	-1.69603	25.9841	3.39163	-6.24826	-7.43851	9.85028	-3.55586	26.0006	16.7083	-19.9519	21.7329	-6.87378	13.7871	-11.771	19.54	12.344	29.5112	18.646	-22.9323	14.1339	-18.2073	-5.47862	-9.17336	-2.12529	20.3587	-12.9115	27.8844	-9.72089	-23.2692	-20.3662	17.1607	-21.6851	-0.514416
4.12622	-3.33784	4.42084	10.9228	-4.02773	7.02039	9.41052	3.56547	6.82186	-6.48384	-2.57974	-7.09736	-13.1292	20.7642	7.89385	6.54806	21.0931	-1.35317	26.2814	3.14376	-5.84031	-6.13067	8.97163	-3.99759	25.9621	15.1165	-19.5688	24.3049	-5.25673	14.5362	-10.2599	19.2732	12.0734	31.9128	19.1436	-22.7925	12.1053	-17.9629	-4.94455	-8.44706	-1.34483	19.1627	-13.2634	28.593	-9.81785	-22.9206	-20.8292	17.0976	-21.8932	-0.348624
3.62249	-4.53514	4.10744	11.8532	-4.55961	7.42378	9.61259	3.48273	5.90419	-6.30437	-1.9334	-5.56848	-12.8181	19.3813	8.00007	6.70584	21.9712	-1.1363	25.9369	3.11862	-5.41244	-5.23146	8.42857	-5.66284	26.7168	15.4061	-19.402	24.4481	-4.50622	12.9561	-9.68626	19.9921	12.9869	31.6058	19.8617	-22.1073	11.0519	-18.3755	-4.48702	-8.27133	-1.53502	16.4061	-13.352	27.5184	-10.4975	-22.0477	-20.1155	19.2598	-22.7674	-1.04912
3.54947	-4.41885	3.20152	12.8767	-5.68845	7.68291	10.4551	3.18681	5.74165	-7.05618	-1.74617	-4.85342	-11.7901	18.3619	9.1781	5.97623	21.3579	-1.0763	24.672	3.92005	-5.11775	-6.18312	8.35489	-7.20519	27.5561	14.5809	-19.0932	25.148	-5.03588	12.4985	-10.094	19.8748	12.9594	30.811	18.9075	-21.8372	10.5718	-18.6151	-4.82776	-8.92543	-2.03484	16.9749	-12.8553	26.2667	-9.18413	-21.7807	-20.3975	20.868	-23.1868	-1.60978
3.84575	-3.80537	2.68367	11.7393	-6.20898	8.69446	11.4355	3.50285	6.4571	-7.45584	-1.72501	-4.76859	-11.443	18.4709	9.30105	4.96748	19.3286	-1.15363	24.2221	3.7652	-4.47728	-6.57153	8.83146	-7.26886	27.9387	14.1815	-18.537	23.0526	-4.90412	10.9894	-10.7769	21.3431	12.3981	28.6353	17.6732	-22.5782	11.5328	-18.4249	-5.50867	-9.10726	-2.77896	16.9313	-11.9235	25.025	-8.73183	-21.7011	-19.5683	22.1747	-23.0392	-3.14873
3.89785	-3.4838	1.9619	11.2313	-5.94741	9.55429	11.6162	4.56576	6.95625	-7.52553	-1.65383	-4.49445	-11.1983	18.2442	10.2003	4.31125	19.1203	-0.910092	24.236	4.32781	-4.84595	-7.44015	8.72653	-7.90751	28.0569	12.9967	-17.966	21.5294	-5.52399	10.6328	-11.8194	21.5238	10.8469	26.8078	16.2348	-23.7385	12.0108	-17.8793	-5.06361	-9.01512	-3.2436	17.6497	-10.7107	26.2321	-7.98717	-21.9763	-19.9026	22.7105	-22.7518	-3.93149
3.82854	-3.35505	2.46893	10.8807	-6.06837	9.96119	12.3024	4.92429	8.81335	-7.76914	-1.69038	-4.84522	-10.8483	17.5998	11.184	4.12947	20.2919	-1.06897	23.443	5.40728	-5.28386	-6.91133	9.62521	-8.78011	27.8485	12.4031	-17.4387	19.7236	-5.79687	10.7248	-12.6261	21.4542	10.2015	25.5964	16.0241	-23.112	11.0652	-17.1962	-4.96893	-8.37607	-3.2753	15.4564	-9.92266	27.8518	-7.64382	-22.0771	-19.4734	23.1055	-22.7305	-5.49195
3.75738	-3.40963	2.54755	11.3051	-6.26488	9.27411	12.1381	5.77103	9.2146	-8.10589	-2.14564	-4.3875	-10.036	16.5751	12.0691	4.91148	22.3653	-1.67092	22.7936	5.96085	-6.17604	-7.11182	10.7458	-8.91831	28.8449	11.4636	-16.583	17.5806	-6.50471	10.852	-12.7748	20.2456	10.5126	25.7811	16.0107	-21.994	8.83135	-17.2764	-4.17122	-8.02197	-2.29847	13.0257	-10.3035	29.777	-8.24955	-22.0439	-19.5631	24.0105	-22.786	-5.56219
4.69646	-4.32689	1.31926	12.8905	-6.45091	7.98019	12.9629	5.61376	10.499	-8.23294	-2.64386	-2.94754	-9.16358	16.9205	10.1205	6.31552	23.6982	-1.31184	21.7095	7.0725	-5.11229	-7.03589	10.1402	-8.49287	30.1451	11.2988	-16.6054	16.898	-6.136	11.6938	-12.4801	20.1314	11.9733	27.4518	15.9628	-21.9623	8.01729	-17.9169	-4.20637	-7.20557	-1.59609	12.1516	-10.6751	30.0095	-8.62238	-21.5037	-18.9572	23.346	-22.6943	-6.82525
5.76345	-4.60752	1.01826	12.3556	-6.53694	6.29516	11.0906	5.88284	8.28476	-7.565	-3.32547	-2.26813	-9.27238	17.7546	9.58043	6.34421	23.9439	-0.0981603	23.1464	5.59432	-5.11335	-6.33062	7.07975	-7.48651	31.3652	9.79886	-16.3814	17.3854	-5.7643	10.5075	-11.9228	22.8607	14.5724	28.3873	14.9325	-22.5172	8.18793	-19.2468	-2.38304	-6.57628	-0.746828	13.2883	-11.1381	28.4806	-9.32307	-20.1026	-19.3498	22.0469	-21.8936	-5.01167
6.77045	-4.26993	2.0909	12.8802	-7.18935	6.2272	9.97644	6.53802	7.34021	-6.26675	-2.18668	-1.56004	-8.94499	18.2528	10.1875	7.26497	24.8948	0.924643	24.218	5.63655	-4.23455	-6.5617	6.24435	-8.18045	32.6554	10.6828	-16.1257	16.1351	-5.7119	13.3837	-12.0802	24.8829	16.4353	29.1454	13.2012	-21.9758	9.63655	-19.1705	-2.26681	-6.67188	-0.834963	12.6788	-9.50714	27.6063	-8.02765	-18.9798	-18.8639	21.935	-21.3268	-4.49214
5.97602	-3.27495	3.50332	12.4702	-7.37232	7.26944	9.26828	6.71542	6.13073	-5.55194	-2.13346	-1.12239	-8.98044	17.2597	11.4518	6.9563	25.2005	1.18084	23.2427	6.21023	-4.75207	-4.99765	7.80863	-8.84033	32.0823	10.1487	-15.0042	14.5329	-5.62468	16.1929	-12.1228	25.0816	17.3779	27.2664	11.9631	-20.9841	9.68605	-17.8509	-2.16929	-7.13052	0.627769	14.2149	-9.10414	27.677	-7.77176	-18.5345	-17.602	23.4579	-21.0405	-3.12468
4.40111	-3.84571	3.88426	13.0286	-7.60333	8.72866	11.8097	8.00567	7.02984	-4.87105	-1.9738	-1.06625	-8.41624	15.8325	11.0842	8.22821	24.2141	1.38794	20.6698	9.05799	-3.65819	-5.68598	10.7554	-10.3392	32.7985	12.2324	-14.7566	12.388	-5.34731	18.9963	-11.7066	24.8539	17.2272	27.1184	10.4456	-19.8679	9.68087	-15.8189	-3.29924	-7.10225	0.23348	13.4509	-7.61215	30.0496	-6.20896	-18.2104	-16.393	25.6186	-20.731	-2.62098
3.05039	-3.64162	2.99101	11.3107	-6.38541	10.7987	12.0179	7.87448	8.80631	-4.41404	-3.3338	-0.653609	-8.26313	16.2175	9.57528	7.6597	22.7104	1.91545	21.2202	11.3542	-3.4329	-5.10254	10.6609	-10.4503	32.2299	13.6481	-15.0223	13.1323	-4.3696	17.9839	-9.9188	26.9614	17.6816	26.9594	10.1818	-19.7739	8.48268	-14.8723	-2.47602	-6.13391	0.493247	15.3707	-7.64937	30.9216	-5.55626	-18.0863	-16.2436	26.9581	-20.4617	-2.9418
3.94808	-3.37581	2.80238	10.1187	-6.38846	11.8475	12.2999	9.63133	8.9247	-4.5195	-3.4909	-1.44899	-7.38335	16.8561	8.81825	7.356	21.4749	1.26373	22.0706	11.4723	-3.07814	-5.78268	10.2972	-11.2701	33.4311	15.6581	-15.3923	12.7887	-4.00501	17.2827	-8.41426	28.8732	18.4061	27.5313	10.0869	-20.3945	8.29652	-15.4752	-1.99297	-6.29805	0.192505	14.6693	-7.17899	30.7096	-4.53471	-18.1932	-16.3517	25.0486	-19.9638	-3.27908
3.91412	-1.53004	2.54992	9.95926	-5.36618	12.4876	11.56	11.4866	9.05589	-3.4772	-3.67557	-1.19042	-7.31344	17.8858	9.03519	7.73032	22.0937	0.812874	21.4905	10.9987	-3.44769	-5.18503	10.4174	-11.3086	33.6776	15.1473	-15.2278	11.6777	-4.61665	18.1059	-7.75534	29.1001	19.5473	27.8022	11.3938	-21.098	7.77646	-16.1924	-1.4708	-5.72124	1.67843	13.6543	-7.03845	29.9968	-4.61668	-18.7825	-16.5821	23.3171	-20.2915	-4.72501
4.49506	-1.12243	2.69818	10.4804	-5.1129	10.7789	12.1088	13.2904	7.8624	-3.12997	-4.24432	-1.92433	-7.38187	17.4789	9.4195	8.40475	22.9623	0.640667	18.6902	9.88758	-3.04731	-4.81191	11.4538	-12.0149	34.009	14.2657	-15.2457	11.0073	-5.88558	18.7087	-8.17306	30.4612	20.3985	27.3996	12.9412	-21.6887	7.09832	-16.8779	-1.82062	-5.45195	2.67691	12.1577	-7.56402	29.5666	-5.14894	-18.3268	-16.2614	21.1762	-20.7759	-5.18948
3.77319	-1.22033	2.92426	9.74391	-4.38494	9.49948	11.3909	13.2777	7.60323	-1.94273	-4.95671	-2.47753	-7.9062	17.3285	11.3269	8.81438	24.9187	1.6097	17.7399	9.88154	-2.69819	-4.74417	11.8447	-12.2616	33.5791	12.6153	-15.1712	11.0799	-6.84608	18.198	-8.4028	32.1009	19.9242	28.0215	14.0852	-21.5795	6.27096	-16.8681	-1.7146	-5.28171	3.63325	11.5114	-7.62595	30.0264	-6.03754	-17.7605	-15.7451	21.0179	-21.2488	-5.0471
4.83553	-1.88483	4.24092	11.6689	-3.63951	8.63439	11.5887	13.1793	7.6493	-0.868976	-5.44723	-3.12006	-8.11395	16.9532	11.2825	8.10188	25.1515	1.97189	17.2402	10.6845	-1.88403	-4.37432	11.0077	-13.0804	32.4973	11.7126	-15.2459	11.6379	-7.6314	18.0465	-8.01157	32.4787	19.5294	27.4835	15.3008	-21.7621	5.2146	-16.3582	-1.51276	-5.86259	3.97342	12.672	-7.98274	30.7099	-6.3534	-17.6232	-14.3932	20.2682	-21.0163	-5.28946
4.98437	-1.22448	5.14473	13.373	-3.99148	9.63278	12.1351	13.549	7.37925	0.681527	-5.42415	-3.64211	-9.01638	16.534	10.808	7.40234	24.1719	2.27986	17.794	11.1083	-1.99025	-2.93756	9.76458	-13.3233	31.8709	9.91019	-14.7519	12.4503	-7.78712	16.7157	-7.25994	29.5178	17.7199	26.9543	15.4563	-21.8695	5.73096	-15.9841	-0.804062	-6.01046	4.7303	11.7706	-6.95407	31.3674	-5.81614	-18.2932	-12.7954	19.7005	-20.4157	-4.13272
5.98997	-0.827561	5.88523	15.3759	-3.51462	10.3659	11.8103	14.1759	7.79905	1.23845	-4.98235	-3.5536	-9.65787	16.3657	10.4862	7.72728	23.0222	2.62917	17.7503	11.5744	-2.01579	-1.40028	8.40455	-13.8119	31.7514	8.07696	-14.9079	12.7521	-8.84307	16.5528	-6.23679	28.1981	17.3446	26.5583	16.1661	-22.8789	5.36086	-16.0697	-1.23778	-5.56666	5.27766	10.1835	-5.82657	31.4469	-4.69114	-18.7319	-12.6409	19.6365	-19.6465	-4.20865
6.09137	-1.0809	4.68438	14.0515	-3.94912	11.7694	10.7157	12.8029	7.73122	-0.205356	-3.8519	-3.74087	-10.1674	15.3121	10.9226	8.19677	21.477	2.92003	17.2991	10.8419	-2.61029	-1.75209	8.08736	-14.261	32.6466	6.97041	-14.4175	12.6391	-8.89548	14.2965	-6.05086	26.3794	16.7693	26.9447	15.4996	-22.2365	5.5677	-16.1303	-1.67491	-4.62416	5.4033	8.55212	-5.3071	30.92	-2.82448	-18.8287	-12.7599	18.6174	-19.8009	-3.67648
5.72485	-2.35533	3.58484	12.9326	-3.80807	11.9895	9.08025	13.0616	8.46523	-0.62166	-3.04462	-3.12866	-9.35263	15.7176	11.5271	8.38075	21.7043	2.88181	15.768	12.0556	-2.56942	-2.10773	7.46982	-14.6179	32.2789	7.90771	-13.7105	12.3925	-9.78036	13.541	-5.67899	26.5546	16.3643	26.1454	15.2508	-21.5184	5.39854	-15.8854	-3.3548	-4.17914	4.70015	7.55208	-4.90602	29.5383	-1.86391	-18.5162	-14.2315	17.3974	-20.0851	-4.71046
5.07414	-2.9783	2.0136	13.0465	-3.40239	13.4054	9.57047	12.8842	8.19773	-1.26986	-3.23634	-3.48968	-9.36838	15.2971	11.0919	7.57502	21.057	2.89559	14.8066	12.4749	-2.59813	-2.59339	7.52669	-14.9174	31.3871	8.55991	-13.0014	12.2917	-9.70475	11.6407	-7.08776	26.2714	15.9963	23.4369	15.5571	-19.8179	6.36108	-16.4814	-2.98911	-3.98694	4.86173	6.36769	-4.69201	29.3924	-1.36563	-18.1529	-14.2338	17.7156	-20.7135	-4.65793
4.11552	-3.40607	1.42426	12.7608	-3.4906	13.3843	9.8989	13.0727	7.40229	-0.449588	-3.80189	-3.32413	-8.54178	16.1374	12.4302	7.17174	21.1747	3.2009	14.53	12.588	-2.22083	-2.32953	7.07735	-14.4969	30.5912	8.66748	-12.2042	13.4803	-10.0918	11.0028	-6.66953	28.6886	13.8306	22.1224	15.7043	-18.3154	6.14169	-16.7894	-2.54859	-4.40205	5.32753	5.69215	-4.29286	27.324	-2.24524	-17.9017	-14.1748	18.326	-20.4054	-5.07051
3.41877	-2.64427	1.33351	13.2736	-3.10588	13.7995	10.1584	11.8496	7.61859	-0.650647	-2.97024	-3.05777	-7.87272	16.3532	12.438	7.71652	20.6574	2.70894	14.7636	11.237	-1.72691	-3.14351	6.48945	-13.9313	30.4301	7.47667	-11.475	14.1996	-10.0293	9.73536	-6.6084	30.9932	13.3824	21.4247	17.0844	-16.1446	5.94519	-16.8681	-0.964511	-3.72111	5.63252	7.19017	-4.29318	27.5031	-2.66605	-17.4068	-13.4075	18.6966	-20.2955	-3.77456
3.46575	-2.01299	1.65931	13.0168	-2.97967	12.2452	8.47283	11.7571	8.04415	1.1262	-1.3826	-2.5435	-7.0087	17.9893	13.9417	9.15201	20.1516	2.2732	15.2121	9.66132	-2.50777	-4.67861	6.62641	-13.3223	29.3203	7.41273	-10.2697	15.6335	-10.514	10.0824	-5.08018	33.0122	12.1657	21.633	17.5581	-13.6556	3.59902	-16.0032	-0.0517104	-3.25433	5.27534	8.52014	-3.38451	27.2852	-2.31471	-16.9859	-13.3162	18.2932	-19.6453	-3.536
3.27412	1.02415	1.88486	14.0936	-2.7395	12.9726	6.26534	11.4515	7.4394	4.43628	-1.20435	-3.0254	-7.11504	17.903	12.212	10.3428	19.4627	1.58681	16.6621	8.3928	-2.34272	-4.24485	6.52148	-13.2507	27.046	6.62437	-9.63555	15.9456	-9.69951	10.4397	-5.13112	33.3986	12.5445	19.1651	17.9833	-12.722	3.27103	-14.7701	-1.0762	-2.13406	5.01017	9.15214	-1.18919	27.9954	0.122704	-15.6466	-12.8583	18.3884	-19.7007	-3.77392
2.40759	1.64653	1.52134	12.4378	-3.47837	13.9762	6.35508	9.18485	5.30457	5.61674	-0.706768	-4.0691	-6.6941	17.5172	12.3234	10.4617	20.9991	2.8447	17.7767	9.91473	-3.06316	-1.99738	9.50186	-13.2882	25.8964	7.0351	-9.43003	16.146	-9.57	10.1054	-5.33335	33.7561	12.3304	16.9571	18.7828	-12.203	4.52611	-13.4006	-2.5106	-2.6281	5.43963	6.91533	0.282909	28.3621	0.378089	-15.1757	-12.253	19.9509	-18.8746	-5.71723
1.65502	2.27899	1.71339	13.0941	-3.62554	14.0653	6.65727	9.17665	4.50912	5.48475	-0.477856	-4.09902	-6.07329	16.2827	10.81	10.6967	21.6574	3.07268	16.6039	12.5589	-3.02723	-0.48905	11.296	-12.8381	26.3828	6.99147	-9.00162	16.6341	-8.98269	9.72961	-5.18995	31.8318	12.5921	17.1455	19.8214	-13.1283	5.0735	-12.2252	-1.0042	-2.20566	4.98581	6.61328	0.966018	28.0856	1.2517	-14.4903	-12.7854	19.6753	-18.4271	-6.91257
2.22108	0.954733	2.06979	10.4272	-3.27226	15.4911	8.93618	10.446	4.55456	4.43813	0.660291	-3.9728	-5.41555	14.9037	10.819	10.2096	21.2585	3.87217	12.7688	16.4846	-2.97368	0.85102	13.3393	-11.8396	26.1193	9.95834	-8.81091	15.8506	-10.5062	10.3745	-5.52489	29.2245	12.1268	20.897	20.7628	-13.429	6.6418	-11.8717	-0.225766	-1.49196	5.95916	5.45269	0.897354	29.366	0.00775515	-13.9546	-13.4778	20.616	-17.7138	-7.93643
3.55412	1.11315	3.62863	10.6488	-1.93774	15.1597	9.64434	13.5132	6.87882	3.24226	-0.51697	-3.59048	-5.90295	14.9997	11.3752	10.7527	20.2605	3.96483	10.4024	15.4323	-3.16251	0.469157	12.5535	-12.656	26.0448	11.3635	-8.37383	17.5036	-10.2262	13.1652	-4.57178	26.6555	12.0486	22.6089	20.839	-13.3503	3.82212	-11.9446	3.23834	-0.507358	7.25026	6.06224	0.412536	28.916	0.501534	-13.2234	-13.3091	21.3962	-17.6088	-8.85777
4.15506	0.519246	4.87459	9.19382	-2.50106	16.3124	11.0332	14.1945	9.38546	2.92464	-2.4111	-3.80848	-5.21419	13.2138	11.5322	11.311	21.5185	4.36547	11.0415	14.4282	-1.43468	-0.479217	11.1502	-13.5271	26.3202	12.3956	-7.9503	17.0052	-10.9164	13.4278	-4.92659	25.3194	13.0975	22.8091	21.5496	-13.6492	4.1213	-10.7022	2.60108	-0.413595	10.485	5.85406	-1.42117	28.972	0.209165	-12.0174	-11.7187	23.0812	-17.583	-9.10266
5.04949	0.103931	4.51845	10.8268	-2.73513	14.6546	9.10834	15.2731	10.5162	3.0227	-3.82369	-3.48927	-4.93997	14.6546	12.8783	12.2312	21.7343	4.76232	13.3926	11.3859	-0.770955	-1.88102	11.6613	-14.763	28.1957	10.9167	-8.43529	19.7544	-11.2432	12.728	-3.91083	24.1256	14.422	20.1933	23.4303	-13.382	2.16813	-9.44805	4.24469	-0.0782066	10.5955	8.1351	-3.01777	30.0766	0.998812	-11.7436	-11.1534	25.2419	-17.6079	-9.31718
5.47973	-1.84212	2.76835	11.6185	-3.11068	14.4875	7.79092	15.2395	10.5962	3.65117	-2.79519	-4.29612	-3.76923	13.8934	11.9378	11.3364	20.8956	5.85556	14.3366	10.5789	-0.0757009	-2.73761	9.3665	-13.072	28.844	9.62359	-7.47291	21.5551	-11.4932	11.9347	-3.1923	23.2933	14.9499	19.818	25.7302	-14.4859	2.7266	-8.02818	3.64939	-0.435968	9.7022	9.15554	-2.42931	31.5322	0.896857	-11.4978	-11.4854	25.4162	-17.5282	-9.38425
6.47137	-2.16665	2.57314	10.6453	-2.74168	14.8356	7.05591	16.0475	8.9183	4.78166	-1.50571	-4.22973	-4.76126	14.8904	11.191	10.275	19.0434	5.95933	14.4524	10.1515	-1.00629	-1.41994	9.64684	-12.7315	27.6187	9.98993	-8.62093	23.0828	-10.4946	11.302	-2.56802	23.4286	14.2675	19.1092	25.5038	-14.4712	2.43333	-9.32582	4.76459	-0.315358	9.12468	10.3957	-1.34032	31.5556	0.257144	-12.9855	-12.8348	24.9298	-17.0681	-11.4402
5.94532	-2.79793	2.3584	10.5742	-2.32595	15.4346	7.33917	15.4639	8.47355	2.90983	-0.0783823	-3.58802	-4.76323	13.6443	9.40469	9.94285	18.6929	6.57417	13.5271	10.9374	-1.9485	-1.18995	7.69489	-13.685	27.0434	11.2146	-7.89463	22.8054	-9.05306	12.3847	-2.24811	24.0545	13.5961	18.0081	24.0071	-16.1575	2.7399	-10.2827	4.88308	-1.48078	11.1769	8.87526	-1.54695	30.3547	-0.258126	-13.9747	-12.5099	23.0264	-15.8863	-12.9216
5.3667	-2.18979	2.53699	10.1201	-1.49275	15.5008	6.28976	15.247	7.31782	3.33046	-0.184182	-3.60646	-4.82378	12.7625	8.64509	10.4841	17.3961	6.05688	12.9934	11.8273	-2.24566	-1.03753	8.55593	-14.762	27.7439	12.8929	-7.64047	21.6225	-9.02836	11.9641	-2.7211	24.1538	13.7509	18.0523	21.3441	-16.8786	3.01839	-11.6223	3.30014	-2.43569	13.4178	7.93917	-3.63927	30.0518	0.696947	-15.1053	-11.8655	22.4913	-15.1295	-13.6334
3.84064	-1.67896	1.00876	11.0705	-0.977895	14.1525	5.15244	13.2009	6.88906	2.10005	-0.129679	-4.2953	-4.32359	11.1793	7.81918	10.2477	16.049	5.91156	12.3238	11.5548	-2.28723	-1.15663	6.32445	-14.6865	28.2508	12.5431	-5.88599	21.3097	-9.20466	13.2438	-2.15362	23.4349	13.6975	17.1389	19.9521	-17.3988	3.68619	-10.7071	2.08685	-3.14511	12.9763	5.46698	-3.8427	29.6314	1.32367	-15.4926	-10.7604	22.1078	-14.612	-12.1084
2.39131	-1.40366	1.03593	10.4383	-1.31546	12.6437	4.08654	11.9181	7.16743	1.80462	-0.222655	-4.68869	-4.7199	9.76319	6.47829	9.43999	14.4064	5.17206	12.2857	10.8248	-2.28635	-0.957774	4.49826	-13.3721	27.975	11.0604	-5.29037	21.2333	-9.5685	13.2495	-1.82021	22.9092	13.8983	17.8367	19.0712	-16.6091	3.13954	-10.5589	1.15024	-3.27996	11.2592	5.09349	-3.91938	28.4419	1.2537	-16.0116	-10.3719	21.1967	-14.4556	-10.7479
1.90665	-1.25474	1.36912	10.2381	-1.1613	11.9619	4.43146	11.5261	7.53859	1.03061	-0.550313	-3.80357	-5.19942	8.63638	4.84321	10.7251	15.0803	4.81054	11.9536	10.686	-1.90922	-1.03589	3.36329	-13.4975	27.1205	9.07144	-4.21972	21.3682	-9.7871	13.5346	-1.56321	22.4054	13.8696	17.0344	18.8373	-16.3766	2.90685	-10.137	1.62365	-2.29189	10.0474	4.92138	-1.81294	26.9225	1.49309	-15.7409	-9.50464	20.8322	-14.6085	-10.0493
2.00758	-2.7653	1.10822	10.753	-0.789246	12.9182	3.79595	12.3929	7.77025	0.77959	-0.905543	-3.48968	-4.93111	7.33508	4.49495	12.0969	16.0476	5.33738	11.7603	10.319	-1.80529	-1.22601	3.63882	-12.5015	26.6424	8.7066	-4.42271	21.7233	-10.0181	15.0085	-1.51176	21.7108	14.5397	15.9503	19.4567	-16.1094	2.59215	-10.4822	0.573643	-1.44803	10.1788	4.78668	0.0926398	26.4887	2.43517	-15.0198	-8.40277	19.8892	-14.3809	-9.49879
2.67271	-3.11417	1.55431	11.4259	-0.542517	12.9042	4.84292	14.527	7.82017	2.57556	-2.15077	-4.50715	-3.14251	6.16665	4.74215	12.8762	16.4948	5.74157	10.7358	10.2094	-1.68728	-1.33144	3.83025	-11.9087	26.1039	7.89342	-3.44424	22.4278	-10.2546	15.881	-1.65287	22.2185	14.7581	14.7491	19.6189	-15.0995	2.77757	-10.354	1.05782	-0.853322	9.79922	4.79688	1.77009	27.071	3.9315	-13.7741	-7.95395	20.0163	-15.1305	-8.97167
2.9476	-3.36039	1.25252	11.1147	-1.01545	12.4166	4.17872	14.4889	7.70882	1.80956	-3.23442	-4.59567	-2.66939	5.91477	5.89314	11.4189	16.3464	6.30241	9.12428	9.92629	-1.56415	-1.49916	2.73454	-11.1097	24.1838	7.40746	-3.80631	21.8948	-10.4246	16.3942	-1.76443	21.4605	17.0115	12.2533	19.6346	-13.783	1.90958	-9.71012	2.17416	-0.828916	9.91132	5.06152	1.68314	26.5894	3.07938	-13.1707	-8.23079	19.2195	-14.9496	-8.08134
3.4304	-0.245527	2.06636	11.5743	-1.13074	11.7037	4.6726	14.9123	7.81121	1.04356	-3.69993	-3.50156	-2.43357	6.37637	4.82841	10.1481	15.9244	6.30286	7.58205	9.68747	-1.7979	-1.78105	0.907545	-11.7242	22.7251	6.67628	-3.31572	21.6925	-10.0413	16.2383	-2.1391	22.1332	18.344	12.3954	19.5591	-11.5923	0.139617	-9.23732	3.57511	0.996501	7.86412	5.06288	0.8396	25.5818	1.77746	-12.4948	-7.46416	20.4555	-15.1641	-8.49328
3.95087	0.255818	1.15122	10.6715	-1.92638	10.8829	4.23916	13.5378	8.19581	0.0573788	-4.27702	-2.39311	-3.9445	6.72923	4.89214	10.8294	16.7304	5.73624	7.78306	8.61302	-1.86853	-2.93701	-1.48012	-9.98142	21.8241	6.43706	-4.39885	20.7588	-9.94881	15.911	-3.09602	21.4808	19.7154	12.5566	19.4702	-11.321	-0.535569	-8.97427	3.99523	2.23575	5.99898	3.87712	0.858851	25.2943	-0.0732086	-11.9721	-6.35003	23.4168	-14.2968	-7.55865
4.96995	1.16595	1.42558	10.7537	-2.0111	11.4165	5.58649	14.0454	7.60003	1.62083	-3.08309	-2.68283	-3.60628	7.69709	4.50139	11.2873	17.7106	6.3333	8.72642	8.07957	-2.00927	-3.23802	-0.915444	-9.98389	22.0041	5.56145	-4.98199	19.8751	-8.97932	17.066	-2.09402	22.2897	19.4936	13.1336	17.3354	-12.4102	0.243776	-7.44146	4.70336	3.20043	4.87448	2.85328	1.14313	25.4294	0.64497	-11.0612	-5.20073	25.2046	-13.7351	-8.22561
6.02299	0.295569	0.432343	9.3222	-2.52989	10.7285	6.8398	16.0811	9.10645	2.8642	-2.58231	-2.80207	-3.63581	10.1665	4.82454	11.9879	16.501	7.03146	10.1605	7.50037	-1.65469	-1.64174	-0.13771	-9.47059	22.5728	4.828	-4.90499	21.9179	-8.71842	18.336	-0.824822	21.9728	19.9928	13.5627	14.9459	-14.2246	0.334638	-5.63093	5.34742	2.54897	7.07206	2.40564	0.861739	26.6643	1.6905	-11.8416	-4.84613	24.7046	-13.3998	-7.90669
6.40905	-0.0194768	0.463736	10.7406	-2.76439	12.8932	6.24947	15.6033	8.25085	4.11743	-1.94238	-2.86518	-2.87813	11.1205	6.11458	10.1012	17.3239	7.247	11.3257	8.23543	-2.29569	0.0883873	0.7033	-10.8955	22.3245	4.20063	-3.76582	22.0592	-9.10809	18.6575	0.962442	21.0286	19.2541	12.9901	13.1377	-12.9034	-0.483859	-5.51798	6.34753	3.5948	8.11151	2.30564	1.15853	25.4005	2.3747	-12.6162	-3.95657	22.706	-12.565	-9.29503
6.89557	0.946427	1.13855	10.5577	-2.2242	14.242	5.06453	14.4368	8.05119	3.04552	-1.26206	-0.836779	-2.10815	11.08	7.76253	9.71059	15.8175	5.78046	12.8963	7.55768	-1.69397	-0.70593	-0.285087	-10.8683	22.6485	4.77685	-3.13442	21.2796	-9.87507	18.6198	0.275503	20.8675	19.0589	13.6782	13.9424	-10.7074	-2.03369	-5.49207	5.45571	3.48903	7.02683	2.86961	1.11875	26.1751	3.44522	-12.8851	-4.17404	21.7843	-11.7642	-8.95522
6.35463	0.426097	2.18798	9.71631	-2.57181	14.4134	4.84414	12.5085	6.02002	4.94695	-0.270745	-0.170072	-1.35588	9.08383	7.98462	8.71397	16.8706	5.0623	13.3808	6.94881	-0.302227	-1.8903	-1.31673	-11.084	22.4835	4.27736	-2.82911	18.0693	-10.6952	16.7253	0.842985	21.8696	17.8206	13.587	15.067	-8.70812	-2.91424	-5.81037	4.29855	3.50246	5.21852	3.26214	1.91319	25.3806	2.71704	-11.5858	-4.05917	22.2029	-10.8379	-8.59643
5.48903	0.293196	3.07885	7.51043	0.252692	13.5229	5.17502	12.4071	7.32614	5.52114	1.20917	-1.27688	-2.08895	8.50822	6.29161	7.82438	16.3485	5.92	12.8097	6.72055	0.753602	-4.04709	-1.38961	-10.9058	21.9318	3.44537	-3.10531	15.5873	-11.0317	15.2821	0.517218	22.1207	18.918	12.6449	15.0184	-9.17903	-3.4173	-5.36592	3.14536	2.99541	5.02602	4.68055	2.71695	24.7958	2.71904	-11.2779	-4.14758	24.1711	-11.1965	-9.19695
4.98251	-1.53597	3.0472	7.03005	0.919951	11.0047	3.99314	11.7296	9.18452	7.68161	-0.161098	-2.08988	-2.10913	7.50318	4.89085	7.36565	18.4607	6.66505	12.5532	5.91208	0.787775	-2.66714	-0.695179	-11.1951	19.9031	0.0956133	-3.62934	16.3001	-11.8556	15.6138	1.35672	20.8472	18.8436	10.7946	14.5581	-10.5377	-3.68841	-5.43437	2.27395	3.10809	5.22973	3.96828	2.78304	22.9751	0.717937	-11.5552	-3.40386	23.7471	-10.9794	-9.40893
3.82157	-1.89551	2.81294	6.49514	2.44923	11.0995	2.97974	10.6152	10.1099	7.31958	-0.616357	-2.50375	-2.83235	7.62607	5.8307	7.16594	17.8644	7.14012	12.3245	6.21123	-0.402807	-2.39508	-0.335548	-10.5929	19.0179	-2.16414	-2.91135	17.9646	-11.2739	17.4374	0.588026	18.0521	19.1982	9.64197	13.7646	-11.1091	-3.39957	-6.7589	1.37475	2.04802	4.87564	4.40844	3.2008	21.8859	0.582998	-11.7093	-4.64673	22.2927	-11.0612	-10.6125
3.30435	-2.59977	2.3088	6.37091	0.978904	11.1876	3.31368	10.5638	9.11924	5.87022	-2.16424	-0.917915	-2.01411	8.36785	5.14383	7.89858	17.4887	6.67883	11.5981	5.72655	-0.992725	-1.42978	-0.180161	-10.514	18.4817	-4.23056	-2.07388	19.1251	-11.1586	19.2737	0.906916	17.3684	18.8896	10.1535	15.0117	-11.4713	-4.54532	-6.7105	1.17008	0.823824	4.641	3.05397	2.52411	21.1324	-0.60747	-10.8961	-6.41779	20.4806	-10.5446	-10.5771
1.71781	-2.84006	1.71444	6.02512	0.267976	11.7063	3.75505	10.1248	7.75937	5.53039	-0.865147	-0.902344	-1.77189	7.79945	3.95293	7.24539	15.0272	5.55781	8.9094	6.96993	-0.951154	-1.60459	-0.885007	-9.95773	18.5683	-3.62801	-2.07008	18.7449	-11.2256	18.1954	0.0370991	17.1807	18.3678	10.9771	14.5626	-10.1755	-5.6401	-7.66001	1.23245	1.15108	4.57568	2.88253	3.00508	19.3749	-0.198153	-9.74175	-7.47319	21.0864	-11.0656	-11.444
0.87687	-2.60155	0.997681	7.37239	1.28764	11.8926	4.41803	9.28101	6.53389	6.05525	-1.05623	-2.29231	-1.23822	7.50291	3.39031	7.48702	14.6868	5.01052	7.06151	7.48981	-0.658573	-2.05583	-2.34596	-10.2257	17.04	-2.61248	-3.22191	16.3945	-12.6817	15.8292	-0.277207	17.5593	18.8596	10.8608	14.7845	-9.84723	-5.65339	-7.12756	1.83569	1.67338	5.26336	1.13621	1.96389	18.4322	-0.206649	-9.04235	-6.76529	20.9456	-10.9781	-10.4214
0.492213	-0.944442	1.86904	7.4138	1.8942	11.2279	4.26236	8.60048	6.07633	5.63154	-0.323324	-2.37221	-0.995012	6.74892	4.55225	8.38296	14.4956	4.74788	7.18419	8.85738	0.586614	-1.97006	-1.93747	-9.79683	17.3102	-1.73987	-3.96882	15.2071	-12.7083	14.386	-0.874999	17.7947	19.4058	11.588	13.9507	-9.71394	-4.29563	-7.17645	1.68488	1.55989	6.27962	0.820554	-0.0636186	18.5563	0.296626	-9.49245	-5.25913	19.1761	-10.9458	-9.36843
-0.186867	-0.129239	1.34828	7.33373	2.74356	11.3485	4.78371	8.13089	5.52919	5.26828	-1.53585	-2.7193	-1.97276	7.05906	5.04663	9.53846	13.5739	4.78365	7.56126	9.19022	-0.420246	-1.62754	-3.41204	-10.1556	16.9415	-3.27371	-2.9213	13.8509	-12.3624	13.7404	-1.08615	17.3856	19.0851	11.8765	14.5962	-10.4127	-3.55987	-6.36677	-0.190615	0.826875	6.69092	-0.0291354	-0.791327	18.3192	-0.151174	-9.49329	-3.8901	17.4682	-10.3632	-8.36862
-0.411987	-1.2227	1.30343	6.41922	1.61341	9.57665	3.10123	8.42904	5.83252	3.75848	-2.00073	-1.86778	-2.10519	6.09176	5.54102	10.5508	11.7536	3.04091	7.46976	9.12888	-1.73114	-1.06976	-1.55381	-10.6038	16.1286	-5.39429	-1.38445	12.6538	-11.643	13.4675	-0.829916	17.3934	17.3751	12.268	13.2692	-10.3164	-4.0489	-5.31703	-1.46457	0.0157591	7.02142	0.242303	-0.971008	17.2648	0.252146	-9.22781	-3.15509	16.8944	-9.47986	-9.83986
-1.18967	-2.77064	0.205733	5.87672	2.95405	9.03953	2.49686	7.38775	4.32738	4.87664	-2.47651	-1.79853	-3.03765	5.02126	4.57284	10.1475	10.3105	2.41563	5.76951	8.82319	-3.75719	-0.268892	-1.67796	-11.0248	14.8813	-6.02468	0.367142	11.8601	-11.0905	14.4684	-0.927723	16.2419	16.2253	11.9184	11.9086	-10.24	-3.76302	-4.2575	-2.85361	-0.882407	6.52392	-0.850933	-0.0414793	16.1821	-0.309103	-8.2079	-4.20082	17.077	-9.0654	-10.7751
-1.01525	-4.051	0.274587	5.85395	3.66104	8.05342	2.70381	8.51774	2.876	4.35549	-3.03564	-2.05177	-3.3419	4.62929	3.43602	9.53681	9.45964	2.42496	4.10113	10.3919	-5.0295	-0.265068	-0.293097	-10.6837	13.9243	-5.37699	1.10755	11.5313	-11.71	13.6835	-0.21786	14.7689	15.5051	11.8132	10.8767	-9.23716	-3.51555	-3.3075	-2.87629	-1.66525	7.34458	-1.55912	-0.875713	16.7903	-1.08626	-8.47044	-5.97833	16.268	-8.9119	-11.406
-0.707805	-3.94776	0.0936151	5.96024	4.23529	8.50592	3.29658	7.48092	0.813473	4.14641	-2.69708	-3.04917	-3.37587	5.29256	2.57921	7.57529	10.2173	3.95439	2.79388	12.0576	-5.17218	0.379564	-2.12409	-10.0224	14.2207	-3.59717	1.17913	12.142	-12.523	12.611	0.020798	13.8998	16.0062	11.2855	11.467	-8.97587	-2.86252	-3.17109	-2.25604	-1.47183	8.20004	-2.94693	-1.69647	17.0818	-2.02733	-8.8109	-7.10601	16.867	-8.41471	-10.1354
-0.0515164	-3.59415	-0.31977	5.82703	2.76059	7.84734	3.4724	8.03325	1.26015	3.90033	-1.91096	-3.32208	-2.81758	5.24873	1.45783	6.57012	10.9504	3.46687	2.33918	13.3784	-4.78835	0.169786	-2.8778	-9.39113	13.7912	-3.36698	0.358827	13.4739	-13.6759	11.5736	0.466022	13.4328	15.8907	9.84511	11.8256	-8.55722	-3.49708	-2.58779	-2.82526	-1.21312	8.72421	-3.23061	-2.13605	16.0098	-2.00584	-9.1753	-6.16321	15.7002	-7.34937	-9.11848
-0.261752	-3.32954	-0.415268	5.47434	1.71429	7.09317	3.42661	7.00388	2.21622	3.88121	-1.32874	-2.46687	-2.24944	4.38989	0.724619	5.06788	12.4214	2.50029	1.73061	13.2416	-4.01454	0.476259	-4.57344	-8.48448	14.3512	-3.2218	-0.0269212	14.0859	-13.6572	12.3662	0.257673	14.3841	16.6068	8.78232	11.7883	-8.67113	-4.35104	-3.08112	-2.67559	-1.27881	8.37283	-2.97278	-1.65925	14.5171	-2.17227	-9.61847	-4.88936	15.7154	-6.89707	-8.58567
-0.769667	-2.62706	0.249789	5.65379	1.06275	6.47669	3.40525	7.26178	1.79514	4.89638	-1.48327	-1.41948	-2.58865	3.63535	-0.20171	4.34518	14.0068	0.867092	1.51851	12.9194	-3.79594	-0.179845	-4.81452	-8.36504	15.1112	-4.25464	-0.889522	14.0454	-13.9151	13.7634	0.785931	12.746	16.778	7.55319	10.1758	-9.23129	-4.29268	-2.91342	-3.85939	-1.86925	6.99552	-2.23466	-1.40802	13.6581	-2.92943	-9.84068	-4.0511	15.3341	-7.04885	-8.14208
-1.24874	-2.13165	0.899281	5.81667	0.705538	6.70776	3.76848	6.62374	2.13815	5.37682	-1.68205	-2.08209	-1.80242	4.02677	0.0100777	3.49696	13.7189	0.569561	1.2371	13.037	-3.75683	-0.165641	-5.27027	-8.66364	15.2018	-4.36221	-0.833847	13.0148	-13.6718	12.177	1.17869	12.1655	16.5342	5.66755	11.2608	-9.02872	-4.16858	-2.99116	-3.73353	-1.8243	6.34108	-1.70607	-1.30406	13.447	-2.5556	-9.74637	-3.29254	15.1804	-7.27367	-7.15746
-1.22177	-1.42205	0.733874	6.20664	-0.0158714	7.66976	3.89058	8.52669	1.77146	5.78634	-1.30822	-3.39666	-2.28144	4.53802	0.570768	3.71901	13.0804	0.905311	1.48663	14.124	-4.09821	-0.58356	-4.24664	-9.05947	14.6427	-4.72103	-0.639707	12.5691	-13.3094	11.6829	1.30196	9.81639	15.4446	4.77551	12.3696	-9.60179	-3.31019	-2.6401	-3.62127	-1.97867	6.06972	-1.29993	-1.78824	12.8147	-0.83087	-8.82665	-2.89277	14.5929	-6.94538	-5.56156
-0.391522	-2.36719	0.785844	6.01545	-0.52112	8.36517	3.93087	10.8865	2.25846	4.20254	-0.221372	-3.96133	-0.912795	4.16963	-0.823554	4.09002	13.3554	2.30675	-0.936568	14.3276	-4.98053	-1.06922	-4.47812	-7.76488	13.9655	-3.35043	-0.347233	11.4716	-12.5159	10.6999	0.318038	9.42369	13.8078	3.99829	13.8027	-8.38224	-3.14915	-1.17818	-3.20853	-1.24078	5.64489	-1.77001	-1.92075	12.4102	1.23021	-8.38831	-2.26552	13.576	-6.27319	-5.2034
-0.316637	-1.96671	0.338955	7.42277	-0.0280986	7.69168	3.93148	11.6707	1.54748	4.63981	1.64006	-3.51549	-2.74472	2.74905	-1.71255	3.20209	13.3901	3.54642	-1.23739	17.006	-5.63932	-1.00803	-5.43847	-6.13319	13.8446	-2.95701	-0.580959	13.2735	-11.713	10.6225	0.250287	8.86124	13.4012	3.44702	14.6186	-9.50491	-1.9214	-1.52093	-3.05998	-0.814475	5.42417	-2.19724	-1.28385	10.9305	1.85043	-8.11674	-2.62206	11.939	-6.57467	-3.51321
0.904312	-2.25031	-0.463018	6.26047	-0.270461	5.76154	3.37717	9.74314	0.874907	3.07451	2.49415	-2.79347	-2.49314	2.26775	-2.27517	3.81363	14.081	4.01905	-3.33204	16.6555	-5.63316	-3.2342	-4.9587	-5.7576	15.4137	-2.6373	-0.947185	12.8837	-11.0995	10.8871	0.832288	9.60048	12.9171	2.17152	11.9377	-10.2753	-1.63773	-0.836418	-2.34165	-0.505527	6.63641	-2.36867	-0.92705	9.94386	2.33921	-7.69353	-2.24262	10.2593	-6.81223	-4.19663
1.37688	-1.40366	-1.07716	5.81736	0.339156	5.56029	1.37358	7.29533	2.15159	3.77205	2.54416	-1.97268	-2.80133	2.70078	-2.00223	4.28284	12.2193	3.47221	-3.0839	17.3826	-5.82851	-4.01759	-4.09046	-6.93472	15.4574	-4.24862	-0.767868	14.1809	-9.7347	12.0562	1.85162	9.32121	12.6566	2.40557	9.78431	-10.7673	-3.18387	-2.52129	-1.89489	-0.797187	6.92208	-2.82243	-0.193567	8.82107	1.78796	-6.65871	-1.10493	10.6025	-7.65522	-3.73469
2.78667	-2.20285	-0.986147	3.89861	-0.323737	5.78522	-1.21424	6.67368	2.48947	2.23635	1.23546	-2.3046	-1.4765	3.53687	-1.91597	4.39235	11.2765	2.83715	-3.17193	13.4156	-6.17992	-4.5098	-2.91945	-7.80535	15.457	-4.19145	-0.055301	12.6506	-9.59246	13.045	2.00189	8.43099	10.9522	2.61092	6.05208	-10.1261	-5.07202	-2.84937	-1.12326	-1.67501	6.37858	-4.14629	-0.423943	9.09949	2.03385	-4.9541	-0.681928	12.576	-7.23544	-5.38754
2.34759	-2.20937	-1.09774	4.57915	0.264046	6.79414	-2.55241	6.48137	3.39435	3.46491	1.12517	-2.68365	-2.08796	3.13686	-2.2005	3.20595	9.31533	2.76293	-1.46404	11.7449	-7.00394	-3.91489	-4.22662	-6.93719	13.4287	-3.92741	0.601953	11.8646	-9.32107	12.4109	1.65855	6.57389	10.2994	2.75444	5.59704	-9.24773	-4.82529	-4.18221	-1.49915	-1.76491	5.48525	-4.75923	-0.189716	9.84357	0.813395	-3.55004	-1.47598	14.3478	-6.67947	-5.73052
2.18945	-2.71724	-1.42459	4.3852	-0.0250418	6.78274	-3.00783	5.84706	2.84144	3.74676	1.00847	-3.64949	-2.95149	1.96927	-2.88478	1.65323	8.18193	2.26609	-0.522767	9.79858	-7.67118	-4.0684	-5.19098	-6.47128	12.4595	-3.57235	1.14388	9.01142	-9.54716	11.0981	1.03732	6.16476	9.33334	2.42323	4.72283	-9.63996	-4.00532	-5.39721	-1.02518	-1.6443	5.22161	-3.28707	-0.115277	10.1702	0.571503	-1.9662	-3.55841	14.0555	-6.35688	-6.60377
1.33641	-2.53925	-2.56556	4.61504	0.299854	6.53062	-3.77092	4.88553	2.8888	3.83002	1.30278	-3.0422	-2.33264	0.979214	-2.72514	2.27581	6.81982	1.36483	-1.14243	9.1691	-8.52709	-4.54695	-5.33996	-7.25948	11.2735	-3.43092	1.43888	6.62509	-8.72329	10.6864	0.383498	5.37858	9.05684	3.04957	4.81847	-9.20957	-3.82655	-5.44317	0.0123558	-0.656645	5.86639	-2.37276	0.377242	10.5342	-0.236136	-1.49888	-4.27309	12.7807	-5.72579	-6.68097
1.07687	-2.92253	-1.82452	4.39555	1.2728	7.08002	-4.75746	3.40968	2.8344	3.74059	1.99593	-2.55579	-1.23526	0.197769	-2.41615	1.97872	6.28751	0.938642	-1.89379	8.27113	-9.02541	-3.98153	-3.91905	-7.4875	11.5007	-3.11799	1.81849	6.17685	-8.3894	10.0185	-0.204106	6.06854	8.06111	3.67739	3.97862	-8.60361	-4.26239	-5.46664	1.4581	-0.0950879	5.33487	-1.98295	0.53703	9.9494	-0.145676	-0.930748	-4.12822	11.4876	-4.96801	-7.14417
0.513143	-2.81336	-1.65252	4.35276	0.387192	6.41267	-4.8356	1.89135	3.11022	2.65512	1.59389	-2.03087	-0.493831	-0.22111	-2.37495	2.64295	5.83891	1.51615	-2.67356	10.0314	-8.62626	-3.72204	-2.63511	-6.70769	10.9728	-1.76394	2.91879	6.31556	-8.34523	9.70532	-0.109356	5.15876	8.25914	2.96567	4.01075	-8.56368	-3.75859	-4.11767	1.54711	0.842129	4.93595	-3.05645	-0.0706775	9.12294	0.447059	-1.15002	-3.72587	9.43882	-4.20148	-6.33736
0.286628	-3.27021	-0.78196	3.44791	0.064916	5.96631	-4.76661	1.29058	3.83783	1.41299	0.458951	-1.79402	-1.02209	-0.546781	-2.48309	1.92383	5.40462	1.99722	-2.26392	11.1279	-8.80329	-4.54422	-2.01436	-4.97877	11.0139	-1.56685	3.58147	6.33932	-8.97633	8.55545	-0.680659	4.82004	7.83929	2.06259	3.06555	-8.30767	-3.53032	-2.79216	1.30332	1.23487	4.8741	-3.78777	-1.26427	8.18739	0.290629	-0.853247	-3.34158	7.88012	-4.47443	-6.21207
0.563377	-2.28591	-0.851869	1.77486	-0.918069	4.58601	-4.15064	2.02701	3.43658	2.05872	-1.52431	-1.9481	-1.88316	-0.370352	-3.86969	1.73598	4.46932	2.13943	-2.37482	11.7916	-8.43355	-4.86326	-1.4601	-5.06366	10.4352	-1.53977	4.07043	6.25327	-9.50674	7.94185	-0.992163	4.97415	8.20013	1.02041	4.61897	-8.08455	-4.42417	-0.773345	1.31182	1.33169	6.17525	-4.12996	-1.53476	7.97735	0.150691	-0.0738222	-2.93084	8.23174	-4.27357	-4.61617
0.629424	-2.31913	-1.26789	1.73552	-0.259543	4.03003	-3.51025	2.01956	3.14669	2.12657	-1.78208	-2.11446	-2.68022	-0.840274	-3.8684	0.934935	2.89686	1.34172	-2.32214	9.65378	-8.29263	-4.75127	-1.61949	-4.63131	10.0092	-2.2672	4.53336	5.91099	-9.94731	7.98403	-1.38594	5.31209	8.40496	0.13941	4.66679	-6.32598	-5.06759	0.0241096	0.807796	0.829519	6.8266	-4.41841	-2.10557	7.97605	-0.509014	0.534007	-2.73693	8.56586	-4.47367	-4.60921
0.119649	-2.61875	-1.66123	1.23651	-0.801473	3.67707	-2.88878	1.64165	2.26358	2.17159	-1.70513	-2.10012	-3.30399	-1.31241	-4.10916	1.41159	1.4272	0.943086	-3.44641	8.32845	-7.11667	-4.6289	-1.74444	-5.69048	8.7497	-2.53274	4.81084	5.66889	-10.5507	8.16875	-0.605776	5.72278	8.54646	-1.97661	5.62319	-5.35774	-4.88661	0.356586	0.426801	-0.128444	6.85559	-3.44558	-2.01252	7.36646	0.164185	0.513844	-3.0157	8.11986	-4.39759	-5.18378
0.228953	-1.9406	-2.16141	2.25386	-1.23685	2.96324	-3.35946	0.336499	2.28085	1.28964	-1.16587	-1.42727	-3.56344	-2.48028	-4.46321	1.25215	0.0650904	0.636445	-4.60949	7.39177	-6.37949	-4.15471	-2.08325	-5.95058	8.04706	-1.2825	5.28046	5.14937	-10.0023	8.92042	0.215392	4.85368	8.52669	-3.04381	4.39182	-4.952	-3.24444	-0.566036	-0.769478	-0.99122	5.30047	-4.47011	-2.69017	5.77476	0.356599	-0.394539	-3.44225	6.9341	-5.04675	-6.35698
1.15222	-0.779503	-2.3743	1.075	-2.46176	1.97932	-4.73548	0.166553	1.93849	0.968315	-2.1777	-0.975694	-3.89281	-2.63313	-3.4989	0.947624	-1.21397	0.569561	-5.48422	6.83317	-5.56481	-4.872	-1.85177	-6.34345	7.65437	-1.27348	4.33127	3.99666	-11.0504	9.17417	0.316001	5.30114	8.40157	-3.69371	4.46953	-5.76406	-1.84901	-1.58547	-2.04173	-2.52803	5.69862	-5.59396	-2.69145	4.50934	0.726933	-1.6039	-3.14896	6.68751	-4.94519	-7.28529
1.6113	-0.501242	-2.78452	1.40284	-1.59668	2.12007	-4.4571	-0.323159	2.05624	0.178261	-2.15205	-1.4412	-3.74609	-1.85945	-3.60319	0.184092	-0.634004	0.554452	-5.64295	6.35905	-4.627	-5.12658	-1.31032	-5.60706	7.67626	-3.02622	3.96306	3.75713	-10.8618	9.20421	1.36411	4.95616	8.47077	-2.42851	3.42271	-5.70123	-1.43606	-2.35554	-2.78161	-1.96647	5.91239	-6.68311	-2.11583	3.60961	1.2407	-3.03547	-1.89028	7.55286	-4.2867	-7.44981
1.31316	-1.12837	-3.28628	1.24479	-1.15475	2.38622	-4.61888	-0.813616	3.58121	-0.220774	-2.57782	-0.864234	-3.27445	-0.810314	-2.36915	-0.335596	1.38772	0.523343	-4.78277	6.23285	-3.46848	-6.73925	-1.94628	-5.00098	7.37462	-4.77369	3.60695	2.31223	-11.1867	7.38769	2.14656	4.47506	7.77565	-3.40298	3.42346	-5.29784	-0.825885	-2.74963	-1.35571	-0.903966	5.79836	-6.04703	-1.52256	2.84013	2.55562	-3.73361	0.427041	7.21189	-3.61014	-6.29497
0.856869	-2.97237	-2.88793	1.89151	-0.229849	2.45681	-3.63906	-0.596712	3.0283	0.109186	-2.20976	1.24817	-2.6625	0.284042	-3.40105	-0.255877	4.82261	0.512455	-2.97161	6.3314	-2.77393	-8.19459	-2.5486	-5.37213	7.79971	-4.85493	3.68432	3.2633	-9.4607	5.42543	3.3126	4.83647	6.58034	-3.50014	2.6008	-4.68719	0.168427	-3.05863	1.32826	1.11162	5.26645	-5.13952	0.278738	2.24911	3.75908	-4.13603	2.13454	7.90219	-2.63553	-5.5603
0.470817	-2.76708	-2.30993	0.886574	-0.227665	2.85231	-4.13294	0.542222	1.85081	2.21599	-1.84812	2.91227	-3.28922	-0.774529	-2.13355	-0.372559	5.68575	1.32194	-2.14955	6.4767	-2.50161	-7.47894	-3.66114	-3.54303	7.55762	-4.71276	2.66247	1.6174	-7.85599	5.34746	3.55839	5.40518	5.98439	-3.21089	3.44812	-3.57979	1.94282	-2.82737	3.64201	0.889925	4.9344	-5.57287	1.10623	1.88244	5.10248	-3.66535	3.74266	9.75619	-1.95764	-4.69527
-0.391522	-3.76265	-1.22727	1.76313	-0.60016	3.9783	-2.70869	1.0774	-0.768457	2.57926	-1.29604	2.89055	-2.87272	-1.16345	-0.57958	0.27043	5.87567	1.58748	-1.17015	6.29419	-2.12641	-6.98672	-2.07764	-3.2617	6.98981	-4.13804	0.685285	2.00271	-6.3007	6.37524	3.57546	5.95824	5.96122	-2.03475	4.28273	-3.36958	2.93123	-3.03174	4.25093	2.05718	5.56758	-6.1035	1.50314	2.66494	4.12391	-3.66913	4.23632	9.42512	-1.85379	-3.6518
-0.455243	-2.15716	-1.20959	1.6313	-0.128537	4.20016	-3.28804	1.46351	-0.456806	2.90737	-0.989541	1.47887	-2.44292	-1.90134	0.144618	-0.251188	5.47133	1.24439	-2.33323	4.93417	-1.89337	-5.95367	-0.67916	-2.97742	5.53768	-3.92891	-0.879037	1.77473	-5.25523	5.94316	3.73796	6.0748	5.91611	-2.30192	4.07426	-3.0073	2.99254	-2.08809	4.67558	1.97907	5.63059	-5.47627	0.642271	3.42953	2.50614	-3.55508	5.21784	9.19527	-2.01831	-4.25168
0.315001	-0.872652	-0.636866	4.96221	-0.869597	4.98765	-2.78622	0.979758	-0.84013	0.719149	-1.27103	1.94561	-0.650388	-1.5102	-0.469502	0.61082	6.3161	0.0511605	-3.14628	4.633	-1.41548	-5.74717	1.27278	-3.27009	4.107	-1.39986	-1.50122	2.02454	-4.7398	4.63478	4.34059	7.03386	5.33036	-4.13605	1.55249	-4.84514	1.16865	-2.15801	2.66345	1.71833	6.05155	-4.19935	0.247615	3.2589	1.56106	-4.44414	4.7487	6.88615	-2.92008	-5.29199
0.780589	-0.611004	-1.01464	4.31342	-0.498412	3.535	-3.49987	0.767326	1.67099	-0.368177	-0.74524	1.59156	0.312097	-1.23169	-2.11102	-0.776116	4.85256	0.167817	-2.79555	4.13474	-1.82291	-5.76083	-0.656733	-2.7953	3.20428	-0.609995	-1.87269	2.56846	-4.836	2.87323	4.58282	7.01978	4.3924	-4.41205	-0.529193	-3.22161	-0.769742	-1.7209	1.42635	0.2883	4.17752	-3.94968	1.06837	2.89354	1.67601	-4.40172	4.66674	7.45163	-2.7584	-6.49113
0.630819	-1.22686	-0.129038	4.829	-1.55039	3.23816	-1.88149	0.703969	3.38091	-1.0762	1.46822	0.969109	-0.0468043	-1.698	-1.51299	-0.0823723	4.1664	0.654443	-3.73822	3.62844	-2.07656	-4.97088	-0.611879	-2.78987	2.20351	-1.15838	-2.26386	1.4697	-6.04617	2.69042	4.11594	6.24299	4.60774	-3.87476	-1.80615	-3.72717	-2.02334	-1.98297	1.45243	0.111352	3.33753	-4.89189	1.63565	2.94694	1.09727	-3.83232	3.72555	5.15469	-3.05436	-4.50227
0.14337	-1.8083	0.0915046	3.46792	-0.100589	2.0087	-1.55794	0.701733	3.41483	-1.79225	1.87025	-0.141387	-1.15058	-1.00061	-1.17374	-1.61523	2.41083	0.751991	-4.2955	1.86719	-3.12746	-3.85752	-2.05041	-3.5524	1.32531	-3.32711	-2.6854	0.257911	-7.43526	2.77288	2.18146	4.37258	3.73991	-3.1969	-2.8836	-2.08603	-1.15314	-2.00057	2.14128	1.0504	2.90227	-5.58239	2.08389	3.28072	-0.727416	-2.74436	2.8005	4.19802	-2.29449	-3.1
1.60386	-1.98214	-0.0593929	3.47275	-0.287055	2.52872	-1.83082	-0.0428977	0.669487	-1.5733	1.29252	0.229051	-2.84909	-0.225271	-0.456627	-0.819148	2.92273	0.418241	-6.09279	-0.881013	-3.17308	-0.922811	-1.01476	-2.25485	0.64368	-4.64505	-2.73674	-2.22025	-7.77215	1.84672	1.24236	3.27037	3.71767	-4.86322	-3.3745	-1.85292	-0.636773	-1.28819	2.46728	1.36931	3.36227	-4.7361	1.7441	2.08336	0.82389	-3.12809	2.60078	2.07917	-1.81156	-3.20251
1.12245	-1.0987	-0.124289	1.82042	0.337409	2.84705	-2.52189	-1.37116	-3.0204	-1.42466	-0.0155438	0.866255	-2.86287	0.64633	-1.06431	-1.25388	2.69265	0.950418	-5.3553	-0.0675115	-2.48839	-0.931551	-1.58665	-1.63347	0.531607	-4.26893	-2.06918	-2.87077	-6.66491	0.710912	0.969573	2.54755	1.99963	-5.4454	-3.53216	-0.919325	-0.405555	-1.03493	1.95815	0.56613	2.50218	-3.39456	0.718636	0.00417711	2.71554	-3.7731	2.32878	0.803596	-0.624875	-4.11753
1.4513	-1.75965	-0.311065	-0.0141372	-0.412384	2.31957	-2.35706	-3.05123	-1.00715	-0.217074	-0.706768	0.108987	-2.64576	-0.288241	-1.28897	-1.18326	1.71446	1.42482	-4.81049	-0.544149	-0.899719	-2.66386	-2.60627	-0.746064	0.971143	-2.7351	-2.91931	-2.54134	-5.49592	-0.827572	1.25663	2.81509	1.61222	-4.83746	-3.17575	-1.39258	-1.00096	-0.447714	1.83002	0.0899962	1.50332	-2.07411	-0.895285	-1.99913	2.45516	-4.25239	2.56528	-1.37462	-0.531294	-3.56194
0.308954	-1.23754	0.956527	-0.78164	-0.341204	2.72691	-0.766761	-2.71358	0.261206	0.0623127	0.0415239	-1.08101	-2.50397	-0.730977	-0.428947	-1.44117	1.32509	1.60659	-4.81188	1.16682	-0.591461	-4.17547	-2.47892	-0.788016	0.70497	-1.615	-3.34247	-1.26662	-4.58745	0.212998	0.544726	2.29723	0.918021	-2.61767	-4.05295	-3.5516	-1.00835	-1.27695	1.59417	0.20186	1.38233	-1.39925	-2.27851	-2.61002	-0.307604	-3.87412	1.40727	-2.16842	-0.578655	-2.0869
0.600121	-3.5188	0.577701	-0.0382942	-0.0481863	2.5467	-0.85528	-3.41423	1.99224	0.297293	-0.0552988	-1.27483	-2.60834	-0.594494	0.250833	-2.12195	0.301298	0.894867	-4.68781	1.50268	-0.458998	-3.10145	-1.64672	0.437968	1.06352	-0.967313	-3.74558	-1.31285	-3.95485	1.02027	-0.669961	1.30609	1.22511	-1.94864	-3.58297	-4.29555	-1.07188	-0.994344	0.491434	0.554537	1.44456	-1.02849	-2.34204	-2.81387	-2.5456	-3.28918	1.03105	-1.69884	-0.608898	-1.20099
0.186162	-2.89286	0.471387	0.49316	-0.252993	2.45593	-1.26613	-3.23832	0.142177	0.123987	0.552568	-1.00889	-2.33609	-0.281861	0.683421	-1.95727	0.594006	0.106267	-3.91635	2.07183	-0.721634	-1.96952	0.314833	0.943366	0.354742	-0.598712	-4.6718	-1.33469	-3.5315	1.3846	-0.78789	-0.439149	2.4578	-2.03401	-2.83951	-4.00666	-0.106375	-1.03884	0.15126	0.427012	0.691551	-0.47677	-2.76461	-2.37361	-2.16227	-3.1199	0.697104	-0.56026	-0.0746127	0.0538309
-0.127332	-2.06105	0.359269	0.385489	-0.201901	1.73904	-1.73193	-2.94986	-0.883646	-0.00429596	-0.131603	-0.188512	-1.35785	-0.304608	-0.0156715	-1.10933	-0.224894	-0.495683	-2.61811	1.38352	-0.252553	-1.60459	0.956403	0.557408	0.247484	-0.876291	-3.86795	-1.92742	-3.43417	0.195101	-0.450661	-0.179436	1.90571	-2.31811	-1.27937	-2.59922	-0.692177	-0.726896	-0.0165591	-0.0542067	0.0684206	0.0402548	-1.66471	-2.82527	-1.46259	-2.57172	0.865853	-0.128728	0.242649	0.891647
-0.555245	-0.208742	0.553694	-0.0155176	-0.164345	1.80262	-0.754551	-1.8482	-1.50055	-0.769063	-0.3105	0.108167	-0.510077	-1.00616	-0.0961379	-0.702742	-0.157503	-0.748772	-1.88824	-0.138404	-0.235643	-1.21071	0.998854	0.402433	-0.381613	-1.13055	-3.29276	-2.12906	-3.45813	-0.772603	0.253598	-0.152057	0.729565	-1.53721	-0.430563	-1.26223	-0.433626	-0.562125	0.348561	0.125996	-0.265951	0.230057	-1.18438	-3.83669	-0.42805	-1.84123	0.398325	0.40479	-0.275089	1.71428
-1.03246	0.103338	0.188586	-0.266751	-0.0604136	1.32337	-0.182533	0.0584734	-1.05323	0.226368	0.1454	0.925263	0.163908	-1.06636	0.00685907	-0.00458469	0.128397	-0.44702	-1.53682	-0.700012	-0.285845	-0.439883	0.944389	0.0238777	0.138914	-1.43145	-0.829328	-1.8587	-2.84687	-0.958602	0.280852	0.109221	-0.618665	-0.213873	0.0797693	-0.760789	-1.01278	-0.121593	0.577045	0.321046	-0.645164	0.536871	0.653822	-3.86893	-0.232138	-0.677661	0.318628	0.515147	-0.385027	1.26753
-1.48549	0.0985912	-0.0356503	-0.760244	0.07889	1.33653	-0.211836	0.476629	-0.277623	0.373153	0.367258	0.897398	0.312097	-1.49384	0.293319	-0.282082	0.17877	-0.430577	-1.7912	-0.705542	-0.389596	0.0517853	0.473424	0.531743	0.0185228	-1.29905	-0.394593	-2.25749	-2.36213	-0.045866	0.422467	-0.288954	-0.346795	0.77679	0.555731	-0.521224	-0.544434	0.140476	0.656986	0.447147	-0.720156	0.436187	0.571041	-3.60484	-0.0317272	0.050096	0.469632	1.14608	-0.278132	0.701177
-1.31805	0.413044	-0.246432	-0.674659	-0.323737	1.21814	-0.774697	0.648811	0.141537	1.28039	0.231963	0.953128	0.483424	-1.60535	0.367992	0.307669	-0.152058	-0.0826061	-1.62208	-0.775932	-0.226131	0.0670817	0.0505158	0.551979	-0.0624674	-1.12378	-0.236787	-1.99228	-1.97808	0.460996	0.434439	-0.187259	0.00818168	0.712022	0.750001	-0.218832	-0.825885	0.503267	0.450614	0.324504	-0.797081	1.07975	0.96281	-2.64421	0.33111	0.796966	0.625797	0.94744	0.430381	-0.00691707
-1.40223	0.805813	-0.0425093	-0.869986	-0.300592	1.0239	-0.58667	0.644339	0.198492	1.42471	-0.163663	0.843717	0.740415	-1.88886	0.20191	0.640611	-0.697991	-0.346806	-2.00677	-0.789004	-0.211687	-0.0192335	0.414953	0.325438	-0.5738	-1.37729	0.349969	-2.34612	-2.06118	0.274998	0.100775	0.378321	-0.25751	0.0179687	1.16395	0.429403	-0.803723	-0.142129	0.378043	0.0196235	-0.855837	0.598098	0.807835	-2.86109	1.0258	1.22459	0.119872	0.990822	0.313785	0.430342
-1.49293	0.869297	-0.0897307	-0.555254	-0.628982	1.04494	-0.56164	0.60707	-0.120198	1.66216	-0.196365	0.879778	1.13821	-2.08914	-0.517782	0.76474	-0.983211	-0.443243	-2.09064	-0.720626	-0.272106	-0.366679	0.580752	-0.433646	-0.868867	-1.35848	0.351054	-1.93962	-2.53731	-0.265741	-0.176344	0.840642	-0.694047	-0.32501	0.648383	0.976644	-0.704735	-0.59195	-0.0641834	-0.390002	-0.747988	0.44231	0.79115	-2.81517	1.20522	1.16809	-0.00144639	0.559289	0.372368	0.050667
-2.30597	1.21045	0.328139	-1.21025	-0.879204	0.631469	0.161777	0.340225	-0.145796	1.35872	-0.652265	0.633092	0.762569	-2.40927	-0.763687	0.690814	-0.979126	-0.733218	-2.05806	-0.893583	-0.286902	-0.659495	0.77859	-0.00277411	-0.8623	-1.67367	0.455896	-2.4418	-2.8581	-0.404441	-0.44251	0.710003	-0.563673	-0.722453	0.086494	1.37122	-0.206841	-0.72983	-0.442911	-0.21285	-0.932762	0.156585	0.834466	-3.19975	0.951833	0.765251	-0.129864	0.407073	-0.27604	0.353774
-2.03108	0.87345	0.161413	-0.936245	-1.04733	0.949797	0.145294	-0.65187	-0.267384	0.77774	-0.786278	0.613013	0.594196	-2.35545	-0.825485	0.464072	-0.751087	-0.431688	-1.64149	-0.513982	-0.236876	-0.823384	0.185077	-0.212534	-0.653039	-1.86399	0.0690639	-2.48932	-3.16429	-0.0874121	-0.517648	0.318869	-0.40086	-0.716565	0.219494	1.00248	-0.353106	-0.155819	-0.412862	-0.0660033	-0.460776	0.533469	0.890296	-3.40392	0.637973	0.356741	0.388322	0.752604	-0.333862	-0.185364
-1.82829	0.271244	0.0580011	-1.0025	-0.619811	0.882712	0.120264	-0.595966	-0.62383	0.389806	-0.738828	0.449102	0.327851	-2.30579	-0.0633076	0.0809265	-0.14457	-0.428577	-0.520687	-0.431526	-0.352957	-0.40929	-0.252248	0.380223	-0.409193	-2.1333	-0.171893	-2.51822	-3.20547	0.371512	-0.416275	-0.255316	-0.180583	-1.10812	-0.12795	0.653701	-0.0613134	0.364409	-0.132785	0.356843	-0.626609	0.963416	0.525479	-3.74323	0.0922174	0.189977	0.0466294	0.36978	-0.550125	0.353141
-1.56131	-0.572439	-0.460379	-0.654643	-0.566972	1.16026	-0.0866879	-0.960455	-0.893885	-0.550734	-0.918367	0.590065	0.378068	-2.34102	0.334518	-0.23381	-0.589757	-0.535013	-0.248979	-0.191196	-0.576312	-0.151984	-0.570229	-0.431671	-0.52039	-2.18295	-0.591986	-2.21062	-3.0651	0.218111	-0.480716	-0.827154	-0.267087	-1.36867	-0.0457591	0.285546	-0.463914	0.411347	-0.0891296	-0.0657999	-0.779299	0.773614	0.313712	-3.7022	0.0687279	-0.462799	0.0724419	0.0607815	-0.431817	0.467044
-1.41293	-1.09277	-0.457214	-0.422736	-0.287055	1.44614	-0.327827	-1.19376	-1.53958	-0.619193	-1.19024	0.126197	0.213633	-2.194	0.0467704	-0.826871	-0.790568	-0.851875	-0.298191	-0.651744	-0.816754	0.248999	-0.649525	-0.429204	-0.721334	-2.05582	-0.817036	-2.01796	-3.4907	0.530027	-0.441491	-1.59534	-0.465429	-1.76905	-0.280378	-0.0520758	-0.458743	-0.243827	-0.338591	-0.249867	-1.40011	0.177675	-0.210251	-3.41923	-0.235636	-0.587978	-0.40638	-0.733787	-0.358208	0.100657
-1.59852	-0.970548	-0.601516	-0.392367	-0.664353	1.36634	-0.0879089	-1.40619	-1.51143	-0.941135	-1.07675	-0.111474	-0.247671	-2.50636	-0.0343397	-0.901901	-1.4141	-1.24318	-1.22422	-0.707553	-0.948865	0.144656	-0.619889	-0.869946	-0.91965	-1.61876	-0.988399	-2.50152	-3.27434	0.29609	-0.43385	-1.80343	-0.595494	-1.60345	-0.207153	-0.586987	-0.495679	-0.199823	-0.429304	-0.469324	-1.33865	-0.480852	-0.440949	-3.4977	-0.29311	-0.688793	-0.205042	-0.647023	-0.547462	-0.485307
-1.5748	-0.824594	-0.396011	-0.755412	-0.854749	1.5277	-0.296692	-0.968654	-1.57478	-0.617343	-0.535565	-0.262272	-0.652357	-2.31883	-0.248058	-0.874592	-0.927392	-1.38361	-1.45988	-0.897102	-0.949921	0.0905725	-0.80411	-0.657225	-0.912646	-1.67066	-1.16735	-2.73014	-3.58428	0.165699	-0.151637	-1.27305	-0.479949	-1.07574	-0.327451	-0.829488	-0.636773	-0.522032	-0.313078	-0.194342	-1.2911	-0.566569	-0.853574	-3.43648	-0.684935	-0.655188	0.182468	-0.849471	-0.757448	-0.649833
-2.1455	-0.761704	-0.532399	-1.28273	-1.32943	0.695486	-0.333321	-0.415585	-1.77764	-0.964571	-0.609304	-0.211869	-0.634634	-2.71968	-0.166948	-0.814458	-0.471994	-1.13585	-2.01508	-0.73772	-0.697854	-0.266707	-0.994739	-0.266331	-0.569422	-2.12502	-1.2487	-2.73078	-3.22718	-0.541223	-0.136355	-0.673047	-0.211477	-0.444243	-0.447749	-0.409662	-0.809633	-0.101058	-0.327252	-0.0483084	-1.08623	-0.589019	-0.884697	-3.63805	-0.686434	-0.878871	0.634831	-1.23458	-1.1603	0.00573876
-1.96085	-0.590831	-0.284684	-1.29446	-1.13117	0.684963	-0.94502	-0.358937	-1.68933	-0.362626	-1.07546	-0.547886	-0.541586	-2.32216	-0.620135	-0.851973	-0.159545	-0.784547	-2.0837	-0.63113	-0.527343	-0.418577	-1.14772	0.130979	-0.146522	-3.02772	-1.38084	-2.74362	-3.30204	-0.431286	-0.402012	-0.789605	0.0171411	0.0209127	-0.532182	0.037761	-0.890892	-0.360194	-0.482598	-0.135156	-1.14112	-0.450239	-0.586298	-3.18998	-0.884845	-1.07063	0.327986	-1.37766	-1.07319	0.177225
-1.80317	-0.173737	-0.40155	-0.787852	-0.548631	0.554738	-0.739289	-0.633235	-1.74564	-0.1665	-1.04084	-0.499123	-0.199916	-2.31218	-0.665196	-0.695019	-0.348784	-0.730774	-1.51533	-0.680403	-0.458998	-0.640375	-0.701587	0.287435	0.0320942	-3.40685	-1.31251	-2.36666	-2.95056	-0.324544	-0.323563	-0.974221	-0.0619485	0.157074	-0.776514	-0.0925905	-0.289577	-0.220358	-0.356733	-0.107088	-0.842308	-0.181522	-0.738706	-2.87151	-0.483525	-0.781416	-0.197944	-0.901224	-0.419073	0.484762
-1.61759	0.340067	-0.334807	-0.386155	-0.286618	1.17955	-0.769203	-0.534846	-1.27081	0.00680549	-0.738187	-0.261042	-0.212716	-2.07139	-0.601467	-0.558752	-0.691865	-1.13296	-1.33373	-1.17212	-0.82468	-0.367772	-0.134506	-0.0787812	-0.484492	-2.9698	-0.955681	-2.28832	-2.71249	-0.274689	-0.0283601	-0.9531	-0.636893	-0.0225116	-1.26817	-0.662145	0.435843	-0.788013	-0.347662	-0.715628	-1.09125	0.503536	-0.529185	-2.56313	-0.0981974	-0.432345	-0.958444	-0.324325	-0.0806993	-0.0626027
-1.81992	0.0475668	-0.509448	-0.702957	-0.756495	0.886658	-0.716701	-0.297071	-1.11914	-0.0184812	-0.429124	0.538843	-0.0167728	-2.00232	-0.333031	-0.287875	-0.676208	-1.25784	-0.8021	-1.48385	-1.09066	-0.4153	0.0769476	-0.326051	-0.973498	-2.80581	-0.394593	-2.20933	-2.59308	-0.511182	0.302501	-0.147363	-0.949853	-0.451603	-1.26294	-0.702072	0.491985	-0.984566	-0.437808	-0.584442	-1.04757	0.715789	-0.17239	-2.72595	0.603988	-0.0668912	-0.850677	-0.101329	-0.171237	0.03548
-1.89573	-0.211708	-0.337182	-0.654643	-0.946454	0.745471	-1.41753	0.264197	-0.94572	0.0536783	-0.629181	0.718325	-0.219609	-2.09608	-0.0897006	-0.410349	-0.492415	-1.27095	-1.40929	-1.07458	-0.990435	0.0856558	-0.0824438	-0.429697	-1.13504	-2.51544	-0.41285	-2.62032	-2.82778	-0.188401	-0.21837	-0.26705	-0.421868	-0.749685	-1.26593	-0.908168	0.149221	-0.995322	-0.531356	-0.461392	-1.40088	0.589254	0.455531	-2.96106	0.471548	0.0377042	-0.672248	-0.210163	-0.487737	-0.0657667
-1.91573	-0.824594	-0.291543	-1.04668	-1.32594	0.998906	-1.15014	0.241836	-0.471525	0.199231	-1.03763	0.674889	-0.552909	-2.06501	-0.156649	-0.373662	-0.247358	-1.06675	-1.51187	-0.960453	-0.676188	-0.00557601	0.0657341	-0.0684166	-0.631588	-2.27472	-0.560352	-2.47583	-3.00633	0.0941124	-0.735675	-0.269397	-0.449055	-1.03084	-0.659205	-0.365037	0.108591	-0.698538	-0.34426	0.106267	-0.930056	0.251147	0.311145	-3.10271	0.0407404	0.149021	-0.296677	-0.196464	-0.477847	-0.0480485
-1.95945	-0.1061	-0.426612	-0.838236	-1.20978	1.48034	-0.669084	0.0241862	-1.11978	-0.122711	-1.00878	0.172092	-0.513031	-2.43479	-0.320156	-0.540823	-0.0948776	-1.06475	-1.60683	-1.10324	-0.306102	-0.000659325	0.263572	-0.253499	-0.562855	-1.91289	-0.780522	-2.25107	-3.1875	-0.0465052	-0.842397	-1.13224	-0.60847	-1.11622	-0.0562198	-0.491278	0.41442	-0.714184	-0.413429	0.0688437	-0.904157	0.221894	-0.0167732	-3.08447	-0.0427223	0.221691	-0.317327	-0.0678411	-0.296391	0.0550965
-2.00038	0.146649	-0.320826	-0.450344	-1.12637	1.92276	-0.125148	-0.320923	-0.961078	0.228218	-0.629181	0.275356	-0.424906	-2.11217	-0.640735	-0.853904	-0.441361	-0.944534	-1.57494	-1.31693	-0.261008	-0.142151	0.124204	0.0895202	-0.533086	-1.66766	-0.55746	-1.82981	-2.54105	-0.139824	-0.578268	-1.02663	-1.0654	-0.943254	-0.0861075	-0.175969	0.689222	-0.678981	0.0543106	-0.0291898	-0.658307	0.472243	-0.213139	-3.06949	0.100714	0.180945	-0.457359	-0.401194	-0.42497	-0.26826
-1.64875	0.532299	-0.352219	0.294382	-1.022	2.09464	-0.186196	-0.589258	-1.06283	0.987434	-0.328454	0.164307	-0.0226807	-1.87166	0.18131	-0.658883	-0.608137	-0.907648	-0.901218	-0.839282	-0.286373	-0.233929	-0.358776	-0.608857	-0.726587	-1.37954	-0.694659	-1.75531	-2.20229	-0.0509794	0.15248	-1.02507	-0.536795	-0.707733	-0.594946	-0.560564	0.398907	-0.677514	0.65812	-0.0300034	-0.773501	0.615105	-0.152176	-2.87932	0.467549	0.126757	-0.358627	-0.545039	-0.302478	-0.275221
-1.36921	0.378039	0.0413813	0.731969	-0.611514	2.15602	-0.0207563	-0.531119	-0.317939	1.30876	0.152453	0.300762	-0.00200323	-1.25832	0.515407	-0.406763	-0.550957	-0.44302	-1.0038	-0.3365	-0.20059	0.418351	-0.575035	-0.228821	-0.4591	-1.21781	-0.463283	-1.66027	-1.82348	0.317183	0.563065	-0.588562	0.262751	-0.539923	-0.956587	-0.387937	0.232696	-0.417889	0.823104	0.255555	-0.558575	0.658644	-0.164368	-2.68752	0.28713	0.258657	-0.0320987	-0.303015	0.00926756	-0.108797
-1.66642	0.778521	0.164315	0.347528	-0.849509	2.07271	-0.0250296	-0.159176	-0.070283	1.3914	0.038959	0.233559	0.320466	-1.24972	0.610679	0.203676	0.00314537	0.117599	-0.976769	0.347284	-0.0154585	0.115702	-0.536589	-0.536305	0.0491678	-0.762702	-0.117303	-1.80733	-1.86503	0.234091	0.686851	-0.207598	0.386329	-0.177809	-0.37303	0.385365	0.11524	0.222129	0.689869	0.306809	-0.418255	0.759328	0.0201256	-2.64649	0.292128	0.305704	0.36735	0.302044	0.211265	0.182288
-2.13201	0.398805	0.302814	-0.172193	-0.420681	1.69432	0.146515	-0.381298	-0.0459653	1.02876	0.28839	0.104889	0.286988	-1.39036	-0.175317	0.175265	0.387069	0.264698	-0.769522	0.475996	0.285578	0.330397	-0.057614	-0.115304	0.268936	-0.936471	0.00633917	-1.76238	-1.78605	0.540253	0.67921	0.0349054	0.41815	-0.0328157	0.00579719	0.603792	0.158824	0.569273	0.022561	0.423554	0.00618491	1.20492	-0.156347	-2.9171	0.28763	0.321666	0.623539	0.00978907	0.442934	0.639796
-1.55433	-0.0598217	0.276433	-0.149416	-0.46173	1.82936	0.0885193	-0.182283	-0.287222	1.1447	-0.0745351	0.384767	0.241695	-1.55375	-0.381955	-0.00927402	0.747847	0.206259	-1.236	0.702751	0.157166	0.0687205	0.567937	-0.095562	0.26018	-0.658139	-0.05982	-1.81439	-1.57307	0.505099	0.33867	0.074801	0.112914	0.442644	-0.381996	0.887395	-0.132969	0.824009	0.208523	0.510198	-0.0351767	1.25935	-0.379665	-2.71357	0.201169	0.0339236	0.680649	-0.422505	0.362288	0.757495
-0.776644	-0.769417	0.419944	0.441395	-0.118056	1.66494	-0.0323553	-0.587767	-1.07371	0.531657	0.075508	-0.0623003	0.191971	-1.40812	0.243752	-0.546891	0.719938	-0.213706	-0.890128	-0.108237	-0.0328971	0.432009	0.322843	0.144305	-0.378548	-0.920674	-0.581502	-1.77137	-1.25677	0.976168	0.755876	-0.442278	-0.0912982	0.514036	-0.645755	0.293767	0.0731329	0.236797	0.285629	0.215894	-0.211833	1.91515	-0.404692	-2.42669	-0.111691	-0.372696	0.378965	-1.32362	0.650828	0.751167
-0.46036	-0.0788075	0.203095	0.224672	-0.526797	1.65266	-0.238087	-0.463289	-0.968758	0.189979	-0.129038	0.335184	0.464223	-1.34126	0.313919	-0.66109	0.314913	-0.297699	-1.55068	-0.703531	-0.230182	0.387759	0.352478	-0.020542	-0.667486	-1.12529	-0.65218	-2.18557	-1.57044	0.521078	0.320331	-0.769266	-0.437006	0.868055	-0.787722	-0.176556	-0.0709167	0.385433	0.367838	0.230538	-0.834963	1.60494	-0.363301	-2.14404	-0.418054	-0.694043	0.0450161	-1.281	0.343077	0.33479
-1.4734	0.096218	0.0134178	-0.0210392	-0.490551	1.34793	-0.402305	-0.356701	-0.62447	0.264606	-0.157892	0.453609	0.375114	-1.16872	0.0583576	-0.267739	0.195107	-0.339251	-1.48137	-1.02531	0.0129013	0.0763687	0.36209	-0.253499	-0.549722	-1.40136	-0.774737	-1.94283	-1.82985	0.397079	0.146877	-0.626111	-0.586226	0.273363	-0.530687	-0.296338	-0.13223	-0.0438525	0.311709	-0.217121	-0.974124	1.52874	0.235422	-2.46511	-0.446042	-0.429615	-0.154385	-0.663006	0.148307	-0.105633
-1.44968	0.27955	-0.275715	-0.95557	-0.791866	1.33214	0.163608	-0.134579	-0.269944	0.708664	-0.302806	0.868304	0.47407	-1.36429	-0.681933	0.105201	0.0576026	-0.558344	-1.35938	-0.750793	0.206664	-0.319151	0.550316	-0.401071	0.0675547	-1.3991	-0.384832	-2.00383	-2.35614	-0.0407526	-0.250208	-0.185694	-0.325169	0.347699	-0.727199	-0.649814	-0.359016	0.00553004	-0.0755226	-0.157122	-0.853131	0.940286	0.289968	-2.44786	-0.121187	-0.0946153	0.104062	-0.771841	-0.295821	-0.242948
-1.8855	0.27421	-0.166499	-0.892762	-0.392733	1.1721	0.197795	-0.0339531	-0.682065	0.39474	0.0896146	0.456478	0.165878	-1.51242	-0.291188	-0.17809	0.310829	-0.433688	-1.45157	0.065223	0.183236	-0.511448	0.589563	-0.33	-0.233641	-1.56159	-0.361875	-1.58514	-2.47929	0.179122	0.175149	-0.131718	-0.404567	0.413204	-1.33018	-0.148372	0.000738716	-0.419844	-0.507544	-0.450205	-0.639752	0.780417	0.248898	-2.34919	-0.240634	0.0984031	-0.0524261	-0.208641	-0.222402	0.0126995
-1.25665	0.0778255	-0.174149	-0.966614	-0.781822	1.39923	-0.0665421	-0.426766	-0.746699	0.0888329	0.0376766	0.10284	0.158985	-1.92658	0.295251	-0.421383	-0.456337	-0.732329	-1.42245	-0.408398	-0.0628422	-0.292929	-0.0127601	-0.0170871	-0.298433	-1.39609	-0.579333	-1.96466	-2.7458	0.0787723	0.285182	-0.196646	-0.548226	0.360211	-1.49606	-0.429038	0.146266	0.229463	-0.721854	-0.0788168	-1.05221	0.338905	-0.103084	-2.40259	-0.111691	-0.459859	-0.0940487	-0.977332	-0.279083	0.274675
-1.67991	-0.0212568	-0.0863012	-0.769907	-0.581819	1.57505	-0.542105	-0.430493	-0.490083	-0.102359	0.02357	-0.257764	-0.245701	-1.7815	0.185173	-0.770875	-0.511475	-0.333474	-1.86745	-0.629119	-0.0235613	-0.208799	0.239543	0.280525	-0.534837	-1.79554	-0.98876	-2.15218	-2.95056	0.209163	0.107143	-0.515029	-0.66099	-0.0342877	-0.996936	-0.390285	0.124843	0.251954	-0.548365	0.240301	-1.17397	0.0769907	-0.40405	-2.67417	-0.130683	-0.66863	-0.243116	-0.417177	-0.21175	0.33479
-1.5027	-0.432418	0.0126263	-1.01148	-0.879641	1.69344	-0.623298	-0.344775	-0.715342	0.0764979	0.242222	-0.611402	-0.472661	-1.9571	-0.119956	-0.736947	-0.237828	-0.331474	-1.65812	-1.25961	0.0164242	-0.226827	-0.0904534	-0.0254775	0.0320942	-1.87678	-1.09107	-2.53363	-2.75067	0.253905	-0.467981	-0.765355	-0.275738	-0.743797	-0.408148	-0.671539	-0.0916008	0.526736	-0.107272	0.568571	-1.1156	0.158626	-0.289503	-2.72237	-0.372575	-0.769234	-0.0201604	-1.21327	-0.300766	0.270246
-1.81666	-0.378428	-0.153308	-1.08947	-0.811954	1.41282	-0.557367	-0.33583	-1.17162	-0.165884	0.337763	-0.812602	-0.647434	-1.94462	-0.565418	-1.03072	-0.00978821	-0.12438	-1.99914	-1.31441	-0.118857	-0.806995	-0.0351871	-0.217963	-0.515575	-2.60646	-1.2205	-3.09168	-2.60768	0.128628	-0.624624	-0.941365	-0.27203	-0.567892	-0.242271	-1.48066	-0.0539263	0.0104194	-0.0324339	0.00619986	-0.76461	0.53415	-0.454425	-2.66082	-0.5405	-0.611291	-0.339913	-0.593748	-0.196914	0.40503
-2.11713	-0.198062	-0.381765	-1.55881	-0.731167	1.13527	-0.806442	-0.300798	-1.65029	-0.477341	0.319809	-0.631891	-0.641034	-2.02839	-0.396117	-0.823837	-0.346061	-0.39258	-2.55088	-1.15855	-0.544958	-0.957227	-0.442877	-0.713984	-0.505506	-2.64332	-0.912117	-2.90802	-2.73195	-0.113618	-0.747901	-0.980479	-0.511771	-0.835061	-0.687598	-1.11544	-0.123366	-0.451625	-0.173039	-0.402409	-0.795921	-0.0570276	-0.673893	-2.82429	-0.667443	-0.26264	-0.6032	-0.639413	-0.514937	0.118376
-2.11434	-0.253833	-0.535301	-1.26202	-0.427232	1.02565	-0.828419	-0.196445	-1.28489	-0.514346	-0.1829	-0.179087	-0.444106	-1.97097	-0.647172	-0.603715	-0.727942	-0.297255	-2.54464	-0.911683	-0.593399	-0.889487	-0.504551	-0.0457132	-0.357972	-2.65837	-0.928024	-2.88362	-2.92173	-0.483698	-0.896139	-0.742669	-0.849137	-0.553171	-1.10154	-1.04028	-0.147743	-0.557235	-0.251279	-0.702814	-1.07656	-0.406019	-0.783947	-2.8409	-0.15967	-0.0431577	-0.538024	0.361408	-0.531294	0.225317
-2.32969	-0.46505	-0.544534	-1.50428	-0.386183	0.912966	-0.669695	-0.215079	-0.959159	-0.31637	-0.599045	0.364688	0.102861	-2.33326	-0.925907	-0.165953	-0.812351	-0.667446	-1.70525	-0.50644	-0.395057	-1.03535	-0.655131	-0.19674	0.310963	-2.24839	-0.314696	-2.60363	-3.11413	-0.34308	-0.845708	-0.457924	-0.895788	-0.574516	-0.618856	-0.346835	-0.421068	-1.09751	-0.0471747	-0.336307	-1.01201	-0.481532	-0.382232	-2.81778	-0.127684	0.263487	-0.410574	0.57375	-0.797581	-0.128413
-2.16364	-0.271632	-0.687517	-1.45804	-0.432909	0.687593	-0.450533	-0.177065	-0.351216	-0.0160142	-0.640723	0.337642	0.979682	-2.37598	-1.17696	0.151818	-0.828688	-0.648336	-1.08836	-0.450632	-0.408972	-1.39427	0.0969716	-0.303841	-0.278733	-2.44473	-0.090369	-2.84444	-2.99547	-0.277246	-0.565787	-0.188041	-1.26683	-0.505331	0.0125219	-0.40379	-0.685529	-0.705383	-0.146959	-0.342002	-1.04641	0.214411	0.285155	-3.09554	0.0337435	0.476669	-0.288933	1.04638	-0.373424	0.120274
-2.41062	0.614175	-0.73342	-1.28273	-0.72287	0.902443	-0.691061	0.276868	-0.163074	0.308395	-1.11842	0.93141	1.67878	-1.92409	-0.977406	0.483657	-1.2378	-1.11341	-1.35037	-0.651242	-0.47309	-1.35985	0.591966	-0.805784	-0.75373	-2.2341	0.569235	-2.69353	-2.99023	-0.288751	-0.0963662	0.215609	-1.16889	-0.314706	0.990597	0.282023	-0.335377	-1.22512	0.11781	-0.437392	-1.02515	0.667488	1.09757	-3.23459	0.256644	0.860815	-0.800343	1.20392	-0.387309	-0.21384
-1.88503	1.10781	-0.74872	-1.10672	-0.879204	1.15588	-0.755772	1.09156	-0.0741226	0.607517	-0.849116	1.23301	2.25184	-1.63559	-0.773987	0.854665	-1.23916	-1.24318	-1.76764	-0.825707	-0.833664	-1.04354	1.49225	-0.979021	-1.65425	-2.42743	0.686369	-2.31336	-2.89141	-0.0465052	-0.223719	0.627865	-1.1794	0.318995	1.07951	0.885633	-0.15513	-1.12	0.087761	-0.946271	-1.06187	0.307611	1.59041	-3.13788	0.905853	1.28025	-0.891655	1.50151	-0.347176	-0.303063
-1.81712	1.21519	-0.818629	-0.805797	-1.05694	1.50446	-0.593385	1.24511	-0.0952406	0.572363	-0.915802	1.4547	1.72013	-2.07028	-0.409635	0.929694	-1.06422	-0.878762	-2.33393	-1.13793	-0.79544	-0.218632	1.53149	-0.825033	-1.36488	-2.12577	0.545013	-2.27483	-2.91836	0.351059	-0.509243	1.00414	-0.825658	0.472084	1.1901	0.951396	0.101943	-1.05448	0.524885	-0.86878	-0.689231	0.44367	1.53618	-2.6377	0.8014	1.34473	-0.862293	1.5076	-0.435621	-0.603007
-1.39154	0.472968	-0.757162	-0.793373	-0.79143	1.66318	-0.407189	0.214257	-0.0638836	0.676593	0.014593	1.09614	0.903865	-2.45476	-0.60726	0.607234	-0.670082	-0.269702	-1.84596	-0.6618	-0.748761	0.071452	1.2023	-0.670551	-1.20421	-2.13255	0.0542413	-2.27804	-2.61105	0.579882	-0.656462	0.800746	-0.686324	0.491956	0.788108	0.516891	-0.130753	-0.333303	0.249344	-0.878543	-0.449566	0.678372	1.12549	-2.46577	0.93484	1.13407	-0.392828	0.964945	-0.361441	-0.472652
-1.34456	0.472375	-0.566957	-0.482783	-0.421991	1.84734	-0.405968	-0.209862	-0.31602	0.410158	0.614765	0.955177	0.1452	-2.09857	-0.10515	0.165058	-0.0349747	0.281586	-1.61861	-0.495882	-0.365464	0.871233	0.133816	-0.0940814	-0.293618	-1.6827	-0.230822	-1.96017	-2.38421	0.691098	-0.124129	0.224214	-0.47099	0.182834	0.19932	-0.120775	0.472778	0.126786	0.544728	-0.607425	-0.348674	1.58657	0.474783	-2.18442	0.256144	0.642593	-0.244729	0.522757	0.0406513	-0.211942
-1.19758	0.1953	-0.198155	-0.0714238	-0.177009	2.11261	-0.362014	-0.594476	-0.426089	0.351567	1.2797	0.623667	0.160462	-1.56818	-0.230034	-0.0947852	0.313551	-0.0386098	-1.3975	-0.61303	-0.262417	0.81114	-0.231423	0.166021	-0.143458	-1.13506	-0.318672	-1.44771	-1.8145	0.533862	0.392667	-0.0988625	-0.288713	0.630325	-0.0816244	-0.303971	0.4255	-0.158264	0.411494	-0.592171	-0.570172	1.10356	0.434996	-1.77086	0.410575	0.408829	-0.251182	0.280734	0.134612	0.0405423
-1.29572	0.436183	-0.148296	-0.40203	-0.169586	1.77324	0.068984	-0.272473	-0.998835	0.112886	0.600017	0.348706	0.362313	-1.38454	-0.00923421	-0.226086	-0.101004	-0.271479	-1.77179	-1.01425	-0.344502	0.52925	-0.253049	0.304216	-0.0629052	-0.852971	-0.479732	-1.41496	-2.21764	0.565181	0.257928	-0.497037	-0.307559	0.180626	-0.480625	-0.367973	0.568811	-0.385619	0.460819	-0.195969	-0.672996	0.453875	0.254032	-2.12776	-0.081205	0.265378	-0.201816	0.532651	-0.0436094	0.000676432
-1.83852	0.592223	-0.198419	-0.6084	-0.245133	1.26023	-0.123317	-0.238186	-1.01163	0.300377	-0.0463219	-0.00288257	-0.00101859	-1.79648	-0.0748948	-0.40897	-0.539384	-0.614117	-1.49593	-1.04945	-0.385545	-0.192956	0.338061	-0.0773006	-0.425829	-0.997403	-0.717074	-1.82595	-2.59907	0.244957	-0.281282	-0.517376	-0.386648	-0.416274	-0.438035	0.138167	0.296964	-0.303478	-0.160566	-0.205121	-0.976057	0.370198	0.237989	-2.83145	-0.0132355	0.105334	-0.309906	0.425339	-0.473282	-0.492268
-2.1762	0.20954	-0.426612	-0.765765	-0.650816	0.777918	-0.924875	-0.0466245	-1.44871	0.157909	-0.563778	-0.274565	-0.343181	-2.17042	-0.201066	-0.469379	-1.08872	-0.45813	-1.25957	-0.95643	-0.372686	-0.593393	0.174665	-0.161205	-0.240208	-1.36676	-0.710747	-2.78536	-3.27846	-0.208854	-0.684989	-0.881131	-0.468519	-1.27961	-0.816115	0.392998	0.271109	-0.277564	-0.743398	-0.107901	-1.10246	0.18924	-0.0783781	-3.79859	-0.573485	-0.220004	-0.538024	0.286061	-0.943658	-0.547954
-2.54365	0.0446003	-0.380182	-0.91899	-1.37878	0.619631	-1.31375	-0.277691	-1.52742	0.0660132	-1.10881	-0.365126	-0.549463	-2.76212	-1.08169	-0.429934	-0.678931	-0.391469	-1.71565	-0.651242	-0.341155	-1.08615	-0.0880505	-0.33148	-0.548846	-2.45451	-0.643684	-3.28305	-3.73101	-0.942622	-0.844944	-0.949188	-0.820097	-1.63289	-0.529193	0.34074	-0.105636	-0.421311	-1.45833	-0.312307	-0.984174	0.408295	-0.47496	-4.39515	-0.883346	-0.486743	-0.699352	0.0333826	-1.52416	-0.363179
-2.63714	-0.657875	-0.69253	-1.16953	-2.00586	0.473621	-1.09398	-0.60342	-1.50567	-0.127645	-1.28386	-0.628203	-0.728667	-2.99209	-1.84902	-0.656677	-1.14454	-0.279923	-2.44483	-0.707553	-0.596746	-1.23639	-0.242636	-0.45931	-0.513386	-3.21879	-0.736596	-3.62212	-4.25281	-1.16569	-0.863792	-1.3943	-1.43675	-1.8375	-0.617362	-0.323348	-0.86282	-0.391486	-1.97369	-0.244579	-0.813703	-0.381529	-0.774322	-4.49545	-1.22769	-0.383828	-0.886492	-0.586898	-1.58807	-0.657427
-2.73063	-0.364188	-0.934968	-1.77553	-1.85913	0.0925923	-1.04758	-0.783056	-1.49799	-0.317604	-1.84491	-0.364716	-0.526816	-3.1111	-2.38525	-0.937208	-1.2943	-0.744551	-2.61534	-0.750793	-0.923675	-1.42158	-0.667146	-0.837865	-0.91177	-3.92139	-0.957127	-3.41277	-4.51296	-1.64187	-0.762674	-1.17839	-1.84363	-1.9376	-0.72421	-0.716164	-1.45158	-0.459937	-2.02415	-0.579561	-1.13648	-0.488335	-0.809295	-4.46028	-1.06077	-0.543661	-0.853581	-0.433921	-1.70638	-0.963065
-2.5376	-0.366561	-1.34519	-1.68856	-1.9111	-0.234505	-1.03293	-0.689138	-0.900284	-0.00799645	-1.49161	0.0966933	-0.389459	-3.16547	-1.88957	-0.94107	-1.47741	-1.07652	-2.60979	-1.26614	-1.11127	-1.38935	-0.50375	-0.849217	-0.837347	-3.35119	-0.821736	-3.28498	-4.53654	-1.51212	-1.14346	-1.23159	-1.95794	-2.05389	-0.545631	-0.578767	-1.67615	-0.757699	-1.83649	-0.777865	-1.49598	-1.17884	-0.519559	-4.3297	-0.909335	-0.53589	-0.882298	-0.452948	-1.69915	-1.00167
-2.49155	0.477714	-1.48237	-2.28766	-1.60454	-0.0981412	-1.44317	-0.81138	-1.04363	-0.0974248	-1.33836	0.457297	-0.0802821	-3.32248	-1.88635	-0.456415	-1.31472	-1.11852	-2.65	-1.50849	-1.0498	-1.20743	-0.701587	-0.581711	-0.933659	-3.01719	-0.383928	-2.96517	-4.31607	-2.06373	-1.35028	-0.793517	-1.4454	-1.91478	-0.503041	-0.264044	-1.49368	-1.33856	-1.37839	-0.921458	-1.83305	-1.39449	-0.0302493	-4.83802	-0.318099	-0.386558	-0.633852	-0.0229374	-1.72654	-0.720073
-2.33946	0.445676	-1.29981	-1.80245	-1.69625	0.352604	-0.592164	-1.09462	-0.902844	0.580997	-0.93055	0.52614	-0.374689	-3.12497	-1.26837	-0.129817	-0.755852	-0.778325	-2.49959	-1.23749	-0.792445	-0.818468	-0.424454	-0.306309	-1.3084	-2.85922	-0.383386	-2.67298	-3.88972	-1.70132	-1.79194	-0.565094	-1.17631	-1.5799	-0.0689221	-0.278723	-0.822191	-1.27793	-1.25763	-0.755696	-1.72443	-1.02781	0.138523	-4.61854	-0.167167	-0.1948	-0.551252	0.126234	-1.47585	-0.414435
-2.32178	0.4967	-0.891704	-1.74792	-1.02287	0.955497	-0.372392	-0.727152	-1.09547	0.541525	-0.764477	0.225773	-0.559309	-2.45504	-0.936851	-0.170918	-0.629919	-0.431688	-1.94993	-0.906152	-0.592166	-0.227919	-0.653529	0.152695	-0.978313	-2.86523	-0.42225	-2.46684	-3.29044	-1.65082	-1.34977	-0.26001	-0.868292	-0.667252	0.0394209	-0.23997	-0.506759	-0.727874	-0.786487	-0.224037	-1.33014	-0.857736	0.430504	-4.36194	0.0637301	-0.00682238	-0.262475	0.273884	-1.03115	-0.487206
-2.1269	-0.229507	-0.0678348	-0.602188	-0.837282	1.53121	-0.112328	-0.379807	-0.532319	0.700029	-0.717668	0.216758	-0.574571	-1.75654	-0.681933	-0.462483	-0.806225	-0.40769	-1.53197	-0.397337	-0.271049	0.140286	0.0401033	-0.0151129	-1.00983	-2.09117	-0.465813	-2.15732	-2.70238	-0.736809	-0.611889	-0.472005	-0.667787	0.00840061	0.0640782	-0.087306	-0.494201	-0.346015	-0.779683	0.265114	-0.755333	-0.249551	0.183443	-3.56967	-0.519009	-0.154684	0.183758	0.621698	-0.547462	0.157609
-1.6427	-0.304264	0.097836	-0.517983	-0.273517	2.0144	-0.398032	0.156863	-0.464486	0.394123	-0.284852	0.206923	-0.445583	-1.39536	-0.777206	-0.473241	-1.38279	-0.267924	-1.30046	-0.677889	-0.181213	0.294342	0.433375	0.000680762	-0.390368	-1.83089	-0.0130025	-2.08539	-2.5418	0.147803	0.0495796	-0.725459	-0.632259	0.429396	-0.0061579	0.235637	-0.449878	-0.350904	-0.191182	0.555757	-0.698509	-0.0475034	0.387188	-3.36582	-0.124686	0.0853812	0.143104	0.89797	0.018968	0.140523
-1.5134	-0.582525	-0.159112	0.0445298	-0.393607	2.18145	-0.703881	-0.217316	-0.201471	0.0191404	0.0626838	0.246262	-0.1945	-1.24972	-1.03727	-0.379179	-1.29089	-0.557233	-1.57286	-0.695486	-0.106879	0.21349	1.01888	-0.256954	-0.701633	-1.73837	0.00272391	-1.82788	-2.49239	0.345306	0.498115	-0.694951	-0.519803	0.397747	-0.260951	0.168113	-0.330206	-0.564569	-0.335189	0.186403	-0.967166	0.4668	0.39136	-2.80931	-0.0607142	-0.112468	-0.0527487	1.15293	0.29952	0.234177
-1.32735	-0.363595	-0.627897	-0.417214	-0.228975	1.89426	-0.879699	-0.483415	-1.12042	-0.590823	0.407655	0.0868586	-0.276225	-1.1493	-1.2497	-0.443726	-0.876338	-0.425688	-1.56108	-1.10626	-0.295885	0.235888	0.600776	-0.116785	-0.552349	-2.20551	-0.463825	-2.14576	-2.60543	-0.0541752	0.443099	-0.941365	-0.576031	0.277043	-0.694323	0.023669	0.278496	-0.498074	0.335521	0.19047	-1.43335	0.44299	0.08526	-2.63672	-0.0752077	-0.659808	-0.147287	0.687912	0.266615	-0.125882
-1.34037	-0.415213	-0.764285	-0.67742	-0.00364409	1.693	-1.05735	-0.968654	-1.44999	-0.605625	0.370464	-0.0286985	-0.40029	-1.00921	-0.895652	-0.790736	-0.530535	-0.453464	-1.46612	-0.899113	-0.182094	0.469703	0.104981	0.513976	-0.77737	-1.8166	-1.10716	-2.26841	-2.48004	-0.592357	0.620118	-0.971874	-0.602291	0.455156	-1.17178	-0.325697	0.226047	-0.287343	0.162599	-0.124173	-1.22693	0.181076	-0.0982714	-2.47553	-0.694431	-1.03177	0.0233981	0.066109	0.169991	-0.183466
-1.28549	-0.16899	-0.899354	-0.583552	0.235661	1.67195	-0.747225	-0.8807	-1.80196	-0.378045	-0.016185	-0.294644	-0.692728	-1.29965	-0.495251	-0.915693	-0.987976	-0.361249	-1.46196	-0.960955	-0.235819	0.971205	-0.542997	0.350116	-0.866678	-1.8008	-1.00883	-2.21062	-2.27529	-0.480502	0.883228	-1.09313	-0.890227	0.490484	-1.51474	-0.515939	0.141833	-0.0981244	0.568541	-0.0556304	-1.20374	0.270195	-0.0183775	-2.40259	-0.780892	-1.19392	0.0856708	-0.583854	0.645312	-0.243581
-1.45014	0.0505334	-0.972429	-0.33508	0.363174	1.50534	-0.822314	-0.60342	-1.26569	-0.186236	-0.202777	-0.258993	-0.365335	-1.47248	-0.0594452	-1.30684	-1.25141	-0.476573	-1.30185	-0.842802	-0.166417	0.934057	-0.636709	-0.020542	-1.07857	-1.55783	-0.672787	-2.21511	-1.84781	-0.148772	0.794591	-0.396907	-1.28135	0.398483	-1.16431	-0.872351	-0.163256	0.104295	0.227232	-0.391629	-1.06767	0.423942	0.0996987	-2.35765	-0.514011	-0.381517	-0.315713	-0.715521	0.682973	-0.0613371
-1.76596	0.424317	-0.637394	-0.147346	0.101161	1.72238	-0.464574	-0.669759	-1.27337	-0.426768	-0.0264444	-0.145485	-0.332842	-1.7496	0.337093	-1.1474	-1.33786	-1.0883	-1.78912	-0.885035	-0.454242	0.94389	-0.165744	-0.55654	-1.20815	-2.0671	-0.372721	-2.27869	-1.97321	0.055123	0.453287	0.0755833	-1.44324	-0.272017	-0.904284	-0.302797	0.147743	-0.307878	0.403556	-0.362138	-1.24433	0.583811	0.0226925	-2.44753	-0.352084	-0.0818034	-0.625463	-0.589181	0.844457	-0.364444
-2.09294	0.467035	-0.544534	-0.493826	-0.00408078	1.85436	-0.658096	-0.320177	-1.28937	-0.247294	0.172331	0.032768	-0.044835	-1.7349	0.000421755	-0.935278	-0.979126	-0.978087	-1.32888	-0.867941	-0.406506	-0.0126779	-0.271471	-0.514095	-0.925341	-1.75868	-0.460029	-3.00435	-1.81188	0.217472	-0.126421	-0.127806	-1.36384	-0.426579	-0.508272	0.0753399	0.503804	-0.309345	0.446645	-0.101393	-1.00969	0.541633	-0.430681	-3.10499	-0.438045	0.0719392	-0.666763	-0.247456	0.361146	-0.487839
-2.32923	0.283703	-0.292862	-0.823052	-0.368279	2.13322	-0.00671526	-0.560934	-1.32072	-0.273815	-0.16174	0.312236	-0.13296	-1.58455	-0.103219	-0.562614	-0.734069	-0.776548	-1.80645	-0.464709	-0.311563	-0.164549	-0.707194	0.0391779	-0.285738	-2.51995	-0.326084	-3.22397	-2.37935	0.104978	-0.545411	-0.391431	-1.06972	-1.03452	-0.54339	-0.0133227	0.415897	-0.0873678	-0.0466078	0.318809	-0.758812	-0.0808379	-0.387045	-3.40555	-0.198652	-0.000101394	-0.532861	-0.0221763	0.0492106	-0.356218
-2.60365	0.111051	-0.183118	-1.10465	-0.464787	1.90653	0.206342	-0.515466	-0.826051	-0.255312	-1.08188	0.258555	0.456346	-1.87804	-0.783643	-0.577786	-0.295688	-0.0341657	-1.59782	0.319128	0.23062	-0.49943	-0.72081	0.213402	0.290825	-2.26193	-0.0878383	-3.19764	-2.86147	-0.165391	-0.681678	-0.752839	-1.07405	-0.909398	-0.449991	0.0101641	0.505282	0.30427	-0.460486	0.487622	-0.496726	-0.22234	-0.395387	-3.61363	0.22066	0.0656383	-0.16471	-0.108939	-0.506568	0.217724
-2.41853	0.305655	0.180671	-1.41041	-0.703655	1.7443	-0.028082	-0.731625	-0.584794	-0.591439	-1.03699	0.293796	0.717768	-2.12548	-0.723776	-0.619438	-0.45906	0.0329398	-1.97627	0.153713	0.201908	-0.313142	-0.319528	0.429084	0.317092	-2.73735	0.0459262	-3.38901	-3.65914	-0.566151	-0.480461	-0.0339343	-1.17106	-1.09193	-0.362569	0.0988266	-0.049494	0.305248	-1.02461	0.434537	-0.598004	-0.808755	-0.376777	-3.44169	0.439562	0.131168	-0.103083	0.120907	-0.664057	-0.013245
-1.94317	0.736396	0.0150006	-1.49531	-0.955188	1.68204	-1.33145	-0.461053	-0.361455	-0.384829	-0.37911	-0.0971313	0.98559	-2.59735	-0.740513	-0.306908	-0.898802	-0.138379	-1.87299	-1.17765	-0.326711	-0.784597	-0.121691	0.338271	-0.144333	-2.85395	-0.0225829	-4.08577	-4.24682	-1.10433	0.177696	0.8469	-1.38145	-0.811509	0.153741	0.805778	-0.805201	0.202082	-0.829008	0.495147	-0.915367	-1.36184	-0.575389	-3.47393	0.150691	-0.314938	-0.054362	0.864483	-0.684599	-1.09089
[truncated: 66 more columns]

## Sheet: Fig. 1e, Int. change (Red)
beads_001	beads_002	beads_003	beads_004	beads_005	beads_006	beads_007	beads_008	beads_009	beads_010	beads_011	beads_012	beads_013	beads_014	beads_015	beads_016	beads_017	beads_018	beads_019	beads_020	beads_021	beads_022	beads_023	beads_024	beads_025	beads_026	beads_027	beads_028	beads_029	beads_030	beads_031	beads_032	beads_033	beads_034	beads_035	beads_036	beads_037	beads_038	beads_039	beads_040	beads_041	beads_042	beads_043	beads_044	beads_045	beads_046	beads_047	beads_048	beads_049	beads_050
2.13359	0.11837	-0.471754	-0.398123	-0.923692	0.735632	-0.571878	-1.49603	0.711749	0.379338	0.520438	0.556236	2.22597	0.825142	-0.296448	-1.01958	0.318061	-0.0242555	0.130592	0.888639	0.397683	1.59871	-0.612944	1.45988	-0.214031	-0.491501	-0.245682	0.480715	-0.0430537	0.222331	0.385308	0.0498375	0.495757	1.18872	0.329005	0.754819	1.62874	0.338177	1.42054	0.953619	0.888347	0.644652	-1.28684	0.682248	0.440686	-0.475374	0.481464	-0.00462947	0.749051	-0.205469
1.30821	-0.127396	-0.0680319	0.266169	-0.369384	0.127853	-0.128438	-0.117104	0.675722	-0.386453	1.32284	-0.0397572	0.825333	0.500147	-0.418613	-0.597683	-0.193718	0.0762815	-0.199148	-0.227657	-0.0160612	0.964872	-0.302551	0.040139	-0.472931	-0.0339688	0.0774776	0.618088	0.18332	0.508324	0.769766	-0.816716	-0.00972658	-0.055622	-0.350782	0.445096	0.108983	0.0161654	0.683616	0.0925806	-0.0773001	-0.419309	-0.56594	0.442386	0.0052365	-0.179998	0.285872	0.221163	0.464739	0.177858
0.311088	-0.601783	-0.109057	0.857891	-0.10182	0.245075	0.583373	-0.0854218	0.183362	-0.640952	0.957724	-0.0730938	-0.430698	0.214103	-0.0180259	-0.385663	-0.392091	-0.166334	-0.292965	-0.694653	-0.488377	0.013534	-0.54821	-0.389603	-0.709136	-0.0121815	0.0423391	0.997886	0.117197	0.795659	0.776201	-1.34129	-0.558566	-0.271189	-0.759507	0.80282	-0.232774	0.0877235	0.909329	-0.343169	-0.784489	-0.625706	-0.0111331	-0.328896	-0.572009	-0.229458	-0.216768	0.489672	0.294796	0.0405635
0.0474122	-1.86834	-0.120712	0.204764	0.182047	0.161345	0.421932	-0.550092	-0.915443	-0.45409	-0.141858	-0.147085	-0.559655	0.0570829	-0.140191	-0.591674	-0.386222	0.00157691	0.383071	-0.824513	-0.401765	-0.562893	-0.564808	-0.0593053	-0.833543	-0.66113	-0.392284	0.239638	0.162316	0.547261	0.839473	-0.997764	-0.902356	-0.41837	-1.38678	0.671388	-0.467165	-0.224196	0.850766	-0.247218	-0.57993	-0.262332	-0.31651	-0.579786	-1.14377	-0.485405	-0.585006	-0.887965	-0.107509	-0.0703706
-0.19909	-1.39395	0.0536442	0.250818	0.311513	0.0638247	1.36123	-1.99841	-1.14001	-0.554973	0.0732469	-0.48289	-0.92491	0.376601	0.284545	-0.748757	-1.02829	0.411754	0.338922	-0.328381	-0.404569	-0.520715	-0.759011	0.668769	-0.272872	-0.393458	-0.655536	0.913038	-0.200193	0.0168994	0.272169	-0.395819	-0.651909	0.00235817	-1.0845	0.503384	-0.399116	0.12075	0.598212	0.125045	-0.877352	-0.3321	-0.280378	-0.255145	-1.87378	-0.842001	-0.0107951	-1.30599	0.00243013	-0.529484
0.601031	-1.16419	0.297929	0.181039	0.70183	0.107167	0.383144	-1.50206	-1.18084	-1.04678	0.57563	-0.504031	-0.661032	0.551879	0.295909	-1.01357	-0.584595	0.657861	0.296152	0.0994903	-0.0883417	0.253712	-0.558169	0.717604	0.292843	0.275721	-1.00721	0.553442	-0.0072695	0.014214	0.235708	-0.440694	-0.110211	0.400786	-0.722608	-0.373212	0.299519	-0.403091	0.0882235	0.164003	-0.147435	0.188253	-0.558947	0.403098	-2.01101	-0.775939	0.436663	-1.64925	0.301642	-0.400976
1.07787	-0.765246	-0.095071	0.715543	0.758412	0.424355	0.00155441	-1.15054	-0.855399	-1.33567	0.557233	-0.584526	-1.01212	0.83914	1.35136	-1.10112	0.241763	0.113983	0.463092	0.208539	-0.0291464	0.933239	-0.19798	0.54624	0.340756	0.823514	-1.23503	1.82213	0.173985	1.14342	0.451261	-0.255004	0.10453	1.47268	-0.115198	-1.05895	1.36864	-0.321442	0.456684	0.0565087	0.00712093	0.329243	-0.291451	0.314873	-1.74388	-0.60404	0.370555	-1.158	1.00799	-0.638221
1.46581	-0.410885	-0.132833	0.761597	1.15544	1.75024	-0.0781181	-0.334352	-0.349829	-0.372696	0.279861	-0.448741	-0.435916	1.16109	1.98917	-0.677512	1.38857	-0.0469462	0.890788	0.395837	0.318548	1.35267	0.696681	0.530258	0.00956529	1.06784	-1.14863	1.35613	0.92312	1.84027	0.967089	-1.29796	0.273874	1.42956	-0.149259	-0.781224	1.81323	0.162034	0.531108	-0.104012	0.473385	0.465872	-0.191795	0.642961	-0.88213	-0.254015	0.00996613	-1.38379	1.7381	-0.0451084
1.20718	0.120656	-0.283879	1.14538	1.65509	1.7463	0.394675	-0.269479	0.503997	0.0778361	0.942157	-0.871546	0.279686	1.53904	1.58574	-0.107978	0.801668	0.0546381	1.30607	0.466594	0.548786	1.55653	0.454342	0.129817	-0.226639	1.06317	-0.342457	1.50832	1.24673	1.86847	1.2191	-0.810527	0.218276	1.60499	0.120386	-0.454358	0.963374	0.341846	0.640914	0.425164	0.320778	0.0472638	0.805343	0.597469	-0.312203	-0.103905	0.0809913	-1.43261	1.43849	0.392038
0.758631	1.18374	0.00655884	1.69384	1.41821	1.1533	0.72909	0.190664	1.03479	0.162669	1.5804	-0.446301	1.08325	1.68632	0.447905	0.331082	0.131426	0.567447	1.09498	0.77293	0.396125	1.02814	0.280057	-0.198705	-0.28464	0.683454	0.293205	0.793172	1.09582	0.745979	0.90757	-0.649595	0.131054	1.8042	-0.0555927	-0.0303457	0.695715	0.409735	0.865406	0.487569	0.675346	0.304533	1.29954	0.690519	0.456238	0.425628	0.507142	-0.395189	1.0978	0.605119
0.244412	1.46265	-0.180384	0.955581	0.723887	0.816407	-1.05725	0.788097	1.27496	0.13057	1.40916	0.265964	1.04374	1.19822	-0.0492774	0.892891	-0.677326	0.273516	0.449295	0.694681	0.0531039	0.894576	0.165527	-0.957856	-0.168639	0.985362	1.03947	0.53728	0.561388	0.262611	0.295762	0.444429	0.207055	1.37901	0.544721	0.389095	0.535422	-0.0572275	1.05696	0.263201	0.574041	0.797269	1.66728	0.822857	0.902665	0.919191	0.476547	1.11365	0.381781	0.142711
0.315129	1.72671	-0.296	0.409913	-0.327188	0.458832	-0.618004	1.3976	0.483582	0.303676	0.194951	1.00994	1.04523	0.562834	0.10698	0.828512	-0.22189	-0.074175	-0.401958	0.280961	-0.426066	0.606363	1.13156	-0.689712	-0.424177	-0.107112	1.1469	-0.513224	0.217549	0.136399	-0.145533	0.450619	0.223377	1.04005	0.283592	0.202804	0.859032	0.0207525	-0.065505	-0.0877793	0.722102	0.179532	1.2943	0.741525	0.826736	1.34635	-0.0102487	2.03513	0.314126	-0.57891
0.0565045	1.33463	-0.0936724	-0.17204	-0.472957	0.1643	-0.536235	0.774519	-0.122862	0.656765	-0.976804	0.961154	0.616615	0.0613432	0.0700464	0.899329	0.510565	-0.0664951	-0.814478	-0.126932	-0.265928	0.379073	1.1133	-0.281279	-0.507395	-0.573981	1.15439	-1.27282	0.0145122	-0.158993	-0.484413	0.955077	0.445259	0.182245	0.551817	0.480526	0.125617	-0.572813	-1.21969	0.303241	0.684437	0.146102	0.865952	0.623661	0.848692	1.10665	-0.163772	1.1823	-0.115966	-0.651402
-0.647642	0.59047	0.0028293	-0.010154	-0.626399	-0.479925	0.711269	-0.0145144	-0.00637708	0.654472	-1.64335	0.435086	0.0679873	-0.564911	-0.128827	0.560698	0.673724	0.138768	-0.793783	0.265145	0.129435	-0.363721	0.749796	0.414831	-0.0938268	-1.00039	0.725237	-2.15363	-0.307546	-0.823624	-0.939114	1.17636	0.24378	0.589593	0.365904	0.102229	-0.538238	-0.16273	-1.64793	0.61346	0.688334	-1.15478	0.420125	-0.527403	0.269617	0.81024	-0.113508	0.816155	-0.463503	-0.33178
-1.42352	-0.0816725	0.135694	-0.0157363	-0.397196	-0.653295	0.21646	-1.31197	0.760985	0.726695	-1.83156	0.494442	-0.3815	-0.739581	-0.986821	0.433658	0.590383	0.391856	-0.14948	0.32841	0.438808	-1.07722	0.552273	0.191081	0.157508	-0.675136	0.316535	-1.55026	-0.445237	-1.07873	-0.879059	1.4812	0.442199	-0.769224	0.522014	0.619958	-0.948044	-0.00585245	-0.832927	1.05318	0.911725	-0.173668	0.127569	-0.598396	0.174476	0.549451	0.000678224	0.323379	-0.784864	0.192137
-1.53565	-0.17312	0.0359289	0.137777	-0.425007	-0.844396	0.804569	-0.485219	0.987951	0.959413	-1.34758	0.89692	-0.034135	-1.3208	-1.01949	0.225073	-0.13268	0.209633	-0.323317	0.268475	0.135354	-0.789011	0.258479	-0.378948	0.342437	-0.435476	0.114344	-1.15161	-0.403229	-1.38621	-0.613102	0.614645	0.191242	-0.413909	0.157284	0.87368	-0.390043	0.188639	-0.742642	0.511377	0.550663	-0.260878	0.212072	-0.688689	-0.101796	0.333971	-0.210212	0.77954	-0.742579	0.857741
-1.13761	0.172096	0.527761	-0.719104	-0.530498	-0.843411	0.481686	-0.141243	0.304651	0.818406	-1.24427	0.755443	0.622579	-0.888689	-1.30502	-0.0354451	-0.349834	0.0235694	-0.299863	0.116139	0.234428	-0.640218	0.306615	-0.684384	0.177682	-0.992607	-0.0472354	-0.635783	0.282116	-0.666529	-0.575568	-0.0646714	0.10198	-0.620557	0.382934	0.135373	-0.44297	0.428083	-1.06108	0.314063	0.171417	0.532733	-0.142259	-0.609425	-0.0853297	0.193201	-0.448966	1.07399	-0.728485	0.666627
-0.872929	0.368709	0.809808	-1.0345	-0.302254	-0.886753	0.612726	0.477311	-0.109653	0.976608	-0.72066	0.325319	0.854404	-0.90999	-0.626009	0.205759	-0.565814	-0.0410117	-0.276409	0.521535	0.395813	-0.127058	-0.441979	-0.299925	0.0129276	-1.70069	0.00201615	-0.479554	-0.00415783	-0.76186	-0.966996	-0.109546	-0.0597138	-0.62799	0.803012	-0.524074	-0.982824	0.864771	-1.26483	-0.282568	-0.264325	0.22023	-0.431901	-0.634238	0.160754	-0.0682803	-0.0665225	0.485095	-0.931047	0.456841
-0.688052	1.07629	0.409349	-1.49783	-0.340614	-0.540014	-0.217545	0.0895837	0.791007	0.543272	-0.552255	-0.282871	0.753027	-0.653159	-0.447023	0.583445	0.194811	-0.282231	0.227169	0.752952	0.135977	-0.690597	0.216983	0.15379	-0.160233	-2.13488	0.174829	-0.765075	-0.530808	-0.295947	-0.99327	-0.242624	0.10708	-1.02344	1.16916	-0.617791	-1.4758	0.992291	-0.832927	-0.224492	-0.631881	-0.339367	-0.433649	-0.353709	0.743488	0.228826	0.144914	0.428647	-1.01884	-0.13078
-0.75776	0.998557	-0.570587	-1.08753	-0.347327	-0.672011	-0.607521	1.19544	1.12245	0.276162	-0.358378	0.41232	0.58978	-1.37496	-0.530834	1.08002	0.109123	-0.555566	-0.628223	-0.272608	-0.40083	-1.20727	0.354751	-0.149871	-0.176204	-1.50616	0.529958	-0.864739	-0.95944	-1.10559	-0.875842	-0.237982	0.0101663	-2.28117	1.25289	0.790249	-1.27165	0.224418	-0.380282	-0.522808	-0.684482	-0.612625	-0.120113	-0.326139	0.525764	0.603062	0.309911	0.314226	-1.10502	-0.339468
-1.4023	1.03514	-1.00321	-1.78392	-1.15769	-1.13105	-1.32562	1.65558	0.932711	0.213111	-0.995201	0.31231	0.389263	-1.42852	-0.398726	1.14912	0.00934996	-0.857526	-1.27115	-0.961032	-0.638858	-2.09183	1.16144	-0.348759	-0.539337	-1.27273	0.746838	-1.59336	-1.32506	-1.81453	-0.948229	0.367058	-0.601412	-1.50661	0.84133	1.02454	-1.29434	-0.0095221	-0.480328	-0.972625	-1.26179	-1.74781	0.470827	-0.974043	0.909069	0.718238	-0.255012	0.674272	-1.24274	-0.663483
-1.72154	0.296693	-1.12302	-1.255	-1.38498	-1.15567	-0.857021	1.35536	0.0704792	0.158084	-0.966898	0.270842	-0.20409	-1.75291	-0.550721	0.631085	-0.279406	-0.71859	-1.48913	-1.38641	-0.135075	-1.77433	0.505797	-0.457971	0.00536236	-0.637786	0.809915	-1.50716	-1.04501	-2.46976	-0.966996	0.261834	-1.17371	-2.01951	0.957703	0.133087	-1.27468	0.185886	-0.765824	-1.23559	-1.42739	-1.83792	0.254615	-1.24699	0.747148	0.389657	-0.534196	0.465262	-1.09092	-0.357042
-0.946677	-0.0668122	-0.565459	-1.1601	-0.803816	-1.18621	-0.427209	0.768484	-0.552777	0.53754	0.00248873	-0.310516	-0.464242	-0.995804	-0.482536	0.444817	0.015219	-0.45852	-0.675132	-0.709637	0.0820784	-0.308656	0.465961	-0.00603157	-0.125769	-0.345215	0.54436	-1.13545	-1.10491	-1.52719	-0.879595	0.690468	-0.844207	-1.52743	0.689477	-0.449786	-0.769604	0.246436	-0.613315	-1.01194	-0.940992	-1.51525	0.219648	-0.598396	1.3189	0.118146	-0.492673	0.52171	-0.938295	0.10317
0.412114	-0.0702415	-0.283413	-0.181809	0.105326	-0.404076	-0.157791	0.305323	-0.210527	0.324311	0.100135	-0.100739	-0.663268	-0.780966	-0.0336517	0.212197	0.0598236	-0.406506	-0.0598014	-1.0809	-0.0945728	0.307605	0.143949	0.183978	0.206262	0.683454	0.474658	-0.161709	-0.390783	-0.655788	-0.279048	0.227791	-0.185702	-1.11859	0.624195	-0.702364	-0.196481	-0.625105	-0.613315	-0.673589	-0.410439	0.0370893	-0.423742	0.127394	0.695003	-0.166509	-0.476829	0.715464	-0.024954	0.240464
0.852584	-0.311435	-0.0876119	-0.0185274	0.194514	-0.20608	-0.467046	0.724733	-0.69328	0.278455	0.327976	-0.102365	-0.766882	0.0491711	0.328581	0.226789	-0.41322	-0.420469	0.189918	-0.189365	-0.178381	0.839511	-0.65444	0.224821	0.223074	1.56428	-0.055012	0.588459	0.135867	1.20518	-0.183603	0.558938	0.24429	0.206032	-0.227314	0.102229	-0.0800422	-1.1095	-0.011822	-0.177599	0.215576	0.8932	-0.344484	0.602983	0.372075	-0.26785	-0.393238	0.234893	0.181635	0.568873
0.31816	-0.202841	0.312847	0.107074	0.240546	0.235224	-0.458659	0.584427	-0.604415	-0.319962	-0.00458708	-0.0145515	-0.429952	0.265226	0.523193	0.0280749	-0.264147	-0.204384	0.514139	-0.0536777	-0.152522	-0.00989799	-0.936615	-0.0522022	0.767774	1.98135	-0.121545	1.42886	0.365353	1.09911	0.323109	0.757007	0.422306	0.528639	-1.06321	-0.197207	0.447715	-0.644371	0.415202	-0.138641	0.0662157	1.15047	-0.106126	0.518205	0.0537214	-0.619258	-0.326584	-0.543174	0.526353	0.230579
-0.0475516	-0.653222	0.811206	0.418286	0.00367069	0.381997	0.150416	0.687016	-1.29132	-0.447212	1.10915	-0.412965	-0.681158	0.630389	0.126867	-0.380942	0.116166	0.468655	0.992883	0.749622	0.223212	0.459913	-1.01463	-0.273288	1.25279	1.91754	-0.73935	0.80664	0.513157	1.87384	0.76494	0.189105	0.336614	0.546479	-1.40807	-0.514931	1.10552	-0.186582	0.93861	0.173382	0.272723	1.27838	-0.38761	0.543018	0.372075	-0.576024	0.193539	-1.00086	0.333859	0.440365
0.186827	-0.814399	1.39068	0.340134	0.510987	0.540591	0.346452	-0.47315	-0.861403	-1.0376	0.830359	-0.621928	-0.855586	0.553705	0.264658	-0.775796	0.335668	0.503913	0.533455	0.193556	0.101395	-0.127058	-0.569788	0.0650001	1.01491	1.18145	-0.831516	0.950748	0.262668	0.447903	0.871645	0.3717	0.552375	0.152512	-1.50883	-0.975515	0.899862	0.105154	0.865406	0.380074	0.342208	1.3307	-0.652775	0.137733	-0.396365	-0.878318	0.473269	-1.14122	0.403124	-0.19119
0.0837814	-1.77918	0.690462	0.888594	0.549348	-0.109545	0.309761	-1.06455	-0.944264	-1.58099	-0.000341591	-1.25207	-1.89172	0.338867	0.0572617	-1.29683	-0.00708331	0.429558	-0.135683	-0.147743	0.129746	-0.89797	-1.39639	-0.0983728	0.405481	0.747259	-1.37098	0.189806	0.511601	0.0168994	0.651265	-0.935868	0.346305	0.125752	-0.763764	-1.35153	-0.0876032	-0.410431	0.21145	0.105567	0.523388	0.736222	-1.09161	-0.169677	-0.700082	-1.21624	0.53282	-0.971874	0.0588092	0.0185963
-0.456704	-1.29907	-0.0419251	0.520163	0.118752	-0.439538	-0.137872	-1.1777	-0.555179	-1.4996	-0.931519	-1.41225	-2.14442	-0.118195	-0.202694	-1.25992	-0.935563	0.291319	-0.573037	-0.466566	-0.135698	-1.01396	-1.3134	-0.274176	0.410525	0.541837	-1.07547	0.961522	0.677298	-0.842422	0.0689484	-0.84457	0.215216	-0.504596	-0.838981	-0.583504	-0.724238	-0.190252	-0.303418	-0.222689	0.353247	-0.353902	-0.607318	-0.25997	-0.641534	-1.2529	0.0591374	-1.02985	0.0672661	-0.590992
-0.968903	-0.767532	-0.543081	0.372232	-0.116206	-1.0158	-0.425113	-0.613456	-0.504742	-0.601975	-0.81406	-0.991883	-1.65766	-0.384764	-0.731128	-0.957772	-1.05881	0.231625	0.356858	-0.769572	-0.67936	-0.64139	-1.02293	-0.969399	0.193654	0.55273	-0.611756	0.437617	0.741087	-0.730978	-0.42275	-0.674354	0.272854	-0.827204	0.310556	-0.486358	-1.20058	-0.196674	-0.51205	-0.730222	0.0999841	-0.522508	-0.725622	-0.137282	-0.25457	-0.815715	-0.750549	0.489672	-0.261344	-0.87327
-0.338505	0.573324	-0.460099	0.0554378	-0.648456	-0.391271	-0.312942	-0.72208	0.60367	0.443536	-0.751793	0.361908	-0.405354	-0.263652	-0.610383	-0.888244	-1.47199	0.042071	-0.00461474	-0.772902	-1.12146	0.0147056	0.00618152	-0.914349	0.439105	-0.675136	-0.770456	-0.163056	-0.250758	-1.03174	-0.412562	0.189105	-0.3071	-0.688943	0.825719	-0.118348	-2.01868	-0.584739	-1.1477	-0.442367	0.0655663	-0.550124	-0.462205	-0.330964	0.281509	-0.430757	-1.32257	1.24028	0.672939	-1.09953
-0.125341	0.615618	-0.207423	-0.137151	-0.144017	-0.526223	-1.45352	-1.83849	0.555634	0.473342	-0.389511	1.55877	0.323666	-0.421889	-0.270879	-0.243173	-1.11868	-0.679492	-1.32771	-0.721291	-1.38846	-1.30334	0.693361	-0.568958	-0.473772	-0.885227	-1.92283	-1.06811	-0.855977	-1.08008	-0.018989	0.671899	-0.459612	-0.457023	1.42887	-0.37207	-1.74195	-0.686572	-0.912232	-0.377798	-0.166267	-0.288495	-0.503583	-0.275134	0.149777	-0.302783	-0.855448	1.22197	0.332248	-0.503123
0.624267	0.865957	-0.365929	0.542492	0.0640883	0.0293478	-1.93155	-1.98936	0.680526	0.820699	0.561478	1.18882	0.11793	-0.784618	0.192211	-1.05134	-0.630374	-0.689965	-3.29926	0.143609	-1.16507	-2.60147	1.34568	-0.299037	-1.62622	-1.17313	-2.5245	-1.31457	-2.06719	-0.58194	0.560111	0.0498375	-0.466753	-1.00263	0.80585	-0.812082	-1.57561	-0.998491	-0.459587	-0.179763	-0.453948	-0.603904	0.166615	-0.56738	-0.1082	-0.524488	0.135626	1.94512	-0.258927	-0.238419
0.349478	0.352705	-0.702519	0.0693935	1.80469	0.764199	-2.61506	-2.15531	0.0212431	0.582249	1.84503	0.541601	0.0217714	-1.62084	0.473474	-0.914424	-0.270016	-0.010292	-4.29951	0.562324	-1.56417	-2.68466	1.14484	-0.0371079	-2.35416	-0.31409	-1.68982	-0.988644	-1.43708	0.139084	-0.207733	1.61737	-0.0694052	-1.2063	-0.0953298	-1.8384	-1.36541	-0.786569	0.915429	-0.301326	-1.6235	-0.808847	-0.384113	-0.10144	-0.313117	-0.690854	0.693993	1.18688	-1.38087	-1.34227
1.46783	-0.259996	-0.881537	1.93388	1.57549	2.16396	-2.7786	-1.3693	0.437948	1.09469	2.32619	0.0773275	-0.756446	-0.991543	-1.38741	-1.73847	-0.399134	0.735009	-3.57657	-0.0303695	-1.52897	-2.5757	0.573851	-0.83799	-2.38274	0.414226	-1.712	0.73526	-2.28346	0.615739	-0.58093	2.11564	-0.72383	-0.952084	-0.677194	-2.19498	-2.07917	-1.5416	2.22944	-0.0823685	-2.21056	-0.467275	-0.447636	-0.204829	-0.437532	-1.15363	0.893956	1.29215	-1.19965	-1.83873
1.47288	-0.693231	-0.610213	2.01203	1.62536	4.57439	-2.96939	-1.72685	1.10324	0.332335	1.11622	-0.563386	-0.857077	-0.752362	-1.49679	-1.51701	-1.0952	0.886862	-3.24545	-1.60617	-1.68537	-2.67529	-1.71509	-1.14254	-2.11628	0.0702987	-1.3632	1.33728	-2.33169	0.579486	-0.425967	4.59615	-0.906436	-0.0318352	-1.38253	-2.89785	-3.14527	-1.28748	1.78534	-0.228099	-2.10341	-0.537043	-2.25193	-0.308907	0.619989	-2.9124	0.657388	0.17692	-0.28913	-2.82725
1.78202	-1.40424	-0.890394	2.62608	0.151358	5.79684	-2.23452	-1.70271	1.82737	0.166108	1.00159	-1.00408	-2.5462	0.104554	-1.2624	-1.23117	-0.96843	0.697657	-2.99435	-2.73995	-0.861619	-2.59093	-2.40559	-1.16385	-0.699049	-0.497725	-2.51125	1.62549	-4.82024	0.143112	0.113989	3.33191	0.330493	-0.434723	-2.8159	-2.66585	-3.18156	-1.7104	2.70161	1.05931	-1.74039	-0.728905	-2.50718	-0.306839	-0.364347	-3.3323	1.79215	-0.184653	-0.0652248	-2.80857
1.12939	0.114941	-0.563594	1.55568	0.238628	5.46586	-2.60353	-1.92901	2.24887	-0.590511	-0.15884	-1.00489	-3.28938	0.475803	0.989124	-1.37323	-0.739538	1.03487	-3.89941	-2.98468	-0.228541	-1.99693	-1.53748	-0.954305	1.13091	-2.7029	-1.89431	-1.2378	-6.3753	0.225016	0.652338	2.34621	1.54294	-1.35943	-2.24823	-2.84642	-3.22088	-1.35995	1.9232	1.03695	-0.853324	-2.04723	-3.00779	0.268003	1.27499	-3.8013	2.17569	-0.688108	-0.68016	-3.27318
0.971794	0.607617	-0.861957	1.28494	0.455365	5.74365	-2.44628	-1.58655	1.80695	-0.56873	-0.177237	-0.396703	-3.60767	0.646821	1.60989	-1.70842	0.717154	1.40002	-3.23717	-0.616404	0.502676	-2.92718	-0.415421	-0.947201	2.83225	-2.70913	-3.13453	-2.51188	-8.16918	-0.987432	0.787461	1.96245	2.09943	-3.72621	-2.43982	-3.5253	-2.10034	-2.38653	3.67278	1.80348	0.442863	-2.9266	-0.753013	1.09994	0.231195	-2.61011	2.57616	-0.505034	-1.22663	-2.90303
1.47086	0.207532	-0.146818	1.37425	0.796772	4.05527	-4.00094	-2.03311	1.96547	0.208525	0.991688	-0.671527	-3.59798	-0.816874	1.61557	-1.71057	0.961306	1.07432	-3.31719	0.142777	-0.301756	-5.3313	0.663484	-2.09969	2.74231	-1.16535	-3.47296	-1.58797	-6.27262	1.17833	0.805156	2.57213	2.22134	-3.56416	-1.96865	-3.70588	-0.559409	-1.79113	3.22746	0.819431	1.39877	-3.62864	-0.388775	1.17645	0.937428	-3.13169	1.91945	0.411865	-1.74492	-3.89924
2.19117	-2.47761	-0.556135	2.12228	0.680732	3.29283	-1.84035	-2.2051	0.554434	1.02705	0.987442	-0.739013	-2.53427	-1.71578	-0.259515	-1.69855	1.07869	1.18498	-2.15551	1.55625	-1.36478	-7.00317	-2.28774	-3.49546	2.25309	-1.59487	-3.93177	1.39789	-4.69578	2.78015	1.04377	5.36057	2.0877	-3.32927	-2.16733	-4.92991	0.366056	-2.95258	3.51417	1.85217	2.34948	-3.79288	0.22431	1.31223	-0.999225	-3.31051	3.14108	2.35246	-1.19563	-3.14577
2.81147	-4.73066	-0.442384	2.48094	-1.17112	3.03278	-4.09005	-2.62451	1.24254	-0.356647	1.57757	0.0643181	-1.9931	-1.42061	-1.36468	-1.44705	0.103254	0.94865	-3.52138	1.55042	-2.1851	-5.34536	-3.13924	-5.68413	2.49686	-1.78162	-4.07866	2.95748	-4.11467	5.8106	1.45396	3.44332	1.85816	-2.41794	-2.92376	-5.60193	-0.070969	-3.05808	3.39095	1.00484	2.01504	-3.41206	-1.21516	1.82228	-0.85743	-3.73559	2.90561	1.849	-0.98501	-4.07608
1.76181	-3.82075	-1.20507	3.36852	-2.75348	4.62857	-5.44553	-3.20384	0.489586	-1.61768	-1.21172	1.44819	-1.6748	-0.0908081	-1.22121	-1.87924	0.241763	1.16788	-2.94882	3.00219	-2.20504	-5.66521	-4.03058	-6.33495	2.2926	-2.27805	-3.79036	3.14199	-4.89104	5.42391	2.05665	3.64604	1.09611	-3.0141	-2.36034	-6.86825	-0.544287	-4.46998	4.33894	1.72412	2.56053	-2.59956	-1.05081	2.47157	-1.22152	-4.10083	2.98974	2.35551	-0.504176	-3.3259
0.210063	-3.23091	-0.96685	3.41876	-2.7765	5.46685	-6.64271	-3.77562	0.941117	-0.956211	0.946402	1.26931	-2.67366	-0.584387	-1.38457	-2.20886	2.56238	1.32217	-2.86466	4.60213	-1.77447	-4.8322	-4.21483	-6.27103	2.27579	-0.591099	-2.99167	1.03829	-6.07347	5.86162	2.04861	-0.134305	1.96171	-4.03544	-1.41943	-7.82599	0.043958	-4.74245	2.53324	1.34067	0.955884	-2.23328	-2.02581	2.63975	-1.74205	-4.31562	1.5676	4.51426	-0.281479	-5.40729
0.297955	-1.83633	-1.33514	3.47319	-2.37851	4.37344	-6.44039	-4.43793	0.0308502	0.737012	-0.577728	1.63439	-3.8805	-1.4693	-0.809256	-2.67152	4.28435	0.748274	-1.64366	4.61046	-2.33994	-7.2949	-2.872	-5.34495	2.92304	-1.0035	-1.39546	1.41674	-5.27844	6.21744	1.82984	2.09243	2.30193	-3.87339	0.561751	-7.39169	1.30664	-4.83969	0.723879	1.70103	0.900685	-2.65334	-2.30612	2.94302	-1.52067	-4.54251	1.85006	6.70963	-0.325777	-5.90924
-0.00310043	-2.26499	-1.18363	3.68113	-0.73189	3.55289	-5.39102	-2.9881	1.60881	0.990365	-0.218277	1.51324	-3.86857	-2.11016	-1.69708	-2.03117	3.32887	0.407914	-2.76119	4.80525	-3.24532	-7.64286	-2.79897	-5.6051	3.60643	-1.76138	0.323736	-0.0620457	-7.09721	5.98112	2.49527	1.2104	2.99971	-3.28616	2.95591	-7.56427	1.43216	-4.86721	-2.32629	0.326327	1.25395	-3.36701	-1.18019	2.58185	0.0335956	-3.33057	1.36928	8.51597	0.0966638	-6.6704
0.566682	-0.937854	-3.03022	3.15919	-0.696407	3.85826	-6.37224	-1.57297	4.4741	0.628105	-2.26602	2.40845	-3.60767	-1.41331	-0.688512	-0.734594	1.45548	-0.975518	-3.75868	3.92203	-4.56631	-9.15891	-1.02459	-5.80577	5.00601	-1.59176	2.07778	1.80597	-7.89535	5.31918	1.58962	4.39653	3.23587	-2.65581	3.71801	-6.90254	0.44469	-5.07271	-0.584034	-0.981643	2.1118	-4.13591	-0.0122987	2.27788	2.68655	-1.75269	1.01852	7.51058	-0.480417	-6.53091
0.046402	-0.127396	-3.97519	1.13421	-0.514195	4.62167	-6.11226	0.407913	7.36942	0.479074	-1.44947	2.21006	-1.98788	-1.23438	-1.4144	0.603188	0.691331	-1.40245	-4.71341	3.68895	-5.19409	-7.66864	-1.49101	-6.54805	4.31337	0.4827	3.39145	1.64974	-9.37028	5.6817	1.06146	3.45416	3.53427	-2.42686	5.73467	-6.87511	0.346398	-6.16719	-0.424205	-2.29286	2.50533	-4.93824	0.571648	1.60103	3.45682	-0.711606	-1.21932	8.82567	-0.686603	-7.61938
1.87496	0.824805	-5.38961	1.31703	-1.36292	4.94083	-6.90689	1.02194	8.07434	2.13103	-0.859345	2.54098	-0.992743	-0.564911	-1.5252	0.601471	1.37566	-1.7655	-3.88837	3.14454	-5.8982	-6.9153	-1.7931	-7.51674	4.87572	0.467138	4.3376	2.79586	-9.90005	8.36574	0.108627	5.65923	5.07571	-1.4635	5.76305	-5.48764	-0.635019	-5.59472	0.664095	-3.14813	2.39559	-4.85394	-0.29961	1.98495	3.21165	-0.446321	-2.1492	8.99501	-1.86936	-8.50246
2.7852	-0.227989	-5.53413	1.97853	-2.19246	4.47884	-6.48861	0.982715	7.62641	2.57583	-0.223937	1.9206	0.173837	-1.11813	-2.0863	1.45727	1.05286	-2.21233	-3.81249	4.31411	-6.9416	-6.35176	-1.29182	-8.2093	3.26431	-0.0899931	4.98939	2.01472	-11.0062	9.49494	-0.343392	4.66269	5.41644	-1.83665	5.68641	-3.97331	-1.13858	-4.27457	-0.34246	-3.04965	3.01121	-3.87428	-0.744271	1.51281	1.97665	-0.293099	-3.38886	8.4168	-2.70055	-9.72713
2.92865	-0.823544	-5.89916	4.89667	-1.39265	3.01997	-5.86171	1.18035	6.34507	3.49638	-1.00794	2.12794	-0.415789	-1.03719	-2.42297	2.18947	-0.405003	-0.680888	-3.50483	5.13822	-7.50364	-6.96568	-1.60056	-8.53339	4.48905	-2.10064	4.6933	3.03425	-11.7811	8.6477	-0.200762	5.65149	5.40675	-2.54282	4.56526	-4.01903	-1.84326	-3.01221	-1.06474	-2.39603	3.15862	-3.47893	-0.867821	2.29994	1.42319	-0.129846	-3.26156	7.22987	-3.43428	-9.16696
1.27184	-2.54391	-5.41106	4.01188	-1.2229	2.53237	-6.22967	1.2407	4.611	1.69884	-1.46362	0.0757013	-0.687867	-1.44617	-3.91025	2.68261	0.156076	-0.0916293	-1.96236	6.50508	-7.16498	-6.5439	0.0659363	-8.42417	5.159	-1.68824	4.0441	5.12718	-11.0747	7.85955	-0.814715	5.52615	4.80639	-2.93233	3.38024	-3.47158	-2.24853	-3.34798	-0.120408	-1.99527	3.47358	-3.4702	-1.66565	2.80517	0.509297	-0.190028	-5.05959	5.89037	-4.30171	-8.56287
1.08191	-3.46067	-4.93601	2.75028	-0.238	3.9607	-6.71085	1.78985	5.149	0.421754	-1.59523	0.957089	-1.22382	-0.597776	-4.80092	1.57616	0.673724	1.17486	-1.54846	5.55028	-7.98312	-6.8907	0.661824	-7.68012	6.90657	-1.30541	2.62157	6.07936	-10.1342	6.64441	-0.844742	7.71884	3.95457	-0.935731	2.82676	-4.35847	-3.30253	-3.68742	-0.100887	-1.94008	3.18265	-4.34957	-1.72276	4.14716	-0.0505669	0.0538133	-5.45187	5.44489	-4.0021	-7.02956
-0.12029	-3.62528	-3.23627	1.82363	-0.980274	4.76352	-7.92586	2.03426	5.29671	0.0858609	0.385998	-0.539806	-1.40272	-0.478489	-5.71148	1.6371	2.57059	0.911996	-1.51949	5.6535	-8.64299	-6.61069	1.23779	-7.15715	6.81075	-0.693811	2.08153	4.50899	-9.44496	6.98143	-1.83618	8.5204	4.49882	1.35077	2.94456	-4.27046	-4.52137	-4.01127	1.20825	-0.9297	3.06316	-4.02544	-1.62136	4.41459	-0.362517	0.748675	-4.78642	5.08332	-3.76651	-6.97245
0.622246	-2.66965	-2.67544	3.42435	-0.934241	5.35061	-6.96769	2.00408	5.65697	1.65757	1.55775	0.657872	-0.860804	0.125247	-4.72563	2.14827	2.98377	0.766427	-2.1293	6.02976	-8.89598	-5.67224	-0.154824	-6.65637	7.12933	-0.998832	1.74368	1.97836	-9.46441	6.68604	-1.65602	7.82406	4.17237	0.449846	3.17588	-5.25906	-4.21439	-3.91219	0.731199	0.419754	3.24499	-3.65189	-1.35677	5.37266	0.440686	1.10147	-3.47737	7.05595	-2.91277	-6.67809
-0.764831	-1.88434	-2.02557	5.18695	-1.80694	5.28855	-6.75803	1.75515	4.81035	2.1551	1.96249	-0.379628	-0.265215	-0.236265	-4.16027	3.20493	4.75974	0.558371	-2.06721	7.18601	-8.24265	-4.43971	-1.735	-7.07191	8.21873	-1.89522	1.72352	1.38576	-9.59199	7.10227	-1.54663	6.22868	5.12213	-0.236996	3.70666	-6.47053	-3.66395	-4.07641	2.15746	1.86841	4.51585	-2.19113	-1.07005	6.32591	0.0244475	1.19209	-3.44404	8.85618	-2.77746	-7.75228
0.546477	-2.45703	-3.09688	6.16943	-1.56815	5.81457	-5.5598	2.32996	4.72749	3.10088	1.34689	-0.110496	-0.0207175	0.218363	-3.02385	3.43283	5.07314	1.05617	-1.14698	7.9094	-7.81613	-3.67817	-2.44874	-7.71741	9.46952	-3.40165	1.35802	2.27465	-10.5784	6.67261	-1.37129	6.17297	5.85918	-0.937217	4.71144	-6.51396	-3.31312	-3.93421	2.04765	1.91097	5.29253	-2.35682	-0.21802	6.827	1.16796	0.969688	-3.74453	10.6778	-2.64175	-8.09167
0.804092	-1.83862	-2.87684	5.2344	-2.9146	5.48557	-5.03249	2.85497	5.37236	3.62592	0.265709	-0.752022	-0.819806	0.0351732	-3.54802	3.8985	6.5134	1.51243	-2.50319	8.63112	-7.41204	-4.82517	-2.99981	-7.43417	11.0591	-4.60151	1.23302	3.26859	-10.9907	5.31112	-1.61098	6.79194	6.00557	-0.421343	5.84678	-7.46027	-4.44878	-4.01586	0.883707	1.82151	5.6984	-1.73909	0.569317	6.58438	0.582482	1.28513	-4.50505	10.4077	-2.72793	-8.84624
1.92648	-1.49454	-2.2899	4.14586	-3.45068	5.04919	-4.30495	3.53236	5.74704	5.21597	0.814792	-0.873986	-1.60399	0.777671	-3.74974	3.74399	7.2752	1.83184	-3.3434	9.91473	-6.15492	-5.42854	-1.73335	-8.34959	11.5659	-4.09573	0.525638	4.10091	-10.8522	4.21683	-2.49196	8.30841	6.16523	-0.433236	5.42954	-6.81339	-5.25781	-3.80027	-1.03058	0.697147	5.5945	-2.87718	1.31586	5.79311	1.08197	0.717546	-3.73197	11.1629	-3.23091	-8.90446
0.642451	-1.08417	-1.25822	4.39287	-3.94937	5.36834	-4.10997	3.03601	6.74016	4.21632	0.83602	-0.656891	-1.63157	1.46418	-5.08361	3.23025	6.86789	1.16264	-4.49681	10.7039	-6.23001	-6.59663	-0.851963	-7.57357	13.0075	-2.41345	-0.46861	3.89351	-9.93816	4.12821	-1.90428	8.09177	6.21725	0.324966	5.16132	-7.4397	-6.35112	-3.87091	-1.96759	-0.162088	4.11323	-2.29868	0.36884	6.28248	0.611756	-0.572565	-3.35335	11.6099	-3.75846	-8.58813
1.23143	-0.945856	-0.644245	4.12353	-2.48976	7.41332	-3.14446	2.99528	6.16614	2.6492	0.973291	-1.29517	-1.62709	2.12634	-5.59357	2.88819	7.91258	1.28587	-3.84008	10.723	-5.92905	-6.06941	-2.08689	-8.08411	13.5464	-3.3394	-2.01067	6.09552	-9.52509	4.94725	-1.38095	7.29175	6.52687	0.191165	4.03733	-6.77568	-5.15195	-4.34888	-1.38684	-0.0982402	2.78522	-3.83939	-0.568272	6.42171	0.511127	-2.57967	-2.42565	13.7214	-4.06452	-7.87749
1.52844	0.887676	-1.36684	4.73758	-1.06179	10.5586	-1.55416	4.30329	3.5146	1.77221	-0.0130781	-1.69033	-3.16937	2.09104	-6.42458	4.1058	9.00187	0.685438	-4.13395	10.9844	-6.00413	-5.71793	-3.53927	-7.32762	14.2794	-4.01948	-3.18954	8.85646	-10.4461	7.81255	0.628208	9.78928	6.86352	0.176299	5.92909	-8.24543	-5.07181	-3.43422	-0.681639	0.624643	1.85919	-2.46438	-3.06724	6.39828	-1.4548	-4.77286	-3.76966	15.424	-3.20433	-7.29756
2.19016	0.549318	-2.22044	6.88676	-0.897799	11.39	-0.0309436	6.40336	2.87814	0.734719	-1.03766	-0.773163	-3.35423	3.78966	-4.58074	3.43455	10.5818	0.531142	-4.01254	11.6762	-5.40065	-4.10229	-4.20487	-8.75891	13.7523	-3.72535	-3.86927	12.5534	-10.8118	7.88908	0.377265	10.9297	7.2119	0.382946	7.16662	-9.28318	-2.91995	-4.37548	-1.09768	1.08312	2.4839	-1.51379	-3.14008	6.35072	-1.98539	-5.29859	-3.47409	15.1082	-3.02271	-8.12353
-0.156659	-0.758387	-2.80271	8.08555	-0.0222226	11.1792	1.41155	6.66285	4.54496	1.79972	-0.819721	0.103346	-2.47464	3.79879	-2.40308	3.20837	9.72024	0.324133	-3.2827	11.816	-5.7767	-3.70512	-3.38656	-9.41595	13.0227	-3.13709	-3.93206	11.9056	-11.4038	9.07602	0.177798	12.4013	8.36109	0.495933	10.4861	-9.78148	-3.11502	-2.82506	-2.45196	-0.186256	2.67677	0.894654	-3.17505	6.77186	-0.793393	-5.17338	-3.38722	14.2676	-2.72753	-8.25972
-1.16691	-2.18726	-2.49782	8.99825	-0.124837	8.7786	0.194446	7.98294	6.05206	3.03782	0.0208859	0.987173	-0.658796	4.18525	0.443644	2.6839	9.53595	0.431303	-0.527508	10.8995	-5.80567	-2.58039	-3.77497	-10.8037	13.0698	-3.48569	-3.49859	10.7487	-11.6472	7.89848	0.280212	10.8291	9.48275	0.85422	11.7463	-8.43972	-1.82209	-3.58467	-3.36823	-1.11114	1.92673	0.493488	-1.52753	8.93613	1.12496	-5.1931	-2.32021	12.3209	-3.34005	-8.54749
-0.980015	-1.42824	-2.10762	6.1792	-0.0682551	8.09301	0.912546	7.69478	5.2835	6.05398	1.17424	1.07905	-0.611089	3.1701	0.534557	3.87404	10.907	-0.489938	1.03427	9.98799	-5.35766	-2.84517	-4.31608	-10.6528	13.9456	-5.48233	-2.99945	8.60057	-12.9067	9.73528	0.456087	10.8601	10.8084	0.0677717	12.4758	-7.10597	-1.68751	-2.60213	-3.78793	-2.07102	1.49163	1.165	-1.84223	9.61161	0.813014	-5.69358	-3.23315	12.9601	-3.2881	-8.1433
0.0565045	-1.15619	-1.69364	6.38016	-1.01384	7.56305	-0.167225	9.82804	3.52661	6.53776	1.46011	2.21006	-1.37291	3.53039	1.58716	3.95988	13.1595	-1.18497	1.72962	10.0105	-5.19253	-2.33552	-3.34838	-10.3642	15.0788	-4.39297	-2.42398	9.67667	-13.3594	10.5315	0.741884	12.2033	11.1165	2.56686	12.9271	-7.49684	-0.951068	-3.18927	-3.25354	-1.43976	1.83841	0.836514	-0.981463	10.7723	-0.921466	-6.7983	-3.28669	12.6504	-2.84914	-8.6079
0.867738	-1.77346	-1.23211	5.6447	-0.767374	8.38754	0.315003	8.68296	3.17235	5.47276	1.09216	2.35479	-2.16231	2.97291	1.10277	4.1088	12.8649	-0.638998	2.10075	10.6048	-4.73673	-1.80127	-3.09277	-9.43904	15.9193	-3.02504	-2.27969	10.0511	-13.7943	11.5103	-0.0672473	11.8009	11.95	4.07137	11.6342	-8.35972	-1.09321	-3.10212	-2.43	-1.09996	3.73593	1.98914	-1.47624	10.6648	-1.23159	-6.7568	-4.06797	13.5093	-2.25032	-9.07141
0.613154	-2.87426	-0.988295	7.50779	0.421799	9.54892	0.0518739	8.08703	1.50433	4.3642	1.56058	0.660312	-2.20927	3.23339	1.72637	4.96718	12.8073	0.373355	3.78119	10.8154	-3.97217	-1.36778	-3.21061	-8.78732	15.9168	-2.36053	-2.29351	9.48407	-13.4645	10.8833	-0.0838696	12.3611	11.7393	6.47978	10.3087	-8.33001	-0.846726	-2.94891	-1.97735	0.378632	5.73606	1.24785	-1.16271	11.6318	-1.33222	-6.90379	-4.49412	13.8282	-1.3845	-8.70456
0.054484	-2.73709	-1.3715	7.00678	0.335488	9.37161	0.602243	6.37319	0.704544	4.15785	0.169478	-0.57233	-2.2853	3.33138	1.77183	6.06934	11.5385	1.36616	3.37005	11.1775	-3.77683	-1.45331	-3.78326	-9.19931	15.7226	-1.30852	-2.50175	9.05579	-14.0666	9.65741	-0.932679	12.6536	10.9992	6.59425	8.53329	-8.17343	-1.50756	-3.60944	-1.80776	0.99402	6.83159	1.54001	-2.02639	11.9206	-0.988248	-6.87716	-5.62506	13.7794	-2.084	-9.145
0.0070021	-2.10267	-1.60087	7.49104	0.791018	7.93934	1.81725	4.38627	1.30618	4.18307	-1.3688	-1.20247	-1.5287	3.26261	2.57016	6.72171	11.2896	1.54384	3.44869	11.1326	-4.29214	-1.85634	-3.03467	-9.87588	16.0639	-2.93167	-2.587	7.16219	-12.9526	10.0132	-1.47424	14.4238	11.0941	5.92971	8.77455	-7.84771	-0.25092	-4.03145	-2.4605	0.48793	6.99459	1.28274	-2.65696	14.1063	-1.60483	-7.30224	-5.60703	13.0745	-4.09714	-9.03955
-0.857775	-1.85576	-1.71182	6.17781	1.00008	6.13373	1.90216	4.20976	2.86613	4.03519	-2.82925	-1.08945	-1.11201	2.2511	2.79177	7.12471	9.94796	2.69478	3.53561	9.88976	-3.94195	-3.11932	-2.58651	-10.7709	16.7952	-3.22891	-1.87905	8.37296	-12.2462	11.5667	-1.93538	14.9669	11.8225	5.67847	8.59999	-7.81228	-2.1457	-3.13881	-1.60645	0.263923	6.32896	2.76967	-2.25717	14.5033	-0.965377	-6.97989	-5.04648	13.7443	-6.14007	-9.88858
-1.14469	-1.69916	-0.3939	6.49041	0.939665	6.37606	2.17682	5.65355	5.30751	3.78069	-2.54622	-1.02115	-1.58759	1.5579	1.64114	8.15434	9.60873	3.03479	4.05022	9.05067	-3.08643	-3.27514	-2.29604	-10.9183	16.8549	-3.90743	-1.98792	7.22818	-11.5002	12.0071	-2.17614	15.6927	13.6807	5.84497	9.40041	-7.2454	-2.76722	-2.67827	-0.815846	-0.00589591	5.94777	2.43536	-1.68138	16.0672	-0.695508	-6.53578	-3.96362	14.3332	-7.07516	-9.77545
-2.11655	-2.59078	-0.297864	6.25875	0.690322	7.84477	1.43147	8.22432	5.58852	4.93396	-2.09195	-1.30004	-2.32481	2.5055	3.34009	8.27923	9.89396	3.70539	4.74695	8.27234	-2.05051	-4.47135	-2.88196	-11.0932	16.3127	-2.93634	-2.53372	9.12852	-12.0183	11.3129	-1.58846	15.7716	13.4399	7.82968	9.82475	-7.92542	-4.18566	-2.72322	-0.587694	0.621035	6.24843	3.78421	-0.778655	16.6655	-0.912318	-6.42234	-3.41126	14.1226	-7.37679	-9.72493
-1.41948	-1.59514	0.534288	6.67044	-0.0893533	10.6551	2.1569	9.80993	6.54802	5.25495	-1.74807	-0.9805	-3.30354	3.45918	3.9296	8.56979	11.63	3.42647	5.12912	8.5845	-2.49447	-3.75198	-2.48194	-10.4326	15.6344	-0.935026	-4.29871	10.4416	-12.4337	11.9427	-1.27317	16.4927	13.2874	7.18595	10.1299	-9.85691	-2.41488	-4.22686	-0.211913	0.88869	6.48676	4.46299	-1.07005	17.4533	-0.595794	-6.73674	-4.16194	12.9921	-7.28376	-9.53931
-0.87798	-1.86948	0.292801	7.47848	0.262603	12.0263	1.75435	9.38751	5.23066	5.1896	-1.39145	-1.5456	-3.57338	4.36966	5.22938	7.22772	12.2052	3.55493	7.44696	7.84946	-1.97044	-3.16619	-2.14333	-10.9103	16.1219	-2.36831	-5.73997	11.1891	-12.8009	13.5324	-0.517122	17.1349	13.2721	7.83414	8.4822	-10.8375	-1.28224	-3.99017	-0.403464	2.07185	5.61787	7.08075	-1.31831	18.4128	-0.719293	-6.94115	-5.2	13.9136	-7.15449	-9.01539
0.350488	-1.46254	0.912836	8.07299	-0.770251	13.1463	2.03949	9.08426	5.24867	3.603	-0.487158	-1.75863	-3.37063	6.48334	4.79896	6.98308	13.1466	3.63313	7.65943	6.97207	-2.39447	-2.1797	-1.85451	-11.166	17.092	-2.94568	-6.74862	10.9871	-12.6881	14.7153	-0.49621	17.9535	13.3598	7.5487	7.46749	-10.4421	-1.21721	-4.92318	1.58647	3.26331	4.03855	6.72755	-0.768165	18.7395	-0.231699	-7.03453	-6.29761	16.6201	-6.52103	-10.2181
0.348468	-3.09946	0.568786	8.62005	-0.805734	12.839	1.60025	9.11293	4.78873	3.30952	-0.330075	-1.88872	-2.46942	7.85818	5.26631	6.3526	14.0692	3.72285	8.66934	6.78644	-2.46207	-3.05605	-1.0943	-12.0264	18.1149	-3.72535	-6.13945	11.6874	-12.2875	14.5703	0.107019	17.7399	13.6424	6.85739	9.01723	-9.5529	-0.609311	-5.14152	2.13672	3.30732	2.50533	6.82784	-0.348563	19.681	-1.04405	-7.87293	-6.1501	17.6712	-6.14128	-11.0759
1.41732	-2.42388	0.15574	7.64734	-2.36125	11.7623	2.159	9.65152	6.61527	3.04814	-0.81123	-1.15125	-2.26145	10.3242	6.6499	6.28865	15.2688	4.17247	7.64011	6.78478	-2.84591	-4.14681	-3.52765	-11.6188	18.1452	-2.86008	-5.26329	13.4491	-11.7585	15.9117	0.441073	18.6111	13.1446	7.41192	10.3782	-9.09689	-0.765068	-7.09194	1.62429	2.43041	1.43838	6.86708	1.602	18.9587	-1.62861	-8.76218	-5.20601	17.1342	-6.1147	-12.3368
0.863697	-3.70873	0.289071	7.70317	-2.7228	12.0766	1.88853	9.16121	6.91789	3.0298	-0.499894	-1.53421	-2.42991	9.91161	7.30902	6.67922	16.0142	4.06006	8.40445	6.95293	-2.47267	-4.28506	-1.99228	-11.5416	17.4929	-2.19557	-4.59653	13.1689	-12.121	16.8462	0.925801	18.4347	13.6388	7.88022	10.6025	-10.2638	0.066641	-7.20845	1.13748	2.23237	2.41117	8.2261	1.41318	19.0724	-0.925126	-8.44432	-5.06615	16.6292	-6.93582	-11.2341
1.2971	-2.92227	1.38229	5.52747	-2.64799	12.9296	1.3193	8.09458	8.11037	3.60529	0.166648	-1.68789	-2.47985	9.02244	6.94963	6.76634	16.5142	3.36049	8.59208	6.87135	-2.0315	-3.43331	-1.85783	-11.1926	17.8149	-2.50838	-4.9024	11.8235	-11.5368	16.0379	0.96548	19.309	13.5144	11.8987	9.96099	-10.2101	-1.22478	-7.92586	2.22456	2.15373	2.88913	7.44412	2.09562	19.0372	-0.0770964	-8.29801	-6.33258	17.6148	-7.6015	-10.5223
2.55082	-3.49725	1.97063	5.4242	-0.272524	12.6715	-0.272058	7.78983	8.68439	2.89223	1.25208	-1.37891	-2.07956	7.71455	6.38142	6.5672	15.1268	2.81068	9.67512	5.61604	-2.18853	-4.47603	1.72081	-10.6217	19.765	1.10675	-5.23852	12.4538	-12.1646	14.6186	0.765476	19.3926	13.0002	11.6742	10.4861	-10.7849	0.878691	-7.24423	4.28526	2.88203	4.15349	5.98772	0.481899	21.1684	1.18717	-7.51634	-8.26665	17.9016	-7.61559	-9.05164
4.22279	-2.89027	2.5515	5.38791	-0.295541	11.784	-0.420919	8.44157	9.63188	3.11922	0.886966	-1.69683	-2.30468	7.07308	5.7848	5.6483	14.4847	2.57714	8.8556	3.59405	-1.65359	-4.57445	-0.835364	-10.3775	21.0251	2.41243	-5.65183	13.3858	-11.7842	12.4113	0.74939	20.9725	11.8174	11.9478	11.7662	-9.75633	1.60757	-5.51491	4.24743	3.03966	3.58398	6.53859	-0.258815	22.4243	2.54658	-8.69231	-7.58754	16.7986	-7.3494	-10.0731
5.01988	-2.47647	2.21351	7.07237	-1.11741	11.8175	1.3497	7.86979	8.4238	2.5529	-0.395172	-1.4838	-3.62929	6.53507	5.60724	6.28823	13.9706	3.22889	8.97977	4.07853	-2.0935	-6.15962	-1.5325	-10.398	21.8656	5.22298	-6.20944	13.3373	-11.2847	14.1796	-0.506934	20.6011	10.9472	10.9487	11.6796	-10.4684	4.3764	-5.0718	3.77893	3.28062	4.22817	5.17957	-1.32997	22.5752	3.16408	-9.69085	-6.37629	15.4881	-7.79077	-10.2961
4.28138	-2.86398	2.31374	8.20278	-3.20805	12.7267	1.69564	9.65001	7.40665	3.01604	-0.20554	-2.61074	-3.8477	6.71644	3.49918	7.39253	16.7772	3.69841	9.21431	5.14904	-2.59511	-4.60491	-2.10681	-10.3944	21.2192	2.92131	-6.88082	13.5945	-10.4625	13.6653	-0.817396	21.8622	11.0543	12.1172	11.725	-11.561	4.67733	-5.96352	5.01364	2.69914	4.81587	5.19701	-1.86146	21.3683	2.92989	-10.5282	-5.0361	16.437	-8.90829	-11.222
3.26608	-1.60657	1.35385	10.1552	-3.55426	14.6682	1.59396	10.9776	6.26462	0.828724	-1.34899	-2.38633	-4.42167	6.53568	3.57163	9.17538	18.0719	4.5446	10.3208	6.62911	-3.34065	-5.01731	-0.782249	-9.66723	21.5487	4.18808	-7.56689	14.214	-10.7838	14.867	-1.49462	19.1264	11.7867	11.692	11.7903	-12.7644	4.43235	-7.59743	4.69886	2.89249	3.95543	3.29874	-1.44711	21.0168	2.05807	-10.3376	-5.20109	18.5225	-9.4906	-9.84465
3.1499	-1.9815	1.66527	10.7846	-3.4574	14.882	0.464913	13.1999	7.45469	-0.986017	0.141175	-3.34659	-3.11197	7.36217	4.27905	8.98182	16.3863	4.6776	9.76755	6.63327	-3.20357	-4.25694	0.13565	-8.26968	20.6106	3.78191	-7.1242	14.008	-11.7951	13.8922	-1.58738	20.0239	12.0326	10.7183	11.8159	-13.6159	3.92728	-7.64789	4.44386	2.94588	2.47481	5.01968	-2.20997	22.2899	0.438857	-9.1831	-5.41526	20.2297	-10.1978	-8.59911
2.82258	-1.90492	2.07319	11.2465	-3.63002	14.7707	1.8812	12.3686	7.13645	-1.44113	-1.09851	-3.73687	-3.64792	6.82355	7.50506	10.2484	14.919	4.69191	9.61441	7.98015	-3.39518	-5.33833	1.24443	-8.15781	20.7872	5.36926	-6.3284	13.5757	-11.4224	13.8211	-2.04208	18.5925	12.7758	9.64639	12.0202	-13.7782	2.15499	-7.06717	2.35145	3.26944	3.11187	5.44556	-2.29738	22.5435	0.158925	-9.50304	-5.72996	19.5645	-10.9677	-7.64903
2.30129	-3.81732	3.65544	9.75465	-3.069	13.2892	2.3152	11.9854	7.17248	-0.130807	-0.644241	-4.776	-3.05383	5.71224	8.65284	10.6132	14.0152	4.26288	9.4999	7.9635	-2.78142	-5.41448	1.35066	-8.25547	20.9822	3.70254	-5.24313	14.7716	-10.3652	13.4935	-2.39866	21.4599	13.6776	9.94521	13.6707	-14.1142	2.67972	-7.44697	2.45881	2.00295	5.77762	4.74643	-2.34808	22.8199	0.235769	-10.0665	-5.79716	17.804	-10.8228	-6.21458
1.9679	-4.70894	3.25312	9.81745	-3.16298	12.1268	1.99966	11.9356	7.65163	1.13137	-1.92779	-4.42881	-4.11456	3.9272	7.44397	13.2793	14.8639	4.32467	10.4781	8.66192	-3.09266	-4.85329	2.22541	-9.27478	21.811	3.67609	-4.84854	17.107	-10.4174	11.2028	-2.29249	22.0696	13.3042	10.8372	16.0635	-13.993	2.40752	-8.30751	2.09645	1.07085	8.33104	5.79731	-1.37426	22.8371	1.60981	-10.4321	-6.43693	16.794	-10.5771	-5.7368
1.52339	-4.58434	2.26572	10.3436	-1.99874	12.4519	1.43985	11.8828	7.78733	1.22079	-1.44381	-3.98486	-4.2137	3.09463	6.33312	14.1493	14.6983	3.84642	11.0976	7.76206	-2.60757	-4.08238	1.66935	-10.0357	22.8021	4.20053	-5.51013	18.047	-11.767	10.1461	-2.03029	22.6607	11.8531	11.4319	17.5735	-14.4559	3.0865	-9.62583	2.01593	-0.111587	8.16804	6.04876	-0.11953	23.168	3.50164	-10.2166	-7.24389	17.4348	-10.9069	-6.70774
0.785907	-2.67879	1.27227	11.1726	-1.99299	12.5179	1.73862	11.4227	9.3833	0.671668	-1.66457	-2.43186	-4.49248	3.61986	4.53474	14.9291	14.5751	3.40378	11.2176	9.73909	-3.42135	-3.66294	4.25043	-10.8819	24.1613	6.62981	-5.27021	18.6841	-12.4975	9.09213	-2.06246	21.9087	9.96936	13.1906	17.7991	-14.6708	3.42826	-10.8221	1.94883	-0.777115	7.42968	7.61273	-0.0501794	22.986	4.34876	-9.99003	-7.73888	18.3318	-11.6568	-8.29157
0.286842	-1.67744	1.03684	11.3247	-1.68515	12.2233	2.40955	11.5585	8.66637	0.579956	-1.14804	-1.96678	-4.35905	5.28561	6.04192	13.5651	14.6796	3.04317	10.8051	9.51516	-3.56092	-3.84337	4.69029	-11.5886	26.367	7.60712	-6.58992	18.3191	-12.4998	10.3408	-2.1252	22.3729	10.1397	14.0544	17.9822	-15.1645	4.30533	-10.5478	1.45958	-1.23884	7.44721	7.73191	-1.27752	23.738	4.89947	-10.4874	-7.94922	19.3265	-11.4071	-8.66502
0.623257	-1.7163	1.83683	11.1921	-2.54154	12.7641	3.42118	12.1589	7.79213	0.991512	-0.610277	-2.41154	-4.30762	6.0981	7.50506	12.6248	14.865	3.35246	11.4494	10.793	-3.45063	-3.37942	6.03809	-9.88299	28.4231	8.82721	-5.34653	17.6565	-11.8954	10.9142	-2.56381	22.8727	10.5258	15.5856	17.3691	-15.9622	5.39109	-10.0396	0.837345	-0.246496	8.27973	8.35401	-3.09521	25.2275	3.73949	-10.7603	-8.03554	19.1877	-10.9903	-7.92033
1.51026	-2.83083	2.19999	12.2555	-2.91268	13.9472	4.26089	12.9465	6.77739	1.76533	-0.0286448	-3.70435	-4.47981	7.62448	7.76785	11.9488	15.1503	4.89578	12.0799	11.9309	-3.32913	-3.81408	6.43811	-9.96379	29.1737	10.2605	-6.76648	15.6794	-11.4302	11.8473	-2.88285	22.9702	11.4037	15.5812	17.3393	-17.0365	5.4168	-9.52766	-0.34368	0.0280118	9.27201	7.90488	-4.24096	27.5351	2.72588	-11.0283	-9.19981	19.1679	-11.0922	-7.5359
1.80424	-3.14747	2.83308	13.3594	-3.68085	16.1212	5.44759	12.6598	7.16167	1.54178	0.0690014	-5.44679	-5.0918	8.58364	7.31613	11.3466	16.1304	5.81318	12.0978	12.4054	-3.13846	-3.7801	6.44143	-9.8306	27.3194	9.93213	-7.01158	15.6888	-11.0342	10.9907	-2.97132	22.0061	11.5128	15.8042	17.4784	-17.8526	3.21806	-9.84142	-0.130169	0.401718	9.82334	8.40925	-3.89712	29.8193	1.3372	-11.139	-9.89913	18.1915	-12.0389	-8.68808
1.31225	-4.72494	3.22888	14.1633	-3.48425	16.596	6.0661	12.6492	8.16801	1.02705	0.346373	-6.13223	-6.03923	9.54767	7.00503	9.78268	17.1352	6.98262	12.8056	11.3107	-2.84435	-4.06832	8.12785	-12.2111	26.8764	8.54864	-9.20688	14.843	-10.4913	11.1639	-3.74078	22.2181	11.2716	15.9692	19.5788	-17.8308	2.37879	-10.1754	0.344438	-0.683328	10.563	9.06913	-3.66575	28.9736	0.112269	-10.8066	-11.0962	17.7551	-12.3164	-8.89457
1.76181	-5.08616	3.33657	13.9051	-4.37805	15.4208	6.41309	12.9133	9.23079	0.764526	0.279861	-6.89002	-5.73808	11.0126	7.63858	9.38268	18.4651	6.50926	12.3227	8.40053	-3.18737	-4.6342	9.09886	-10.3163	24.669	6.50687	-9.43873	14.8524	-11.1012	9.74602	-4.89469	20.615	10.1887	17.5287	18.1	-17.6857	1.90245	-9.33225	0.184609	-0.575112	11.2039	9.47175	-3.312	27.8997	-0.993736	-10.2048	-10.9121	18.0587	-12.7993	-7.96866
1.78202	-4.82096	4.41767	14.0572	-3.66167	14.4358	4.93601	13.1607	7.51353	1.07864	0.57846	-5.50777	-6.61171	11.5506	8.57471	10.8333	19.8478	5.62537	12.4372	9.41527	-2.42188	-5.80697	12.3721	-11.126	24.4908	5.86103	-10.1493	13.7979	-12.3163	8.38722	-6.50866	22.557	10.8314	17.5361	17.609	-15.5062	2.6525	-9.77261	1.41322	-1.05812	12.0904	7.40197	-3.55444	24.2935	-1.51701	-9.97654	-11.2781	18.8261	-13.7138	-7.25363
1.47591	-3.62071	5.63722	12.2778	-4.4049	14.8692	4.1917	12.5497	8.11397	3.39664	-0.225352	-5.7143	-6.61842	11.5141	8.82046	12.0449	19.4722	4.2196	11.4935	8.28815	-3.42851	-5.84095	12.0982	-10.9058	21.8127	6.97685	-10.1936	14.008	-13.0008	7.17477	-6.92797	22.3729	10.786	16.4449	17.0129	-14.865	1.84801	-10.8249	2.82117	-0.933668	12.1384	5.23626	-4.61568	23.3313	-1.88842	-10.2979	-11.4087	18.968	-14.847	-7.48428
2.34271	-2.4136	5.81438	10.8851	-3.7029	13.4182	4.32798	13.2044	7.25654	3.81279	0.172308	-4.98659	-7.08878	10.8349	9.36736	11.2115	17.0577	3.1849	11.39	9.56261	-3.33006	-5.46018	14.1614	-12.6532	23.4216	7.85456	-10.1188	14.1117	-12.107	8.99412	-7.30867	24.4588	10.5315	14.8423	16.045	-13.7782	2.31377	-12.7404	3.9229	-0.330905	9.7584	4.24642	-5.73754	22.2423	-2.70992	-10.496	-12.7101	18.7544	-15.7881	-9.35918
1.26275	-3.655	4.01674	10.3952	-5.34952	12.5632	4.6582	12.0397	7.54836	3.02521	-0.0682694	-5.78992	-5.38848	11.6693	9.3077	9.1801	15.6163	2.61694	10.4284	9.99381	-4.70962	-4.20305	14.3822	-10.889	23.883	8.42414	-9.43672	11.8262	-10.8188	10.1649	-6.96818	23.9652	8.82934	15.6258	14.9891	-14.8788	2.86723	-12.6276	2.43075	0.259955	6.21791	5.59382	-4.67804	23.0363	-2.65229	-11.1342	-12.8286	17.7109	-15.9142	-8.88798
0.466667	-2.19183	2.20419	11.9876	-6.29799	11.6835	5.45283	10.5597	5.80828	1.0603	0.615254	-4.44669	-5.60465	12.4416	8.97245	7.90241	16.8288	2.71189	10.3029	12.4978	-5.31186	-3.80939	14.8552	-10.3953	25.8383	7.44528	-9.27975	9.643	-10.0315	9.75274	-7.19393	24.8255	8.29529	16.6709	13.3542	-15.0651	4.91777	-10.9955	0.839785	0.323802	3.63788	5.7726	-3.27587	24.1109	-1.15474	-11.6737	-11.9725	17.2608	-15.7233	-8.06312
-2.4368	-1.77232	1.71329	13.5701	-7.30495	12.509	5.71281	8.87456	5.36636	1.59337	0.309579	-5.0809	-6.38436	12.5791	9.3702	7.08094	18.3442	3.25891	11.6646	14.4765	-5.25484	-2.63545	13.5174	-10.3012	25.5483	7.26475	-9.80423	7.32111	-10.1918	8.85045	-7.33602	24.7451	8.99563	17.4365	14.21	-15.1816	5.65875	-10.9249	-0.468127	-0.61407	2.47871	9.05751	-2.00541	24.0096	-0.136559	-13.1368	-11.3623	17.183	-14.9042	-5.23814
-0.471858	-0.797253	2.46292	13.566	-6.30566	12.9474	5.33122	8.59395	6.02924	2.50934	-0.688111	-4.50117	-7.5159	12.3996	11.6956	6.54531	18.1082	4.17561	13.6596	12.71	-4.5445	-2.78073	9.64163	-9.88121	27.3614	7.2881	-10.4638	10.5346	-10.2524	11.1236	-7.24594	24.793	8.87984	17.6179	14.562	-15.0113	7.13163	-10.6166	0.180949	-1.40657	4.27493	11.1113	-2.94602	24.8615	1.12131	-14.0454	-10.3794	17.1357	-14.8502	-3.67298
0.697005	-1.30365	2.76828	14.8597	-4.85468	13.298	6.4697	8.71011	5.23906	1.86162	-2.75142	-4.63289	-8.68621	13.7994	13.4755	6.23844	17.0518	3.57378	16.0119	11.6612	-3.05153	-3.36184	8.48471	-9.72938	28.4483	7.80788	-11.5185	11.1945	-9.89071	12.6892	-7.21484	27.0755	9.68525	18.7002	14.5847	-15.0685	7.31763	-11.9533	0.620173	-1.91014	4.63404	13.0561	-4.35635	25.3708	-0.00757084	-14.6126	-10.5258	17.3051	-14.6505	-1.40927
2.569	-3.15204	2.7156	14.7731	-3.84867	14.1777	6.24641	8.24092	4.85839	0.531808	-3.7293	-3.34171	-9.21546	14.324	14.4244	6.97064	18.4052	3.02711	15.0351	9.72494	-2.98486	-3.74613	6.81988	-9.36268	28.9938	8.20316	-11.9768	12.8457	-9.55698	12.1092	-6.34619	29.8392	9.28484	19.1388	14.2214	-15.5576	8.28392	-12.1102	2.06717	-1.92312	5.30552	11.5343	-5.22469	25.9298	-0.466806	-14.8409	-10.888	16.2463	-14.5857	-1.03583
1.39004	-3.69044	2.92072	15.7947	-4.47587	14.488	7.4069	11.0651	4.51613	-1.8332	-4.2147	-3.62548	-10.9553	14.1542	13.5991	7.32515	17.9052	2.87666	14.5053	10.1645	-3.53725	-1.80596	9.5354	-11.9687	29.3704	8.74006	-12.1677	11.3521	-9.67756	9.97025	-6.7596	31.1746	10.0336	18.5367	12.8221	-16.0697	8.47748	-13.5046	1.4669	-2.18681	3.73074	9.42233	-6.43513	25.7293	-2.06132	-15.0789	-12.4271	15.6055	-13.8966	-0.630533
2.174	-4.76038	3.4326	13.7627	-5.3572	15.7725	5.92877	12.0337	5.34834	-2.64599	-3.90195	-2.98395	-11.0432	12.6753	12.4201	7.63459	17.8594	3.04213	11.4852	10.2685	-4.13668	-1.11706	10.1794	-12.1311	28.6298	9.65824	-11.6432	11.9083	-9.86426	9.28011	-5.93653	28.6709	11.3052	18.7166	12.3793	-16.4925	9.0128	-13.8799	0.854426	-2.19907	2.24753	9.05896	-6.50972	26.1387	-2.19854	-15.6793	-13.823	14.4278	-14.0601	-1.47187
3.12565	-3.35437	3.79577	13.8479	-5.59311	15.3263	5.52831	12.7202	5.61734	-2.84661	-4.34065	-2.96931	-11.3526	12.3284	11.4356	8.03202	17.2173	2.90912	11.2286	9.80652	-4.02857	-0.277023	10.8035	-12.4668	29.9143	10.7694	-11.6392	11.7548	-10.3038	10.6604	-6.7151	26.6964	10.8258	20.5794	12.5056	-18.7909	9.471	-13.5624	1.19604	-2.37871	2.03647	8.91797	-6.0738	27.937	-1.36881	-15.8374	-14.566	14.3805	-14.9384	-1.6586
4.06014	-3.04573	3.62467	14.0851	-5.62092	15.0189	5.92667	11.2039	7.45589	-1.31389	-4.47792	-3.23438	-10.9023	11.5195	11.7382	8.76937	19.1459	2.68082	10.6712	8.71603	-3.13877	-1.22016	9.83252	-11.285	29.4713	10.6309	-12.499	12.4847	-9.50253	11.0431	-5.98318	26.9424	11.8622	22.744	13.1612	-19.0754	9.6948	-13.6202	0.722659	-2.28132	2.57872	9.75373	-6.28885	29.696	-0.883959	-16.4997	-14.3486	15.1829	-15.8816	-2.0562
3.50248	-2.78739	2.9804	15.0271	-4.85947	12.71	6.02941	11.4001	9.01943	-0.326841	-4.84444	-4.40848	-11.5948	11.4763	10.4228	8.8316	18.6623	1.79798	12.0164	7.60473	-2.36082	-2.3613	9.59848	-11.784	30.7195	9.361	-13.7688	11.4464	-9.45974	12.0622	-7.16819	28.2361	11.494	22.8911	12.6134	-19.984	8.53343	-13.9588	1.47788	-1.88994	3.57618	10.4325	-6.8151	29.5877	-0.432043	-17.591	-13.2608	14.7359	-16.4055	-1.95625
2.73469	-3.9865	3.30953	14.5791	-6.08317	13.4852	6.85968	11.8481	9.25841	-0.505678	-5.35249	-4.72071	-11.9728	11.3765	10.5492	7.1539	19.5121	1.9603	12.8594	7.83198	-1.42366	-5.16493	9.74952	-11.5141	30.2824	7.38614	-14.9998	11.515	-8.65538	12.2756	-7.14781	28.7746	13.7388	22.9759	11.2255	-19.1932	6.64621	-14.2624	0.400561	-2.64528	2.88393	11.1578	-8.08614	28.6242	-2.14365	-18.538	-12.0796	14.3789	-16.4647	-2.4582
2.42252	-4.22312	4.10951	14.2861	-6.8101	13.1591	6.87121	11.1104	7.41746	-1.48814	-6.32187	-3.77996	-12.6064	11.6364	8.48806	6.14273	20.3009	1.84685	13.3588	8.54871	-1.37568	-7.59483	9.95368	-10.493	31.1314	7.74563	-15.6712	9.61067	-9.02567	13.092	-8.10494	27.9359	13.5679	23.2554	9.80913	-20.7692	5.55441	-13.6423	0.161428	-2.67775	1.691	12.3817	-8.42241	26.9451	-3.41524	-18.3502	-11.8999	13.8984	-17.0305	-2.50872
2.64881	-5.20276	4.1277	14.1228	-7.70294	13.297	7.72664	9.86274	5.78546	-3.11258	-6.08979	-3.78891	-12.0041	12.147	9.21536	5.77577	23.0277	2.88294	14.2184	9.64169	-1.83242	-8.06933	10.5595	-9.56068	31.3752	9.65824	-16.4613	9.3871	-8.46168	13.2679	-8.13818	27.1327	14.3983	23.5765	8.65676	-21.7224	6.3725	-12.956	-1.27459	-3.89662	0.47858	13.5997	-9.00985	26.8252	-5.49186	-17.4159	-12.6336	14.9846	-17.6321	-2.88875
1.86688	-5.28163	4.01022	14.3489	-7.31454	12.6873	8.76553	7.26934	6.21178	-4.31744	-5.83223	-3.92794	-11.9966	13.3922	8.34032	6.75905	22.9255	3.06586	15.8988	9.66001	-2.5652	-7.79166	10.1147	-9.39553	31.7871	12.2182	-17.1015	8.81337	-8.02915	13.3323	-8.29153	26.1811	14.7498	22.9075	7.9202	-22.7316	7.38568	-13.4212	-1.26727	-3.60877	0.837045	14.6026	-9.8712	26.737	-6.54938	-17.2288	-13.3559	15.4698	-17.9922	-3.03264
2.39625	-4.98328	2.73332	13.0189	-6.84846	12.6124	10.6483	7.03248	6.33307	-5.20474	-4.0746	-4.8573	-11.3235	14.4402	9.14292	7.06248	23.4514	2.75867	17.7779	8.92996	-3.02007	-6.79111	10.4882	-9.50474	31.5601	13.4539	-17.3656	8.72717	-5.99334	13.9513	-8.0304	25.4538	15.6812	22.3321	7.476	-22.599	8.82075	-14.0248	-1.51128	-3.63943	0.587029	13.3628	-9.75406	26.748	-7.33703	-17.1925	-13.5815	15.7154	-17.6487	-3.20508
2.41343	-4.86783	2.37528	13.0189	-7.22823	12.5868	11.1389	6.79712	6.35228	-5.49707	-3.0203	-5.10448	-10.7115	14.2479	9.03354	7.11613	22.0534	2.574	18.8844	8.61114	-3.17615	-6.5978	9.75782	-9.26412	30.4497	12.8438	-17.2314	9.0329	-4.88559	13.5364	-7.66686	23.453	14.8253	21.5903	7.29293	-21.807	10.3738	-14.2707	-1.15625	-2.87037	1.07083	14.7887	-9.21616	27.4069	-7.48523	-17.8026	-13.7869	16.9237	-16.3898	-2.49335
2.47	-5.03358	1.81538	12.85	-7.68567	10.7792	10.5152	7.47753	6.80621	-6.076	-2.81935	-4.37677	-10.6176	12.7769	10.0947	6.48436	21.8316	1.74038	17.8289	8.95161	-3.67682	-6.8907	10.0898	-9.14337	29.5478	13.1769	-16.9284	8.73525	-3.71716	13.0128	-7.82879	23.4793	14.0035	21.4907	7.07295	-22.0755	10.7034	-13.3881	-2.18598	-3.23326	0.154533	15.027	-8.88747	28.6586	-6.63629	-17.5439	-14.7922	19.0336	-15.7068	-1.68166
2.5589	-5.80974	2.09323	12.5444	-7.96091	9.18937	9.80546	6.0624	7.45949	-6.48641	-3.73637	-2.29282	-10.6966	12.5365	9.24377	5.62255	21.2458	1.25969	16.8038	8.74599	-3.5226	-6.3377	10.1628	-9.17267	28.5416	12.794	-17.0007	10.2113	-4.19169	14.7972	-8.19663	21.4955	13.4022	21.4312	6.69545	-22.303	11.8981	-13.4606	-3.12909	-4.00844	0.266229	15.7363	-8.9067	28.58	-6.81742	-17.5457	-15.2167	20.2938	-15.9218	-1.35435
2.91047	-4.65293	2.18834	13.1543	-7.81993	8.09202	10.6567	3.90199	8.09476	-7.16393	-4.37886	-1.03416	-10.3858	13.1737	10.3546	5.46633	21.2482	1.77738	17.6951	8.52124	-4.02919	-7.23046	10.9181	-9.0235	28.8543	13.9067	-16.8535	10.4578	-2.91746	15.1893	-10.453	22.1872	13.5786	22.5135	6.19306	-22.2481	10.4464	-13.4248	-3.20962	-5.18475	-0.261078	15.2669	-9.92249	28.0252	-7.5392	-17.2579	-14.3377	21.1496	-16.8541	-2.17922
5.99376	-2.71423	1.39301	12.7454	-7.2733	8.51067	11.6316	5.18134	6.21418	-6.7111	-4.36612	-1.53665	-11.2318	13.5985	9.39577	6.58265	22.0053	1.36267	20.6269	9.72244	-4.18216	-6.5111	11.6351	-9.9185	28.9299	11.8447	-17.3086	12.2895	-3.14928	14.7099	-11.7441	20.5516	12.9594	23.1483	6.01283	-22.1475	7.83026	-13.4624	-2.64473	-6.02667	0.134402	13.4238	-10.4388	25.8271	-8.17774	-17.7051	-14.4661	21.9872	-16.4856	-3.43025
6.04226	-2.94399	0.460164	13.0315	-7.95995	9.24552	9.53395	5.19341	6.04365	-7.556	-3.36984	-3.14901	-11.5039	14.8011	10.9924	6.33501	21.8433	1.2171	22.6564	9.83315	-4.35632	-7.69441	10.9728	-9.79686	29.4267	11.3234	-17.086	13.7736	-2.97736	10.5261	-12.3795	20.4433	11.5985	23.468	5.52888	-22.1533	6.53431	-12.8991	-1.31363	-5.81818	-1.06633	13.8206	-11.1574	25.213	-9.0212	-18.9205	-15.5516	20.9589	-16.7478	-4.91852
6.60497	-3.90305	0.884864	12.7258	-7.63964	9.32531	8.21201	5.66864	6.90709	-8.57973	-2.26743	-4.00194	-11.732	14.5041	10.4455	6.54402	23.9855	-0.209621	21.2298	8.96742	-4.24073	-7.39331	10.1329	-9.19132	28.2163	12.005	-16.823	15.2403	-3.61369	9.19686	-11.0986	18.1453	10.0408	23.572	7.35111	-22.7156	6.86548	-12.4524	-1.68087	-5.0906	-1.07087	12.5154	-11.116	24.6899	-8.91599	-20.58	-17.678	20.1305	-17.1042	-5.19201
4.61679	-5.83261	2.06619	13.6399	-8.0242	9.06328	7.57359	3.991	8.87052	-10.3738	-2.32121	-4.71176	-10.432	14.9028	11.3049	5.77835	24.259	-0.332499	19.2583	5.88325	-4.61834	-8.02715	8.66066	-7.28678	27.7321	13.0119	-16.2308	15.5083	-4.20413	9.50031	-11.2508	17.0312	8.38456	23.4427	8.83132	-21.4309	10.3148	-12.5781	-1.30265	-4.79878	-1.43648	13.6666	-10.1911	25.5246	-9.91771	-21.711	-17.2185	18.611	-18.7178	-5.04373
4.33493	-4.56148	2.98832	15.0718	-6.61254	8.40921	9.53395	3.65608	9.02904	-9.69058	-2.75849	-4.83047	-10.2039	13.9454	11.7197	6.17406	24.7391	-0.131425	17.8676	4.93844	-5.42215	-8.12908	8.95113	-7.22374	25.9517	14.8514	-15.9926	14.5346	-4.4484	9.5755	-12.2423	18.2629	7.34401	23.9972	11.2524	-21.3087	11.1299	-12.6615	-2.52028	-5.42211	-0.79358	13.7218	-9.94521	25.996	-9.05505	-21.4668	-16.5214	19.0824	-18.8729	-4.47808
3.43479	-3.76703	2.70348	15.323	-6.85038	9.12042	9.40815	3.61082	8.63275	-8.13378	-3.28635	-5.20693	-10.2568	13.957	11.3135	6.00367	22.5898	-0.180297	18.3836	4.4115	-5.36233	-7.67918	9.84745	-7.62773	25.017	12.0642	-16.1387	15.3305	-5.34067	9.23446	-12.8664	19.9218	6.58247	23.7088	12.7667	-21.0184	12.6905	-12.5881	-2.80578	-6.25429	-1.74494	15.3933	-8.87173	25.1696	-8.91691	-20.5053	-16.139	18.3028	-18.2813	-3.5972
3.45399	-3.65957	2.57574	15.5044	-6.93093	9.14603	9.31695	2.73428	7.58678	-6.93809	-1.93345	-4.72721	-11.1617	14.0672	10.4015	5.68822	21.9853	-0.258842	17.989	4.64708	-4.75199	-7.60186	10.0367	-7.44749	24.1949	12.7582	-16.3576	16.7029	-4.43362	7.91594	-12.2948	21.5141	6.4728	24.0611	13.9844	-21.6149	14.5021	-13.6202	-4.07099	-6.48226	-2.18328	17.0445	-9.80185	24.2618	-7.68557	-20.0384	-17.1453	18.0191	-17.6632	-2.46259
4.10762	-4.61521	2.7198	16.4827	-8.55262	9.81587	8.52756	2.56229	7.32259	-7.51014	-0.668298	-5.43704	-11.9735	14.8334	7.83888	5.95389	20.0192	-0.52345	20.0336	4.16927	-3.97311	-6.65755	9.89559	-6.63862	23.5451	12.2634	-16.7366	18.4686	-4.11001	9.16598	-11.668	20.2932	7.35064	24.4759	14.5009	-21.0046	15.2536	-14.3909	-4.76154	-6.53673	-1.64818	17.8701	-10.4837	23.6291	-8.39455	-19.8613	-17.7212	18.4066	-17.318	-0.797483
4.29654	-5.6097	3.55521	15.4109	-8.51138	9.11943	8.12186	1.89848	6.44595	-8.00424	0.526099	-6.10702	-13.31	15.8814	7.37437	5.932	20.7364	-0.266871	20.2061	3.47501	-4.22453	-6.95279	8.34197	-5.74628	23.5519	14.646	-17.63	19.1837	-4.01199	9.55402	-11.8433	19.9233	8.38558	26.5231	13.1726	-21.0035	15.1039	-15.3376	-5.57777	-6.76182	-1.16438	16.8279	-11.9587	23.8	-8.55007	-20.057	-18.1096	18.3806	-17.312	-0.114305
4.4602	-5.77316	3.69647	15.2016	-7.45263	9.148	6.37011	1.18488	6.80621	-7.8873	-0.349887	-6.8014	-13.404	16.2435	8.30339	6.29981	19.1952	0.107699	21.4478	2.16809	-4.45135	-7.20117	8.09797	-4.88502	22.502	15.4785	-17.8795	19.608	-4.4414	10.2482	-12.1618	20.1183	9.3435	27.7213	14.9196	-20.5966	14.1891	-14.7376	-5.7864	-7.18134	-1.57999	16.5852	-12.9034	22.4477	-10.1601	-20.4915	-18.1419	16.9939	-17.0603	1.5541
2.38514	-5.692	4.35287	11.9359	-5.76957	7.21434	6.346	-0.207624	5.71341	-7.72222	-2.0962	-7.30389	-13.6552	15.739	8.12866	5.38779	18.9686	0.664842	22.1666	2.24717	-4.82365	-9.48227	7.61329	-4.2484	22.4843	15.2856	-18.5321	19.2363	-4.72301	8.32949	-12.4198	19.4158	8.81608	26.9958	14.8813	-20.9269	14.1225	-14.0092	-4.49557	-7.24699	-2.22289	15.6506	-12.6948	21.3876	-9.94881	-21.0653	-18.5363	14.6825	-16.8308	1.50358
1.51026	-4.6575	4.36266	12.3867	-6.48883	6.90601	7.49811	0.444121	6.68732	-8.34128	-2.45848	-7.8698	-13.6671	15.3112	7.12578	5.3174	16.5682	0.821582	23.2883	3.96199	-4.99189	-10.4746	8.51459	-3.70057	21.1806	14.6833	-18.8207	18.4847	-5.02561	8.13748	-13.0412	18.1732	8.95941	25.7381	15.1013	-21.2915	14.8045	-13.8789	-5.05558	-7.20947	-2.73591	16.8236	-12.7944	21.0933	-9.99913	-21.4917	-17.9813	12.1225	-17.5303	2.43828
0.695995	-5.09988	3.93609	10.0142	-7.02971	6.01848	8.20048	1.93619	7.24333	-9.81898	-0.887649	-8.83087	-13.2616	15.697	7.5846	4.5028	17.3007	0.926658	24.6307	5.83747	-5.1243	-11.201	9.56528	-3.57626	21.1705	14.7751	-20.2767	16.4497	-5.55382	7.17075	-13.2745	17.1565	9.16854	23.8619	12.1777	-21.7944	14.6714	-13.8166	-6.50502	-7.38082	-2.38524	17.4253	-13.4751	21.4876	-9.92686	-21.3472	-16.923	10.751	-18.1057	1.34322
1.7507	-5.55712	2.83774	11.234	-6.97601	7.2035	9.11986	2.96058	8.49345	-10.1136	0.589781	-8.44058	-13.2444	15.6203	9.09036	4.91267	18.8008	0.280847	23.1117	6.81974	-5.66578	-10.1887	10.9728	-2.8251	20.7468	16.0543	-21.2021	14.645	-5.97623	8.86656	-13.4107	17.2525	9.88672	24.9427	12.1792	-22.5201	13.7671	-14.6606	-8.13503	-7.56514	-2.90086	19.309	-14.4221	21.6137	-11.0667	-21.6214	-15.4872	11.0393	-18.5145	1.94072
1.64967	-7.1666	1.82284	10.7957	-5.15868	7.83591	8.84101	3.00433	8.89694	-10.1342	0.987442	-8.09502	-13.6537	16.0896	11.7965	4.90237	21.1014	0.662748	23.5946	6.58832	-5.54272	-8.35754	12.0468	-2.84819	21.5042	18.7995	-21.7954	13.9002	-4.02055	7.8958	-12.5763	16.7403	8.66969	24.2901	11.2155	-22.0001	14.1437	-14.6165	-8.28998	-8.18739	-2.65604	20.2422	-15.7048	21.3683	-12.0556	-21.6629	-14.8507	11.9761	-18.1686	2.42729
1.81334	-7.39865	2.47831	12.9742	-4.48258	9.50262	10.4387	2.22737	9.33646	-9.91527	1.81814	-7.54212	-14.1203	16.6872	11.5805	4.94401	21.7142	0.271421	21.9914	6.62412	-6.01628	-8.4126	12.2061	-2.14409	20.6619	21.1261	-20.9835	13.0154	-1.57322	9.18075	-12.1361	15.9217	7.57609	25.3798	11.7264	-22.063	15.0858	-14.9193	-7.68117	-8.09829	-3.3418	20.7233	-15.8983	22.2437	-12.4517	-21.8137	-14.395	12.0554	-17.318	3.2939
1.84667	-7.65356	3.20464	13.6371	-4.49696	9.92718	10.4596	2.48535	10.362	-10.4071	2.98707	-7.65921	-13.6328	17.5149	12.3007	4.52383	21.4994	0.749321	22.6095	5.97981	-6.15773	-9.65684	12.1995	-1.42045	20.2021	22.6605	-20.0526	12.4188	0.154537	9.12839	-11.6567	15.7453	6.78395	26.5052	11.4369	-22.1613	17.0622	-14.456	-7.45545	-8.48137	-3.23465	22.0053	-16.4304	21.9866	-12.749	-22.2343	-14.6846	10.9905	-16.8799	2.93144
4.34301	-6.84425	3.71465	13.2785	-5.0858	9.67894	8.95318	2.51854	11.402	-11.3678	3.54323	-7.47138	-13.9936	18.3694	11.393	3.10536	20.504	-0.628874	21.6658	6.67157	-7.35223	-11.6825	10.6641	-0.605361	20.725	22.4536	-19.1306	12.1319	0.14987	10.3274	-11.9694	16.9043	6.84924	27.6515	9.68425	-23.2596	17.0108	-14.5367	-7.85197	-8.84642	-4.90943	23.2408	-15.4472	21.6399	-13.1232	-23.4044	-14.5311	11.2209	-16.0688	2.79854
3.68938	-7.2832	4.31697	13.2506	-5.41474	10.2749	7.25699	1.56657	9.49858	-12.0464	3.19085	-7.09492	-14.9611	18.5751	12.599	3.70365	20.1119	-1.12737	21.8727	6.4568	-7.18087	-12.3457	11.5538	0.552455	21.3655	22.6901	-19.2965	10.3743	-0.582928	9.80242	-12.6289	16.8579	7.36237	27.8536	7.14391	-23.6333	17.7231	-15.0083	-9.52957	-9.67211	-5.03996	23.4573	-15.5166	22.0424	-13.7581	-24.128	-15.0588	11.9334	-17.0974	1.84516
4.09146	-7.27063	4.32583	13.9442	-5.28527	10.2926	6.41729	0.436577	9.59465	-11.6372	2.13797	-7.49659	-15.6753	18.6232	13.9528	3.77447	18.1446	-2.64311	20.7152	5.91072	-7.24972	-12.8342	12.221	-0.839766	21.7782	22.3524	-19.3809	9.13525	-0.789854	9.25594	-12.6117	16.1708	7.05327	27.3497	3.69388	-24.399	17.7835	-15.1165	-10.3678	-10.1544	-6.2751	24.5823	-15.6005	23.5229	-14.3555	-24.5019	-16.2575	12.0096	-16.6246	2.45475
3.4752	-7.86847	3.68948	16.258	-4.83741	9.02585	6.94564	0.152948	9.53701	-11.5546	1.76154	-7.10956	-15.9354	18.1211	15.058	4.6792	16.2572	-3.01768	20.1095	3.47834	-7.17869	-13.6848	13.3746	-1.02978	19.6734	23.6705	-19.9342	10.0996	0.236997	9.44929	-12.4139	14.3402	6.73651	27.149	3.41714	-24.3499	19.6466	-15.2661	-10.2067	-10.4563	-4.98021	23.2422	-16.7707	24.5527	-13.8761	-23.9886	-17.9496	9.94395	-15.9674	1.80233
7.1798	-8.2274	3.85497	17.2098	-4.63602	7.8231	9.77401	0.00208092	10.5313	-10.9424	1.6087	-8.23731	-15.7222	16.5296	15.5282	3.4294	15.5364	-3.68478	19.9522	2.05988	-7.40612	-13.4259	12.4202	-2.93165	19.0598	23.129	-20.031	13.1797	0.103973	8.39125	-11.8793	16.3178	5.87703	27.8269	4.13099	-24.335	19.9929	-13.7505	-10.4312	-9.83335	-5.13932	24.0242	-17.6484	24.3949	-12.8643	-24.0408	-17.3333	8.93857	-14.7858	2.65026
7.94456	-7.66499	4.12583	17.5936	-4.70123	9.19233	11.6379	-0.533496	9.25961	-11.6337	2.64035	-8.50482	-16.1344	15.9039	15.1716	2.76029	15.6949	-3.72947	21.2519	2.73581	-8.52242	-12.5343	13.0775	-1.55008	18.3865	23.0154	-20.3383	14.9453	1.36031	9.62115	-12.5796	17.0033	6.52585	29.6986	3.54629	-23.6607	21.3947	-13.7083	-10.9095	-9.87087	-5.63285	21.6259	-18.4113	24.002	-12.3767	-24.2214	-16.4832	7.99878	-15.3395	3.58496
8.6578	-7.79416	6.42416	18.8775	-5.18266	10.995	12.9651	0.317393	8.42019	-12.1668	4.13476	-8.88941	-15.0178	16.462	14.3818	1.67745	16.0306	-3.57587	20.8394	3.35265	-9.33496	-11.2268	13.6601	-1.67705	19.2951	21.0654	-20.294	14.6773	0.866332	10.4644	-12.4294	19.2765	6.75283	32.5887	3.54345	-22.9807	20.8019	-13.8395	-10.9802	-9.75075	-5.56856	22.1332	-18.9165	25.5314	-13.8706	-24.8775	-15.8642	9.36422	-15.7616	3.7607
6.84844	-6.20983	5.4321	19.3939	-5.62668	11.8914	10.9901	1.68425	7.94825	-13.8485	4.62583	-7.53806	-14.6771	17.4614	13.1744	1.87316	16.4062	-2.94332	20.1923	2.69752	-10.6061	-10.6914	13.5838	-1.53588	20.0861	19.6228	-20.1776	12.7043	0.913785	10.4603	-12.2787	17.8993	7.57507	32.8518	4.06571	-23.0618	19.9853	-13.767	-10.5337	-10.6323	-5.69065	21.4893	-17.6268	26.1587	-15.5164	-24.8941	-17.4819	10.2201	-15.9947	4.28352
6.71205	-7.41123	5.03351	18.7617	-7.30591	11.6018	9.84425	2.28319	9.86725	-14.2269	4.26071	-7.09655	-13.7275	19.0255	12.4357	1.72766	15.9297	-3.24249	17.2522	2.03407	-11.6264	-10.3821	12.0169	-1.07861	20.3417	20.3418	-19.5952	12.1938	0.265002	8.0059	-12.4535	18.4363	6.63092	30.8864	4.8051	-22.9133	19.1173	-12.7395	-10.7435	-10.4491	-6.36472	23.7146	-17.6362	27.6385	-17.2947	-24.3587	-17.9878	12.15	-15.3846	5.67843
6.46353	-7.43066	4.25497	17.1805	-7.1937	10.729	9.77611	1.21052	10.6166	-13.5321	1.36105	-6.82254	-14.3238	18.6688	12.7482	1.85299	16.8957	-3.91274	15.8243	3.46253	-12.6138	-10.6492	12.5646	-0.43311	21.8236	20.9736	-19.0595	10.1804	0.624399	8.19388	-12.7367	18.5105	6.50494	28.4944	4.74266	-23.0493	19.2095	-11.7405	-10.4519	-10.601	-8.19081	23.3062	-17.2743	25.4094	-17.8647	-23.6012	-18.6811	10.7739	-16.2931	8.54404
5.6523	-8.91326	3.80369	16.6627	-7.24261	9.18445	10.2688	-0.560652	12.2426	-11.7094	1.56624	-6.89084	-14.5698	18.1874	11.8632	1.37787	16.2161	-5.19319	15.2407	2.66589	-13.5886	-10.0282	14.3473	0.95112	21.4159	20.9751	-18.1974	10.7002	0.988465	8.86656	-13.1377	19.993	5.86479	28.6074	4.92999	-21.6161	19.9596	-11.9762	-9.82116	-11.2196	-8.51876	23.1652	-18.1135	24.1026	-18.1409	-24.5271	-19.0089	9.72884	-15.7402	11.6469
5.72807	-8.3017	3.90439	16.8218	-6.00741	7.51773	10.3642	-0.803548	11.6085	-10.8186	0.862908	-6.78432	-15.275	17.025	10.2282	1.3753	17.3359	-6.3738	16.1126	2.29962	-13.8226	-10.4652	14.5067	1.01682	22.0413	19.5216	-17.764	11.1231	1.40309	10.1421	-12.2015	20.7543	5.58731	29.2184	5.50192	-21.5487	21.6744	-12.3762	-9.72112	-11.9093	-7.96807	22.7931	-18.8379	22.7551	-17.7	-24.8073	-18.9751	7.30768	-15.8498	11.1581
5.52198	-8.19196	2.9403	15.6677	-6.00549	7.67337	10.2646	-1.1264	10.7739	-10.7865	2.08844	-7.18599	-15.5664	16.8199	9.66851	1.47659	17.8958	-6.60455	16.3251	1.02349	-13.6671	-10.8402	13.7846	1.29207	20.7788	19.1232	-18.4066	12.0551	0.187988	8.40871	-12.1249	20.9787	5.21598	30.1788	5.50618	-21.6447	21.9164	-12.0698	-10.0957	-12.7703	-8.41226	23.232	-20.2966	23.676	-17.3021	-25.0788	-18.1807	7.32293	-15.9581	10.6276
6.30896	-7.25691	3.95194	15.1388	-4.81536	7.74725	9.52871	-0.889542	10.1891	-11.4377	-0.105064	-7.4787	-15.9853	16.8138	10.6941	1.52766	18.4099	-6.21811	15.4725	3.01135	-14.0874	-12.5999	12.8866	1.38441	21.2453	20.0041	-19.2067	13.0773	0.615842	8.27175	-11.7844	19.781	5.02623	30.6055	3.81735	-22.4927	21.8196	-11.6707	-10.3214	-12.8313	-9.437	24.5736	-21.3817	24.1088	-17.5966	-23.9378	-16.5913	6.33433	-15.9746	8.01024
5.78565	-6.90826	4.75892	14.2972	-3.37205	7.3158	9.59894	-0.758288	9.84324	-11.8939	-1.27965	-7.22583	-15.8616	16.1936	12.5493	1.17101	19.9699	-5.92557	14.8875	3.2103	-14.1559	-13.5911	14.1564	1.29651	22.3162	20.7666	-20.9613	12.9831	0.0650768	8.0878	-11.1393	19.5086	5.28331	30.6516	3.8429	-22.2721	20.4964	-11.3405	-10.1786	-13.3486	-9.99937	25.4515	-22.0169	24.654	-18.0321	-23.8108	-15.5058	4.65767	-15.1112	7.28423
5.43004	-7.14603	5.54399	14.3461	-2.38618	5.94263	9.63983	-1.32404	9.34007	-11.6394	-3.11512	-7.0689	-14.7502	13.982	13.1573	0.664562	20.558	-6.35041	14.7771	3.26358	-14.108	-14.6104	14.5648	1.43058	22.7836	20.9394	-20.0149	12.2841	0.873333	8.13345	-10.5634	19.0893	5.47561	29.6644	4.19627	-21.639	19.7434	-12.0955	-10.6288	-13.1942	-10.8345	27.1725	-21.7494	25.6135	-18.7584	-23.761	-14.9283	4.23965	-14.7149	6.91518
5.74423	-7.43295	4.71323	13.7767	-1.99011	5.79389	10.5351	-3.12991	9.02303	-11.597	-2.72453	-6.72659	-13.2899	13.7598	11.089	0.692459	20.6894	-7.43642	14.0735	3.87292	-13.6902	-14.5412	14.7706	1.5469	24.4252	20.9487	-20.2087	11.7682	0.67263	7.58429	-9.27976	19.4885	6.24531	28.148	4.82071	-22.1955	19.9611	-13.0579	-10.9583	-12.7	-11.2709	27.3309	-21.9453	26.7066	-19.1344	-23.8025	-15.0151	3.63245	-14.8345	7.9048
6.09883	-7.95534	4.06336	14.8987	-2.11191	6.80751	10.9502	-4.37758	8.78406	-11.7266	-2.55471	-6.85831	-12.6921	13.7866	9.94125	-0.185661	20.6343	-7.37219	13.8803	4.22004	-13.225	-14.5014	14.4652	1.73602	24.1747	22.2497	-19.408	11.7817	0.231551	8.00321	-10.0535	18.5554	6.57074	26.7728	3.61441	-22.3944	18.6757	-13.6358	-11.9697	-12.4468	-11.6553	28.0504	-21.6113	28.1892	-19.1015	-23.9412	-15.3326	4.70802	-15.6689	9.13606
6.12207	-8.05936	3.05266	15.503	-2.16945	9.01994	11.1085	-4.23879	8.20043	-12.3204	-1.52589	-6.92499	-13.4248	15.3544	10.491	-0.584807	20.3467	-6.60524	14.3025	4.00777	-12.8667	-13.9121	15.2187	0.739801	25.502	23.3546	-19.764	12.0915	-1.04268	6.63099	-10.4079	18.2552	6.6396	25.8377	2.88353	-23.7167	19.9883	-11.7735	-12.4919	-13.2523	-9.46297	27.6289	-22.0181	29.8324	-19.9925	-24.1297	-14.8245	5.44337	-14.9795	9.6435
5.46742	-7.13345	3.71045	16.6516	-2.47249	8.50476	10.4282	-1.5443	9.56944	-11.8171	-2.36932	-7.14696	-13.0797	16.6963	12.7951	-0.181799	20.0251	-6.42058	14.9054	2.46111	-13.5082	-12.5109	15.1673	0.413943	25.233	22.6714	-19.0975	13.274	-1.96295	6.81493	-11.8509	17.384	5.69443	26.2168	0.808689	-23.4459	19.5997	-10.7533	-13.0226	-14.2331	-8.34212	29.3992	-22.5647	31.6576	-20.4591	-24.1802	-14.8283	6.99492	-15.3637	10.4091
4.88451	-5.93091	3.7291	17.1903	-1.39169	7.51773	9.61677	-1.56241	9.40371	-12.411	-2.10044	-6.55015	-13.4614	16.8613	13.1587	0.903191	19.3067	-7.11561	15.1096	2.60179	-12.9717	-11.9356	14.8519	-0.447316	27.3278	22.0116	-18.851	12.0632	-2.79455	5.28024	-11.2927	15.3708	5.16242	23.7549	1.22451	-23.6059	21.9376	-10.6313	-13.8815	-15.0634	-7.36803	27.9632	-23.5293	32.1897	-21.0144	-24.3476	-15.1845	8.16508	-15.3266	9.81045
4.77843	-5.8166	5.84002	16.5678	-1.62761	4.63645	9.69958	-2.90965	9.81682	-11.7277	-1.38437	-6.78839	-12.8725	15.9946	14.2582	1.18689	20.3138	-8.12831	16.4686	1.60037	-13.3101	-12.4277	13.7099	0.774429	28.0482	23.4558	-18.338	11.0773	-1.31495	6.76257	-10.0278	12.9816	3.74595	22.8079	1.13368	-22.783	21.6139	-11.7038	-14.0768	-14.3723	-8.24471	28.2684	-24.0147	31.6162	-20.47	-25.2037	-14.9337	6.96746	-15.4084	8.78788
5.05928	-7.08544	6.43022	17.2126	-1.21715	3.78339	11.9105	-2.98508	8.14399	-13.4576	-1.00086	-6.35745	-13.0559	14.7744	14.5338	-0.88996	19.7915	-8.69139	16.6176	0.592292	-12.9452	-14.5694	14.9648	0.754895	29.1157	24.0845	-18.4742	10.373	0.541162	7.71856	-9.46475	12.4833	3.16344	20.8321	0.548978	-22.2287	22.68	-12.8569	-14.8369	-14.0657	-8.32589	25.5445	-23.9675	30.9669	-20.6603	-26.2638	-15.8363	4.46697	-14.545	9.35793
4.8441	-9.10644	7.02461	18.2188	-3.07763	2.85547	11.9587	-3.65041	8.95218	-13.8417	-2.00987	-6.43144	-11.8945	14.0453	17.6845	-1.99598	19.5098	-7.66891	13.9079	-0.449917	-13.8319	-14.0304	14.1631	1.89407	27.7338	23.1367	-18.4866	11.4693	4.47276	9.40498	-10.0417	13.972	3.75666	21.1175	1.31676	-22.439	22.919	-12.2175	-14.2683	-13.8655	-8.85579	26.1419	-23.3329	31.8616	-21.083	-27.0907	-15.1544	3.59889	-14.7733	10.0268
4.38746	-7.67871	5.53606	19.3311	-3.06133	3.62381	11.1337	-3.94007	10.0654	-15.9671	-3.45475	-5.4037	-11.1662	13.5505	17.2569	-2.09598	16.9063	-7.77294	12.5021	0.603946	-13.8023	-13.5091	13.456	2.81837	26.947	20.3044	-19.3245	11.8315	6.75361	7.70514	-11.009	14.4811	5.02215	22.4882	0.480858	-22.7704	23.2864	-12.0377	-15.6201	-14.377	-9.0045	24.8948	-23.3422	32.6336	-21.6739	-27.3674	-15.8696	2.79489	-15.4265	10.9231
2.93573	-7.48553	4.69925	19.652	-3.9954	2.4841	10.532	-6.07936	11.4764	-15.9407	-1.82307	-5.94196	-10.514	12.5962	16.0168	-1.48138	19.2175	-7.26048	14.4336	0.780422	-13.6092	-12.3621	10.7488	3.82968	25.634	20.1037	-19.4149	9.65916	7.81236	7.32516	-11.4466	15.0118	4.69723	21.5353	1.01021	-22.3064	24.8909	-10.6221	-17.1428	-15.3477	-9.4831	28.642	-23.8912	33.0575	-22.0444	-27.8499	-14.519	3.22816	-16.0636	12.1467
3.45904	-5.99607	4.7095	17.0633	-4.39339	2.04378	11.4021	-5.88474	12.1369	-16.0817	-0.998031	-6.05661	-11.1603	12.7082	15.6574	-0.959918	18.9346	-7.79319	16.9666	-0.767075	-13.3419	-13.6696	11.1322	4.20792	25.2145	22.1532	-19.0929	8.77162	7.51052	6.00932	-11.6224	16.3705	3.28076	20.8856	-0.169127	-21.9155	24.1756	-10.6221	-18.4019	-14.9148	-10.3039	29.4385	-24.186	33.8474	-21.7343	-28.4573	-14.9501	3.97267	-15.4897	12.4707
3.07312	-6.81796	5.05775	16.6264	-3.70003	2.30581	12.0719	-5.59206	12.5512	-16.217	-0.839533	-6.24525	-11.2519	13.6211	15.0168	-0.602833	20.0873	-6.67262	18.3463	-1.96412	-13.2104	-14.4639	11.2899	3.83323	24.205	23.7919	-18.8481	7.78037	5.85434	6.32351	-11.0358	17.6625	2.559	19.7245	1.35791	-21.6184	23.8036	-10.5469	-17.8187	-14.931	-11.2579	29.9457	-25.1838	33.3869	-21.0811	-28.3971	-14.3142	3.96656	-14.8833	13.8645
4.44302	-6.86825	5.33746	16.7269	-3.67317	3.29382	12.2648	-5.33559	11.3563	-15.4787	-0.911707	-6.94613	-11.9243	13.8408	17.8337	-0.977086	19.6459	-6.70578	17.3447	-1.05177	-13.4054	-15.5266	13.0974	4.17063	23.9041	25.6843	-19.1502	8.68946	5.73532	4.60352	-11.1865	17.5063	2.55492	19.9475	3.43134	-22.5613	24.2996	-10.8625	-16.0374	-14.219	-11.8891	27.312	-25.0905	33.6371	-20.1471	-27.8046	-14.3464	2.79184	-14.2361	12.9067
5.04615	-7.66271	4.60181	18.41	-2.38522	3.67996	10.8024	-6.35243	10.0942	-15.6094	-0.596125	-6.66561	-12.0637	13.6935	18.1462	-1.6595	21.3421	-6.81121	18.5464	0.551503	-13.5322	-13.7996	12.2526	3.89538	23.2114	24.5576	-19.3703	9.37633	5.52217	3.49581	-10.6546	16.0223	2.42333	20.4679	2.89772	-22.4355	25.7044	-10.1387	-14.8625	-14.3261	-11.6229	26.373	-25.0894	32.0319	-19.6074	-27.2063	-14.035	-0.357048	-14.2095	13.6141
6.52213	-7.41237	4.54773	20.7545	-3.49863	2.3265	10.5288	-6.19855	9.67872	-14.1351	0.834605	-7.03638	-11.7014	12.9814	19.8735	-2.28697	23.4514	-6.89219	17.5047	1.55542	-13.1312	-13.1552	13.441	4.10226	23.2913	23.9678	-19.7041	9.66589	5.71665	3.42599	-11.497	14.0772	1.42205	20.1646	1.89294	-22.9041	26.3063	-10.1552	-14.067	-13.8604	-11.8651	25.344	-24.3481	31.6907	-20.3301	-27.1073	-14.4043	-0.747607	-12.8911	12.2872
6.69488	-6.94027	3.21536	21.9003	-4.10473	1.42222	9.28864	-6.69792	10.4665	-14.7565	-0.468761	-6.00538	-11.0708	12.0716	20.4417	-1.93675	24.3611	-6.46421	19.1741	2.04073	-12.7711	-13.1049	13.4825	5.13844	22.2548	23.904	-19.5451	8.70697	5.25301	3.95635	-10.7999	12.0129	0.93697	21.8207	0.267981	-23.0607	24.9604	-10.1643	-12.9628	-13.5578	-13.5288	23.7262	-24.8399	31.0455	-20.879	-27.1765	-14.3103	0.43475	-11.7055	10.3827
5.8301	-5.7583	3.46291	21.8822	-4.29749	1.9177	9.71636	-5.20282	10.9432	-14.5261	-0.873497	-6.87132	-10.924	12.7477	19.5639	-1.08138	23.739	-6.73406	19.4197	1.38311	-12.5829	-14.2355	13.7514	6.31135	22.1741	24.4564	-19.6952	7.14603	4.28839	2.95605	-9.98915	10.9947	0.52228	22.8896	0.343197	-22.7201	26.8325	-10.3286	-12.7859	-14.158	-14.0951	22.4108	-25.3947	30.4383	-21.5102	-26.9424	-13.9836	2.18464	-10.3516	10.6595
4.35412	-5.45424	2.62283	19.1008	-3.84196	1.53254	9.78869	-2.7105	11.1006	-15.23	-1.34616	-7.62668	-12.1934	14.7579	18.7627	-0.765925	23.0265	-7.89233	18.8182	0.235177	-13.874	-14.758	12.3638	8.44585	20.5291	24.402	-18.5336	7.63896	4.97451	2.11418	-9.17681	11.8829	-0.282106	23.5705	-0.858849	-22.1944	29.2052	-10.102	-13.7046	-14.7215	-13.8814	22.1463	-26.0521	28.966	-22.3957	-26.7338	-12.9712	2.653	-9.83331	14.0644
4.835	-5.03244	3.85404	17.9257	-3.30587	2.81705	9.03495	-2.50834	10.7643	-14.0354	-0.0144932	-9.50898	-13.5121	15.1523	19.3977	0.0988911	22.3457	-8.5343	18.7933	-1.04344	-14.3298	-15.0169	10.1263	8.87115	20.941	25.1209	-18.2813	7.96488	4.61978	0.0222701	-8.82881	12.4632	-1.05028	23.5245	-1.72597	-22.1304	30.5949	-9.4084	-14.7978	-14.5368	-12.7541	23.1099	-26.2602	28.2278	-23.1312	-26.2904	-13.3302	1.84442	-10.1982	15.5142
4.17026	-5.51825	3.62934	17.6424	-3.66646	2.69688	9.56016	-2.92172	11.6554	-13.7373	1.7488	-9.19188	-13.3317	14.1627	20.5568	0.787739	22.1684	-8.68999	20.0668	-1.75934	-15.2467	-16.4509	11.4027	8.49646	20.9418	23.7281	-17.5197	7.78172	4.56377	-0.752461	-9.91087	12.1831	-1.81692	24.9963	-2.8528	-23.0333	28.3961	-8.38916	-15.1321	-13.8832	-12.6093	22.7407	-25.8924	26.9451	-23.5996	-25.9995	-13.1821	-0.32501	-11.1099	14.8651
5.0815	-6.09438	4.21907	19.7581	-3.3941	3.65632	9.73523	-3.9808	12.4924	-12.4121	1.42897	-8.79428	-12.6108	12.2633	21.581	1.76457	22.4443	-8.65159	22.0866	-2.30292	-14.9996	-16.4381	10.2458	7.52865	23.1669	23.2114	-17.8654	6.61539	4.60578	-0.957893	-9.94572	11.5363	-1.61391	25.7649	-3.79797	-23.6779	26.6647	-6.76259	-14.372	-12.9298	-13.0476	23.7015	-24.5753	27.6358	-23.327	-25.3704	-13.9547	-1.15037	-11.844	13.2977
3.75908	-6.40416	3.82467	19.6032	-3.3941	3.90455	11.4964	-3.5282	13.6692	-12.3456	0.138344	-7.84052	-12.1733	13.4117	22.4035	1.44569	21.8996	-9.18535	20.8504	-3.39674	-14.7588	-16.3842	10.3819	6.75352	24.4109	20.6343	-17.5595	5.99855	5.93213	-0.996831	-10.454	11.1835	-0.956424	25.4646	-3.21185	-23.8059	25.8375	-5.90022	-13.2642	-13.1823	-13.4691	24.4036	-23.6942	27.4324	-24.1888	-25.149	-13.4061	-1.43414	-11.9652	15.244
4.42585	-6.71622	4.42513	20.354	-3.50151	3.72429	12.8729	-3.55234	11.982	-10.9952	-0.307432	-7.68035	-12.5117	14.2844	22.2941	1.15985	21.7517	-8.74375	19.5425	-3.40173	-13.9896	-16.5704	7.92036	6.98615	25.7172	20.2826	-17.3587	4.95209	6.74272	-0.614164	-10.3318	11.3537	-0.825335	24.7049	-1.91472	-23.535	26.3078	-5.87728	-13.0604	-13.1469	-13.8418	25.4791	-24.1849	27.857	-25.1612	-25.4025	-13.64	-0.920003	-11.1916	16.5016
4.40362	-6.88997	5.00833	20.9095	-4.12775	4.21583	13.6161	-5.16209	11.7478	-10.563	-0.618768	-7.14046	-12.9083	14.097	22.4802	0.679155	20.7434	-8.08468	19.9136	-2.58595	-13.9263	-16.6255	8.55111	7.17438	26.7083	18.6097	-16.8645	3.08812	6.77228	-2.02667	-10.5849	11.6833	-0.608043	24.5354	-0.174804	-22.4664	26.5981	-6.89745	-13.8059	-13.0856	-15.1049	25.0751	-25.0422	27.398	-25.7394	-26.3457	-13.404	-1.29531	-10.0016	17.0486
4.91077	-7.35521	5.6004	20.8006	-4.45764	3.69868	13.7493	-5.83345	10.9252	-9.34781	-0.566407	-5.47281	-11.7655	13.727	20.6648	1.40277	20.9442	-7.82496	20.5441	-2.16224	-14.6625	-16.5084	7.48216	6.97727	27.4505	18.4867	-16.1963	1.45445	6.09238	-2.73964	-11.1533	11.9077	-1.30225	24.5042	-1.26332	-21.2218	27.4737	-7.13781	-14.4318	-12.8717	-15.7439	24.6041	-25.2455	27.0547	-26.0175	-27.0918	-13.7542	-2.15576	-8.80076	16.662
4.39756	-6.98028	6.0209	22.0594	-5.16731	2.66535	13.6853	-5.98281	11.4668	-8.79181	-2.33819	-3.9564	-11.6232	12.1184	20.4844	1.67359	21.4712	-7.41827	20.9001	-1.92083	-15.2535	-15.7691	7.92368	7.63165	27.78	18.9038	-15.3054	1.29014	6.50701	-3.078	-10.9956	13.1719	-1.27981	24.9398	-2.54626	-19.5475	26.8099	-7.22404	-15.4591	-13.2454	-15.6062	24.1623	-24.8877	27.1009	-25.786	-27.263	-13.8689	-2.75227	-8.16086	15.7317
3.58936	-6.28756	7.11505	22.4027	-4.63123	1.44093	13.6958	-6.08841	10.9084	-8.58431	-2.33819	-1.7009	-12.0831	12.2006	20.8651	2.04355	22.0828	-8.9937	17.9421	-4.2042	-15.399	-15.6168	9.29472	7.80479	27.1311	18.7715	-14.342	1.44233	5.82867	-3.00818	-10.898	13.6408	-1.93168	25.365	-3.26862	-18.6617	26.71	-7.06074	-14.6416	-13.42	-15.39	22.9195	-24.6424	26.8224	-25.3698	-26.859	-13.0275	-2.47614	-8.11012	15.0342
3.7116	-5.37765	8.70896	20.7224	-6.26634	0.370177	11.9818	-6.83973	12.1825	-8.253	-3.15474	-0.164973	-14.0413	12.2596	19.4772	2.77145	24.4045	-9.40318	19.5549	-1.99908	-15.6972	-15.1118	11.6667	9.03364	27.2008	18.8929	-13.9169	2.23425	5.50116	-3.48886	-8.88404	14.1638	-2.14898	27.6604	-2.02825	-18.3794	28.5171	-6.75341	-15.3932	-13.8612	-14.6542	24.8585	-24.7816	27.2684	-24.4623	-26.197	-11.9048	-3.32743	-8.18059	13.6415
6.23117	-5.67943	10.2847	18.2634	-5.95082	-0.483866	10.6263	-5.63883	12.1597	-8.83308	-1.64759	-0.169851	-13.5165	12.3661	18.7101	2.04183	25.8518	-9.94531	19.9453	-3.14368	-15.4716	-14.7322	13.0643	8.04275	26.2619	18.6797	-13.9497	1.60125	5.55406	-4.73756	-7.85292	14.105	-1.97759	26.5959	-3.36228	-19.3715	28.1663	-6.69103	-14.566	-13.7904	-13.6886	26.5722	-24.7554	27.7895	-23.8091	-26.0421	-11.2	-3.5578	-7.43639	15.3187
5.71089	-6.35729	10.2022	16.5413	-7.04889	-0.155842	9.90296	-4.61897	11.7682	-7.82425	-0.284789	-0.544685	-12.8181	12.3089	17.8024	1.0886	26.9	-9.14381	23.6235	-3.04711	-15.1953	-15.0731	12.8568	7.69735	24.8455	19.2462	-14.5574	3.59586	5.43426	-4.2891	-6.79231	14.8787	-1.18341	27.647	-3.66315	-19.4572	26.1883	-5.9938	-14.9735	-14.3427	-12.5093	27.6114	-24.7729	29.973	-22.8184	-25.7844	-11.9791	-4.03685	-6.46788	15.3275
6.10792	-6.61334	9.05768	17.514	-5.36775	0.523845	10.4124	-3.29285	10.6298	-7.9217	1.20962	-1.67244	-11.5084	11.1672	18.4772	-0.0590505	25.144	-9.3194	21.4216	-4.43978	-14.8759	-14.8576	12.5082	7.70268	23.994	18.7591	-13.8688	2.8228	6.55913	-2.97998	-6.40142	15.1774	-0.79167	26.8457	-5.26399	-19.2595	21.6457	-6.29287	-14.7027	-14.5934	-13.0113	25.9065	-24.471	30.8732	-22.2704	-26.1251	-11.9834	-3.16419	-5.16512	16.7806
4.64811	-6.37672	7.1351	17.8476	-4.84221	1.10207	9.93231	-3.62023	10.3188	-6.76269	1.4219	-2.41316	-11.3235	12.4976	20.0213	-0.210125	23.7073	-10.2106	21.4616	-3.5882	-14.9557	-14.2296	12.5796	8.68203	24.0302	17.8689	-13.9097	3.2659	6.94576	-1.28551	-5.96656	13.483	-0.916638	27.8804	-4.67928	-18.1577	20.5131	-5.29198	-15.0162	-14.7287	-13.4827	23.3919	-24.3172	30.6306	-21.9703	-25.5831	-11.1421	-2.76906	-4.16842	15.1232
4.83298	-6.46245	7.37472	18.0164	-4.03472	1.28234	9.11986	-4.8332	10.7787	-8.0329	0.160987	-2.63188	-10.3299	12.399	22.2543	0.326361	22.8516	-10.3258	19.3852	-2.31207	-15.0691	-13.6391	12.6991	9.20056	24.326	17.7226	-13.6139	1.0127	8.25577	-0.638333	-5.35368	14.0694	-1.54505	26.193	-4.98725	-18.4274	20.2333	-4.46539	-15.2065	-15.4949	-13.2301	22.6099	-23.8696	28.822	-22.6427	-26.1005	-10.0811	-3.24353	-3.90827	14.9584
3.70958	-6.36758	7.83812	18.1699	-4.03184	1.03312	9.13349	-5.65392	11.3083	-8.92135	-1.01784	-2.21477	-10.2725	12.6059	23.6436	0.509625	21.9677	-9.78543	20.2778	-2.89228	-14.3572	-14.9806	13.6552	9.3222	23.604	18.0448	-14.0114	0.247718	7.86137	-0.795427	-6.49954	14.2072	-1.50883	24.0671	-5.9977	-18.24	19.9777	-3.45991	-15.5762	-15.1103	-11.7618	22.1608	-24.182	27.6468	-22.4195	-26.4765	-9.84723	-2.71261	-3.43227	14.3269
3.25901	-6.11152	8.68192	18.2816	-3.46986	0.355401	9.76563	-6.85633	12.042	-9.55416	-1.94053	-1.11385	-10.8114	12.6528	23.0243	1.41178	21.9255	-9.30823	20.1854	-1.76849	-13.8297	-16.192	14.0834	9.78746	24.3193	19.5808	-13.9235	-0.285615	7.9765	-1.09485	-6.69794	16.83	-2.22957	23.3461	-6.2858	-17.8731	19.5513	-2.89478	-14.6831	-14.3499	-11.1248	22.7916	-24.1278	27.1553	-22.3235	-27.1046	-9.57515	-1.62026	-3.10003	15.9129
3.48227	-5.96406	9.06327	16.4981	-3.49384	-0.814844	11.315	-5.8606	12.5464	-9.30081	-3.16889	-1.3472	-10.3097	13.2882	22.5285	1.27015	22.9971	-8.81881	20.7483	-1.6403	-13.9023	-17.1598	15.8196	9.73152	25.4507	19.4905	-13.1384	-0.326019	8.283	-2.18914	-7.92584	15.6958	-2.14081	21.287	-7.14298	-16.8948	20.8442	-2.41681	-14.1878	-12.7779	-9.75455	23.5605	-24.0922	27.0423	-21.8587	-26.7833	-9.41125	-1.13664	-2.81572	16.4929
3.49642	-6.70936	9.91827	15.6733	-3.46699	-1.33495	12.5301	-5.8425	11.8607	-9.27903	-3.14908	-0.762593	-9.58444	13.0946	23.0399	0.607051	24.509	-8.16357	20.1095	-0.935227	-14.35	-17.2336	16.4404	10.1133	26.2098	19.3053	-13.0473	0.79856	8.43002	-2.85645	-7.97839	15.4111	-2.40554	19.1313	-5.89694	-15.4308	21.3236	-1.1517	-13.1629	-11.8851	-9.95976	23.0256	-23.7525	26.9017	-21.8551	-26.5245	-8.30162	-0.642339	-4.06291	17.1826
2.2629	-7.30835	10.2889	14.4298	-4.78371	-0.493716	11.9325	-5.56641	11.9592	-10.2684	-4.40716	-1.27809	-8.36568	11.2487	23.2459	-0.356049	24.9586	-7.15471	18.8595	-2.55348	-14.6554	-17.4327	17.677	9.50422	26.1753	18.079	-13.1058	1.50159	8.01306	-4.60598	-9.02721	12.881	-2.41268	16.4925	-4.68638	-14.8125	22.0963	-1.20307	-14.7222	-11.4851	-10.4754	24.2626	-24.0625	26.393	-21.748	-27.31	-7.95523	-1.92844	-5.66327	16.8191
2.65185	-6.93798	9.98866	15.2616	-4.62643	-0.885768	11.4712	-5.11532	11.217	-9.58511	-3.4307	-2.17249	-8.85095	10.777	22.6833	-0.960777	25.5232	-7.44236	18.0828	-2.76991	-14.7295	-16.9746	16.3557	9.60544	26.0341	16.8185	-13.8768	1.42213	8.17098	-6.81202	-8.41593	11.9526	-2.39075	16.8761	-4.28049	-13.7919	21.2918	0.213409	-16.3729	-11.326	-11.1813	24.9646	-24.3883	25.2978	-21.8276	-27.7742	-6.79097	-1.86436	-6.05107	17.5692
2.28108	-5.76173	10.2073	15.3914	-3.18696	-0.643445	10.2762	-4.48017	11.1222	-9.77197	-2.04242	-3.36447	-9.07234	11.3029	22.7913	-1.59984	25.988	-7.59037	17.5944	-2.64338	-14.4943	-15.9202	16.447	8.68026	25.9727	16.0668	-13.9373	-0.0539649	9.61168	-6.85095	-7.44326	12.2141	-2.69578	16.8047	-4.89642	-12.7347	19.5437	1.0822	-17.3331	-11.8664	-10.7481	25.3948	-23.8789	25.4439	-21.6008	-28.1879	-7.03791	-3.2481	-4.53327	16.617
3.27113	-4.00708	10.2395	17.5196	-1.7446	-1.06997	10.8989	-4.09697	11.223	-8.68175	-0.468761	-3.67751	-9.43386	12.699	22.8737	-2.47839	26.6418	-7.97576	18.1449	-2.72996	-15.085	-14.6455	16.1698	10.1444	25.6701	15.312	-13.7205	-0.340833	10.3157	-6.53542	-5.21855	13.2741	-3.00284	17.1556	-5.21999	-11.4775	19.2867	2.00236	-15.7031	-12.8089	-10.6397	25.3774	-23.6738	25.9988	-21.6611	-27.4909	-7.52635	-3.09554	-2.49235	15.4747
2.1841	-3.04687	9.62363	17.221	-1.10782	-0.709443	9.80232	-4.35194	11.3575	-10.4323	-0.85227	-2.60505	-8.70857	12.6223	22.4944	-2.14834	25.5631	-7.8068	18.4443	-4.06435	-15.5959	-13.4352	16.6612	9.84606	26.3569	18.4214	-14.291	1.37364	10.84	-4.94031	-4.30969	14.1391	-3.61595	18.84	-4.83965	-10.8569	18.3914	2.82803	-14.5379	-13.5477	-11.7988	27.1405	-23.6907	26.7356	-20.6686	-27.5753	-8.15847	-2.6943	-1.19885	13.87
2.24067	-2.69251	8.55838	18.1504	-0.852725	-0.771502	9.56749	-4.67328	12.0108	-10.9184	-2.15847	-0.0389441	-8.61912	12.4696	21.7017	-2.09426	24.4315	-7.26642	19.1534	-5.03747	-15.9988	-12.771	16.535	9.37459	26.8007	20.0072	-14.9106	3.24974	9.75793	-3.91852	-3.81906	14.3573	-3.95005	20.3801	-4.23224	-11.625	20.2893	2.35648	-13.4521	-13.8839	-12.6112	28.8745	-23.8947	25.9953	-21.0125	-27.6832	-7.68697	-1.843	-0.78285	12.5113
2.59123	-3.00572	7.7859	18.8901	-0.144976	-0.92517	8.20572	-5.64185	12.311	-11.2772	-1.34616	2.39625	-7.76562	11.5366	21.4631	-1.47065	22.6497	-6.78433	17.8234	-4.17423	-16.2134	-12.2086	16.1034	7.33776	26.7646	21.1759	-15.2588	4.37431	9.01813	-2.69533	-3.981	13.8188	-4.59529	21.4401	-4.43944	-11.3072	20.4375	1.07394	-14.9906	-13.8402	-13.7405	30.3774	-23.7303	24.7147	-21.1891	-27.9167	-7.10675	-1.11681	-0.877889	12.6596
2.99129	-2.61592	7.52623	18.2244	-1.09919	0.811481	6.54833	-5.6509	13.0136	-10.2695	-1.63202	3.90209	-7.47789	12.2	22.3793	-1.98353	21.5581	-6.93862	17.335	-2.92558	-15.6137	-13.1705	15.1872	7.11667	26.4737	20.8538	-14.0813	2.49687	8.13052	-2.42008	-3.51289	13.3747	-5.55117	21.2008	-5.03834	-11.9107	20.9985	0.518907	-15.7153	-14.0668	-13.7853	29.9763	-23.9226	24.0999	-21.0272	-27.8389	-5.65675	-1.51194	-0.653581	11.4053
2.09621	-3.74073	7.72996	17.0158	-1.1107	1.62514	5.81136	-6.87292	12.9919	-8.67946	-0.366869	3.50531	-8.03024	13.8182	21.6946	-1.46979	18.6423	-7.26816	15.0006	-3.22359	-15.7938	-12.4617	16.7458	6.56618	24.8178	20.2079	-13.6476	1.9393	8.04651	-4.16558	-2.8984	11.7081	-5.54607	21.8059	-5.67129	-11.4992	21.4234	0.318911	-15.381	-14.7922	-14.7906	31.5678	-24.1225	22.2919	-20.589	-27.2059	-5.79115	-2.25492	-0.376921	12.6113
2.46091	-4.10424	7.46283	16.1533	-1.71775	2.13835	5.98118	-6.93327	12.7386	-7.96984	-0.0810059	4.02731	-9.14017	13.9643	22.2785	-0.569356	16.9239	-7.54185	13.5892	-3.19196	-15.5333	-11.8243	17.6488	7.7382	23.419	21.5214	-12.7144	0.220782	8.08852	-5.6761	-2.28445	10.7502	-5.01967	21.7479	-5.02556	-12.5621	22.7299	1.48311	-13.8791	-14.6728	-14.5146	29.9893	-24.2449	22.3126	-20.0694	-26.3551	-4.65912	-2.8133	0.574275	13.0726
3.73989	-5.30564	7.51132	16.4353	-2.04286	0.134749	6.49906	-5.67202	11.1846	-6.01868	1.96815	4.88756	-10.0824	14.0653	21.7103	0.740099	16.8523	-7.29679	12.8359	-2.99717	-15.0074	-10.5508	19.8647	7.9877	22.4465	21.621	-11.9448	-0.67484	8.04495	-6.75831	-2.06997	11.2624	-4.45247	21.1012	-3.74121	-11.6227	22.8812	1.31247	-11.8257	-14.1227	-13.223	31.6696	-23.6027	20.9113	-19.9486	-24.9245	-4.20565	-3.8553	0.565013	14.9969
5.36337	-3.75674	7.15235	15.9929	-2.69594	-1.08179	6.346	-4.42737	12.6785	-5.96939	3.72578	6.27956	-8.71379	13.2425	23.0157	1.95556	19.9288	-7.5195	13.7851	-2.48855	-14.2379	-9.24093	17.8961	8.29047	22.0413	24.3086	-10.2397	-3.69571	7.82325	-6.58644	-2.65604	11.8025	-4.29639	20.8782	-1.72739	-11.5655	21.2132	1.32072	-11.7342	-12.9788	-11.9521	30.155	-23.4244	22.0755	-19.1811	-24.1214	-4.58973	-5.0819	-0.236376	14.7827
4.77338	-2.99086	7.97238	16.5595	-2.85514	-1.32904	6.29358	-3.95817	12.9211	-5.90519	3.85032	6.22997	-8.4037	13.1348	21.5157	2.55171	20.6272	-8.36883	15.9926	-3.40173	-13.1839	-9.49985	17.0446	7.36528	22.3742	24.6852	-8.901	-4.65194	7.81158	-4.96716	-2.00669	12.2992	-3.82865	19.6799	-1.52445	-10.4752	20.5085	2.57024	-12.6139	-13.1419	-11.6073	29.9835	-23.5316	20.8121	-20.0062	-23.1616	-3.82539	-4.01244	-0.43934	14.4137
4.16217	-0.856694	8.62318	19.1301	-1.7446	0.910972	4.85529	-4.68384	13.0772	-7.57663	6.00278	7.02598	-9.10439	10.0485	21.858	3.3015	20.3725	-7.89896	17.3226	-3.31433	-12.4193	-7.67801	15.7897	6.00059	21.2503	26.3737	-7.52397	-5.02635	8.15075	-3.78291	-2.02975	9.64228	-3.87864	18.2988	-3.03162	-9.67176	21.9481	1.83447	-14.0499	-13.5672	-11.9274	28.5359	-23.6819	21.2367	-20.5204	-22.547	-3.11842	-3.29234	-0.442965	14.7728
3.07615	-1.51169	8.87539	20.2745	-2.27686	2.31369	3.68012	-3.7545	11.3167	-8.64736	4.33289	6.91377	-9.38914	7.42972	19.8153	3.27489	19.0379	-8.18172	17.3833	-4.10597	-11.1756	-7.91585	15.9873	4.86141	20.6384	26.3177	-8.01706	-4.2075	7.65444	-3.35325	-1.85763	9.01867	-3.59146	16.7556	-5.40732	-9.21346	24.1801	3.23077	-14.1317	-14.259	-13.0794	26.3847	-24.0759	20.5116	-20.7372	-22.684	-1.56625	-2.09626	0.274661	16.0326
2.95593	-1.8752	8.28286	18.4588	-2.54154	3.31254	2.54793	-3.43165	10.2455	-7.74974	4.06684	6.42104	-10.1703	5.66173	19.9801	2.1487	20.5392	-7.42281	15.3842	-4.22418	-10.7463	-6.98677	16.6396	3.92735	18.9959	24.7817	-8.85319	-4.40278	7.29738	-4.44888	-2.59116	7.85811	-3.76846	17.7101	-7.39985	-8.04543	25.0224	2.11612	-13.0226	-14.307	-12.5093	26.9181	-24.6039	21.4186	-19.6129	-23.081	-1.90061	-5.32905	0.104718	13.9304
3.02766	-3.01144	7.74395	17.3759	-3.01721	2.71953	4.7536	-2.85232	10.368	-6.2663	1.8422	5.06969	-9.45548	5.45967	17.9388	1.09418	20.9465	-8.00299	14.2239	-5.88239	-11.1887	-8.11033	17.4164	3.01637	19.9903	23.0107	-9.73021	-4.46743	5.59529	-3.74666	-2.28069	7.55791	-2.81003	16.6501	-8.66718	-9.36889	25.1056	2.59868	-11.5842	-13.5506	-11.5235	25.3323	-25.189	21.5007	-19.6129	-23.1315	-2.39615	-5.96981	0.303656	10.643
3.21961	-2.61249	7.37472	16.6097	-2.98844	3.78339	4.70223	-2.66977	10.3236	-4.9342	1.99928	4.2257	-10.5669	4.60519	18.2286	-0.248752	21.6684	-8.3629	14.755	-6.67403	-11.7641	-9.64513	17.3268	3.01459	19.6919	21.3829	-9.03925	-3.83847	5.30124	-4.55361	-1.61419	6.08167	-3.29613	16.9177	-9.24053	-7.92428	24.9211	1.22531	-11.6293	-12.8605	-10.3156	26.2669	-24.5386	21.5461	-20.1307	-22.0752	-1.74873	-6.38478	0.593605	8.96911
1.84869	-2.69365	7.13044	16.1296	-3.75469	4.1518	4.06171	-2.11307	11.6061	-5.63579	1.45586	3.95332	-10.5199	3.65637	16.8663	-0.0234278	19.1365	-8.73049	16.0023	-7.83362	-10.7613	-10.5625	16.0138	3.09894	19.2892	21.9634	-7.69505	-4.25598	4.51943	-4.91345	-1.21258	4.54199	-3.27981	16.2056	-9.12274	-7.95057	24.4206	1.4088	-11.6342	-12.4994	-10.0844	24.7509	-22.0828	19.4329	-20.267	-20.6831	-0.882765	-5.2665	0.732137	11.0549
-0.28193	-1.59056	7.12438	12.8012	-3.79689	4.44239	1.71871	-1.97126	12.9727	-6.123	0.752525	4.68591	-11.114	2.99908	17.9232	-0.328152	18.181	-8.71652	16.3361	-7.76286	-9.39072	-10.9655	14.6909	4.19638	17.672	21.3751	-7.50439	-2.87686	3.32611	-5.92718	-0.965924	4.45224	-4.51521	16.9682	-7.2111	-7.1254	24.3767	0.895045	-11.9868	-13.3316	-11.3521	24.4195	-20.8759	17.2479	-19.2781	-19.2114	-0.540752	-4.98731	1.00396	13.5361
-1.10428	-0.682943	7.45584	13.4962	-3.59358	3.97055	0.238475	-1.26218	13.5888	-6.06912	0.895457	4.98025	-10.5945	2.6467	19.7343	0.164986	16.7067	-8.14088	16.2989	-6.95789	-7.51953	-10.2016	14.3423	4.1218	17.3021	20.4491	-6.79585	-3.65666	3.18453	-5.05309	0.17458	4.12728	-4.93806	16.5163	-6.2191	-8.87859	24.3918	1.1877	-11.3048	-13.5232	-11.1131	23.8905	-19.7324	14.6439	-18.3303	-18.2467	-1.05978	-4.37249	2.14242	13.133
-0.869898	0.189242	7.63952	13.3803	-2.94241	4.04246	-0.519462	0.0126416	12.7145	-6.07142	2.34458	5.99661	-10.4022	3.24496	21.7273	0.101037	17.5554	-8.14437	16.0174	-6.24283	-7.27558	-9.61818	15.4611	3.82613	16.9684	19.1108	-8.21148	-2.66002	2.93948	-4.48648	0.371367	4.99538	-5.70266	17.4514	-6.03602	-9.47861	26.0553	0.595969	-10.9522	-14.1119	-11.378	24.6637	-21.0897	13.7975	-18.1675	-18.9918	-1.00733	-4.08872	3.08838	11.9599
0.121161	-1.59742	7.33743	17.0032	-3.14284	3.91933	-0.107471	0.60404	12.227	-7.0768	3.94089	5.83968	-9.574	3.66611	21.0725	0.490741	16.58	-8.67149	17.1432	-6.07468	-6.76276	-11.1237	17.7367	3.78795	15.8117	17.8533	-6.98969	-4.07551	4.69135	-5.49618	2.17784	5.56174	-5.09771	17.2299	-7.79297	-7.56999	26.2004	0.601474	-11.7318	-13.6851	-10.5799	24.1884	-20.1083	13.6962	-18.5782	-19.6783	-2.19017	-3.93005	3.98199	10.9176
0.670739	-1.72774	7.32344	17.0102	-3.30491	2.94806	-1.11596	1.13358	11.9099	-6.76613	4.60743	6.28932	-8.89344	2.84023	18.5169	1.12508	15.4531	-8.10946	19.0072	-6.80972	-7.45722	-11.3615	18.0488	3.94688	15.1099	16.3718	-6.88053	-3.68763	4.7847	-6.43204	2.89635	6.49793	-5.56647	17.496	-8.30103	-6.80654	26.3093	0.837248	-12.2662	-13.5091	-11.5319	23.6913	-20.479	14.2855	-18.4236	-19.7043	-1.64219	-4.75694	3.89662	11.5777
1.88405	-0.919564	7.09174	18.0276	-2.76211	2.11274	-1.95042	1.19996	12.0144	-6.82345	5.52445	6.2381	-6.7593	2.7392	18.6775	1.96071	14.5011	-7.67066	19.8308	-6.98786	-6.80919	-10.764	17.0728	3.17352	15.246	16.378	-5.36554	-4.33814	4.96751	-7.18126	4.81059	6.39425	-6.73097	16.9786	-7.01951	-6.26252	25.027	2.17208	-11.9502	-12.9381	-12.2709	21.4384	-19.9282	14.5357	-17.2033	-17.4772	-2.50542	-5.09868	3.64251	11.8896
1.7507	0.326414	7.28568	18.2286	-2.76499	1.36114	-0.87694	1.49415	10.5349	-6.67671	3.63663	5.62909	-6.41417	1.59016	17.4231	1.74741	12.3918	-6.80318	18.1214	-7.36329	-7.24007	-9.58303	15.4395	2.08496	14.165	16.364	-5.32579	-4.46069	3.33933	-7.34506	2.82021	6.55828	-7.18034	17.105	-5.02273	-7.71856	24.968	1.33815	-12.071	-12.7321	-12.1002	19.6928	-20.0786	14.9858	-16.8794	-16.4226	-1.94323	-4.42283	2.23706	13.0122
1.1102	1.03971	6.51926	18.3346	-3.5159	1.72955	0.0298591	2.00107	10.9096	-6.71454	3.66776	4.5176	-5.9468	1.5439	18.5581	0.927226	12.4939	-7.87069	15.6132	-7.08942	-6.67771	-10.3797	16.0287	1.72004	12.5385	15.519	-4.83155	-5.93409	2.96515	-9.16441	1.40302	7.8643	-7.66593	15.0148	-5.31366	-7.99857	21.9255	1.23632	-12.7188	-13.552	-11.6566	18.7102	-19.8676	12.9242	-17.4612	-15.5257	-2.92501	-3.34116	1.10061	12.8606
-0.00209018	0.630479	5.63489	17.8071	-4.43175	1.69409	2.8163	3.17179	10.9228	-5.51427	2.85829	3.51669	-6.71085	1.0558	18.1817	-0.0517543	11.5889	-7.14005	15.9043	-6.42514	-6.60325	-10.1829	16.6794	1.64546	11.0002	14.0079	-4.50033	-5.89504	1.99665	-9.81427	-0.606668	9.62062	-7.40886	15.0073	-6.34115	-8.89688	19.0341	0.20607	-12.875	-13.9019	-10.302	17.7727	-18.9393	11.4044	-17.9003	-15.1778	-3.28943	-3.4388	0.269828	13.9655
0.864707	0.153806	5.2969	17.2112	-3.71249	2.91063	1.17358	4.97767	11.1498	-4.99954	3.86588	4.3371	-6.14284	2.71243	18.2712	-0.471072	14.1431	-7.17565	15.7098	-5.66346	-6.57895	-10.2649	16.935	1.12959	11.2541	15.1875	-3.69012	-6.80547	2.80412	-8.93615	0.267344	8.48172	-8.21069	15.046	-7.05783	-9.57118	17.9227	2.95188	-12.7835	-14.7276	-10.5578	18.796	-18.543	10.2885	-16.9416	-13.8804	-3.95979	-2.35256	1.57943	14.3401
1.583	-0.337727	5.60879	16.9279	-4.5382	3.46423	0.940851	4.59145	9.35928	-4.28648	6.05373	5.67219	-6.97846	3.51457	18.5027	-0.912707	14.5152	-5.3241	15.151	-6.75561	-6.91543	-8.4501	14.7092	0.498293	10.743	19.0236	-3.4911	-3.63376	3.78274	-7.02953	1.66898	7.20974	-9.163	16.3096	-5.33778	-9.39861	18.5835	3.36747	-10.5337	-14.549	-9.39868	21.2029	-18.1648	11.1811	-16.9178	-13.9735	-3.61341	-1.67366	4.01823	15.8547
2.80338	-0.908133	5.58128	16.1827	-3.44589	4.69555	0.0403423	3.23968	10.0618	-5.03049	4.84235	5.87871	-6.6296	4.02032	17.1802	-0.710559	16.8628	-5.27383	12.7573	-8.6519	-8.36633	-9.40143	12.812	-1.01735	9.62587	20.0881	-2.30791	-2.66272	4.86561	-5.36863	2.20947	5.59733	-10.2877	14.7709	-4.11587	-7.10597	20.3331	2.98583	-10.0457	-14.7489	-10.4299	22.0125	-17.6554	11.5291	-17.3661	-14.5691	-2.8895	0.146407	5.4998	15.5252
2.1154	0.220106	4.99015	14.0237	-4.08939	4.80982	0.164044	1.30104	10.0954	-4.89407	7.19152	5.05261	-5.96543	3.66611	15.8705	-1.02515	15.4672	-4.87901	12.5393	-9.49765	-8.25075	-9.2667	11.1704	-1.06796	8.70711	17.8845	-2.12991	-1.28225	5.97336	-7.06578	2.68079	5.82171	-11.8659	14.536	-3.92144	-4.28989	19.2746	2.08768	-8.6926	-14.6205	-10.8832	21.857	-18.0365	11.5781	-17.9452	-14.7607	-3.11241	-2.00777	6.01647	15.2682
1.17688	0.582468	4.13515	13.8548	-1.54801	4.62463	1.26164	1.2754	9.70153	-7.14329	5.11972	4.6916	-4.68406	4.49138	14.0466	-2.16766	15.4108	-4.4807	11.8164	-9.04065	-7.91583	-9.52797	12.2791	-0.916125	9.11563	14.1822	-1.142	-4.74756	6.47823	-7.68879	2.38374	5.89908	-11.2211	15.1575	-5.15897	-3.95846	19.3789	2.80601	-9.42098	-13.4178	-12.1034	17.3599	-18.0604	12.6058	-17.1301	-14.0931	-2.22514	-1.515	5.1285	13.7634
-1.39018	2.61147	4.24098	13.298	-2.14835	4.90438	0.678771	2.21831	8.04432	-7.89074	6.90141	6.21289	-5.55322	4.87358	13.3931	-3.07496	13.96	-3.42646	11.6287	-6.60744	-6.18795	-9.43307	13.7813	0.847237	9.28039	13.1271	-0.886528	-5.37517	7.85203	-9.57661	2.72047	6.77801	-10.7305	15.6778	-5.84585	-5.1962	16.843	4.93349	-9.64425	-12.0778	-11.8183	17.0837	-18.1548	12.7291	-16.1851	-13.6698	-1.56788	-1.89945	4.82083	13.546
-2.20444	3.2779	4.73608	14.3949	-2.24425	4.46111	1.92103	1.09436	6.84704	-9.01879	6.75989	6.44625	-5.73062	4.52729	15.0807	-4.02046	13.8473	-1.92992	10.1414	-6.55	-5.78791	-7.79869	13.5174	2.7056	10.7817	12.6835	-0.960262	-5.94622	8.48603	-9.90557	2.64809	6.94358	-8.06124	14.713	-5.72806	-5.6785	16.2517	5.44449	-10.3446	-10.9299	-12.0911	15.075	-17.0738	13.3681	-16.4001	-13.8161	-0.827038	-0.34942	3.75486	13.491
-2.11352	3.53738	5.15565	12.5151	-4.16706	3.93016	1.76064	0.742837	6.31265	-7.40926	6.93679	5.88684	-5.46153	4.05744	14.7298	-3.41059	12.7123	-2.16905	10.0587	-5.78583	-5.88356	-7.73894	13.9506	3.11226	12.1249	12.7956	-1.26384	-5.19201	9.10137	-10.2157	1.87059	6.5428	-7.00182	11.9834	-4.75024	-4.03846	15.2567	5.14266	-10.5556	-10.5779	-11.2546	14.5939	-16.1559	11.7621	-15.6536	-12.8618	-0.348984	-1.27242	2.04094	14.6103
-0.696134	2.9544	5.45494	10.8502	-4.53149	2.30778	1.43671	-0.738675	5.9704	-8.02029	6.87169	4.57533	-5.29232	2.5335	15.1673	-3.13161	11.9728	-2.6637	10.198	-7.34165	-6.94378	-7.89241	13.8228	2.79084	13.559	11.507	-1.80532	-6.56574	9.55878	-10.5903	0.998189	4.92111	-5.21554	9.37135	-4.62961	-2.72756	16.4074	4.99129	-9.97977	-10.957	-10.526	13.0357	-15.8604	10.7358	-15.8063	-12.3278	-0.032649	-2.33883	0.3697	14.886
-1.32552	1.96105	4.49366	9.57044	-4.45093	0.794735	0.177673	-1.54581	5.81308	-7.81279	5.43671	4.58265	-6.07352	1.9255	15.4813	-3.599	12.0021	-3.95916	10.743	-6.98786	-6.59733	-8.66801	14.8718	1.26366	10.6716	12.2727	-2.71316	-5.82635	8.5965	-9.52962	0.922048	4.28821	-5.61901	7.65722	-5.86004	-2.38813	15.6861	4.53717	-9.27945	-11.2026	-10.4702	13.4325	-16.0965	8.9065	-15.853	-11.433	1.97299	-3.82021	-0.948766	15.5966
-1.91349	1.33577	3.49181	10.1119	-2.70266	0.0579144	-0.481722	-1.8219	4.94725	-8.48572	5.73814	4.14114	-7.11561	2.16346	14.896	-4.25781	12.0056	-5.6875	10.9734	-7.38327	-7.17651	-9.2421	13.69	0.33936	8.87186	13.2096	-4.30044	-6.1011	7.5712	-9.52828	0.903281	1.62356	-6.25558	8.66519	-7.07912	-2.4087	17.4252	3.76012	-8.42297	-11.9064	-11.3209	14.2886	-16.7556	7.62309	-17.3121	-11.7125	3.11377	-5.00867	-1.32047	14.7476
-1.79933	0.777938	3.01769	11.0665	-1.32168	-0.0612772	-0.50164	-0.958941	4.49692	-8.74481	5.93061	4.51028	-7.81556	2.56819	14.2994	-5.38657	11.4504	-6.79236	10.1318	-6.97288	-7.28368	-8.71253	13.0145	0.213279	6.36524	15.0879	-5.44763	-5.31995	7.25148	-8.07012	1.96657	0.199937	-6.42288	9.34608	-7.8029	-2.15383	18.4761	2.86014	-8.7414	-12.6751	-12.0112	16.1782	-16.8127	6.95451	-17.4567	-11.4271	3.40879	-4.73863	-0.712376	15.3088
-1.55384	1.32091	2.62935	11.9638	0.0573753	0.742527	0.839164	0.598005	5.5597	-9.38335	5.94334	4.41759	-7.83271	3.44701	13.3832	-5.46898	11.0044	-6.55114	9.17982	-6.17457	-8.22395	-8.59537	12.4601	0.367773	7.3109	15.1611	-4.84278	-6.18191	9.19705	-6.8523	2.07167	0.43205	-6.76055	10.8402	-7.53042	-0.973229	20.0019	2.8739	-7.60552	-12.8367	-12.1417	16.9776	-16.5843	6.01436	-17.2746	-10.6925	3.55958	-5.08037	0.855768	15.3967
-0.44155	0.467015	2.54451	11.3358	-0.335819	1.51383	0.726993	0.570849	6.13372	-9.33291	6.59432	4.73144	-7.41453	3.09585	12.109	-4.68185	11.3823	-5.83272	9.23362	-5.29719	-7.97004	-8.63404	14.1896	1.76266	5.58433	14.2787	-3.29813	-6.43376	10.031	-6.33536	3.97304	1.30325	-6.85084	10.2975	-7.21252	-0.281781	18.7997	2.71427	-7.21266	-12.731	-11.3034	16.6956	-16.0732	5.94199	-17.1566	-9.74515	2.51442	-5.43737	1.6044	15.3967
-1.5791	-0.318294	2.1557	11.0986	-0.87766	2.23489	-0.447128	-0.0130058	5.56931	-7.72452	6.36365	5.0331	-6.45815	3.97467	10.6316	-4.42476	10.6581	-5.1129	10.0228	-4.82686	-8.44796	-8.89648	14.8967	2.79972	5.22204	13.5037	-2.00031	-6.96574	9.7097	-7.38266	5.01703	3.10753	-7.59656	10.3451	-7.93631	0.480526	16.2199	1.49045	-6.63679	-11.7315	-11.3527	15.5285	-15.6128	5.43194	-16.6269	-8.94791	2.6297	-5.55942	1.58789	13.7667
-1.13559	-1.54598	1.89044	9.66534	-1.58733	1.48033	-2.34564	-0.755271	4.78513	-7.10202	6.85895	5.52746	-6.08843	4.17551	9.36452	-3.78055	9.5653	-4.98583	10.3291	-4.67536	-7.98001	-9.6709	16.5084	4.2683	3.498	12.531	-1.54811	-6.98325	8.52337	-8.25004	6.25245	2.41739	-7.44813	7.86238	-7.45236	-0.151492	14.8453	0.141851	-7.29684	-11.6882	-11.2313	15.1462	-15.2981	4.84331	-16.1174	-9.08903	1.93584	-4.67456	0.891206	12.0939
-1.9044	-1.69344	1.62424	8.91592	-1.93928	0.96121	-2.79118	-0.797513	4.64343	-7.12839	5.7523	4.91764	-5.25728	4.11526	9.68129	-4.93807	7.8621	-4.03352	8.72177	-4.74695	-6.63004	-9.92045	16.467	4.86852	3.58206	13.3185	-1.70336	-7.33477	7.55253	-8.1735	6.20633	1.86496	-7.23747	6.72211	-8.10519	-0.713793	13.6069	-1.1884	-7.82635	-10.6724	-11.6079	15.6113	-14.3662	4.54969	-13.8139	-9.2215	2.18443	-3.07418	1.06236	11.1219
-1.27602	-2.16669	1.7049	7.2496	-3.11311	-0.320347	-2.96625	-1.72534	3.74397	-7.84489	5.3702	3.71915	-4.72282	2.97839	9.68271	-5.65954	7.57922	-4.18956	6.57225	-4.50055	-4.95451	-9.82087	16.862	4.84277	4.07968	14.1386	-1.55589	-8.12938	5.99825	-7.02819	6.09105	1.752	-6.84931	4.91878	-7.69221	-1.48296	13.5464	-1.22509	-7.48595	-9.67283	-11.193	15.0052	-13.4774	3.8942	-13.0363	-8.70269	2.34451	-2.2656	1.21821	11.1285
-1.65082	-1.86148	2.67597	5.07949	-4.14788	-0.792188	-3.49879	-3.30492	3.46897	-6.50819	5.35747	3.08006	-4.19879	1.2962	9.65857	-6.078	7.29633	-4.48105	6.28666	-3.60485	-4.65074	-9.26787	16.2744	4.31536	4.48989	13.8881	-1.07518	-9.13274	4.55366	-6.88721	5.83153	0.783314	-7.08598	3.79485	-8.19034	-2.48184	12.4727	-1.61683	-6.53064	-8.08206	-10.9157	14.7988	-12.6767	2.66318	-11.837	-8.87943	2.58545	-1.06341	1.40546	10.2641
-1.16287	-1.2282	4.17944	3.7523	-4.99853	-1.44922	-4.07852	-4.08188	2.47824	-5.28728	4.87914	3.85575	-4.16823	0.878091	10.0762	-5.41318	6.53453	-5.37716	5.59545	-3.56406	-5.19502	-8.09159	16.5748	2.87963	4.9892	11.935	0.0904386	-9.71995	3.82242	-6.66164	6.33717	1.17326	-7.1074	3.74133	-7.45378	-1.91268	12.013	-1.51224	-5.39232	-6.88014	-9.89222	15.3192	-12.1662	0.954506	-11.5689	-8.55603	1.84078	-1.69654	0.478431	8.53636
-1.21035	0.507024	3.99903	3.3113	-4.14501	-1.54575	-4.5859	-3.12086	3.14713	-5.00642	3.91683	3.78664	-2.27561	0.466674	10.3759	-4.14107	7.20947	-5.05809	6.25079	-3.41588	-5.83215	-8.22046	15.6254	2.86276	5.04552	11.9101	0.616365	-9.77786	3.98734	-6.58913	7.00259	1.23825	-6.87022	3.95839	-7.3885	-2.68185	11.8739	-1.40949	-5.30935	-7.04354	-9.63766	14.9994	-11.1114	-0.00701144	-11.0795	-8.04068	2.38822	-1.49059	0.0994827	7.68513
-0.391038	1.47523	4.64657	3.44807	-2.63648	-0.986244	-6.14266	-2.76331	4.40085	-5.97856	4.53809	4.3371	-2.14665	1.39723	9.9171	-4.55824	7.05218	-5.56881	5.24087	-3.63814	-5.25079	-7.73191	14.593	2.14978	4.8463	12.5388	-0.218896	-10.3449	3.14796	-6.87244	7.30019	2.111	-6.28312	4.4817	-7.14156	-2.34241	11.1601	-2.22782	-5.0934	-7.5536	-9.0071	14.152	-11.1574	-0.0593952	-11.2908	-6.91659	2.47345	-1.37311	-0.658011	7.371
0.573754	2.62061	4.20835	1.12165	0.0238099	-0.590252	-8.38083	-3.32001	5.73263	-4.13631	2.49459	3.29634	-2.11833	0.519014	9.61879	-3.27368	7.10735	-5.32828	6.97373	-3.29601	-5.33803	-5.3477	13.9075	3.20105	4.28563	13.5208	-1.3007	-9.72803	2.86169	-6.75831	6.7479	1.16088	-6.02197	2.87907	-6.65904	-1.51153	12.4107	-2.77368	-5.55581	-9.32329	-8.58305	15.9762	-9.6783	-0.0387174	-11.1911	-5.33802	3.86062	0.00299864	0.0551849	7.69941
2.02246	1.79644	4.77803	1.10072	0.0190149	-1.05323	-7.95836	-3.84201	5.91516	-1.90198	3.02669	5.01928	-3.69489	0.125247	9.72533	-3.94622	7.64026	-6.56021	6.2977	-3.50745	-6.22035	-3.20836	13.3215	1.93402	2.50274	12.391	-1.32	-9.99604	3.08262	-7.30478	7.19992	1.38835	-6.43258	1.41172	-6.51145	-1.70011	13.0156	-3.80393	-4.34306	-10.0491	-10.4377	17.3279	-9.63051	0.740146	-11.2488	-5.24394	2.26365	1.95274	0.440576	7.98498
1.70524	2.416	3.25638	1.69105	-1.39553	-1.56349	-8.8054	-2.5883	4.72389	-0.280985	1.37095	4.3558	-3.08364	-0.70489	10.2126	-2.68182	6.07792	-6.83878	6.97235	-4.02523	-7.70864	-2.18907	12.4617	0.533809	0.689599	10.8954	0.374427	-9.50177	4.30162	-6.36356	8.08519	1.86341	-7.60473	0.363619	-6.37095	-2.92414	15.1674	-3.08835	-2.9168	-9.96393	-11.6099	16.9137	-8.10071	0.791151	-10.2077	-4.26339	0.857351	1.75289	1.17592	8.15083
1.05767	1.86846	2.62702	4.89667	-3.54275	-2.40177	-7.59459	-2.45252	4.29037	-1.94899	3.85032	5.42745	-3.06873	-1.40965	10.0648	-3.92776	4.32543	-6.9278	5.07255	-3.81795	-8.38596	-4.43737	11.1886	-2.14231	-0.525888	9.15557	1.64777	-10.3274	5.12232	-5.89496	8.04658	3.50677	-7.20024	0.476606	-6.69878	-4.92305	13.687	-2.58745	-2.97537	-9.32943	-13.0054	13.7828	-9.44869	0.563006	-9.66614	-3.65119	-1.33897	0.61935	0.480444	8.80985
-1.06084	2.17938	1.85454	6.06197	-4.19679	-2.37123	-8.37873	-2.72861	4.65544	-3.85888	3.07481	4.54199	-2.49402	-2.06025	9.37872	-3.05093	2.35579	-5.83237	4.18681	-2.52018	-7.63169	-5.63357	11.3861	-2.40957	0.119682	8.06777	2.95653	-10.5846	4.97685	-5.7043	6.6798	2.42977	-6.61008	0.964234	-6.01048	-4.3539	12.1294	-2.30947	-3.3182	-8.39191	-11.3482	11.0241	-8.74702	-1.23596	-8.44853	-2.56826	-1.40562	-1.38074	-0.862184	7.56541
-1.06185	1.35292	1.67226	6.20293	-3.07763	-2.88641	-7.01591	-2.86891	4.99048	-4.2326	2.6262	5.47786	-3.44144	-3.23243	7.89428	-3.56381	2.96969	-4.864	3.13136	-2.17139	-6.94752	-6.75011	10.8633	-2.38826	0.797194	8.54709	3.62013	-10.3139	4.48365	-6.1541	4.61274	1.7489	-5.32163	1.23927	-5.6202	-2.95386	9.50578	-1.91682	-5.0324	-7.97023	-10.0163	10.354	-8.44164	-2.63654	-8.03412	-2.49736	-1.139	-2.23204	-2.21246	6.31328
-2.37214	1.13344	1.3394	4.81573	-3.38451	-2.84603	-5.89002	-2.83422	6.44715	-3.83595	1.46152	5.37134	-3.23273	-3.81547	7.56756	-3.34449	3.323	-4.74775	1.95175	-2.28877	-6.02158	-7.62295	10.7371	-1.80136	1.21328	8.04442	4.14232	-9.58123	2.9846	-6.1447	4.14356	0.741533	-5.75418	1.12182	-5.14052	-2.15155	8.84192	-2.48195	-5.87425	-7.91252	-8.82852	8.9296	-7.31512	-3.65182	-8.01308	-2.50185	-0.493766	-2.8728	-2.81854	5.80914
-0.961831	-0.246279	1.28066	2.99032	-3.7288	-3.31688	-6.08186	-3.34716	6.50119	-3.01743	1.30868	4.78836	-3.66731	-3.2373	6.76212	-3.49085	2.52012	-4.72646	2.25252	-3.00549	-5.48975	-8.07284	8.70215	-2.17871	-0.224118	6.84768	3.28257	-9.33342	1.90796	-5.72981	3.52692	-0.207034	-5.77611	0.597026	-6.10414	-2.21555	10.4176	-3.21771	-7.18704	-7.48651	-7.36543	8.04732	-8.25573	-4.07227	-7.96276	-2.62671	-0.15667	-3.32743	-3.32635	7.35343
-1.2245	-1.74031	0.935213	1.71338	-5.05894	-2.87656	-5.85962	-4.16788	5.85391	-4.1065	1.71625	4.22082	-3.40343	-3.01211	6.42972	-3.34278	2.86639	-4.57216	1.4261	-3.78465	-5.57886	-7.2	7.65811	-2.1432	-0.237567	5.03001	1.72928	-10.225	1.21017	-5.56063	2.90868	-0.268931	-6.7983	1.61242	-7.20827	-2.24412	11.7968	-4.97914	-7.95324	-7.28523	-6.85501	7.3511	-9.00286	-4.00816	-7.70204	-2.43856	-0.0315563	-3.44033	-3.50516	8.03331
-0.725432	-1.56313	1.22565	1.49706	-4.51231	-2.36434	-7.22139	-4.62199	4.18349	-5.70801	2.83989	3.68175	-3.3423	-2.66156	5.45524	-3.70587	2.55768	-3.84746	2.5588	-4.702	-5.96737	-5.85852	6.01817	-2.15208	-1.08824	5.24632	1.43924	-10.3529	0.948791	-4.84229	2.29902	0.449071	-7.12985	2.07329	-8.71685	-3.80074	12.813	-6.02774	-7.09187	-6.94507	-6.33485	6.66941	-9.81467	-3.34096	-7.19341	-2.7367	-0.513435	-2.27628	-3.63483	8.19916
-2.02563	-1.40538	1.0443	1.69942	-4.72041	-0.547894	-6.85657	-4.33232	2.51907	-6.33165	3.36633	4.22977	-2.23685	-2.8557	5.96379	-4.68442	2.96382	-4.37842	2.38772	-4.97753	-6.05709	-3.38996	6.1742	-2.51079	0.165074	5.19963	1.21401	-11.192	0.312455	-4.70668	1.86523	1.43013	-6.3122	2.07032	-9.69467	-5.22135	10.8017	-5.58004	-5.96575	-6.67777	-5.65363	5.79585	-9.34378	-1.98863	-5.78734	-2.56273	-1.12261	-1.55771	-2.67236	7.19087
-1.94885	-1.18934	1.76783	2.21857	-3.98293	-0.625714	-7.94997	-4.92976	1.95946	-4.63499	2.87385	3.70939	-1.52572	-3.14783	5.94106	-4.31446	1.35218	-5.47455	2.11179	-3.59652	-4.96852	-2.6085	6.64228	-1.48171	0.802238	6.20496	1.35197	-9.98662	0.366909	-3.58419	2.69634	0.549653	-4.89011	1.15155	-8.81762	-6.29109	9.84753	-5.24794	-5.33254	-6.4516	-3.99184	5.16067	-9.38866	-2.42287	-5.87699	-2.16289	-0.730334	-1.4021	-1.70022	6.79985
-1.48817	-1.93235	1.93333	1.78455	-3.32793	-0.593207	-7.80006	-4.84074	2.81089	-3.5035	1.82097	3.93462	-1.87383	-3.3578	5.84731	-4.60545	1.29936	-6.82692	0.370654	-2.58012	-3.93385	-2.62491	6.27545	-0.716348	1.78404	4.58804	0.491652	-10.2088	-0.109177	-4.17229	1.70598	-0.942057	-3.6843	0.399299	-8.03849	-5.74136	8.41397	-5.39014	-4.97994	-5.166	-3.65935	4.588	-7.43052	-3.159	-5.40129	-1.87997	0.237247	-1.87962	-0.232349	5.35112
-1.34169	-0.884128	2.9445	2.5577	-2.2874	-1.97327	-8.65025	-5.30692	3.68993	-2.90164	1.06669	3.08088	-2.5462	-3.87572	4.04182	-3.84106	0.739457	-6.84053	-1.95132	-3.49163	-2.61318	-3.00216	5.9053	0.797514	1.17882	3.54069	1.24915	-8.54958	-0.0228279	-3.83662	0.881833	-2.53126	-4.67384	0.287799	-5.69258	-5.74251	8.50017	-5.71398	-4.64076	-5.12812	-5.06658	4.48334	-6.81102	-4.93591	-6.61159	-1.13738	1.28132	-2.33731	0.472793	4.99415
-2.11251	-0.50119	2.63868	1.42728	-2.34015	-1.7536	-7.89231	-4.09094	4.00096	-3.40605	0.354864	3.3809	-2.91667	-4.12221	3.13979	-3.76724	-0.442565	-6.68972	-2.87708	-4.42812	-2.29041	-2.38942	4.94259	-1.16562	0.186088	3.1174	2.30388	-9.34689	-0.463907	-4.59658	-0.114433	-2.20939	-5.5022	0.466199	-5.57479	-5.52764	8.36558	-5.22959	-3.47681	-4.19422	-6.21926	3.39031	-5.27889	-4.48996	-5.68854	-0.629288	0.870463	-3.7836	0.789724	4.64048
-3.54606	0.550462	2.27039	1.60731	-3.25025	-1.46104	-8.34414	-2.73615	3.57224	-3.32924	0.785074	2.60603	-2.39711	-3.69253	2.96365	-3.01101	-0.351008	-5.80269	-3.62486	-5.48781	-2.91507	-1.94304	4.43799	-1.51634	-0.573801	3.81148	2.9093	-6.91995	-1.51021	-4.64223	0.803011	-2.55756	-5.90261	-0.44513	-5.0724	-5.31278	8.11758	-4.30851	-2.35435	-3.82736	-5.79001	3.17229	-5.67984	-4.30661	-5.54217	-0.988306	-0.212944	-4.12076	1.10343	5.51368
[truncated: 392 more rows]
[truncated: 66 more columns]

## Sheet: Fig. 1e, Int. ratio
cell_001	cell_002	cell_003	cell_004	cell_005	cell_006	cell_007	cell_008	cell_009	cell_010	cell_011	cell_012	cell_013	cell_014	cell_015	cell_016	cell_017	cell_018	cell_019	cell_020	cell_021	cell_022	cell_023	cell_024	cell_025	cell_026	cell_027	cell_028	cell_029	cell_030	cell_031	cell_032	cell_033	cell_034	cell_035	cell_036	cell_037	cell_038	cell_039	cell_040	cell_041	cell_042	cell_043	cell_044	cell_045	cell_046	cell_047	cell_048	cell_049	cell_050
[truncated: 650 more rows]
[truncated: 66 more columns]

[truncated: 15 more sheets: Fig. 1e, Ratio change, Fig. 1e, Tilt angle, Fig. 1f, Fig. 1g, Fig. 1h, Fig. 1i, Fig. 1k, Int. change (Green), Fig. 1k, Int. change (Red), Fig. 1k, Int. ratio, Fig. 1k, Ratio change, Fig. 1k, Tilt angle, Fig. 1l, Fig. 1m, Fig. 1n, Fig. 1o]
