# Supplementary material for: Tiltable objective microscope visualizes selectivity for head motion direction and dynamics in zebrafish vestibular system
Source: Nat Commun. 2022 Dec 21;13:7622. doi: 10.1038/s41467-022-35190-9 (PMC9772181; doi:10.1038/s41467-022-35190-9)
Supplement: Supplementary file 11 — Source Data [file 41467_2022_35190_MOESM11_ESM.zip › Fig_2.xlsx]

## Sheet: Fig. 2d, Nose, Bi
cell_001	cell_002	cell_003	cell_004	cell_005	cell_006	cell_007
1.16471	0.777678	6.20516	0.169646	-1.2172	-1.55563	-0.985172
-1.89672	-1.35963	-1.58707	1.25515	0.84355	-0.804167	-0.0442476
-0.430002	3.75311	5.31995	0.578481	-0.778726	0.0185427	0.617646
0.878948	1.53728	-1.15069	0.0418648	1.84022	2.35057	-0.638863
3.93671	1.23814	-0.334138	1.75843	1.67223	0.12206	0.704486
-1.83942	-1.51035	0.837946	0.954957	0.853595	1.56826	2.06098
0.204588	-1.22931	2.59357	0.573038	1.12331	1.43396	0.874166
-0.551344	-1.65614	-3.49914	3.10957	-0.0128425	1.21747	-1.17576
3.40304	0.0782392	-2.05761	0.0359309	1.35847	0.474436	2.24861
2.42047	0.745431	-1.74799	-1.47004	1.21026	0.476197	0.617389
-4.07623	0.289594	1.74058	0.487625	-0.152545	-0.344795	1.11472
-0.567434	-2.24727	-1.06563	0.676475	2.0972	-1.02973	-0.736762
1.51335	0.961996	-1.18282	0.0758915	-1.12117	-0.240403	1.32149
0.277877	-1.13509	0.717087	0.370386	0.910406	0.0475987	-0.96292
1.61954	-2.46382	-6.00622	-0.321753	-0.436305	0.288693	-1.23537
-2.67398	-1.03462	-2.90562	2.1501	-1.30851	-1.30354	-0.258327
4.68855	2.25543	-3.02456	-0.974793	-0.904587	1.56663	-0.376812
-0.962807	0.504491	-2.9107	-0.28045	2.50392	-0.481033	-0.185223
-0.762166	-0.469204	0.0428983	-0.443761	0.311877	0.735498	2.41144
-0.288451	-1.28179	-3.56556	1.92665	1.15766	-0.442165	-0.147737
-2.31971	-1.809	-1.42921	0.281811	1.63174	2.49892	-0.408272
-0.0363509	0.411881	6.13485	0.214783	0.485436	-0.554129	1.69458
-0.916351	-0.507626	1.41111	0.740258	1.41058	1.27864	0.689418
0.0526107	0.427847	-3.31527	-3.86717	-2.67566	0.0237443	-1.30638
-1.76198	-2.96896	-0.0171603	0.15488	0.564098	1.17381	-0.181084
-0.0900967	-0.28295	4.19219	-0.439442	-1.67529	0.956179	0.0529263
0.287379	3.23017	2.03722	-0.150797	-0.255498	0.438855	-1.4082
-3.7746	-0.234422	-0.70925	-1.73231	-0.640642	-0.477548	0.659386
-0.825891	-3.66086	0.495952	-0.171924	0.963501	1.61119	-2.01074
-2.20653	0.0619057	3.1392	0.683691	0.0987785	-1.73637	-0.00809506
-0.946675	1.37218	0.666504	-2.24102	1.00814	-1.21303	1.62046
-1.34798	2.59576	1.16575	0.897911	0.288581	-0.466358	2.36098
-0.918521	0.0909218	5.02764	0.497634	-0.284522	-1.24441	-0.558509
1.22932	1.35817	-0.081438	0.4048	0.489495	-1.38396	-0.876047
0.897747	0.200226	-0.197787	1.05603	0.0456297	-1.4866	2.09227
0.309469	-2.65468	0.513776	1.06482	-2.41921	2.61268	1.24396
0.0899694	-0.667602	-1.19185	-1.30125	-1.58364	-1.02329	-0.724962
-1.52232	0.218013	-3.54677	-1.7117	-0.306359	-1.74375	-0.746956
3.74201	-2.15969	1.83977	-1.44186	-3.70042	0.23258	-0.532175
2.18206	0.454918	-0.344821	-1.17608	0.540074	-0.501404	-0.0119096
0.0271634	1.75026	4.07168	-0.165361	1.64969	-0.847224	-0.230446
-1.17781	3.98601	4.55765	-3.0926	-1.22147	1.09584	-1.51369
-0.0796216	1.30174	4.30689	-1.26568	-2.88738	0.733229	-1.17349
0.0430041	0.519724	-0.876843	2.32761	0.146898	-0.687185	-0.0511835
-1.19619	-1.6377	2.82822	1.77708	2.00453	-0.141575	-0.120564
0.860507	-2.72674	-3.82509	0.216574	0.622928	-0.451344	-1.66361
2.26418	0.546819	-6.27536	1.23255	-0.801762	-2.69164	0.524602
0.360012	-1.06135	-4.66736	-0.81917	1.01305	0.073252	-2.50811
-1.12293	2.80423	0.480107	-1.74672	-2.41066	0.717621	-0.000330015
1.83889	1.28664	-2.80972	-0.900742	-2.05145	-0.895174	-0.127568
-0.750821	1.43022	-1.28943	1.16709	-1.06824	0.312003	-1.61198
4.17369	1.85063	1.81255	-2.08122	-1.15466	-3.16744	-2.399
-0.419954	-2.8718	0.977065	-1.22904	-0.368397	0.381132	-0.241731
0.562593	-4.39052	3.30337	0.0711982	-0.0590609	1.89209	-0.325404
-0.830595	-0.899037	5.57802	1.41696	-0.100117	-1.42638	0.0114395
-1.07718	-1.16739	1.80685	1.35488	-0.691393	1.5853	0.342211
2.03387	-3.00264	-3.18954	1.69626	0.561199	-1.38678	2.22674
4.77289	0.687731	2.06295	1.08476	-0.172248	1.22278	3.11402
3.3588	0.0825822	3.21283	5.42077	1.91234	0.136315	3.27026
9.03218	-1.3125	3.60208	5.11251	3.87786	1.38345	7.41612
8.91898	-2.35752	7.02056	10.1832	4.68096	1.01675	4.90385
11.1842	2.52554	8.62865	10.6707	5.36356	3.08216	4.64724
16.7385	3.20498	11.5361	13.4426	7.47476	2.30151	8.90697
20.9184	4.69344	10.8128	18.1528	11.5013	1.82778	10.2628
30.3291	12.3368	17.5497	20.3407	15.5274	3.0828	10.9401
44.1917	18.2908	17.9906	26.9502	14.2765	9.24272	13.2906
57.7459	23.2845	18.3157	31.3834	18.9354	10.0427	14.6378
69.0021	34.6497	25.082	36.4064	22.761	11.226	15.8962
82.2508	40.9161	25.812	42.2624	24.81	13.1548	17.6549
102.522	53.8995	30.3443	49.1365	26.9366	13.2528	20.4567
122.533	58.4594	36.6473	54.459	29.1948	13.9249	22.3559
139.404	72.5071	40.0405	50.7663	35.2732	18.2986	23.8519
159.669	82.7202	43.5045	60.7274	38.3581	17.0542	22.2235
169.137	97.8071	50.912	65.2377	47.9971	19.1013	20.9799
191.306	107.768	61.7777	72.2033	46.1763	21.9239	22.4095
206.993	110.902	64.8718	75.8091	53.9432	22.4274	21.6512
220.809	127.436	74.4244	77.9841	53.9176	27.8303	20.0235
241.884	137.671	80.0131	82.1186	60.2675	25.7967	20.5311
243.088	145.614	94.3149	86.8319	59.9747	25.8104	21.0005
253.85	163.674	83.9491	92.6061	64.5822	26.6155	20.1131
259.695	163.44	107.585	92.4499	71.2281	28.3417	21.1833
268.415	173.905	105.563	98.8218	74.0296	28.7526	21.8106
275.966	181.01	115.278	106.499	74.7833	30.1096	21.9842
285.271	190.639	126.02	109.156	77.1713	32.1497	20.5744
283.356	192.736	132.636	109.641	79.548	33.8786	21.2738
285.308	201.054	140.858	116.262	80.8305	36.1054	22.1342
301.13	204.596	139.363	117.024	86.3063	34.1163	20.0519
298.34	208.652	164.794	115.003	88.3629	38.4651	19.1874
301.886	213.454	164.606	120.065	88.2252	40.3032	22.9089
299.222	211.444	170.82	120.747	91.6174	42.3775	21.1221
299.434	222.271	174.787	121.691	96.7506	43.6122	22.5109
297.406	227.26	189.626	125.078	99.8704	43.7976	20.8399
309.815	225.66	187.591	125.11	102.794	43.9593	21.1896
312.056	224.155	195.359	124.981	104.54	46.8507	21.2175
315.875	232.378	196.453	129.22	107.004	49.8636	20.9824
305.731	228.511	186.98	131.653	110.851	49.7543	22.6304
311.785	226.55	187.319	131.197	114.355	52.4438	19.4172
305.384	231.7	197.913	131.581	113.583	52.2188	17.4163
304.492	227.334	203.42	133.844	115.316	54.5547	20.1536
311.438	228.495	197.322	135.722	117.564	52.3258	20.5247
307.079	226.168	198.667	136.847	117.247	53.6599	19.9737
304.637	224.877	199.576	136.185	117.406	56.2022	19.3222
294.495	230.962	202.925	136.579	120.756	54.9784	19.2624
304.045	226.999	205.966	140.038	121.248	56.6708	19.6048
304.977	222.424	212.538	137.665	123.368	55.1784	18.0722
294.197	225.546	201.823	136.966	119.362	56.3637	20.7083
303.796	221.099	205.051	140.86	124.994	57.8288	19.3702
295.451	226.774	212.011	140.413	123.315	59.1159	17.7081
300.379	221.866	202.465	138.273	125.719	60.29	19.7701
295.196	223.677	202.642	139.611	121.911	60.0197	18.8649
296.826	219.445	201.104	140.09	122.725	57.5735	18.5156
295.348	220.151	215.441	140.299	126.201	59.6535	17.6019
296.707	218.216	214.476	140.024	126.129	58.5449	18.5275
296.444	222.74	213.941	142.927	119.853	60.3044	18.4355
294.717	215.332	207.376	143.327	124.244	59.3779	15.1918
288.93	220.439	214.716	139.907	124.771	60.8606	15.8799
284.964	221.617	213.592	140.598	120.118	60.7786	18.6883
288.163	216.407	214.214	142.451	124.508	60.4044	16.5505
292.113	212.741	204.433	141.486	126.411	61.6944	17.427
285.949	213.6	210.862	141.705	129.661	57.7414	17.1869
283.32	216.313	211.588	143.909	126.387	60.108	17.2112
283.476	216.128	221.717	141.899	128.886	59.5897	14.6676
285.355	216.138	220.288	142.211	123.807	60.4052	13.3716
282.671	211.72	214.738	142.058	124.551	58.8637	16.0326
285.09	208.422	204.227	144.441	122.339	63.4612	15.8835
286.038	208.395	212.994	140.892	124.671	59.8277	17.4392
284.842	206.366	209.502	137.444	125.359	59.4697	16.8815
284.976	211.663	212.398	141.119	125.606	61.3594	15.5992
275.547	205.131	216.74	144.485	120.588	59.4813	14.5523
279.542	209.143	211.28	139.596	121.854	60.1403	15.0368
277.055	204.441	204.208	139.194	123.348	59.1728	14.7991
275.913	204.711	208.725	141.063	126.764	60.39	13.6112
275.595	202.452	204.667	139.824	127.312	58.8682	15.5928
269.225	202.845	203.107	139.937	121.862	59.5914	12.5069
275.104	201.772	202.972	141	125.712	60.4421	12.6545
271.89	202.718	218.628	139.147	123.072	60.7969	15.3282
278.536	209.177	210.6	142.366	118.937	63.3617	13.9906
275.432	199.487	206.856	140.819	122.614	61.8636	12.7639
275.804	200.414	211.11	138.032	121.745	61.2522	11.0532
275.897	202.798	206.25	138.383	123.798	59.3245	16.1364
267.997	207.384	207.504	137.972	122.06	63.2062	15.5334
267.825	195.727	207.023	136.889	120.348	62.3304	13.6013
276.313	201.527	207.968	137.926	119.551	62.8662	13.1486
265.617	194.405	201.344	137.363	120.895	63.7314	14.1815
271.444	192.679	203.023	137.943	122.813	62.2019	12.3505
261.287	199.145	206.707	137.791	124.298	61.8825	11.8534
273.128	200.436	201.599	140.93	118.651	61.8777	13.3092
267.794	191.195	197.096	139.679	123.211	58.8126	12.1728
266.833	194.835	200.438	139.977	121.199	64.5828	11.5842
259.959	196.072	195.303	134.534	119.528	60.7729	12.4371
261.581	196.904	196.931	132.884	115.438	62.4576	9.28085
261.618	194.355	198.085	133.368	122.886	59.9487	10.487
269.413	193.272	197.245	137.807	120.265	62.2596	12.4617
267.802	192.756	201.323	135.385	117.586	60.9836	11.398
267.999	193.601	195.597	133.99	114.917	61.4295	12.4788
263.155	189.623	188.54	132.504	117.725	60.3671	11.3305
271.084	192.153	186.764	138.074	115.801	58.2421	9.74445
264.834	190.636	188.763	135.219	113.946	57.0072	8.90975
268.162	192.814	179.499	140.92	119.74	59.2268	12.1556
266.543	188.471	181.658	135.846	119.524	59.0328	13.7301
261.684	179.35	176.06	136.743	113.532	60.9433	16.0272
255.795	178.605	181.205	138.133	120.072	60.8435	13.9939
261.085	181.226	182.818	135.415	114.445	60.6439	12.2392
262.533	180.622	169.89	134.94	115.95	60.2638	16.4609
258.607	173.845	167.951	135.41	121.569	57.4787	13.0278
250.493	178.075	158.106	129.728	124.514	61.4951	14.1193
254.305	177.996	160.721	134.56	117.477	61.0165	13.0197
243.006	174.069	162.128	130.155	118.327	57.6948	11.0427
249.455	169.852	166.468	122.826	116.09	57.2426	10.7451
247.654	164.11	160.438	128.679	115.452	58.674	10.5416
243.674	169.02	164.292	122.418	121.021	61.2718	11.4286
235.718	158.775	155.328	120.156	120.171	61.5276	12.0483
241.486	159.556	149.827	120.53	118.937	59.7803	13.3695
241.51	149.692	145.917	115.508	112.8	57.2383	11.8489
232.024	150.133	145.63	112.85	114.739	58.5703	12.3379
227.002	143.062	144.907	110.973	113.746	54.7036	11.4012
220.014	140.04	144.742	107.736	107.358	53.6899	10.4437
212.798	140.044	135.362	105.37	108.878	52.1303	8.01041
211.251	133.405	138.954	100.06	107.666	52.9473	4.46839
194.358	126.799	126.484	100.843	104.385	47.4641	8.10763
189.058	126.368	115.41	96.725	96.7312	47.2586	5.60456
175.115	113.059	122.87	91.704	99.938	45.0232	5.69198
168.038	112.832	115.244	88.7419	93.4121	44.7943	2.21483
159.552	103.944	109.33	87.9308	92.9059	47.21	3.33488
149.127	98.9618	101.569	84.4247	89.8806	44.1624	6.2419
141.084	107.127	100.889	79.0525	89.0297	42.5082	3.67857
135.389	99.6671	96.7781	75.3973	81.3158	38.96	4.56604
131.986	95.8291	89.7802	74.4318	81.9427	40.9782	4.25813
118.15	95.96	87.1101	70.0527	80.3627	35.8417	1.08459
110.751	85.5294	77.553	66.3084	78.6508	38.7432	-2.05719
106.401	88.7607	78.3045	65.289	78.6069	37.3687	-0.905392
101.516	79.4734	76.4279	61.2862	79.8321	34.7208	-3.54474
94.9425	76.2136	73.9533	58.7946	72.7848	35.3862	-4.88387
88.9031	69.8325	64.969	59.5378	67.2879	34.7802	-2.62667
84.504	66.9897	58.3123	57.9046	67.6037	34.3122	-4.90876
79.9627	66.8708	64.683	51.1949	67.5642	29.421	-3.67762
74.1185	58.8346	61.325	52.2709	63.4265	30.9483	-2.36471
74.84	62.5457	55.417	49.9854	63.7441	29.4639	-3.26721
68.0135	61.1703	57.3959	48.3807	62.2565	27.121	-5.42009
68.6493	59.8566	59.6758	44.9748	58.417	29.3689	-2.3546
62.0341	51.1534	48.1479	46.8043	53.9977	30.954	-2.97098
60.5379	47.8736	52.5385	45.1299	53.8304	27.8743	-3.33813
55.9289	50.1452	45.147	42.2552	50.9389	26.4051	-4.5994
55.1297	41.071	42.0194	41.8378	51.6333	25.102	-4.75009
53.4137	43.7929	43.6952	41.5765	47.3687	24.021	-4.98334
48.0459	40.4595	40.115	39.9159	48.7944	24.019	-5.63204
48.0469	43.7021	39.5528	39.322	47.1097	24.581	-3.36654
44.2333	37.3266	35.6257	37.5222	41.2687	20.9879	-5.593
41.9646	36.7555	39.9831	38.0879	40.8747	20.749	-4.11079
47.9759	37.9855	34.8089	34.4499	40.9775	19.0093	-4.04352
39.7272	33.6457	29.8793	34.0504	41.3052	19.9418	-4.31193
38.5789	30.1746	31.5373	31.4624	37.7403	19.3056	-4.36315
36.3478	32.5126	25.0834	32.9963	39.2628	16.9846	-3.5793
34.2496	28.6991	28.6875	31.7067	32.5755	16.7508	-4.94044
28.8641	29.6033	28.9877	31.8193	36.6917	18.3908	-3.08027
29.7523	28.4013	25.2306	30.3254	35.5632	18.8131	-4.80264
30.6361	21.2217	24.2456	28.4179	31.5139	16.4375	-4.82079
27.4163	30.2258	22.926	28.967	34.4287	14.7331	-3.232
24.3015	26.1106	24.3326	25.4991	29.6808	14.8235	-4.88347
24.267	23.4343	17.4624	27.2135	25.7867	16.0951	-4.47283
26.0547	19.9259	18.2098	26.4457	26.9836	14.8979	-4.90783
24.8952	19.0719	18.6311	22.5644	25.6463	13.0954	-4.68849
22.8917	20.9338	15.7997	24.241	23.1583	12.7648	-5.18673
18.8676	13.275	20.6532	23.8745	25.4539	15.7565	-3.719
25.1101	15.4204	19.4907	20.9881	25.9937	11.2576	-6.80887
19.4168	17.1695	21.2476	21.1032	25.1872	12.818	-4.45973
20.5909	15.0599	17.4449	22.5739	19.6888	12.548	-3.83225
18.8654	13.5492	11.5196	21.0383	21.4421	14.2455	-4.22746
17.0808	13.9657	14.8827	19.0793	22.3765	13.1384	-3.57127
16.0017	15.2843	13.4578	19.0972	19.3097	10.4796	-4.7341
15.9597	12.8689	15.5726	20.0073	18.0001	11.4873	-6.09852
17.2201	16.0338	13.5974	15.3727	20.6866	11.5273	-4.87388
16.9434	11.9661	12.9635	19.0936	21.0877	10.9387	-2.99741
14.7627	11.3244	11.9738	17.5401	18.1451	7.52458	-3.91051
20.6208	9.16414	8.20337	17.0697	14.274	8.3263	-3.53237
15.6867	14.2996	13.0982	16.592	16.415	8.78453	-5.20939
10.1755	10.9878	15.0944	16.0162	13.5799	7.2668	-6.04342
12.6779	8.56951	11.5808	14.5187	13.3643	6.86143	-5.28948
11.9283	8.60759	9.30587	14.8531	11.47	6.30557	-6.06358
11.8314	10.4442	6.55347	12.917	13.1014	10.1238	-3.34403
8.45247	8.89694	7.87613	12.7699	10.4624	6.96497	-4.6374
9.00704	9.11297	6.25215	13.771	12.6759	6.58287	-3.47949
10.1573	9.61574	8.08543	15.014	11.605	7.22382	-5.69452
11.8497	6.88522	8.15046	14.0228	8.44009	5.51431	-4.88955
7.28385	3.01117	3.7228	14.4959	9.61871	6.59916	-5.41967
10.3916	5.43172	6.52248	10.5352	10.2832	6.22209	-6.38866
3.63192	0.255654	9.94971	9.72903	9.24253	6.61232	-4.41182
10.8316	5.87395	3.49344	12.7407	8.99984	3.35362	-3.90942
5.79714	5.10337	7.79976	9.66827	6.94836	4.48447	-3.83891
6.7256	2.74937	5.41983	9.10132	8.9297	4.01201	-6.79167
7.44318	6.08591	1.16253	9.21769	7.60799	2.90018	-7.33051
6.71528	5.22492	4.44047	7.66192	6.75836	5.62083	-8.09049
9.85123	0.685352	2.30498	7.08427	3.09468	2.70604	-8.92804
7.1357	-2.63796	5.42827	7.75357	6.0424	2.45912	-8.93129
3.51083	-1.31948	-0.938831	5.40058	1.27319	0.646485	-9.38379
-1.25583	-2.68394	1.48807	5.68045	0.324091	-2.14748	-9.97812
4.21489	-0.581861	1.94631	6.10496	0.0892076	-0.0122048	-7.4918
-1.45175	-5.21021	-0.236663	4.24704	-3.71329	-2.20686	-10.5653
2.15816	-3.39382	-0.623284	2.55321	-3.70551	-2.58232	-12.7801
1.66705	-1.01908	-0.515762	4.66737	-3.46112	-2.98099	-14.0448
2.29138	-5.94652	-0.937212	1.73045	-6.4755	-4.59104	-16.0174
1.5399	-7.00892	5.04853	1.20398	-7.07584	-5.09634	-14.9305
-0.161784	-12.9789	-3.08723	2.54015	-7.03565	-2.61829	-12.9858
1.05344	-8.59288	-0.130798	1.35952	-6.88731	-3.69734	-14.5757
-0.800905	-8.55318	0.805805	-2.0334	-6.72339	-5.0651	-13.6735
-2.46256	-7.70623	-1.57249	-1.75056	-6.21618	-3.09122	-14.065
-2.55728	-2.08083	-6.62109	-4.37503	-9.47145	-6.12086	-19.2681
-6.19755	-7.12432	-7.78944	-2.63805	-8.64929	-9.30539	-18.1495
-0.594038	-9.44045	-4.29716	-4.22775	-9.12418	-9.6713	-16.6949
-2.05043	-8.67097	-2.57208	-6.04993	-10.4255	-6.21831	-15.5721
-3.34999	-7.74362	-8.26868	-2.27279	-12.6745	-8.75062	-17.8307
-1.41242	-6.91811	0.0945262	-7.06349	-12.1321	-8.61906	-18.4096
-8.99806	-6.3014	-7.60156	-4.58423	-7.63421	-9.87669	-17.105
-4.60346	-12.6495	-4.64927	-8.20456	-11.2853	-7.87308	-18.2204
-4.52754	-8.49166	-8.18978	-8.71592	-15.2716	-9.19194	-19.2384
-7.39968	-13.8472	-4.41349	-9.41823	-13.1413	-9.59261	-21.2982
-7.17147	-11.0901	-10.0139	-9.92725	-17.1966	-7.88292	-19.6428
-6.57947	-11.9888	-10.0215	-8.3137	-16.3701	-8.2525	-22.3974
-7.48962	-14.1156	-6.77049	-9.57971	-15.1243	-9.83806	-19.6333
-8.03902	-13.9461	-9.86767	-8.06184	-17.7935	-9.86367	-21.4289
-7.60659	-11.5958	-2.95585	-9.99258	-15.3234	-12.4278	-19.2597
-8.16715	-14.8289	-10.2292	-11.0633	-17.5791	-17.144	-22.3063
-7.5965	-16.89	-7.74866	-10.4944	-17.872	-15.1286	-20.0985
-8.45259	-17.0504	-6.36138	-11.5229	-19.5755	-16.3979	-22.4858
-8.28527	-15.6174	-14.8618	-12.4073	-19.0907	-15.2403	-25.2392
-9.55119	-16.036	-11.5403	-15.2205	-20.975	-17.0393	-24.0693
-7.95258	-18.1219	-15.1758	-12.4884	-19.1806	-17.4446	-24.2257
-8.3696	-17.8232	-11.1003	-14.1277	-18.479	-17.4713	-25.4246
-11.8759	-17.0908	-9.99067	-16.1989	-22.8362	-17.7133	-27.2987
-10.9776	-16.0241	-11.3896	-12.4813	-21.1317	-18.9779	-26.1208
-9.07681	-17.2394	-13.3791	-13.7017	-19.274	-18.5965	-26.3647
-15.8822	-18.0434	-10.0607	-15.4507	-21.5532	-18.7115	-23.8569
-10.9096	-16.6643	-10.5342	-14.8886	-21.6986	-19.1226	-25.4451
-8.58183	-19.4564	-9.18385	-15.0407	-21.6896	-18.7895	-24.4643
-9.90103	-18.3305	-8.73693	-16.0466	-24.0586	-19.0688	-24.2343
-13.481	-18.5604	-9.72154	-15.4289	-23.1951	-18.3813	-24.5933
-10.6337	-20.1708	-12.2511	-17.0248	-23.7448	-20.5062	-27.3648
-11.5693	-19.849	-8.18378	-15.2943	-23.4552	-17.97	-25.629
-13.3653	-16.9784	-11.6915	-19.254	-26.4637	-20.2625	-25.3989
-8.54732	-17.507	-12.2382	-18.4183	-23.0725	-19.0206	-26.9981
-12.9117	-19.4893	-12.3937	-18.0897	-24.9184	-21.609	-26.06
-10.7443	-17.6082	-10.7889	-19.7436	-21.5219	-20.0223	-24.0536
-13.4513	-17.7509	-11.0289	-18.925	-25.4504	-21.4547	-24.5239
-13.8518	-16.3845	-11.4308	-19.747	-24.3032	-19.9429	-27.9661
-12.1232	-19.2759	-9.98224	-17.1509	-26.9029	-20.6605	-25.07
-13.8282	-17.9706	-11.7394	-18.8436	-26.3462	-19.1854	-26.9307
-9.13005	-18.2277	-12.569	-18.0506	-25.3326	-17.7474	-27.054
-12.4508	-19.1138	-16.1597	-18.8206	-24.4084	-20.4149	-27.257
-13.7224	-16.9898	-8.17723	-19.5831	-25.3731	-19.3669	-26.6356
-13.6375	-17.1418	-8.37848	-20.197	-28.0359	-20.8852	-26.3157
-12.8863	-20.2965	-9.72328	-19.8451	-26.4872	-21.19	-28.2906
-11.1919	-18.2731	-7.63615	-20.7769	-27.0943	-21.6046	-28.675
-10.1405	-17.7086	-5.87462	-20.4593	-28.1151	-20.2495	-27.4425
-14.9586	-19.1699	-14.674	-18.7319	-27.9155	-20.5141	-25.3276
-15.3062	-18.2646	-12.4965	-20.2394	-30.4476	-21.0917	-27.5271
-10.6402	-21.8831	-9.08973	-19.1574	-25.5733	-22.3975	-29.3078
-12.2055	-19.6825	-10.5568	-17.9948	-27.0024	-23.9029	-28.1677
-10.931	-19.0497	-13.9876	-19.8772	-26.0298	-23.2023	-29.2724
-14.4587	-20.2975	-11.5393	-21.0034	-28.1745	-21.0236	-28.0727
-12.0709	-21.4352	-11.2299	-21.1534	-27.3716	-21.4741	-26.6218
-12.1174	-17.6736	-13.5248	-21.1805	-27.7597	-22.6022	-27.5386
-12.3342	-18.7521	-12.9784	-21.1552	-27.5813	-21.4334	-28.0932
-13.2999	-19.309	-10.4074	-19.7847	-27.4696	-21.388	-24.8859
-13.5327	-18.1647	-15.8859	-20.5882	-26.6686	-24.0367	-26.0865
-14.2311	-21.1834	-12.5075	-23.0567	-27.8036	-25.0292	-29.7995
-10.6421	-19.067	-15.6144	-20.155	-30.2929	-22.3052	-30.116
-14.0365	-21.269	-13.8784	-21.365	-26.84	-21.8241	-28.2723
-12.3402	-19.1198	-14.5204	-20.3434	-28.2279	-20.2129	-27.8403
-13.6118	-19.5356	-14.4189	-21.6761	-28.0287	-23.1622	-29.1646
-11.691	-19.9306	-13.8347	-23.5415	-28.3254	-23.1798	-27.9933
-8.20952	-19.2653	-11.261	-21.4223	-29.0389	-22.304	-28.4139
-13.6475	-23.6409	-14.7466	-22.4579	-27.3836	-22.3221	-29.0783
-15.2596	-23.0885	-13.8792	-22.6472	-29.2065	-23.4854	-28.0023
-14.651	-19.0687	-16.4565	-22.1199	-27.4805	-23.7634	-28.293
-13.4946	-20.7534	-11.7607	-22.7771	-29.8355	-24.1945	-28.8819
-14.6432	-18.4326	-9.22449	-23.7458	-28.8692	-22.7822	-28.6733
-12.8255	-22.0705	-15.3929	-20.7891	-31.3094	-23.8823	-28.8863
-11.8676	-17.3794	-17.245	-21.469	-29.0358	-24.0601	-27.9675
-12.5137	-18.9366	-13.3	-21.4585	-29.8056	-23.1804	-28.0918
-12.1797	-20.048	-15.2341	-24.1513	-28.3902	-24.9074	-29.1813
-11.7682	-21.132	-14.767	-23.2965	-28.1375	-24.8428	-29.2638
-12.1118	-20.81	-12.3663	-24.2938	-28.7248	-24.0046	-28.9878
-10.7613	-19.0855	-15.0148	-23.4098	-28.8257	-23.09	-30.3523
-11.8784	-20.4786	-13.9145	-21.9669	-28.809	-22.4498	-31.1384
-11.8107	-20.5673	-13.2862	-22.5021	-30.7255	-24.8251	-28.6883
-13.9671	-20.8889	-12.4787	-23.147	-30.9356	-26.6471	-29.2305
-14.7693	-20.9772	-15.2985	-22.3769	-30.6744	-23.0046	-28.1041
-13.5566	-18.5578	-15.3015	-21.5402	-27.9824	-23.7709	-29.4623
-11.1518	-22.1518	-13.5982	-20.6286	-30.1406	-23.1213	-29.1133
-12.3067	-21.0106	-11.7303	-23.0123	-29.3867	-23.1452	-30.571
-13.0192	-22.2744	-15.0687	-23.1347	-29.468	-22.5647	-28.1974
-11.1234	-21.7982	-11.1316	-20.0014	-30.7885	-23.2832	-29.0547
-7.91855	-17.5676	-9.00124	-19.3879	-28.1555	-20.5415	-26.9088
-6.7957	-17.5392	-11.5352	-23.1103	-30.0398	-22.3982	-29.1633
-11.2808	-22.5369	-14.0002	-21.6896	-29.3451	-21.1044	-28.2702
-12.2128	-18.3804	-8.85114	-21.7741	-29.561	-16.9714	-28.4843
-9.57511	-15.3748	-11.3845	-21.5688	-28.3112	-18.6955	-25.6025
-10.8911	-16.1907	-13.6336	-24.3613	-29.3157	-17.4129	-28.6278
-11.0385	-14.9444	-9.25975	-23.3864	-30.9956	-20.4418	-25.0524
-10.8251	-15.768	-13.2617	-21.662	-27.3176	-19.5448	-27.7177
-8.76099	-19.3276	-11.0115	-22.5813	-27.321	-19.3077	-28.039
-8.69287	-15.8712	-12.1313	-24.4915	-28.4016	-19.6303	-27.0741
-9.25663	-19.3995	-8.07359	-21.4773	-30.0439	-20.3635	-25.6766
-8.81096	-17.0893	-17.4953	-21.6938	-29.4256	-18.1734	-26.321
-4.69554	-13.3665	-9.63392	-20.972	-28.8612	-21.0166	-24.0507
-8.40719	-13.9878	-11.0473	-18.5999	-28.6506	-19.6285	-27.6568
-4.43503	-14.9098	-13.5231	-23.0841	-28.5283	-19.4811	-25.2074
-9.72444	-15.5369	-12.5389	-22.1214	-26.2807	-22.2782	-25.9451
-5.58988	-16.0874	-13.4858	-18.3475	-28.9925	-19.0816	-26.2963
-6.16196	-15.4293	-12.6144	-20.7369	-28.5427	-19.0465	-25.6683
-7.08475	-18.4844	-13.2852	-18.5447	-28.4903	-18.724	-24.2298
-7.7342	-19.1566	-14.2009	-20.6388	-29.8318	-20.6689	-23.8207
-10.1465	-21.8492	-14.7427	-19.3791	-29.2813	-18.1014	-22.4725
-8.61345	-19.57	-14.1534	-21.3568	-28.4323	-18.6299	-23.9444
-12.607	-21.7654	-14.9856	-19.0945	-30.1515	-20.0212	-23.6532
-10.3173	-19.1541	-12.7118	-20.0784	-25.9817	-18.6348	-22.5091
-10.4349	-18.9843	-15.6352	-19.6256	-27.9161	-19.4016	-20.903
-11.5098	-19.3759	-16.308	-19.9235	-27.0492	-15.9293	-18.6318
-13.5381	-17.447	-15.4186	-18.4535	-25.3765	-17.5692	-19.4127
-12.3924	-16.1093	-15.4362	-18.1853	-23.4147	-15.0394	-18.6768
-9.65555	-16.7339	-13.1778	-17.1751	-23.5329	-14.8426	-16.483
-11.988	-18.1732	-13.2343	-13.9609	-20.8843	-13.3465	-18.5193
-10.4538	-14.1167	-13.0404	-15.3864	-23.2993	-14.8951	-15.5661
-11.9657	-16.3686	-10.2663	-17.295	-22.2504	-10.1851	-15.555
-9.05768	-12.8889	-12.7854	-14.4034	-21.8945	-12.0143	-13.468
-13.1636	-14.3575	-10.9071	-12.5969	-21.2392	-10.9212	-11.7522
-12.8826	-14.8094	-13.1465	-13.2316	-21.9106	-12.8433	-10.0642
-8.56392	-14.8824	-8.72938	-10.5517	-21.7459	-10.6847	-8.43306
-8.72581	-9.78565	-9.16496	-11.86	-21.0847	-9.6909	-8.86882
-11.5642	-11.8217	-10.8334	-10.3882	-20.4445	-9.12412	-8.50482
-8.99947	-12.6298	-16.4374	-7.87999	-22.9892	-10.2806	-6.75377
-12.4549	-11.5065	-8.73118	-8.68224	-20.1908	-7.95259	-6.64682
-8.99751	-11.8031	-9.37733	-9.51774	-19.4621	-9.59703	-6.69227
-8.09341	-11.1477	-8.12164	-7.42285	-19.5508	-7.09109	-6.79744
-10.5628	-12.1107	-9.35187	-8.35065	-19.3825	-7.91925	-8.72026
-9.67195	-14.7218	-8.72431	-9.78318	-17.1835	-6.3374	-7.03107
-8.24252	-14.8111	-11.1183	-9.23889	-15.1903	-7.20587	-6.03019
-9.66145	-15.0599	-12.6785	-9.83401	-17.3188	-5.79667	-6.09106
-9.50646	-11.2872	-12.0912	-5.48504	-18.8687	-5.42183	-6.34674
-8.87508	-12.1658	-5.41635	-8.0571	-13.7696	-8.31258	-5.81893
-8.38474	-10.8628	-9.73008	-7.13397	-15.3062	-4.8055	-7.2012
-6.2932	-9.8312	-6.49875	-5.43926	-11.9971	-7.08124	-5.99407
-6.75592	-9.01592	-6.45862	-6.21964	-15.3204	-3.37813	-3.90299
-9.42677	-10.3704	-5.86074	-5.10261	-14.5711	-5.39258	-5.90003
-7.42003	-9.02651	-3.88524	-7.7694	-13.3317	-6.0106	-6.60544
-7.69996	-11.0533	-4.32297	-5.78442	-15.5417	-6.84829	-5.33901
-5.2349	-12.1308	-8.57557	-5.18941	-12.9281	-6.10908	-3.63491
-5.22054	-8.77195	-6.12813	-5.09215	-14.0061	-7.60884	-4.74647
-7.70972	-8.21069	-4.8807	-3.94987	-13.499	-2.50251	-5.79655
-5.77218	-6.88723	-5.05074	-4.73973	-12.2818	-4.3762	-4.70259
-8.56436	-8.3991	-3.0954	-3.40153	-10.4649	-4.25071	-6.48493
-5.40252	-11.627	-8.99061	-3.40859	-10.5683	-1.83738	-6.40774
-9.92443	-6.75825	-6.279	-5.28565	-13.7809	-2.97853	-5.30735
-4.98461	-7.73689	-6.30474	-3.17823	-9.99936	-3.20048	-6.55716
-7.44098	-9.88363	-2.09184	-3.42632	-10.5151	-3.56964	-4.26631
-2.68723	-7.38964	-6.02684	-4.75563	-8.95542	-7.61959	-3.69906
-2.87542	-5.96627	-7.02005	-5.04271	-9.38291	-1.99719	-4.75359
-5.2765	-6.12578	-4.93659	-4.88017	-10.0695	-2.9752	-4.17294
-4.31102	-7.40795	-4.58539	-4.03904	-9.99592	-1.74512	-3.0122
-6.40644	-7.52839	-3.27446	-1.91167	-10.7421	-4.42787	-3.85541
-3.11613	-7.50672	-6.32517	-4.11434	-9.91135	-2.83243	-4.80122
-4.53688	-6.80749	-3.2752	-0.527834	-6.30561	-1.72826	-5.50333
-4.75856	-4.09821	-4.92974	-1.99051	-7.49313	-2.85669	-3.89041
-5.89268	-7.11784	-5.11787	-0.893712	-8.31098	-0.982038	-3.60253
-2.16256	-6.02598	-3.8727	-1.51593	-9.21557	-3.61929	-5.15371
-4.46452	-4.66247	-7.33913	-3.57277	-6.29174	-0.804466	-4.17572
-5.56616	-5.77888	-3.66059	-2.27047	-6.89659	-0.451368	-3.26762
-6.64104	-5.52026	-1.03493	-2.02786	-7.25371	-1.03787	-4.07596
-5.71036	-5.12567	-7.91568	-2.87462	-6.63925	-4.55455	-3.87447
-2.88195	-4.93696	-2.95405	-1.01474	-7.18724	-1.96263	-4.33138
0.358985	-6.64798	-6.43227	-2.59422	-9.34963	-1.23351	-3.1246
-6.40984	-2.52516	-1.72922	-1.8468	-7.93632	-1.16319	-3.98441
-4.57592	-3.33015	-2.32913	-1.9631	-6.97094	-0.211272	-4.05373
-4.51384	-5.91302	-2.83431	-0.368946	-5.16198	-2.84445	-4.4822
-3.95057	-2.98699	-1.66938	-3.81949	-5.82472	-3.64891	-1.80868
-3.87673	-4.97356	-3.67043	-1.74369	-5.62697	-3.40259	-3.17918
-8.00233	-3.04131	0.334379	0.751626	-4.23072	-1.1994	-1.60035
1.27294	-3.33727	-0.605143	-1.3316	-3.79096	-0.25398	-0.931642
0.668527	-2.69315	-3.70593	-0.39549	-4.52774	-1.96104	-2.17407
-5.58675	-5.61137	0.364172	0.125683	-3.82047	-0.33651	-0.542043
-5.61005	-6.85742	-4.83538	-0.624815	-5.81104	1.34674	-3.12373
-6.38067	-6.53929	-2.46774	-1.8244	-4.07899	-2.57031	-2.96642
-3.71436	-4.73175	-2.08416	-0.795703	-4.61518	-1.88092	-1.85944
-4.0312	-4.71334	3.06384	-3.55486	-4.43138	-0.629261	-2.9558
-0.666645	-4.49719	0.0800591	-0.064605	-2.90609	-1.62624	-1.64488
-3.92536	-3.83813	-3.02071	-0.10607	-5.00327	-2.50613	-1.73869
-1.55566	-4.54295	-1.02129	0.283131	-2.74058	-1.35901	-3.74798
-1.52714	-6.40306	-2.28853	-2.75427	-4.53561	-2.88144	-1.84747
-0.137458	-3.78699	0.0751367	0.77827	-6.68964	-1.29386	-3.76684
-6.28223	-3.46707	1.14867	-1.20995	-4.29564	-0.913564	-4.20334

## Sheet: Fig. 2d, Nose, Mono
cell_001	cell_002	cell_003	cell_004	cell_005	cell_006	cell_007	cell_008	cell_009	cell_010	cell_011	cell_012	cell_013	cell_014	cell_015	cell_016	cell_017	cell_018	cell_019	cell_020	cell_021	cell_022	cell_023	cell_024	cell_025	cell_026	cell_027	cell_028	cell_029	cell_030
0.0614296	1.67859	-1.73229	-1.59716	0.606849	-2.15673	1.04141	0.0278872	-1.14624	0.55301	1.96565	-4.11814	0.15801	1.59153	0.196609	-3.34015	-1.68064	-1.06274	2.97207	0.292138	-1.17055	2.94889	-0.356945	-2.19247	-0.154068	-3.96079	3.20707	1.03776	2.27311	0.246422
0.325251	-0.643464	-1.4422	4.17441	1.16936	-1.12935	0.728072	-1.12515	0.745357	2.82332	-1.8035	0.958898	1.18677	-0.616903	-0.768188	-5.04903	0.399528	1.05904	1.97523	-0.239874	0.306864	2.0815	0.644937	1.11095	-1.09192	0.641442	-0.00470227	-8.53802	-2.3009	-0.238763
0.0813049	-1.21024	0.0489101	-0.18634	-2.07573	-1.24442	-1.86698	0.583071	4.60012	4.37405	0.0891914	3.6261	0.0111141	4.03876	1.45197	0.532452	1.51576	2.68752	-0.39442	0.515589	-0.258617	-2.59028	-0.552278	3.39658	-1.14275	1.14827	-0.329354	0.56264	-0.0985804	0.574066
-0.490458	0.86579	1.83252	0.151853	2.89994	-0.989407	0.517615	0.663987	-2.75617	0.658936	0.49461	-1.91833	-1.60961	-0.633365	-2.38245	-4.15188	0.712602	1.21453	0.0401896	-1.06073	0.200027	-0.849739	-0.164323	3.77508	-1.22839	4.26587	2.0606	-7.65557	1.71148	-1.61678
-2.77059	-0.712727	-2.05303	-0.402841	0.375089	3.81462	4.11724	1.90407	-3.19001	-0.569149	-0.980907	-5.0123	-0.109598	-0.323891	1.08157	-1.57621	1.43263	0.571811	-1.3443	0.575184	-1.18988	0.759967	2.70209	-0.00146091	-1.77275	1.53522	-4.18041	1.01129	0.64228	1.77482
1.02925	-3.1883	-1.53368	0.962019	0.375311	-4.14296	2.16023	0.854991	0.975873	-2.54847	-3.38576	2.17829	1.13314	-4.58897	-3.77416	3.56213	1.57286	1.78389	1.75603	-0.624771	0.582767	-0.508006	-1.69888	2.04046	3.34306	0.653713	-4.94212	0.412517	1.61577	0.850223
-2.11912	1.78345	8.93342	-0.905699	2.56657	2.63211	-0.601907	-2.00391	0.576534	-1.09074	-1.56609	2.06871	1.86912	-0.377931	-3.69447	2.30181	-0.501071	2.03887	-0.740593	2.12236	-1.14056	-1.89823	0.673431	-2.72631	0.522032	3.81724	3.134	-2.79472	-2.32023	0.516211
-0.684674	-0.237374	4.89971	-1.84665	3.96281	0.126563	-2.95386	1.68703	1.29869	2.29954	-2.46427	0.827156	-1.2043	5.00454	-1.84788	-0.663596	0.747983	-0.68618	-3.43389	-3.23823	-0.324847	0.0520833	2.9498	-0.47959	0.408257	-3.59403	-3.95294	-1.95347	2.71634	1.52515
-0.655623	-1.13729	-4.05892	0.00830129	-2.68378	0.837428	2.87174	-2.25207	-0.938954	-0.954855	-1.16361	5.10949	-3.45631	4.13302	2.5566	-0.691761	2.08252	0.412928	3.65108	0.364218	0.747692	-2.69041	-1.53454	1.77329	2.09838	-0.422322	1.47005	1.43963	-1.59012	-0.314292
1.6935	-0.43758	-3.69402	2.70972	2.23296	1.23023	0.38205	1.14327	-0.875946	-0.0471611	-0.283158	-4.8091	-0.846502	1.38016	0.102008	-2.72422	0.747159	-1.00924	-0.0634552	1.24639	-0.0555231	2.24816	1.6241	1.2392	1.0702	1.68507	-0.566839	0.846014	2.28813	1.24003
-2.1738	-1.98484	3.09359	-0.471686	0.22211	4.12645	-0.641492	0.973476	-0.937428	-1.49235	0.562343	-5.22603	-1.7821	-5.45163	-3.26966	-0.794809	-1.54539	-0.875569	-3.43794	1.31163	0.289227	-1.12695	4.8997	-4.34995	-1.00741	-3.36836	1.83219	4.65729	3.08257	-0.131266
-0.844232	1.13111	0.90762	1.09592	-2.23363	-2.03177	0.378338	-0.378954	0.374067	-1.60347	1.68337	-5.30269	1.47798	-4.84025	-0.604726	-3.92576	-0.290571	-1.14985	0.332291	1.96344	0.294798	0.105448	2.23679	2.08529	0.572538	-0.863279	0.753162	4.46667	3.53182	1.90962
1.25519	-0.306036	2.28377	1.99109	-3.13861	-0.919909	1.75082	-0.191383	1.90384	2.12486	5.73703	4.6119	-0.918626	4.16567	3.75733	-1.18311	0.561701	-1.35739	-1.63593	0.526228	-0.791673	-2.82346	-0.417812	3.39232	2.22761	-0.972838	-4.29325	-3.50718	0.924273	0.370352
-1.10928	-1.68314	0.170845	-0.423377	1.54588	4.04701	-0.633697	-0.409115	0.359858	0.62067	-0.350536	-4.10056	-2.33606	0.881274	0.668804	-0.307824	-0.213113	-3.09837	0.377683	2.06321	1.55368	-0.412797	2.09886	-0.905502	-1.79376	7.68294	-2.70664	3.38589	-0.62312	0.27683
3.78415	-0.122467	-7.62842	-2.90517	-2.20546	5.52523	0.392682	2.59881	-1.84029	4.3518	0.875722	0.328349	1.65037	4.73418	0.283898	4.83394	1.30273	-1.23038	-2.77342	1.73388	-0.727254	-1.87256	1.81601	-1.21839	-3.19119	1.10854	-0.85371	-6.00706	-3.02563	0.191073
-1.19031	0.867056	4.49032	-0.289327	4.37319	0.767775	0.086245	-1.11327	3.92861	0.492615	3.02029	-1.64629	1.11064	-0.356265	-0.760888	-0.916792	0.66023	0.513193	0.981655	2.07759	-1.4095	-1.1284	-0.0264057	3.61246	1.68177	-2.85392	-1.31508	0.38076	-2.94913	1.25765
-0.752469	-1.04523	3.22109	-3.25914	3.48869	0.178338	0.950131	-1.84524	-3.18015	-1.5234	2.18539	-2.22103	-0.5172	5.8695	-1.38629	2.53645	-1.18884	0.27369	2.87387	-0.291434	0.1903	-0.454808	-1.03439	0.745307	1.68537	-1.03568	3.43868	-0.0213811	-3.33889	0.182273
2.99185	2.4243	-1.81742	-1.94377	0.580413	-2.2054	-1.46034	-0.676189	-0.269776	-0.820346	-3.55093	-1.74705	0.863302	-1.80089	-4.86384	2.01755	-0.166773	0.597239	1.66555	-1.3389	0.83873	5.26846	-1.58317	1.61469	0.755958	-0.771542	1.73543	3.31549	0.373368	-0.871911
1.57823	-0.82568	-3.25119	1.30646	-5.48658	0.0232062	0.575312	0.0829771	1.05137	2.76475	-1.14848	8.57819	1.7111	-4.12223	0.00334226	2.36816	2.08437	0.180162	-0.294112	0.567277	0.537986	0.451631	-0.957326	-1.24573	-1.45635	2.82472	0.281393	-5.69267	1.51551	0.771492
1.27068	1.09503	0.922342	-0.113393	0.840315	-3.11643	0.174872	0.11832	0.933841	0.271184	-0.969106	1.81909	3.91947	-3.85622	3.49004	0.311493	0.297739	0.0747259	-1.49417	2.046	0.787999	1.32382	-0.68624	-3.57885	-1.26655	1.12637	-0.847693	-5.70509	-0.696388	0.289517
0.517632	2.9482	-1.41745	0.413615	-2.75507	-1.35092	-0.228981	-3.29388	3.08704	-2.14868	-0.117026	0.365872	0.316015	1.58135	1.32554	-1.70134	0.498676	0.772418	0.313482	3.3818	1.22263	1.71673	0.370184	0.0464334	1.44988	4.18678	-0.459386	-4.53554	2.8237	0.664585
3.37647	-0.359631	4.06493	0.477216	-5.1709	-3.91932	-2.02558	-1.53502	-2.91299	1.04905	0.754746	-4.07634	2.25911	-2.84236	-1.20794	-3.16897	0.0139127	-0.548539	-1.35213	-2.18704	0.934496	-3.05721	-0.41235	-0.519717	0.335092	-2.88782	0.351182	5.80756	0.756366	-0.67957
-3.07012	0.711879	2.01378	-1.84097	0.895836	-3.29407	1.19107	5.23973	-1.94653	1.95133	1.89369	3.51523	-1.41424	-1.52487	0.658641	-3.15128	-0.592942	-0.0627843	1.33641	-1.05712	1.00077	1.96587	-1.99161	-1.8101	1.14854	-2.94264	-4.53556	0.429009	2.85658	0.146081
-5.02225	-3.2534	4.59256	1.55915	-1.04488	-0.993171	-1.17998	1.6885	-2.65389	-2.04607	-5.89674	-4.94384	-1.13721	-3.68385	-1.28217	3.10842	-0.596428	0.276172	2.65262	-2.98343	-0.389289	-1.81439	-0.115142	-2.54513	-1.3392	-5.04611	-0.256165	-1.13031	-1.48277	-0.757046
0.481293	0.87765	0.669256	1.09217	-3.02494	-4.06158	-1.68191	-2.0782	-1.13233	-0.757169	-2.29514	-2.44065	-1.30288	-0.965413	1.64263	-2.93751	1.35743	-6.2219	4.86515	-0.829469	0.296926	-0.873008	2.76146	0.893711	2.17372	-0.566004	-1.24224	1.70803	0.624643	-0.390952
2.95401	3.39741	0.172634	0.230715	0.624918	-3.524	0.160116	0.0363911	5.47821	-0.990593	-2.50434	1.19541	-0.899286	-3.13389	0.310887	-1.18867	-0.0916319	-1.24992	0.285678	-3.37811	0.902393	-1.10206	-0.376432	-0.212876	-2.41743	0.175637	-1.54649	-3.56092	-2.52247	-1.48412
-1.29852	0.940136	-2.86076	-2.83211	3.33455	-0.644742	2.82293	3.09401	-3.52288	0.241049	3.31785	6.61748	-0.734794	2.31082	2.04549	-2.74743	1.51805	0.388034	3.48965	0.0688751	0.131558	2.62765	-1.1448	1.77553	2.89139	-2.46218	-1.06925	4.78269	0.500932	-0.333247
1.26059	-2.79403	-2.47598	-1.78733	3.47067	-1.05364	0.598013	0.246167	-2.27687	-1.0678	3.97305	2.27501	-0.987394	-0.338724	0.234431	-2.78082	-2.26149	-0.918999	-5.59179	-2.74002	0.914519	1.64895	1.04872	2.42957	-0.0596801	-4.56791	-1.11694	2.80172	1.96259	-0.490036
1.21852	-0.128712	-5.17705	3.17183	-0.206785	-0.229182	-0.323323	-2.58633	1.01434	-1.86317	3.02544	5.87403	-1.16973	1.27492	1.22743	1.36753	0.573539	0.778599	-1.66088	1.43656	-0.211349	0.688102	2.33025	0.484369	0.560469	-2.84177	1.4621	-6.28215	-0.674797	0.310715
1.09109	-0.145672	-5.17966	0.226436	-3.29463	0.333171	1.11992	1.06925	0.900459	-3.97932	0.227857	2.16235	1.51528	0.41217	2.24074	-2.22555	-1.24362	2.16117	-1.70959	-3.66757	1.31106	-0.437752	1.11379	-1.72291	-2.3289	-4.61306	-0.128097	4.18445	0.560697	-0.364724
-1.13621	-0.247919	0.198506	1.18311	3.98779	2.34917	-2.72303	2.57838	4.26396	0.96224	1.42775	-7.80618	-0.311333	0.404421	1.56943	-2.13247	0.718927	3.68841	1.39161	-1.98441	0.363654	-3.69743	-0.0602745	-1.83035	-0.92414	-1.9091	3.09744	6.55309	1.56766	0.921481
3.5575	-0.42297	-3.47505	1.32067	-1.67855	0.956678	0.714824	1.51853	2.92025	-1.54255	0.150106	1.93827	0.538014	-3.02911	3.34287	5.07659	-0.0344377	0.948162	0.363858	2.39666	-0.671381	-0.0443111	0.3195	-0.0746823	-0.188222	1.68728	-1.58601	-1.03457	0.0299094	-1.60973
-4.94316	-0.152106	0.395034	-1.51394	0.13861	3.37288	0.370925	-0.33146	-0.960614	1.60188	-1.06972	4.84648	3.52304	1.37085	-0.272783	1.54534	0.365963	0.105523	4.44333	3.55669	-0.571026	-2.2548	1.0308	0.042211	-0.44676	3.65876	-0.340158	-3.62936	-1.51825	0.17489
0.973819	1.19343	0.281218	-0.00107521	5.63336	1.99475	-1.89674	-2.6204	-0.480259	-1.84259	0.410159	-2.86615	0.569665	0.772837	0.733883	1.7984	-1.46688	-3.20803	0.0698403	1.09433	0.35645	-2.1388	0.0705716	-1.07968	-1.44521	-2.79673	-0.657105	2.22403	0.394398	0.985785
0.669042	0.997276	0.958437	4.34893	-2.17225	-4.60351	-2.84224	0.858018	2.94023	0.306064	-1.36177	2.32339	0.667352	0.655775	0.798876	2.08888	0.933875	-1.04995	-0.776079	0.352616	-0.203861	-0.463388	-0.840142	0.146591	-3.03619	-0.723809	-2.21309	-1.14291	1.75546	-0.165633
-2.2212	-0.544052	1.2228	-1.58886	-3.39838	-0.750524	0.429768	4.14869	-2.56029	-1.68707	1.90827	1.56256	2.16209	2.79732	-3.85248	-0.233227	-1.77778	3.07843	-1.12765	-0.127221	-0.712578	6.03937	-2.6851	0.881276	0.0945857	2.48525	-0.736034	2.24289	-1.85416	-0.670197
0.307574	-1.12793	-1.57978	-0.548571	-1.86121	1.38946	3.88079	-1.64782	2.62347	-2.38588	-1.02059	0.294129	1.591	-5.25656	-1.12691	0.660556	-1.88704	-4.68513	-2.97257	0.15846	-0.461408	-3.11913	-0.665675	-1.43731	-0.3475	0.801404	2.40991	-2.90988	-0.124678	0.183114
-6.74822	-0.88273	-5.7848	1.684	1.67186	1.02958	1.8483	-1.08532	-2.42971	-1.45537	4.98049	4.73205	0.314286	-3.00995	1.37333	-1.37405	-0.0531522	1.26979	-3.28777	0.0876368	0.544896	-3.0537	-2.73434	-0.842827	1.25036	-2.19242	-1.59763	-3.61411	-0.660475	-0.31265
-0.760787	2.80386	0.694489	-0.876006	0.784055	-0.320612	0.938677	0.0173792	-2.25951	2.87742	0.472034	0.725841	-1.87953	4.97529	-3.97292	1.34189	-0.210064	-1.42475	-2.03667	-2.31888	-0.55617	2.45578	0.0265392	0.613894	-0.451559	5.76014	-2.06903	-0.54379	0.0363923	0.821459
1.40851	0.428713	5.09648	0.423085	-1.1535	-1.24896	-1.90638	-5.52706	2.98834	1.0349	1.11369	-5.52063	-0.16627	-1.35501	-2.77386	-3.09564	0.763546	-4.00567	-2.10865	-1.08742	-0.845893	2.92248	-1.78792	-0.132808	-0.50854	0.55378	4.6685	4.12188	-2.15621	-0.67725
1.54197	-1.67771	-0.55793	1.72153	-0.703971	2.94759	0.0261893	-1.45988	2.36936	1.14548	0.0245947	-2.19058	-0.643617	-2.29231	3.03351	0.364357	-2.67583	1.57063	0.869075	-5.34061	0.60263	4.35841	-1.70024	0.187609	-1.5206	5.19391	1.80565	5.73562	-1.65486	-0.104428
-3.51099	0.828849	-0.637681	-2.96326	-0.00484813	0.74454	-0.752239	-0.741727	-1.47627	-0.0456874	-2.43287	-3.81633	-0.553082	5.01472	-4.59235	0.0336601	-0.669929	-2.07714	-0.0370859	0.373268	-0.591967	-4.81476	0.857783	1.12843	-3.39089	1.26808	-0.1844	3.78719	-2.11044	-0.97786
-0.218608	0.565751	4.50368	3.1674	3.80772	0.560155	0.305049	1.10418	-3.21333	-0.725731	0.87811	1.24097	-2.76375	-3.15356	3.04346	2.53336	1.90047	5.0799	-0.825016	0.71054	-0.870459	4.92046	-3.08379	2.03888	2.03048	2.50911	-0.260493	0.543353	0.863299	-0.686688
1.90376	-0.023823	3.93285	0.374593	1.72156	-1.03968	-1.37746	1.85435	-2.3583	3.18533	-1.13902	0.248952	1.11014	5.96465	1.82164	-0.750083	-1.22566	1.12694	1.79093	0.550635	-0.359003	-4.5915	0.755529	-0.89939	2.4731	-2.99022	3.67981	0.862359	1.81558	-0.703518
2.52547	0.834762	-1.31814	1.53939	-1.02597	-1.95587	-1.52551	-1.44127	-1.19036	5.40696	-1.00095	-6.98091	0.61322	1.59247	-1.55863	5.12387	-0.715959	3.84607	1.684	0.6957	-0.620499	5.25784	-1.9108	-0.0767992	0.840467	1.5754	-3.33575	1.5134	2.74786	0.276377
-2.45248	-0.604051	1.26166	-1.54785	1.11222	-2.46115	-2.63816	0.155063	-0.799087	-4.66816	-6.84931	2.45684	-0.953149	-7.14545	2.18417	3.54648	-0.237961	-1.59714	2.77829	0.596065	0.521935	-0.0950303	0.00149616	-0.84904	-1.15126	-5.00524	1.24318	2.64425	-1.40508	-1.54801
0.529481	1.29026	-0.814187	1.6948	-1.44746	6.11831	0.480473	2.73433	2.54099	-2.20255	1.36838	4.7307	0.00311887	0.0826664	3.33701	3.98024	-0.319166	1.28941	-0.778683	0.233701	0.0888109	-3.96452	-0.713363	-0.440453	0.478549	0.825538	1.5555	-3.59367	-0.848842	-1.42226
-2.19374	0.0614172	-0.088043	-2.38564	0.210574	2.11058	0.0458095	0.398308	-3.54435	-1.24339	1.03612	0.636933	1.06958	2.17568	-0.621976	2.59144	0.0801141	-1.16706	-4.11487	1.33271	-1.21862	-0.175793	1.23239	0.720268	-0.948855	5.02507	2.51364	3.29663	-1.85207	0.621841
2.23212	-1.75981	-4.49429	-2.9498	-3.19012	-0.672649	-2.08123	-3.20557	0.314119	1.79945	0.323419	-0.32592	-3.36729	-2.67782	-0.171408	2.72237	-1.3535	-0.98488	1.33102	-1.69099	1.24031	-2.01059	-1.44548	-1.42244	1.42939	-1.41067	2.89621	0.0427781	-0.356305	-1.1833
5.74714	-0.0659852	2.20952	-1.84844	-2.67594	2.84414	0.281462	0.170065	2.66359	-1.59419	-0.545524	-0.77965	-0.279063	4.19288	0.269863	-3.53519	0.157549	1.88432	-0.298947	1.75483	-1.41121	4.22222	-0.884979	-3.57962	3.08888	-1.39712	3.73087	-0.944516	-3.80635	0.652154
1.87402	2.03154	1.31773	1.21845	-1.28539	-0.166738	-1.59556	0.711147	-1.89141	-1.63575	-4.05889	0.915565	0.270911	1.77024	-0.0177719	3.42671	1.30303	-0.500119	2.6778	1.33121	0.256199	5.89045	-2.91443	-0.246354	-1.05692	2.26376	-0.46851	-1.25961	4.90446	0.42371
0.205499	-1.95599	-3.837	-0.164311	0.883116	3.86575	-0.401818	-1.99579	0.0163962	2.60382	0.195293	0.114555	-3.54915	5.0228	2.09164	0.1606	-0.755503	-0.416818	-2.61423	-3.90457	-1.70559	-3.99122	0.529748	-0.205238	2.06812	5.41314	3.7155	-1.08968	1.86044	1.15588
-2.09632	0.185762	-0.834347	-1.34343	-3.62249	1.14224	-1.52954	-0.501004	-0.381683	-1.91743	0.320849	-4.47386	0.509784	0.335595	0.285154	-2.74873	-1.26829	1.95414	0.918226	-2.61961	-1.0205	-2.46403	-0.814756	-3.7368	0.729301	2.55295	0.249093	-1.62139	6.16735	-1.60703
1.24999	1.88687	-2.11155	-2.41987	-0.169084	-1.28607	1.03761	-1.94461	-3.56959	4.0493	0.0889095	2.649	-1.18748	-0.270215	3.74875	-1.05475	2.12549	-4.04689	1.17643	-2.17454	-0.3187	-0.739077	2.13222	-0.356846	-0.356958	5.79278	-0.614345	-4.70903	-1.53605	0.442986
-1.07173	0.171992	0.896285	-2.08199	-2.52818	1.15371	-1.56497	0.888695	-0.347371	-0.763028	0.927559	-2.56543	0.509556	-2.69179	1.72532	-3.4072	1.62557	3.35387	1.37572	1.92207	0.138168	-3.72062	0.49762	-0.999088	-2.01366	-1.05633	4.88534	-5.01947	-1.20242	-1.67303
2.25236	2.19558	-1.95744	0.180957	-1.42028	-0.719818	0.595987	1.09578	-3.72284	-2.68571	0.844794	-0.113653	-1.69917	4.34087	1.47829	0.152454	-1.23329	-0.675603	0.137828	3.34427	-0.701039	0.0807985	1.59046	2.78276	1.12094	2.48762	-2.64367	-7.94987	-2.56672	0.23122
2.10268	2.57047	1.71161	0.517524	-5.01812	3.76403	-3.89191	0.69924	-2.01075	0.738706	6.4012	4.48114	2.12112	-4.72006	0.494861	0.971706	0.670169	-1.54486	-0.758659	0.594988	-0.618219	0.0166245	4.37415	3.99131	4.54296	1.43488	0.0742941	3.08545	0.330389	-1.31854
0.968961	1.64025	1.51928	4.11921	-5.097	0.0836791	-1.97722	3.56263	-1.89595	-2.6833	7.06269	1.23975	2.27616	7.27199	4.01492	3.56408	-0.169401	-0.711413	4.59422	-1.92124	0.990043	4.07001	0.486524	0.933249	4.43111	-7.00417	-1.7704	-10.6136	-1.52791	-1.23491
3.04416	0.478862	2.38467	6.57065	-1.46945	5.4737	0.656002	4.5806	-2.09768	3.57821	10.3115	11.5867	0.59477	13.708	-1.43459	6.43589	0.58558	1.8435	7.55479	3.91622	2.06557	2.74916	-3.46452	5.13949	2.94095	7.17073	-0.577197	2.35735	2.68699	-1.07913
2.20053	6.08853	6.12445	6.42515	1.22431	5.65269	-0.379409	5.00021	-4.30633	-0.204187	12.9894	5.46884	3.07075	5.94892	4.39929	4.87785	2.14628	-0.535435	4.0704	1.45176	0.333524	1.3722	0.073938	2.12993	1.59411	0.709094	1.0623	-0.85853	1.07661	-0.962564
0.426504	7.22607	6.75894	6.80986	-2.7195	2.97657	0.972485	5.81387	0.89342	2.38602	20.0215	5.44556	3.53529	4.607	2.26353	-2.32524	2.3887	1.86322	3.92027	6.46543	1.666	3.4866	-0.847317	1.96688	7.78242	-2.88156	-1.35032	-6.37619	2.83276	-0.45359
6.08217	3.36165	8.73005	11.3475	5.44081	3.0514	3.88288	6.8002	-3.24001	3.05193	22.1201	5.24454	5.35233	6.55069	3.26863	2.98402	7.06288	-0.0679964	7.42119	6.92779	2.36627	2.98553	0.592081	2.14315	5.56445	-1.37323	3.78247	-5.95587	0.644859	-0.0445771
9.55459	3.22503	15.8519	13.9963	3.16896	5.76592	3.29385	17.3519	1.72551	2.06542	24.7495	-2.0441	8.46231	7.45953	4.29484	3.76258	6.781	7.593	6.07427	9.77779	5.06425	2.6977	4.84049	7.61751	2.03877	3.65523	4.37166	6.10881	2.26025	-0.451242
17.2169	4.46589	11.965	13.423	11.3808	1.42826	4.63359	18.6551	5.75398	7.5968	30.9382	-0.337515	8.50787	11.9154	10.048	9.04588	7.1778	3.47129	12.8196	7.91797	6.58838	6.52129	5.31876	3.18225	2.79123	-6.33643	4.52218	3.31218	1.48391	1.774
17.7881	8.03236	18.8792	15.3745	10.2206	6.3984	2.19561	20.9395	7.00757	12.0886	35.9819	5.32112	11.4541	10.8419	12.945	2.9198	9.86429	1.02481	7.84932	13.982	5.77485	1.82974	5.41022	2.98655	3.77446	6.3032	5.31598	-7.3325	3.95162	1.89647
24.0389	9.28459	29.6488	17.3256	12.342	11.5318	10.1269	23.8446	7.69001	15.9985	43.6413	13.7302	16.4389	6.00118	17.0962	15.5376	12.1736	5.4797	6.99972	21.78	8.07583	5.45754	9.909	4.29602	6.63899	4.10617	1.31984	-0.271873	4.69136	2.64077
35.5163	10.8042	37.3968	28.1726	14.1902	6.80833	11.6152	31.6989	10.2402	19.4053	47.3405	6.85943	19.2325	12.9157	19.0256	6.76078	12.884	9.93221	14.3506	18.3639	9.94749	10.6289	10.843	8.69534	5.571	7.9316	0.842771	-0.497535	4.63417	2.05217
36.5156	16.6272	37.7285	37.3775	34.1089	9.56972	14.5619	38.8867	8.38046	18.8194	54.0934	10.0873	26.0124	10.8397	26.1146	11.5128	16.9776	8.05135	10.9228	28.5825	11.1982	9.51254	8.20337	5.83182	5.11219	10.8437	0.812987	2.1051	1.88215	2.21886
47.7549	20.1326	57.7088	33.5722	43.9832	14.8868	15.6935	41.9329	18.6759	23.5307	66.5094	13.3984	31.1008	18.4234	28.2084	17.7164	21.255	8.82667	14.933	24.6958	11.9678	9.9657	12.4239	6.0189	9.56335	12.3127	5.22046	-1.05249	4.85725	1.18354
61.1049	26.0172	58.0316	47.8778	51.8652	10.2508	20.3541	49.6382	17.7528	19.802	67.0992	16.4006	32.9922	17.4394	30.4941	16.6563	23.9529	10.7461	17.7995	33.3207	15.044	15.7092	12.0248	9.60221	8.57152	11.9481	8.82817	0.647916	5.64739	3.55959
72.8227	31.2333	72.7567	51.3907	67.2642	17.0805	19.2846	60.7613	18.7404	29.2132	72.2099	15.1752	37.6373	23.4204	27.5683	18.7617	23.4591	14.1534	23.1131	33.4059	17.0747	18.2747	15.1867	9.61052	8.15646	13.1305	2.79076	1.41256	7.43695	3.92019
86.6551	35.7487	88.0898	59.9942	75.9059	13.935	17.7648	59.3195	27.8329	30.5167	77.4466	16.8382	45.3264	32.2775	35.9225	23.4275	27.4746	10.6847	21.9186	44.7927	20.5251	14.4078	16.7978	8.73687	10.7579	5.38954	7.61107	1.10746	6.51655	1.80517
90.7506	45.909	97.2871	65.2758	90.2954	15.3571	27.2447	63.8264	28.7976	32.7159	75.2008	26.7631	52.146	27.7585	36.3931	20.3837	30.3278	14.5146	30.3029	41.9021	23.3577	11.6343	19.608	14.5598	11.2138	15.8505	4.8502	6.30933	9.87842	3.62181
110.93	62.5754	111.699	78.2454	97.0002	23.2637	32.0276	69.0802	34.9316	35.0789	82.1782	25.1035	60.9804	37.5415	43.1381	22.0592	36.3486	17.6043	24.2378	48.5318	25.8923	8.29693	22.5787	19.6505	10.6972	8.13076	5.09206	6.88059	6.02461	3.5399
110.724	68.747	123.486	89.9953	107.605	24.2802	38.6634	71.7714	40.3589	47.1625	82.2896	26.5363	61.7433	37.2031	41.6657	21.0792	39.9743	20.222	29.7353	48.1305	27.7156	13.4366	24.5903	14.3431	13.5848	10.8153	9.44186	9.35079	6.71748	2.2556
137.642	82.9957	136.638	96.0213	116.052	37.5944	40.4435	72.7809	51.07	50.4309	94.4503	35.3454	66.0957	41.6885	41.4129	27.6778	42.5187	19.5041	34.0708	52.9149	27.1238	15.911	24.2333	16.9823	12.6855	4.11478	7.19792	7.13319	3.80935	3.55811
148.166	98.0794	154.245	110.144	125.692	42.4821	49.0532	80.7685	57.5342	57.7528	80.6986	41.0907	69.8171	48.8773	52.5316	32.629	45.5043	25.4251	40.5943	49.3597	30.0561	15.3361	26.2765	20.8193	17.7049	11.0688	10.8185	14.4802	7.72115	3.72752
170.256	117.178	155.713	117.141	128.438	43.8403	59.0264	88.5142	61.0165	57.7308	87.2972	42.8977	73.9374	63.5657	52.2728	34.8596	51.6886	25.4438	45.4765	54.7105	34.0835	16.8024	27.6643	18.9622	13.7437	18.5669	13.8173	22.852	4.8075	4.32926
182.544	129.499	168.038	133.714	141.536	43.8521	61.3483	98.7413	68.6786	60.8388	84.7596	47.0363	76.4491	53.7357	55.6132	35.7824	54.3118	22.0788	45.4628	59.0245	34.2655	25.6884	27.3246	20.6582	16.7576	29.9077	14.0936	10.9952	9.66108	5.51185
204.192	151.096	186.985	142.853	162.624	62.8697	74.7414	103.213	76.9725	66.9761	91.7713	66.3709	76.3017	59.9143	62.967	37.0748	61.8405	28.0971	51.2691	60.4914	36.4196	30.9052	32.1626	25.5182	21.189	26.7112	9.07115	29.8102	7.57759	6.02466
211.879	163.426	185.917	156.223	172.719	62.9501	77.2074	109.142	78.823	68.1705	94.7679	72.6789	81.4075	56.8079	65.4114	47.9346	62.8877	33.2634	47.1939	60.9326	36.4722	38.0595	33.7914	23.7893	17.2591	27.0856	10.1392	28.1049	8.32526	6.78183
222.171	176.036	198.237	168.276	172.337	71.5288	85.9826	114.61	87.8086	70.687	94.9697	65.7661	77.6882	64.2112	63.2532	51.185	65.2632	29.5861	55.3804	52.6212	40.6456	33.4275	33.5328	25.914	18.1335	26.1639	15.2692	22.9224	6.88747	7.66854
241.535	191.514	206.054	167.174	182.545	76.8579	95.5082	118.561	99.4278	79.5466	98.9364	77.9868	79.4685	80.7301	68.7278	51.2519	71.2598	35.928	54.2755	56.0967	40.0094	44.8581	33.2141	28.5173	20.1233	25.2269	10.5307	26.1286	9.46857	7.34665
244.371	199.626	208.031	168.599	174.111	88.0373	100.053	120.114	95.2572	81.0555	109.592	73.5256	83.1538	89.3055	72.7364	53.5785	72.4679	39.9147	61.4451	62.6139	43.2233	42.2044	36.4863	31.5561	21.6628	23.1918	13.3568	26.7988	9.03695	10.0657
245.983	219.784	218.502	177.274	184.161	93.6375	107.187	123.865	108.51	84.0108	112.36	84.5806	92.3283	94.3573	73.6341	51.0223	77.7422	41.22	57.9451	61.7267	44.6616	45.3541	37.372	29.1192	21.8894	26.2649	16.3929	24.5218	8.68289	11.0224
257.827	229.261	225.439	187.199	180.289	105.635	111.81	131.864	109.54	92.3024	110.763	77.5843	93.5728	91.0745	81.253	60.0618	81.2888	40.8632	57.0438	62.7084	46.907	38.5457	43.3351	30.2958	23.9438	23.2293	16.5394	34.9291	12.3774	10.8752
274.979	237.361	220.923	193.45	184.832	107.697	119.692	136.996	116.662	102.54	116.703	93.2256	90.6907	89.0928	76.9476	66.3025	81.4121	46.0574	62.1285	73.3607	48.2003	41.4626	40.683	32.0504	28.892	27.6141	19.6839	31.4646	12.1063	11.5155
273.106	244.028	236.603	197.031	178.673	115.581	123.729	139.164	124.987	110.212	111.697	97.3575	94.439	87.702	78.8224	68.5023	85.0255	50.478	67.7199	78.7992	47.1988	43.7317	51.6631	30.2108	28.6141	40.2477	19.4622	36.1441	13.8825	13.2598
277.461	253.033	239.977	205.104	195.355	135.267	127.858	129.894	119.88	110.543	123.615	96.3011	97.3438	86.7663	86.8636	61.3594	83.5773	53.4858	69.294	72.3385	49.9435	51.4057	49.1937	34.643	30.1624	34.5591	23.7842	32.7114	13.1054	13.9841
287.854	261.882	243.082	212.892	189.955	132.638	139.79	143.719	126.062	121.011	120.54	115.188	99.2057	91.5201	84.2036	75.915	84.2811	58.1185	62.0028	78.5232	51.7915	51.4756	48.3885	36.9547	31.5466	32.4841	16.1379	38.9616	12.9589	13.9623
293.565	263.241	241.838	209.309	204.238	143.593	140.304	142.79	128.685	123.28	116.644	110.349	101.479	79.9555	87.2368	70.0766	83.725	60.3532	65.0399	79.3339	53.3471	48.115	51.3548	37.1487	34.4682	34.8505	19.5021	38.3407	15.4664	15.4602
297.767	273.059	242.842	215.48	209.37	137.66	147.903	142.896	129.022	124.586	120.055	111.693	105.49	88.7362	88.7701	87.6185	86.2294	63.3364	65.6118	82.5897	54.8352	54.8372	51.9355	36.878	35.0526	34.909	23.3356	39.3973	17.56	17.5125
303.133	280.032	251.309	226.663	208.246	145.733	145.037	145.411	136.814	128.457	122.86	110.177	106.874	92.8428	98.0899	74.5535	84.4699	61.1567	71.0241	80.2079	56.2061	48.9807	52.3372	39.6017	35.8947	34.0613	22.0508	47.0009	19.7138	17.8422
302.741	281.11	250.592	225.277	215.359	149.379	153.643	153.432	136.871	138.693	116.326	117.593	110.691	100.43	97.8313	81.8833	87.5327	65.0527	70.7878	78.6941	58.9263	54.6048	51.8523	41.7369	39.2695	34.7176	26.9862	35.183	18.1652	18.7679
304.068	289.233	247.865	223.952	213.791	159.486	159.772	150.155	142.769	135.82	121.658	129.28	111.785	111.496	104.108	90.3894	85.0652	71.2522	68.9415	73.6708	58.6235	53.0791	50.4677	46.626	43.0163	32.3173	26.0567	42.4197	16.4151	18.3163
303.074	286.592	256.213	231.646	218.788	165.463	158.926	147.153	137.793	137.668	121.497	133.343	110.598	98.8664	94.5917	83.8737	86.3768	68.9755	77.0905	86.9181	59.8714	47.4644	55.8162	46.7153	44.8997	33.9642	25.1615	38.9867	18.7457	19.9673
295.393	290.575	251.601	235.109	218.491	163.85	166.272	151.928	142.148	140.609	121.24	127.969	109.795	109.236	98.0841	85.5144	86.2755	79.5498	71.4521	77.398	60.8422	52.3589	54.7899	50.7481	41.0999	34.0136	27.9095	44.5592	19.1865	21.6847
303.288	301.39	263.923	237.585	211.738	178.526	166.729	148.756	137.489	140.083	116.896	135.86	112.704	108.02	97.2968	94.0794	86.9981	74.8767	72.7432	77.0831	60.8819	48.726	55.4026	46.2517	41.2792	32.7063	27.7214	39.422	18.3338	21.3658
309.776	299.437	260.787	229.074	227.097	172.316	168.495	154.016	141.051	144.864	123.144	139.002	114.855	94.8391	94.0991	95.0377	88.1974	73.1652	71.9211	75.9751	60.4655	54.7132	53.0099	49.2578	47.042	35.5188	26.3379	40.4912	19.2424	22.3117
303.828	299.639	257.096	238.464	220.648	186.063	166.985	152.082	143.897	138.997	123.923	139.608	107.879	105.771	97.7245	92.6779	90.8147	76.7597	71.0049	80.5205	62.2048	51.2615	53.4614	51.4254	45.0192	32.0778	26.5225	40.8482	19.0288	23.7477
317.672	298.709	256.677	229.126	222.5	180.472	179.531	154.273	146.642	148.713	118.813	141.09	111.244	93.837	95.1551	97.5148	91.2114	84.7222	72.5864	79.7189	60.9358	50.441	56.2239	50.3873	45.5823	33.5051	30.0471	41.5209	20.5194	22.6964
301.911	304.921	253.572	235.964	222.428	181.682	180.504	151.201	149.757	149.444	117.837	133.731	111.131	106.269	97.7946	98.4169	88.1482	92.8122	73.2253	80.881	60.447	51.5044	54.4515	57.0603	47.5663	29.753	31.1607	38.7195	20.5866	25.2882
302.378	304.964	255.031	229.014	216.676	186.479	176.246	149.859	144.853	139.717	123.371	139.872	114.967	100.236	98.8332	93.5226	86.6339	89.0881	70.3944	76.7287	64.2459	55.0342	56.8456	55.1881	48.5449	32.6867	32.6941	40.5792	20.3902	24.4503
301.356	301.506	255.972	234.537	219.974	186.282	174.399	151.954	148.229	150.948	120.467	142.479	111.751	102.146	102.092	100.578	88.9827	85.3839	70.433	77.9011	61.725	56.5603	58.0064	55.8175	49.3699	34.0425	32.2702	42.5529	24.9748	25.7754
296.84	304.608	256.492	234.769	216.676	193.443	177.694	145.856	147.887	145.625	122.313	144.495	111.846	109.46	100.072	99.529	88.5755	94.6556	68.8136	71.5731	62.1679	53.9575	57.6556	54.7463	46.9368	30.0206	31.6074	41.3994	21.3972	26.7352
295.882	308.663	252.056	233.415	221.858	195.268	171.362	150.005	150.102	148.264	120.926	147.909	111.194	101.321	97.9819	105.844	87.1338	94.1051	68.3274	72.7718	61.0474	53.6983	54.8686	56.1568	51.5551	31.2414	28.8571	44.6784	23.9825	26.1566
302.043	310.718	250.575	239.245	222.992	199.251	182.853	149.743	150.92	152.049	117.941	148.031	115.429	103.223	98.1853	108.088	89.4381	90.0551	71.7734	75.9545	62.944	58.4752	58.9973	58.227	52.72	30.6717	27.9769	46.8504	23.0902	26.0304
300.093	309.317	250.802	245.433	230.082	192.667	177.419	147.747	153.127	149.289	116.254	152.035	114.708	102.974	99.9582	104.113	90.7781	91.2403	71.0722	75.374	64.2926	56.4179	57.7181	57.6701	53.4004	34.472	30.392	45.841	22.9639	26.0727
306.197	308.949	258.057	242.179	216.606	192.996	182.056	146.411	150.43	153.857	119.223	151.8	110.303	101.257	106.734	102.346	87.5389	94.9778	74.584	75.5594	61.218	57.9573	58.4098	55.2378	50.637	35.0426	32.5934	52.6197	26.0321	27.0877
306.314	310.961	258.618	239.339	221.723	204.877	178.92	155.684	152.976	154.503	120.302	155.349	111.343	98.9555	101.168	109.722	90.333	93.1964	70.9204	75.5704	61.9673	52.9183	59.5445	62.1729	53.1115	29.2569	26.6929	46.6366	23.205	25.5947
299.535	318.077	257.602	248.195	216.54	202.371	181.338	151.049	150.953	153.813	121.504	153.972	111.527	107.421	97.5638	105.719	90.7137	92.8364	75.5709	74.977	61.256	54.474	56.8228	57.7432	51.8474	29.2426	27.9034	40.6245	22.4958	24.8905
307.232	308.251	253.269	242.462	218.82	198.917	182.423	144.129	153.164	153.325	114.812	163.614	112.71	101.263	109.979	106.547	91.0381	99.4722	72.3869	70.9766	61.7825	56.6786	53.6784	61.121	56.587	29.2124	29.1424	52.1622	23.879	27.1954
307.973	309.43	253.194	235.724	210.317	202.889	185.82	147.61	152.349	150.053	123.136	163.57	109.485	98.3912	103.171	107.829	85.4382	97.2047	72.8493	72.5987	60.2367	52.5326	54.05	63.9221	55.3646	35.7414	31.636	45.4658	28.0274	26.7377
311.305	309.644	257.487	243.278	207.486	200.501	182.763	150.441	151.559	150.614	118.607	152.971	111.649	105.711	107.423	109.597	89.8947	101.21	68.3571	79.3585	59.9215	56.7468	57.3531	61.7522	52.183	29.9479	33.6751	50.9877	23.8047	26.4789
296.813	310.542	248.283	239.314	210.311	201.777	184.003	147.73	155.766	156.662	114.136	161.071	112.308	99.0327	100.58	110.814	86.8783	114.361	68.1294	67.9289	59.5858	53.505	55.9524	63.3723	57.463	30.6443	33.6479	51.9927	24.9815	25.5316
306.584	312.018	245.603	243.048	214.062	211.854	181.522	149.777	151.401	161.112	110.208	148.862	112.91	107.794	96.7168	109.934	87.986	107.142	72.3151	72.749	57.9666	48.9558	54.6733	62.8381	56.8563	33.5159	32.1487	49.1953	23.9368	26.9635
300.108	304.834	255.037	239.386	216.313	215.467	185.178	148.56	157.112	152.524	118.946	162.466	110.99	98.6382	103.066	107.699	89.318	112.016	74.9654	72.0668	58.6474	50.6641	58.4665	68.041	54.9827	38.0728	33.4723	57.869	23.8917	24.8363
303.525	310.752	254.758	236.623	217.953	211.18	181.668	147.78	152.637	157.546	120.356	154.119	113.519	102.374	102.926	110.815	87.8703	107.266	64.8397	72.4258	57.1127	51.4491	57.6189	66.3441	57.2581	35.5763	29.6663	56.5369	24.3053	28.7472
298.446	312.904	254.449	239.445	205.819	210.676	185.643	150.056	157.803	152.19	117.175	157.437	111.894	96.0305	101.713	107.156	86.0177	104.491	72.2235	76.8311	59.3787	54.6783	55.5324	65.9219	57.812	30.2628	33.6145	48.1941	24.9483	25.8141
291.6	315.072	249.785	247.822	218.695	214.02	186.605	145.158	143.512	161.95	114.14	160.036	107.045	96.1724	103.261	115.82	86.6994	103.79	65.9094	67.9271	58.548	55.6037	54.6303	61.7817	58.3168	31.835	32.7595	44.1336	27.7725	26.894
303.53	309.512	253.822	240.022	226.362	202.674	184.404	148.44	152.839	157.777	119.113	163.964	114.308	96.5157	104.282	106.161	87.2077	111.285	71.824	74.4892	56.6401	57.0008	54.2442	63.6345	56.4648	32.1229	33.0491	40.1167	24.3036	26.3075
297.354	315.275	256.109	238.463	213.686	209.03	182.362	142.415	150.317	158.89	114.2	156.905	108.351	103.66	97.6681	109.599	87.6392	107.258	74.228	70.8509	59.5802	56.6305	54.9765	68.4939	55.384	31.0468	34.3213	38.8794	24.8582	25.7818
293.919	315.702	247.478	240.106	218.391	215.345	185.356	146.22	149.511	160.558	108.901	157.322	107.884	98.3869	95.035	107.972	88.0237	111.748	71.1027	69.0389	55.3878	60.6023	57.6576	71.7242	59.0784	36.3789	36.5417	51.755	25.1265	25.8997
308.557	312.122	250.442	236.062	215.587	209.407	184.431	140.33	157.854	158.063	112.934	155.289	112.082	97.2658	104.597	109.524	86.5485	114.678	66.8512	70.8975	55.0906	56.491	54.8474	67.1304	57.6409	33.9949	34.6774	57.2731	23.7918	27.0145
295.183	315.252	253.608	240.965	217.124	218.594	179.421	147.22	149.981	155.375	114.25	165.096	110.332	101.968	98.8158	114.465	85.6489	113.93	67.9692	71.7069	58.3585	56.3881	55.1595	66.0204	59.0109	31.6995	32.6063	52.8638	24.9076	27.0329
299.551	305.387	243.006	243.467	223.278	218.925	182.653	144.536	149.177	157.03	116.105	156.146	107.548	95.243	99.8133	108.625	87.1755	114.057	70.1727	69.2687	58.2448	53.7545	56.0257	71.5273	56.3696	29.602	37.661	54.1996	27.1792	27.4467
286.138	313.51	253.674	242.149	202.377	212.233	181.377	142.498	152.316	158.705	111.992	159.316	106.853	97.9282	99.1512	116.031	84.0046	112.452	68.5611	75.0031	56.4979	57.3317	54.9123	68.5283	61.5356	34.9959	40.2103	54.6074	26.8657	27.1143
289.417	308.677	248.774	238.205	208.023	207.557	185.952	145.283	152.423	156.57	117.072	164.543	110.369	94.376	99.7924	116.835	85.2509	122.447	68.9462	72.0469	55.0244	53.5853	53.7727	63.8604	62.1153	26.9684	37.0338	53.7659	27.524	28.3036
298.638	309.362	253.682	237.563	211.106	221.519	182.192	142.6	150.534	154.489	115.037	153.886	114.452	101.339	103.373	111.773	84.6422	120.808	68.2263	69.9505	55.5625	53.3965	55.3901	64.6293	62.1478	31.8933	34.8863	50.9833	26.2002	27.1107
289.505	311.647	258.516	238.082	202.896	208.307	185.859	144.806	141.442	153.345	110.539	167.42	106.471	92.8834	94.5907	111.854	85.7925	121.12	70.1158	69.1357	54.5723	53.1256	52.5549	63.0306	61.6323	21.9734	33.2359	42.7022	27.343	26.4409
295.702	310.81	251.045	240.406	209.024	209.501	177.243	139.388	154.011	161.213	106.622	161.61	105.582	94.0025	92.6098	110.035	83.357	118.358	67.0592	71.9533	55.1115	53.9941	52.3755	68.3362	59.5768	31.8182	39.3326	55.6819	29.0922	26.8351
294.352	317.072	250.426	243.631	213.472	220.83	181.493	140.982	149.997	156.423	116.68	164.283	103.109	90.277	101.731	119.764	87.6909	122.047	67.2308	72.0669	53.0299	56.562	53.937	66.8311	59.1761	29.8987	38.3723	58.5106	28.8395	27.1118
289.12	314.775	245.346	235.378	206.233	215.926	179.648	140.618	149.086	157.385	110.942	158.925	108.41	83.0067	98.5432	115.838	81.9972	119.022	69.2407	69.7247	52.9289	55.0523	54.2144	65.9507	62.872	31.3338	37.1914	48.5994	25.9402	26.4942
296.239	307.718	249.131	238.334	209.335	223.683	179.616	141.188	147.788	150.881	113.823	172.867	103.826	95.4918	97.4262	119.403	84.7926	120.862	71.0172	67.499	54.3307	58.2464	55.4582	69.5132	60.4234	34.1692	37.9416	53.6783	29.6599	27.3542
291.479	308.661	247.306	242.902	203.826	220.816	183.259	139.227	155.269	167.079	114.026	160.7	106.803	93.1054	104.596	110.043	81.7143	123.293	71.7629	68.7869	56.6258	57.5229	52.88	65.0217	59.6567	36.7623	39.7477	55.1079	28.9501	26.6605
293.098	311.027	247.897	240.548	219.903	208.622	176.885	140.683	148.713	160.486	104.364	164.365	111.243	97.7255	98.3581	110.84	83.9482	126.312	68.4976	70.2925	52.493	55.7731	54.1898	68.452	60.5436	31.1555	39.4918	48.9261	32.0571	27.5649
297.037	309.549	249.044	236.273	224.145	210.532	175.888	139.988	153.473	158.253	111.241	150.029	106.95	86.9914	96.728	111.444	82.254	120.081	67.9027	72.4287	53.1208	53.4198	50.5548	67.7654	63.8256	31.0951	33.2363	58.0049	28.497	25.287
294.176	305.15	244.555	231.536	212.774	209.074	177.447	140.293	149.924	155.666	108.864	167.842	106.842	91.2405	97.4383	107.853	82.8012	120.01	73.5572	70.5344	52.6776	54.5606	51.1132	71.4566	65.3176	32.7317	34.4611	48.7243	30.5708	28.3123
294.466	304.247	245.897	234.428	204.11	223.226	177.349	138.556	153.25	155.837	111.876	159.518	103.679	95.763	99.2843	113.308	83.8573	124.644	66.2944	71.0745	53.9994	56.5926	50.9211	70.7613	62.145	26.8334	35.4241	43.5191	26.1123	26.1878
286.29	307.443	244.323	233.682	205.429	212.262	176.379	140.863	148.861	159.274	118.575	152.457	109.721	97.8274	99.8418	116.868	83.0181	127.924	70.8002	71.3946	53.1997	56.6439	51.5768	69.5444	61.3653	33.1159	37.6981	49.3679	27.5601	27.4873
288.884	307.911	245.914	228.606	197.813	214.355	179.859	136.97	150.503	161.957	111.663	164.857	99.8344	93.0744	93.4231	120.951	83.1696	123.083	64.719	69.0739	53.6954	53.5149	50.8728	66.2604	63.2714	34.9636	39.6918	51.2956	29.3749	26.1808
283.588	308.83	254.407	240.323	213.362	217.938	181.178	135.91	154.595	158.068	106.354	156.512	105.785	87.9681	97.387	120.589	84.2997	128.384	67.2922	63.524	52.0243	53.4636	52.8291	67.7721	60.5574	34.621	37.2912	41.3464	28.5332	27.5816
277.981	302.175	229.818	236.979	204.112	215.443	171.159	135.765	155.873	159.252	112.986	168.881	102.541	87.8959	98.5592	116.99	80.7671	121.688	65.3022	72.542	53.1827	57.3675	51.2936	67.2193	60.8045	30.3389	37.005	48.5199	27.6801	25.6472
292.285	301.794	246.046	234.98	198.236	207.686	178.056	135.576	140.148	153.859	113.623	169.893	104.656	85.3017	101.082	116.475	84.7866	131.475	63.2226	65.7033	51.1071	54.6544	51.7659	72.3635	62.1089	32.7353	36.6141	58.0893	29.8846	27.1218
291.486	307.363	250.397	237.156	205.435	212.569	179.077	134.362	149.076	163.633	112.369	156.447	100.996	90.1825	98.1108	113.141	82.6861	129.343	62.8838	68.5413	52.621	55.9158	53.3476	66.4665	61.6206	29.8119	38.6641	56.5664	29.0915	27.7891
284.967	299.461	239.009	232.656	208.415	218.056	176.209	136.05	145.952	156.689	110.067	156.132	105.826	89.6843	87.3886	117.929	82.8312	128.837	65.7551	65.5085	52.016	52.7832	51.7682	70.7401	64.6053	36.9818	36.723	48.1192	26.5418	27.191
284.766	300.509	245.311	238.942	211.484	219.441	176.03	134.15	145.493	154.572	110.559	157.153	97.7756	85.9508	100.168	117.239	81.1327	132.235	64.2872	70.9261	50.9789	60.9756	50.7212	69.2024	64.2637	32.9424	38.6633	47.6765	24.4558	29.2716
289.795	302.684	242.113	236.242	205.091	214.837	173.201	134.537	150.388	152.172	107.65	163.31	104.054	84.3515	90.0268	120.537	81.2716	131.005	63.2263	65.0808	52.7806	56.9634	52.4957	68.7927	62.4107	26.4707	41.3518	49.9501	28.0023	26.9429
290.303	312.121	243.599	233.888	205.909	226.992	176.984	132.463	143.337	153.702	106.434	166.161	101.719	82.8226	98.6963	118.116	82.9241	128.997	67.7337	58.6294	51.5574	55.2948	48.761	70.1217	58.2285	33.8635	37.6518	56.655	26.8688	27.7638
290.001	304.928	232.668	229.443	204.027	205.463	172.768	135.653	144.644	152.229	101.342	157.576	97.5272	87.7424	102.156	117.804	76.6935	129.178	60.1926	64.7172	49.8408	54.0916	49.4268	66.1213	62.0385	32.6469	38.2131	55.4	30.1205	27.0345
278.34	299.105	233.673	230.322	205.419	207.026	173.34	135.966	145.508	155.009	115.967	152.592	102.231	82.8466	95.9328	113.136	78.6082	126.59	65.4292	67.0992	50.5328	55.6457	50.8525	70.3324	61.7286	32.1172	38.6892	47.2829	28.9983	26.9128
287.906	309.4	226.236	233.517	194.899	222.118	169.858	133.323	150.84	156.432	107.597	161.632	105.631	82.7433	98.8573	120.054	85.4601	132.083	64.0979	69.5238	50.0647	52.4334	53.6432	77.2172	60.6515	24.6032	42.26	55.3207	30.0894	26.5741
287.829	305.248	237.789	233.736	198.641	210.23	172.808	138.12	147.148	145.645	109.901	166.012	101.125	84.6313	95.8887	109.028	82.7702	132.461	62.6887	68.148	48.5412	50.882	47.604	67.7779	63.5218	29.535	36.0386	47.8121	25.0737	23.7221
278.898	299.943	229.536	231.835	186.992	216.846	172.97	128.535	147.111	144.791	111.661	149.962	99.3743	80.4117	98.0476	116.719	83.7234	136.68	62.3116	66.6646	50.1879	53.0965	50.0691	63.1678	62.2069	23.6811	43.8201	42.6418	29.4877	27.8524
285.083	292.956	229.926	226.79	187.879	212	173.585	130.585	151.785	145.445	121.767	162.12	98.2625	66.9215	91.1243	111.567	83.6872	134.842	59.9569	70.7374	48.635	50.3918	48.2119	68.3798	63.6261	36.086	42.6052	47.3224	29.9109	24.4167
281.17	297.313	230.436	231.999	186.125	208.087	169.545	124.59	143.431	145.486	116.334	157.344	94.1529	74.56	88.8398	123.57	82.6652	120.676	55.7178	70.1151	47.8838	48.2238	44.2461	69.2898	63.5485	27.6216	38.6121	44.7636	30.0907	25.4344
280.424	294.362	240.273	229.636	190.666	213.778	172.662	126.732	144.103	140.749	114.494	152.297	94.4636	67.4868	86.6002	108.493	87.2266	123.221	66.7353	64.8262	48.1806	53.4186	48.6997	65.7955	61.7855	32.8569	37.6657	55.5704	31.1394	22.0768
281.565	293.152	229.879	227.21	187.781	202.054	169.558	123.761	146.84	143.103	113.679	142.364	92.8298	82.4116	89.9844	111.953	84.5389	132.318	56.9715	63.9769	47.2702	55.1079	48.5253	68.3094	54.8821	32.6955	30.9461	47.1981	29.7304	22.9879
273.123	293.376	238.001	229.155	190.427	201.554	160.971	124.672	146.079	137.327	110.59	156.415	100.055	82.6686	94.1474	113.705	85.8608	135.793	56.1168	60.0148	47.2802	52.3519	45.5165	71.6678	56.8576	31.618	32.1224	46.6473	26.2542	25.8597
277.647	292.153	237.016	219.482	186.682	192.358	165.667	123.075	144.773	140.589	108.465	161.101	90.2842	89.7485	94.4089	116.37	87.17	132.258	55.2867	58.3011	46.7468	47.5908	44.6137	70.7549	57.1865	25.6803	37.1271	60.4207	30.1242	23.8421
274.311	293.083	230.601	216.446	194.934	198.565	160.908	121.966	146.831	125.033	108.302	141.342	96.2891	89.8755	94.3631	109.294	84.9858	131.506	55.956	59.9044	46.4884	50.498	45.6282	76.638	58.2768	20.2304	38.9257	50.6802	25.4181	25.2654
269.305	288.902	234.472	217.497	196.789	189.682	164.861	130.258	141.538	128.626	105.016	141.022	92.7726	76.5061	92.8457	110.096	82.5186	136.612	63.2945	56.9461	46.4257	52.0183	43.231	69.075	55.8974	31.5056	34.6837	42.994	27.7305	23.4298
269.533	288.847	238.8	213.389	195.111	199.766	166.136	128.268	147.507	124.605	105.299	141.103	87.5288	73.0474	91.1429	107.624	81.0626	133.664	48.2077	51.4657	46.8818	53.4062	44.0615	67.44	58.8048	34.406	35.0355	54.9479	28.3771	24.2333
272.148	287.759	225.124	226.565	183.23	186.066	169.131	125.56	138.894	127.625	99.1511	145.873	89.8096	54.2614	87.4614	107.514	81.1284	126.282	54.09	54.0882	47.2063	53.4405	41.8371	73.4661	55.69	33.9955	34.661	50.0213	23.1595	22.4291
266.914	279.038	223.405	220.239	184.619	182.158	157.063	120.328	139.834	124.362	98.3827	140.05	96.6561	54.2278	85.2407	99.3696	73.9731	134.563	54.8413	54.5483	43.4026	51.6638	43.1543	66.7752	56.0699	32.139	33.5171	44.5911	21.6761	19.9413
276.762	280.586	237.323	210.924	187.067	183.413	159.663	118.798	136.177	125.675	104.749	136.859	93.5817	74.4261	87.0328	103.49	75.2252	134.09	49.9003	55.349	44.5513	41.4554	40.2895	68.7511	57.7248	34.8087	32.0513	57.6062	23.5739	19.7429
272.335	283.437	221.498	208.641	167.349	182.047	150.47	115.77	136.834	124.099	105.663	139.756	93.7021	61.1739	83.3208	99.0431	74.5762	125.982	51.6788	54.9051	41.9599	41.5356	43.8735	62.1313	55.3418	28.858	32.6261	42.5063	27.0133	20.5464
264.276	271.652	231.368	200.857	171.506	178.689	149.84	114.312	126.239	123.289	105.423	141.681	96.1445	72.8264	86.9356	93.0425	69.323	126.193	46.6079	57.7144	41.7081	37.7941	42.6152	64.4083	54.3419	36.6723	31.2616	46.9199	30.0856	21.6014
255.035	276.957	226.3	191.556	160.214	185.126	150.317	107.06	127.011	121.101	95.5753	127.776	92.0761	71.6174	78.805	92.3517	68.6305	126.479	44.6601	60.6992	40.0429	34.7293	38.755	60.9493	56.2055	25.2282	33.1653	52.0141	24.8179	20.1206
250.217	263.379	218.671	181.957	160.366	172.26	149.331	108.487	120.039	122.23	100.362	124.559	97.4834	72.8758	77.4682	97.3521	67.4929	129.76	44.4356	59.0234	41.3612	33.1466	39.026	62.125	50.1593	27.9661	31.7331	34.2483	29.0212	18.9322
251.331	249.074	219.294	184.662	169.673	170.784	148.15	103.829	116.592	114.401	100.059	131.908	91.1666	65.3386	78.1004	88.634	62.7772	122.058	43.4066	51.9727	37.8819	37.8103	40.4785	63.7123	48.9584	18.4731	33.5712	33.7986	30.094	17.6873
239.53	254.074	217.953	175.027	157.455	154.766	144.278	109.747	116.041	109.583	94.6244	122.206	94.1082	59.5234	78.7484	95.2172	64.0718	121.742	39.4444	59.1782	39.5753	39.2795	35.5564	57.6836	51.5747	32.6058	31.1898	32.0216	29.9807	17.2738
255.089	248.633	203.037	172.97	154.517	158.148	140.398	104.327	108.963	107.365	96.4025	125.462	91.5689	58.9711	79.8096	91.6343	58.9123	124.31	45.6682	62.1455	35.5906	42.9087	39.3337	56.6027	51.0467	30.9006	29.9391	41.3016	26.6402	19.3075
243.139	245.491	193.825	168.349	158.458	148.452	135.029	106.411	112.533	102.13	87.6629	116.534	84.9336	53.2582	80.5398	89.8884	58.7195	119.61	44.7294	56.1919	37.5713	31.5798	33.6861	52.573	51.3205	34.8522	31.4847	37.0655	28.5769	18.8327
232.297	237.351	197.406	162.711	148.806	153.381	139.218	106.355	105.224	99.011	87.8557	109.182	82.8502	47.9891	74.8188	90.7404	62.537	115.203	44.6552	55.0472	32.4908	41.6697	35.2482	52.0397	49.7367	25.4386	33.9746	36.7927	21.9548	15.9003
225.838	232.483	181.918	165.76	136.116	144.542	129.833	102.467	99.1689	94.3241	82.0144	118.707	82.0573	42.2774	71.7783	85.6479	56.6604	112.82	40.3644	58.8913	31.4407	42.3136	35.6178	54.8487	45.9963	37.3398	29.9021	33.8316	26.2941	19.2316
234.524	229.362	173.773	152.819	123.964	145.288	125.675	100.682	94.0763	91.9415	80.6756	109.805	79.5222	44.2653	67.9381	78.8185	55.9094	119.37	38.4047	50.3291	31.1034	33.533	34.5857	57.9221	49.4053	24.7249	24.0032	22.1862	20.5062	18.5843
227.924	227.264	173.535	156.039	117.443	135.747	120.391	103.61	100.07	94.192	76.5116	109.615	75.3365	42.653	67.0422	71.7442	54.0856	106.545	37.1502	47.5464	28.0493	36.9116	33.6066	47.5814	45.8581	18.8363	24.7175	24.1235	22.1002	15.7998
197.439	226.451	166.785	147.914	112.956	138.939	119.593	96.5266	85.2629	85.897	73.3334	95.6515	76.9562	44.3255	70.023	67.8953	52.973	108.307	36.4632	47.1073	30.2334	27.92	33.2835	46.4471	44.4102	25.7175	24.9856	26.6595	22.7722	16.5746
194.983	215.474	154.078	133.706	99.011	121.908	116.373	91.9392	85.9014	78.1705	71.4227	91.9164	72.8219	40.3631	60.957	69.3796	48.7716	103.646	43.2758	49.634	28.8879	28.0289	29.5063	45.3501	44.0578	18.0689	22.8904	20.1668	18.5912	14.3371
191.618	204.419	158.607	138.064	90.397	123.479	110.331	85.6175	75.3044	66.4081	72.4623	80.6089	70.8233	38.9625	65.1806	70.1602	46.6309	102.701	37.4951	43.4101	28.8844	25.5596	26.5873	37.2098	40.5973	21.8111	20.942	21.0316	21.6264	15.3827
180.719	201.112	146.375	137.09	84.5174	112.79	104.692	84.4237	75.2198	70.1512	72.8352	86.047	68.785	43.8193	60.1405	60.1311	49.9733	101.633	39.5815	41.7772	29.0302	26.8723	25.2427	37.2401	37.2966	14.8086	22.9445	17.464	17.5545	15.6573
173.332	196.32	135.721	124.671	79.2503	115.447	100.464	82.0024	60.0001	60.102	64.8813	64.1373	70.1751	52.3292	55.9546	52.6993	45.0335	90.3804	36.6043	39.0733	24.2766	23.2428	25.7414	43.3145	39.6138	12.843	22.2643	15.6603	18.2149	15.0059
158.809	184.2	127.918	122	81.7364	109.332	97.6293	79.0111	56.1537	59.3933	66.9834	68.7045	65.3534	42.9481	50.4383	57.5558	43.5716	91.0658	33.7962	36.2476	23.4015	21.9197	19.5933	40.6698	44.0444	20.2357	20.9534	17.9782	16.1899	13.0163
145.662	179.777	120.024	111.549	70.2128	102.508	95.0234	75.7725	55.7162	47.8482	60.419	63.9604	61.7212	38.7143	48.4163	55.2242	43.7163	89.6976	36.1297	37.114	24.4442	17.9988	18.5321	38.9326	39.615	12.11	21.3274	17.0829	13.6223	11.4044
142.906	167.846	101.271	106.833	71.0015	101.594	84.4316	73.7996	40.4204	49.9441	53.332	60.0353	66.6598	41.399	54.0742	49.0193	39.5111	85.0652	32.4963	34.7494	21.8567	17.8639	21.9305	30.7669	36.3132	10.0472	20.4382	8.48106	18.4488	11.4794
117.178	164.427	100.507	105.137	66.846	94.5473	79.5253	71.6231	43.8998	44.9452	53.6596	56.4013	57.4903	35.4803	49.692	49.2106	39.9823	80.0188	30.1772	37.9139	20.8026	18.3931	18.1546	33.8237	32.0116	17.6469	14.0896	14.821	16.0592	9.34696
120.502	155.616	90.3074	93.3753	63.8003	90.5658	79.3688	63.7566	42.2514	40.4416	49.8171	59.5254	57.5967	34.6916	43.0561	45.2306	34.9812	78.2208	34.5737	32.1751	21.3738	18.0125	25.4837	28.5812	31.9078	19.3342	16.3614	14.6781	15.5333	10.0075
112.738	144.726	81.5648	93.8003	56.7406	82.4501	72.8102	60.3817	38.5975	41.0772	50.3864	58.6786	56.2343	32.5468	42.3414	40.3861	31.825	76.0696	28.1155	32.5914	18.1373	16.0369	21.7768	32.2059	32.5435	19.5203	14.5546	9.41681	14.2351	9.0621
106.97	145.608	77.18	86.3811	58.9844	79.5967	68.7079	68.965	38.2499	34.1284	52.6633	46.7382	51.0004	24.6602	42.5566	43.5425	34.9036	72.7695	26.6322	32.3481	18.6728	15.3792	21.9507	28.7767	27.6827	19.131	15.0616	19.6424	14.3554	8.22551
100.87	138.193	71.0658	83.9111	51.2797	79.5805	66.4131	60.8604	38.7369	34.7138	43.4805	37.5263	51.0089	30.4959	44.5954	33.7401	34.8129	75.6281	26.264	30.0355	17.7999	10.5707	19.3848	21.2432	29.477	7.70081	17.8159	11.7454	13.0558	8.31293
93.8747	126.537	67.438	81.2165	54.2146	72.212	65.1388	58.9816	35.7427	36.6627	48.1366	39.8503	53.8741	23.5001	44.3595	32.9889	30.2345	70.23	30.1815	27.6819	18.1056	13.3625	16.7985	24.6378	27.3091	10.8492	13.0263	6.55964	12.0137	8.16814
86.3624	125.698	62.3588	76.0143	43.6656	68.7622	55.3145	56.4955	32.0805	31.6043	40.4803	39.6343	48.9068	21.6831	40.5154	33.3427	29.214	72.2633	28.3383	28.9098	15.2858	11.936	17.304	20.5242	28.5704	10.1663	15.7726	10.0397	10.127	8.71036
84.137	122.287	50.2825	72.7235	47.3954	65.4656	54.284	53.7886	25.784	29.003	36.9074	35.7123	46.6001	15.1757	36.4763	27.2501	27.8095	67.549	20.6086	28.6292	14.73	8.74168	16.4704	19.149	29.1036	8.72252	12.4916	12.5716	9.13862	6.62435
71.1151	111.613	52.2127	68.3376	38.3642	63.3101	51.449	50.8235	25.5321	25.2176	34.4063	34.666	38.8023	15.343	34.2168	27.9866	27.7866	63.4878	17.4031	27.9924	14.3429	9.00647	15.9671	21.332	24.0734	9.59731	8.95777	4.38548	10.2106	8.99003
72.1303	108.85	51.6093	67.6489	43.1872	62.4545	48.0964	47.815	24.5367	24.2025	38.4933	28.4169	44.9741	20.0562	32.2234	26.9329	26.3485	64.2854	12.0766	21.9327	13.18	8.00285	15.3984	16.9945	23.6496	12.1266	8.23327	3.56989	8.95867	5.24327
71.7069	103.148	52.0595	65.6865	39.6179	58.2273	44.0523	43.0829	26.6612	22.3697	31.108	23.7475	40.1261	12.6826	29.0487	20.0032	25.677	54.9327	18.9244	25.1902	12.7595	10.6639	15.8765	15.6344	21.0371	11.5065	12.1516	6.70671	11.106	6.56063
69.025	99.1647	47.6515	65.2577	32.194	52.4668	44.9083	47.1429	23.3118	20.2157	35.8834	26.6217	43.4401	17.9338	33.8623	27.8509	23.9972	58.9843	19.0741	19.913	11.6301	5.45235	14.9225	19.7269	22.4674	6.72133	9.56507	13.0097	9.68066	7.88725
57.063	96.4181	41.0622	63.7289	35.9473	56.517	42.8892	40.8675	22.4784	21.2892	31.9091	22.7919	38.0736	13.2238	29.7714	24.1639	19.8248	51.817	14.3796	28.3086	11.738	8.94253	10.5368	19.777	19.0775	7.06575	13.3954	2.41711	8.2416	6.42936
61.6716	93.9678	38.3782	58.5519	32.9024	54.4151	37.9413	40.6853	20.2802	21.4898	35.3749	29.2574	41.503	14.8935	28.7501	17.8875	21.4417	52.3553	21.5904	26.084	12.5778	10.291	12.4966	15.8276	21.1203	8.40631	7.64971	7.07812	8.14416	5.87425
59.4139	87.5501	32.1031	54.7609	36.5112	45.9601	36.3296	39.4642	18.9209	20.8987	30.1967	28.4711	34.6153	17.658	25.2835	19.9025	19.8749	46.2362	19.797	21.077	10.3307	6.86263	12.5485	18.3447	19.9979	12.9159	8.20349	8.00186	8.64769	5.92804
49.439	83.545	36.8487	55.4572	28.5088	46.7847	36.1911	42.2697	18.1649	15.8644	25.1587	22.0815	36.9311	12.0371	23.862	21.3411	21.1835	53.512	16.6639	24.7869	9.02542	3.74833	10.8514	17.569	20.8841	6.15139	7.49233	0.668526	9.50273	4.84181
53.6737	80.3621	32.4582	57.4547	35.0903	47.3778	34.0734	38.7704	13.7827	22.1334	31.8508	22.0074	35.0081	16.6673	24.8423	15.6969	17.7443	48.345	14.907	20.8011	10.3226	10.3287	12.0647	18.5399	16.623	5.24334	9.93119	2.21626	11.1658	4.46529
46.6822	79.9071	31.1212	49.3972	27.0134	44.7785	33.0245	35.0871	14.3214	18.6948	29.367	21.7679	35.69	16.3655	25.3952	20.9841	17.6463	46.0177	12.0697	17.7617	9.34235	4.35658	12.0673	15.7145	17.6109	7.85458	10.1017	-0.154705	5.78951	5.74042
52.5436	76.3173	34.2561	46.9925	32.6877	50.0275	32.3166	34.7224	14.1753	16.9856	27.3896	18.3785	29.039	11.6596	24.6228	19.2762	14.7792	44.7885	14.0252	19.1362	9.33237	7.74398	11.2062	14.2354	14.1359	10.3466	12.2971	2.10764	7.25585	4.58067
43.3679	76.4375	25.9616	44.344	19.5614	38.5204	27.6989	36.6467	18.0183	19.3959	26.3834	17.3016	33.5365	12.9677	25.6007	16.3862	16.1782	41.8828	16.8713	14.5392	8.39679	7.615	8.54409	11.5242	16.3418	2.11945	5.14325	3.59565	7.42333	4.68297
42.0005	64.6877	33.363	42.8357	22.8417	35.0397	25.9437	30.7999	16.359	18.8829	26.0222	14.5815	31.958	17.494	22.4424	9.94138	16.5074	43.8615	14.4507	16.6114	7.6885	4.28445	8.14348	11.9966	18.4128	3.93412	8.4407	-0.741051	3.62794	4.65366
40.2501	65.5227	28.9696	40.1244	22.3678	34.7182	26.2847	29.6933	18.4802	15.4301	22.2104	21.0484	27.6249	5.52366	18.7864	18.6288	15.2913	40.0568	16.9381	18.3052	8.02981	6.25322	8.90841	10.7573	18.8878	7.22603	6.61366	0.746009	6.52121	4.01164
39.9969	61.5304	25.1604	45.4779	17.1835	40.425	22.3722	35.112	10.2801	16.2581	25.8099	13.133	29.4426	11.316	17.6934	11.0093	16.2791	38.2259	11.4262	16.3553	7.94241	3.40639	9.81809	11.4893	11.6509	0.715331	4.88325	4.11671	8.00302	3.32423
38.9841	61.4983	28.5818	39.0459	16.8473	38.5712	22.9519	30.3042	13.4745	8.44141	23.5764	16.912	31.6881	13.7311	19.6752	10.1112	14.7778	36.6395	14.8512	13.8877	8.21119	-0.33077	10.4637	10.2048	12.7719	5.73348	5.74379	7.21824	6.23625	6.44517
37.9191	58.6962	26.624	35.3089	17.704	29.7624	24.139	31.7677	12.0638	12.0648	19.4318	16.5884	30.3664	4.84823	18.5136	4.18403	14.6641	39.1105	12.0328	13.2081	7.84596	4.66403	8.42614	8.91036	15.24	8.03115	8.79872	2.63266	8.73402	4.06269
31.8976	52.6827	23.6424	35.8253	20.7386	30.3139	17.8385	27.4235	12.1219	12.2023	18.323	7.81746	27.3769	9.01815	21.1341	6.61735	12.7515	37.8301	15.6748	12.4301	7.87599	10.2266	7.14293	9.78217	14.4519	6.88863	3.49909	5.81458	5.00565	4.43268
32.9392	48.9875	26.7399	36.5623	19.2449	32.5233	17.5941	29.4142	11.0279	12.4681	20.3703	15.7655	29.5579	7.30849	17.078	9.74835	12.9587	33.7386	8.28511	13.413	7.32977	5.02649	6.95779	5.19236	11.6255	6.02112	6.98948	2.31035	4.95073	4.1849
29.6932	52.6567	21.9338	29.436	16.9365	24.4695	18.1207	19.309	7.19335	10.1718	18.2151	8.82841	25.8032	-1.27847	15.9254	6.09273	12.8064	38.3448	11.634	8.10415	6.59825	1.46556	6.82582	10.4858	13.4656	1.69224	4.07887	-7.54224	3.57685	3.86244
23.9929	47.7225	21.2271	35.216	20.0695	27.2785	16.3598	22.2836	9.50457	13.5334	13.0994	13.0425	24.086	-2.2957	9.89104	11.2964	11.6359	27.6059	11.0031	11.3358	5.16451	0.629101	7.16735	7.27994	13.1729	4.29613	4.84096	-0.49436	6.10159	2.40164
30.732	44.4897	17.0326	28.5522	16.0253	22.2967	17.9388	24.8633	8.22601	9.71788	15.1542	3.48614	23.1853	12.457	16.5484	8.23073	11.8262	29.7154	9.70455	14.3055	5.77277	-1.99444	7.87349	7.20409	12.8296	4.31236	2.41236	6.00117	3.4995	3.5582
25.3558	44.5369	15.02	31.2618	11.4065	24.5283	11.8406	23.8949	10.7495	12.6932	15.2387	7.14717	21.573	2.74266	10.3729	5.76956	12.0128	27.8542	10.3544	10.227	6.10743	6.83082	7.59797	6.69742	8.89846	5.87558	3.56985	5.81668	3.14516	3.79922
22.3797	40.2763	23.573	25.7813	12.241	18.3265	13.7622	22.0839	6.43946	10.4661	19.1863	3.62065	22.0632	3.44646	14.021	10.1537	11.6479	31.5324	5.52611	12.3935	6.00275	2.58465	7.66342	8.69502	9.88135	6.48216	2.05984	-3.63808	4.43547	3.17146
19.3983	42.0859	15.1496	28.2532	10.9478	18.9919	12.7777	24.7435	10.1519	6.75104	15.5811	5.58518	22.1328	4.70162	11.1157	9.83812	9.57143	27.2762	8.31299	10.3905	4.57895	1.63923	6.06297	3.70339	11.9415	3.29125	4.19337	2.51763	1.87607	3.82632
23.4933	37.0611	15.8284	23.6271	9.01069	20.7778	11.9899	23.0893	8.5791	8.27829	19.2804	9.28601	20.6232	6.5179	13.0519	4.41652	8.90139	26.4503	6.39648	8.46223	4.57815	0.469323	6.01744	8.61642	11.4716	4.11163	-0.015293	6.72124	4.11382	2.93126
18.3266	34.2281	12.1641	24.1663	9.96418	16.5322	9.64751	15.0421	5.42892	9.13349	13.598	6.51838	21.4639	-0.349544	13.156	5.57621	6.48031	24.0424	5.58039	8.6429	5.17872	3.24412	4.84625	1.92208	8.37486	1.81497	1.43424	-1.07971	-0.00234272	3.79369
19.2842	37.3782	18.5989	23.959	12.8919	20.552	11.8314	19.2202	6.6027	10.3999	13.2924	4.6052	22.3033	10.0876	10.5042	2.41943	7.31985	18.7002	4.30016	9.71634	5.33354	6.31827	4.12565	6.52715	7.54465	3.79769	1.5252	-4.07932	4.78972	3.35417
21.0165	32.4959	10.3425	22.1432	6.39507	16.0954	8.19323	20.2047	2.39725	9.56684	10.7529	1.86131	17.0852	-1.16203	10.226	5.14239	8.22539	22.0156	7.57094	2.0783	5.3074	7.70992	5.78074	2.69747	3.8202	2.71166	0.185725	-0.226133	3.43892	4.3037
23.5746	32.0254	15.1522	24.7822	6.42471	18.2713	6.95124	20.0447	1.80739	6.00558	14.4964	8.19682	17.6793	5.06636	7.73478	3.47721	7.55269	17.7488	7.82511	8.89419	2.71622	-5.5847	2.72203	0.646841	8.90997	-0.8779	3.32677	-1.42747	1.32257	3.89675
18.2643	28.7543	13.8358	23.9091	10.5919	16.8104	11.6006	19.4014	-1.04378	6.49621	13.1976	3.5712	16.2497	1.85407	8.02766	6.61695	7.10555	18.3798	11.9129	9.07078	3.77201	-0.984139	4.09865	3.87494	10.8551	3.59138	0.825348	5.99189	3.98834	2.7326
17.6142	27.8155	12.2615	22.4172	13.4566	17.4662	7.30055	16.0746	5.31863	3.78952	11.4927	6.45194	19.9639	2.06919	10.2544	3.73035	8.43411	21.9908	2.3383	6.5008	3.97287	-0.49991	5.08245	2.98335	9.2611	0.0149466	6.57499	11.7169	3.5428	2.8683
17.6205	25.5976	11.6745	22.4371	13.5988	17.6841	5.18725	19.8902	5.13069	8.85925	16.1971	0.949374	17.0524	1.70794	9.43977	0.823166	9.36901	20.7432	6.93506	11.954	3.93618	0.712305	4.39524	5.98165	8.34399	4.84202	1.37642	7.33958	5.6059	2.9119
17.7434	24.4501	9.07404	18.2896	15.5766	17.8506	7.86416	16.0167	0.466591	8.87657	8.63396	8.32613	17.6824	8.05514	13.0794	6.04841	5.28508	15.7148	5.37483	9.76043	4.18028	0.395478	3.89548	2.26213	5.27399	3.65529	4.02345	-2.07323	3.99122	2.65456
16.8032	21.8634	10.8761	15.8998	8.9252	14.8125	7.89336	14.399	2.95348	3.69448	14.6741	2.94093	14.2861	0.655636	10.0519	4.11684	6.19035	19.6634	5.3005	8.97648	4.9152	0.420653	2.00292	1.29972	5.42694	6.0851	4.27938	1.10743	7.44524	1.85109
12.5007	25.3367	12.4385	16.1616	7.58657	8.8179	7.09819	15.3376	3.11107	5.05703	11.9692	4.60654	13.3925	6.68418	9.9569	1.04894	3.98351	18.7823	3.33527	9.40028	1.40038	-0.640002	2.2521	3.7016	8.36881	1.4089	4.72274	-7.04313	1.44835	3.78262
11.4101	24.4534	9.63233	17.2645	4.9254	16.1674	5.01872	14.3432	5.26707	6.13861	11.1395	1.82651	15.815	5.26305	10.409	1.5265	6.24373	14.6411	5.27843	8.5014	0.94461	1.71453	1.44403	2.01287	7.67864	2.0598	6.50162	6.57226	1.19151	1.96985
15.2888	20.2445	10.2903	16.5711	8.99229	8.79472	5.85106	16.8641	-2.55955	7.25151	2.97175	-0.584037	12.9281	3.56682	5.42753	1.63492	5.03824	20.929	4.272	7.14784	2.40323	-0.518728	3.75942	-0.429639	4.375	7.28564	2.30528	3.17166	1.80951	2.14117
11.9234	18.5164	11.4857	14.2273	3.03187	10.9235	3.50102	16.052	1.9219	2.65557	7.15939	5.3939	13.8343	-1.12685	13.2036	-0.768901	4.13554	17.1762	5.89069	8.52991	3.35024	-1.87639	2.62786	-0.246136	9.45374	0.115706	3.54267	-1.06419	1.89348	2.27373
14.1159	17.0284	10.9083	13.3794	0.666094	9.18275	4.48284	11.9575	3.45504	3.96569	7.07841	2.58157	12.6548	4.79241	8.40002	-1.00862	5.09999	16.1953	3.65586	3.0936	2.25441	0.149796	2.2067	2.08104	7.29488	3.09473	0.6096	-3.64264	2.77898	3.87564
10.2903	17.7163	8.92946	15.1086	9.80026	7.24773	1.86322	10.3595	-2.31182	5.50414	8.11912	-3.53034	13.0001	2.62401	10.6824	6.03921	2.79049	15.9166	2.10645	2.91308	2.74722	1.08203	2.19783	4.23448	4.00643	2.82602	2.10826	-1.44722	3.47219	2.69652
11.8038	17.5934	10.8652	12.66	10.8705	10.6723	2.84623	12.068	-0.807205	1.13275	9.62116	4.16421	11.0271	0.371008	5.09206	-0.284914	2.94013	13.6585	4.70197	4.78521	1.60181	-0.447165	2.19175	1.27166	4.42058	9.09597	0.781877	-3.32593	1.8958	2.67335
8.29142	15.7318	7.35709	11.1694	8.03032	10.9034	1.41984	12.1769	-2.10559	3.25353	9.56845	2.92054	11.227	-4.07632	3.82032	3.36082	6.14158	13.6664	3.59903	6.97996	1.79911	1.14396	1.07263	0.523581	8.10991	2.34957	1.89805	3.20073	-0.946243	2.91442
11.1674	15.3395	9.1912	11.3141	7.09954	7.9881	2.83127	10.8703	1.72992	5.67401	10.2143	3.26585	10.4735	1.36272	9.56362	0.944457	3.79053	12.2615	5.40964	6.04241	1.5062	4.56166	2.37029	-1.15881	3.82013	0.0221847	1.12476	-5.38549	1.78774	1.2782
11.8838	13.4742	8.06214	11.2434	4.03658	8.23836	1.17648	12.5169	-0.475394	-0.187469	6.73136	0.665043	10.5583	0.234661	4.65169	0.919229	4.95036	13.9583	7.03346	2.90113	-0.0356878	-3.9356	2.82507	0.522381	3.64784	-1.63643	2.19267	1.12923	3.21153	2.25439
6.09053	13.94	3.41876	10.2041	5.84986	7.34306	0.248201	10.9919	0.055133	3.04274	4.97924	-6.09183	10.5526	1.28784	5.29775	0.381462	4.56634	9.15214	-1.9302	8.7812	1.45276	2.49757	2.18197	-2.74139	2.4012	-0.764236	-0.680438	-4.98375	2.60021	3.28891
7.02402	14.9372	5.27227	11.6965	6.60218	6.85404	-0.0683087	12.2821	-1.52132	4.9114	4.97332	4.22781	7.1043	-0.70075	3.90999	-3.75899	1.41233	10.2967	3.47492	2.6134	-0.409487	1.20982	4.03231	-0.00895016	1.85623	-1.49316	4.38056	-3.9597	0.215112	2.77254
10.7964	12.6586	2.9432	7.64598	2.64806	7.87571	2.45121	12.3071	-3.24044	0.514101	9.91315	-1.88021	8.66618	-2.02834	5.78361	4.0587	4.66332	10.8359	5.47332	3.12148	1.11953	2.25479	1.01222	-3.96997	6.26908	-0.140197	5.02407	-4.46732	2.52762	1.64922
12.6759	12.201	13.0241	11.2261	6.39259	4.13869	3.83016	11.7417	-1.29431	2.47026	3.36261	1.44812	9.2963	-1.08373	7.35506	1.19796	1.41285	8.26628	-0.589871	6.38987	0.242732	-0.300083	2.19361	-0.740059	3.1449	-0.064312	2.47846	3.6017	3.91634	2.39147
5.04886	11.0586	4.7654	9.45288	3.24507	6.05361	2.70897	7.10026	-2.42645	0.500187	7.52984	3.1577	8.63898	2.21956	4.41304	-2.17609	1.68051	11.6068	4.05179	3.0155	1.56341	-1.88226	1.08466	-1.92198	3.36595	-1.65705	1.00388	-0.456831	2.00922	1.90888
6.23362	9.08303	2.55032	5.52439	3.41518	3.97486	1.0809	10.3433	-3.27079	0.953534	7.53613	-4.12614	7.96675	-2.02683	4.27932	0.887125	0.815902	10.7272	6.16289	5.07231	0.949923	1.75218	-1.31021	1.2886	4.18073	2.78448	1.31633	-0.844501	1.98889	1.08461
5.30453	10.4824	3.12386	7.00802	6.04231	8.94642	-2.65636	8.11983	-4.26019	1.68213	3.89989	-0.0612299	10.8502	1.24385	4.89626	-3.65874	1.08384	11.1444	3.47663	4.07894	0.0730486	4.26019	0.044082	-3.02595	0.754917	-2.22209	1.83948	5.26108	3.73426	2.0409
4.43965	8.76623	3.15168	8.05245	0.367148	4.22018	-1.24443	6.71545	-4.58544	2.83053	4.59251	5.44022	9.05009	0.341579	3.71983	-1.91013	3.71939	8.36337	5.03105	4.97908	0.418152	-2.3061	0.384963	-1.78291	2.82442	-1.15085	0.226444	6.32868	2.08594	2.17156
5.03777	9.74845	3.8889	6.65147	4.27477	8.0738	-0.605924	8.34067	-5.6676	0.978425	5.83668	-2.19737	6.91312	-3.49635	3.52182	-1.03875	1.36344	6.13436	-0.00381129	4.25268	-1.06289	-0.825963	1.24359	-0.4329	1.75686	-1.11654	2.85891	-3.02143	3.61588	2.71818
5.23567	7.8572	4.14413	5.25166	3.43803	6.26264	-1.1648	9.65767	-3.1706	0.682062	3.00451	-2.06507	8.25254	-2.06253	2.56559	1.55489	1.14924	4.8461	3.94398	4.7159	0.0229575	-0.76749	1.08726	0.445316	-0.197885	-5.03701	-3.12596	0.90003	5.19185	2.66917
5.8508	8.84295	7.01806	8.48099	6.18783	2.80344	1.56463	7.38654	0.678533	1.4486	5.75031	-4.25724	6.87499	2.304	5.17597	0.058942	1.87509	8.11775	8.06666	0.467229	-0.92948	-2.0863	2.7664	-1.2334	-1.46517	2.09849	1.16332	-1.88232	0.855021	3.53221
0.487716	7.90127	3.9032	5.49928	10.1575	3.7525	-2.25532	6.08104	-3.49175	3.60732	7.35723	1.2878	12.7563	0.37029	-0.759199	-0.474421	1.02585	4.32608	3.0186	5.6128	-1.11303	-2.79618	0.618772	0.283213	2.38266	2.33344	-2.56154	2.12363	1.45785	0.373056
2.73444	6.72381	4.05338	8.96834	-1.75927	1.21493	-0.234157	6.7705	-4.2724	-0.220638	1.01667	1.38583	8.58952	1.91767	1.48004	-1.02669	2.09639	5.21791	8.68653	3.6475	-1.58376	-5.70265	-0.133228	-3.97178	-1.5495	-1.09247	-3.23276	0.0762349	1.58866	3.81458
2.10104	6.16445	7.26579	8.85221	5.18055	-1.82883	0.0235175	8.49037	0.729939	0.38662	-3.48874	0.915616	3.37348	2.48104	1.08344	-3.23722	0.84562	2.09705	6.34014	4.72231	-2.27425	-6.00909	-0.245928	-1.41244	-0.0132908	-4.26123	3.63848	3.71211	-1.14792	1.52475
0.450767	3.25684	0.737168	7.1212	5.58577	-0.442908	-2.4101	10.5929	-1.31129	3.27835	1.28791	-4.77635	4.72433	2.26396	4.56265	-4.50332	-0.389189	2.29573	4.57014	2.16675	-2.28787	-6.88708	-2.89893	-4.30258	1.2649	0.364978	2.37448	-6.33276	5.07264	-0.586494
3.70856	4.15986	1.323	5.97171	5.9446	-0.683701	-0.510857	9.30054	-5.05745	-0.849744	-0.342403	-6.26971	2.05969	6.32999	2.67469	-3.09609	-0.675444	2.605	2.04122	2.64502	-3.20036	-8.96817	0.0741586	-3.5782	0.798884	-4.24252	-1.07706	-5.63783	-0.224278	1.65333
4.24079	1.5618	-3.21713	6.69026	6.15164	2.88182	-5.58914	8.72055	-7.84688	2.07074	-0.562344	2.36134	4.33107	1.15421	0.651689	-0.88987	-1.77149	2.83079	3.89655	0.18358	-1.9291	-5.18407	-0.162599	-3.27564	-2.9932	-8.82721	-1.03934	-6.50484	2.72385	3.07877
10.3771	3.78668	-1.72103	5.94238	-2.15854	0.99413	-7.10774	8.16571	-6.7865	2.38749	1.71113	5.21138	0.435679	-1.14823	3.51896	-2.79424	-0.369739	3.03502	1.4619	-4.0264	-2.72712	-10.2413	-0.292524	-5.41287	3.76424	-4.79678	1.36609	-4.7016	5.99781	3.12779
1.89868	4.8388	1.10616	2.99317	1.39451	-0.468016	-4.01445	8.54138	-2.26892	8.91614	-1.61272	0.310989	-0.251411	-1.06652	1.32112	-6.25684	-1.66958	-0.605184	5.60565	5.57409	-4.17313	-11.0548	-1.49367	-4.58389	5.64113	-6.3375	4.75367	-5.47373	0.306745	0.904617
7.3144	6.54834	0.316923	4.67759	0.369471	5.95409	-6.47643	8.92084	-8.06104	5.68582	-4.11914	-2.86269	0.73679	5.88604	4.04582	-3.66359	-0.36648	4.54516	2.50497	4.94976	-5.37425	-5.18142	0.876252	-5.67425	-2.86477	0.210577	3.19081	-0.253229	1.17798	2.17622
6.76388	5.74228	1.47387	6.43861	-2.15689	0.35465	-3.27403	8.369	-7.41558	1.71972	-2.95399	6.72645	-2.49373	1.94709	3.14861	-7.7816	-1.39803	4.10527	1.70853	2.694	-4.14577	-6.94508	-1.02772	-4.58184	4.38554	-2.04451	0.117057	6.36692	0.591178	1.75102
2.44953	4.31005	0.576256	7.33149	1.73026	1.16648	-5.18652	4.94416	-6.93976	7.54105	-1.73732	8.72227	-0.137067	5.02132	5.54977	-4.40928	-1.85511	1.9153	2.03983	6.29493	-5.21322	-2.64273	-0.972288	-7.73821	2.89145	-6.09481	-0.407669	1.14273	0.0906936	2.66889
4.97481	5.34318	3.08761	3.62256	-4.07928	2.47779	-7.54652	4.01216	-11.4989	2.05607	-0.973261	8.30042	-2.76831	0.566779	0.220671	-3.72446	0.389186	2.32923	4.8437	7.05161	-4.4408	-10.8814	-1.89882	-10.1897	6.3617	-2.91764	-4.01667	7.34878	0.196279	4.13136
-0.239222	3.4115	-1.35834	4.77027	-3.74593	-5.13526	-7.82342	4.91032	-6.75751	-0.374687	-2.32772	-1.22251	-2.13134	2.41208	2.45502	-6.24571	-5.26523	2.14567	10.5525	4.93171	-4.68159	-6.84615	-1.19927	-11.0288	7.78449	-1.57594	-1.00904	3.38487	-0.782501	7.27182
3.02413	5.38078	-0.617275	7.70181	-5.20066	2.39117	-3.83694	1.3227	-4.60848	-2.26502	-5.58134	3.32174	-3.58296	5.81286	4.16778	-7.95916	-4.49147	-2.88819	3.41202	7.13699	-6.17557	-8.64194	-2.49069	-6.8844	3.06181	-2.26933	1.65252	8.74064	2.13165	5.7216
2.52689	2.62928	1.56723	2.3551	-4.19322	0.305231	-7.92872	6.83734	-5.32109	-2.64928	0.377951	9.78452	-1.55481	-0.652702	0.701895	-2.49802	-2.49806	-2.44126	11.8126	11.0044	-4.1084	-9.06757	-0.971498	-11.3104	8.13348	-5.56406	-0.0744741	6.3112	1.76127	4.90068
0.146556	6.94008	2.82903	4.62205	4.31337	0.946147	-0.097993	5.42774	-9.21047	-0.67981	-5.15189	0.411028	-3.51977	4.74564	1.09642	-5.07946	-2.14423	3.49356	6.21647	5.18873	-4.32804	-3.76852	0.985757	-7.53762	1.08143	-8.49446	5.61443	-9.175	3.83219	7.74515
2.20526	5.07571	1.8	-0.842054	-3.15616	3.87506	-6.75541	-0.766933	-8.68862	1.72552	-4.55538	3.16022	-4.22889	3.52575	5.31295	-0.897114	-2.09544	8.84414	12.4605	13.6058	-5.08591	5.96387	-2.18491	-5.66212	6.45737	-7.388	1.57612	13.2607	0.810238	6.37335
7.57179	6.2678	4.92095	0.889448	-2.52929	4.43024	-6.23453	-0.0883043	-4.32461	0.0191449	-3.86215	-0.769204	-5.15715	9.03608	-0.150555	-6.46068	2.41336	0.437917	8.62055	9.74861	-6.95436	-4.59521	0.88011	-6.29135	-0.186889	-7.25108	-1.76629	11.4238	0.938254	6.88216
0.195609	6.02269	3.55348	3.36174	-8.50999	-2.01491	-6.66171	5.88147	0.189885	-3.20726	1.9605	-8.4934	-3.51371	-3.12205	3.04287	-2.81523	1.19318	-4.00324	8.91618	15.2109	-4.29427	7.32858	-1.1821	-7.27408	-0.0290264	-7.50766	-0.340162	14.5247	2.97618	7.84501
3.05829	5.53537	3.68319	2.55279	0.949113	6.36105	-5.38761	-0.393304	-3.88467	-0.640063	0.0435711	6.16627	-4.46272	-0.358638	6.79903	-3.6025	1.29489	3.08313	9.87745	12.7497	-6.30384	-0.461423	0.884882	-9.83544	1.42216	-2.04799	-0.704629	5.47096	-2.11941	8.97011
3.41591	2.86315	2.20701	2.22381	-0.0654415	6.49914	-7.69831	-2.21813	-8.43594	-3.59653	1.5761	2.2195	-2.71238	4.18562	1.54595	-4.60959	-0.925223	-5.3915	10.2033	12.7522	-7.97953	-0.869093	0.576212	-6.58321	2.61482	-2.09071	3.16578	13.4745	-0.144722	9.12561
2.98036	6.10078	3.91841	5.02692	0.901506	1.09504	-7.17516	-0.994578	-1.18303	-2.98603	3.28551	7.48436	-3.40504	2.92988	4.09967	-5.49879	-1.64737	-5.0237	10.454	10.4056	-6.15031	-2.54572	0.902191	-11.1653	-1.07447	-3.81405	-0.0636961	7.88007	-2.12345	8.4635
2.95289	3.2814	4.20859	7.20625	2.90837	1.83168	-7.47777	0.0947922	2.74085	-1.51525	5.50698	3.73723	-3.19321	4.19581	5.78099	-1.19491	-1.00121	-2.51311	11.1489	11.9986	-8.4879	-0.742663	0.282512	-8.4916	-2.90356	-5.73855	-2.84637	10.0969	-3.15002	7.7468
0.917612	0.618966	7.61367	6.62733	5.96545	7.29984	-6.54828	2.78425	6.8554	-3.67551	6.3635	11.0464	-5.85756	0.38221	4.89888	-2.32976	-2.00947	-4.5155	16.0408	19.1511	-9.57845	2.5431	-0.0707059	-9.86399	6.6788	-1.28732	-1.66017	3.46265	2.24392	9.06621
2.77679	-0.252495	4.47188	3.05576	3.27882	2.70483	-9.66746	0.735387	-0.293597	-1.4223	8.50839	8.90931	-2.37498	1.53829	6.92192	-1.21206	-1.28002	-7.7432	6.03372	18.5726	-7.76063	3.48472	2.21834	-11.2049	2.15576	-4.99948	2.70885	15.5009	1.74539	8.67906
3.45495	2.84823	-0.0267821	3.37082	2.10065	1.06586	-9.0007	3.86451	-1.8458	-0.533282	1.74575	5.50204	-2.48706	-0.478401	10.5581	-1.15613	-1.48234	-1.30445	10.5042	16.1906	-9.41066	-2.09248	-1.61712	-8.97046	0.768636	-4.38938	2.82515	16.3043	3.21988	10.7655
-0.111846	3.63904	3.23059	1.52071	-1.86296	2.05125	-8.5669	-0.118927	-2.53835	-1.97288	1.80972	7.26839	-4.89646	-3.3081	4.20761	-9.1451	0.839354	-0.581516	11.4304	13.2698	-10.5713	-0.463329	0.416606	-9.91305	4.65853	-2.1974	0.39267	13.9254	7.66655	12.1491
7.59114	5.50292	9.09443	2.08517	-2.12246	-0.215053	-10.184	5.67511	-2.01641	-0.440752	-0.233243	14.8166	-3.33301	3.10336	8.22221	1.13696	-0.746251	-4.95029	14.6229	16.246	-8.97171	-1.83668	-0.171167	-9.99908	1.98253	-1.282	-2.23697	14.8452	3.45905	16.4662
3.18212	1.51755	2.43215	3.93532	1.14825	-3.72474	-8.63341	3.98124	6.23893	-0.482193	-2.64295	8.68594	-2.05726	-1.4619	10.9505	1.81783	-0.543393	-2.48	12.9345	20.6509	-10.5124	-4.09877	-1.43875	-12.7877	3.79197	-1.31738	-0.941473	20.8012	1.69309	12.6967
6.25885	-1.19903	2.66654	2.60158	0.346363	1.13155	-11.5447	1.84842	0.807311	-1.87476	1.83123	12.823	-0.86828	-0.731859	14.8012	3.27793	-1.26635	-5.8014	12.6978	21.1399	-8.01891	-3.68424	-2.49294	-10.6	1.09297	-3.78727	2.96553	9.7718	1.01066	14.7083
3.84938	2.75493	3.08803	0.648362	2.92016	-5.61487	-9.2276	3.49551	7.63231	-4.09154	1.21825	10.3298	-5.5207	4.44635	7.41444	-1.98656	-1.98932	-2.86951	11.7284	20.5387	-10.0817	-4.99915	-3.0002	-9.51069	-0.663428	-4.96923	2.43282	21.7554	8.73136	13.3317
3.27304	1.76443	-1.76939	0.838947	4.22478	-1.98032	-10.4361	4.14377	2.05976	-2.53707	-1.00083	10.4821	-1.89747	9.06326	9.17645	-7.46443	-3.31922	-0.773364	11.5532	25.3943	-8.54452	-2.92781	-2.94133	-8.11409	6.33674	-1.86563	3.99076	17.0284	4.30937	12.851
1.56607	3.05294	-0.775866	1.90537	3.4039	-0.280598	-9.68764	5.10798	1.25301	-3.83731	7.00073	14.1798	-2.60832	6.27275	9.53706	0.00847776	-4.05735	0.0721299	12.8519	27.517	-7.6971	-4.73876	-2.37865	-10.2493	5.95658	-5.09103	9.20128	17.5591	7.43025	14.2506
1.29932	4.06303	2.8247	2.54028	0.584737	-5.8486	-6.4421	3.38386	-0.320758	-5.47758	7.25756	5.76831	-5.21475	6.20611	6.43471	-5.16976	-1.15578	-0.93514	20.0721	23.8951	-7.20733	0.16345	-3.51139	-11.9874	6.47242	-2.57021	2.13813	20.9685	2.59125	12.9632
1.42467	2.90904	7.6698	0.895212	3.84087	-1.20009	-10.1949	2.19496	0.557186	-0.274097	5.86698	14.3159	0.637062	9.39144	7.62018	-3.85569	-6.14092	-0.805658	21.2813	27.9204	-6.77535	-4.91386	-3.225	-13.8243	6.23686	-0.334907	1.88635	18.8281	8.88162	13.8707
1.5605	3.62227	-0.247405	0.239891	2.72643	-3.35261	-5.60097	5.20842	4.13191	-2.45157	8.35915	15.7631	-3.92772	6.89007	5.15821	-3.11057	-7.82484	-4.30707	16.1776	26.234	-5.87169	-1.61374	-3.11818	-8.22302	5.85092	-4.09998	-0.085354	28.6453	9.27253	15.7698
2.43551	4.09516	-0.124575	1.78306	-1.65113	-5.20693	-9.14258	0.424828	2.07624	-2.60617	8.4178	22.2579	-1.61815	6.65009	2.891	-4.7447	-1.87171	-2.47919	18.1351	30.4295	-6.79459	1.52131	-4.77571	-10.1867	3.45807	-3.94108	4.97469	22.5992	4.82966	15.8734
3.42385	2.30347	4.05566	-1.32357	5.79956	0.832808	-9.46893	2.8189	3.96837	-0.503649	4.31275	11.8329	-1.44345	6.77802	6.15774	-2.40856	-7.01534	-6.73038	12.7227	25.8906	-5.3742	2.39504	-1.00253	-7.20367	6.40946	-6.88617	7.23188	24.4543	6.49508	16.1044
4.14598	2.6181	5.77351	-1.07455	0.704363	-8.79068	-8.91072	-0.0883753	4.45193	-1.187	6.08458	17.5254	-2.63071	6.5279	3.66131	0.441659	-6.88008	0.221188	9.58814	29.7348	-6.56073	-0.372552	-4.47952	-11.0091	6.54651	-2.86181	-1.68215	26.8627	5.64647	18.906
-2.1594	2.27449	3.52731	-0.308573	0.651637	-6.28957	-7.43891	3.92405	-1.91419	-3.29378	5.17937	15.5393	-3.56669	6.55418	9.69547	-2.95209	-5.93893	-4.44622	12.2526	23.4055	-6.58659	3.79927	-0.748122	-11.2883	4.87431	-4.49032	1.2696	29.7956	3.45193	17.7718
0.582735	2.20203	1.82643	-2.40981	-2.5502	-6.27515	-10.5629	2.37056	5.68091	-1.85454	6.57686	16.8363	-2.29092	-0.0275033	6.65367	0.127333	-7.11914	-5.87936	15.9572	30.8268	-6.52689	1.27638	-2.41334	-5.74343	7.08231	-5.70293	3.97643	27.1903	3.94146	18.5394
0.520023	0.783253	1.09325	-3.67435	1.24899	-4.23706	-9.97681	2.14149	-1.71822	-2.55164	0.991788	18.2187	-0.99296	6.18599	5.44116	2.37886	-9.15482	-5.23871	12.9547	26.1475	-7.15477	-1.40762	-4.61021	-10.5792	9.27274	-2.69684	4.9874	31.8016	7.21967	19.3222
1.7104	3.08278	3.35891	-1.74276	-0.628065	-5.96333	-9.69597	2.77609	5.73318	0.264748	4.4319	24.3378	-0.59527	10.9865	4.31276	5.30938	-6.90543	-6.51514	9.02197	29.1635	-7.16672	1.76305	-5.86562	-9.38735	6.43347	4.77192	14.5824	28.438	3.75103	19.5916
-0.384882	1.89087	3.7784	0.963089	2.70816	-4.03936	-8.9718	3.47013	-0.434654	-3.69038	6.79358	21.1873	-0.0707786	8.20649	6.18414	-0.454813	-9.18326	-1.46396	14.9332	27.4854	-6.49385	-0.336422	-2.63618	-10.9545	6.59825	-3.18549	6.92379	37.9377	6.72652	18.1798
-1.77666	1.17091	-3.08664	-2.83703	1.38886	-2.75871	-7.92026	2.59529	0.0165033	-0.799894	4.58891	14.443	-3.26875	4.21815	5.98332	-1.61661	-5.74211	-5.33613	14.6597	23.7374	-7.59548	-0.441096	-3.96017	-12.3085	5.06127	-3.1866	6.07049	28.5366	5.86397	21.1104
-4.5967	2.80942	3.80144	-2.6519	0.41416	0.664367	-11.1093	9.14501	4.71215	-0.0235658	2.11094	20.0613	-0.633933	1.53039	2.29916	-1.95351	-6.80412	-9.57902	13.4402	28.2783	-6.92074	0.57878	-4.3475	-8.1895	7.65002	-4.20787	7.18618	32.5021	10.8166	20.1922
1.79524	0.0583749	-1.53224	-0.928536	2.24759	-7.77766	-7.45698	3.83887	3.73527	0.96035	3.14333	25.3825	-0.800637	12.6314	7.03215	0.5649	-8.82818	-9.07792	10.5542	27.6251	-6.06034	-0.322704	-5.30426	-12.5955	8.01047	-0.902708	5.7261	33.3277	9.7832	22.1701
-0.979498	2.12054	4.966	-0.438164	2.64165	-5.839	-7.78949	4.77498	-1.83479	-0.716917	3.47738	22.4523	-1.14117	4.47339	6.47635	1.66127	-9.75622	-3.12331	9.64527	26.2237	-6.57252	-0.961972	-3.88655	-8.26296	6.36901	-1.66092	6.41374	30.6432	6.93866	21.3144
-2.25072	1.62144	0.888078	-5.12368	0.153934	-1.47037	-10.5697	5.54409	2.734	-1.36487	0.000795514	19.9213	-1.88815	6.50183	5.53654	0.354524	-10.198	-8.12002	9.79525	28.9178	-6.93187	-2.51183	-5.69561	-10.1973	7.65524	-6.67053	6.00199	31.0721	10.36	20.6005
2.08037	-0.597213	1.53061	-1.68429	-1.56336	-3.69835	-9.98581	4.29511	3.43385	0.35934	4.71658	20.7877	-4.83755	5.65824	6.41391	0.985187	-7.79938	-5.7667	12.7547	27.672	-5.3017	0.744962	-3.12984	-10.7483	8.40927	1.23514	2.54384	30.8548	13.873	21.5988
-1.18231	0.0859181	-1.16188	-0.39776	3.63094	-4.74441	-8.94727	4.38272	2.20304	-5.67214	0.926386	16.8154	-0.188074	15.3699	5.57989	3.25599	-9.55592	-7.2131	10.7295	30.259	-6.76434	4.17544	-4.17798	-12.7057	2.80294	-1.37387	5.2497	37.0489	6.40526	18.9749
1.70485	-0.337842	3.6082	-1.914	0.0653492	-4.05057	-8.41245	5.79622	6.43469	-2.14541	2.65914	17.2924	-2.73666	8.32591	8.15834	2.2086	-8.58718	-6.23185	11.9448	33.9122	-6.04716	5.85334	-2.3022	-8.97506	10.3469	-0.146762	6.38986	37.8979	14.4147	21.2357
3.4416	4.37107	3.58469	-3.46559	5.44225	-1.09378	-9.7853	1.8934	1.46019	-2.8957	-1.08224	23.245	-0.289233	0.447237	10.1428	2.71368	-9.33375	-1.79784	9.46995	29.0142	-4.61604	-1.25823	-5.25449	-11.9801	9.66065	-5.07396	7.71355	37.6699	8.37865	21.4925
5.56058	-0.522084	1.52862	-2.70028	-2.76563	-2.55079	-7.92779	7.59954	9.03298	-1.3646	1.1291	23.8888	1.51785	3.47002	3.45291	-5.36468	-7.42758	-6.89562	8.34509	33.9489	-7.69144	2.77635	-4.25043	-12.0769	3.81111	-2.81633	5.33447	28.4913	8.59547	22.0195
0.628426	2.2879	0.932797	0.0670249	2.77035	-7.93508	-8.45614	4.97368	2.97271	0.0318484	1.95104	20.1562	-1.31853	6.84435	3.88284	-3.55622	-5.72816	-3.08124	9.76945	30.4226	-6.70072	0.635524	-4.4353	-8.35781	4.6592	-0.612629	10.1496	32.062	15.6165	22.5159
2.4137	-0.626251	3.45342	-0.459741	4.77311	-2.08452	-11.5882	3.57679	1.06016	-2.12274	3.58602	16.9688	-2.3652	5.43862	7.59787	2.51136	-7.85641	-5.73169	13.7155	27.4185	-6.54969	0.55494	-6.70155	-10.0517	6.15963	2.5302	11.3461	28.017	10.0582	22.5162
0.454204	1.35651	-2.85493	-2.28269	0.34394	-4.75219	-11.2691	8.10789	6.16524	-2.38965	3.17127	23.2966	-2.55416	0.844386	7.54049	-2.4181	-9.26305	-6.32265	11.2405	38.3332	-6.3048	-2.38401	-2.21016	-8.28671	8.32596	-0.910109	7.13123	39.2718	12.2443	23.2864
-5.64659	-4.40825	-2.18134	-2.7736	-1.95437	-7.63472	-6.91339	6.76458	0.237564	-3.12173	-0.156161	21.2008	-3.86395	3.36838	8.99137	1.06095	-10.0675	-4.5185	15.2774	34.51	-6.28428	-2.00745	-2.4353	-12.9785	9.96948	-2.13414	11.206	28.3808	12.4218	21.8391
4.82146	1.90129	4.41505	-2.69247	6.42829	-2.39879	-10.978	9.06934	2.66829	-0.747932	3.28594	19.5275	-3.02504	5.21758	7.0756	-0.672152	-10.0273	-9.33546	13.6889	27.8572	-6.9581	0.514239	-4.18553	-10.1466	6.77616	-1.44283	8.34771	30.7775	12.1476	21.4703
0.921642	-0.230519	0.994993	-3.10731	-1.19673	0.220282	-6.7564	8.97214	4.29252	-1.65471	3.54818	21.3047	-3.61828	8.93733	4.33945	1.57325	-8.90558	-2.16968	9.56718	33.5404	-6.99618	-1.43958	-1.53165	-10.408	8.83481	-1.8288	11.1191	30.0323	15.3828	20.7781
3.66041	1.67523	3.05199	-0.144507	-2.0009	-5.38855	-10.0073	5.92547	3.85402	0.300752	2.83391	17.6054	-1.95334	5.06904	7.05558	-2.08571	-7.70511	-5.96265	8.31077	34.3045	-7.30926	4.0501	-4.37501	-8.17206	7.60108	1.76989	10.2939	35.9276	12.4585	19.8568
-1.42098	-2.38872	-1.55451	-3.19685	2.43588	-1.53908	-7.86446	7.9627	-1.52588	-2.60244	0.647807	18.7416	-3.89535	7.24566	6.37799	-3.52488	-8.79387	-3.03925	14.0252	28.026	-8.11734	0.320695	-5.33275	-12.1956	6.33862	0.282557	12.5204	32.0797	9.65331	21.0129
1.2344	3.61529	1.29586	-2.0185	1.0233	-8.63524	-9.13729	6.90501	8.31577	-0.184753	1.38865	19.0494	0.0255907	8.21354	6.08253	1.67636	-9.48908	-10.9107	11.1504	34.3707	-7.21097	2.59471	-1.5762	-12.7852	6.17312	-0.084115	12.8636	33.6908	14.2071	21.8558
-1.23964	2.90274	4.72405	-2.24747	-0.316811	-0.482104	-7.289	5.94487	3.0987	-2.93245	5.32813	20.635	-5.77789	1.0549	5.23655	4.49212	-8.26216	-4.00497	8.63434	28.4688	-7.91371	2.10728	-5.50443	-8.00855	5.75929	-4.64723	8.78451	33.4611	12.4498	20.0586
4.57426	-0.0452598	-2.4323	-0.258004	0.159586	-1.52328	-7.94296	3.62229	5.56728	-0.402237	3.63424	19.6008	-1.92831	12.173	6.87558	3.01879	-9.35322	-6.94523	9.22421	29.2824	-8.56982	-3.32938	-4.85256	-9.2444	8.99003	-2.65356	9.86599	30.9187	7.3436	21.9444
-0.6764	-0.976084	0.644266	-1.693	-0.131472	-9.04892	-6.66334	5.88827	4.57837	-1.97466	2.10484	19.72	-4.65106	7.22745	6.84643	5.24084	-8.65962	-9.72106	17.1852	27.6826	-7.74947	-0.630275	-4.14167	-8.90003	9.36588	-1.096	6.27357	29.8986	12.0026	20.2876
-1.78925	1.12201	-1.03596	-0.300809	-0.458251	-4.38532	-9.48121	9.37211	2.33264	-5.39752	2.68706	17.4844	-4.17544	13.3127	4.34212	4.07996	-6.70686	-8.32161	12.3583	29.4298	-6.79349	0.747856	-4.3919	-9.91489	7.38854	-0.814467	5.98754	31.2688	8.13087	22.5085
2.88785	-0.294134	3.17476	-3.75454	-0.770957	-4.09989	-6.94704	3.85077	5.28508	-1.45229	3.25098	17.4221	-3.38795	3.7957	6.11694	0.836386	-10.4036	-4.08136	6.97272	28.2391	-8.25636	0.932052	-4.31804	-8.19767	9.38469	-2.2898	11.122	34.5566	15.7223	19.39
-0.380718	1.45362	3.88606	-1.3491	-2.1114	-3.97892	-6.44715	4.63224	4.50325	-1.77131	7.4469	19.6333	-5.11076	6.00702	4.34088	2.51222	-7.96337	-6.60582	8.37808	31.4209	-6.33699	2.83502	-3.21084	-7.3997	9.03839	-2.03449	9.12466	33.4545	12.2671	22.174
-0.00624466	2.46882	-2.46948	0.286722	-5.59451	-8.66666	-5.44915	5.04807	0.756123	-2.53121	4.27376	21.8858	-3.93463	2.70438	6.06838	-1.10134	-9.71509	-6.9886	8.14749	29.5298	-7.04158	-1.56768	-5.69037	-11.969	5.35951	-4.07106	5.86868	41.2291	14.4015	22.2174
2.35584	4.06239	2.08964	-3.58516	1.89091	-7.91225	-10.9129	3.25447	4.64122	-7.81091	2.49412	20.707	-2.29134	9.07142	5.31863	7.10567	-10.8602	-8.52956	11.6529	27.9855	-7.57123	-0.386271	-3.48341	-5.60982	11.526	-3.26828	11.9039	35.3381	9.32592	19.9256
-1.402	0.671555	2.50841	-3.91733	1.4458	-1.60156	-7.1749	5.14664	1.87271	-4.78742	1.09757	17.8098	-4.06568	6.2666	3.03049	2.59215	-11.0336	-6.39172	12.7001	29.0666	-8.23116	-1.24833	-6.03539	-9.43579	8.61871	-1.20947	11.3594	36.743	9.2477	20.485
-2.74367	1.30813	-1.13424	-3.94441	3.5134	-9.2211	-9.42263	4.82523	2.67042	-3.83457	1.98194	16.3564	-0.98654	4.9338	3.89076	6.12936	-7.85918	-6.18199	11.9518	30.074	-7.36339	4.58982	-4.8651	-10.4387	8.51803	-5.5945	6.59617	32.0383	15.3148	21.3873
-0.123657	-0.597852	1.25238	-5.59399	-0.151931	-2.90719	-11.3982	0.36805	6.35052	-4.37415	1.5041	24.7819	-3.96687	8.25661	5.92306	4.75751	-8.95778	-5.79901	13.9905	28.7827	-6.65238	2.09264	-4.0631	-7.22366	8.7869	-2.92676	12.5781	37.2549	14.8177	21.1903
-2.14547	0.0757452	1.44192	-5.04781	-1.03199	-4.32601	-10.7129	1.11626	1.83105	-4.0182	2.63917	19.2274	-6.11621	3.04395	8.04467	1.361	-10.0735	-11.3524	7.61359	26.9422	-8.74699	-3.67483	-6.35143	-10.4722	9.58605	0.138352	6.03339	35.428	12.5309	19.5631
-4.73332	1.16623	3.15775	-2.53716	1.95369	-8.52362	-11.6735	1.57642	3.00237	-3.994	0.586555	16.9089	-5.88162	3.80433	7.39388	1.91843	-8.93575	-8.87534	10.0606	25.5411	-5.82434	1.65605	-7.08098	-10.041	10.9068	-1.9028	11.8069	40.2978	11.2238	19.2582
0.312661	-0.150607	1.64179	-4.15511	-5.01601	-3.40801	-6.82579	-0.664534	4.05317	-2.90931	-0.10629	18.7923	-3.97955	3.59051	4.67835	0.922757	-9.99127	-4.55589	9.80951	28.0121	-7.79725	3.15514	-5.85055	-7.46878	11.9526	-0.913455	15.4998	32.3832	9.86423	21.1471
-3.50331	1.27699	1.67563	-2.76831	2.06942	-3.56478	-8.20858	1.98768	3.97437	-3.08405	3.84065	20.0735	-7.30159	17.4784	5.32108	5.66588	-9.55659	-5.83699	15.2285	29.1141	-7.6066	6.59026	-5.77449	-10.5805	7.70448	-3.75024	11.6394	34.6049	14.5328	20.544
0.746935	-1.92598	0.35514	-4.24053	-0.344484	-4.86649	-12.8388	2.00011	7.12899	-1.33571	4.30256	18.9907	-6.00477	9.1883	9.80417	5.54683	-8.68766	-6.34521	12.0163	24.2647	-9.78154	2.52262	-2.8196	-11.2917	9.47802	2.4978	8.39033	29.0279	18.1634	19.2446
-0.418155	-2.59109	-3.84319	-4.4612	2.6173	-8.05648	-9.73515	0.852729	0.623607	-7.19832	3.11768	17.028	-5.97887	12.4072	6.78459	3.21342	-8.94983	-6.60391	7.33807	29.6077	-7.69177	2.76216	-8.46985	-5.7478	10.8436	-3.49366	9.96614	25.9814	14.0391	19.9729
-0.732114	0.202956	-1.32252	-4.45723	-2.67227	-8.39646	-6.44821	1.26801	3.79711	-1.76184	1.04093	21.0096	-5.12784	10.5446	7.95266	1.56662	-9.79358	-6.41562	14.6496	28.4235	-7.8726	-1.10521	-7.06907	-7.28845	10.1538	-3.7816	14.4415	42.0463	13.1901	19.9184
-4.49375	-0.257115	1.68609	-2.9181	1.05586	-2.89836	-7.65723	1.13638	1.40868	-1.59263	0.474347	16.4896	-9.06559	4.61097	1.49509	0.162615	-11.3638	-12.2128	6.82886	24.1575	-8.72487	3.02267	-6.91942	-11.7954	9.79287	-2.83979	8.90947	38.6369	17.968	20.0329
2.63856	1.81696	-2.63297	-3.01606	1.50778	-0.926059	-12.4327	0.218305	-1.60952	-1.64078	2.89495	15.7944	-4.57878	5.83228	5.79305	3.30505	-11.4005	-8.69075	7.17248	30.625	-8.20582	-1.05549	-6.48967	-8.84703	2.77649	-4.60778	8.9591	30.1659	11.362	20.3604
0.512751	-1.20828	0.922346	-3.64936	-0.113093	-4.66892	-7.99944	-1.09728	4.63766	-0.813089	1.92376	26.1764	-6.32733	0.714948	5.13337	2.95189	-11.1579	-7.74628	11.351	23.2313	-6.29497	0.111868	-5.51855	-7.26654	9.70933	0.053376	12.6622	38.3454	12.0585	19.9487
-2.89204	-0.190233	-0.548844	-3.02239	0.755443	-5.69838	-10.566	-1.63305	3.84973	-2.0786	4.71064	15.9721	-2.37351	4.8353	6.43367	2.2916	-11.0647	-8.87056	10.5544	25.94	-8.55814	2.05568	-6.2593	-9.00801	5.35017	-1.11558	10.9346	37.4064	11.5658	19.3085
-3.83499	-2.10845	-0.98031	-5.52732	-1.33342	-6.81197	-11.5786	-2.74217	3.4951	-3.74153	-0.203101	18.6501	-5.1599	-4.28843	6.96332	2.98107	-11.2832	-10.5747	13.8147	26.7165	-10.72	4.05351	-5.86106	-10.3047	7.54267	-3.82738	13.1175	42.4292	16.0637	20.6531
-1.03372	1.44161	-2.82285	-2.69525	1.64783	-3.24168	-7.70287	-4.64383	4.2175	-1.18191	0.507931	23.7095	-6.69267	5.1527	6.59883	6.87303	-9.90102	-6.52815	8.15525	27.9132	-8.10717	2.71509	-5.97238	-9.7535	7.65337	-0.565559	12.2592	43.9994	13.9436	17.6627
-5.00264	2.40636	3.79649	-1.31036	0.489809	-8.17464	-6.22956	3.75049	6.63885	0.591553	-0.37915	20.3824	-5.42165	6.42357	7.35772	1.80344	-10.209	-7.13268	8.71724	27.5672	-8.02303	4.23498	-9.41646	-6.29815	9.13117	-0.478921	9.66156	36.2083	11.1814	20.3228
3.06001	-0.231967	3.99989	-3.15586	6.35068	-5.24723	-7.45693	-0.467555	4.30135	-5.28858	2.23529	22.0153	-8.77661	7.04852	6.45228	0.35565	-11.1735	-7.17447	-1.93016	25.5608	-7.20122	2.98094	-5.85759	-8.43591	6.51181	-2.67986	13.702	34.548	15.8768	19.0989
0.0757835	1.70011	-1.90762	-4.78703	0.0494167	-0.584865	-8.07093	1.12291	2.56016	1.67562	4.56134	15.6961	-8.06003	10.4734	8.1681	5.53032	-10.1767	-8.50695	9.61311	29.5774	-8.11383	0.921475	-4.94691	-6.42538	9.54486	-4.00808	11.1847	37.3886	15.7525	19.2761
-0.118415	1.26385	0.371522	-3.58837	0.40681	-8.22313	-7.44047	-2.58725	1.66453	-3.16131	0.540961	15.5639	-8.63578	4.54423	6.57358	3.12657	-12.4635	-9.31114	8.76508	29.7322	-9.90215	4.49873	-5.50363	-5.13337	7.04146	-1.2574	14.1212	36.0108	15.2957	21.1968
0.362253	-1.1492	-1.40825	-5.7213	1.74781	-8.26605	-10.329	-2.43988	4.46166	-0.716732	-4.92794	20.1433	-7.70048	2.89322	2.93419	1.51818	-9.85978	-7.00989	8.64087	24.1328	-10.6108	2.34142	-8.00171	-11.7082	6.48956	0.297237	12.2737	33.0785	14.9862	17.6886
1.99045	3.97412	1.59348	-3.93488	1.24388	-10.2786	-7.0348	-1.43993	5.04635	-5.03013	1.82814	14.6297	-6.88065	11.5591	10.247	6.34398	-7.59004	-7.79313	10.018	29.716	-8.62835	2.86657	-6.94985	-11.2103	8.05553	-5.06899	13.5833	37.4499	13.2582	18.3958
-3.21882	1.98571	-2.33796	-3.61031	-2.42046	-4.92387	-11.0158	-3.72977	3.24277	-3.09364	-1.49877	16.8704	-10.206	7.51944	2.91894	0.545783	-10.6666	-6.78315	7.13704	27.0707	-8.35876	0.288969	-6.8358	-4.71411	12.9757	-0.907228	8.80388	39.0663	12.399	17.5773
2.70752	-3.23061	0.320841	-4.85877	-3.46624	-2.90351	-10.3277	-3.70801	-3.26089	-2.37987	0.721619	24.0462	-8.55603	6.9525	6.89702	3.38861	-9.86524	-6.56224	9.75508	18.9069	-6.60253	4.29002	-5.00646	-10.4574	9.18149	-6.26576	12.3971	26.8587	14.5156	19.2061
-3.86595	-2.75669	1.76671	-4.72249	7.648	-4.70718	-7.71684	-4.94606	1.17624	-4.94278	1.00093	19.6265	-8.58816	4.27063	2.81971	2.15917	-10.6291	-7.48305	11.2838	22.6457	-9.59176	1.92773	-7.53774	-9.06284	5.80243	-1.68147	18.9154	28.8834	18.5751	16.6997
3.53691	-0.872199	4.37683	-6.34803	0.26323	-7.21356	-7.491	-0.0658122	4.50547	0.173607	1.44066	25.7836	-6.03651	7.15933	4.39387	0.644992	-9.53857	-7.45263	11.2748	21.7483	-7.71135	1.2081	-5.15614	-7.92169	6.42514	-0.323449	12.0216	32.0817	9.99091	18.1118
2.96734	2.20301	5.14923	-4.82238	1.59289	-7.00949	-7.97043	-2.64631	4.05852	-1.39578	2.1594	14.9878	-7.55383	-3.87356	4.47975	5.21849	-10.4021	-3.55747	8.16441	26.1597	-7.01234	3.73769	-5.79694	-7.32148	9.64491	-2.83701	16.8884	42.9032	16.9086	18.3199
3.5832	-0.0864643	-0.871908	-2.30572	0.62755	-2.65533	-9.04966	-1.99628	3.77327	-1.35196	-2.83805	24.6397	-6.11967	5.5387	3.807	2.397	-9.96124	-8.6402	11.5801	26.3327	-6.57388	0.013218	-7.32834	-10.4744	10.073	-4.66414	12.7251	35.5792	12.9366	18.7922
-0.767015	1.48178	-0.0126812	-1.00033	-1.72046	-0.601679	-9.94063	0.331314	9.74988	-1.87442	1.07653	28.6209	-5.63319	8.85709	7.94866	-0.0912823	-8.20951	-4.98342	12.4953	25.6985	-7.18748	-0.382358	-6.24867	-10.6359	9.91825	0.0765738	11.4441	32.016	16.3035	17.7887
3.14652	2.29997	-0.359144	-2.74191	4.36415	-3.79292	-12.478	-3.35086	2.4593	-4.50368	2.09279	21.3559	-9.92539	8.8178	2.18532	1.35108	-7.2822	-6.00147	9.01548	20.7806	-6.21728	3.37175	-6.50187	-8.41579	11.699	-0.95158	7.48979	25.2494	12.8362	16.5012
1.14993	-0.32094	0.0674311	-1.7526	1.60559	-1.81063	-9.8251	-2.44483	1.48198	-5.17621	6.07182	30.154	-7.16567	3.45603	5.10704	5.29048	-6.73499	-8.79466	17.8086	23.0334	-8.21387	2.38856	-6.83431	-7.23888	6.43562	-1.38781	12.4696	38.5424	18.2361	18.0924
2.43792	1.41726	2.18653	-3.47011	4.42831	-1.5023	-9.83048	-4.09007	4.16268	-2.89456	1.99644	21.8199	-5.47977	1.41047	8.97625	9.06605	-6.46505	-2.53929	13.0943	23.2975	-7.63421	0.253826	-3.94626	-7.33495	6.07844	-0.160058	15.3465	41.9575	18.7757	19.1965
2.60094	2.77395	-2.08518	-3.70645	1.76626	-6.59372	-12.3957	-6.41188	7.81948	-3.03593	-4.21396	24.2221	-10.4935	0.0974223	3.39289	3.27634	-5.89058	-4.23769	13.6501	24.1901	-7.89769	0.432542	-6.18034	-6.10988	11.4472	-2.15041	15.4801	34.9659	13.8457	19.6351
2.14371	3.31064	1.58879	-3.87527	3.81371	-6.36134	-11.0801	-5.60081	3.4376	-5.08283	-6.53416	22.3454	-9.30793	5.86466	3.37528	6.95382	-5.96415	-3.12655	7.93797	24.5911	-9.84941	-1.20693	-2.62621	-6.54718	8.17382	1.1642	9.47862	38.0672	15.987	21.0512
-0.144772	0.0898738	8.97707	1.95078	-0.371876	-8.50172	-10.6586	-4.60538	3.01983	-2.89837	-1.84802	21.0076	-9.46387	-2.43986	1.43231	2.85713	-4.81815	-8.69352	10.2394	25.2641	-10.1851	-2.1247	-5.08972	-8.25014	7.80611	-0.422353	15.5292	27.859	21.8436	19.08
5.52432	0.0984146	-0.0424037	-2.56124	-1.49584	-5.18411	-8.84729	-2.55968	4.35793	0.429237	-5.53086	15.1015	-9.6725	3.06919	6.89134	8.76395	-4.65271	-9.48174	8.31756	18.1557	-9.71219	2.56298	-5.82423	-11.1838	8.02942	2.76525	16.8909	31.1501	20.0052	20.7457
6.25324	-0.836714	4.92097	-2.71936	-1.5634	-1.88007	-8.47362	-5.76825	6.27186	0.183647	-10.06	16.7612	-8.30513	1.22141	8.8139	1.40032	-5.95403	-11.2945	6.58094	18.6901	-9.6752	2.94523	-6.08102	-7.97663	9.06584	-2.45233	13.7198	34.7489	18.6935	20.635
-0.0326509	1.50103	3.60421	-5.43973	-3.09227	-4.61382	-6.97264	-5.7235	6.43793	-3.49547	-3.45378	19.9002	-8.40358	5.41489	4.51002	2.68222	-8.40823	-4.68188	4.49413	17.9976	-10.1926	2.18013	-4.17282	-10.7913	7.39744	0.541857	10.48	33.9852	22.2337	22.7399
5.53687	-1.31748	4.1188	-3.11363	-3.53046	-4.91649	-8.86398	-2.08418	2.19408	1.23166	-9.36133	13.7443	-8.78782	-4.43502	1.64453	0.269186	-5.25629	-4.49687	6.67117	20.3452	-10.0841	3.60551	-0.486042	-8.48987	4.88624	1.5266	14.8604	24.8834	16.0675	17.7377
-0.515399	-3.21845	3.88822	1.31029	3.6447	-0.0328746	-8.20212	-7.81627	9.65424	-3.57559	-6.78592	24.4872	-8.09699	-0.774345	4.46402	0.452279	-7.04385	-9.84212	8.99151	19.5003	-9.35795	8.32533	-2.92834	-13.8779	1.54851	-0.500773	15.7826	34.4744	11.1969	18.3247
3.49413	1.92472	8.66179	-3.51301	3.90603	5.19618	-10.486	-7.9534	13.9244	-3.78665	-4.38417	18.1894	-7.80288	3.72955	1.30973	10.051	-6.69509	-4.39939	8.97716	24.6352	-10.3966	6.84894	-4.33073	-6.78556	6.47917	-3.55951	20.2972	31.942	13.109	16.298
-3.03185	-0.763	5.32705	4.01074	1.94176	2.95722	-9.84277	-7.54582	3.71457	-0.847825	-4.19054	15.4515	-9.51881	1.23262	2.32422	8.12659	-7.20892	-8.58566	8.09856	18.6871	-11.0581	5.00672	-5.23005	-8.89665	6.79557	1.3084	12.6572	33.3115	10.0481	15.6672
-1.47752	0.0880603	1.30283	0.709372	1.61779	-3.43255	-8.18192	-6.99287	5.44463	1.53896	-4.69626	15.3128	-9.18133	7.51284	-0.797454	1.95889	-7.01254	-8.83042	3.66135	16.0162	-8.42487	0.730307	-4.50828	-10.3409	4.47342	2.9135	20.0011	35.393	11.4809	17.031
-1.11606	3.16717	8.48532	0.389733	-0.0621702	2.65921	-5.56661	-8.15127	3.84359	1.54557	0.297215	10.8884	-8.06351	5.04429	1.06657	4.16414	-6.78106	-1.79259	2.4002	22.0073	-11.071	6.6766	-4.20664	-8.29593	6.18923	3.59803	15.9243	22.2589	13.5386	18.5133
3.17219	-0.863609	8.22561	-5.28337	3.73833	0.576748	-11.4364	-4.7908	8.52271	-0.596334	-3.34656	24.7527	-6.95765	-2.68739	-0.553341	-2.63322	-7.47979	-8.82276	3.69528	20.6587	-11.1037	11.7923	-5.10286	-8.79458	-0.135496	2.7925	10.62	24.2684	5.72646	14.2054
-3.56071	1.42453	-3.87999	-4.08721	6.0671	-4.43268	-9.02634	-5.62476	2.63478	0.364931	-9.17212	13.9639	-12.6202	-2.12354	0.377505	-3.69794	-7.99404	-8.99689	8.2574	20.7174	-9.41083	4.78928	-8.1093	-5.50722	1.6298	0.0892354	7.19822	23.9352	13.8326	18.139
1.20184	-0.125846	1.5522	-4.9685	-2.51928	-7.20766	-11.4291	-4.89083	-4.20412	1.98779	-9.97573	17.5616	-7.08464	-7.50611	-2.76818	-5.98789	-7.17035	-8.15706	6.46358	12.8301	-9.98148	3.57632	-7.5817	-7.69918	3.78142	-3.59559	11.2123	19.2554	8.13352	20.7557
5.0314	-1.44976	-0.85637	-1.7603	0.451447	-2.17709	-7.80149	-9.53721	-2.69868	-5.59881	-9.73197	19.3651	-10.3854	2.39229	-0.730958	-2.71311	-12.4563	-4.51776	6.26154	14.7845	-8.41364	4.73902	-6.08083	-5.75552	10.4146	1.1675	15.0087	25.9898	10.2337	19.0597
-1.89318	-0.33977	1.46518	-5.56331	-3.45969	-7.62241	-7.91398	-11.0733	-2.10192	-2.05328	-9.92829	9.00462	-12.2179	0.590406	1.00677	0.718072	-8.15405	-9.38906	5.38562	14.0456	-8.62528	3.28635	-5.40622	-8.2231	7.69294	-5.04712	13.2405	21.0807	10.8089	16.1088
-2.85465	-2.08599	1.40857	-4.5148	-5.22073	-4.07849	-9.35857	-9.04905	1.4678	0.0118765	-11.7064	14.463	-11.8281	0.414583	-0.119056	0.506213	-8.20262	4.42225	2.17157	12.4215	-10.5693	-3.22971	-4.31108	-9.50748	7.09295	-1.84395	14.9563	27.7671	8.59727	15.7154
-4.03964	-2.17313	3.31068	-5.66639	0.662315	-6.96143	-11.3962	-9.27166	2.35287	-1.67198	-10.233	8.97647	-11.8374	1.80005	-1.4033	-5.55298	-12.6097	-8.43648	1.26973	14.097	-10.0111	-4.39898	-7.59775	-8.92648	6.5293	-5.99022	10.1007	17.2262	11.418	13.8735
-2.96134	-4.3203	2.80033	-3.11155	-2.0337	-8.10472	-12.8592	-9.24803	-0.676692	-0.421429	-14.1549	6.14208	-16.88	-3.47919	2.19811	1.86862	-9.81277	-6.88245	4.19595	12.9292	-10.2982	-5.51771	-5.83628	-7.3972	6.55321	-4.53336	9.35085	17.675	14.1327	15.2648
-1.10838	-0.96837	-0.278723	-6.77286	-10.906	-6.26019	-8.12519	-9.1561	-5.12947	1.90581	-14.7325	8.16276	-13.2961	-6.34595	-1.07647	3.76837	-7.5563	-4.49284	3.0258	9.26376	-10.0529	-7.31352	-5.32736	-10.4302	10.0308	-0.173522	9.93501	17.8511	9.8185	13.5362
-1.61957	-3.45325	-1.92264	-6.84118	-4.10631	-9.05405	-7.52871	-6.57931	-1.07909	0.427941	-9.78158	7.85086	-14.6362	6.4137	-4.69862	1.05925	-8.10576	-6.18659	-0.514741	7.70131	-10.0152	-4.9018	-6.1352	-8.26592	2.9266	-10.4781	4.48795	17.994	9.94332	13.4026
0.0535774	-1.36577	-4.28851	-5.9265	-8.33608	0.0897194	-7.67573	-8.8671	-1.89572	1.91958	-10.6149	5.96277	-14.7029	1.96701	2.11076	1.79136	-8.662	-4.4395	0.939814	10.2799	-9.7723	-9.97671	-5.03971	-6.42916	4.63772	-5.53656	10.389	13.6158	12.7678	14.7849
-2.02639	-1.03587	-6.17009	-5.88133	-1.02354	-3.96882	-8.07209	-10.658	3.38439	1.53685	-13.3178	8.43465	-11.0982	3.00628	-3.54831	-2.29936	-9.76383	-3.14318	-3.3826	9.01413	-8.56807	-7.72828	-8.20981	-10.0374	-1.47644	-7.12643	10.7805	21.7869	7.51313	10.7975
0.262028	-7.03224	-4.71885	-7.94804	-8.87479	-12.8714	-6.28672	-8.00361	-2.92993	2.20909	-7.58805	2.91763	-10.5735	-1.70163	0.437946	-2.99317	-8.83948	-11.3803	-0.797558	4.23515	-10.2537	-5.36515	-6.50992	-4.01395	1.95378	-6.31837	6.88348	15.3401	8.47154	12.8417
-6.34282	-8.46205	-4.63147	-6.5341	-3.85735	-9.78008	-9.99738	-8.0063	0.115094	-0.632667	-11.0886	2.37244	-9.64053	0.337961	-3.80393	1.77641	-9.82117	-7.38376	-2.0967	0.871468	-9.81386	-6.48417	-4.49629	-7.61427	-1.09919	-3.80251	4.80112	5.69217	10.4235	11.2896
-1.12391	-4.20864	-9.22762	-5.97607	1.50137	-7.63808	-10.5842	-10.3468	-2.57565	-0.849476	-11.1496	4.07619	-9.62247	-2.55552	-2.35349	-2.30564	-9.44873	-10.1445	2.91472	2.60085	-9.30462	-4.509	-5.66576	-10.1801	0.0736896	-4.11751	5.19484	10.7188	11.0237	10.3125
1.20742	1.79199	-4.17215	-3.3795	-2.7574	-8.57693	-7.96995	-9.45423	-0.110886	-0.747463	-14.4301	-0.0393011	-10.7843	1.77238	1.02988	-0.794195	-8.74583	-5.20235	3.59605	3.08935	-8.22578	-7.43162	-5.21781	-6.61938	0.483685	-6.04614	5.1229	14.1669	8.31833	10.0974
-3.40991	-5.00568	-2.79248	-7.65083	-3.0826	-5.55228	-7.15887	-10.3906	-0.815825	-0.0185321	-10.3871	3.6609	-10.649	-7.97537	-1.28154	-1.85154	-7.28653	-6.89766	5.10707	4.3015	-7.66801	-8.86766	-3.75499	-5.5362	1.34612	-5.7536	10.8291	6.69454	5.25967	8.67667
-2.94109	-4.26598	5.53246	-6.29682	4.14231	-4.18845	-10.3093	-12.5345	3.49094	-1.9456	-12.9711	0.673146	-9.7349	1.40047	-3.97686	0.48072	-8.99322	-6.03454	1.74954	3.46522	-8.04816	-0.239957	-5.04826	-10.0387	-1.12738	4.32611	5.30398	9.2259	7.34704	8.91856
-3.38847	-5.37777	-3.88805	-4.08227	0.6232	-6.8301	-9.08292	-10.5618	-1.00898	-2.00094	-13.487	4.02471	-11.3897	0.85651	0.479904	-3.04918	-6.81665	-6.42505	-0.103179	2.31858	-6.90774	-3.62076	-3.52169	-8.22	-3.10527	-4.06898	6.04875	6.82609	5.88928	10.7585
-2.22906	-4.10591	-2.87469	-6.55794	-2.846	-4.06504	-9.02048	-12.3808	2.60802	-0.966464	-8.56934	-3.60869	-10.7976	1.05156	-5.22754	-3.237	-6.3505	-1.42873	-2.12811	2.20662	-5.85411	-2.438	-4.76538	-4.36738	0.287228	-4.29509	5.13623	2.59834	8.66587	9.25435
-2.24315	-5.98021	1.08469	-8.59031	-5.28936	-7.55971	-7.48149	-13.2892	-0.153065	-6.27914	-11.6685	-1.37005	-7.36242	-4.52344	-2.56338	-2.74648	-7.22445	-6.45093	5.62734	1.10486	-5.57539	2.3376	-4.80016	-6.55457	2.72136	-1.77762	6.60625	8.03345	6.75128	7.13099
-2.12344	-2.80685	-2.49135	-7.55573	-2.49422	-8.35082	-7.39087	-13.0995	-0.279316	-6.70304	-4.88458	-0.919059	-8.27353	2.17816	-2.66862	-2.22382	-7.03288	-8.38232	-4.29027	1.6487	-6.30164	-2.34105	-3.75227	-5.63274	1.54364	-0.0657671	3.26833	7.39641	7.55293	7.22917
-6.58928	-8.34301	0.83847	-6.17009	-5.45217	-6.16189	-12.058	-8.66365	-1.13272	-5.64496	-8.7234	2.5475	-10.8078	-0.924027	-4.94877	-0.943946	-7.40249	-8.81975	2.10191	4.45203	-3.71041	4.31731	-3.50553	-4.55427	-2.42182	1.05927	3.32167	17.9708	5.95934	6.64033
-2.27995	-8.25353	-4.3859	-3.78213	1.63041	-7.71341	-8.20412	-10.4381	-1.72289	-4.23914	-6.56058	-4.76593	-10.0123	-2.59474	0.424109	-0.893234	-6.40225	-5.85333	-1.09531	-2.14583	-2.70815	-6.62139	-6.40643	-7.3169	-1.28859	4.41035	5.07053	11.4878	7.28862	8.84028
-2.93787	-3.44894	-0.508303	-7.80469	-6.47757	-5.78008	-9.88452	-10.2684	-2.93791	-0.583833	-9.17445	-7.23041	-10.0245	-1.93446	-2.27323	-2.32634	-2.50099	-2.31147	-1.89399	-2.56521	-3.58512	-2.4114	-5.35476	-3.47691	-0.517342	2.73589	5.86498	6.78034	7.9208	6.55456
-2.29758	-5.46015	-2.73682	-7.06071	4.78883	-2.44002	-8.92054	-9.22314	-0.261059	1.22759	-9.642	-3.26111	-10.5834	-2.267	0.985236	-5.30828	-4.07948	-4.85216	2.16318	1.44024	-2.53996	-0.289164	-3.89712	-5.13304	1.8621	4.45238	4.74309	-1.47103	3.74218	6.30058
-2.09413	-4.34147	0.369291	-6.96702	-1.90963	-3.93746	-6.96908	-10.7913	1.56638	1.41744	-4.79976	3.28963	-9.16186	-9.19954	-0.449979	-0.956155	-2.11519	-7.16421	-3.13677	3.36566	-2.59839	-3.25779	-1.93094	-7.76436	-0.533566	3.50804	2.89783	2.51845	5.33345	5.35932
0.55274	-3.79963	-4.07464	-4.55395	0.523723	-5.40923	-7.52305	-14.7065	-0.274687	-4.81686	-5.21365	-3.11882	-10.1397	-3.37772	-3.88763	1.90415	0.343187	-0.198239	-0.258647	-1.45912	-1.26436	-0.780915	-3.96126	-6.16324	0.827319	-1.54144	3.66319	0.626119	4.46583	7.40681
-4.44147	-2.21165	-5.46373	-5.66116	-6.20391	-4.35708	-8.14745	-11.3626	-1.9044	-2.39659	-9.05179	-7.77105	-7.69199	-5.26374	-0.266656	-3.61473	-2.15282	-6.7705	-2.30673	3.72876	-1.61886	-4.16094	-3.54604	-4.35032	-4.33484	-2.07459	2.76166	-0.699359	2.26062	5.03979
-4.24073	-4.64936	-3.5128	-2.68705	-1.06779	-5.42645	-5.24916	-10.0293	0.0790231	-4.37846	-6.81683	-10.4249	-7.66933	3.03796	0.239763	-5.18792	-2.55182	-10.377	1.01981	-0.225947	-2.75657	0.578157	-3.56937	-2.92038	2.77799	0.421272	2.9956	-3.00346	3.33399	5.08508
-7.99538	-4.78165	-2.00328	-7.06429	-4.31382	-6.09373	-6.98817	-7.04006	-3.24647	-4.44031	-7.31203	-4.69015	-6.62102	3.55831	-2.46479	-1.00836	-2.20365	-6.07738	2.62218	1.00071	-2.40705	0.264785	-1.00002	-4.21543	0.351906	-1.80518	4.10502	1.80994	4.75266	3.35684
-3.96714	-2.43883	3.16461	-5.65416	-3.97566	-5.61767	-5.23715	-8.10789	-1.69128	-5.20824	-3.12781	0.100525	-8.24403	-0.997006	-2.43347	2.40368	-3.0741	-3.27439	3.04255	0.805018	-2.5654	-5.33631	-3.97242	-2.27213	-0.371298	-1.93782	2.29526	1.58699	4.62441	4.53571
-5.79952	-1.69253	-3.37629	-5.8658	-1.20886	-0.577818	-8.61205	-7.31188	-7.17838	-5.31037	-5.31209	-4.33827	-10.346	-1.69639	-2.177	-2.65553	-3.01528	-4.80679	-0.503649	-2.14199	-1.47095	-7.17861	-2.06502	-4.19638	-1.16421	1.99611	2.9561	2.1049	4.6425	4.36536
-2.17165	-6.42423	-3.27398	-1.96022	-8.11349	-5.62001	-7.08826	-9.01269	-4.39533	-0.227413	-2.96048	-3.86659	-7.68038	0.601561	-2.80085	-1.45292	-1.67954	-3.10712	2.32029	-0.00342278	-1.29124	-0.817789	-5.8069	-2.8381	-1.44024	1.24426	-2.39184	1.38992	2.40097	5.95544
-0.130682	-5.25798	-0.195149	-3.99628	-4.11766	0.146877	-7.13176	-7.74841	-2.64836	-3.65421	-2.41041	-8.70915	-5.90415	-4.59304	-4.59346	-6.70488	-0.696847	-3.05565	-0.440794	-0.184333	-2.62316	-1.74231	-1.78289	-4.10586	0.251476	4.50027	5.71759	5.2576	2.31168	3.62017
-4.94444	-3.88377	-1.88754	-2.53857	-0.927106	-2.05949	-7.01256	-10.0182	-2.30332	-0.980511	-5.72087	0.166916	-7.09246	3.66169	3.49422	-0.246696	-3.04501	-3.23353	-2.15411	-2.35817	-0.518368	0.587332	-0.557255	-4.35992	1.20508	-3.40765	2.27943	-1.40077	0.220768	3.05255
0.043036	-2.24135	-3.73322	-2.31295	-4.27421	-4.02395	-4.63219	-6.86187	-4.29818	-2.77967	-5.94766	-2.94682	-6.23265	3.73268	-1.02011	-5.53502	-2.92875	-10.7505	-0.0561962	-0.0277575	-2.00142	-4.30096	-2.19033	-6.37799	2.43886	-2.08366	1.90724	-5.18333	4.16553	4.58583
-1.03775	-5.97676	-2.49408	-6.66547	-5.91129	-3.86451	-5.28627	-6.52498	-1.87026	1.80424	-4.44005	-5.41211	-8.6316	-5.78256	-2.23344	-1.77924	-1.5455	-5.85885	1.58772	-1.87283	-1.77593	0.91422	-1.76855	-4.67539	2.18616	-2.57529	-0.625884	-0.332895	0.390743	2.24524
-2.4166	-2.1515	-2.51751	-5.56024	-0.821097	-9.44144	-5.66965	-6.59508	-1.57985	-0.279316	-3.26458	0.367839	-6.78945	0.660318	-1.08456	-1.92909	-1.91829	-4.78097	-0.956896	-1.01506	-2.91318	0.783471	-3.28852	2.58243	1.15384	-2.64008	3.02959	1.80576	4.13429	4.38243
-5.29286	-3.37298	-2.82597	-3.92739	-6.19754	-7.47273	-6.1659	-11.0608	0.0722336	-6.59963	-3.37505	-4.45361	-7.80887	-2.62796	0.370862	-3.94295	-2.04265	-4.25632	0.62714	0.204728	-1.80376	-0.293535	-2.33284	-1.10793	0.141284	0.800897	4.58619	6.77916	-0.850901	2.85145
-5.90995	-3.94437	-1.69675	-5.93481	2.35406	-2.11371	-5.44105	-8.95171	-5.09879	-5.03321	-3.46391	-5.89252	-5.51225	1.61904	0.300296	-1.69287	-2.02709	-6.99378	0.665677	-3.75668	-0.304953	1.9063	-2.11148	-2.00944	2.49504	1.28295	3.30259	2.0431	2.55744	3.00461
-3.55932	-5.38065	-3.26561	-5.79814	-4.44811	-5.64303	-8.38738	-7.30146	-4.3774	-0.790414	-5.46387	1.95284	-8.68806	-1.53721	-1.46438	1.53297	-3.91306	-3.39568	0.922982	-1.12438	-0.927631	-5.00329	-1.06794	-7.19804	-1.45396	-0.976796	-3.87074	7.09768	2.16747	2.06975
-1.6271	-4.22308	-2.60152	-1.70656	-4.99715	-3.9231	-8.36356	-7.49912	-6.63855	-3.55603	-2.52305	-4.7537	-5.05059	0.21711	-1.86619	-10.7365	-1.58129	-3.58051	0.606972	-3.79396	-0.420197	-3.96996	-2.42083	-2.32716	-0.529084	-1.97967	0.426655	6.79067	0.814663	2.47008
-3.03529	-3.99724	-2.64354	-5.12523	-7.50911	-5.78918	-4.12199	-5.99283	-0.464439	-5.34518	-4.25491	-1.37089	-8.15903	2.60334	2.18618	-2.51113	-0.579236	-6.03804	-0.826979	-0.515648	-0.173091	-2.72923	-0.13293	-0.179104	0.514256	7.29355	4.54639	-2.97691	2.15634	1.6525
-8.54127	-2.56907	3.02634	-7.20332	1.5343	-3.86794	-6.15137	-6.60067	-3.8859	-4.54055	-2.61022	-2.02551	-8.46038	-3.4707	-3.20505	-3.54211	-0.944053	-4.37811	-0.687496	-2.96341	-0.717089	1.21486	-1.29991	-4.04011	0.0186921	-3.05848	3.54958	7.15674	-0.367115	1.42024
-3.68021	-0.95608	1.43682	-6.00875	-2.69946	-0.757668	-5.31973	-10.5419	-4.0571	-5.52601	0.943969	-4.40281	-6.48666	1.79439	-1.31956	-3.91353	-1.17706	-6.61938	-1.09487	-3.96008	-1.09088	-3.30624	2.05403	-1.70292	1.27353	-3.28774	0.78848	-2.59897	-0.225719	2.17581
-1.76877	-2.07242	-5.64784	-2.07243	-3.34317	-6.17905	-1.71309	-4.79777	1.58439	-3.09055	-1.5872	-5.66679	-7.11707	-1.83697	-0.994844	-1.779	-0.0023099	-6.89427	3.08793	0.480203	-0.338723	-3.62741	-1.66442	-3.00874	-0.469467	-0.856577	1.28005	-0.1562	-1.46866	4.23008
-2.58804	-2.1172	-1.98656	-2.27683	-2.24074	-6.34048	-1.52965	-7.08081	-2.59868	-5.57586	-1.98026	-11.3789	-6.67138	-2.9773	-0.229116	2.38918	0.728743	-3.6778	4.20332	-1.08152	-0.290106	-3.13774	-0.797514	-1.97739	-0.284838	-7.58505	-4.47032	-0.00295857	1.59188	2.51962
-2.27139	-4.26694	-0.964861	-0.937101	-5.11862	0.720305	-2.82367	-5.11296	-0.49015	-2.92327	1.28975	-2.27536	-2.89234	-0.73767	-0.977153	-2.0733	-0.0958358	-1.46156	3.36885	3.40786	-1.28016	-6.08931	2.46693	-1.03563	1.19731	-5.31181	2.2744	-0.457437	0.626501	0.99779
-4.86767	-2.89541	-1.59829	-3.22069	-6.49051	-3.58802	-3.12836	-6.88798	-4.86175	-3.04436	-3.48538	1.74935	-5.7196	-4.33314	-3.07963	-3.11154	-1.61406	-2.86481	-0.547885	-0.613696	-1.81902	-2.13558	-3.35428	1.6423	1.94686	-3.3053	2.49016	-2.04581	3.13099	1.22336
-2.22499	-1.98852	1.48922	-2.86618	-5.35061	-4.20809	-3.8541	-3.22024	0.321025	-1.40302	-1.2838	-9.61617	-5.2993	-3.18826	-2.16622	3.22486	-1.80707	-1.34946	5.97659	0.693271	-1.55057	-0.727575	0.634861	-8.14941	1.43851	1.6803	-1.13888	3.1485	4.28545	2.11859
-4.48574	-2.71212	-0.405769	-4.21396	-2.92535	-2.70258	-4.77899	-5.33728	-5.22197	-5.64399	-0.857018	0.160465	-3.58399	0.503413	-1.56198	-3.86908	-3.22558	-2.26479	3.3643	2.24653	-2.21154	-3.55443	-3.5519	-5.62184	0.062131	-3.81592	5.45306	-2.84935	4.42449	1.82469
-5.62466	-6.77315	-7.94964	-6.2954	-12.4165	-3.58197	-3.65823	-7.14294	-6.21261	-7.08092	-1.15705	-3.62843	-6.02298	-6.41116	-2.96594	-1.81157	-1.85759	-8.47183	0.83944	1.06759	-1.63678	-1.90544	-1.57062	-4.32338	-0.186527	-0.547574	-4.49315	-0.963882	2.69685	0.59415
-3.59345	-4.92178	-4.69472	-3.7124	-7.01381	-0.828044	-5.96396	-7.48287	-0.831329	-8.57607	-0.562916	-2.84586	-5.23552	-3.46295	-0.779869	5.86842	-1.07787	-3.53656	-0.40316	1.42243	-0.505222	-5.9947	-0.174006	1.87728	0.972201	-2.41645	1.30872	6.79411	-1.09898	1.89781
-1.52122	-1.31764	-3.64982	-5.21962	-6.55547	-1.23808	-4.64283	-3.29616	-2.47533	-2.56988	0.49811	-4.31039	-4.48172	2.80726	1.47523	-0.0455835	-1.26648	-3.97672	1.66155	2.34112	-1.96078	-0.142791	0.067824	-3.02226	-0.654222	-1.70067	4.19753	1.11438	1.47683	1.26544
-2.16568	-3.15396	0.869322	-5.9626	-0.40279	-3.82784	-1.98726	-5.00415	-2.83346	-3.59379	-0.350786	-7.85493	-4.06883	-7.08381	1.79402	-2.28914	-1.1463	-2.98971	0.734624	2.60172	-3.25368	3.59391	-0.888348	-0.154761	0.646711	1.48007	2.14902	-7.65055	1.24751	2.17998
-2.28546	-3.39281	-3.54375	-2.9652	-3.92915	-2.01033	-2.76688	-3.07291	2.26967	-2.39757	2.76495	-0.439119	-3.98847	-3.1947	-1.8726	-0.0612949	0.339178	-3.44679	-2.37084	-1.42485	-0.913414	-2.16475	-1.23204	-1.7735	-0.00201076	1.77459	1.36524	-1.87218	2.90365	2.07143
-0.741513	-2.66194	-4.03054	-1.56942	0.4584	-2.11049	-4.28152	-5.23559	-6.20586	-3.36708	3.70389	-8.51567	-3.63471	5.5477	3.1524	-1.48081	-0.343114	-4.00448	3.32017	-1.43277	-1.21831	-0.818665	-2.96428	-1.56456	-1.6491	5.14226	-1.19997	6.15005	-1.0678	-0.127146
-5.59024	-1.353	-2.75434	-1.13997	-7.48836	-3.03936	-4.36989	-5.4443	-0.720962	-3.87353	1.83205	-5.90736	-4.88332	-3.4508	-1.53541	0.363278	1.13102	-5.35629	-0.287915	0.0118386	-1.24969	-1.25379	0.32942	-0.413799	2.80896	-1.74923	1.11815	-3.62638	-1.6598	0.652057
-5.22108	-4.25727	-2.60236	-0.358529	-6.9028	-8.04719	-1.58557	-2.88003	-1.85209	-3.88001	1.04811	-3.31511	-4.46896	-1.34697	-1.14684	-6.03664	1.06596	-4.01804	-0.995398	2.01785	-1.92616	-2.93887	-1.00932	-0.082924	-0.431973	-6.60996	-0.107968	-2.08108	2.65169	-0.260624
-2.39616	-2.57103	-0.816449	-1.2677	-4.22232	-3.31812	-7.06212	-2.27947	1.16835	-1.91548	-0.719492	-2.1315	-3.14022	-0.851235	-0.843249	-5.90583	-0.717528	-4.99298	2.35728	2.74673	-1.70851	-4.0522	0.104196	-5.00589	-0.295135	-2.16511	-2.79964	3.16051	0.467292	0.091439
0.327503	-2.18955	-3.49908	-3.30499	-7.5575	-3.95525	-4.88006	-5.3652	0.853687	-4.80578	-0.364945	-3.1839	-5.98829	2.56303	-0.749791	-3.09498	1.38247	-2.81088	3.238	0.866383	-0.907867	2.81525	-0.082336	-3.41186	-0.710735	-1.38824	2.38653	-0.325076	-0.200593	0.275103
-3.11248	-4.38821	-4.06969	-4.60838	-9.1396	0.606595	-0.961026	-2.41574	-1.67864	0.842946	0.940823	-9.31035	-4.19409	-6.34894	-1.9738	-2.89039	-0.783136	-4.56099	2.09811	1.96647	-1.35241	2.73443	-3.62094	1.13448	2.16039	-2.23272	-0.54115	1.65675	0.446742	0.803696
-0.338122	-2.92986	-7.61951	-2.58557	-0.831423	-3.13402	-2.83596	-5.31258	-5.56367	0.407399	1.36763	-5.0984	-1.51806	3.76647	-2.17189	1.44674	0.348674	-3.19332	3.00686	0.569437	-0.35596	0.832312	-0.251074	-2.8248	0.162946	1.08858	-1.70622	2.93515	0.942446	0.0904241
-1.14629	-2.33655	-4.81675	0.658174	-1.32017	-0.90244	-0.777935	-2.68181	0.685679	-0.590883	4.74269	-3.17135	-5.40711	-2.13015	-0.0764116	-1.01707	1.84218	0.567146	0.959946	2.56657	-1.08959	0.379617	1.53706	1.2055	-3.07967	1.12509	-0.407446	-1.10273	-0.56533	-1.50772
-4.05277	-0.432762	-1.26325	-2.66642	-5.3581	-1.46141	-1.67636	-3.7702	-3.45468	-6.20563	-0.564771	-5.83296	-2.95444	1.73989	-1.56561	-3.00219	1.19089	-1.65611	2.10683	-3.78562	-2.11947	-2.80301	-1.01665	0.439939	-0.506811	1.63623	0.491157	-1.88116	-1.09314	-0.00445808
-3.57685	-2.79593	-7.18486	-4.26635	-5.09444	-1.82187	-4.13089	-4.17776	-6.5459	-5.43837	1.67472	-4.64534	-3.38513	-4.72086	-3.11953	-1.83981	0.302985	-4.39646	0.965061	0.0409518	-1.59118	-3.85742	-1.30275	-0.380965	1.97443	-3.88341	-1.59142	-3.16226	0.422864	0.974224
-2.86329	-1.76167	-5.58901	-2.70799	-6.20782	-6.5364	-2.25841	-4.25726	-0.604566	-2.10201	0.754322	-2.93811	-3.60442	1.6254	-0.978624	0.811614	0.838623	-3.18532	0.463285	0.925934	-1.31411	-4.73173	-1.58139	-1.29884	2.31063	-2.30856	0.196815	3.29261	-2.07575	1.07336
0.212285	-2.98302	0.0197155	-2.69269	-1.66306	1.68618	-3.58649	-4.77322	-0.487019	-4.93244	-1.53666	-2.75412	-8.43787	2.76235	1.2772	0.13453	-0.543072	-4.30521	1.43186	1.64794	-0.22166	-4.96781	-0.00554759	0.746472	-3.3204	1.00128	2.34002	1.31694	1.12286	-0.282696
-1.40128	-2.66157	-7.2797	-6.00855	-4.65885	-5.14025	-1.53157	-2.03857	-2.56004	-2.05455	-0.455084	-7.63597	-3.06838	-8.28154	-1.87289	-3.25728	1.04173	-4.80855	0.45935	-2.10792	-1.76638	-6.58829	-1.03754	-2.44347	-0.73702	-1.3588	1.64825	-0.245739	0.666959	1.26449
1.75994	-1.97292	-0.731026	-0.637818	-6.32822	1.00158	-0.318037	-3.25816	4.11009	-0.392897	0.340421	0.514143	-3.01757	-0.906492	-0.224114	-4.43639	-0.201541	-1.08393	1.3769	-0.182034	-1.85363	-2.23233	0.481852	1.64546	-0.145982	-0.701478	-0.469461	-5.17413	-1.2805	0.35255
-5.77393	-4.74551	-1.91588	-2.98791	-4.31681	-1.66264	-1.61379	-4.9018	-3.34127	-0.58282	2.90778	3.72364	-2.20083	5.48148	1.47105	-3.06081	-0.693211	-3.8352	0.685348	-2.87204	-2.9151	-5.29089	-2.93707	-0.335121	1.14606	3.82266	2.68851	3.45797	2.2631	1.01551
-0.297201	-2.89656	1.08456	-3.5795	-6.39809	-1.29435	-2.18042	0.500088	-3.60052	4.52042	5.14058	-8.78164	-0.886926	-1.04519	0.270068	2.37235	0.0718877	-3.32097	1.29647	5.24429	-1.07064	2.58782	-0.0813223	-0.439245	-1.49328	-0.706906	0.547197	7.33387	1.16865	0.339773
-2.19614	-2.53848	-2.86549	-3.8601	-6.68254	-5.82697	-2.87417	-4.07152	-1.55935	-0.519464	3.10013	-5.13836	-5.51912	-3.61861	-2.64456	-2.33909	2.46705	-5.81945	4.22118	-1.59967	0.277075	-0.601398	-0.387509	-1.37749	-0.742162	-0.649028	1.95503	-5.20028	2.14766	-0.188015
2.23555	-4.42232	-5.07901	-1.64448	1.92722	2.85728	-4.56611	0.154443	-1.84686	-0.10907	3.78538	3.53753	0.680038	1.77998	-2.33383	-6.47109	-0.433325	-0.0978796	4.67935	1.45464	-2.09154	-0.696759	-1.14539	-0.883533	1.05723	-5.64841	-0.370724	-8.3073	0.827753	-0.418335
-3.50899	-3.01837	-4.1567	-4.77224	0.561045	-0.626303	-3.89071	-2.2434	-0.785147	-2.57179	3.9703	-4.71576	-0.683734	0.566593	0.184623	-1.37893	0.335895	-3.19055	4.18281	3.24764	-1.74527	-0.37326	-0.45873	-4.6073	-1.32063	-5.98344	-1.77605	-0.751613	-2.2243	1.32157
-2.65616	-2.4099	-2.12083	-6.27202	-2.62438	1.05929	0.0827611	1.411	-6.87161	-3.23696	6.48509	-3.98008	-2.82161	-1.62793	-1.81243	3.64446	-0.260979	-4.47652	4.667	0.0367307	-0.83717	-1.62351	0.454008	0.0817722	3.7353	-0.444144	0.808394	-7.19361	1.32684	0.186158
-0.624193	-3.89238	-5.99217	-0.286001	-4.24745	-0.997891	-1.34413	-4.68236	-2.02391	-3.19142	-1.02982	0.405873	-3.65215	-2.64703	-2.87949	1.88667	0.0161799	-0.788608	-0.574539	-4.53404	-0.377751	-3.74461	1.30483	-1.20588	1.30745	1.98819	-1.53691	4.76861	-0.979196	-0.0458919
-0.944396	-2.47398	-5.48976	-3.07469	-6.77479	-0.72923	0.508302	-0.0950955	-0.743841	-2.18728	3.11372	-7.58963	-5.07387	-1.24623	-1.2645	-2.0233	-1.94109	-4.70344	2.41878	0.190429	1.33508	0.916864	-1.6633	-0.139655	-1.70042	-5.08985	1.84551	0.322801	0.0983008	0.992508
-2.50113	-4.93794	-2.8048	-3.94272	-3.72731	-4.30913	-2.12416	-2.76598	-1.30754	1.78129	3.56337	-1.42431	-3.37219	-0.154326	0.520181	-1.87622	0.520567	-2.72133	-1.11122	1.13224	-1.13211	0.46087	-1.63739	-4.75517	-0.926313	4.33239	-1.9227	-2.16354	3.30394	-1.86064
4.07102	-3.27464	-5.80002	-1.66474	2.61848	0.699361	-0.758018	-2.64053	0.235289	0.0699272	6.76762	2.75389	-3.27661	-8.26454	1.28768	-1.13468	0.919623	-2.28103	1.47029	0.792418	-2.61791	-1.77388	2.83508	-2.89691	0.26998	1.12688	1.96191	0.22086	0.934458	-0.493022
-2.54486	-6.47886	-1.90471	-1.53082	-0.546645	-0.454913	-3.31395	-0.824634	2.9783	-0.315017	1.23305	-5.33969	-3.80749	5.71402	-1.13673	2.30249	0.589682	2.66865	2.35887	-1.43357	-1.8514	-1.52415	-0.565149	-0.800657	-0.517755	-1.1196	0.310447	-3.31564	1.27844	0.934342
0.204808	-0.528014	-2.38011	0.848302	4.15843	-1.94873	-2.9505	2.6912	-3.52136	0.330868	2.58455	-1.83262	-3.09458	3.07844	1.29318	0.303387	0.0177159	-3.44927	0.255289	1.27062	-1.69246	2.35384	1.33185	-1.21557	-3.27243	2.70607	1.66109	-1.90766	-0.166131	-0.737451
-1.6847	0.477034	-0.523292	-1.29551	0.892786	-4.29815	-0.903475	-0.809395	2.5874	1.81363	5.46573	-2.73056	-1.6136	1.41208	-0.596144	1.60327	0.747687	-4.38397	-0.149483	-0.179646	-1.12052	-2.39773	-0.8828	-1.03915	2.29472	-1.13232	1.11364	-5.8748	-0.956784	-0.732922
-4.03898	-2.43389	-1.84533	-1.59374	-5.46695	0.932943	-2.03062	-4.34174	-0.149072	2.25416	1.91698	-0.914042	-3.68969	4.15326	-2.30242	3.57117	-0.75159	-1.73291	4.79481	4.95035	-2.13273	-4.42898	1.71524	0.574265	2.05661	3.09041	1.7975	-0.587389	0.313723	0.45398

## Sheet: Fig. 2d, Tail, Bi
cell_001	cell_002	cell_003	cell_004	cell_005	cell_006	cell_007	cell_008
-1.66195	-2.16886	0.0496835	-0.0684848	-0.719039	0.20982	-0.54309	-0.494395
-0.21315	1.21793	0.35142	1.08549	-0.205806	2.35786	0.835315	-0.764887
0.880963	-0.0713244	0.0896258	-0.777116	0.156398	-2.15856	-1.24967	0.776463
-1.20566	-1.3898	1.93862	2.4091	0.90633	0.711886	-0.863475	-0.556041
1.45827	0.571511	-0.578844	0.223458	0.524125	0.0817364	3.74296	-2.23891
2.41426	1.85193	0.40487	2.32809	-0.276535	-1.39278	-0.894851	1.08007
2.62143	-1.06693	0.490598	-1.20147	-0.523314	-0.395276	1.20565	-0.986977
-0.546714	0.0708505	0.784476	0.656965	0.561853	-0.0317661	1.80494	-1.85757
1.75526	4.70979	0.5215	1.08482	0.153659	-0.694248	1.59275	-0.204672
-0.874261	0.921276	1.49754	-0.667815	1.97199	-0.0502081	-0.896788	1.88017
-1.49518	0.251835	0.264943	1.3853	-1.02179	-2.34292	-0.797833	1.46587
2.17937	0.951304	0.842662	0.944454	-0.0903063	-1.40766	-3.3769	2.50895
0.485548	3.49002	0.272443	1.32943	2.40018	-2.00488	1.23951	0.63908
1.26812	1.75059	-0.860527	-0.130248	-0.0122795	0.94122	1.54802	1.85705
-3.33344	-2.54211	0.0163324	-1.86229	1.45054	-0.0881712	-1.06397	-0.538513
-0.811304	1.36261	1.303	2.26637	0.805316	0.732748	-0.685397	-0.494187
0.917142	-0.123854	0.988431	0.950585	0.289961	-0.711738	0.848526	-0.49364
1.6663	1.26413	-0.502828	0.677185	-1.54087	2.30154	-1.74053	-3.15798
-2.6526	-0.357405	-0.162712	-1.13693	0.0907083	-2.003	1.6246	1.25017
-0.495231	0.0560086	-0.398151	-0.103361	1.2244	2.04351	2.88723	0.951791
-1.80784	0.552856	0.923946	3.16107	0.827326	-1.53903	0.196683	-0.022242
-1.17726	-1.29279	0.0191004	1.84528	-1.63299	2.35421	-1.33946	0.595039
-1.60185	-1.4901	-1.61987	0.911519	-0.807613	0.363988	2.25314	0.404332
-5.58761	-1.71264	-0.43286	-1.08536	-0.48136	-0.277272	0.988304	0.112981
-3.73722	0.00840436	0.922154	-0.72236	-0.618663	0.227828	-0.333981	-0.26473
1.50812	-0.670404	3.20966	1.23655	0.777721	-0.746462	-0.55534	1.14587
1.25802	1.43806	0.262293	-0.969618	0.578732	1.51018	0.404315	-1.44317
-2.4263	-2.56878	-2.65543	0.517245	0.410926	-2.23577	-2.18994	0.709486
4.69635	-2.25678	0.476955	-1.30124	-0.37149	0.598749	2.65943	-0.363817
-1.66111	1.09055	0.878552	-0.162731	-0.507506	2.87297	-0.238952	-1.41163
0.859207	0.787401	1.17553	-0.616223	0.528638	-2.86493	0.260893	-0.29617
-0.192689	0.303425	-0.166268	-2.12356	-0.982574	-1.35287	0.369868	-0.580887
-0.69667	1.54782	-0.801426	0.862229	0.256625	0.858761	1.10859	-1.32453
0.0140413	-0.827559	-0.86107	-0.236997	0.462995	0.904481	0.247257	2.10184
1.53721	-1.69698	0.841968	1.41572	-1.18446	0.753447	-1.16198	0.607521
1.12884	-0.482581	-0.577946	-1.10307	0.0925777	-1.28208	0.92879	-2.84216
-1.50368	2.07223	-0.00160834	-1.95932	0.0598412	-1.79194	-1.62595	1.77217
-1.9059	-1.61789	-2.30835	0.273802	-0.41291	0.904029	-2.03439	1.20925
0.806849	0.177708	-0.686231	-0.674551	-2.21655	0.379866	-0.419771	-1.54014
2.47461	1.68573	0.395448	1.93287	-0.376036	0.759912	-2.62926	0.843094
-0.721994	-1.00656	-0.748237	-2.76549	-1.43116	-1.53583	-1.76861	-0.387348
4.28842	0.0876225	-0.872743	0.191732	0.192459	0.266014	-2.14976	0.325238
0.837726	0.460089	-1.56775	-1.33757	0.0266814	0.886705	-0.101844	0.171649
3.65355	-1.75391	0.0498703	-1.06582	0.207212	0.921975	2.07568	-1.12383
2.80074	-1.41219	-1.69078	-1.48939	1.63184	1.34324	-1.08199	0.0325083
-0.872533	1.14971	-0.684091	-0.217439	0.947049	1.43026	0.123768	2.16454
0.586898	0.682889	0.859811	-0.575434	0.807229	1.94493	-0.149401	-0.387876
-2.18359	-2.55711	-0.30928	-0.339317	-1.2312	1.14072	-0.883906	-0.818235
-2.30508	-0.501017	-1.48852	-1.94377	-1.36979	-3.0511	-0.766976	0.542554
-0.42645	-0.946718	0.144097	-1.05229	-0.329084	0.155874	2.5978	-0.553147
1.14521	2.63063	0.482307	-0.267691	-1.02402	2.81628	0.725408	-2.19397
0.506305	-2.02606	-1.30261	-1.52789	-1.77144	-1.95904	-2.78202	-0.521186
-1.51692	-2.17278	0.0878616	-0.69843	-1.41305	-0.541827	0.0678958	1.65088
-0.759857	-1.72651	-1.32794	-1.61001	0.237599	-0.435425	0.651023	0.013515
-2.81194	-0.130786	-0.992712	-2.57743	-3.41774	-1.01388	-2.50988	-1.09015
-2.71049	-1.01426	-1.98385	-0.561727	0.328001	0.59519	0.662778	0.00905334
-3.97185	0.0142102	-0.749877	-4.51235	-2.42195	-1.71986	-0.138267	-0.744546
-2.78301	-0.0933918	-0.770445	-2.83867	-0.221375	-4.44661	-3.85573	0.442036
-3.53721	-1.5652	-1.8099	-5.75912	-0.12089	-2.36599	-0.733151	-1.11746
-7.19998	-3.45211	-2.66854	-5.94589	-1.05967	-3.1195	-1.27564	0.327963
-2.64248	-5.70958	-2.07778	-3.73346	2.10573	-5.3281	-1.80789	-1.40448
-3.70047	-2.10193	-0.126618	-6.8527	1.57421	-3.36359	-0.513377	0.134343
-0.634668	-1.94198	-0.941226	-1.62582	-0.588811	-4.32769	-0.89141	2.49163
-6.87532	-3.69956	-0.95093	-3.23915	1.03234	-4.55308	-2.65863	-1.57472
-2.73846	-5.06428	-0.283945	-2.55186	-0.625505	-5.04919	-5.55106	-2.46731
-6.37499	-5.55427	-1.80102	0.157201	-0.352823	-4.08167	-3.901	0.731187
-7.98092	-9.54752	-1.11649	-1.26884	-2.36878	-5.92251	-0.816228	-2.2142
-7.46744	-5.68325	-3.2692	0.619514	-0.0490968	-3.73161	-4.28593	-2.94613
-5.7932	-6.09157	-3.31137	-2.31723	-2.09456	-7.3391	-2.88534	-3.74864
-1.69595	-4.84839	-2.65433	-3.31301	-2.04181	-4.6486	-5.51916	-3.14846
-5.18425	-7.93379	-6.95226	-3.7952	-2.83275	-5.70923	-6.62669	-2.71984
-3.86525	-0.263116	-5.58821	-4.01884	-2.8874	-4.81889	-5.65355	-4.52953
-2.89836	-1.60684	-7.41632	-3.06391	-4.60478	-6.17051	-7.95024	-5.15391
-7.04319	-4.11395	-7.278	-4.15702	-3.05439	-5.84803	-8.20191	-6.27441
-3.76336	-7.10904	-7.62354	-4.26157	-5.57305	-6.33474	-8.57833	-4.74701
-3.90843	-6.88703	-10.4845	-2.99363	-4.42762	-5.13846	-9.42041	-5.63694
-4.94164	-9.7194	-10.9879	-3.84904	-6.40033	-6.04933	-7.57475	-8.60017
-9.19821	-10.2926	-10.8474	-2.60256	-4.85645	-7.03219	-9.70458	-6.5502
-5.18824	-8.51572	-12.2235	-5.24885	-8.21082	-8.7409	-8.52079	-8.9133
-5.91761	-12.2908	-12.7459	-4.69351	-5.98815	-6.91408	-13.0996	-8.60056
-9.36775	-12.7811	-12.138	-6.96826	-8.01659	-8.12576	-12.4883	-9.04789
-5.02906	-8.28101	-14.1806	-6.63176	-7.24999	-8.35121	-12.6396	-10.2548
-5.25808	-9.75575	-14.226	-9.42526	-8.17402	-6.22523	-12.561	-10.4797
-8.64209	-11.7705	-15.2335	-11.9011	-10.8738	-4.56074	-14.3926	-10.0662
-7.83756	-11.4846	-15.0432	-12.1687	-9.90683	-5.45741	-13.9549	-12.2847
-6.35987	-16.2179	-15.7121	-8.89384	-10.5108	-4.42199	-14.1003	-8.56815
-9.45149	-12.8014	-17.5257	-11.9951	-10.9056	-7.10621	-13.4164	-10.9152
-8.63888	-16.1796	-17.7762	-10.1545	-11.6673	-7.46539	-14.6622	-12.1348
-5.17966	-11.4576	-17.9769	-9.96938	-12.4385	-8.90676	-15.8828	-11.558
-9.06263	-16.3325	-19.6528	-10.1247	-9.78256	-8.73356	-14.2858	-10.3098
-9.98422	-15.0083	-20.4219	-7.32834	-10.9301	-7.04519	-15.9247	-9.8508
-7.81445	-15.4071	-21.6978	-12.5012	-10.3165	-9.40828	-15.1288	-11.7516
-9.13563	-16.5815	-21.1307	-14.0966	-11.498	-8.36479	-14.6405	-11.0922
-8.38659	-13.3411	-22.8368	-11.2534	-11.8279	-7.85162	-17.6442	-12.3955
-6.34783	-10.358	-22.1443	-7.74669	-9.68933	-8.77494	-13.9359	-10.3606
-8.01229	-12.4125	-23.2328	-10.2292	-11.4226	-9.06063	-14.5802	-10.3701
-7.54842	-17.0922	-22.5661	-8.68528	-9.24674	-7.2388	-16.8441	-10.0747
-6.24005	-16.2884	-24.7591	-10.3951	-11.6386	-10.4608	-16.5865	-12.1756
-7.42579	-15.067	-22.0323	-11.0315	-12.206	-11.0552	-17.0976	-11.7085
-10.9695	-15.4451	-23.6759	-12.3336	-11.7241	-9.74276	-15.9207	-11.5209
-9.15248	-17.3778	-23.746	-13.6926	-10.3929	-12.309	-16.2236	-13.0403
-11.3319	-20.2205	-24.3549	-13.2733	-13.3367	-10.0651	-14.4766	-13.6663
-6.50572	-15.1866	-25.236	-11.4062	-13.3573	-10.8872	-18.6891	-11.9517
-10.0266	-13.6868	-24.5972	-13.2402	-12.0632	-10.7187	-15.8738	-10.336
-8.24678	-16.2559	-24.5971	-13.8045	-12.935	-10.8581	-18.4052	-13.3608
-10.5246	-14.9241	-26.2225	-13.8875	-12.4889	-12.4842	-16.2763	-11.5531
-10.2147	-16.3626	-24.9372	-12.5298	-14.8026	-11.5622	-17.6058	-12.3934
-7.47976	-15.6603	-26.3933	-12.9816	-14.9067	-15.1716	-16.4919	-14.8718
-8.88059	-12.6138	-26.4586	-13.7148	-13.2914	-11.794	-18.9437	-11.0287
-9.09376	-16.9515	-27.7312	-11.2963	-13.9235	-12.5174	-16.8738	-12.8992
-10.9311	-16.2912	-26.5848	-11.6049	-13.8585	-13.3189	-16.0218	-11.9626
-8.80675	-17.7103	-26.0002	-14.7729	-13.5679	-13.4781	-17.777	-14.3277
-12.5838	-15.808	-25.4024	-14.4302	-14.3781	-11.3688	-19.4329	-12.9799
-9.13297	-12.9548	-26.7991	-11.7094	-14.3319	-12.6169	-20.9526	-12.681
-12.1548	-17.5825	-26.8632	-13.201	-13.1971	-13.8668	-17.6674	-14.2984
-9.5813	-20.0478	-25.6053	-14.9958	-13.7792	-11.4763	-19.0227	-13.9058
-11.4171	-14.7466	-25.3973	-14.4707	-14.1323	-14.312	-18.6179	-15.8261
-9.57028	-13.8849	-26.7992	-14.3361	-15.4028	-12.125	-18.5486	-13.015
-10.1797	-15.6295	-26.6691	-11.6216	-13.704	-14.8054	-17.4431	-15.5751
-10.461	-17.2114	-27.7581	-15.5694	-15.261	-14.7722	-19.5699	-15.2206
-8.90541	-17.9013	-27.1275	-13.6659	-15.3679	-15.8023	-16.1932	-15.6894
-10.8253	-14.3193	-27.5727	-12.4186	-15.0115	-14.0991	-20.2842	-15.0935
-8.85747	-15.3551	-26.7385	-13.6962	-15.5208	-15.9904	-19.2366	-14.4437
-11.487	-21.0756	-27.6109	-13.9184	-14.964	-16.3516	-19.9621	-16.4879
-9.57642	-19.3157	-27.7686	-16.149	-16.1945	-15.9951	-18.8677	-14.186
-9.57039	-20.4345	-26.8473	-15.2077	-14.1607	-15.3181	-18.4204	-13.6702
-6.94826	-17.5914	-28.4625	-14.7451	-14.3767	-14.9102	-20.3448	-14.7424
-12.2458	-15.682	-26.9379	-13.5307	-16.9511	-15.2593	-20.0916	-15.7465
-8.68307	-19.3065	-27.5576	-12.1974	-16.0204	-16.7696	-21.2877	-15.2044
-10.0747	-19.1324	-25.8039	-16.2036	-14.6209	-14.9098	-21.1372	-15.5068
-10.6008	-16.8644	-29.5385	-13.3542	-15.0735	-14.7531	-19.6595	-15.319
-9.05677	-18.5763	-28.4732	-14.6543	-15.9739	-16.023	-20.2387	-15.0137
-12.828	-15.6634	-26.9072	-14.2424	-15.4103	-15.8928	-18.5484	-16.6086
-10.7555	-20.862	-29.0622	-14.1654	-15.4735	-17.2996	-20.0232	-14.9476
-8.80536	-17.2857	-29.1388	-15.6444	-16.6165	-17.3707	-19.546	-15.5088
-12.2156	-18.8667	-29.594	-14.9445	-15.901	-14.4524	-20.842	-16.1812
-10.9322	-15.3918	-28.1512	-15.021	-17.5781	-14.8601	-21.0761	-18.0149
-10.2284	-15.726	-29.8112	-13.2633	-15.2921	-15.3442	-21.0586	-16.1943
-12.8981	-15.5063	-28.4789	-13.5544	-16.3213	-18.0558	-20.7384	-16.1983
-12.1756	-17.5619	-27.9524	-15.3479	-15.9399	-16.4008	-18.4497	-16.4146
-9.99771	-17.4162	-27.4202	-14.3477	-15.579	-17.069	-22.8229	-17.2622
-11.3077	-18.3702	-28.5183	-15.6519	-17.2834	-14.9195	-19.5662	-16.48
-13.0258	-17.4479	-28.3683	-13.7605	-15.9998	-16.8621	-20.2267	-17.6726
-14.3175	-20.0468	-27.9199	-15.2956	-17.7571	-17.6522	-21.344	-14.7321
-9.45713	-17.6149	-28.7243	-14.5321	-16.8818	-15.3972	-20.8341	-15.7224
-11.2625	-17.1173	-27.8355	-14.3528	-16.0959	-15.9784	-21.1555	-16.8512
-10.1763	-17.2263	-27.7036	-14.1662	-16.4208	-17.9184	-21.6715	-15.0877
-8.93044	-20.5878	-29.6236	-14.4575	-16.6828	-19.5543	-21.7991	-17.4774
-13.066	-18.2987	-29.1115	-13.29	-16.1831	-17.1383	-18.3965	-16.873
-10.0887	-14.6009	-28.901	-15.0219	-18.2823	-18.2122	-19.5136	-16.1897
-9.70974	-17.0985	-29.9462	-14.529	-16.6007	-16.699	-21.5059	-18.3624
-13.3941	-18.4568	-28.5748	-15.5877	-16.4915	-15.968	-19.7953	-17.3745
-10.9892	-18.6516	-28.2709	-16.6339	-17.0342	-16.0938	-23.6194	-17.8459
-10.6769	-17.5962	-29.2099	-14.8958	-17.1872	-17.5596	-21.5974	-19.4819
-13.3308	-19.9141	-27.148	-14.4381	-16.2542	-15.9345	-20.9855	-16.653
-9.67544	-17.7918	-26.8018	-15.7225	-16.7561	-17.8797	-21.0911	-20.0235
-12.4642	-19.4229	-27.9175	-17.031	-17.8744	-15.4106	-21.8955	-18.1189
-11.5765	-19.1537	-26.6341	-15.8883	-18.5691	-16.9253	-23.536	-20.4066
-7.85503	-19.9055	-25.9833	-13.416	-19.4988	-15.8935	-22.5694	-19.1611
-13.7575	-21.5424	-26.9249	-15.6686	-19.4464	-17.5988	-22.6037	-18.2643
-11.93	-19.4367	-27.2816	-14.9268	-17.6847	-17.6795	-21.9163	-17.5505
-8.80191	-18.8392	-26.0445	-16.4529	-18.178	-16.8045	-21.6135	-20.8837
-12.6058	-18.1383	-28.7245	-15.7263	-16.9422	-18.1282	-20.7003	-18.7655
-10.5187	-13.901	-25.597	-15.7861	-16.0687	-21.5035	-20.1818	-18.5728
-10.8806	-14.5244	-27.9162	-12.7042	-16.7725	-21.9629	-18.758	-18.2541
-7.76608	-16.5724	-26.1809	-10.8996	-17.0883	-17.1775	-20.6031	-16.1367
-12.3357	-18.2801	-26.6268	-9.36336	-15.944	-14.871	-18.8217	-16.8031
-11.8231	-13.9879	-25.8828	-12.699	-16.2931	-18.5696	-21.4446	-17.1239
-10.8959	-18.522	-27.4548	-13.8777	-15.8589	-16.9805	-18.944	-17.025
-10.181	-18.1409	-27.2526	-11.6823	-16.1056	-20.2779	-17.3377	-18.2426
-13.2128	-14.0981	-27.1115	-11.6371	-16.5939	-17.4395	-19.708	-17.7371
-13.8364	-14.2779	-25.2844	-11.3256	-15.9092	-17.8905	-20.1248	-13.0077
-11.5183	-16.9247	-27.0067	-10.2008	-16.1521	-19.3484	-18.9924	-13.3618
-14.4237	-14.0575	-24.8695	-11.3025	-16.0473	-18.3684	-18.2505	-14.7057
-14.5601	-16.1925	-26.1423	-11.596	-16.3383	-20.4577	-21.1387	-13.6391
-10.2567	-18.3364	-24.4105	-8.27845	-15.8767	-19.9592	-19.6687	-15.5309
-14.155	-20.4104	-24.4842	-9.58743	-14.3373	-18.4724	-16.1025	-13.8057
-11.6469	-16.1635	-24.9383	-11.2955	-16.1391	-18.0175	-19.0813	-13.9176
-13.9891	-17.9889	-23.7136	-9.20212	-16.2308	-19.2766	-17.637	-13.465
-16.096	-19.4945	-23.8147	-9.89345	-15.2657	-17.6751	-18.9788	-15.5287
-14.7803	-17.6072	-26.3411	-9.65001	-15.1907	-19.7094	-20.0112	-13.8062
-11.695	-17.0858	-23.565	-11.0469	-15.1791	-18.8659	-17.3225	-10.8731
-14.5188	-13.3282	-23.1711	-12.0083	-12.7714	-18.1982	-14.9896	-12.0222
-12.9141	-16.2125	-24.7374	-14.1821	-12.8174	-18.6126	-17.6686	-10.5454
-13.4996	-13.2187	-23.8272	-12.1448	-13.4505	-16.8468	-18.0523	-10.1796
-14.7959	-14.7119	-24.5555	-12.7092	-13.2345	-16.921	-17.7525	-10.5869
-14.2842	-13.1085	-24.6596	-8.75694	-14.1945	-15.5558	-18.1281	-10.798
-11.685	-10.5409	-24.3384	-6.57357	-13.4468	-13.5077	-13.919	-9.52859
-11.0712	-13.8366	-24.0041	-5.46909	-11.4349	-14.383	-14.4179	-9.95901
-10.4915	-12.7929	-22.687	-5.4461	-12.1975	-15.397	-14.5496	-11.2296
-6.95196	-13.6011	-22.5965	-2.93733	-11.7282	-14.67	-15.1829	-9.98164
-6.32891	-11.5116	-20.784	-0.73492	-8.99896	-11.6214	-14.7966	-8.80045
-4.84101	-9.77449	-20.0585	-0.943823	-8.78554	-11.9256	-15.6554	-8.20378
-7.57814	-10.7194	-19.7227	0.324991	-9.11875	-10.7936	-14.0222	-4.73897
-9.28086	-9.57655	-18.1813	0.0325236	-7.37443	-11.0114	-12.6004	-6.72308
-6.27392	-8.51333	-20.2763	-0.804371	-9.23098	-10.806	-12.7753	-7.44371
-9.36476	-9.63549	-17.2729	-0.835616	-6.53464	-9.83436	-12.9431	-7.16007
-3.39215	-10.3123	-18.0878	0.0657694	-6.2041	-11.2531	-12.2758	-7.60839
-7.12812	-7.63603	-15.8899	-0.422531	-5.94156	-8.67915	-10.6059	-6.23469
-4.39405	-9.08957	-16.9856	-0.789361	-6.82822	-9.39481	-10.5364	-3.3833
-5.8117	-7.1366	-14.284	1.09352	-4.70638	-8.24994	-7.96942	-3.41704
-3.26666	-8.90114	-12.8893	0.727866	-5.0826	-8.84419	-11.8753	-5.82962
-5.58125	-9.82219	-15.1587	3.44379	-5.50172	-9.10351	-9.16057	-2.31192
-3.21294	-6.15767	-13.5832	0.369296	-3.48092	-7.96618	-7.78569	-3.09289
-2.72462	-7.64096	-13.6554	1.63686	-4.33461	-7.05424	-9.72511	-2.73896
-5.83573	-4.35012	-11.8694	2.90617	-3.13912	-6.42597	-8.02335	-5.71451
-5.19474	-3.90565	-11.1356	2.47722	-4.58687	-6.4129	-7.36514	-2.07652
-2.73781	-7.73251	-11.0531	0.686917	-2.18552	-10.3757	-10.986	-2.51459
-3.14741	-5.47234	-10.7056	0.811394	-2.4454	-7.81979	-6.95199	-2.30235
-3.96685	-5.39089	-9.65468	2.17449	-4.67815	-6.23805	-5.87565	-3.78265
-1.9361	-3.39564	-9.5284	2.45648	-1.80288	-6.20767	-5.13712	-3.35381
-1.53994	-2.99997	-9.41497	2.44658	-2.14177	-3.64497	-5.40215	-3.02698
-4.33432	-2.56025	-8.42091	5.10645	-2.99763	-5.17484	-5.49737	-4.16367
-2.14264	-5.03551	-7.1559	1.91905	-1.35486	-4.97795	-5.28827	-1.30481
-2.37169	-1.36249	-8.01821	1.41002	-3.02392	-5.47619	-4.78761	-2.44743
-1.80523	-1.298	-7.2786	2.60394	-2.49699	-5.89524	-5.08917	-3.53153
-0.177784	-0.959151	-7.39616	1.74158	-2.02257	-7.58862	-3.75122	-1.19935
-1.72842	1.21492	-7.03265	4.81258	-0.525885	-5.26962	-4.38415	-0.75366
0.330634	-1.52854	-5.90064	2.15136	-1.01778	-5.71299	-5.09057	-1.36319
0.436474	-1.67883	-6.38488	3.60898	-2.0777	-5.22404	-3.76026	-0.88996
-2.21258	1.33973	-5.43142	0.903814	-1.15537	-7.29754	-3.46555	-3.45913
-1.51295	-2.0618	-5.306	3.96748	0.699183	-5.70971	-3.81218	-2.10789
-2.9505	-0.196051	-3.60501	4.74347	-0.840499	-4.7649	-2.71343	-0.899862
-0.023514	1.50212	-3.29427	3.99352	0.444402	-4.34273	-3.27597	-1.85353
-0.928629	0.442212	-4.49995	3.17252	-0.997927	-4.05998	-2.64915	-2.106
1.50316	5.40125	-1.53913	4.03073	-0.738427	-4.81584	0.785995	-1.93979
-0.84014	1.32791	-1.86276	4.695	-0.925693	-5.95758	0.737461	-0.228186
-1.63804	-1.98841	-3.55418	3.71958	-0.489023	-4.98253	-4.3042	-0.618953
2.34288	-0.791859	-3.52276	3.84689	-0.270823	-2.58123	-0.0046764	-0.7015
3.5716	2.34604	-2.00345	5.52874	0.480953	-3.15905	-0.910417	0.164748
1.50948	1.84006	0.212426	1.16529	-0.677031	-3.06753	-0.574532	-2.38655
0.282691	2.94191	-0.521209	3.2341	0.428022	-4.65264	-0.376815	0.911198
0.302282	2.89678	-0.193156	3.74372	1.28478	-5.22948	1.68286	-1.23511
-1.46686	3.73531	-1.9314	3.31929	0.493917	-2.85457	-0.120785	-0.773034
4.68198	5.77726	-0.932158	4.96637	0.954712	-1.50216	0.273479	-0.600435
1.08812	1.69357	1.44209	3.35694	0.492232	-4.22442	1.80044	-1.13696
1.23214	1.6336	-0.561577	2.62713	-0.787035	-4.67445	1.64395	-1.69005
-0.267801	3.63338	-1.6193	3.71602	-0.137928	-3.0139	0.347979	0.947215
-1.74339	2.98263	-0.450702	3.27584	1.35864	-3.48512	4.4061	0.513954
0.0344542	3.70814	3.34759	3.59106	-0.393338	-3.48713	0.828013	-0.0938723
2.73032	2.16393	-1.00139	6.97122	1.18549	-2.23674	1.23677	-0.372061
2.89175	1.1217	0.691531	3.49587	1.9665	-3.20145	1.96906	-1.02662
5.19674	0.149138	1.98904	3.11487	1.19593	-1.50653	5.58402	1.59415
0.42721	4.19087	0.125768	4.74339	0.760157	0.424388	3.72365	1.74639
2.80158	1.19739	0.714925	2.20146	0.466323	-2.71455	0.554165	0.813056
2.3794	3.75927	0.817793	5.27561	2.72287	-4.25743	2.08097	-0.0841101
-0.330801	2.77874	1.99343	3.30749	1.3116	-2.83373	0.664386	-0.477732
0.672218	0.589257	1.54374	2.38105	-0.734399	-2.90594	1.51118	-1.08163
2.5166	3.79187	2.52444	2.6293	1.65723	-2.22948	2.81439	-0.768016
4.85109	6.45722	2.46507	3.25498	1.75983	-2.62811	1.89541	-0.397246
7.75456	8.04424	2.93986	5.6081	1.40137	-2.26323	1.5129	1.89191
4.34555	5.73628	4.36384	5.50777	1.63119	-0.413854	0.904755	0.313108
4.2025	7.24043	4.92591	6.51992	2.6275	0.30258	1.20235	-1.33505
4.18533	7.32085	6.6523	7.17355	2.90144	0.565568	1.91062	-0.368135
9.72473	7.25065	6.74778	8.33682	5.45488	4.47903	2.54745	3.71796
8.12427	9.19379	8.93612	8.85878	6.86643	5.47293	2.21343	3.10732
12.3821	8.95996	10.8368	11.4516	8.00133	8.63576	1.11448	4.57267
11.9111	12.4896	11.7565	15.3666	8.70286	8.59893	1.45451	2.58362
15.7052	12.0668	12.55	15.5465	11.912	12.4985	2.13408	4.74284
14.9023	15.2296	17.6246	18.6297	14.8712	12.0911	1.79429	5.42477
24.506	20.6327	17.7882	24.798	14.6881	14.8373	4.35498	9.7878
25.6683	22.5153	19.0521	29.8447	16.1667	18.6747	2.63368	9.33364
24.8238	25.353	21.8237	28.2197	18.4825	17.0684	4.92244	11.8566
31.2353	27.9659	24.344	31.7481	17.8718	22.0313	8.57602	15.2397
42.5865	32.9329	28.3097	30.6895	18.823	23.6449	6.83195	16.0959
40.3948	41.0736	26.5861	34.6292	21.5251	27.4358	11.5949	17.3282
43.1601	46.2184	29.9921	36.0625	24.2832	28.5626	6.16265	20.92
51.5072	46.8633	33.8849	43.2166	26.1897	34.4335	8.63784	21.3452
56.1172	52.9669	33.7904	42.412	25.3672	30.4269	8.53164	21.0513
59.3005	55.3595	41.0091	39.6093	30.0597	36.6952	13.9764	22.8292
66.8331	61.4135	39.9125	47.9045	28.2833	37.1925	11.2994	21.1803
71.8155	68.8156	42.9677	46.1586	29.6665	37.1326	14.7273	23.7721
79.7592	73.9828	44.3196	49.9184	33.5568	37.8309	18.8554	24.7217
80.2283	78.8616	49.0642	46.0033	31.4301	39.8345	21.8541	23.9317
86.1687	78.5377	48.8493	49.3666	34.9151	41.4796	20.6083	23.5316
94.0192	82.2256	54.4282	50.031	38.5001	44.908	27.2779	21.7283
112.457	85.3863	52.7206	49.3268	39.0359	44.8388	26.9257	23.8857
115.959	84.9857	60.1037	51.3388	40.4661	43.5685	26.8501	26.2995
122.125	79.6585	55.2513	55.7996	40.9772	47.7852	28.5042	29.6754
120.611	87.5312	61.7957	50.4484	42.1785	43.9348	28.6017	29.6222
126.081	83.093	62.6397	51.5401	44.9894	47.1894	31.7429	32.4374
133.998	85.5149	61.4081	46.2436	47.7803	44.0766	35.973	28.7042
133.16	84.297	63.8867	49.298	49.0916	48.7911	31.9061	28.2386
143.441	87.316	67.8946	56.9539	49.5047	50.819	38.5592	28.1598
142.955	94.156	70.8759	51.7355	52.4463	45.232	37.3484	29.4697
137.641	92.8671	72.7508	57.7934	53.2983	46.6996	40.8517	27.4098
147.866	88.1135	79.7223	55.7314	49.8004	48.8119	39.1244	27.0231
139.125	93.4019	74.6982	55.718	50.6001	47.3115	40.3488	26.531
145.505	99.6676	81.2211	53.2884	48.2068	46.5206	40.1389	27.0695
145.665	99.2193	80.6466	53.5274	52.7863	45.5483	44.402	29.9483
148.62	102.003	81.7283	54.6675	54.168	44.5719	42.5011	25.9115
145.74	111.742	83.0159	54.7428	53.8356	47.4822	43.4503	28.7666
153.551	97.8288	84.709	57.9153	54.8008	45.6274	48.4494	23.8549
146.906	107.024	84.8485	54.1418	54.8447	46.7011	43.2531	26.7703
154.621	102.761	91.9215	53.7493	52.1559	48.3336	45.8202	24.9649
150.07	107.127	90.8299	57.4783	56.7374	47.5499	48.4229	25.5349
148.27	103.265	91.4504	58.8278	54.3377	46.6509	51.5276	25.0671
154.631	107.349	88.9258	58.0049	57.3057	48.1037	47.7518	23.4104
147.703	108.307	86.2323	54.1389	56.648	44.2406	48.941	26.2263
157.741	107.69	89.8836	54.7591	55.8155	47.8672	47.1124	23.2325
148.446	106.657	94.8972	57.3202	57.2447	44.5936	49.747	26.5391
157.13	107.589	90.3371	53.7584	59.0522	47.1036	48.9206	24.9332
148.014	116.846	91.2058	52.1848	59.1697	49.4925	53.5114	24.0933
151.983	114.052	91.56	52.0826	56.7617	50.3879	52.6685	25.5322
153.36	111.663	93.5195	55.7674	61.1618	46.1476	52.9129	23.1855
157.468	110.523	92.3614	58.3304	58.9021	45.6575	53.9963	26.4546
153.557	102.407	90.5864	55.6852	57.9258	47.4312	53.0256	24.6629
156.415	106.062	93.5096	56.362	58.8204	45.4344	50.8265	26.6467
152.392	104.496	90.4297	52.4696	60.4935	46.4956	51.1971	22.5018
152.108	110.833	95.4745	55.3305	58.5713	46.9195	52.1397	22.5921
157.09	108.744	95.024	53.4738	58.4847	46.3484	52.636	22.6492
153.218	108.318	90.4588	53.9015	57.2	47.2511	51.8859	25.503
155.115	103.595	93.9157	52.3915	58.9138	40.6459	55.2085	23.4961
156.032	103.603	91.4007	50.0553	60.0206	46.5853	55.5882	22.7055
148.237	103.713	95.7645	50.1997	59.8897	45.5872	56.7695	22.5
147.569	103.861	94.5119	52.3695	58.2056	49.6976	54.1987	26.1855
154.651	111.504	91.0786	56.3591	61.3228	48.1913	51.6562	22.6487
150.9	97.9536	93.2192	54.1529	59.6997	45.7613	54.3944	26.3764
150.108	102.115	90.684	51.5166	58.9536	43.2695	52.0867	24.5473
156.456	107.609	95.2912	50.6422	57.2931	42.8687	51.7297	21.0732
151.517	106.223	94.623	55.994	61.1999	45.2433	53.884	24.4976
144.322	104.477	98.0703	54.8857	61.5683	46.6725	57.3823	25.0356
146.158	100.188	93.6333	53.7295	57.0417	46.0654	55.5143	21.6609
151.853	104.179	93.2403	52.7435	57.736	41.544	55.4961	22.5442
153.578	107.556	93.1381	51.015	56.3499	44.2795	55.6268	20.6506
139.116	102.079	92.9338	52.0561	58.0944	41.8456	53.394	21.7517
144.27	107.38	93.4129	50.0762	57.6259	43.3992	51.8362	23.4263
141.585	110.773	90.5686	52.2046	55.3743	40.4131	54.6374	20.9398
151.263	107.671	93.8206	52.0159	59.8908	40.4357	55.6844	20.0727
149.532	109.222	95.5216	51.415	57.8852	45.0444	51.9723	21.4507
146.066	106.113	90.5464	50.0222	59.8324	42.9802	55.7791	19.1024
142.35	107.353	92.3423	48.6033	55.4882	44.6362	59.839	20.973
132.958	102.24	89.8216	52.3759	61.8883	38.5695	57.7801	21.9753
147.074	105.883	92.4804	45.4227	56.8541	38.6452	54.5269	19.2702
136.957	100.704	94.8905	48.7124	57.1084	40.5541	56.4127	20.5395
146.746	108.896	92.3468	49.6318	54.7542	40.1732	57.8408	20.6392
148.486	97.4359	91.3206	50.6564	59.7754	43.1342	56.5817	19.7872
142.291	98.474	91.724	52.1285	58.8811	41.2135	57.8959	19.0546
138.638	95.0805	91.3005	47.6691	56.9316	40.5705	54.1863	19.5997
142.481	94.4205	92.8678	47.9868	57.763	39.0291	55.1992	20.3857
136.432	102.554	90.6617	47.4086	58.0441	43.1762	53.5118	21.8308
133.163	96.0994	88.4902	44.3726	56.4675	41.5889	51.8747	18.8204
144.93	100.71	88.1077	50.7428	54.6562	44.2477	52.9178	20.7966
134.781	100.119	90.6556	47.071	57.1392	42.3254	56.3392	21.0577
135.207	101.787	87.7091	46.9159	57.0783	39.8272	57.9934	19.8308
138.441	97.6325	93.6172	49.9003	58.0707	44.1035	54.9206	18.8063
137.816	91.5844	91.2869	41.9397	55.1935	40.1802	57.7564	19.425
142.768	96.2999	87.4806	46.2201	55.6849	46.9902	56.7315	19.6589
133.287	95.5334	88.2789	44.4769	57.8948	41.7206	57.5672	19.3381
134.822	97.8801	91.0369	45.4669	56.8093	46.819	53.4772	22.4422
132.454	94.4242	84.4268	49.0492	56.9294	47.0641	58.8585	20.1509
137.176	89.8868	86.5095	43.8491	59.8052	47.5162	58.0086	18.2837
138.272	87.5589	83.9975	45.6773	58.8694	48.0445	57.2484	20.8245
136.292	88.2758	85.5593	41.6844	58.9711	47.9456	53.8671	19.1622
138.551	86.9529	85.1123	40.4077	57.2241	46.3157	54.0664	19.9947
130.404	95.7151	83.4895	44.3065	57.4995	46.9998	56.1579	17.7467
138.203	86.9045	89.6938	44.581	56.5395	49.6367	54.3661	19.3998
133.811	90.4022	85.4913	42.5628	52.1155	42.4769	52.8849	19.434
127.144	95.9312	84.5799	42.6201	53.6518	41.1172	55.7532	13.1277
119.468	95.9286	85.6968	41.2263	52.0053	44.5715	52.2858	16.1038
111.45	103.439	82.8649	40.9019	52.2163	45.5094	49.9069	14.2836
115.637	98.5994	82.8569	43.534	53.9596	43.787	53.1738	17.8366
116.976	96.0971	85.7589	41.1374	51.0754	44.3995	47.4575	22.0497
113.787	86.2325	79.1991	40.3873	53.3658	40.5996	49.7049	20.2689
111.765	86.7547	81.5015	39.2943	55.6148	46.4827	49.7976	17.6981
106.263	86.6254	81.6223	37.4969	52.7743	43.403	47.3743	22.5545
101.17	83.9369	79.7701	36.1281	51.9459	39.7153	49.2935	23.3488
100.574	78.3559	81.747	36.4038	50.994	35.5967	44.6179	18.5418
97.6934	81.6645	80.8733	31.2386	50.0998	34.6798	46.3749	19.635
99.6155	80.2518	79.6594	34.8497	50.153	32.4692	50.6619	16.2289
92.5403	73.5243	78.4872	33.2203	46.5467	31.5497	43.6699	17.2858
89.6236	79.6947	78.6797	34.0878	48.0661	27.1525	44.3183	18.773
81.4301	73.4255	75.9197	30.1557	46.7929	27.2317	45.7233	16.8138
83.0777	71.8915	72.1026	29.5775	46.7851	25.261	42.9236	12.9497
78.2289	74.0216	71.5039	25.0207	46.0789	26.3472	44.0326	11.3999
82.167	72.848	70.9002	26.6055	45.3651	25.9821	40.9355	11.7635
73.9053	66.7334	68.0726	25.2448	45.149	25.7333	40.8548	11.525
80.1872	68.1774	67.7288	26.7288	43.0131	24.0371	40.1594	9.06666
74.2573	60.0678	67.5675	27.6019	42.9536	27.4017	42.9432	9.07538
72.6828	61.4505	64.5263	22.0791	40.1407	20.9181	39.4067	7.96874
65.9001	56.9071	63.0709	24.2185	38.8644	19.9103	40.5108	8.57483
60.8993	53.925	58.9218	20.5933	35.5809	19.5408	38.3273	8.53995
55.6498	51.364	55.7159	23.3674	36.2541	18.1123	39.6854	9.5072
56.9726	51.7992	55.5044	22.8006	34.6247	14.8055	40.5148	5.8661
55.0713	50.6565	53.2436	23.1285	35.3034	16.636	40.2748	4.94878
53.8179	44.0343	51.6056	20.5356	33.1292	16.4251	41.8709	7.03629
42.3457	51.1322	50.7181	21.5764	30.2822	16.3284	40.8906	4.61843
45.9637	42.394	49.0223	19.6432	30.7019	12.6953	38.3486	5.16537
35.0317	44.2125	47.1894	17.2576	30.7092	12.9038	34.4247	3.20868
40.7475	39.4346	43.5861	18.8453	29.2486	10.118	35.3584	3.66911
33.6449	39.8898	44.6177	18.4038	28.6673	9.21997	36.8173	3.2431
34.1114	31.5504	42.8732	15.3201	27.8019	10.0398	32.7274	2.25058
27.9885	37.9002	41.1522	17.2953	24.5532	10.7571	31.6309	2.88537
31.0577	36.2994	37.9093	18.0062	25.6779	9.42258	28.6694	4.35468
28.3238	30.1138	38.2525	14.4496	23.6362	6.0047	29.9469	2.75202
26.3875	31.0296	36.3846	12.8473	24.1544	4.56076	31.1626	1.80119
25.4781	27.1133	36.2481	13.8733	23.2164	7.09383	25.4253	3.75258
24.1241	29.0262	32.2484	13.6854	23.4394	5.89779	26.4576	1.39008
22.1498	23.9902	32.882	11.9714	22.9072	6.86772	25.905	1.25986
23.1853	23.2641	30.687	11.6278	20.4357	5.11707	24.9816	3.09585
21.2724	25.5225	29.4092	13.2323	20.3973	7.80828	26.4243	0.500533
21.5719	23.4785	29.9125	10.2172	20.165	6.00687	24.9862	-1.21078
21.1336	21.302	27.7857	8.91636	19.3482	6.43433	22.8498	0.384619
19.2236	18.1889	28.3334	10.0965	17.8745	5.14193	23.9538	0.775202
17.8822	20.2586	24.325	9.19661	17.5391	6.16985	21.4546	0.173184
15.1393	18.7192	25.0115	8.02783	16.8789	3.13112	23.3199	0.648514
20.2686	21.1007	26.1001	9.71503	16.543	4.52205	18.4506	-1.24336
15.8433	19.9043	23.0553	10.0993	13.9277	5.34549	16.5745	2.00592
19.6193	18.9042	23.5019	7.73349	15.3274	3.9166	16.8727	0.753563
13.2482	18.0932	21.8841	5.24886	15.389	4.35539	19.5303	1.02685
12.8388	18.6383	20.9741	5.82761	16.3358	4.31505	16.6315	-0.4719
12.4579	13.6412	20.9842	5.75256	13.7154	3.3578	16.428	-0.369657
15.464	17.4546	19.2106	4.94997	14.5389	2.496	18.4538	0.450253
12.4597	14.8382	20.9682	4.76132	14.1369	2.19591	17.5387	1.63514
12.1218	10.1404	19.0224	5.31928	13.1077	0.861796	15.0221	-0.732197
6.00973	13.5522	18.6007	6.18592	13.5036	-0.0783385	13.3847	-1.23269
8.09887	10.7766	16.7439	4.0013	11.4964	3.29062	11.9578	-0.416388
9.67747	10.71	17.001	4.43597	11.4369	0.951475	12.7499	-0.990243
6.98877	9.02155	14.8651	4.82478	12.0594	2.29917	13.7093	-0.764836
8.03327	6.64013	15.7192	2.83187	9.98783	0.932809	12.5488	-1.13543
7.3752	11.757	14.7748	3.6482	9.11568	0.861307	11.6205	-0.294677
4.45819	9.51027	13.8556	5.89119	7.9854	0.813272	12.7536	-3.41685
4.75731	8.43716	13.7415	5.41811	7.92994	3.24776	10.2432	-3.77904
5.19501	9.20779	12.9622	0.772711	8.45747	1.22473	9.92089	-3.28429
4.76995	8.7484	11.7187	4.95175	8.86166	2.43835	12.768	-0.174417
2.68989	7.41821	12.2769	3.82492	8.14578	1.15581	11.7219	-3.06917
0.954088	6.1666	10.9433	1.19878	9.04701	3.93437	10.1459	-3.11513
3.51048	7.46759	10.9165	1.98399	5.89411	3.78335	10.0537	-0.840438
4.1809	5.60373	11.26	-0.357571	8.60071	5.36324	8.79097	1.16711
3.53232	5.61982	10.1007	4.11063	8.84522	3.17213	8.99602	-1.29024
2.11714	5.58252	9.04956	2.35647	6.37252	0.273731	9.10169	-2.96766
0.429133	8.06877	12.4478	3.79807	6.94719	0.794933	8.42372	-0.793012
6.11388	7.21395	11.3078	1.95993	7.09259	1.75759	8.11362	-0.915847
1.3546	2.83933	8.74447	1.84168	6.5142	0.695334	7.09532	-3.32077
0.867488	6.54945	7.03289	0.822728	6.50971	3.48605	9.36129	-0.0853819
5.64079	5.61344	7.38677	-0.557531	3.35576	0.15966	7.5484	-2.09945
1.72691	6.68494	8.12323	-0.173307	6.23801	3.59946	6.89728	-0.428713
-1.87204	5.66007	7.04418	1.4039	6.44821	-0.192228	9.49627	-0.31438
1.56425	7.25232	6.07189	-0.0333976	3.24813	2.21413	9.21497	-3.09801
1.59958	3.08194	6.68418	0.631858	5.00851	1.44971	6.49693	-1.71502
-1.3572	1.87678	6.46867	1.32589	4.43192	-0.880891	8.82958	1.73445
-0.32311	4.13751	6.40563	0.688313	4.00544	0.0805492	7.98352	-0.567565
0.107029	4.74763	6.66407	0.488106	4.79248	0.126812	6.7454	-0.870614
-0.152386	1.87148	4.82959	0.582754	4.658	0.415674	5.78303	-1.49389
0.847151	0.546565	5.84011	0.457539	3.64671	-0.433752	7.69939	-1.43731
0.219262	2.06387	4.83175	-2.01614	1.76616	1.04049	6.96514	-1.54602
2.13175	0.416628	4.49014	-0.0541464	2.62	0.494131	3.84851	-1.47416
0.663384	2.87914	4.1036	-0.921429	3.90239	0.780805	6.47562	-2.92848
-1.61541	3.11171	5.3498	1.02582	4.38933	1.19294	4.15453	-1.45878
0.660161	5.15612	4.57101	0.288487	5.02047	-3.01512	6.8661	-0.503755

## Sheet: Fig. 2d, Tail, Mono
cell_001	cell_002	cell_003	cell_004	cell_005	cell_006	cell_007	cell_008	cell_009	cell_010	cell_011	cell_012	cell_013	cell_014	cell_015	cell_016	cell_017	cell_018	cell_019	cell_020	cell_021	cell_022	cell_023	cell_024	cell_025	cell_026	cell_027	cell_028	cell_029	cell_030
0.509961	0.982137	3.16792	1.48872	-0.750367	0.820259	1.84404	0.985447	0.743636	-0.135156	1.13725	-3.37694	-0.498155	-4.24794	-4.02797	0.947026	-0.83646	-2.30791	-3.48005	-2.51713	-2.09558	-2.04581	1.48608	3.47318	-0.741709	-0.872178	-1.64355	0.26077	-0.0409158	0.817062
-0.633685	-0.463951	0.771466	0.00696185	0.508497	2.13243	-1.3456	3.36988	4.91209	-4.05957	-1.38522	-2.56162	-0.296052	-7.26236	2.28598	4.03153	-3.46375	0.20756	-3.08364	0.688259	0.0201775	2.55591	-0.97676	6.57788	1.15423	-1.49455	2.99922	0.216017	-3.58588	-3.02374
1.00194	1.07265	-1.41156	2.91085	2.11448	2.83803	-3.9811	1.07188	-0.0638953	2.69107	-0.317249	2.99445	1.1471	5.32314	0.465055	5.5139	-1.35042	2.06598	1.01488	0.804786	0.55947	0.509435	1.83911	1.35319	1.61283	1.17576	1.04124	1.20597	2.37552	1.42528
-0.110693	2.27539	2.0676	-2.02583	1.21948	-1.38049	4.13179	0.651328	-2.45831	0.688143	1.71082	0.816467	-1.46971	-2.96418	-0.0639136	-1.11413	4.42411	-0.0692876	3.91918	0.917705	-0.765845	1.85933	-2.15464	4.05831	-0.240785	-2.99183	-0.652579	3.20671	3.14581	0.875009
-1.90807	-0.237247	-1.34642	3.34976	4.12975	2.95942	1.5825	2.53794	-0.493192	1.21157	2.83261	2.89661	0.55054	3.15217	2.82754	-1.16392	-5.38292	1.61507	1.62695	-0.499	-1.35028	2.02649	1.46041	1.82434	0.747154	-1.28582	1.51621	0.409329	3.58737	1.87845
0.273877	-2.20193	0.260346	2.66917	1.4482	-1.61785	-1.09186	1.95497	-1.44028	-5.55787	-1.39063	-2.53637	-0.494794	-2.55502	-2.53744	0.230195	2.21557	-1.78951	4.48657	1.77109	-0.277128	1.30633	1.37354	-0.866885	-0.278908	-0.69419	0.786828	-0.298	1.53581	1.27735
2.05552	2.8862	-1.01448	1.4343	1.15188	0.965284	-6.38231	-1.50864	-1.81487	1.68417	1.48678	2.25817	1.02307	6.32936	1.51436	1.81144	0.0817911	3.6655	-0.97201	-0.319713	0.432873	-0.513232	0.16809	0.403206	-1.35716	2.55523	-2.10579	0.593082	3.60026	-4.45451
-1.13675	-0.121481	-3.21488	1.17657	-2.53874	0.340867	-3.16713	-0.413879	1.28106	-2.54398	3.21475	-4.04188	2.82279	-0.104178	2.59513	-1.3812	0.0931555	0.327938	-0.214266	-4.71891	-0.0257917	-1.78787	-3.03897	-1.93621	0.201027	0.846139	1.07568	0.0605991	1.88112	-3.62116
-0.792458	-2.29615	1.34099	-6.01523	-1.55561	0.922361	-5.06844	-2.9271	-4.54535	-3.97743	-0.366241	-0.921051	2.17105	6.69587	1.3277	-1.96471	0.917654	-2.31919	-3.09804	-0.0413548	-1.53826	-1.10247	-3.24639	2.21901	-0.320067	-0.590177	3.61706	1.19578	-2.32775	0.917026
-0.437634	1.62248	-0.44477	-3.09391	-2.11054	-2.41516	0.400509	-1.93766	-3.46333	0.420336	-2.44463	-2.40595	1.23264	-2.89651	1.30297	-0.927178	2.14893	1.11345	5.58545	1.37464	0.491121	-1.38084	-2.16491	-1.22628	2.41674	-1.62053	0.851729	0.719995	-3.45869	-6.75781
1.0825	-0.401222	1.23962	2.22025	1.6311	-1.9572	-1.57093	1.68128	-0.795953	-7.37024	-0.566816	-0.990242	0.769349	-4.05278	-3.46095	2.30538	-4.02991	1.272	-1.78602	-4.58713	-0.0665361	-0.96993	-1.12057	-0.984874	-0.146948	-3.19486	1.20374	0.429796	-0.0123287	-2.70793
-0.0935946	-0.848271	0.0400642	-3.0227	-1.32005	-1.26148	2.52601	1.21337	6.15635	1.38823	-1.30793	-2.59477	-0.46534	4.65688	3.82668	-2.92309	-1.53511	-3.46858	-1.70191	-0.442443	0.050318	-2.6686	0.601265	-2.18171	0.840319	-2.48339	-1.44527	1.07323	-1.7082	-4.60902
2.78136	-3.30478	0.701581	-3.79742	-2.48464	2.09747	3.98197	-1.56238	-0.261716	0.0113436	-1.81826	0.0922617	2.70428	-5.49063	1.76779	-1.71821	2.77398	-2.17709	0.590683	2.21199	-0.561623	1.32636	1.9004	0.58165	1.39529	1.80732	-0.190286	-0.894842	0.406388	4.3407
-2.36989	1.76001	-1.23434	-5.2256	1.76474	1.47795	-2.17479	1.58733	-4.15456	-4.23936	0.320283	0.454898	-2.06544	-4.79206	3.37498	-0.439484	1.15917	-3.35591	1.33521	2.93721	0.144804	-0.630588	1.31053	0.182348	0.0444834	-0.915002	0.361942	-0.0879173	1.52096	-6.11725
1.4336	-0.466571	-0.558969	3.65147	-3.09235	-4.60546	0.804548	-0.175264	-0.734652	2.82014	0.392985	-2.0872	0.213455	4.4587	-0.270238	-4.19077	-3.7352	1.04982	0.547879	1.41967	-0.426938	-1.15777	2.11769	-0.988708	-0.550713	0.59494	-0.252232	0.422835	3.39066	-1.29981
-1.00805	-2.07789	-0.0102985	-0.596552	-0.907555	-1.08895	-2.7379	-1.25234	-0.0623039	8.6421	-1.15403	-0.846694	-1.24754	5.56565	2.26422	1.55468	3.46231	4.01696	-1.62882	3.24646	0.106484	0.529965	-0.392567	-1.36467	1.18282	2.93111	3.16692	-2.34106	-3.01896	0.349688
-1.10668	-2.63703	-2.63235	4.2714	-0.501555	1.96013	1.96644	1.82079	-1.79404	0.756599	-0.902402	4.98022	-1.29009	5.79793	-2.14987	3.39814	1.29744	-1.89377	1.55621	0.668003	-0.343645	-0.267258	2.1027	-0.385714	0.591482	1.22295	-0.407375	0.25127	-0.962883	7.93626
0.737781	-1.02248	1.69918	-0.0987242	0.221846	-2.24363	-3.57316	0.81875	0.721657	-0.552677	0.0665231	-1.82582	-1.09882	-1.38467	-0.570666	-1.45076	1.25022	2.18152	-5.89951	-5.26167	-0.382726	0.34904	2.82606	-3.17734	0.0512913	-2.02676	0.291663	-0.508767	-3.26798	0.668247
-1.3745	-0.316099	2.16515	-0.656588	-1.27818	0.256834	8.02578	-1.91936	0.05707	0.832457	1.57068	-1.29231	0.331114	-1.16758	-1.79497	-2.09627	-0.431429	-0.283542	0.167497	0.488742	-0.316389	2.26914	2.6726	0.0290989	-0.180503	-1.23765	-1.84194	0.26031	-0.107472	-0.744838
0.248357	5.01182	-1.32278	1.20728	-1.85811	1.0452	-1.72518	0.555041	4.38713	1.05747	1.03635	-1.94012	1.40321	3.02627	-0.556323	-2.01787	0.384826	2.23525	0.145717	1.91708	0.841906	-0.798178	0.0317132	-2.46144	0.802056	-1.09841	-1.3756	-0.289996	0.55347	-7.18682
-0.969064	-1.90203	1.625	0.804769	0.343678	-1.66187	1.6678	-1.57787	1.69393	1.17537	1.47615	3.0119	-0.148998	2.85812	-2.13802	1.99102	3.94083	1.25281	0.380658	-1.84121	0.736593	-0.351478	-0.944369	-1.71588	0.266306	1.11894	0.175717	-0.466065	-0.663166	-1.81776
0.366655	0.284815	-2.3912	-1.30382	-3.4047	-0.371683	-2.11983	-0.738423	-0.451551	3.01614	-0.937617	0.0662647	-1.80019	1.1754	-0.782657	1.72984	0.200614	-0.461127	1.13552	1.1699	1.2864	-2.43657	-1.75377	-0.732401	0.277343	-0.561786	-0.918143	1.18585	-6.69161	0.905811
1.05074	-2.54415	0.349054	-1.15912	0.552796	3.78564	1.33908	-1.63404	-7.80901	-7.22854	0.0841156	-0.981078	-1.26818	2.61362	-0.973831	0.426045	2.58174	1.4253	-0.907749	-1.17871	0.653047	-1.09841	2.24927	2.00428	-1.14351	1.6231	-0.873107	-1.12235	-2.04471	2.50414
-0.659427	-1.52667	-0.695166	-0.337301	-0.581355	0.99415	2.47504	0.210795	5.36918	0.886417	-1.31629	3.30878	-1.25033	3.70424	-2.95662	-2.51895	-0.616439	-1.85228	1.1099	-1.13116	-0.216859	3.09834	0.289886	-0.264926	-0.368654	-0.475451	0.455181	1.55616	2.4327	1.2369
-0.230404	1.27889	3.78122	-0.425906	-2.40206	-2.13595	-2.37609	-0.47092	-0.163163	0.544572	-2.36445	-1.14691	-0.347974	-0.401647	1.66687	-0.222441	-5.33368	0.0736545	0.569857	0.482847	1.03813	0.432174	1.06601	2.53342	1.18008	2.6607	-2.12778	-0.40752	-2.56345	2.93196
0.321134	-1.54634	-0.570628	-4.76877	-0.80189	3.83464	-6.36294	-0.895816	2.32729	-2.06587	1.66687	-0.333147	0.268014	-1.83617	2.04781	3.54935	-0.461106	0.927887	0.188669	-5.67259	-0.417373	-4.64073	-0.968254	-0.437564	-0.744221	-1.20026	-1.32889	0.49478	0.593922	-3.12922
1.53174	6.43396	2.48549	3.57786	0.460864	-1.48397	-2.87427	-0.866767	-1.2848	3.3565	0.301469	-0.132499	-0.91814	-8.59984	2.32483	0.783512	-3.8519	0.572896	6.23111	-2.16875	0.782286	-1.11761	-2.38108	-1.21125	1.26512	2.47318	0.273899	-0.506632	1.27632	-1.95739
-1.72427	-0.0563228	-1.37169	0.184647	-0.836977	1.29588	0.861274	2.13441	4.17392	-0.253972	1.45589	-5.00165	1.86485	0.537699	-3.54215	-0.765771	-1.71124	-0.629643	-0.512223	-0.219638	-0.756464	-1.21061	1.42219	-3.13658	-0.814468	1.49851	-0.686253	0.122609	-0.266444	0.216881
-0.517004	-1.01286	1.65389	-0.14048	2.87409	-1.06434	-2.15783	1.52908	-0.230866	3.52389	-2.28436	-1.76395	0.740388	-3.03434	-3.13682	1.57584	0.641452	0.229066	-0.907852	-1.07684	1.31783	-1.36789	0.746567	-1.20349	-1.74263	-1.96576	-3.67949	-1.68264	-3.05035	1.39226
0.614391	-2.20676	-1.2944	3.34824	-0.533731	-1.52083	-2.62432	-0.00993496	3.31222	-2.47725	0.532772	-1.28022	0.253819	-0.997342	1.7232	-3.38479	-4.6276	-0.548232	-1.28458	-1.84502	0.245321	-1.31759	3.37812	-1.60334	-0.856099	0.982841	-1.05746	1.33164	-2.12579	-0.473259
-1.28201	2.79413	0.463403	3.70315	-2.87701	3.01553	3.18988	0.057206	11.4755	2.56021	3.94515	-3.00918	-1.60039	4.31031	0.115324	1.78159	-1.63671	-2.95602	-3.3869	-4.17419	0.5486	-0.249779	1.93957	-1.17485	-0.705731	0.77142	-1.13768	-0.390354	0.821027	-2.08397
-1.05022	-2.79438	2.22509	1.19156	-1.71269	2.76276	-1.23113	4.3386	-1.69945	0.252033	2.34903	0.5687	-0.109561	2.91864	-0.853186	0.828603	-3.08173	-0.778136	1.30428	1.78192	0.794002	0.0509889	-1.32746	-0.424844	1.17848	-0.199473	-0.107476	-0.58715	-1.51551	3.969
2.32769	1.01982	4.67632	-0.158554	-1.39388	2.36915	1.56696	-3.61845	-4.59314	2.32818	-0.813713	1.57433	0.450279	-7.00471	0.144919	1.05527	-1.45265	-1.45336	-0.822132	-1.94083	0.528178	1.60658	0.501497	0.00591971	1.45376	2.33978	-1.96875	0.51801	-0.484331	0.237075
-0.940432	-0.036177	-2.24072	3.23439	2.77437	-1.09144	-4.0913	0.926894	1.99806	-4.87066	-0.0957298	-0.765105	-0.924067	-0.266377	-0.913776	-2.35998	3.73225	2.33578	1.46299	-0.23977	0.264659	0.128131	-0.586852	-1.26588	-0.394406	-3.24595	1.30292	1.31149	2.56357	-4.70364
-2.23712	1.1534	0.565746	-0.224817	2.56837	1.05583	0.602467	1.15184	-8.36166	7.26023	2.53029	3.69918	-0.573745	-1.19774	3.41855	-4.13519	0.775066	-0.714629	2.3573	0.489431	0.250773	2.00969	-0.156036	0.608289	-1.01975	-0.943804	2.65178	-1.06048	1.17666	3.04774
-2.30323	-0.700423	-0.677827	1.40175	-1.03673	-1.03383	0.952147	3.54278	3.34269	2.36084	-0.232661	3.01078	-0.299141	0.793473	4.09751	1.64775	-0.395673	1.54127	-3.23345	-2.14685	0.734027	-0.814521	-0.0640224	-2.75581	-0.392996	0.446873	-2.54507	-0.182532	1.59021	7.67432
-2.05853	-3.04319	-0.154618	-4.82012	-2.25227	-0.555601	5.36859	-1.484	0.0428251	-2.33949	1.01225	-3.1847	-1.83932	2.6964	-3.18859	0.852027	-1.03962	-1.87645	-1.74952	-0.599814	-0.526717	-0.511405	-0.806277	3.47469	-2.11677	-1.81185	0.146093	-0.0161776	-1.22378	-3.33707
1.16189	-0.75545	-3.89315	-1.52182	0.576773	1.20296	4.08905	-0.780758	-6.39549	1.71261	-2.38102	0.87703	-0.90017	-3.2047	-4.3392	-3.31521	-3.28331	1.1884	2.87224	3.87033	0.981627	-0.372472	-0.704103	-1.87493	-1.60741	2.14817	2.70996	-1.49508	-1.48676	4.02922
1.28462	1.69952	-0.183904	0.340907	3.43342	-3.17265	-0.175003	-1.36494	-6.37879	2.18111	1.40611	1.3411	-1.11846	-2.3295	1.51942	-1.07487	2.16122	1.18957	0.0990002	5.91861	-0.548614	-0.88242	2.0599	0.878585	-0.609144	-1.07268	-0.356462	-1.37789	1.59257	0.148014
0.848912	2.85748	-0.268926	3.8841	-0.0453663	-2.66293	3.92413	-2.67373	2.90273	7.06654	-0.475417	-2.64816	-1.50344	5.83074	2.29825	-1.69332	0.333463	-0.62827	0.676707	0.318683	-0.0640996	-0.0212971	-0.678278	2.5762	-1.26553	0.545946	-0.145758	0.071871	0.718366	0.286345
1.43387	2.35039	-1.09265	-3.4524	2.31153	1.79	9.83145	-1.6904	-2.96032	-1.61798	-1.31208	6.77999	1.26529	-2.29892	0.389078	-2.1406	2.89651	0.785173	6.88181	3.4146	-0.369212	1.11783	-1.76298	-0.282471	-1.38423	3.49807	0.872156	0.373014	2.40499	2.96227
0.777854	-1.30491	2.24051	-4.38996	-0.972074	-4.63716	-6.36093	-0.46743	0.919437	-6.97959	-4.95935	1.87861	0.836671	4.17934	1.21313	0.58691	-1.17406	1.22442	-0.358008	-4.83745	-0.217963	-1.96065	-1.03205	-0.0832405	1.31172	2.50775	-2.04007	-1.67769	2.70021	2.30054
1.29023	1.90268	-1.93089	3.41398	1.78322	0.518255	2.28205	-1.2697	6.36171	1.49575	-0.640551	0.404385	0.420657	6.55776	-0.0345762	-1.99818	1.14166	-2.72154	4.21111	2.79987	-1.46328	3.35115	-0.676639	0.116493	-0.138736	-1.41594	-0.418412	-0.211089	3.84132	0.551361
0.475931	1.70459	-2.95217	2.31482	2.79871	1.95648	-3.17382	-0.61798	1.17036	-0.0629248	0.714418	1.10892	-1.00003	2.35532	-2.08684	-1.41009	2.5803	4.04661	0.786009	5.62611	1.34843	1.17921	-0.87439	-0.51497	0.875298	1.11751	-2.22307	0.224127	0.345126	1.98046
-0.689402	-0.785965	-3.89584	-0.207515	1.0118	-1.75547	1.32405	0.634126	2.47753	-5.17237	-0.417871	-0.472422	1.09075	-7.31773	0.789557	3.01405	-4.67739	-0.916083	-4.6202	-2.08836	0.848649	2.97738	0.858913	-0.151259	1.75129	4.62317	0.827196	0.40818	7.03758	4.88776
1.23837	-4.63577	1.17894	1.12756	0.140116	0.654942	-3.43596	0.00073829	-1.24614	2.18861	-1.49243	0.750347	1.21647	-1.05018	1.99408	-0.216027	2.3012	0.613676	-3.99352	1.46249	-0.102067	-2.19142	-2.60271	-0.0748135	0.752693	-0.133414	1.61295	-0.989286	-1.60716	-0.31423
-1.29258	1.42144	2.07407	0.507558	2.40762	-1.0781	3.33633	-0.256687	-1.4011	5.14012	0.872022	0.221057	-0.822762	-3.7049	-0.296722	-1.09534	1.93999	-0.0887674	-7.54963	5.90959	0.110818	-0.104339	0.843187	-1.31239	-2.12865	-3.20897	-1.08795	-0.895482	-4.51071	2.43169
-0.0708447	0.425209	-1.3038	-0.155112	-0.61002	-0.753278	0.82254	-0.492853	-0.700767	-3.82309	-0.816943	2.82664	2.29487	-8.9906	-2.8043	4.55328	4.64743	-3.5136	-3.37002	-0.604765	0.121013	0.553342	0.155908	2.00316	0.384493	-0.516308	2.81512	2.0029	-0.312743	-5.46465
0.473373	1.35352	1.33797	-2.69235	-0.964564	-0.399813	1.53839	0.360852	-2.30159	-2.39474	0.0730051	2.93867	1.07322	2.41882	-0.16456	1.69442	3.38808	-1.52223	0.0113404	1.08628	-1.85415	-0.81605	-1.68313	-0.947307	-0.14972	-3.67628	-0.738099	-0.965981	-3.2725	0.414531
1.67424	-1.04404	-0.00218658	-3.13138	0.59569	-1.10332	-0.633004	-0.528001	2.23392	-1.52997	0.00530779	-0.719795	-0.793038	1.19676	-3.65074	1.85656	0.637326	1.1676	3.30531	-2.62301	-0.550006	5.55097	-3.304	1.83879	-0.336859	1.44385	2.59933	-1.45135	-0.781883	-0.789278
2.85106	-0.656777	-0.697901	5.58767	-0.139953	-1.47764	-1.13856	-0.308295	-10.2326	-3.55111	-1.71233	-1.82933	0.701022	1.47893	1.18014	3.53804	10.1103	1.71806	1.50714	0.220009	1.54262	-3.80811	-4.11926	2.18025	-1.20041	1.21483	-0.206464	-2.06473	-0.488954	0.380039
0.741363	-2.79679	-2.18608	4.62671	-2.49265	3.02116	1.93742	0.476859	0.356503	0.192275	0.45527	-0.20473	-2.56412	-4.45588	-1.58943	-1.92053	-3.04566	0.908018	2.86565	0.249925	-1.15491	-0.397672	-3.983	3.07653	0.669872	1.46664	-0.288943	-0.535289	4.08737	-0.704492
2.32296	-2.73788	0.743643	-3.47152	-0.62501	0.879621	-1.31725	-1.54629	3.7371	-0.57304	0.538615	-1.36921	-1.40227	0.811615	-0.984135	0.870979	-1.1006	-2.03326	-4.37057	5.70501	1.09312	-0.713089	1.20515	-0.66833	-0.125513	1.72719	-0.934416	-2.02448	-2.80337	-0.525109
-0.672999	-2.47412	-0.888451	2.56518	-0.659265	-0.501258	-1.33292	-3.31774	-6.18381	0.987597	-0.933419	0.458888	-2.43258	-1.09538	-1.07515	-0.128157	-2.02192	-2.50432	-2.54883	-0.0753796	-1.52316	0.743483	0.70095	-1.75575	-0.977322	-0.886083	0.514695	-1.4956	-3.33172	-0.297348
-2.49698	-2.28175	0.335836	2.618	-3.7663	2.93054	-5.94006	1.62914	-7.73965	0.0877037	0.02442	-2.73545	0.349741	0.293369	1.2369	-0.639114	-1.80659	-0.443506	-0.182264	-3.39313	-2.20932	3.32697	-2.50544	-1.98585	-1.98819	3.21449	-3.49265	0.757536	-0.878777	3.29481
-1.76628	-3.80645	-3.45596	1.58014	1.06538	-1.56078	-0.201464	3.42688	-3.78167	1.23601	0.678478	-1.36352	1.39997	-2.32572	-1.61793	3.22014	1.86392	-2.50975	2.91306	-1.78215	0.0344748	1.96771	-3.49308	-0.251385	-0.396397	3.6872	1.41921	-0.425174	5.71136	-1.84132
-1.35147	-3.37565	3.18091	-3.1318	-1.93278	0.319845	1.73592	5.66378	-0.721152	-1.56876	1.22567	1.1558	2.89901	-3.14521	0.138956	-0.110298	3.54896	-2.1964	-2.11394	-1.33723	0.970739	0.30514	-5.13136	-4.72685	-1.40376	-0.434789	-3.18933	0.69824	5.97884	0.705671
1.30869	-3.65168	2.65357	8.74609	-2.63768	3.22943	-2.7327	-0.717585	-3.32502	2.86922	3.84059	-5.26135	1.89075	-2.22859	-0.903429	-0.556079	1.24561	-2.94074	-1.41723	-2.90647	3.1448	1.35054	-1.73521	0.18275	0.0513969	2.91593	-1.52171	-1.45821	8.393	2.12122
0.541094	0.47985	3.21159	1.45463	0.100613	8.26327	-4.65216	-2.02895	-3.24326	1.42657	4.7137	-1.80285	1.51595	11.5995	0.428349	-2.679	7.95095	0.559185	-0.643415	-2.31063	-0.0293893	3.39273	-4.139	-2.12952	-0.0761952	-0.91426	-5.50894	0.206768	3.93515	0.0816021
-1.42224	-0.312801	2.51366	-1.39122	-0.759349	7.1823	-4.95569	-1.01223	-8.12177	0.13708	3.41083	-5.16895	4.93346	-1.57341	4.69595	5.06729	5.7625	-7.67177	-4.58273	-9.6682	-0.410017	-2.55869	-3.46279	-3.48056	1.67859	0.293093	-1.66297	-1.29034	5.23269	1.88075
0.408244	1.88	-2.59447	-0.531482	0.031173	6.15518	-1.81241	1.61699	-12.1122	3.99016	5.39921	-3.17884	-2.00783	-0.0983379	3.68734	1.05058	12.0083	-1.73996	-0.974311	-3.67653	1.41392	0.687767	-3.10204	-0.10132	3.89414	3.25129	0.0993564	0.0754843	6.95255	-1.3289
1.50508	2.91354	-1.49831	-1.80921	0.721158	4.81572	0.459052	-2.96774	-10.3659	-2.67751	2.00813	-6.00975	1.30053	-2.17661	4.66347	-4.02289	13.7947	-0.816855	-1.96763	-4.90288	0.496494	2.14175	3.45898	1.15807	3.79997	-0.912665	1.6706	-2.02514	-0.136902	6.43633
0.463573	3.13809	-4.93209	-4.56822	1.96458	6.60197	1.58892	-2.98463	-2.4847	2.18981	1.2427	-1.00139	2.97652	-2.69346	3.77151	1.83236	6.47386	-2.47102	0.754344	-6.00177	-0.846433	2.79566	1.18152	-2.06439	4.18139	-0.978241	3.46743	-1.19283	-3.75512	-2.35726
-3.26506	3.68361	-0.712156	-10.8983	0.802969	10.4067	-2.73113	-6.31346	-15.2389	0.316516	-0.968451	-2.81973	0.0376908	-4.92306	9.96731	-0.21282	9.84154	0.518723	-1.29191	-2.10029	-0.325517	5.58602	0.351417	-3.30405	3.7669	1.29994	1.6481	-0.783217	-5.95497	1.57891
-5.31274	7.43399	-6.51062	-13.5974	-4.94039	3.66229	2.83872	-1.82441	-10.292	4.13884	1.61293	-2.33802	1.58965	-5.48377	6.67387	0.883841	5.5539	0.165234	-0.232285	2.01955	-0.338976	3.08574	0.280872	-1.584	3.60388	-1.04966	-4.17231	0.268162	-0.814323	-3.88234
-4.96524	7.37018	-4.93027	-8.037	-1.68072	2.01004	3.29213	-2.41817	-3.57765	1.09458	-0.392465	-3.28923	3.13322	-0.39399	8.85972	-0.0459522	7.09653	3.70051	3.21084	2.67282	-1.54323	2.77976	8.17257	-3.30301	1.9634	-2.4447	-3.06065	-2.94597	-5.25087	-1.59961
-5.13886	10.8884	-6.72107	-8.33795	-2.71439	3.33439	2.16333	-0.13078	-0.546056	-0.59042	2.14897	-0.122584	1.22254	-8.90562	11.2361	-0.464217	3.89516	-1.62106	-4.16688	-5.11816	-0.124136	6.0837	2.60424	-1.1375	4.52346	-0.409027	-0.515552	-0.760297	-1.0461	1.73262
-4.93317	4.00591	-5.55233	-5.51726	-4.26468	7.07218	-2.48231	5.58992	2.353	-0.535911	3.28779	-0.435462	0.840863	-9.73013	7.55529	-0.416434	6.91993	1.49304	-6.12222	-3.16374	-0.175495	3.73323	-1.09835	-2.74844	2.3556	-2.54871	-1.5557	0.201396	3.52157	5.28947
-6.42266	2.90363	-4.6429	-5.32303	-1.84968	8.83986	-4.7193	-4.26387	-1.06703	-0.553137	2.44051	0.663537	0.0446856	-12.8161	5.46513	0.171644	8.61673	-7.56384	-3.09291	-1.95697	-2.82351	0.0468688	-1.41132	-3.40919	1.94795	2.52768	-0.0809293	-0.516015	0.553331	5.03557
-2.50502	2.76975	-7.18654	-7.0277	-1.25755	7.16977	-2.5311	-2.69224	-2.99475	6.23555	2.40139	-1.069	4.23204	-14.6121	3.28651	3.2831	8.21295	-2.91435	4.43295	-0.581314	-1.9882	3.54942	-0.103928	-5.22208	0.765298	1.30105	2.13624	-2.39627	2.04177	5.4193
0.564119	3.26305	-8.94419	-0.52792	-3.84149	6.74129	-3.00218	-0.781584	0.0332621	4.15587	2.67086	-1.78202	3.44837	-8.4633	7.6143	1.11405	2.5676	-2.42876	1.93381	3.90548	-1.02013	5.8116	0.503808	-5.7341	1.99836	2.55508	3.31796	-4.56642	3.28499	2.89999
-4.72524	6.52677	-10.154	0.0487423	-8.7237	8.28463	-0.747507	2.98513	1.70327	1.11718	0.753558	-3.29193	5.9417	-2.646	0.322579	0.590182	7.95642	0.776464	0.591994	-2.41812	-2.35652	4.50941	-2.10451	-7.83932	4.39149	0.091032	4.75389	-3.81632	6.25295	4.2727
-7.72438	6.48612	-8.8116	-1.08096	-3.75636	7.51443	-5.33883	4.7377	-2.21793	9.68256	2.9004	-1.08149	4.9289	-3.33973	6.69086	-1.88524	5.42111	-3.32467	-2.20021	5.99721	-1.42572	6.92201	-2.1132	-6.41851	1.3757	2.88737	6.24042	-0.796757	4.29344	6.85023
-7.97079	11.0422	-11.8588	-1.04304	-4.11888	8.87805	-6.40633	5.56823	2.72392	-0.880689	-0.440796	-1.86	3.91232	-1.23052	9.02281	0.61784	13.7035	-0.257902	0.581213	2.38648	-2.0614	4.33123	1.05345	-3.01382	0.782056	-0.0651264	0.557418	-2.2631	3.30486	11.1999
-6.57035	5.67026	-8.57644	-2.05639	-7.07912	8.25859	-0.993704	-3.27169	3.32322	4.10536	-0.0548966	0.567364	2.95854	-8.51668	1.47171	0.538673	12.2311	-1.40056	9.88679	4.97414	-2.12158	5.6442	4.40249	-7.21678	2.47368	4.19474	0.288125	-1.33473	4.23295	8.12138
-5.99562	6.19095	-7.26607	1.5523	-4.29466	3.72107	-1.715	4.84789	-0.740005	-1.83371	3.8814	3.26525	3.5826	-1.46824	3.77574	0.350677	13.682	-3.82587	2.00436	6.61249	-1.98601	1.71983	4.68387	-1.92759	4.72398	2.82791	-0.944699	-1.64337	9.07689	12.4716
-3.96998	13.6875	-8.08179	-1.31691	-2.92821	3.69585	-10.6129	-1.66474	-4.03993	2.78219	-3.07505	-2.74041	6.18516	-6.88517	1.66416	-2.41604	12.3044	-2.66703	5.27026	1.29233	-4.23107	2.60078	-1.12839	-3.85892	3.38811	2.79697	1.19384	-4.74747	10.2649	12.4402
-5.69634	6.89069	-8.72916	1.60255	-2.26283	7.40994	-10.1226	4.70834	7.03177	-0.149685	-2.35201	-0.76366	9.24373	-10.1942	8.52229	-0.599394	14.8725	-2.49218	6.63226	6.82723	-4.1368	7.40859	4.03486	-6.6495	1.2265	1.63717	0.956962	-4.50176	4.78372	7.03938
-7.3154	8.69863	-5.63948	2.87122	-1.07772	6.53797	-9.46179	7.71175	4.19077	4.27634	-1.84271	6.58668	8.09169	-2.5409	2.34216	-2.58152	7.67539	0.679803	5.52778	4.3331	-3.94482	4.83127	2.34223	-8.7236	-0.94724	2.4954	-1.82127	-6.37173	7.80338	14.3448
-3.83339	13.1288	-6.36585	0.613923	-2.03449	8.14597	-6.88123	7.38905	1.53375	1.47446	-0.184632	4.84362	10.2686	-10.7852	9.41676	4.79547	1.19351	-3.30999	2.33874	0.433412	-4.49124	3.53132	4.46277	-6.77555	-1.57874	4.57074	-1.5406	-3.92877	5.50047	14.0677
-5.26705	16.7272	-4.428	2.24614	-5.90815	3.21752	-6.15741	1.57001	-1.22176	5.81884	2.84403	6.63328	5.94689	-4.39611	6.15281	-1.88286	11.6867	-6.83632	4.57919	-2.64016	-3.97747	2.60776	0.131619	-7.56352	-3.0083	2.50182	1.2676	-5.32501	5.50773	16.4908
-6.90638	8.86907	-9.82987	-3.69619	-4.03194	9.28831	-4.24857	0.84436	8.30663	3.89313	4.05905	6.60119	7.51998	-2.02564	0.696783	-1.01527	7.67601	-3.93251	7.89366	-3.16654	-3.84939	6.14425	-0.905232	-8.29376	-1.8317	6.475	-1.43989	-3.23793	2.32662	14.1649
-6.48246	8.51669	-7.87219	-3.38056	-2.89996	3.76648	-6.84766	1.41645	5.3675	8.57357	0.0137906	1.59685	6.79774	-3.79467	-2.65518	-2.39274	9.18043	-3.48452	0.343744	-1.20147	-4.04682	3.48525	2.02672	-6.98344	-0.911663	3.4608	1.993	-4.66372	5.78582	13.9838
-7.47223	6.93029	-8.46376	0.898537	-0.8076	1.88157	-3.61248	1.68599	5.17606	4.31731	4.23493	4.47856	7.33511	-2.95458	0.198683	-4.03331	6.02	-5.93463	-0.336993	-2.34166	-3.55473	5.6718	0.611034	-3.01113	-0.287279	6.24137	1.26184	-5.51073	5.70995	14.2737
-4.19653	10.0434	-8.71722	5.28071	-1.46036	5.33772	-3.06975	4.98551	6.83625	6.42859	2.68681	7.78971	3.40964	-0.887724	0.248839	-1.37977	5.51491	-3.67745	9.41229	2.39697	-3.59674	4.46673	2.807	-7.92524	-2.86585	7.62812	1.41782	-3.96997	7.36862	20.9194
-4.86117	13.6889	-10.8167	7.76543	-2.15732	6.42084	-3.23114	-2.64345	3.8444	11.4163	4.12991	1.93145	4.43096	-4.34219	6.68277	-5.06096	11.6973	-4.51597	7.1447	0.641453	-3.52491	11.3043	5.03305	-10.0616	-1.18407	6.4144	-2.02484	-3.99263	1.68497	23.5527
-8.86952	9.64711	-10.6351	3.96208	-4.31231	3.8218	-2.75587	6.28211	2.24698	13.5006	0.261287	6.19527	4.73914	-8.2022	3.83298	-3.25146	4.98587	-1.51501	7.363	8.49417	-4.41817	6.40036	7.06805	-7.68105	-2.28165	8.92409	-1.99655	-4.88474	2.23262	16.7428
-7.72372	9.46578	-8.86428	9.80721	-7.59387	0.915328	-1.29755	-0.838975	9.22127	12.3964	2.15292	3.79572	7.14559	-1.29438	5.25994	-1.63523	11.8263	1.79713	10.6066	7.05208	-5.08077	9.91155	4.05803	-7.10916	-1.6314	10.4631	-4.29357	-3.40144	1.91193	16.4467
-9.0035	13.2217	-6.38898	6.16354	-5.93298	5.58132	-3.45769	1.87532	20.5392	12.2908	5.80643	0.710822	5.09035	-3.56026	6.71337	-3.35459	10.9919	-2.58275	14.2075	7.08317	-3.47069	7.01982	5.47043	-4.82805	-1.22124	10.5873	-5.3329	-5.72267	1.75502	16.3594
-6.92817	11.4992	-11.2932	5.76652	-0.585499	2.40579	-5.41532	6.11754	6.49404	9.26507	1.5757	8.53088	2.99895	1.23946	6.37925	-3.60912	14.0301	-3.56196	15.2794	2.56672	-3.27652	8.83197	6.98238	-4.09496	-0.702733	11.6894	-5.34963	-3.73669	3.50346	19.6982
-9.16682	10.6297	-10.8741	8.22869	-4.37987	3.47851	-4.11024	2.72337	7.23257	16.2464	3.47716	4.54951	2.73767	-0.228903	3.90671	-2.15639	9.57475	-2.58342	11.0594	8.18866	-3.967	7.34784	9.115	-2.99699	-2.977	11.8613	-3.49319	-6.34686	8.67461	23.7861
-5.83016	11.2924	-8.42213	6.27608	-5.51085	5.47621	-4.31148	8.94102	12.05	13.622	4.393	5.61131	2.71613	-5.07416	6.27863	-2.41483	7.58214	-1.32425	10.2897	9.38644	-3.023	9.2728	6.34728	-6.41138	-4.52697	11.4092	-6.29346	-8.46462	7.29501	13.6011
-7.203	13.3958	-12.4916	5.86996	-5.35736	6.20481	-8.11319	7.83407	9.07803	14.3769	3.03062	5.91468	7.06161	-6.26823	2.93475	-3.06057	5.67753	-2.63848	9.49671	4.73656	-4.33072	6.51285	5.22299	-3.35306	-5.3174	13.1116	-4.50223	-6.80114	4.42066	22.4533
-6.90991	11.0558	-9.25244	5.93865	-6.00041	3.3975	-6.58365	6.08531	14.0895	13.7829	5.71905	5.21397	4.56236	-0.000371165	5.06049	-2.75677	9.22999	-4.56535	14.6238	4.60701	-5.05784	8.3862	7.38511	-5.66955	-1.51491	18.6959	-3.1598	-8.61347	11.4902	22.6757
-8.24747	13.4018	-10.4601	1.12156	-5.38302	4.23029	-0.446485	7.63607	12.8283	15.5612	2.082	7.18054	1.53586	-1.14402	4.54122	-2.95423	4.79494	-0.717631	14.5251	6.70129	-3.10218	9.94868	6.99602	-7.35475	-4.52954	18.9597	-5.13673	-7.34457	12.2551	19.9469
-7.07755	9.16194	-10.7598	4.99386	-6.94936	2.99674	-7.50742	4.64974	14.467	14.586	4.1384	3.59187	4.40785	-8.10832	4.35145	-5.77422	1.75157	-2.44921	15.4641	4.80817	-3.10658	14.0884	5.401	-5.70043	-3.31413	18.5121	-5.24432	-6.41999	15.1488	24.8588
-6.3124	11.0261	-9.16144	9.35343	-5.36545	4.00047	-2.31348	7.40706	9.5334	18.2466	2.17669	5.28192	3.88637	0.0735816	3.15553	-2.92985	6.63988	0.560068	14.4728	7.39663	-3.05243	12.2219	6.10311	-6.50325	-3.66058	16.1122	-5.83011	-6.37059	11.1053	23.9581
-7.21599	10.5926	-9.37434	6.00251	-6.21976	2.85121	-3.2414	9.83941	9.73635	21.3314	2.22072	5.85534	1.91872	2.91037	2.54196	-5.6386	6.4361	-1.29646	25.7627	8.15099	-2.14839	13.3641	3.58712	-5.4822	-2.95055	18.1096	-3.35831	-6.5362	9.66082	18.1544
-6.67213	10.5353	-9.63187	4.99263	-4.25849	8.49659	-3.62351	10.1768	11.9923	19.388	2.10952	4.58185	1.98229	-7.27864	6.64608	-2.9961	5.37701	-2.82283	19.3979	5.08288	-2.27628	10.7393	5.3899	-4.89166	-4.17714	13.9093	-2.32967	-7.17089	9.49542	25.9499
-5.44369	6.94444	-11.7292	2.82085	-5.48639	5.20954	-6.49103	8.83341	6.84493	15.9522	5.10384	-2.7383	1.15927	-3.96272	3.0691	-4.16502	2.2942	-1.64911	15.4529	5.83725	-3.61834	10.0391	1.74181	-9.8986	-4.49705	15.0569	-3.97074	-6.44856	8.90045	24.9247
-7.79023	14.9561	-8.70713	2.12861	-6.24936	3.52537	-5.45666	2.79545	7.30222	15.3832	2.08156	3.09601	3.14887	-1.19817	5.9697	-2.795	3.97062	-1.78971	11.6212	10.5109	-4.59474	7.28107	4.23232	-6.36856	-4.04766	21.3863	-2.17359	-7.60839	10.1465	25.5778
-9.26813	10.0754	-9.08137	4.16709	-7.88937	9.07565	-3.79888	3.1618	14.7351	16.6297	4.74505	5.12652	1.07837	-1.38993	4.95765	-3.02636	0.400697	-2.48673	14.3793	5.95764	-4.40176	9.41875	7.65361	-8.74717	-4.37634	22.3135	-2.11195	-8.27851	9.09656	26.2003
-6.95245	9.8435	-8.87059	6.13582	-6.7182	4.30485	-8.58109	3.94576	11.8747	18.0163	4.32944	2.02522	3.50469	-6.3446	1.18908	-4.00395	3.05148	-1.26277	9.83457	10.5902	-4.8745	14.8528	4.40836	-4.41744	-4.32545	20.5536	-3.76682	-8.50032	13.4136	23.5275
-7.25109	10.9583	-7.37331	6.76857	-6.8715	5.38126	-7.13276	7.58065	8.08894	17.5687	1.98427	6.25947	-1.9054	-2.54529	2.9647	-5.13309	-0.753568	-3.69756	18.9125	7.70753	-5.53566	11.6566	5.17228	-4.6179	-4.88669	19.2876	-4.69252	-7.68968	15.3806	24.3108
-7.93844	11.1526	-10.0831	9.14726	-9.66468	4.67522	-7.84096	5.01284	13.0135	17.6735	2.75815	3.68886	0.104362	-8.43846	5.45455	-4.74785	-0.319342	0.312626	20.6116	4.43723	-2.21299	12.519	4.88727	-2.26099	-3.57844	22.7862	-2.11111	-5.62155	13.4819	23.5548
-6.66729	11.9891	-9.53936	3.63531	-5.39788	5.6891	-1.59317	1.36362	6.73715	12.7201	3.87484	1.35663	1.0868	-0.613693	-0.14104	-1.26738	2.70194	-5.3127	10.2406	7.11993	-2.86069	7.26314	7.51634	-5.56069	-5.50313	21.274	-4.11442	-9.40264	8.70377	21.4082
-6.53385	9.39024	-6.63343	7.18259	-4.40111	1.48821	-3.92665	5.85981	9.47044	20.0425	5.18651	2.74803	0.0318084	1.65438	5.03602	-0.89859	2.2774	-3.08083	15.2889	3.76103	-2.25766	9.92072	7.34537	-5.57262	-3.4951	22.6842	-1.92815	-6.3641	11.6362	26.7384
-5.65843	13.7596	-7.72993	4.22978	-8.38688	1.94908	-7.06352	5.53159	7.98197	17.7495	4.45955	4.03181	-0.749435	-6.85729	6.19361	-0.812551	5.54962	-3.62249	12.7028	1.3899	-4.05711	13.2683	9.13963	-5.8965	-3.7165	21.2099	-1.85153	-6.99081	9.60644	25.8851
-5.49566	9.05205	-6.92598	4.90527	-6.06502	1.47659	-4.21632	5.79371	8.96916	13.3052	0.452605	2.67568	0.765115	0.0147857	5.70441	-1.37695	6.68193	0.197893	19.4253	4.96035	-2.34739	10.7258	5.53056	-5.08102	-5.87675	21.9265	-2.78215	-7.83042	15.6473	25.5386
-4.27037	11.0608	-7.12428	9.10508	-9.77472	5.13298	-7.7511	6.66358	15.5267	14.776	2.63381	5.78901	2.41922	-2.56936	5.22774	-3.96961	3.42813	-5.88719	14.404	2.08492	-1.83834	11.3645	8.65214	-5.57799	-4.35839	21.9654	-4.03134	-7.24993	7.47341	25.7463
-9.77043	8.30754	-5.17528	2.50538	-8.60342	2.46315	-5.22067	0.290947	12.2871	16.9935	2.42284	4.78705	0.411254	-1.15036	7.829	-3.57779	3.57961	-1.23319	10.6493	4.24784	-3.8915	8.45282	9.10107	-6.34305	-5.59443	20.6423	-5.54912	-7.11925	11.3971	33.6399
-4.47898	6.96591	-10.5	7.15701	-8.48483	2.75264	-8.1129	4.26181	7.95149	17.9827	1.18734	8.36343	-1.79921	1.3759	4.34893	-2.54925	-0.258198	-3.89304	17.7875	6.32365	-4.13825	14.5925	7.74087	-7.0966	-5.22606	21.6667	-3.63066	-6.49451	12.612	21.9954
-5.84484	15.113	-9.67196	3.64543	-4.73593	3.05083	-5.59252	6.83231	9.24919	21.162	4.32044	5.44334	-0.489581	4.73359	4.97152	-3.6073	-1.25173	-2.58111	20.5346	6.65373	-4.08623	13.2369	9.19714	-9.19445	-5.3153	22.4944	-3.17785	-5.87001	10.0055	28.8491
-7.1448	12.3488	-9.42681	4.25583	-8.75925	2.72088	-6.12974	5.95298	13.2855	15.0931	2.89739	1.70617	1.06922	1.20026	3.12522	-3.97617	4.6556	-2.25312	12.7729	4.23562	-2.26475	10.9915	4.28342	-6.00526	-6.26381	21.6345	-6.73792	-6.18297	9.6802	23.5594
-6.89483	10.1682	-8.57256	6.74722	-9.71465	0.569347	-0.394471	3.36916	10.9667	17.7803	-0.239514	4.55874	-0.553394	-1.22768	0.509954	-4.09702	-0.163695	-2.57976	17.2041	4.41775	-3.46036	10.2849	8.31952	-3.64451	-5.86023	24.3423	-3.71934	-8.60841	9.94856	26.058
-5.98192	10.211	-12.1957	5.99907	-6.03342	2.94942	-5.01624	3.60629	10.935	17.1147	1.91809	7.9847	-1.81215	-2.39991	0.13563	-0.427517	1.63668	-1.37554	16.5522	7.27771	-2.74568	10.9847	4.78365	-6.24009	-4.26439	23.1599	-2.96792	-6.53995	8.62713	24.6322
-8.16591	13.5798	-11.079	8.45879	-8.1639	5.89156	-4.25018	-0.177934	15.3911	17.2717	4.35493	5.71759	-2.25176	3.30419	6.7254	0.092794	4.25127	-4.28638	14.5	5.03392	-3.7196	12.3585	6.37539	-7.88866	-5.09202	23.812	-3.89269	-7.65603	7.50432	25.2211
-8.56032	12.0459	-9.22621	6.79833	-6.8488	-0.638738	-4.08268	5.66965	0.939022	14.5702	3.72409	7.79308	-1.54787	0.0751354	6.52667	-3.06349	4.50765	-4.26871	18.5458	9.56617	-2.17763	12.3072	5.37263	-4.8452	-4.44012	25.3298	-2.3049	-8.95061	5.29899	25.3336
-6.35783	11.698	-10.1277	11.5992	-5.21992	5.75041	-6.154	3.37695	6.77582	13.131	3.64952	10.2055	-2.13828	3.3972	4.06174	-2.64919	1.53977	-3.31821	14.0435	2.44109	-2.93848	12.3389	7.34049	-5.02677	-2.20063	26.3796	-4.29176	-6.22462	14.0831	27.1126
-7.25535	10.7739	-7.9293	7.43723	-6.30265	2.53565	-4.81815	3.01216	15.1115	17.8267	2.96408	-1.38279	-1.28499	-1.21697	7.6577	-2.23367	0.717468	0.614887	15.4414	3.75695	-2.35891	11.6972	8.05891	-3.01581	-3.04007	25.045	-3.51902	-7.85148	9.2123	26.5278
-7.8233	9.45311	-10.0613	2.97874	-8.76589	0.43094	-7.80927	5.30761	9.69167	20.5861	0.567968	6.02209	-3.53948	-4.5776	5.38007	1.57862	3.14535	-4.60549	15.5216	1.03215	-3.56904	10.8307	2.75512	-6.55147	-3.96308	24.4513	-1.86673	-6.77322	11.2977	21.9496
-5.84182	11.4436	-6.06305	3.35401	-12.328	2.80934	-2.96555	3.6586	7.08519	16.8364	0.799794	7.69233	0.0848231	-1.812	3.22939	-1.04576	-0.477735	-3.96095	18.665	7.88341	-3.69105	15.0125	7.37702	-5.66604	-5.0603	22.8205	-3.19068	-7.8969	16.2722	23.4861
-6.32599	13.1442	-10.6063	6.24883	-8.66172	4.104	-7.93194	5.71032	13.4032	18.3104	2.83422	3.94499	-4.61764	-3.8506	4.62235	-0.870917	5.43106	-1.35866	13.6478	5.10085	-2.97426	11.4154	5.14377	-9.71495	-3.68982	23.8681	-5.67187	-6.95698	10.3191	27.0237
-7.05831	9.90286	-7.45702	1.81815	-9.72159	2.32137	-6.6321	3.96728	9.5549	8.05043	3.87833	1.71508	-0.867375	-10.4237	-0.213017	-2.76972	2.43228	-3.67471	15.0701	9.84982	-2.178	8.50377	5.38612	-5.56178	-2.07131	22.711	-3.09985	-8.32423	9.75049	21.5948
-6.54314	12.6817	-10.2996	4.39361	-10.035	4.55146	-11.0403	3.24214	15.3621	16.7422	3.48443	2.32003	-2.08177	-4.5428	1.18938	-0.939973	1.16752	-2.89811	14.0027	6.67434	-1.61927	10.4443	3.43425	-6.79537	-4.04346	29.1657	-3.85733	-9.40318	7.07885	22.2328
-8.53906	12.1347	-12.2964	6.35576	-8.60105	4.01347	-5.79224	3.49746	13.7278	21.8549	2.01418	5.09506	-2.21983	-7.57363	2.17792	-3.93264	4.02856	-5.4992	12.7814	1.69072	-3.41473	11.8373	6.36543	-7.42758	-7.49641	24.6075	-3.57187	-7.82549	11.0416	30.9804
-6.54915	8.14644	-9.33343	6.84726	-9.62592	4.99716	-11.8199	5.71773	2.4262	14.6231	0.631081	2.88374	-3.13854	-9.18783	2.27495	-6.29491	9.5797	-2.93365	13.1006	6.58772	-2.94135	13.5684	5.17193	-6.13153	-5.31136	23.8802	-3.58414	-8.21687	11.9382	23.4367
-8.0118	10.5038	-9.3515	5.66035	-7.13613	0.625657	-2.90169	1.34969	13.8659	16.4257	3.26353	5.32375	-3.35372	-3.43593	1.34577	-3.83572	1.43388	-0.191117	16.857	1.94851	-3.57344	9.26927	7.59149	-5.56281	-5.97698	26.4534	-3.1443	-9.91612	11.4866	25.6985
-6.01092	12.5024	-7.16538	5.15982	-7.97327	7.71177	-6.23235	4.92842	13.2379	18.1568	0.845546	3.78514	-2.50242	11.6002	3.92915	-2.90434	4.05764	-0.773787	18.9467	3.243	-3.19593	12.4775	9.29761	-4.84194	-4.90443	23.9718	-4.84098	-8.36598	13.0587	23.1267
-7.47128	14.4991	-8.1478	4.94841	-6.96458	1.28102	-7.32937	2.11806	12.2999	17.0528	3.5704	5.75378	-3.76011	-2.84351	5.99735	-2.20314	1.29318	-4.79838	18.8116	6.57754	-3.94605	13.3257	6.98538	-4.74269	-3.34979	27.9277	-5.79847	-8.5719	10.1767	25.4294
-6.53604	11.4893	-10.2854	6.02762	-4.37184	0.0915908	-4.52962	5.25524	10.3066	12.8005	4.76969	7.4394	-3.78915	-1.71987	4.52774	-2.56525	3.17211	-4.40914	17.0826	9.9552	-2.28307	12.2748	6.65924	-5.59891	-3.23517	27.4024	-4.90217	-6.97895	9.08136	28.6913
-7.26641	9.3151	-7.15457	5.64579	-8.16831	5.71304	-5.06829	5.86368	6.80573	14.6553	6.69636	5.32138	-2.37814	-2.52398	3.88038	0.993976	3.90558	-1.35144	17.7086	8.29824	-4.24761	12.3209	2.8032	-5.81488	-3.73989	27.4181	-2.22192	-10.3291	11.0671	25.5919
-6.02057	9.46271	-9.34944	6.33437	-4.04955	4.05023	-9.30173	2.90697	3.46487	15.7837	0.679088	0.308751	-3.27523	1.50228	5.31125	-4.23415	-0.0275037	-4.70013	15.9443	2.56426	-4.00229	15.2298	6.27928	-6.29553	-6.43326	26.3971	-5.41936	-8.2918	11.3282	30.0972
-5.21459	14.3244	-9.14136	8.42393	-5.31747	4.6226	-2.16974	1.11665	11.3739	16.5724	3.32805	5.12815	-4.31624	-3.61009	4.49635	-2.32624	2.84964	-3.02859	15.6405	4.56728	-3.25239	11.7393	6.70981	-6.80729	-4.81494	25.1833	-3.97054	-7.63135	10.308	30.1363
-7.33181	11.4239	-9.16789	3.75627	-7.44173	6.12268	-8.27941	4.49616	6.43468	20.3427	6.62286	5.46587	-3.52866	-1.14696	4.29135	-1.5857	-2.81254	0.869649	16.1264	9.416	-3.31371	12.4159	6.04009	-5.65914	-5.16867	25.2435	-3.5923	-8.48732	18.0499	31.4752
-7.15457	9.54599	-9.1965	6.68425	-7.66169	4.88072	-6.78507	4.84329	20.2488	10.9006	5.94808	7.50348	-5.80896	-5.11183	4.79822	-2.43386	1.96979	-2.40649	14.3617	3.24781	-3.50158	13.3755	6.96268	-8.69786	-3.93373	25.3108	-5.26333	-6.42017	9.69028	21.1447
-7.05932	11.4836	-9.13348	7.59466	-5.4526	7.04353	-6.37517	4.93127	11.4956	18.6081	2.85552	4.59085	-3.35974	1.32976	1.30242	-1.7137	1.41028	-4.0465	10.6124	8.06837	-5.06607	13.5075	2.79606	-4.93229	-4.75762	25.372	-2.50494	-10.8329	12.0271	23.296
-9.30071	9.83563	-8.00269	7.46009	-7.84639	3.62721	-4.05465	4.65944	4.54704	16.0399	2.52865	5.59272	-5.3227	-0.670458	3.23325	-3.2036	-0.892682	-4.64941	13.2799	6.55185	-2.9944	15.3777	4.65251	-10.2843	-4.68853	26.875	-4.59139	-9.22468	14.4033	27.759
-7.28179	9.06773	-10.8485	8.15259	-8.60517	8.64643	-7.71091	-0.601584	17.9248	13.8068	2.64292	8.36627	-4.87563	-6.3213	4.93294	-4.87133	1.83398	0.136226	14.6732	3.65308	-3.19259	13.0199	4.94277	-6.45871	-3.56406	29.4444	-2.65659	-9.11699	16.1999	31.2536
-5.69048	12.0338	-7.9276	6.68951	-7.59864	4.07172	-8.63325	8.83945	12.0284	18.0857	2.45391	4.45399	-3.59211	-2.25394	6.78867	-1.77528	3.95239	-1.24603	19.5369	0.0447407	-2.98265	12.8039	4.85283	-4.41414	-3.74612	29.4184	-6.168	-8.64083	17.6563	30.0821
-6.71247	10.5614	-5.61326	6.37874	-9.1083	6.38777	-7.83597	0.840253	3.22613	18.84	3.16605	6.22166	-5.04983	-0.794788	3.83343	-0.0518796	2.80115	-1.30574	14.6496	7.4146	-3.94183	12.9628	10.0135	-8.66255	-4.07309	31.6756	-4.58094	-8.20849	12.6691	28.8404
-6.87386	9.03291	-6.34969	4.51011	-5.67865	0.853461	-8.76336	4.36694	13.9695	14.4203	3.19719	1.74338	-6.66393	-1.42478	2.53501	-2.84862	2.06224	-3.25008	14.4838	5.7345	-4.59302	14.086	3.29837	-7.17008	-1.49796	27.3482	-2.36778	-7.21292	9.92909	28.8537
-7.35281	11.1123	-9.20977	6.74053	-11.1383	0.74157	-8.62489	2.95973	9.45661	16.6059	-0.534799	5.25603	-4.47018	4.5156	0.0927515	-3.00257	-0.46919	-1.73372	23.1198	5.53788	-4.24911	11.1407	8.55634	-4.16068	-5.18946	27.3787	-2.49676	-8.47692	20.903	34.1488
-7.47817	12.2459	-10.9271	7.12924	-9.18578	6.50452	-10.1358	1.85266	15.2863	17.9563	3.80153	7.04604	-2.96241	0.265991	1.75148	-1.3416	1.42146	-1.3564	15.4074	7.1567	-3.1612	12.5449	7.38429	-9.07878	-2.74149	26.5581	-3.9441	-8.3216	9.87438	28.2799
-8.7687	11.2961	-7.45078	6.59455	-9.45716	-0.759246	-6.16422	1.44613	14.6592	16.4123	7.04405	3.47777	-5.33548	1.19402	3.76693	-0.690904	0.532392	-0.445199	16.7467	4.89629	-4.18086	11.8457	4.17146	-6.57075	-3.91477	26.3447	-3.89394	-8.80488	10.5275	27.3434
-5.33666	12.7886	-9.94093	1.07939	-9.36796	3.62728	-7.70083	-0.23624	11.8691	14.4649	6.00784	5.62729	-4.53161	-4.81549	4.64382	1.53999	5.56863	-0.949457	15.2141	9.49577	-2.78396	12.3229	7.45852	-8.53855	-4.97382	27.6169	-2.41847	-6.43061	10.3562	28.4241
-5.72486	10.1507	-11.8522	7.2533	-5.20186	4.01748	-7.43459	-0.429923	7.51503	16.1022	4.4805	6.48775	-4.03206	0.133462	5.95726	-1.49891	3.52466	-3.24808	17.2911	6.51503	-2.90187	14.689	7.37297	-5.28614	-4.14557	31.0166	-3.36694	-8.36777	6.15802	25.8655
-8.21986	4.70183	-7.8104	8.97437	-6.98397	3.97937	-1.33268	-0.0866822	12.2767	15.9151	3.20582	5.5524	-6.40663	-2.45459	7.43599	-1.54929	-0.343146	-6.10015	16.6873	6.56587	-4.51265	10.387	7.18741	-7.36413	-5.59418	27.983	-3.44525	-9.18201	11.0673	27.1589
-8.22892	12.6622	-10.983	3.89171	-8.896	3.65523	-6.58825	0.17122	10.4884	16.2689	2.86478	9.12525	-5.13649	-1.01372	-0.880591	-0.6586	2.98636	-1.79795	15.3238	6.02534	-2.32315	8.30244	10.0132	-6.09822	-4.42671	28.8496	-0.394712	-7.95415	8.23711	25.157
-7.98587	13.7311	-9.8844	2.69402	-5.05993	7.32954	-6.10688	0.67901	10.7632	17.8086	4.69853	3.79416	-3.47178	-1.91092	2.54176	-0.0616012	-0.403422	-1.14244	17.6013	8.26542	-3.14675	10.8268	4.42666	-9.50853	-6.41559	30.8066	-3.81709	-8.01031	13.7813	28.0486
-7.27779	9.48424	-11.3286	6.75741	-6.35057	3.53909	-6.57224	3.91642	4.54953	17.2823	0.802558	3.19	-5.68176	-2.40041	-3.74903	-2.78262	-3.43348	-3.14702	13.803	-0.115572	-3.76923	9.80968	3.62866	-5.25949	-4.58452	29.2526	-5.02689	-10.2445	12.2804	27.9396
-9.47006	8.16498	-10.0396	4.50496	-5.82736	1.48953	-4.46256	1.34975	4.45	14.656	1.47505	6.20055	-2.07184	-1.62412	4.40303	-2.05351	7.67785	-4.1826	15.0847	10.2656	-4.92217	13.3996	2.24705	-7.74665	-5.31323	29.0281	-2.87515	-7.53741	8.12902	32.8319
-9.94721	10.4229	-10.4698	5.07993	-6.23798	3.52203	-5.80118	1.62914	7.50483	13.7293	0.604319	4.83506	-5.99524	-1.53855	2.33712	0.206015	8.57059	-6.15969	16.1121	5.77367	-4.53919	10.2924	6.59729	-7.85007	-5.48011	26.7308	-4.21054	-8.1152	10.1405	24.1217
-7.55536	14.5507	-11.6397	4.37118	-6.21332	8.34001	-7.28846	-0.171776	12.3572	20.8324	0.933841	7.59051	-7.68087	-8.03829	6.96722	-0.0278369	5.71195	-5.00906	16.8217	11.7368	-2.47434	14.3345	5.2028	-5.10461	-5.16727	29.6061	-4.34596	-9.43086	7.66358	33.7902
-9.04309	8.16225	-10.1316	6.86548	-6.56794	0.971184	-6.51909	0.67448	5.38398	16.7178	6.45034	3.11276	-9.45055	1.66736	7.50796	-0.316175	7.44742	-3.73692	15.5472	6.40253	-4.70705	13.2553	7.75019	-7.44068	-0.622186	26.9951	-8.64771	-8.35507	9.40919	30.1445
-10.7867	6.36276	-10.9842	9.13446	-1.35797	1.78087	-5.45737	-2.56943	5.31742	5.33647	2.2189	2.89706	-8.18747	-1.10576	5.68039	2.33547	12.7808	-2.1159	20.172	7.22161	-3.79288	13.5931	3.38444	-9.76989	-4.41819	25.8223	-7.83383	-7.36209	7.5133	28.7765
-8.45871	12.552	-10.2966	6.52645	-7.64416	1.13674	-1.08502	-2.58402	11.1422	19.3892	-0.271698	4.20638	-8.30163	-4.50442	4.05314	1.3443	15.0598	-1.76178	9.89521	7.0721	-3.99205	11.2338	5.69505	-6.91233	-3.6439	28.1757	-6.98905	-5.41199	6.6912	28.1403
-10.9268	11.2291	-11.5475	9.7202	-6.81578	3.25087	2.43113	-1.86398	9.01864	15.8096	-0.564406	5.26458	-7.26467	-3.63266	3.80049	-0.552304	5.44495	-2.79668	9.15479	6.45208	-4.12576	14.4071	5.19074	-9.95206	-3.04059	23.7862	-6.8743	-4.99381	0.898498	24.8988
-10.7567	10.9403	-13.5052	10.427	-6.42384	7.01637	2.73172	-3.8796	10.0681	19.4747	1.94134	3.84197	-6.31319	-2.24315	4.91823	1.89352	3.59854	-1.98876	6.77918	1.21278	-5.37108	13.4577	4.46886	-7.7474	-3.55666	27.5825	-5.76594	-5.0498	4.10899	30.1697
-6.83932	7.15522	-11.4634	9.47305	-2.88338	4.58048	-1.41594	-6.04214	7.14462	19.9082	4.46244	3.77384	-6.25231	-5.15727	2.42662	2.10396	2.28951	-5.23897	7.83675	4.36537	-5.11776	13.9672	4.32072	-9.45217	-3.78135	27.8514	-0.113044	-3.80039	7.97166	27.438
-12.3407	11.8491	-8.84253	6.20715	-8.8996	6.81138	-3.3016	-3.16225	9.19744	15.3428	2.46827	5.74487	-3.12363	1.29566	1.99037	-0.461666	13.461	-3.60578	13.7197	1.76081	-3.71621	14.5615	3.9478	-6.5801	-2.96677	25.7975	0.810843	-4.18335	10.7282	30.8433
-10.3811	10.9698	-6.93739	6.99594	-5.0274	2.0608	-2.26541	-3.36127	0.995744	9.46582	4.83858	8.14934	-5.59588	-2.02802	2.37675	-0.200633	4.24364	-3.48047	12.3965	-0.741653	-5.45122	14.7008	4.09929	-5.4068	-3.10555	29.3432	-0.0311582	-4.57354	2.23772	23.3279
-10.2584	9.13731	-9.28347	2.93788	-6.1598	6.34907	-2.85143	-3.8099	9.15916	11.6875	3.11521	7.95227	-6.05236	-2.53618	0.20965	1.45434	4.83789	-7.02853	8.14151	1.78959	-6.25277	13.6902	3.67754	-3.67806	-3.25655	27.5433	-1.83	-4.18959	12.7214	36.7212
-12.357	11.1645	-10.9914	9.02084	-6.63001	-0.474351	2.20899	-4.50991	1.8231	18.2335	-2.93102	11.8074	-5.42238	0.523132	-3.53875	3.41536	4.60744	-5.94901	6.47497	0.922719	-5.40983	13.84	-1.06477	-3.94215	-4.5567	26.688	-2.4832	-3.80006	10.7671	25.7762
-6.60075	10.5235	-7.38175	14.2708	-6.15843	7.88249	-1.32088	0.391875	1.34629	10.9544	1.05067	9.09431	-8.35591	-5.81909	8.39087	-2.31338	7.26373	-3.83549	7.1864	0.358886	-7.29706	12.6984	1.07701	-3.44117	-2.487	27.2567	-2.15128	-3.64365	5.42038	35.3344
-9.66253	9.75637	-8.77967	6.33111	-7.18198	3.51873	-4.78236	0.13009	0.784892	13.6937	-2.07513	8.41832	-6.85639	-14.2498	3.25087	3.90465	8.07586	1.1333	8.28422	3.47663	-6.96894	10.3055	2.56164	-7.30105	-3.70846	26.1324	-6.05699	-4.35384	15.3905	30.4289
-9.72015	8.76664	-8.64929	9.71596	-7.01762	5.8869	-2.2608	-2.89632	1.36685	13.1545	-4.32842	8.87167	-6.81632	-2.5705	5.52869	5.50581	14.7387	-1.1462	11.5882	4.05803	-7.16657	9.57678	1.59336	-4.04278	-2.11082	27.9462	-3.32519	-5.92451	7.60703	28.5874
-6.69649	7.53456	-7.12016	6.73408	-2.65008	6.80845	-4.40521	-4.73334	0.806453	7.89331	-6.0867	7.35339	-3.75538	-5.91075	-0.000781948	0.0495743	4.26641	2.16133	13.364	1.46712	-7.20841	13.7728	1.14532	-6.86874	-0.836347	25.9075	-1.01371	-6.94165	8.54178	24.3124
-8.52679	8.61356	-8.84536	2.33221	-10.7076	6.41051	-3.20206	-6.08777	9.20722	5.34438	-2.25669	-1.83715	-7.4205	-8.12839	3.75008	7.3015	2.5919	-2.80706	7.25553	1.09021	-8.08879	10.5553	-0.0694749	-7.27317	0.817196	28.8887	-2.51155	-6.01757	16.4028	25.8448
-12.0143	12.3135	-10.5525	6.84399	-9.26214	7.65195	-3.93774	0.731006	3.35313	9.39767	0.922385	2.19726	-9.77628	-1.08264	6.09715	0.994621	4.1842	-1.87231	7.44738	3.82746	-7.27288	12.9738	0.740763	-6.33535	0.0731012	29.6316	-2.40972	-3.33698	3.0916	25.3375
-10.2533	8.36812	-6.2261	10.1826	-6.97537	9.9731	-2.75589	-0.0248562	1.70015	18.4787	2.41793	1.02203	-9.05603	-2.03951	6.40897	-4.19223	4.00386	1.97189	3.13947	1.82245	-5.17789	10.8815	4.62489	-9.00564	3.3138	28.8584	1.74518	-3.80635	6.61852	27.895
-8.6913	8.79218	-5.65229	6.10674	-9.32035	5.57872	-3.63671	-3.10795	-0.254659	14.5335	-2.34561	2.38375	-9.5166	-1.68027	-1.99901	3.00436	10.3935	1.16557	8.86985	4.89539	-6.46717	13.416	6.94429	-5.77264	-0.400135	25.816	-1.3548	-2.98915	7.91695	20.9301
-9.31281	12.4898	-9.10426	8.38056	-13.8946	7.35944	-4.25186	-3.64642	15.4956	15.0052	0.0148156	-1.35136	-5.23648	-0.570844	1.01714	-0.120616	2.74322	0.0675525	9.75774	4.19791	-5.37644	10.2838	4.87535	-7.77757	-2.11943	31.0977	0.406864	-3.71106	12.0727	27.7846
-5.0855	4.87577	-7.26128	4.73545	-9.65173	4.1314	-9.35679	-3.36329	6.40587	13.5295	3.37681	1.37291	-5.28847	1.08401	4.15696	3.2309	6.35168	-1.84233	7.68288	0.673721	-6.21735	10.9442	2.23307	-10.4064	-0.832853	29.0183	-0.665026	-2.83474	8.97863	24.9376
-7.10343	7.34744	-11.2157	2.02582	-10.5316	6.3674	-6.32199	-4.20383	-5.14387	10.977	-1.61377	4.39819	-5.2654	-3.29721	-0.0854558	2.5909	0.406538	1.13946	8.14573	-3.45007	-6.82384	11.6231	2.11474	-8.7553	0.983832	22.506	1.08797	-3.10538	0.0647272	18.9371
-7.96159	7.27958	-9.21402	0.908502	-10.628	2.1856	-8.87522	-4.96559	1.60432	7.67891	2.58032	2.90822	-5.01379	-2.19731	1.60621	-0.583748	-5.76141	1.4443	5.63464	3.05137	-7.04378	13.6062	1.10348	-11.0815	0.681587	23.9603	2.36281	-3.31501	12.5074	22.8398
-10.2365	10.0774	-7.89976	5.7052	-10.3858	2.99637	3.06572	2.36924	2.93476	12.9781	3.51482	3.83132	-8.5672	-6.66885	0.718342	3.74243	8.03999	-2.18009	4.19811	1.40808	-4.67868	10.4933	1.82692	-6.02757	-0.579295	26.3375	-2.98972	-2.39661	5.23661	25.4284
-6.63919	9.29533	-9.34236	-0.13792	-6.17688	8.35594	-0.256816	-3.65707	3.20438	17.9829	2.65192	0.685791	-5.97042	-0.967317	-1.44549	-1.17951	10.5745	1.51406	6.70166	1.60452	-5.3192	8.94454	3.47321	-6.46578	-0.789706	21.028	-3.52561	-1.4592	4.18476	15.3244
-7.46367	8.85528	-10.3595	-5.72622	-7.80216	0.938482	-2.75986	0.110669	-5.86151	16.5734	0.429856	2.97773	-4.00693	-4.16646	2.36146	0.525856	-2.29487	-2.73104	1.82665	-1.85165	-4.26602	11.7684	7.75799	-4.83248	1.09849	22.8417	-6.47199	-3.0128	-1.38082	10.8128
-6.62514	9.12613	-9.97319	-10.0034	-6.93419	2.66117	-1.99305	-2.90824	-1.9562	12.6822	2.11708	-0.258177	-6.30692	-5.72439	2.46419	-4.94431	6.77164	-3.30788	6.89934	0.589159	-4.6402	9.52935	2.23871	-5.70909	1.29556	18.5033	-5.53289	-2.83683	2.84071	11.6736
-7.10739	10.0218	-6.12054	-3.47264	-10.9237	0.712813	-1.66613	-7.00223	-3.36317	6.43823	-0.909255	-1.90298	-8.89475	-3.41831	5.34142	-7.19383	7.8805	-0.427122	6.77476	-1.89017	-3.61558	8.72082	7.3623	-5.57258	1.29442	23.6291	-2.55085	-2.77892	5.46384	14.853
-7.54929	14.224	-6.51216	-2.23983	-7.58214	2.0898	2.26954	-1.16417	-2.17848	9.85137	-0.454118	0.456544	-7.44889	3.25815	-1.89148	-0.104889	3.25783	-0.540914	-2.39971	-1.17745	-5.61428	5.50132	5.76583	-9.375	1.58782	19.9023	-3.39536	-2.19507	4.86721	9.71064
-3.63414	7.00602	-2.44142	0.430153	-4.31055	2.83961	1.19569	-5.86566	-8.00257	6.25773	-1.39335	-3.33716	-9.99761	-2.47367	1.7637	-0.873154	7.5411	1.44315	-1.76641	-4.2101	-4.14297	4.95987	1.8834	-6.29362	3.50864	21.4779	-0.436723	-3.25139	7.8712	12.2492
-1.65024	5.83177	-4.13619	1.43667	-7.5378	2.81908	-3.42157	-7.99491	-8.7076	5.3565	-0.399054	-0.351872	-9.27454	3.67779	-2.16055	2.45452	6.45605	-4.12235	-2.00614	1.67995	-6.22714	5.35451	2.15219	-3.1968	3.12733	23.5377	-3.82661	-3.16177	4.14942	13.4811
-4.21195	0.80544	-4.12705	0.883598	-8.60401	2.16496	-0.579098	-0.844508	-6.38313	4.66781	0.994696	1.2687	-4.63461	-1.67665	-1.88964	1.64709	5.61474	-4.32448	0.367145	-3.58531	-4.94068	6.08678	-0.0518399	-5.60375	0.0417295	18.3935	-0.163026	-1.65735	5.72867	9.5948
-3.83867	2.63481	-5.91227	-1.61529	-9.53674	2.06448	-1.70195	-3.07944	-6.12447	6.74701	0.449291	-0.307771	-7.2104	2.29214	-1.49544	0.589173	4.31128	-5.79866	-4.7349	-0.880482	-4.95402	6.15171	-2.17567	-8.47658	-0.240693	20.0772	-4.86002	-0.719555	7.17348	11.1134
-3.99143	6.57975	-4.45735	4.52176	-8.24467	1.86323	-4.31812	-0.46499	-5.3307	7.79382	-3.97002	-4.74401	-10.1738	2.8123	-2.1472	-0.670709	-1.42522	-3.72481	-0.742811	-3.30315	-3.74563	5.06155	-1.62482	-3.92033	-1.52688	18.2927	-4.60512	0.0605263	10.9107	7.99362
-3.53446	2.35931	0.656153	8.18286	-6.60325	4.57106	-0.00861024	2.90957	-3.63908	7.4948	2.17648	-3.12528	-7.98129	4.06909	-1.31361	0.998809	2.71447	-2.20986	1.23747	2.41268	-4.64225	6.00966	-1.7035	-6.30919	-0.824793	22.0458	-5.17841	0.305101	10.1454	10.8653
-2.87014	-1.43589	-2.65278	8.24185	-5.957	0.771123	-3.6651	-2.27059	-9.75045	2.63653	-1.48299	-2.1682	-7.18253	4.85661	2.7008	1.63061	0.365222	-0.793131	-2.39908	0.101954	-4.46095	2.83225	1.55328	-7.32217	-1.27219	20.6988	-2.04064	-0.490031	7.51593	6.9143
-4.22824	-0.380409	0.264904	5.63734	-3.24824	-2.45599	-0.983741	2.36933	0.69272	4.61079	-5.17155	-2.57844	-8.8237	-4.54234	-1.80645	-2.88707	-2.40064	-4.7537	0.801181	0.0777813	-4.30567	2.803	-3.42768	-10.9954	-0.812429	20.5714	-5.00247	-0.411183	6.5376	12.8089
-4.72782	0.939983	-3.26195	6.75881	-4.34743	-3.23592	5.29202	7.71933	1.54193	7.86102	1.84261	-1.87752	-6.45872	3.49878	1.7653	3.32289	-7.70779	-0.641649	2.67304	-4.09412	-2.71984	7.42811	-4.29585	-3.62972	-2.11681	16.8352	-1.46606	-1.48718	0.758276	6.38306
0.65644	7.58527	3.66447	2.6644	-5.53055	-4.01089	1.75349	5.8123	2.75982	6.29181	0.588027	2.81492	-6.00686	1.83436	-4.95067	3.92772	-2.27411	-1.35261	-4.32422	-2.59106	-2.45681	2.5685	-2.76344	-7.65306	2.05792	14.4941	-0.329213	-2.04304	4.61137	6.53802
0.573493	3.36024	-2.38472	3.82967	-1.10651	3.67994	-2.32962	4.55814	1.34824	3.78919	1.45193	0.0999775	-7.30474	11.2038	0.379698	1.67135	-0.759128	-2.4488	3.78586	0.686111	-1.56814	1.39484	-3.27263	-7.60865	0.736419	18.2345	0.702765	-3.22991	4.0128	6.656
0.372265	-2.00448	-2.19579	3.17227	-5.41124	2.37901	2.73591	-2.042	3.36308	4.40506	-0.145266	2.05342	-8.48037	-2.03675	-0.146406	0.532995	-4.48749	1.07286	2.75856	4.84563	-0.72804	1.89448	-1.10919	-7.35584	-0.739043	16.3764	0.773835	-0.937244	8.03547	8.59015
1.30952	-4.6438	-0.41665	0.0250169	-4.67086	3.2474	-2.87693	1.21522	1.85253	1.2709	3.09874	-0.529764	-7.23944	-0.936321	-2.33449	1.57867	0.545094	-2.57027	3.72225	-2.77934	-2.34252	3.83403	0.547153	-8.09988	0.0893062	15.1525	-1.40979	-2.06603	3.73358	9.75061
-0.460412	0.663712	-1.71292	0.287918	-7.2316	-0.646229	2.19812	1.4258	3.21987	-3.33432	1.20876	-0.339416	-4.49448	-0.734872	-0.25382	-2.14341	-1.25301	-1.08946	-0.883203	1.23769	-1.47387	6.78737	-2.75218	-7.80071	0.740702	13.7129	-0.962486	0.384051	-4.09645	3.78722
0.680013	1.56555	-0.270821	11.2466	-5.79032	4.00107	-5.39356	4.15624	9.30792	0.149252	0.736136	2.55733	-5.5634	-0.641387	-1.87196	-1.35189	2.46572	-0.35712	1.97412	-0.115758	-0.611271	2.87855	-2.71474	-9.54652	0.888547	13.3837	1.30816	-1.69813	1.53247	5.78242
-1.23562	1.05902	-0.429048	-0.140305	-0.367119	-1.15268	1.50068	6.46771	3.59004	7.67867	1.52535	5.04746	-3.36575	1.96412	0.811659	3.11091	3.56981	-1.37483	1.84652	1.52071	0.750865	2.57226	-2.38272	-6.57945	0.17838	16.0379	2.25514	-1.9476	1.63282	9.58496
1.20274	-1.10185	2.16502	3.36155	-1.74412	-3.01578	0.24652	1.08109	-1.95634	-0.523105	1.872	2.14632	-4.10435	7.26096	0.174883	6.23945	0.428578	0.919954	6.01798	-4.29826	0.347985	1.56802	0.0424645	-7.6783	0.892657	6.76963	-1.282	-1.60276	2.01616	10.3849
-1.18668	-0.643341	-1.35266	-1.23049	2.28718	1.71947	-5.14406	3.18077	0.115867	2.29395	6.79858	3.34765	-4.20487	10.1311	4.72195	2.59249	-1.67429	-2.50985	-0.600642	1.70335	2.13091	1.73435	0.189304	-5.26008	0.426559	10.7637	-0.757441	0.418866	9.48332	3.50537
-0.117015	-2.62825	0.62458	2.98809	-1.66713	1.2079	8.94896	2.03237	-0.785356	7.82193	0.733516	-0.497055	-3.81489	-3.94107	-1.48916	0.274178	-5.05036	1.18	1.5572	0.912264	0.754818	-0.570129	-0.912591	-6.18039	-0.0944697	9.20888	0.0433752	-0.605542	-6.75768	7.67202
1.293	-0.357632	0.115152	-0.36156	-2.57989	5.26853	3.21637	1.42116	-0.80509	4.29194	0.401521	1.20432	-4.31159	-2.09285	-3.39179	2.16278	-7.48469	-1.62543	2.64247	0.605574	1.34691	0.751285	-1.56972	-7.53831	0.100453	13.2547	0.294254	0.0690993	3.45477	7.77006
0.247187	-3.2713	0.0570754	2.5763	-2.64689	5.70373	0.732899	1.2725	2.12602	2.456	0.412586	2.87578	-4.18859	3.92885	-1.28693	2.5097	1.40384	-1.56892	3.50218	-3.36383	1.84797	3.29207	-3.24937	-8.5018	-0.151313	15.5271	1.47894	0.289728	0.304472	8.94519
2.80195	3.75825	-0.512953	4.35533	-0.924015	3.63193	2.32356	2.72074	10.3635	-1.49679	5.35451	1.4817	-4.77227	-9.20168	-1.23859	3.74822	1.64105	-0.836151	0.747332	3.06573	2.64991	0.976917	-3.24037	-8.65097	-0.491156	7.76581	-0.387442	-0.0547086	1.22367	8.29773
-0.999585	-1.14097	0.00638162	-0.45059	-0.672527	-0.640208	4.06752	2.80925	-6.14255	3.10935	6.13263	2.27538	-5.70526	1.51319	0.171858	4.65047	4.66372	0.532581	5.03056	0.38513	2.64381	0.135316	-4.82981	-4.96493	0.61786	10.7016	0.239247	0.380389	2.60658	11.4202
-2.12242	-1.66127	-0.278208	1.90186	-2.6919	2.55806	3.23825	1.32234	6.70536	5.07832	3.25046	1.41439	-3.71783	0.369312	-2.07783	2.61774	5.20185	-3.04904	4.79839	3.99094	2.23141	1.44989	-6.21662	-5.87023	1.70944	12.4847	1.36263	-2.34061	4.05368	4.71451
1.49179	-3.23526	2.91537	-2.43752	-1.44198	2.05811	1.02641	0.0324301	-2.61274	4.68513	5.02669	5.65011	-3.29498	2.505	-3.08452	5.04439	-2.57096	-0.538682	3.22055	6.03564	0.623916	0.573788	-0.212904	-6.881	3.19112	8.87167	-1.80694	-1.04156	2.61006	6.98826
-0.0860634	1.76727	-0.960044	-1.42371	-0.15726	0.152136	4.23053	4.66724	0.116041	0.512734	6.48641	0.322222	-4.30874	3.50241	-3.40659	-1.44694	0.140181	0.0113464	6.04887	-0.845271	2.65841	0.931919	-0.386945	-7.10954	-0.455149	8.87063	0.735359	-1.87253	1.83727	3.85624
1.08233	3.08833	2.58887	-1.23671	-1.1571	5.1585	-0.680029	6.64379	-5.37548	4.39992	1.6393	0.408179	-4.31556	-4.65441	1.11986	8.6492	2.87262	0.542853	3.09316	2.61885	3.61643	3.07763	-1.35161	-6.46801	1.62385	9.27225	2.85705	-1.5873	0.815098	9.81995
2.83661	-0.419232	2.35031	0.687108	-0.0779264	0.805545	-1.71225	8.90167	0.130392	3.45034	2.80613	4.59789	-1.54013	4.58244	-0.197885	4.13621	-4.85132	-0.242926	5.09799	-3.28311	3.43677	3.73901	-1.40842	-6.67782	1.43218	12.1502	0.947857	-0.236054	-4.02275	7.50542
2.86191	-1.65014	1.33802	1.94011	-0.720883	-3.92601	2.06299	-1.25934	4.47416	1.64601	5.37645	-2.01574	-4.74679	3.96808	0.320005	1.32859	-3.43991	1.22177	-0.339225	-1.66604	2.85829	4.37694	-3.43876	-7.97398	-0.0613307	6.24343	1.50205	-1.74022	1.88133	9.78935
-0.704424	3.89064	1.76364	-1.61387	0.562709	1.76305	-1.00494	0.291262	0.982017	3.53083	-2.15304	1.61299	-3.83061	-1.89786	-1.24164	1.05021	0.25122	-0.166122	1.40425	0.966885	2.35835	1.81731	1.64453	-6.93394	-0.450274	6.43409	3.00125	-1.09162	2.48947	0.306756
2.38577	0.663883	0.695993	7.7558	2.43355	-0.7379	3.70456	-0.898386	0.567695	-2.6833	4.35666	0.0915734	-3.06887	7.28512	0.997029	1.38943	-0.38133	2.09623	3.44879	-3.19313	1.47784	1.14555	-2.04547	-6.26372	0.888033	11.1	2.39381	0.338376	0.021073	4.09065
1.98944	-1.58711	-1.10136	-3.10824	-0.130918	1.64056	2.86622	0.649148	-1.06109	-3.11473	5.31918	3.52688	-4.29697	-2.10461	-0.569348	0.155661	-4.46682	1.39754	3.52092	5.82119	2.21637	3.04713	0.778641	-8.66393	0.854618	7.73956	-0.963916	-1.29634	-3.98694	4.13089
3.56978	-3.412	3.29341	1.83856	-1.68522	7.4012	4.46119	-0.350243	0.0759646	-0.474901	0.0744359	4.98359	-5.04488	-4.53376	0.489542	0.317261	2.65208	-0.0663038	3.52787	1.00199	3.08945	0.763755	-2.17902	-7.89672	0.679853	8.22357	-1.70749	-0.663635	-0.542779	5.53187
0.739829	-0.123075	0.525592	0.00786386	2.01779	3.85833	4.43068	-3.40692	3.99322	4.1392	2.14445	4.27001	-3.79225	3.20876	0.768868	4.92875	0.620419	1.0648	1.22678	-0.728615	2.2704	0.452502	-4.79025	-5.77598	1.17886	3.40753	2.49174	-3.0293	-3.91799	1.20392
1.02057	-1.67875	-0.161076	0.47968	1.59275	3.88723	-0.289808	1.81425	-1.26468	-3.67856	1.29512	1.7108	-4.18505	-3.8754	-0.918091	2.73207	4.78084	1.23094	3.20412	0.474232	1.83548	2.94005	-5.69904	-5.24876	-1.00874	8.7826	4.39378	-1.12303	3.45103	2.34584
0.73263	0.424735	1.62105	0.739455	-0.112039	1.99046	3.31366	2.68517	2.71528	3.21659	4.94253	2.30937	-0.262512	-0.173837	-1.31584	2.5633	1.86179	-0.235602	-4.16459	3.63777	2.36566	3.99773	-2.15143	-5.81731	-0.285189	7.64139	3.42483	0.209967	-1.70067	5.55755
2.44701	-1.5078	2.58548	-2.57945	1.57159	4.38397	1.29215	-0.595801	-0.251812	0.847269	4.07125	6.89987	-1.09251	-6.1022	0.0892753	2.02888	1.62813	-0.745361	1.39458	0.70582	2.24873	0.519274	-0.404442	-9.14243	2.48608	6.46253	2.36881	-0.682526	-1.75162	0.642276
1.6604	-5.27219	6.47451	5.81421	0.365509	2.10121	2.21975	1.39472	2.22014	3.23012	7.28644	1.70945	-1.8434	0.876657	1.47894	1.40786	1.83343	1.44245	5.8048	1.74881	3.26073	-0.58017	-2.89824	-8.92766	2.45943	6.41367	4.65715	1.40756	0.585675	6.04538
4.67721	-2.90588	1.98495	-2.86062	-2.01876	2.41661	3.51955	5.05679	-0.808362	-3.74613	4.13241	2.33263	0.833746	-5.17682	-0.079919	6.92704	2.33016	0.975165	2.65837	0.0350887	2.05627	1.53078	-1.71627	-7.67441	0.510175	7.05802	5.22443	-0.637577	3.54999	-1.85596
2.27232	-0.311224	1.99718	5.71835	1.55878	3.42842	5.91426	1.56901	-0.983738	-2.18162	4.78466	1.15938	-3.75703	2.7209	0.822484	5.10017	-4.74866	0.267789	-0.496411	3.2135	2.81576	0.917575	-4.50085	-5.85776	-0.124275	6.04297	2.25427	-0.491983	3.22271	6.06173
1.598	-2.9387	2.87064	1.34541	2.79119	-1.42943	-1.18472	2.91284	10.7269	-3.19123	1.32696	-1.30432	-1.70222	1.81821	-0.16724	0.323532	0.504236	1.66262	-0.124703	-3.9165	3.83802	-0.301413	-1.37951	-8.13763	0.255766	6.28866	0.466978	0.892636	-5.52727	-1.9831
2.55976	1.61837	2.60467	-0.433254	-0.862475	5.05311	2.68027	-0.0724762	-11.4918	-5.09835	2.29942	6.66001	-2.13129	-2.38576	-0.0710756	1.80181	0.675294	2.11	3.49092	0.814783	2.35925	0.820495	-3.49397	-7.37072	0.425924	4.48625	3.83126	-0.706136	1.34832	0.881443
0.716572	-0.190046	4.86839	1.19211	2.78296	2.80206	4.62469	-0.416731	-5.0743	1.32809	3.2608	0.878168	-2.64022	-1.09475	3.75286	4.24622	0.582981	4.23015	2.61737	3.24882	2.62173	3.33717	-2.62744	-9.23304	1.93769	4.84898	3.24482	-1.01677	-3.10353	1.87418
3.27543	1.59411	1.01205	-1.30727	3.77368	6.42331	-3.45469	-1.20851	-3.11235	4.46046	6.0714	0.196089	-2.26248	2.9408	0.0130538	-1.44445	-2.95379	4.5884	-1.30628	-2.13503	4.51558	3.12012	-4.58586	-5.34052	0.914843	5.25261	4.26749	0.316107	-3.84973	3.67849
2.2841	-2.04386	0.11856	-0.377153	0.167581	6.77032	-0.0308564	4.47338	-5.69606	5.30271	6.75973	-0.31823	-1.11545	-5.21568	3.93931	3.8268	1.90066	0.729751	3.76969	-5.46631	2.03674	0.805643	0.0186656	-4.74206	0.731391	1.41866	5.94675	1.48421	-3.33672	1.61045
2.94873	3.23772	0.180878	1.60301	4.15513	-1.66212	1.34309	-0.110478	-1.74936	3.97923	4.53485	3.80391	-0.693984	1.46301	4.44117	-0.122925	-1.24235	1.94607	0.971364	5.79622	3.00325	4.34145	-2.15179	-5.01078	-0.378927	4.90209	3.47838	0.0443302	2.0924	8.77407
4.81223	-0.586453	1.60579	-4.50497	4.33857	0.252559	4.26448	-0.7083	-1.68192	-4.43382	4.12968	3.52888	-1.06661	3.81024	1.74507	4.08295	-2.87964	2.77779	0.60365	-3.11699	1.90343	1.63218	1.26443	-8.10423	1.77292	5.16602	4.38939	0.56565	2.20115	5.81472
1.69921	1.7293	1.97182	0.127878	6.25784	6.17918	4.26101	1.14873	5.99394	0.813229	6.26804	3.70847	-1.3153	-0.567646	1.35288	5.46422	2.68931	1.16744	1.58115	-0.128857	2.31522	-0.289001	-5.20265	-9.60656	-0.226746	4.73717	4.90534	-1.57981	-0.438619	5.89873
1.09777	-0.742328	5.24378	-1.17089	-1.4611	6.51303	1.09127	3.34434	5.97465	-1.14089	2.99143	3.82372	-0.783697	-3.9028	0.867297	6.70876	0.324761	-1.28405	6.62231	6.3962	3.56658	2.56318	0.189107	-8.8629	0.662299	3.00609	4.58243	0.0100361	4.01849	3.3747
2.72686	2.24912	1.67504	-2.35056	3.57827	0.284096	4.65562	-0.0971872	-3.93211	-0.0565263	1.36156	2.56134	-0.0878417	-5.92001	-1.06184	3.07413	-2.60125	1.65792	3.7272	2.39327	3.05844	0.645875	-1.88213	-6.98935	0.717173	2.79384	3.25319	-0.804338	-0.174487	5.09772
3.23166	-2.92831	5.45124	2.89967	2.58661	4.36099	2.74734	0.759897	2.84194	-3.21861	5.16636	1.93415	-0.961775	1.87951	5.31167	3.41257	0.0121572	1.27692	-0.216564	-2.72274	1.84858	2.91485	-2.01359	-6.02982	2.05271	5.06364	4.11989	-1.06489	-2.86583	4.16425
3.92097	0.0410175	3.52433	-2.44682	5.74306	5.14914	-3.85964	-3.90861	0.384958	-2.11215	6.17598	4.89828	-1.06523	-7.93767	6.63968	3.85168	1.78409	2.0205	3.16766	-3.03743	2.2285	3.33145	-4.341	-7.84804	-0.229314	3.76455	4.2043	1.69962	-2.34963	1.67652
1.32548	2.52465	-1.15177	-3.89243	4.66089	3.80058	4.19669	-0.930715	2.43347	3.2886	3.50418	-0.727069	1.3405	1.02048	3.3087	2.70769	-0.508406	4.73974	4.0427	0.0131815	5.01794	0.730753	-2.18836	-6.62007	-0.151995	5.09604	6.93694	-1.04318	-2.49211	3.32077
3.7535	0.544036	6.29458	-0.171287	4.22714	-2.92686	9.52097	0.485372	-4.60645	0.364381	3.8886	-3.62935	3.42015	-4.26101	2.20982	4.21954	-1.7409	-0.631469	5.31775	-1.99498	1.92525	2.89895	-2.24264	-8.1409	2.45223	2.31549	3.17075	-0.986294	2.47518	-2.7389
1.59001	1.98048	4.21467	-0.12817	5.19616	4.36823	3.78179	0.405708	3.95964	1.45394	4.81525	3.72853	-1.24215	-0.493477	3.31592	2.43269	4.46356	2.34186	7.23498	-1.88291	2.73606	0.0572779	0.954508	-6.31602	0.870156	5.26979	3.53106	1.21823	-2.72367	-1.05889
0.777671	2.17371	3.71999	3.9006	2.51413	-0.0520977	4.84818	-3.02556	3.05875	1.03851	1.60837	-0.305711	-1.45355	1.9522	-0.0405865	2.30733	-0.68939	4.93873	8.01437	3.03475	3.44654	-1.21056	-0.336237	-9.56	2.20586	5.93431	5.63829	0.634098	5.75622	2.42794
2.72004	-2.43718	1.80575	-2.83893	2.4805	1.43326	-1.56645	1.03913	-1.31324	2.15142	4.17729	-4.52144	0.29999	-4.97997	3.15057	5.29704	1.44069	2.14623	5.14777	-2.7104	1.5476	1.76486	-4.09249	-6.7717	-0.175533	5.68327	5.10627	0.344068	3.19378	-1.69053
3.80637	0.00635605	2.86339	6.46724	1.85996	0.0964498	4.25001	0.078336	-0.835171	-0.312475	1.31121	1.53402	-0.909676	-2.96565	0.701541	0.797546	3.46207	3.11269	-0.578081	2.78925	3.59676	1.34798	-4.36563	-6.85354	-0.396528	3.71339	3.54141	-1.00666	0.597907	0.495048
2.82134	3.00411	4.2915	-5.93081	2.32801	-0.384673	2.35597	4.53731	1.77326	-2.67444	4.15242	3.55417	1.40979	0.91578	-0.168753	1.86002	2.51475	1.27859	6.66732	0.613036	4.03005	1.00424	-0.203657	-8.31984	-1.24343	3.56572	4.66623	0.838117	2.43903	6.17803
4.4528	-3.68071	1.54784	1.49716	0.539046	1.61503	3.11513	-1.38366	-5.23601	-4.10774	5.69793	0.154778	-1.32875	0.684574	3.15825	3.13503	-1.76367	-2.6314	3.70068	-0.217855	4.12795	2.9058	-3.14869	-6.74571	1.74904	4.05703	3.22541	-0.709032	1.65766	-0.839312
4.04466	-1.67038	2.17552	-1.12411	2.46651	0.71452	-1.61784	4.03159	-3.97901	2.91937	1.69742	-0.260623	0.43999	1.12359	1.26209	2.72103	-2.59448	2.82596	2.48755	0.620794	3.21043	3.55851	-0.829257	-8.48037	0.115775	3.17889	3.10359	0.599278	0.79801	3.78222
1.05699	0.828476	3.19846	-0.808314	4.51013	6.00945	2.24481	1.81485	1.58133	0.510321	5.07424	4.57105	-3.07966	-3.98801	1.25706	1.20508	1.31702	1.43811	-1.80938	0.75593	3.91893	-0.263277	1.35533	-5.87239	0.0185919	4.78793	6.31724	1.16245	1.95459	2.81205
3.34125	2.02522	0.481611	-2.79257	4.59329	2.27167	-0.245205	0.637322	-3.93314	-3.20177	3.49843	2.55692	-0.625298	-0.287241	0.888626	0.923458	-2.81038	5.02797	-1.26738	-3.47202	2.87099	0.164222	-1.03814	-10.9396	0.370102	1.26232	4.61026	0.439041	-0.805062	-0.514075
3.9752	2.08792	4.1516	0.401111	1.87958	0.908631	1.12478	3.31968	-6.19246	-6.53084	3.55876	1.25143	2.20588	-3.09122	5.29797	4.14889	0.54692	1.10124	0.948092	-5.57506	4.09394	-0.182856	-3.38301	-7.04761	0.236045	0.837822	5.2821	-1.02855	2.48467	0.398106
5.05393	3.69945	2.06426	3.68314	7.38023	-0.710427	3.24139	0.572606	-3.77645	-8.57563	1.02107	1.99241	-0.408915	1.87335	1.53543	4.40768	3.25599	0.175333	0.661252	-1.51084	2.94195	0.89996	-1.52982	-6.46727	-1.11974	4.98114	3.06784	-2.76896	-0.877126	6.97147
1.72112	1.88058	4.70122	2.333	2.30166	6.72713	6.43486	1.29601	-6.32786	-1.40396	3.19196	0.739277	-0.98702	0.522035	-0.315731	4.52898	3.37661	1.49375	2.05195	2.81994	2.01798	4.48127	-1.82319	-8.32049	-0.0220836	2.27927	6.84021	-0.712309	-0.819993	0.943075
1.80571	-0.454953	1.00907	-1.43323	3.30243	6.11105	2.36027	4.97682	-8.66776	-2.74645	4.28152	-0.794704	1.57679	1.68963	-0.149022	4.50061	2.16881	3.76598	-0.538028	-4.29432	2.99188	0.0548935	3.08057	-6.63413	0.483276	0.477696	6.47703	-1.16094	-1.20192	-2.80937
0.120553	4.88764	4.77388	-2.16849	2.75848	2.54879	4.23819	2.54681	-5.08644	-3.90512	1.28684	3.49879	-0.486132	5.66655	0.228466	3.05818	2.01	2.71433	2.31511	-0.785566	3.82677	1.21827	0.409785	-8.28873	-2.69632	1.60503	3.0589	-0.301031	0.654294	-2.71729
3.17364	7.68981	5.82786	-5.28494	1.28611	0.680597	-0.412949	-0.308623	-2.21848	-3.15708	5.67397	2.11672	1.53992	1.99445	2.16427	0.0773914	0.686068	6.98086	-0.097471	7.35059	4.30877	1.5982	2.28689	-9.4475	1.86536	1.41096	3.12617	-0.703767	0.699284	-2.35908
1.99188	4.80739	2.59411	-1.58658	5.63809	3.94295	6.35513	4.36063	3.40177	2.43616	4.53221	-2.35992	3.14697	-5.84256	2.20712	6.50582	-2.80072	5.11967	3.69925	1.60342	5.57857	-5.10261	4.36412	-4.97812	1.91313	4.93939	0.322619	0.698232	-2.24619	-4.25609
5.97615	5.95722	4.25076	-6.13859	0.558996	2.32487	6.66711	7.90008	2.33727	4.78586	7.48436	1.88608	4.32001	-1.02993	1.57493	0.779238	3.83618	3.72515	-0.642238	0.0107762	3.40743	1.18945	6.25852	-8.82474	4.26507	1.06493	2.20623	-1.93953	-6.59283	-4.08403
5.25545	7.37352	3.33972	-6.71862	5.16619	2.68447	2.26424	11.8961	2.21874	2.67421	6.3734	3.98681	7.4609	-6.91615	7.46218	1.71095	5.17002	4.52374	-1.04955	-4.0358	2.9813	1.43319	4.18018	-5.89342	2.30518	7.33015	5.25854	0.1086	3.56954	-2.38334
9.96206	10.7661	5.88624	-1.64458	6.94558	3.73878	2.90705	9.96693	-0.734969	5.94303	7.87385	1.6706	9.50312	-4.65411	3.11961	2.40108	2.71708	3.12551	-2.14428	2.59162	2.71294	4.99167	5.44426	-3.20042	5.13298	3.85923	-3.3121	0.610865	6.37026	-6.21433
12.8513	17.0822	3.07681	-5.4529	5.84541	0.715466	2.27533	14.2085	1.71387	7.25211	8.15712	-0.76481	13.6776	-18.675	5.00202	1.3113	1.58654	9.31167	0.131105	1.25926	3.00623	2.44294	3.13278	-0.165572	3.8402	4.52298	-0.316265	2.84905	6.39001	-4.39359
14.4536	13.7536	7.60499	-3.70287	5.39238	7.55885	5.7803	16.1604	1.28679	6.21923	12.0987	9.09963	13.6523	-11.2637	4.95177	5.70279	5.1834	5.52234	4.47898	2.53366	4.6222	-2.98601	2.31622	0.725395	2.53742	4.92154	2.98737	4.8257	1.49211	-0.0528886
20.8891	15.6632	11.5346	4.28831	10.7852	1.53375	0.594246	22.2555	5.83956	6.76657	14.7654	6.87806	13.5677	-10.8529	2.33152	2.29312	5.56244	5.4916	4.99041	1.86372	4.11282	-0.053648	-2.67476	0.082532	7.28382	8.10078	4.73322	5.77945	6.64352	-3.71281
26.1919	9.71735	9.03089	1.10199	12.3328	13.5734	7.53473	30.6836	4.68872	7.87367	15.7451	4.72539	16.3595	-6.04094	2.59886	5.17993	2.94431	9.57415	-1.17704	0.720115	4.55501	3.41775	3.18446	0.484907	6.56168	9.11911	11.525	4.93666	1.22178	-2.89195
37.6499	15.5568	10.7556	3.2191	17.8379	11.8366	11.2675	32.4675	4.46332	7.28882	16.7534	7.19919	20.3705	-2.1234	3.5145	4.47951	7.58065	7.89367	3.26856	6.01823	6.96073	0.126598	2.60965	-0.18433	9.7043	6.13677	7.86814	8.05008	-0.604109	-2.38049
44.5721	13.9364	10.7371	6.18604	26.7944	15.6481	7.53424	38.6249	4.73749	5.27087	20.3655	9.27569	19.8502	3.24069	5.76651	4.13673	11.6888	6.2154	4.14687	10.9589	8.81385	4.51161	1.80962	1.18084	7.61706	5.65148	7.55028	9.22244	-4.95268	4.3084
56.065	20.5841	22.1032	2.43687	30.6205	24.3593	11.171	41.1098	1.47411	3.886	25.4583	8.17117	24.3968	5.66652	9.14051	7.916	6.67519	11.4443	6.24041	7.11622	9.52101	1.51124	2.7492	4.74259	6.58814	9.62447	8.82662	8.66318	-4.36824	-5.83201
61.4468	21.8027	24.2517	15.5072	29.6197	18.9353	8.91629	44.5167	5.7465	11.911	26.8852	14.9001	28.7534	10.3291	12.8266	7.14391	16.7037	10.3598	7.45438	7.64466	10.8047	2.92009	4.02731	1.33325	8.12174	11.9307	6.14431	7.97421	-5.83628	3.8875
74.5213	26.5822	22.6254	10.3552	36.7288	22.1372	10.4363	49.0388	12.501	14.3995	28.2388	13.9787	33.5234	16.2922	12.4369	9.79707	13.1549	17.9358	10.5167	12.0107	13.7157	9.24249	11.1044	-2.66863	7.40001	1.1824	8.81184	9.8607	-4.65232	0.324111
80.7981	30.0942	31.3154	14.2518	41.3032	24.9896	26.7478	55.2053	24.9494	18.1755	37.9285	15.0128	35.2796	16.8735	14.0042	13.9113	25.7565	12.8086	3.6062	7.08124	14.0442	10.3942	9.40961	6.92976	9.36506	6.30772	12.4769	9.63676	-2.38935	-5.3316
100.215	33.4861	37.923	17.4752	47.1137	37.7815	35.0929	57.7822	18.592	24.3717	33.0739	17.2857	40.2707	14.9614	15.0968	10.8761	16.8408	11.2713	11.2534	10.3808	18.5366	12.4467	7.32555	6.03735	12.0791	4.8538	8.68428	10.6331	-5.37284	0.917919
114.223	45.8923	41.3445	26.8964	50.8668	42.5084	40.8997	77.3341	35.103	28.163	50.9196	20.1584	40.5218	18.2458	16.6828	12.6418	21.4266	18.6252	11.48	10.4448	20.0365	12.4073	4.01654	4.11606	11.7144	14.8649	12.2661	12.1681	-4.44275	-8.66561
127.684	53.8916	38.7786	25.6643	59.6369	43.3066	53.5954	73.8337	38.4412	26.2437	42.5117	25.5046	44.8515	28.2177	21.7744	13.4915	21.2307	20.5306	13.6915	5.29378	20.2765	9.24966	8.54808	10.6053	12.2332	6.30745	16.8269	14.282	-3.25586	5.63752
135.551	65.7578	60.9558	45.2661	72.9829	49.5778	58.6148	78.9579	56.2293	36.5322	42.4862	38.8638	44.1195	29.8153	27.0969	22.6465	26.713	24.8672	23.5349	9.79878	19.848	13.1571	9.62885	16.7346	16.6926	10.9584	12.6714	12.3533	7.35358	7.34592
145.749	70.5714	67.8874	43.1585	80.0838	53.5076	65.8245	87.5152	57.1474	36.5864	49.0015	37.0011	49.2676	28.5416	26.0735	22.5759	31.923	26.4699	28.8053	17.4598	21.0031	11.2164	10.0456	14.2316	17.8894	12.5813	17.8709	14.5283	0.687585	5.88754
164.964	85.5086	85.7138	47.9448	85.8164	69.5212	70.9915	92.5846	58.9469	48.4621	49.6813	38.771	52.9226	36.0835	26.905	26.5406	26.7211	27.7684	26.5381	20.367	22.0059	15.6821	15.0641	19.5463	14.0178	12.7824	17.3596	18.6944	3.72829	6.39478
171.604	90.351	88.3727	62.0307	102.135	64.3219	82.586	100.158	56.568	52.0404	57.1835	48.3986	52.7359	43.7609	30.0877	36.2993	38.2551	29.6744	26.849	22.6238	25.5384	18.1637	11.1702	15.5647	14.0014	12.3206	16.9087	16.1387	2.1603	3.02949
183.916	100.275	98.5949	65.3161	101.67	80.1224	79.4873	100.676	80.3655	53.016	65.0013	57.6773	59.5271	40.4854	31.1243	21.4393	32.0256	33.518	38.7994	34.9424	26.8054	23.7725	12.154	13.6999	17.2102	17.5017	17.2431	18.4527	10.8704	13.8222
197.291	120.117	115.843	73.5737	98.5283	83.6592	83.7581	91.7559	71.7807	72.741	80.3177	51.9148	64.7341	42.4001	43.646	33.4571	39.5956	35.1308	43.6331	41.0761	28.2985	14.4376	16.6652	19.803	15.9685	15.9602	18.3782	16.1205	13.8103	16.5673
211.058	124.63	124.84	84.7779	109.139	90.2583	89.3163	105.33	93.2772	63.6503	85.4179	67.6758	74.4525	52.9238	44.959	35.9486	42.9466	37.7514	44.9552	35.8304	30.6603	20.1145	20.2053	18.7089	19.2489	18.4374	19.6956	17.2326	11.0587	14.2346
219.77	141.155	124.865	90.1137	111.819	93.4857	95.5378	106.58	104.772	80.3948	85.9438	68.4446	74.3362	56.9648	40.7776	31.7779	39.2201	37.4202	38.9217	26.1554	29.2948	21.1183	21.938	18.7374	20.5728	17.7791	19.9217	15.6289	10.1397	13.8917
232.202	152.612	135.164	94.6285	121.607	102.115	108.554	114.183	103.701	83.7233	99.4489	65.1286	79.5757	61.2478	50.9889	47.116	42.1573	39.7943	51.3106	28.0031	29.9346	23.7943	26.2377	22.0604	16.7037	22.7251	21.6222	15.2447	13.3308	15.347
230.788	159.533	155.506	105.138	126.128	112.569	112.492	113.422	102.623	84.6919	113.099	81.1213	81.6297	67.8814	49.1438	42.3699	52.372	46.6386	44.0176	32.9646	30.8832	27.2933	24.6135	21.7446	18.2679	19.9711	17.0692	14.6816	8.25929	15.4361
248.768	177.883	147.683	118.077	136.459	120.438	111.818	114.064	120.09	102.363	102.362	83.9792	82.1277	67.5908	52.8285	40.2768	44.7822	49.9612	54.4357	42.0967	31.6637	27.473	28.9016	27.7839	20.0217	19.9796	21.6313	15.817	9.83265	16.1555
251.598	195.7	162.146	130.019	141.498	118.632	117.054	115.182	127.356	94.6167	104.427	82.0014	82.0494	72.7023	54.0758	46.9717	46.4286	46.223	59.8483	35.396	32.7029	23.6457	28.3873	24.7437	21.5063	24.7663	17.6336	16.5638	8.5883	18.773
260.373	195.513	167.1	136.438	152.041	136.394	123.526	124.615	116.446	100.003	109.474	97.7657	84.5491	75.5938	52.9229	43.5302	51.2017	49.3683	55.2081	33.3545	32.7918	28.3681	31.0627	27.6172	21.8004	19.9782	19.8836	15.9196	8.52301	17.392
269.693	213.065	178.618	159.726	156.355	137.958	145.732	133.432	128.035	114.592	113.967	96.7394	88.3469	69.9573	56.6836	52.7915	49.7599	53.3332	54.4562	50.1196	32.7188	34.3741	34.1569	31.0422	20.286	27.3716	20.576	18.0254	16.0815	13.7276
271.654	224.904	179.708	148.653	160.722	143.109	142.016	127.174	125.611	115.953	117.955	97.208	94.6	77.7955	56.1824	56.4897	57.6498	49.5373	56.729	49.7711	35.1017	35.0087	29.72	28.4096	20.5707	25.5226	23.5314	19.2751	10.691	18.5291
265.131	229.825	178.962	168.816	167.868	146.432	136.392	129.416	108.865	117.882	115.781	103.514	95.3579	74.8069	66.5939	56.4425	57.2103	49.7737	60.0427	44.7117	34.8768	35.2466	37.4787	29.6424	22.6123	32.1222	23.262	17.3829	17.3473	10.5902
270.972	229.636	193.861	164.534	168.591	148.309	139.353	131.159	129.591	118.645	110.35	104.707	102.519	85.2695	61.1691	59.5959	55.8117	46.5784	55.3631	48.4519	37.1079	38.9837	33.3361	29.3149	20.7155	29.1416	24.8373	17.9375	15.7693	16.3356
286.401	238.246	204.356	175.776	169.561	145.759	160.893	131.4	117.046	134.087	118.567	109.714	94.2815	96.6014	62.6318	61.9176	56.4602	48.3182	59.933	43.0391	41.8858	39.3355	32.076	28.4609	18.7704	27.6975	15.3329	16.7013	22.1582	21.1464
289.397	259.863	202.947	180.39	161.694	156.371	155.549	134.439	123.814	144.481	117.729	109.654	105.007	94.9696	67.1949	63.9582	63.5743	51.498	55.9939	50.183	37.1326	40.6009	33.9661	29.9583	18.9291	33.8866	20.515	16.9609	13.8408	21.3092
291.469	257.473	199.049	182.989	165.264	155.839	148.457	138.821	146.05	134.21	114.924	113.819	104.967	88.5714	62.5954	61.6937	64.4645	48.5407	58.7499	46.3876	37.1894	42.0253	35.9974	27.3903	21.2846	32.237	17.9192	18.8928	14.7467	19.7766
298.877	257.195	197.835	180.016	158.654	161.793	146.856	148.485	123.616	129.856	122.432	118.178	105.76	104.296	70.0005	62.4191	69.0311	51.9755	58.5665	49.0714	38.4152	43.6332	39.014	28.4417	16.7023	32.1844	23.2894	14.1117	11.051	21.6516
298.995	276.079	206.432	194.332	173.41	156.528	159.776	141.235	136.196	143.461	115.811	123.006	105.346	95.0841	72.9592	62.4307	66.3866	56.4592	59.2283	44.6398	41.7362	42.9977	37.7722	35.2435	22.5475	36.6434	18.7216	17.2065	17.3075	26.669
294.565	276.395	206.607	190.333	173.042	166.663	157.407	143.37	136.212	136.888	124.338	115.18	110.943	92.3949	69.1309	62.8863	63.7264	52.9911	60.8155	49.4582	40.3433	46.8692	37.4779	25.9049	19.7547	35.6292	17.7834	18.154	15.9898	29.2416
304.601	272.405	204.207	185.744	178.063	174.019	157.831	147.79	152.66	151.893	121.929	129.395	116.119	99.6584	68.8937	67.7383	58.4856	58.8862	60.7054	43.3334	40.3762	47.0211	40.5451	28.3518	22.9924	32.7239	20.4894	18.739	15.3372	26.4561
295.013	279.688	205.696	197.389	176.168	161.886	160.333	142.438	153.621	151.456	120.509	120.427	108.75	95.0266	70.1896	73.9112	67.6192	55.3467	66.2431	49.0375	39.9099	47.4007	42.0679	28.2044	20.8463	39.0844	17.207	18.578	16.0435	22.9497
293.973	276.29	209.338	193.054	173.39	160.575	150.692	147.94	144.804	156.781	125.602	120.836	109.97	92.6922	77.6122	62.3938	66.3925	57.6863	64.8386	40.1403	42.1625	53.1744	38.0716	25.9492	17.4351	37.1203	18.7289	15.8264	17.4661	22.083
296.128	280.25	211.941	196.274	180.865	170.453	163.619	154.656	148.079	144.157	128.468	122.978	115.648	107.757	72.8776	72.5123	61.6432	56.7941	66.2803	49.3445	41.5669	50.9105	38.5598	31.2222	21.0917	38.5525	23.1214	15.7463	26.6656	22.981
298.65	291.604	216.001	200.022	183.74	174.751	166.502	149.257	142.8	156.53	121.347	130.294	106.23	112.511	75.4948	68.0559	60.6626	55.6866	71.1213	41.5069	41.1316	49.6347	40.7777	29.9105	20.8978	37.6379	20.2788	15.4753	15.6304	24.8499
296.4	288.131	216.458	206.662	181.044	182.74	157.787	156.108	146.199	159.532	123.392	138.649	111.095	112.125	75.3486	74.375	70.5985	55.5202	71.6627	45.6549	43.6674	54.4963	40.7581	26.3369	21.5663	38.6982	18.0693	16.2042	16.74	16.179
297.514	285.108	218.632	203.965	180.961	173.664	168.34	153.327	156.515	146.308	124.85	132.71	116.643	103.852	74.9455	63.0896	66.1795	56.7667	70.7957	40.8744	40.7627	55.5942	40.0319	28.0284	20.0336	38.4457	20.3867	15.4835	16.6347	27.4068
293.427	293.827	208.039	204.323	182.379	168.15	160.123	156.562	147.937	153.571	127.768	132.555	109.817	107.319	70.5554	72.7258	68.943	54.6366	64.2328	47.247	40.8856	52.0797	40.9816	30.4091	20.4196	39.508	19.9455	16.8761	20.888	25.4205
296.191	297.759	215.86	203.929	188.478	177.505	156.699	144.667	141.938	153.645	123.123	124.01	117.534	100.352	74.0473	74.8582	66.2481	60.4974	69.1554	45.1009	43.0157	54.9553	40.3018	25.0102	22.717	43.5636	23.0248	20.3739	21.1232	28.2466
296.056	300.013	215.949	205.465	182.747	177.163	157.97	160.465	146.661	163.18	122.702	133.509	115.138	120.33	81.8037	74.6357	57.6459	60.9186	69.9571	48.4251	41.4312	56.977	43.0433	23.1359	18.8306	37.025	20.7808	15.7879	18.3774	23.3843
285.786	296.894	212.865	198.694	184.744	183.561	172.256	157.781	145.973	155.969	127.427	135.686	122.373	103.153	82.0586	76.6269	67.4206	57.0784	70.3343	48.0033	42.7615	54.799	44.5781	32.5136	21.5987	46.1449	23.0448	16.7133	18.14	26.2282
289.474	298.832	219.103	201.133	183.818	170.584	164.68	158.66	149.656	169.009	123.824	128.508	112.441	107.494	80.7059	76.6741	66.7341	65.6544	71.1166	43.1545	44.1133	57.092	41.5616	30.5268	20.5814	38.0944	21.8587	17.4997	16.8821	32.3283
291.216	303.87	213.227	205.316	180.618	168.907	151.609	156.865	144.462	164.067	122.671	130.066	119.666	102.393	88.0256	78.7494	68.9348	59.4857	72.2306	47.473	41.732	54.4424	43.0525	27.7129	20.7512	36.0056	21.9152	16.2947	17.6364	33.1416
294.718	302.023	215.066	199.011	187.25	185.388	163.363	154.493	160.635	160.366	126.83	138.297	118.356	118.035	84.13	81.1089	66.5485	61.2751	71.3706	43.897	42.3515	59.4041	44.0959	27.4181	24.2388	38.8553	26.7212	15.5081	19.4893	26.603
284.628	290.166	208.991	208.495	184.501	182.292	164.992	151.035	159.296	155.747	126.298	130.93	110.957	103.278	83.2348	79.6264	68.0214	57.5655	74.5789	39.743	40.4878	56.4729	40.6235	24.514	19.4943	37.7952	21.2066	17.1168	17.3163	28.6971
278.485	302.281	218.328	214.96	176.619	172.736	167.027	160.454	152.595	161.832	129.595	136.138	117.68	109.93	78.1423	78.3517	68.8636	60.9275	76.971	46.0127	40.5208	61.3865	43.8765	30.794	22.2237	39.4191	23.0241	15.4682	22.4055	32.7201
275.549	298.236	209.865	197.797	182.914	170.255	158.146	158.106	155.403	163.72	128.281	128.002	116.468	105.672	82.7289	72.4047	62.0127	62.567	71.2047	44.4187	40.219	60.5824	40.0211	32.0952	22.9175	37.7488	18.556	15.6337	18.0058	25.2322
283.713	303.844	215.859	214.18	180.892	184.32	166.271	157.096	143.349	155.486	129.783	131.678	118.449	102.97	84.4507	82.9832	64.5645	58.8294	69.8609	45.2575	41.7344	64.9382	45.7605	28.1925	21.6629	39.1553	19.3814	13.4996	19.0476	34.7611
274.8	304.405	216.642	207.726	181.804	180.254	152.264	157.359	150.399	164.655	126.92	135.054	117.052	101.432	79.5031	80.8028	69.0255	63.1179	76.434	45.5673	40.8681	63.0804	41.9685	31.1468	21.223	43.4952	25.0286	15.5482	19.9536	31.4043
276.187	299.326	209.545	208.442	189.786	182.998	159.788	155.536	143.213	152.27	126.669	125.679	122.861	104.846	79.4009	73.5818	57.661	59.875	68.9732	45.166	40.5495	63.3769	41.0377	26.478	21.7633	43.759	18.6024	15.8823	16.4464	28.2923
284.169	299.887	219.559	200.003	179.641	184.046	167.178	158.568	143.709	163.198	130.069	133.95	122.651	107.807	91.5588	74.6401	60.6814	59.3965	63.9315	48.0573	42.0489	62.004	43.7061	29.5777	21.0152	37.3291	21.9112	14.7221	13.1673	32.0995
278.266	300.377	216.228	206.03	188.839	183.25	157.603	158.563	154.069	162.498	123.249	129.826	116.295	103.644	81.843	79.902	61.9162	61.4468	77.1439	40.1781	40.6526	61.6782	37.8308	27.1064	17.7134	35.4844	22.8789	16.5331	18.288	30.6236
274.919	288.855	205.657	207.464	185.055	173.591	157.678	159.639	148.851	164.624	126.002	129.158	117.457	97.7893	79.0265	79.2651	59.3496	64.6976	75.2441	46.5822	38.924	62.0897	42.2798	22.5482	19.6095	45.095	18.1646	15.4515	22.0737	23.2918
278.946	289.941	207.235	192.194	179.235	182.311	162.9	154.642	153.018	154.094	123.715	140.389	116.709	105.939	88.4503	86.0242	65.1701	58.567	70.1297	47.3328	36.9523	65.7811	45.1591	24.5671	16.9627	43.5147	16.2539	12.5059	14.6168	34.1943
268.638	297.913	216.847	200.166	179.941	189.148	152.803	150.034	140.572	162.155	127.457	135.542	119.172	106.404	75.2831	81.0252	71.2045	61.4726	69.7517	43.3715	39.0898	64.5869	41.5947	26.4172	18.4292	45.7924	21.485	15.7827	16.8008	32.0888
269.164	287.437	207.717	199.982	178.423	177.645	156.515	157.882	138.119	162.016	123.955	128.996	116.816	94.8784	77.7671	77.7346	62.3291	57.9968	70.6275	45.6797	40.2061	60.4894	34.4449	34.8135	21.3904	40.2957	18.7531	15.4387	17.8054	31.1764
272.417	300.616	215.975	210.853	174.429	179.548	156.659	156.568	146.337	164.349	125.258	128.917	112.515	104.968	83.9408	78.1746	59.3875	61.1761	78.7847	41.484	40.2675	64.995	40.2807	24.1096	20.3876	46.4315	20.8738	18.0016	17.1619	30.8491
263.885	300.585	201.191	212.959	182.226	173.208	150.14	161.921	146.097	158.406	127.31	135.572	112.062	100.364	87.2449	79.0689	65.4381	59.8296	75.5764	49.7882	39.7231	69.9575	40.5755	29.131	21.1165	46.6833	20.4391	14.7795	19.6107	32.4019
260.818	291.142	211.646	198.208	177.409	174.01	160.296	149.516	138.864	149.805	125.208	125.994	113.839	95.3698	78.4391	81.2788	66.5327	61.6828	71.6419	46.9297	40.4177	65.8441	44.4827	27.1881	23.174	40.7378	21.5959	15.4569	21.912	32.4427
273.526	295.923	208.088	196.433	187.634	171.478	157.52	166.476	143.833	166.584	131.029	138.851	113.303	100.265	78.7433	83.3976	67.164	59.6259	64.7741	48.8994	40.1214	68.2981	41.0762	24.6487	19.519	44.217	24.6981	14.4495	17.3378	35.2968
259.519	303.535	206.351	209.242	183.114	175.061	150.391	149.699	151.421	160.174	117.504	125.554	113.712	102.032	82.0678	83.7723	67.2756	64.0816	73.6648	42.973	37.9179	66.3818	41.08	27.186	18.8944	39.2596	18.06	15.0943	23.0356	36.2398
256.395	304.371	202.819	206.594	185.755	172.941	159.275	156.05	151.08	151.66	126.741	125.823	112.721	106.029	86.2581	84.3731	73.4736	59.9647	67.5103	46.5276	38.869	71.1805	40.5458	26.3935	22.1713	43.4415	17.5072	15.2234	17.0336	31.8876
250.633	299.017	206.722	199.78	173.482	173.521	154.161	156.137	160.095	152.346	126.175	140.996	113.883	94.5056	79.9384	87.9643	72.8046	54.0511	74.6255	46.4165	37.7147	63.7371	41.1382	23.7571	21.1443	39.5294	22.3845	17.0098	13.3436	27.1155
252.903	299.447	212.542	199.094	167.514	173.052	142.637	161.541	136.405	150.888	124.091	131.408	112.499	112.415	82.6529	82.8685	70.0064	57.0026	72.3694	44.6005	38.4087	67.3992	40.3643	23.3093	16.3131	43.0097	19.2506	15.431	18.9527	29.793
251.262	306.024	209.626	191.555	175.766	184.772	163.171	147.276	156.546	158.868	126.072	139.316	116.413	99.8424	86.0489	82.891	63.8753	55.4711	71.8154	46.1979	35.5873	65.6211	43.4357	27.7264	19.4547	43.5376	21.1789	14.5281	12.0221	30.9268
250.221	288.33	206.38	194.59	178.001	169.546	163.86	149.66	148.609	165.69	123.241	130.735	112.954	102.703	78.175	78.7302	65.7091	58.9301	69.8436	42.9792	37.1816	63.9588	41.0153	23.1712	19.193	44.0672	17.5947	14.8532	15.9603	42.1402
241.265	299.504	213.533	198.071	179.839	180.429	162.02	156.336	145.735	164.505	124.099	135.128	112.013	104.831	85.1322	83.2761	64.543	56.9723	72.6232	45.9977	35.7973	72.7256	40.9813	25.4884	16.5403	40.0146	24.1354	14.4076	17.4585	32.9438
246.528	294.793	205.332	195.414	184.126	170.796	159.898	158.557	152.793	162.123	119.644	121.791	111.234	99.852	82.7091	83.4124	68.3276	60.4174	67.8901	42.0652	36.3455	69.2854	39.7572	24.9346	17.4769	51.0572	19.0946	15.9764	17.0592	43.2952
240.385	295.391	211.523	197.826	181.502	174.393	145.443	162.841	147.359	159.24	117.741	125.53	113.43	100.447	79.9238	78.0821	62.0467	62.0981	70.7164	45.1137	37.3231	72.3492	43.137	22.4471	20.6304	41.0919	22.6063	17.9539	20.456	36.6333
242.431	304.13	203.994	195.284	167.258	182.555	147.503	159.967	156.315	156.646	121.474	134.046	110.577	103.223	80.9863	80.7922	71.9741	60.0713	70.9582	45.2515	36.11	73.233	45.4832	25.8122	18.8043	45.5737	14.3462	15.3764	21.331	37.5237
240.488	296.319	194.396	194.125	175.268	177.096	151.281	156.648	136.514	150.97	123.917	132.901	116.412	104.494	89.7974	84.2859	71.9377	58.1343	68.3395	47.1368	35.3678	66.2385	41.4618	23.9916	16.8917	45.9942	19.137	17.3977	9.97138	37.0517
237.919	294.611	201.264	199.596	175.467	171.814	157.048	148.974	148.445	164.157	122.044	130.951	106.07	95.5557	81.4967	83.4679	73.4824	57.5846	65.9545	42.3346	37.2321	78.6788	39.2067	22.7119	15.6	47.2047	22.1307	12.7594	14.9441	33.1811
234.765	295.174	195.968	198.857	175.289	178.386	148.772	148.402	145.822	154.343	122.32	137.563	112.304	102.757	86.3575	76.4451	69.161	61.3414	67.5628	47.434	34.1671	72.1442	40.1759	25.8697	18.8759	38.9274	17.8602	14.5121	15.3004	30.1871
237.2	300.507	196.682	192.244	163.868	181.955	148.739	155.23	146.888	156.563	119.458	133.199	111.905	97.0493	85.0965	80.4555	73.054	58.1888	69.941	41.7335	34.7171	66.268	42.0069	25.0122	20.533	40.1298	18.1375	17.268	14.6067	32.9681
226.925	298.105	204.736	185.914	170.744	176.382	148.328	148.839	146.195	145.063	122.099	125.308	108.315	99.4079	80.4949	79.2183	58.2975	53.0361	69.1261	40.3282	35.3365	69.092	43.041	21.4782	20.6152	41.6706	18.6816	16.6419	15.3794	29.5961
227.858	295.007	202.762	192.625	183.223	178.086	160.523	151.278	155.739	158.091	118.366	131.813	104.079	98.5642	83.6928	84.3368	64.7807	57.648	71.5603	46.4839	34.6841	77.2239	40.7583	23.0642	18.14	41.6036	18.2047	16.1693	22.7224	41.8343
227.816	292.494	201.048	184.286	173.609	168.773	164.15	159.723	145.665	159.433	126.489	127.273	107.787	114.993	84.3243	78.3981	68.0138	55.7226	64.2185	42.443	36.8108	76.736	41.6128	18.3463	17.7008	42.275	18.8167	14.4863	18.5866	31.3383
225.103	296.768	206.97	195.665	169.219	181.908	151.482	148.228	150.142	162.566	121.742	136.314	106.096	98.3658	80.7465	77.3795	57.579	59.5547	75.7183	38.4795	33.0936	74.8352	43.453	23.9453	17.3055	39.9736	20.8439	16.3446	18.4203	30.7314
218.531	294.823	201.557	197.276	167.554	176.634	162.38	154.198	150.422	159.774	124.954	136.61	109.016	107.583	83.0812	79.6034	62.2975	59.6168	67.0519	43.6255	32.3983	74.2232	43.9543	19.4376	17.8141	41.4015	17.8319	14.3835	20.0216	32.7715
220.901	284.066	200.164	186.711	171.345	170.758	154.24	146.908	146.104	161.249	123.792	128.135	105.612	91.6726	79.2162	77.2316	61.2379	58.6951	66.9417	41.2096	32.1043	72.4618	46.6706	23.836	19.2533	40.5435	21.5935	14.5974	15.7932	34.8305
207.513	293.547	193.465	198.517	167.85	177.228	153.835	148.356	146.19	164.246	124.255	126.811	107.5	94.9598	87.7106	84.0278	63.2326	58.0146	70.2613	38.7946	32.062	69.2813	39.5536	18.6679	14.4868	39.5776	17.5486	15.9686	18.8562	36.2515
208.552	291.193	207.373	190.828	168.018	175.053	165.982	149.59	136.266	157.176	122.907	122.95	110.364	102.196	79.8486	75.444	53.6088	57.9452	68.0836	46.7061	31.9078	68.141	40.8614	23.1826	17.6861	41.557	21.6177	16.2663	18.2293	31.3779
212.847	290.315	196.198	189.137	167.186	166.382	154.048	147.775	142.941	152.802	121.525	120.021	104.928	90.0689	80.532	77.9394	63.9199	57.6375	70.8049	36.3035	34.1081	72.7872	38.017	17.9225	17.5331	36.4395	20.1151	13.2163	18.9445	28.7366
213.165	288.109	211.6	187.048	177.323	165.41	154.779	152.103	138.798	162.195	118.669	125.727	107.19	102.885	84.3951	81.129	67.1114	68.4805	68.9722	46.2811	33.448	73.3386	36.6603	27.8976	16.2213	45.886	18.1376	14.2253	19.0866	33.7163
215.964	298.074	201.035	190.437	173.655	173.167	144.334	152.848	152.435	150.311	122.906	133.683	105.917	95.9712	80.2303	84.4812	62.546	57.0009	64.3959	41.7968	34.5046	79.3791	40.1724	24.9993	16.5462	40.7556	14.4564	14.9126	14.8684	33.8924
215.692	288.919	191.611	186.205	170.257	176.989	144.683	154.462	149.554	150.301	125.857	119.358	105.097	86.1929	85.0857	86.0227	65.855	56.5905	72.3817	43.7945	31.2434	70.527	42.9989	23.3916	13.859	44.8623	20.4617	15.7277	15.8283	29.656
209.976	290.165	197.483	193.051	155.585	166.993	147.493	152.99	141.562	158.561	116.249	129.434	100.717	88.2845	78.079	86.4699	62.8176	59.4689	67.3474	43.3261	34.6723	71.8677	44.4664	21.6836	15.9051	42.8148	17.175	14.9027	18.2546	44.2174
200.632	280.586	200.176	181.863	168.924	174.821	153.136	148.719	151.734	150.689	114.841	124.233	105.091	106.097	77.3692	83.4337	66.1719	57.9317	74.4038	44.7555	30.7052	69.5226	40.2628	22.866	15.6166	45.9524	19.142	17.8874	21.2105	34.7202
201.782	284.387	191.318	190.911	165.592	188.001	151.31	136.544	145.025	158.574	124.274	117.747	110.827	93.0768	81.3459	92.3213	58.7472	59.8237	73.415	52.1298	33.2504	68.9868	42.9372	22.6419	16.1222	45.3013	20.7821	18.3169	23.2278	28.5464
204.18	279.677	197.906	180.13	174.906	166.323	150.184	150.977	142.707	150.929	122.931	114.895	106.363	95.5718	83.2489	78.8905	58.4218	55.226	73.3475	46.661	32.494	70.6677	42.8338	27.6587	17.5632	43.9295	20.7095	16.9225	15.651	34.688
196.381	284.991	196.682	182.385	167.653	164.762	147.155	140.002	139.947	150.579	127.009	114.653	106.66	97.7359	83.0392	76.9277	62.4131	59.3983	75.747	49.1616	32.6162	73.818	46.6947	32.6399	18.9503	45.363	22.4416	14.9756	17.4377	36.7905
197.016	285.14	196.616	185.661	175.662	182.014	137.137	150.201	135.053	147.547	121.631	122.035	109.879	94.6196	78.2281	84.3211	51.6849	64.0408	81.2469	43.419	31.3225	74.3515	46.1447	30.9796	17.8566	46.0522	23.1734	14.2268	20.6426	30.1955
202.186	292.133	191.915	189.212	172.75	178.924	151.392	155.101	148.508	160.488	122.952	113.022	110.12	100.243	79.7867	79.8882	59.3456	59.7005	70.4105	47.3047	30.8582	71.3116	44.4506	26.7204	18.4375	46.4353	24.7929	12.635	20.6804	35.7159
193.305	281.772	194.346	165.878	165.168	163.384	142.954	154.004	146.141	152.308	123.775	127.395	111.061	104.387	80.2464	82.8696	46.089	61.7169	72.9747	53.4593	29.0934	68.2503	45.1078	28.7871	18.3637	44.506	27.6967	12.6769	18.0129	34.5621
193.601	284.836	196.305	169.77	167.907	170.483	145.708	146.702	170.695	142.593	125.974	113.165	107.119	106.808	81.4315	85.0063	52.3891	61.5384	74.4585	49.9754	28.8186	73.594	40.1493	23.3663	19.0912	41.8149	30.5533	14.129	15.3408	33.5137
182.241	279.964	198.453	172.054	151.84	164.059	138.232	144.041	153.675	142.589	131.282	118.48	109.15	90.6134	88.7499	87.9334	47.7898	59.2974	73.9606	43.8471	27.1996	73.913	41.0109	21.2715	20.4258	43.3994	24.6435	13.0693	17.9783	34.2941
178.979	275.857	199.048	163.768	158.619	170.22	140.902	142.481	151.201	151.131	129.839	117.382	113.633	102.438	81.5666	85.8044	52.0687	60.7882	81.7315	35.5587	31.6111	74.6333	47.0251	22.3881	20.6811	46.2252	24.1006	10.3831	22.7442	34.9797
174.361	278.177	195.438	168.356	152.159	168.977	139.757	140.121	168.422	148.494	123.514	115.166	113.183	100.541	83.3782	86.612	56.9168	60.0382	75.1903	45.4329	32.5105	72.3316	43.5779	25.4556	20.0098	43.2692	23.1983	15.1983	17.5709	31.8766
180.451	283.657	183.221	160.276	153.932	170.625	141.94	142.287	155.927	140.598	121.46	111.19	113.107	85.1323	76.1314	77.787	51.3541	55.5322	81.3395	44.3781	30.8489	69.8077	42.0435	22.467	19.8271	37.937	20.7258	12.5551	23.0656	35.9678
169.994	277.317	186.23	155.334	148.053	142.961	130.546	133.812	149.948	128.146	117.714	115.217	107.085	104.175	83.1505	80.3814	53.1013	57.8785	81.344	46.3253	27.2478	66.7717	42.7349	15.8754	17.8954	31.3124	22.9165	9.78679	22.8236	35.5556
164.729	274.015	187.066	154.106	154.338	158.388	131.088	140.759	153.15	126.416	115.24	110.629	101.891	98.1212	77.7569	80.9877	62.5492	55.9804	76.0148	36.7177	28.3238	75.2445	37.2267	15.356	21.9071	34.4847	28.9984	13.1106	18.9585	39.2895
155.334	268.031	169.989	164.664	149.482	159.832	142.707	147.756	136.555	131.332	106.789	105.876	102.012	97.8787	69.6395	76.3007	52.4562	51.1103	67.1034	46.8232	26.4127	71.5248	33.3071	19.3326	15.7303	35.8435	22.4876	16.0343	15.7577	33.2686
144.717	259.541	167.136	149.24	154.417	159.344	137.326	140.202	124.917	127.793	105.593	104.914	100.832	91.4808	73.8458	77.6044	45.0053	48.2993	78.8096	33.0819	28.6307	71.2053	34.5452	13.4166	13.4355	36.9167	24.2817	14.6435	19.6171	37.6208
135.182	256.248	173.221	150.1	159.928	161.022	131.796	134.25	145.629	126.835	104.518	103.281	98.7911	81.9616	67.1589	80.1691	65.1006	49.4293	77.2127	33.8227	24.0683	70.9604	32.5619	17.9669	18.0842	37.1241	27.1941	16.1693	16.3552	26.8123
131.692	260.511	161.375	140.985	157.71	155.997	128.533	136.733	133.398	122.84	98.7273	96.5862	96.793	83.1509	61.3346	76.357	50.911	41.6695	64.2505	31.7067	25.4838	69.3019	32.1583	10.5679	19.3664	42.0598	25.2359	13.327	15.5483	26.7401
117.534	250.506	153.568	133.238	144.656	145.08	130.432	125.289	129.932	119.055	99.2412	92.1664	97.9367	86.8892	63.009	72.7185	51.6579	45.336	64.7579	33.6997	24.1762	69.0587	26.4129	14.7174	14.5564	33.8055	23.7831	10.5448	10.9809	29.4593
117.531	230.58	145.373	135.629	140.877	145.226	121.613	123.032	117.239	117.196	97.9952	95.8495	90.8487	75.7489	66.3718	67.1478	38.6923	38.7241	55.4297	29.2809	24.0645	65.3108	30.9978	9.8253	14.8589	33.6177	24.832	9.02986	12.7663	29.2106
115.815	238.558	133.797	133.176	140.691	134.111	117.535	123.415	118.57	113.5	96.3448	89.9511	94.0161	77.0765	58.4438	66.4167	46.1831	37.0998	55.5944	28.7193	22.4356	58.8909	29.1203	3.05771	15.0184	30.9169	25.8361	7.1559	8.45047	28.0212
110.088	225.927	138.061	127.842	136.914	134.901	107.059	119.037	112.36	113.768	92.2062	85.5743	98.6012	71.588	61.5915	59.2918	45.4958	33.6604	58.6057	29.3339	21.2018	56.8968	29.336	9.05438	15.0774	30.5804	24.3975	7.20188	5.90871	21.3057
107.152	208.804	132.902	116.842	122.368	132.706	99.2209	110.171	110.562	100.196	90.7536	79.1195	92.6748	71.546	51.6607	58.601	55.2329	32.8013	54.8087	27.5419	22.294	58.7859	28.533	8.20448	13.3811	30.659	21.5451	9.78869	7.16394	18.4656
98.3742	200.402	129.143	114.75	123.624	124.392	87.5712	99.7467	86.9891	92.8225	86.3659	77.8579	90.4937	57.169	47.5997	59.8706	44.9414	32.7156	50.64	30.1593	18.3248	58.9174	29.0557	8.30204	16.2243	34.4419	21.1678	8.5809	8.40026	17.8558
95.7991	182.033	112.136	108.735	118.707	112.674	91.6743	99.7226	84.4662	84.3878	77.3259	81.3499	88.6048	57.913	45.6764	55.7863	43.1122	33.2549	58.5998	26.372	17.9704	50.7893	27.5174	9.21017	13.8886	27.9333	22.842	10.3618	7.21468	19.0389
94.7896	179.53	112.389	104.369	121.261	106.753	87.112	98.5468	84.5695	86.3103	76.1067	74.777	84.5619	47.3443	46.8726	51.2323	44.6265	32.6574	50.9928	26.5487	15.625	51.9394	24.2031	4.34745	13.194	27.7185	20.9946	5.04668	5.93738	26.5945
85.6684	177.329	109.585	99.3187	101.458	106.904	84.2189	97.5573	84.1508	84.8223	69.795	71.3898	77.6325	53.2279	48.1733	50.8143	42.1462	33.9605	55.8509	26.1797	13.9618	50.0083	22.0743	5.5423	14.8016	26.6604	21.9736	8.41761	10.6813	20.0714
77.5696	160.377	100.938	94.141	100.938	96.9266	88.379	102.3	78.5353	71.6427	69.9896	68.1161	79.615	39.4059	37.3444	42.0804	38.8836	29.2241	47.6331	19.394	12.8413	46.8649	22.0873	0.483529	12.7436	23.7259	18.8317	5.65456	8.81982	15.9762
76.7661	144.952	102.916	87.4052	98.2356	88.7119	75.4637	98.2388	68.356	65.7607	67.5988	65.6787	84.9077	38.2742	40.7254	48.9696	29.8518	28.2946	48.409	17.8424	13.5031	44.2214	19.8115	4.19541	14.3625	24.0146	16.6586	3.35137	14.6029	16.5918
70.1113	136.352	91.6023	78.8007	96.6593	91.5006	74.7131	95.7764	70.4799	60.7408	63.8212	59.0469	80.0648	29.7116	37.4684	43.8028	33.0275	25.189	50.3196	13.659	12.3843	43.9329	17.42	3.89828	12.8913	25.5334	17.522	4.33409	5.41171	19.5851
68.8965	122.755	81.7995	67.5392	85.5427	83.3931	65.1685	89.9079	70.5451	68.3468	51.5702	56.8454	74.5584	23.2868	39.6513	43.4796	38.5948	21.6129	36.2698	21.3344	11.7886	38.2247	18.9648	3.64098	13.4464	24.6407	16.1059	2.83734	12.2812	10.9251
65.2527	126.202	74.867	68.4195	84.0788	76.2347	65.395	86.715	62.3519	55.4208	52.1837	47.4754	73.3119	23.9156	40.6584	36.3315	34.0997	22.8556	39.8154	14.8923	10.7016	34.3709	18.7364	0.408625	11.7515	20.6069	15.9851	2.74569	13.1348	13.0529
61.8585	102.831	71.4466	59.2769	81.0521	67.3089	53.7017	94.2016	51.1395	48.0052	46.6043	44.3949	73.5432	19.5064	32.03	37.9657	37.9871	24.0618	35.6766	17.6179	10.7691	33.9368	18.0931	0.588842	13.0266	21.2109	16.7186	1.2581	12.1721	16.6602
54.0003	99.2275	68.5776	57.2431	78.7794	61.9228	46.4674	89.128	53.0291	46.1011	44.4352	40.8511	67.1364	18.1962	32.8156	39.4876	38.1967	23.1213	28.9322	7.17092	10.9917	36.3042	17.017	-1.75299	10.5162	19.7399	16.7777	0.566198	4.29	10.6244
53.29	88.6547	56.7617	45.2173	71.9414	54.7117	45.821	80.9866	54.5983	38.9148	41.6193	42.4095	63.5998	28.9274	35.7483	34.3069	26.5329	20.2818	28.2433	7.88253	9.92	30.6478	18.9259	0.165511	9.82097	17.3072	15.4244	0.940805	4.72488	11.5439
48.6246	77.6982	56.0875	48.5995	65.7025	52.2691	41.572	81.4958	43.2523	46.7063	37.5031	38.8873	64.7095	27.0478	29.4252	28.5024	22.1548	22.8678	27.793	12.5718	11.339	27.6374	15.6308	-2.89381	7.05843	16.0842	13.9035	1.75968	1.98465	11.7313
46.5257	74.7266	53.9792	48.8575	62.1239	47.3352	46.3656	79.3829	37.4778	36.75	32.7083	32.5262	61.4278	32.7872	23.5317	27.396	18.7561	17.1256	26.9592	10.1642	9.66604	28.359	10.2484	-3.04545	7.06477	17.0819	13.1101	0.965322	4.75736	6.3953
50.4628	70.8938	43.907	45.3543	59.2208	40.3271	34.5054	78.0705	41.4582	29.407	31.3165	28.5395	61.0142	20.1316	25.7927	29.7705	16.7892	14.8685	33.852	13.6685	7.34915	25.472	11.2472	-4.5003	3.04702	20.2875	12.5856	0.325085	2.58368	13.9429
45.6704	62.3781	42.8282	41.8704	57.6599	44.646	30.6412	74.7432	38.6158	27.925	29.981	36.4302	59.6	17.3656	22.4844	26.9947	18.407	16.0771	30.1449	7.38716	8.64783	26.4075	14.487	-1.45611	4.14301	15.3518	12.9443	2.53461	6.43323	12.5588
46.5476	61.0775	36.7937	39.9156	54.2239	40.615	26.8842	67.7981	24.3493	19.4393	24.1384	28.0827	56.9496	13.3185	23.3288	27.1919	18.2188	16.9671	29.5214	10.961	8.00221	27.2958	11.7526	-3.10298	5.66557	13.5716	7.67171	-0.967864	10.7916	7.09486
43.8492	56.3014	31.9504	34.4826	51.4827	40.8766	32.1768	68.5274	31.959	22.0405	21.9355	25.0182	52.2599	10.3435	22.5465	17.122	15.5294	11.438	20.2037	3.28843	6.92076	22.06	7.84032	-4.27647	4.93808	17.2266	8.10231	0.525857	1.68996	6.46821
44.3342	46.3314	26.5498	32.1784	46.9221	30.582	21.5046	65.5188	29.9821	23.046	20.3504	23.4339	52.2959	11.7376	21.5721	19.735	19.2899	19.376	22.0671	4.97285	5.65591	20.3893	7.96257	-2.82581	4.81623	13.444	9.74032	0.284174	1.81189	7.86955
38.9968	48.6256	25.8231	32.2088	40.8214	26.9522	27.4839	64.1365	23.2915	25.825	19.5851	20.4408	49.9756	20.3208	19.8837	20.0365	18.847	16.598	24.7916	5.48153	5.20293	18.6661	7.41913	-3.65617	2.73459	12.8959	10.2709	0.958965	4.2782	0.108163
41.3776	49.1767	27.4692	33.2422	44.857	25.2035	20.0031	60.8572	16.248	21.0912	20.3401	18.7485	43.0872	13.7296	23.7847	15.5046	12.6437	12.56	18.4977	6.71967	5.7963	23.5442	5.55317	4.83824	2.88302	16.6083	14.5195	-0.644477	6.49119	6.004
36.7775	45.2205	28.0397	33.5113	44.8897	24.7167	23.4985	56.7706	21.1195	24.5318	19.1518	19.9715	44.9715	16.8845	16.8977	14.6586	14.9996	12.7522	17.103	9.68496	4.33475	18.021	7.31202	8.60479	4.60214	14.7577	12.5907	2.53857	-1.18303	4.63739
36.7274	39.6427	21.3317	27.0428	39.9172	24.6934	19.8856	60.5737	16.7469	18.9824	14.0648	14.6076	44.2411	10.8634	16.8529	15.7486	13.0489	15.5902	19.5584	4.0315	5.7108	18.7756	5.83262	9.42202	4.27634	9.62133	7.33231	1.35673	0.905504	5.19594
37.1295	37.1272	20.204	27.5207	36.376	24.6813	15.8784	56.9159	14.7639	19.7943	14.7545	14.9661	45.4503	14.4925	14.167	14.5447	6.8152	15.6232	16.2241	6.17718	4.38845	13.9801	3.65561	5.90073	3.90285	8.12002	10.6108	-0.219423	2.96682	10.4298
33.252	37.5639	25.531	23.9662	30.5909	20.6982	14.7508	58.3018	12.5537	16.3249	18.5598	13.3381	43.3305	13.3104	14.3182	13.112	12.7983	10.7713	12.2963	2.9733	4.69928	16.4268	3.95983	4.63434	4.12233	10.6306	8.47966	0.714965	-0.540665	7.89055
35.9228	38.8665	18.9873	24.406	34.8314	18.1544	12.6592	52.0233	19.6507	20.2687	13.7937	13.5856	44.2358	17.7194	13.8987	12.2723	10.9053	8.85063	11.0732	2.1103	4.37603	14.6992	4.89922	6.37084	3.6289	16.5438	8.021	1.08524	3.73104	6.91951
31.776	36.9487	17.4675	22.9328	29.9349	15.3495	11.5461	54.741	21.4156	14.8094	13.2825	16.3088	40.1484	5.59894	14.4302	9.8641	9.0575	8.37981	15.9895	8.24594	5.41816	12.7251	5.48188	2.21597	4.51093	13.0066	8.30332	-0.753885	4.61232	1.72167
27.8743	33.8014	13.6235	19.9186	29.2889	16.8388	13.2332	44.4614	9.8255	14.491	10.8089	5.04481	38.4778	11.2959	17.4694	12.7429	5.88591	7.64181	13.1408	3.58735	3.94494	11.2231	7.41809	2.78233	3.88242	9.41762	8.32438	1.04816	1.43217	5.22151
31.1188	37.0302	12.5742	28.1772	27.4634	11.8431	14.8461	47.2522	17.9902	13.6944	16.0547	12.4227	38.4577	19.4772	10.7868	8.26274	9.6962	5.7373	8.63956	1.52337	2.35641	11.0808	5.7694	3.58749	2.30267	9.52568	7.31161	0.689105	5.36828	6.29552
28.7207	32.8529	13.4731	22.689	25.253	14.1871	14.768	45.8428	13.8257	7.9294	14.3839	11.3061	35.1091	13.5094	8.23724	9.77628	13.3007	8.77525	11.1438	8.5665	4.84122	11.1686	4.03286	0.391667	3.65776	10.5217	8.64299	1.11254	4.91111	3.48221
26.8347	30.7975	11.4882	22.3146	27.1302	11.7813	11.9843	40.6683	8.01177	9.06998	11.5843	10.4638	37.1517	11.9966	14.4	9.24833	11.8645	8.77478	6.74516	4.15377	4.58115	11.7085	3.68866	2.99702	3.24967	7.32068	7.03889	0.0273919	2.28359	2.67606
27.9623	27.0972	8.75576	17.2944	23.5931	12.6414	14.2622	38.5216	8.35138	7.43946	11.8322	7.33331	35.9771	10.8897	9.13223	10.2058	9.26988	6.1066	10.155	6.99237	3.686	13.8303	5.12954	-0.839372	2.70804	10.131	9.15766	0.753813	8.21709	1.70771
23.5139	28.5521	10.717	19.8978	23.3519	11.6761	6.09758	44.3564	13.5747	12.4231	7.06573	8.51995	34.6861	4.33638	15.3084	8.42401	9.19414	9.75936	5.03239	1.65519	2.27445	7.19348	8.30916	5.46091	3.35519	4.40706	8.42426	0.387841	3.17174	1.81013
27.7014	20.8131	13.332	13.9186	19.2615	13.6019	2.36015	40.0509	10.5998	12.0967	9.56757	1.97655	33.6438	6.05238	10.1684	7.74983	11.0528	12.9154	6.37966	1.8006	2.18087	3.09203	4.6854	8.2354	1.38784	4.37781	7.45036	1.58451	0.865266	1.40097
25.2333	21.7771	9.27882	17.1252	21.2529	5.67036	7.77823	41.1674	16.1498	11.5034	9.87562	4.2898	28.6265	5.9679	9.97775	6.58063	10.1658	5.42998	5.85189	4.37617	2.01827	8.60636	6.11884	8.85705	5.06597	2.46831	9.96849	0.238337	2.07802	3.08242
25.8585	23.0655	5.90867	12.0226	19.9803	10.539	8.49566	42.2999	15.0445	8.95962	7.13242	4.39917	31.7665	11.7593	8.96399	6.43391	6.08523	6.16221	7.8307	3.75292	1.77127	8.70566	6.99624	13.0492	1.66958	6.42726	9.23348	1.15031	-2.09944	-2.33994
20.7704	21.9536	7.2791	13.8156	18.3889	6.57997	5.54389	38.2829	12.1352	9.59491	7.79242	4.00235	30.0193	6.98771	14.2552	4.09795	8.00773	4.48558	7.06451	2.52106	2.6072	11.2791	3.69133	7.62457	2.1661	7.64364	8.66251	-0.605173	-4.89669	-1.55955
23.499	22.1145	8.34571	9.68935	18.3591	7.87986	5.90387	33.6222	14.7767	13.4031	11.8069	2.63597	26.8045	2.00887	9.2197	4.57494	5.03421	5.93241	6.45635	3.42452	3.09008	9.38648	3.60131	9.8545	2.02648	4.71741	3.74249	1.15711	0.591009	1.84355
21.4327	20.3593	5.56021	11.5253	16.6917	-3.04164	2.9117	34.4726	8.53217	9.57746	9.64136	1.51095	29.2281	8.87941	7.09942	3.03031	4.52208	7.94049	8.44191	2.69836	0.889651	4.72405	0.872322	2.88509	1.34779	6.50239	6.39005	0.860123	-1.69429	-2.39808
19.2703	21.3308	7.11892	16.2734	16.3357	7.3038	8.22163	31.3265	-0.234934	7.96931	7.57733	1.70625	25.5968	6.85452	6.55383	-0.0326163	7.69376	9.01661	4.12806	-1.47178	2.55846	5.31138	6.31545	3.73015	1.84778	6.32216	5.36456	1.35865	5.14868	-2.10676
19.924	19.4279	6.35274	7.77914	15.6472	5.97405	3.47837	36.6428	3.17677	7.06531	8.86904	-0.406237	23.3975	4.21743	3.74906	2.90896	3.44699	5.89388	1.61666	8.10148	1.6544	7.36193	2.88256	2.42882	2.39929	4.8536	5.56055	1.48986	1.7242	0.804716
19.371	18.3132	1.97587	13.5497	17.6206	5.9175	-0.575559	26.6506	-0.828262	5.80109	10.4236	1.76	24.9659	1.29472	5.27845	1.74491	10.3665	5.225	4.22861	-0.918412	1.09868	3.11334	3.15978	1.61656	1.89151	3.67389	6.70978	1.13361	1.80396	-3.90784
19.2595	15.2562	2.06067	13.6529	14.6457	2.33033	6.94751	35.1894	14.738	6.20148	6.48508	2.55	26.4709	11.6405	6.56144	5.78477	5.31765	7.80108	5.78672	-3.92607	-0.209903	6.70692	2.46383	3.25161	0.925262	8.47278	8.23332	1.86193	-1.21462	-0.517645
18.2274	19.7248	1.9515	10.4743	16.5314	6.42059	5.43878	27.695	5.4759	3.91849	7.90123	1.74855	24.4052	3.25889	5.33618	3.30607	6.45234	4.64597	-1.40091	3.24253	1.08166	3.78878	5.67095	6.7387	1.49899	2.8435	7.72281	0.830696	1.31853	-2.38805
18.7531	13.6113	3.25934	13.3928	11.7087	0.750251	4.09954	30.2223	3.28901	5.60726	6.17126	-2.3304	21.175	10.1743	5.49548	2.11259	3.53045	5.03818	5.29524	-0.91855	0.943523	5.71161	1.96921	8.83544	1.12313	4.96869	6.60923	0.699767	9.59242	-1.85787
16.9831	14.8967	2.25964	10.4899	14.0979	-1.38377	-4.54643	33.2507	2.84341	6.29896	5.988	-4.24829	20.3223	2.9713	3.63159	-0.334341	11.5204	2.26182	0.261552	-0.226532	0.708645	3.58749	2.32913	6.30113	1.5492	5.03995	7.43521	-0.166534	-2.00013	2.6808
14.3794	8.69869	3.52995	10.6557	13.047	0.284898	0.834877	26.6977	4.84827	3.1326	4.08579	-3.36115	25.0497	2.2639	2.05072	0.533918	2.41405	3.20927	0.969878	5.40258	0.397149	1.762	1.63507	5.6221	1.50755	4.35652	6.94155	-0.0279608	2.82752	3.76876
15.3374	10.2928	3.1817	8.80413	10.5435	-2.67861	2.10134	29.5938	-0.137561	9.55139	3.12401	-2.1758	22.3515	2.67892	5.52687	1.663	-0.473341	4.39869	4.73429	-1.8988	-0.0777886	2.54178	-0.329737	4.66657	2.68775	1.94969	7.22193	-1.44486	3.09243	4.98626
13.8815	10.2869	4.17755	9.78568	9.97351	1.17198	2.29687	24.8659	5.59251	1.62623	7.15659	1.10235	21.5415	2.74866	5.10926	0.109484	2.87337	1.5838	-0.945369	0.333842	0.334693	0.773473	-0.297865	5.74766	0.203327	3.88339	3.55017	0.760079	-3.86937	-3.70508
13.9141	11.8019	1.14934	11.9637	11.3614	-2.34019	3.58879	26.4746	-1.53412	4.63824	3.66117	1.41747	21.9963	4.79364	5.06442	4.16676	4.49181	3.2954	0.928969	-5.00125	1.00287	1.30106	-0.662702	6.37757	1.04498	2.93309	4.5893	0.232113	-3.04195	1.25727
15.353	9.26669	0.808371	6.43424	9.85472	-1.68082	3.22471	24.1954	4.13209	0.738036	4.31282	-0.966482	18.5297	-0.199474	4.99947	2.94101	-0.747528	3.53985	0.993708	3.26369	-1.14628	3.05796	3.92578	6.24317	1.3274	0.0783811	4.07489	-0.274945	5.62701	0.417922
13.8607	17.3763	1.15612	5.01821	9.50782	-0.126023	0.259729	26.6982	6.15617	0.193562	3.62844	-1.19292	18.3444	-5.86738	3.91011	-1.92212	5.92624	8.00726	6.02163	4.38436	1.29111	-2.26208	3.44747	6.883	2.02346	5.21727	5.55682	-0.48509	5.48654	2.35314
14.7483	6.54809	-4.62919	12.2294	7.25793	-4.18737	-3.19635	23.9518	1.05061	3.17237	4.6483	-2.35793	15.5415	-0.70574	2.27065	2.26897	8.03107	7.18352	1.85163	-3.18418	-0.785929	2.75501	3.05236	2.22902	-1.24556	4.1221	5.60529	-0.0946115	0.287668	-0.820061
12.7893	10.387	-1.36264	12.8732	8.18618	-1.2238	-2.89302	23.1438	5.42782	1.19763	3.2388	-1.66928	19.9424	-9.58549	2.5501	-2.75365	18.5133	3.52921	-5.05002	-3.43897	-0.27908	2.85644	-2.28018	9.89657	-1.07637	3.80968	4.25062	0.11181	1.7925	-0.22614
12.2618	7.42508	0.688879	0.363696	8.00154	-4.15343	3.78182	21.9305	2.98448	8.33161	4.40122	-5.6998	20.4783	3.53554	6.68051	-2.83776	5.70103	2.41945	3.32536	0.715149	-0.82954	4.18872	3.60545	16.9171	1.51928	1.58708	5.78177	0.61653	3.83441	-5.03634
11.5977	13.656	0.938871	6.01842	8.33556	-3.27301	2.98689	23.1744	-2.54503	3.20387	3.29174	-6.98638	16.3081	6.26905	5.14994	-1.52373	5.81622	4.60178	-0.502821	-0.156651	0.305577	5.76284	5.57388	14.4289	-0.441799	4.24235	6.90292	1.79454	1.45319	2.39189
13.0484	10.3394	-0.788615	7.2806	6.75085	-1.44395	-4.34158	17.8808	-2.13933	5.79798	1.46705	2.97312	16.0957	5.16986	2.36523	-2.75426	1.87968	1.1103	1.3297	-2.73221	-2.2534	1.91422	6.74755	13.8766	1.0248	3.49198	1.64363	1.00857	1.22866	2.21366
9.51092	12.0191	-6.10978	6.47951	5.04833	-2.31299	1.30488	16.894	-0.173016	-2.1131	0.013569	-2.55081	15.7447	-2.23999	-0.155161	-1.6946	0.690997	1.36699	-1.13319	0.54504	0.487097	3.71638	3.15374	15.7405	0.0558885	-0.448617	5.01401	2.95915	1.7901	-4.24681
11.2645	8.02948	-1.90899	0.25819	4.06181	-2.99718	0.485342	17.9534	-1.24282	1.99636	6.18056	-2.31153	16.5975	2.48773	0.472188	0.838175	2.13444	3.12235	-3.03815	1.28504	-0.489089	0.66131	1.48505	11.4163	-0.120999	0.888228	3.50946	1.10701	0.79256	4.15304
11.2667	8.48596	-2.204	2.61027	6.0489	0.302868	0.687502	22.0897	2.20867	5.7651	2.6288	-3.15234	12.3186	4.38146	1.28598	-0.445004	-0.51065	2.35382	-4.55167	1.87128	0.752271	1.41693	1.30755	11.7527	1.29351	2.53721	2.84032	-0.00651249	-1.80528	-3.19888
9.65988	8.16542	-5.44026	5.03204	9.22643	-4.42955	-0.650725	22.2311	-5.81205	3.72245	4.2883	-0.519873	14.8067	4.96241	1.62969	-1.22175	-0.450678	3.2185	1.44028	1.49392	-0.736832	0.941499	1.17514	13.9216	-1.18234	2.29279	3.89215	0.206742	1.4652	0.739279
6.78189	1.33161	-2.55479	3.90869	6.78881	-2.41361	3.42414	18.6342	2.96406	-0.541007	1.37121	-2.19753	13.1577	0.626927	2.52912	-2.07482	-2.56712	0.520517	-1.46273	1.55633	-1.5432	4.89919	-1.33146	14.251	-0.0677091	-2.14171	5.46256	1.96313	4.53113	-3.49475
9.70678	7.85651	-0.424368	0.150604	6.0942	0.221062	-5.45714	17.4252	-0.00398425	-0.382088	2.95074	0.850347	14.5764	3.12504	2.6591	-1.04888	-3.14559	-1.30112	-3.89126	-0.0709233	-2.10294	1.29962	1.42257	10.065	-0.490077	0.336565	4.15834	-1.07338	1.38688	-1.34033
10.0074	4.31806	0.391736	3.85696	4.10933	-0.679286	-0.914625	13.3859	-3.21833	1.30233	4.42156	-5.16761	14.9752	2.91098	4.60294	-4.03043	1.2798	-0.0538529	0.591743	-1.16762	0.251098	-0.539206	1.04366	7.62788	-0.950379	1.93788	5.81192	1.32914	1.40015	-0.303888
7.8787	3.42886	-0.679301	7.17028	4.78583	-0.968278	-1.77238	17.4626	6.53136	4.52408	0.479629	0.346965	12.143	0.346469	1.74009	-3.09346	0.643658	-1.21224	1.50986	1.4513	-1.17688	1.65862	0.497638	8.58697	-0.0190386	2.20032	3.89871	-1.51997	-1.28452	-1.81508
9.6833	7.15066	-2.74708	1.97972	2.01991	-0.915851	1.7589	19.5644	4.81827	2.2354	2.08703	-4.67286	14.1433	-0.0223856	0.88223	-5.16868	5.25638	-1.49082	0.900358	1.81399	-2.11498	1.39608	3.16898	7.90793	-0.246168	1.21767	3.06362	-0.0917513	-0.459153	-1.03792
9.23327	6.21977	-3.75832	4.46602	1.73431	-4.67849	0.188068	18.7327	-0.630555	0.100732	3.02612	-3.90053	16.4148	-3.29188	-0.603387	-2.47349	2.72721	2.15105	-5.59807	-4.29677	-0.927186	0.712052	2.64015	10.377	-0.497174	0.26757	6.54899	-0.724286	0.0611989	-0.573791
7.36694	4.83815	-1.67134	3.63689	-0.506667	-3.13107	3.04781	12.3817	-5.43213	4.01774	6.00629	-2.97402	9.19548	6.93974	-1.78089	-2.60959	7.44772	0.895598	-1.00653	1.32723	-0.990436	-1.03257	4.46965	9.15419	-1.46161	0.0194012	5.75532	-0.469601	1.59831	1.80219
8.56402	7.43847	-4.88511	4.34619	2.55291	-6.14437	-0.546981	19.9825	-3.12741	3.17431	-1.2505	-2.95207	10.1995	-2.63267	0.531717	0.219471	3.7704	0.587427	-1.94879	1.27576	-1.27833	-3.50773	5.9771	4.79704	0.413527	0.286923	2.51537	-0.215371	4.86478	-3.58701
7.82159	5.06306	-3.21581	2.2109	-2.76088	-2.98742	-1.89668	15.8278	-4.95013	-3.3147	2.44128	-8.43037	10.6888	-1.33588	2.29669	-0.538412	2.73761	2.42366	-2.46282	2.62292	-1.96298	-2.82734	0.333621	5.08861	-0.572136	1.2762	5.84349	0.0521541	1.14234	-0.414279
6.2972	4.39786	-3.22984	0.858068	4.08206	-0.922425	1.61517	12.398	-0.222419	1.65019	2.36793	1.21375	10.1742	0.344522	0.641927	-5.05481	4.41684	1.1535	3.62804	1.78544	-1.49922	0.738885	0.82523	6.25576	-0.608351	2.65719	5.4091	1.53001	0.551964	-0.726786
7.76024	1.57007	-6.82411	0.0352517	0.0415322	-6.71593	1.53628	13.6335	0.433752	-1.02742	-0.282663	-1.72021	10.7762	4.94321	3.29648	-3.0218	-1.35349	0.925897	0.76243	-0.474458	-1.89198	1.64656	-0.71357	4.09113	-1.87321	-1.23727	3.94677	1.84269	2.82418	2.7907
8.57115	2.71928	-2.75995	4.55418	2.53911	-1.57003	-1.23323	17.5681	-1.58077	4.24646	6.05639	0.79995	10.6898	0.852859	0.606143	3.30295	4.75385	0.460236	2.57715	-0.974122	-2.03511	-2.62652	0.33801	4.19514	-0.702398	-1.69267	3.39878	1.08011	3.09335	-2.11239
4.95067	6.23322	-1.59951	7.58786	-2.02054	-4.11554	-2.16494	12.5173	2.81843	1.08524	0.0176019	-2.68594	13.1591	-1.05377	0.0749005	0.444342	1.00588	-1.2787	-6.25171	-0.229204	-0.844757	-0.353233	7.11039	4.33297	-1.59075	-0.51209	2.64028	-0.728697	-1.48566	-1.20278
9.27215	7.0624	-3.22662	-0.901287	4.02733	-6.30403	-4.61478	11.1599	1.02565	-3.667	4.9388	-2.47797	8.91055	3.14016	4.96034	-0.701245	2.8619	0.573722	-3.91307	1.07751	-2.49395	-2.27262	2.31566	3.41188	-2.63283	-3.13459	3.90526	0.734147	1.04646	2.941
7.30865	3.82226	-6.16813	-1.23049	0.480549	-5.73196	-5.26828	14.5072	0.476067	-3.84581	-2.81322	-2.5214	10.2699	0.671026	2.84894	0.919049	-2.29846	2.11263	-2.31676	3.75748	-0.395068	-2.07223	-0.666317	4.25211	-0.525992	1.28201	3.74178	1.16063	-3.75266	-3.25373
7.44406	7.78406	-2.72241	3.24706	1.46627	-3.52878	-1.20697	14.7092	-2.14624	2.86289	3.16515	-5.60547	7.47686	11.4666	1.47749	-2.12976	-2.69546	-2.21552	-0.511726	1.11034	-1.24171	-2.7773	0.927609	0.320325	-0.4842	0.454044	4.99394	0.687218	-9.53198	-4.25479
8.86891	7.20777	-4.77848	4.98662	-1.08909	-2.03811	-5.82029	11.8476	-0.747045	0.237691	2.4779	0.601889	8.12403	0.451709	1.37566	-2.81959	0.780195	-0.392287	-3.53158	2.16421	-0.359408	-1.41738	4.61772	2.93216	-0.0218248	0.961413	3.389	0.5749	-0.127974	-2.20971
5.24287	0.669558	-5.51188	0.901767	-0.856826	-2.42378	-1.33741	14.3518	-1.3166	-5.73719	2.69873	-5.31686	9.46193	-0.389399	3.61944	-0.759359	-2.44984	1.27725	1.5373	0.458379	-0.75295	0.358788	1.47167	4.50722	-2.71461	-1.92893	2.77145	2.393	-7.56045	3.2357

## Sheet: Fig. 2d, Lateral, Bi
cell_001	cell_002	cell_003	cell_004	cell_005	cell_006	cell_007	cell_008	cell_009	cell_010	cell_011	cell_012	cell_013	cell_014	cell_015	cell_016	cell_017	cell_018	cell_019	cell_020	cell_021	cell_022	cell_023	cell_024	cell_025	cell_026	cell_027	cell_028	cell_029	cell_030	cell_031	cell_032	cell_033	cell_034	cell_035
1.65433	-2.97772	-2.323	0.616361	-1.34063	-4.55254	-1.73738	-2.46326	-4.12294	0.494712	0.809291	3.19333	-3.07404	-1.40637	-1.06836	1.32136	1.99874	-3.13288	-0.823708	-3.63577	-1.08029	-5.18427	-0.948968	-1.24204	0.976255	-4.16422	-0.449923	-3.96171	0.131799	-0.771005	4.2559	-2.24996	-0.420234	-1.36096	-2.71709
-3.42747	-2.58663	-0.719519	-1.07459	0.139205	-0.377251	-1.2117	0.289013	2.81691	-5.42846	0.192678	-2.88454	-2.01989	-0.368426	-4.85743	-0.0439467	-0.160634	-0.208851	0.397196	-0.842698	3.20058	-1.88735	-1.92906	-2.00114	-1.87603	0.266214	-1.25386	-0.688904	-0.252424	-4.27369	2.80575	-1.57466	-1.98773	-1.36625	-3.06537
1.79461	2.58305	-0.237847	-1.10025	-2.82144	1.68887	-0.302056	-0.335697	4.25801	-1.76732	0.501513	-1.57202	-2.51691	-0.20053	1.3945	2.47828	1.94465	-0.782955	0.18085	-4.43794	-1.07163	0.172102	-2.34542	1.20145	1.80132	-2.24512	-0.149116	-3.51673	0.0423012	-2.77516	-1.30657	0.565022	-0.11837	2.78218	-0.257463
1.40855	2.65596	-5.08975	2.76318	-2.41946	2.42436	0.215815	-0.0145565	-0.528396	-0.428712	-2.15608	-1.19796	-0.0987121	0.303859	-1.03623	0.326893	0.155854	0.730124	-0.206052	-3.97351	-1.08489	-3.23536	-3.5969	-0.214717	0.0537562	-1.1257	-1.74621	-0.348506	0.145005	-2.31285	0.177619	-0.506643	0.245417	-3.45472	-3.50261
-1.46666	-2.75746	-1.9216	-0.340893	-2.76291	-0.489254	0.118851	1.01477	0.548589	-1.59759	-0.45458	-1.29021	-1.29763	-0.884316	-2.54752	1.84363	-1.13845	-4.30285	-2.96271	1.7505	1.0157	1.38134	0.726853	-0.359755	-1.94416	0.75066	1.46549	-3.78161	-0.158422	-0.945707	2.59763	0.252244	0.220808	-2.58234	-1.80131
0.717178	2.48472	-0.545633	0.640293	-0.88319	3.78338	0.534604	0.362246	-0.550263	5.18009	-3.44857	-3.95236	-0.345398	0.644431	-2.16368	2.84562	0.0220541	-1.27193	-0.321973	-0.761918	1.37032	1.53388	0.72175	-0.956482	-1.34288	-1.47587	0.389462	-2.91921	0.879352	-0.19373	-0.97024	-0.0864243	1.12426	2.09172	-0.812213
-2.9474	6.07642	-0.18707	2.34351	-1.4897	1.35733	1.74098	-1.96251	0.20931	-0.852397	0.704927	1.25266	-0.12601	-0.68956	1.02081	3.00913	-0.797545	-1.03865	-2.19588	-2.55858	-2.23658	2.20626	-0.937188	-0.1236	5.78457	-0.405507	0.931192	0.814196	-1.03857	0.0231205	-2.42399	-1.20398	-2.17427	4.94955	-0.220981
-1.56472	-0.217554	1.58875	0.62525	-2.61662	-0.972368	0.269772	0.320076	-0.214808	0.492238	-0.588689	2.43827	0.529592	-0.255462	-0.113256	0.785603	0.183732	-2.06513	0.832494	-3.14663	1.166	-0.878742	2.0924	1.62523	0.332621	-2.89934	2.32455	0.899928	-0.635214	-1.5631	-0.280864	0.786551	0.535116	-1.84864	-0.662768
-0.818964	4.04483	-0.312502	-2.61446	-0.540138	1.94892	0.308395	1.5195	3.68679	3.69815	0.564719	5.23814	0.188232	0.423291	1.60978	0.749968	-1.65046	-1.57924	-1.00675	1.95447	-2.76294	-2.32472	0.479481	-0.557576	-3.4346	2.8567	1.00466	-1.94437	-0.272109	-3.36822	-2.52108	-0.396299	0.773569	0.320067	-4.2424
1.97433	-4.59808	0.504915	-2.55411	3.4864	1.042	-0.883245	-3.4773	2.42816	0.527537	1.40747	-0.588184	-0.366979	0.834393	-2.5367	-0.0744911	1.23669	-0.690346	-0.0156444	-1.18151	-0.526094	-2.5617	1.9089	1.89524	-2.03592	0.167978	-0.478944	3.54151	0.76675	-0.986509	2.37431	-0.424829	0.173286	-1.77931	7.1078
-3.42949	2.21725	-0.754171	-0.357693	0.384412	1.12555	0.344005	3.03923	-4.65461	-0.122018	0.169632	-3.74656	-1.68291	-0.665407	-2.90093	-1.93041	-2.08997	1.48374	1.12864	0.874007	0.515289	3.0435	1.55267	-0.17587	0.748677	2.99806	1.67167	-0.961607	-0.606689	-0.721013	-1.30304	-0.370661	1.45399	3.61847	-5.65052
-0.349327	-0.760183	1.33772	0.571066	-1.43505	0.0514064	0.29033	0.212036	0.0726689	1.60206	-0.584375	1.86579	0.397348	-0.524219	-1.18639	-0.205969	1.17602	-0.838519	0.382998	1.34329	2.71593	4.24038	2.72176	-0.645374	1.79772	0.361196	0.809564	-0.974057	0.552302	-1.24574	8.86544	0.98327	-0.497136	0.747097	3.38588
0.183097	-1.21837	-0.969661	0.104958	-0.762741	-1.11784	-0.267907	-1.42353	-0.130189	1.76934	-0.964184	1.26738	-2.21053	1.04102	-3.28974	0.550639	-2.79679	-4.56894	-0.0393806	-1.05385	0.539284	-1.33255	0.234832	-0.279149	1.45698	1.04498	0.921642	-0.533946	0.181081	-0.516641	0.163884	-0.35977	-0.159939	3.88217	0.210791
-0.501365	-1.91376	1.09549	-1.92351	2.76466	1.73362	-1.00872	-1.1835	1.74985	-1.746	2.01649	-0.893507	0.36184	0.193788	2.80329	0.114951	-0.477142	1.84995	0.328888	0.241821	1.46652	-0.17399	0.449107	1.74391	1.05571	-0.543148	-0.755804	-2.71586	-0.198957	-1.63576	1.72329	1.14116	-0.584984	4.45487	-1.892
0.598587	-2.84295	0.732973	-0.373962	-2.53872	-0.439735	-0.767521	1.52203	-4.00298	1.48729	1.27489	-0.978742	-0.171519	0.0921079	-0.30432	-2.04968	-3.23324	2.25607	0.721006	2.88202	-3.09413	1.79401	2.65057	0.959417	-4.07445	-2.5664	-1.66292	-0.759248	-0.187426	0.543732	2.5881	-0.0988367	-1.84174	-1.01698	3.75496
-1.22219	-2.55279	0.714454	-2.17845	1.73501	-2.24546	1.45745	-2.33261	-2.01011	-0.884086	2.79832	0.0530543	0.960603	0.237922	1.71153	-0.620051	2.01303	3.84657	-0.999384	4.87199	-3.10303	-0.593119	-1.73341	-0.481399	-0.445258	-3.80137	-2.41228	-1.03011	-0.213771	-0.881497	-2.48248	0.790977	0.900737	0.605115	-4.97264
1.60473	-3.11067	1.23469	3.07566	-0.6401	-1.09058	1.1624	1.48678	0.3804	1.7797	0.824818	-4.0662	1.23137	1.24137	-0.325629	-2.1215	0.571202	-1.56426	1.42548	0.806188	-2.96243	4.44614	-5.21595	0.536316	-2.53603	2.89189	1.02026	0.0669279	-0.119448	1.15016	0.249511	0.262483	1.33683	2.04718	3.19246
0.637408	-4.10876	1.46335	-1.96314	-2.64807	-0.959893	0.0645287	-3.34478	0.578567	-0.741075	-0.699335	-0.947535	0.245954	0.273977	-1.50534	-0.249213	-0.402999	0.906172	-1.17202	0.0982354	1.15	-2.37839	1.43782	-1.21766	-2.91141	2.99736	-3.95453	1.4884	0.682696	-3.83251	1.31922	-0.319917	-1.10827	0.455826	3.5696
2.21295	-1.27091	-0.332647	-0.91468	1.79353	1.72086	0.692215	1.26581	0.297349	2.5428	-0.162842	-4.49837	-1.24093	-0.593714	2.34636	-0.0502662	0.145164	0.494899	-0.917039	-0.224635	-1.16037	0.89475	-1.16945	-0.858262	-1.72528	-0.416658	-0.144506	2.63364	1.03016	-0.858211	0.382548	-1.61992	0.406977	-1.68734	2.4781
1.34907	8.93073	-3.93991	1.65834	0.029101	1.28689	-1.45751	-0.234034	-0.518169	-1.73991	-0.179279	0.749767	-0.516662	0.340928	-3.64632	-0.519919	1.82594	-2.60635	-0.128645	-0.144762	-1.28045	-1.78697	2.11644	1.59157	-0.108393	1.80638	-0.769225	-1.11095	-0.0911622	1.43845	-3.01274	1.28564	-1.85484	-3.38259	-0.816208
1.7066	-2.47036	-1.83072	0.462898	1.74645	-0.41414	-0.585192	-1.0086	-0.887035	-0.0578379	-0.739622	1.76633	-0.177697	1.2518	3.54101	1.34177	-2.5054	0.343333	1.13276	-2.27684	-2.16232	-0.396277	-2.61299	0.736913	0.66636	-0.580724	-1.51519	-0.281286	0.356088	0.878413	-1.7733	0.175296	1.03883	-3.33784	4.06604
0.602734	1.11348	-0.456695	0.061613	-1.66265	0.458802	-0.40077	1.56001	-0.432345	1.66692	-3.27668	4.02145	1.01645	0.919102	0.596539	-5.10711	0.0552539	1.47812	0.0194819	0.00213358	-0.076724	0.112745	-2.40424	3.13127	-0.965953	2.15221	0.853801	0.969452	0.0951562	-0.488758	-1.33565	-0.17548	-0.165045	-0.202968	-0.817488
-0.681013	0.330341	0.0958006	1.52355	0.112722	-2.22963	0.987092	0.207448	1.00013	-2.67418	-0.867001	4.9273	-0.371599	-0.09736	1.5761	-0.658467	-0.489442	0.204883	1.39957	-1.28034	-1.43071	0.766316	-2.99044	0.0288562	-1.92978	-1.98309	-3.10108	0.283863	-0.568408	0.237988	-0.671653	0.809092	-3.51346	1.6241	-1.16003
0.257231	1.41584	1.11049	0.46119	0.153791	-0.099068	-0.777673	-2.37189	-1.10285	-2.50007	0.134942	-1.86411	1.24215	-0.221591	-1.08164	-1.06804	1.45274	1.48466	2.60006	1.32624	-0.458942	2.28283	4.25011	-0.237505	0.728245	-5.80771	-0.82101	-0.562887	1.20909	1.48174	0.354805	-0.079748	0.615665	-0.216845	2.0216
-0.670213	-0.358805	0.680912	1.32606	0.997484	4.2097	0.383978	-1.36154	-6.19024	-0.769358	-2.21396	2.52543	0.144148	-1.39734	-0.382893	0.554691	-1.45155	0.492495	-0.529166	3.93672	-0.186311	-2.13602	-1.12286	1.0317	1.44699	0.960757	0.252376	1.7955	-1.14691	2.73849	-0.486924	-0.706358	1.23158	1.94851	4.44419
4.88127	-0.397852	3.5378	0.603362	-0.407421	0.363933	0.59264	3.60314	2.38875	4.23335	0.12467	-2.39504	2.05946	0.36105	0.457013	1.40908	-1.9696	0.45631	0.216006	1.4855	1.15104	-1.8326	-0.754686	0.776541	-3.45624	1.15572	-1.45529	2.79605	-0.951627	0.876189	-3.54839	2.2885	-1.69973	3.52899	-0.0251192
-1.78118	8.77174	1.95184	2.87516	1.1429	-1.62898	1.07214	-1.05835	-4.17497	1.93671	0.42489	0.571244	2.28438	0.529123	2.65557	-0.416175	-3.33533	0.43715	1.22389	-1.35234	3.07642	-0.611641	1.8337	-1.8523	3.1858	0.516082	0.0839598	-0.840566	-0.777948	2.15062	3.8018	0.553007	-0.0941305	0.702222	2.83868
1.13897	2.52691	1.00681	2.76304	-1.3189	0.692085	2.41873	1.94487	2.437	-3.35428	2.7468	-1.84521	-1.56676	-0.868398	2.80828	1.48253	4.0449	-1.08574	0.527177	1.02404	-0.173746	-1.69402	1.68605	1.22772	2.17671	-0.094041	0.554604	-2.54345	-0.0826877	-1.57948	-4.27932	2.02928	-0.341914	-1.27663	2.69032
-1.96596	2.12102	0.624545	2.1809	-1.42535	-2.76767	-0.605632	-0.912277	-0.789463	0.674475	3.15462	5.15698	1.49219	-0.0737399	-2.73185	1.35003	0.341306	-1.61879	-0.0810201	1.48681	-1.91488	0.887801	-1.83283	-0.88009	1.27301	-1.79265	1.86994	-0.082705	0.165133	1.16706	-3.77933	1.88312	1.96185	0.245306	1.69465
-0.194314	4.22873	4.02529	1.3359	1.18114	-1.75098	-0.633902	2.73684	-2.29417	0.12703	0.256805	3.59873	-1.83129	0.0384532	2.14717	1.24739	-0.389574	-0.589763	0.626809	1.47852	0.955441	2.90797	1.73997	-0.836705	1.32167	-3.57096	0.065027	1.69009	0.0445273	0.61824	1.20609	1.40246	1.82959	1.46261	3.53069
-4.21265	0.0539916	3.86694	0.386699	2.61242	0.297966	-0.397335	2.39106	-0.29154	-0.851111	1.61701	-2.16701	1.8101	0.86309	0.360912	-0.894119	0.0440791	0.423455	-2.07252	0.806796	0.0749032	1.73299	2.1999	0.240074	3.00574	1.69712	-1.97982	-1.21699	1.29905	1.44628	-5.4198	1.05328	1.41547	2.0544	2.09705
0.79863	0.895711	-3.46087	-1.06053	-1.04699	1.72031	-0.706952	0.474032	2.84871	-5.63822	0.0290004	0.769711	1.47552	-1.23334	2.56485	-1.38765	3.10778	-0.366595	0.559111	-0.719043	0.191673	-1.24522	-1.87704	1.97843	-1.41756	1.41921	-0.951846	1.62784	-0.586887	0.0482142	5.60463	-1.08704	-1.22643	-4.25968	-2.76318
0.13559	-1.46751	2.45954	-1.39872	2.56625	0.651942	0.758123	-1.80037	-0.536845	0.885362	-0.260376	1.35829	-0.601896	0.366852	-2.47564	3.69234	0.559943	0.812301	-1.62566	2.64038	1.98707	-0.833263	1.88095	0.992389	1.15719	-0.808103	0.430139	0.558315	-0.35377	-1.23293	-2.64614	-2.22428	4.25419	-2.81433	-0.308092
-1.18038	5.91018	-1.60102	1.07932	-1.45676	0.301063	0.632187	-0.731164	2.29157	-0.0341461	-0.374795	-3.65241	-1.52837	-0.609717	-1.12022	-0.985368	0.101414	-1.67619	0.985628	1.11139	1.32908	0.836562	0.494304	-0.506166	-3.44772	1.106	0.888126	0.538429	0.486078	1.21039	-4.51053	0.305363	0.500272	5.54937	-1.53191
-1.00299	-9.64348	1.78021	-0.999605	0.961123	-0.516554	0.724755	-1.25579	-0.353372	-0.693507	0.239782	-2.33561	0.176804	-0.742408	-0.813974	-3.16765	2.96115	0.209946	-0.614236	0.624372	-0.654974	1.63001	1.16677	-0.32789	5.63017	-1.14447	-1.18584	-0.0675531	0.173129	-0.247906	-3.20228	-1.01685	-1.17921	-2.70651	-4.71225
1.11681	0.933775	-2.12091	1.39754	0.28731	-2.15699	1.33298	-3.49184	2.57293	-0.851363	-0.267047	1.89051	0.426081	0.363947	1.44211	1.27209	1.94373	0.991156	-0.574882	-0.444276	-0.97879	1.2265	2.50607	-0.825179	-0.320485	0.206851	1.0335	1.12085	-0.276313	0.241339	-1.44809	0.187846	1.47632	0.913824	-2.82738
0.709755	-1.21286	-1.84216	-2.82342	1.75633	0.858714	-0.529124	-1.81223	1.2065	-2.71318	1.61593	-4.91526	0.421143	-0.460532	0.291269	0.370353	-1.62839	0.137167	-1.01051	2.4468	-1.12025	1.12672	-1.52664	1.42085	-1.07317	1.74058	0.806542	0.767206	-1.27336	-0.684244	0.862056	1.78549	1.40774	-3.53433	-0.482422
0.45931	-2.5291	0.438363	-0.237946	0.752659	-1.43876	-0.79721	1.30815	7.55424	2.60222	-0.697335	2.22087	0.417572	0.107739	1.29909	-0.831	2.35279	1.08571	0.971195	-1.49365	-2.27855	1.90821	0.094778	-1.95181	1.18532	0.681757	-0.331791	0.194733	1.76955	1.42281	-2.12628	-0.793672	-2.25635	1.76568	2.02406
-0.00373418	1.62904	1.52259	-0.45811	2.29369	-2.42397	0.338348	-1.44626	-0.709955	0.153646	3.60623	-1.8348	0.629592	0.21986	3.00696	1.06982	0.628458	1.8561	1.02597	1.43842	4.94523	-1.71498	-0.206068	0.29834	0.304094	-0.287175	2.32557	1.12284	1.18099	2.29012	3.68076	-0.0832085	-0.756844	-5.17564	-0.881346
0.361722	-2.9365	-2.13872	1.27733	0.549847	-1.76269	1.52469	1.90938	0.105124	3.04237	-0.23617	0.282088	1.76598	-1.00647	1.35732	1.51595	0.540012	3.26907	-0.517003	-1.49692	1.7024	1.39826	0.676499	-2.32372	-3.62231	1.20327	1.14888	4.13023	-0.373689	1.68656	-4.80417	-0.82784	-0.139828	-2.73568	-2.87884
1.50833	-1.7705	0.676445	-1.39414	0.821636	-0.0733904	-0.484564	0.388749	6.58422	-1.97006	-1.67947	1.16801	1.49892	-0.174905	0.544482	-2.15281	-0.379959	-0.617736	1.68173	-0.79252	-0.570477	-3.67747	2.46703	-0.257911	0.940253	-0.811243	2.00708	-1.28939	0.218553	-1.16931	2.63171	-0.488651	0.619649	-2.87196	-5.36551
1.6383	-0.55	-0.764462	-2.15694	1.12777	-1.80715	-2.03877	-0.0114892	-2.11824	3.61006	-1.41897	0.969966	0.415691	0.389777	0.00438846	-3.46264	0.174931	2.03311	-1.22735	-2.07211	0.856639	2.73395	-2.33171	0.208135	-0.404006	0.239516	-0.352126	1.2664	-0.643673	2.00929	5.00633	0.439092	-0.0643602	0.285771	3.00628
-1.09485	-0.852737	-1.04626	-2.89979	0.0712891	-2.70496	0.53786	3.0684	-1.84234	-0.689407	-0.415972	0.306407	2.4023	1.07918	2.46451	0.349886	-2.777	0.999909	-0.288282	0.0841378	-0.0998366	2.24807	-1.76973	1.04854	1.8216	-1.05273	0.850793	1.1123	0.0629405	1.65983	-1.6586	0.406866	-1.09953	3.77771	2.82287
-3.86053	4.14193	-1.62639	-0.801866	0.558084	0.389996	-0.0355578	0.205848	1.41603	0.15378	-0.39705	-0.502832	0.0824716	-0.825908	-0.0582817	0.886634	1.5499	-0.966253	-0.279444	-1.10877	0.74803	-0.843003	2.6387	-0.355488	3.6392	-2.1809	0.984671	2.1418	-0.185878	0.432627	3.18392	-0.248854	3.19591	2.60295	-2.16145
-0.731872	-1.14952	2.22365	2.84985	-1.42362	2.05154	1.34396	2.30093	-0.354719	2.6543	-0.924697	1.75122	0.208488	-0.0796727	1.0291	-2.14471	0.323233	3.08997	0.393863	-1.46363	-0.885865	1.08723	1.16161	-1.30513	-2.72073	0.347078	-0.430474	-1.08872	-0.695421	-0.511492	0.91492	0.346288	-0.427935	-0.206663	0.625319
1.80124	2.72235	-4.52837	-0.340024	-0.419353	1.27639	-0.55804	1.6635	-0.526831	-2.89121	1.5671	0.524144	-0.0634868	0.783774	0.634241	-0.12877	-2.41137	-0.655256	-0.068621	-1.306	0.901434	-0.41294	-4.86783	-1.23725	-1.66627	2.8242	1.18946	-1.06097	-0.6521	-0.190786	2.94992	-0.918743	-3.05242	0.913454	-2.06867
3.71757	-3.21389	-2.07826	-0.130759	-3.298	1.26808	-1.49212	0.409665	-4.41831	0.428117	-2.84284	-3.82613	0.679321	0.114523	0.973333	3.38745	-1.9449	-0.57345	0.453294	3.65922	4.53509	-7.14395	-0.967328	-1.82314	-2.50911	-0.841252	-1.98614	-0.654604	1.02598	0.0565983	-1.72651	-1.90177	1.25382	-3.62187	2.75291
-2.70367	-1.76204	-0.0711717	0.487397	2.63051	2.00375	-1.41853	-1.57979	-0.523804	1.56734	-0.689911	2.03538	-0.703135	0.379594	-2.21849	0.0208021	0.0412207	-0.405392	0.421411	-1.87517	0.790529	2.58791	1.41234	0.720232	5.16565	2.32086	-0.903572	1.49875	-0.458926	2.98072	4.02123	1.29893	-0.205729	1.2459	-2.64621
0.350227	-5.9824	5.5764	-1.00717	2.47402	0.265378	-0.879666	-0.117594	-2.00275	-0.7113	-0.286361	2.57792	-1.84719	-1.03956	-0.359753	-1.86734	-1.21926	-0.294687	0.224798	1.44778	-3.30532	-2.57422	-0.726363	1.41327	-3.37369	2.11137	2.28479	0.86773	1.11686	1.62466	-4.71989	-0.183662	0.919122	-2.70691	2.34452
0.49182	1.42541	0.649361	-2.36567	0.22806	-0.952997	0.130229	0.527455	-1.14956	-1.60279	0.0436661	-2.52579	-0.204152	1.024	-1.91592	-1.83958	1.75309	2.12837	-0.182434	-0.178371	0.275908	2.2663	0.565712	-0.973049	1.68585	3.77438	0.623747	1.00894	-0.812765	2.57264	0.716493	-1.08319	-1.92057	-0.428081	0.58471
-3.06182	3.00101	1.10841	1.12186	1.05565	1.67078	2.44458	0.655118	0.965193	-1.19647	-1.83244	1.51766	1.10117	-0.81226	0.383076	1.52738	-2.74915	-1.50497	-1.19415	1.7513	-0.412048	-3.4449	-0.130474	-3.20156	1.4219	-0.143538	1.54253	-0.647479	0.983143	-0.625291	-6.08686	-2.06508	0.221181	0.237022	0.027174
3.18468	0.341969	-1.62881	0.540658	-1.48993	1.5548	2.18733	-0.335668	0.783392	3.48958	0.335642	-3.04529	-0.661562	0.708499	2.92737	-3.38943	0.426864	-2.48975	-0.550334	0.892233	1.73318	1.03841	-0.349212	0.207328	2.63742	0.793864	3.06021	-1.10127	-1.70223	3.33464	-3.00106	-0.328528	-0.313621	-0.21959	0.0695897
0.441968	-5.0772	1.69576	0.226012	1.73007	0.0610022	0.449584	1.00208	0.897764	-0.446367	-0.902416	-2.86873	-1.18916	-0.161922	-1.01023	2.50289	-1.24248	-0.610625	-0.263446	0.102287	1.64281	3.59768	1.05953	1.2332	1.07883	-0.801468	3.44737	-0.895982	-1.36825	2.35839	1.98716	-0.835056	-1.96327	-0.94145	-3.43766
2.53165	6.67971	1.11159	-0.641031	-1.73942	-2.71179	0.36905	-2.08971	-2.47998	-0.777142	-2.5887	-0.21687	0.42095	0.793374	2.28102	5.61915	3.40364	0.17452	1.08675	0.38814	2.19339	4.73673	-1.57266	-0.464541	-0.55817	-1.36422	-0.515069	0.437831	-0.075486	-0.521823	-3.49707	-1.39104	1.89057	-1.08838	0.0832011
4.46148	0.947348	3.54163	-0.154009	3.2267	1.72976	1.58855	-4.13762	-1.31061	4.5109	0.926155	-1.38785	0.0451798	0.944627	-1.71079	-5.74096	-1.06004	0.0411947	0.757768	1.61106	2.14828	3.87763	0.137644	0.654035	-1.75243	-0.498771	-1.68483	-2.07773	-0.261764	0.410067	0.285653	-0.227417	-0.763793	-2.32822	-2.27463
-1.8863	4.01227	3.3305	-1.15508	3.12979	-3.12146	1.87041	-2.18768	-4.37216	-0.971681	-2.71298	-0.0908135	-0.749657	1.15637	-0.733489	1.48802	-2.9345	-2.99124	-1.9561	0.603641	3.73509	2.19295	-0.532697	2.17339	-3.31888	-0.931264	-1.34748	1.44112	-0.194672	-0.355875	2.90819	0.640968	-0.827725	-2.22635	-1.92199
3.2435	-1.14245	-0.921926	-2.68467	4.35956	0.880962	4.17529	-2.76038	-0.0945869	0.692142	1.00964	0.247493	1.77669	-0.198925	-1.55088	-2.84644	1.79895	2.65803	0.901912	2.36732	0.52193	1.4341	-0.0447878	-1.16062	-3.10461	-1.87393	2.20898	0.940523	-0.552001	1.89443	-2.99693	-0.638748	-0.922325	-5.761	-1.49037
0.166917	-2.84285	0.901803	0.657754	-0.703181	0.760745	4.3536	-3.05409	1.63881	-3.01677	5.6959	-0.210567	1.70538	3.28446	1.53053	5.43763	2.41332	-1.17765	0.304441	-0.657011	3.01905	4.21083	0.211739	1.95385	-2.73864	2.81213	-0.834303	1.51232	1.36036	2.19225	0.817544	0.883636	-0.532431	-5.49283	-2.34167
2.01752	-2.5113	0.319074	2.12578	2.24069	0.731259	4.68047	1.04215	-1.61814	1.05218	5.24699	0.845233	4.91187	2.99783	5.34465	4.19928	4.51429	-2.08182	1.90941	1.34778	1.54519	0.501307	-4.32315	5.1681	2.3967	2.70682	-1.65581	-0.369686	3.3696	2.65035	2.12038	1.11905	-0.212154	-1.00703	3.94844
-0.0713636	2.63802	5.20938	2.99302	-0.32264	6.99287	7.33645	3.14609	-0.044929	4.40886	5.8482	-0.575144	6.29619	6.40973	2.6578	6.52198	4.75717	-3.42144	2.80659	4.50818	-0.130761	8.24152	1.38571	5.78583	-2.60327	2.54617	2.62228	1.9499	1.84885	1.29273	10.2082	2.50987	-0.313825	-5.32861	0.305691
0.74273	3.58716	-3.04733	2.39073	-1.42686	7.76884	8.26955	4.58923	2.55851	2.44251	6.39744	4.75093	6.75501	8.18076	5.98722	6.48104	2.87177	4.33443	3.78281	2.37546	0.901516	4.23587	-0.739762	8.09615	-4.63595	4.96738	5.38275	3.55114	3.34665	4.27321	9.51291	2.69732	1.52829	-2.8689	3.5967
1.31158	-3.70546	-0.032881	4.71716	1.4163	9.20463	14.5478	-1.39945	3.8634	1.34854	7.66358	0.0980806	8.44693	9.58451	6.87342	7.8793	8.03284	6.12019	5.90174	1.51061	4.84209	7.02025	0.159569	9.80435	-6.54206	3.49094	6.22885	7.47176	9.79687	5.98093	2.7874	5.29143	3.73684	3.72767	1.00552
5.91303	8.50014	4.76734	6.53611	0.0498904	12.8928	17.8711	1.01228	5.43944	4.89313	11.1282	5.23126	10.1817	11.8745	9.43335	12.1486	6.92438	7.08333	9.15332	2.68778	3.05986	9.15551	-1.88456	11.5149	3.70027	4.88023	8.91796	5.98121	11.7838	8.21594	0.424992	7.75927	5.03337	7.26857	1.56482
6.04637	6.67589	3.50836	5.84038	3.46075	8.4451	21.7289	2.01932	3.30482	7.58579	13.4399	9.53257	14.2782	15.1243	13.1737	16.7837	7.21868	9.18776	10.0517	2.4558	3.7235	2.92915	2.67416	17.4517	-0.77142	4.97222	8.0274	6.76693	14.0181	10.3944	-1.73211	12.1654	6.02854	9.95878	0.496011
8.13752	6.80751	3.2099	8.29203	9.90384	11.9586	26.0743	6.57389	3.0172	2.79166	18.0497	5.44432	15.8814	17.5715	9.85116	10.5383	10.0661	13.2904	11.7247	2.57685	7.70423	6.13994	1.7947	19.0581	3.0297	7.32907	5.98852	13.4012	16.4751	12.6889	4.6733	14.424	7.50551	10.2014	0.0605247
13.5142	2.82962	7.76174	7.63864	15.0969	15.5295	28.2734	4.51879	6.32015	9.6266	19.4994	6.56552	19.6952	23.1633	14.1975	8.32861	6.37526	10.5959	12.88	6.44343	6.67239	7.79886	0.961224	17.9208	7.45552	9.98512	7.72167	15.2116	18.2776	14.4462	-0.467062	14.2378	10.2491	7.29455	3.24469
17.0521	9.5252	12.8889	16.043	12.8605	22.0972	34.9048	8.01366	6.91324	5.60993	22.7591	4.73225	22.3537	24.1698	14.2765	17.0381	11.2749	22.2473	15.3389	4.16626	12.2633	9.89656	0.030603	24.3026	8.08662	8.29829	12.099	15.4966	19.3501	16.6302	3.98008	17.2596	10.3449	12.2134	8.64866
20.1774	17.6824	12.3487	16.0209	17.5677	17.0743	37.5804	6.77295	6.919	11.1966	30.839	9.69526	25.3942	28.6183	16.3254	19.4808	12.7562	23.0174	18.7057	9.21916	16.5178	10.4282	0.861447	27.8483	8.67732	13.4782	12.8324	19.4749	21.1175	12.9101	8.78477	19.0904	15.8973	17.866	10.6276
22.7476	21.7042	14.7751	18.2199	25.4278	24.8455	43.3554	10.2962	11.5407	14.7822	29.5141	11.8155	28.9448	29.9772	17.0698	21.3651	15.8855	31.3513	20.8829	7.65023	19.2116	20.4364	4.59769	32.2348	14.1957	17.3354	17.4837	23.2076	23.1256	21.9879	-0.5205	23.0622	13.6818	8.97544	8.75917
25.7238	21.66	14.4603	19.8915	29.6258	32.6799	47.7541	11.092	14.0436	12.4786	31.5563	16.7364	29.3846	31.7677	19.8719	24.0329	21.5368	31.2456	23.1773	12.7149	19.5518	12.3938	6.06219	35.589	14.1138	15.3015	18.0604	19.4559	27.6449	20.7188	10.2979	24.3215	13.951	16.8536	8.95161
33.8212	37.46	17.1216	22.3677	26.7907	39.402	53.2565	14.7165	13.4283	18.0861	37.547	22.3153	32.6086	35.4987	23.3852	22.2351	22.6889	29.0469	30.0926	12.0009	20.9562	21.3701	7.47329	39.507	16.4733	18.6064	19.589	23.6748	27.4035	21.6636	5.23824	27.3334	16.04	12.8688	14.5187
37.6794	30.0813	23.7569	25.1368	39.0002	43.6243	54.506	14.4533	19.3834	17.0618	35.9642	13.9745	34.948	37.4121	23.213	33.6822	24.7766	33.4834	29.848	16.4411	20.8997	19.3066	7.96714	39.4512	20.4452	21.3638	23.8476	24.4651	32.8789	28.5764	8.75531	28.7886	21.741	13.5692	8.81348
45.0811	37.9087	26.4097	26.4086	43.1915	43.2007	59.6334	18.4888	18.4732	22.4931	42.6092	21.9476	40.7485	42.2004	22.5822	32.6909	25.8825	37.1598	33.0678	11.4292	23.6049	25.1676	10.5523	41.7356	14.601	24.0409	28.1809	31.1896	33.5082	28.7309	9.03288	30.693	17.9898	22.1309	10.0001
62.9238	49.5127	40.2482	34.1159	44.726	52.4633	62.2213	22.3871	22.8233	29.7102	56.2953	23.859	41.8546	44.5258	26.4313	24.8385	32.6802	44.4657	33.2439	16.6881	29.9345	21.1442	9.59802	41.6573	18.6991	27.6254	29.6104	30.6702	35.5396	31.8625	13.2395	35.1756	24.2096	22.8259	12.5363
72.523	60.0177	48.3806	33.3327	58.0685	56.3278	63.7656	32.5871	27.9075	31.1435	59.0811	36.0872	44.7155	48.0069	35.7227	39.5905	29.1425	46.7451	41.4226	12.8974	32.3841	25.7555	17.2593	42.3439	25.6511	29.2868	30.2934	32.8329	40.1531	34.4082	21.9687	34.412	26.6128	19.1299	18.7302
75.8918	49.7608	50.5801	37.4976	59.4203	64.7453	63.8796	28.2708	31.0456	40.3205	59.5437	34.6923	46.3592	47.1284	35.3786	38.2347	34.9578	50.1229	42.1186	19.2479	30.2734	30.1359	14.9169	48.1967	29.4803	34.4031	33.0115	35.3329	42.2084	38.1442	17.299	35.9077	23.6553	18.7852	18.731
85.8648	63.955	59.9268	46.8102	62.9788	61.5604	71.2369	30.9268	28.8683	40.9935	57.3514	37.3029	49.8433	50.1994	37.6678	42.0919	34.4693	45.0504	44.4536	30.7933	36.4392	34.3661	19.683	45.7121	23.2563	32.7806	33.0472	39.1742	43.7704	40.6027	27.2173	37.7132	23.6406	20.8183	25.1606
98.7075	66.8547	61.8995	54.6026	71.7492	79.3352	75.4303	32.9707	40.1872	49.6361	67.4739	46.19	51.465	52.4971	38.1122	41.6475	38.7277	54.596	43.7975	29.5387	39.5197	35.0002	22.1499	46.1859	33.6421	37.2372	38.4994	40.7019	44.0036	43.5112	19.88	38.2891	26.8855	29.7682	29.6213
104.814	71.5101	69.8502	59.8448	82.0426	74.3976	75.6774	38.8303	40.3267	50.9421	65.5731	51.7648	49.9396	56.3213	42.0024	44.8574	42.894	52.1453	47.0125	34.5112	47.7896	39.771	20.4377	44.1616	39.4639	44.3898	36.2294	38.6821	47.1189	42.9717	25.6435	39.3144	33.3085	32.639	26.7184
115.453	79.9623	82.044	61.9534	84.5564	77.1399	84.682	47.0706	46.9371	58.405	75.4282	53.5002	55.6522	60.042	47.5864	46.8383	48.0712	60.4082	50.562	35.8025	50.2044	44.6657	23.4602	49.2629	38.7879	40.4033	42.0853	41.5926	47.7454	48.497	27.398	43.2289	31.0915	35.0336	31.0165
129.377	79.9665	81.7822	64.7171	80.4883	84.3817	81.2404	48.8969	48.4466	65.0716	76.1958	54.5598	59.3616	57.4462	53.2328	52.0474	47.4468	63.3284	55.8951	39.5985	47.1235	43.7555	30.2322	52.6473	45.3593	43.5929	43.4206	51.5301	48.3125	49.8295	25.3438	44.6343	34.7674	26.1318	37.2661
135.589	94.5565	90.5858	68.1974	85.4883	95.4355	83.6588	54.5668	61.5853	65.5104	77.4517	63.3251	58.4501	63.4522	46.5374	55.6934	53.9906	65.0412	60.4834	40.1451	52.8718	50.0203	29.7678	53.3575	52.6926	47.461	42.836	55.2252	52.4238	53.5827	32.4787	48.9027	34.9777	41.0808	33.5424
144.159	84.3993	99.9331	80.7462	95.7097	92.8918	86.4448	60.8115	67.0278	72.0853	83.9537	67.4743	59.8213	66.0974	56.1787	54.1723	55.0219	67.7064	61.6678	50.2604	52.4872	58.4936	37.6166	59.9639	50.7842	49.5359	43.3842	52.7597	52.6901	53.1378	23.4063	50.4675	39.8221	34.3025	34.6771
153.155	94.6108	100.231	86.5892	102.358	98.0543	90.0165	60.6758	67.6167	82.7493	82.5136	66.9387	62.4116	66.8473	58.2741	66.7949	62.8611	68.6843	64.2197	53.9248	54.7273	55.0418	36.4813	58.3897	49.3786	57.7709	51.6495	62.4227	51.8179	55.6451	27.8715	51.7548	41.4368	33.7074	30.5287
151.123	101.612	110.866	93.6912	105.666	104.804	91.0015	64.3034	72.8103	78.6818	84.1883	69.7469	64.9679	71.3544	60.4826	63.7881	62.8059	74.0546	67.0025	52.218	57.7095	60.1002	39.2338	64.6646	52.1177	56.3612	55.8698	55.6422	51.8472	60.4153	35.3557	52.8183	45.8443	35.2834	32.841
159.674	115.043	111.171	95.6683	103.215	101.53	95.0861	69.4068	84.4731	81.6435	86.4057	83.9316	65.7712	70.4821	62.8165	63.3992	61.1162	74.7924	69.2411	51.8829	58.4817	62.8526	40.6678	63.0029	50.2024	62.4542	54.6673	62.86	51.1491	61.3132	37.4078	54.4913	46.7311	35.3619	30.4109
165.55	118.103	110.043	100.329	114.169	102.719	92.9067	82.1615	77.1259	85.9983	89.5786	75.7314	65.3953	76.1932	72.9275	69.1652	62.2046	73.7833	74.5798	65.5129	64.4056	64.8868	45.2827	60.2171	55.5894	57.1894	60.7439	67.961	51.2414	62.8196	41.1274	55.516	52.5609	43.6395	38.1493
167.614	115.351	120.627	104.175	114.748	104.578	94.071	81.9418	87.9082	88.7356	80.1307	78.8116	70.7701	76.2836	74.3796	69.4914	68.2123	81.8666	72.989	71.0228	58.9049	76.5411	46.6806	65.7195	58.4561	65.5248	60.7767	61.3606	50.9051	62.9765	55.8208	59.5105	50.7434	35.2958	35.9646
171.174	127.158	133.428	105.14	109.329	107.959	93.4547	87.1166	93.8794	88.9894	92.7223	77.5257	70.6073	77.1132	78.9012	72.9421	65.6977	81.2181	78.1136	70.7099	61.446	70.0692	54.6726	61.8653	58.2634	61.2887	63.5441	68.2294	54.4562	64.9558	44.0095	61.438	52.7323	42.3153	41.8965
174.904	136.525	129.335	114.114	109.575	106.686	96.4983	88.4218	90.0838	90.0321	100.384	94.4835	73.1895	74.8377	78.1647	71.6968	69.2741	81.492	80.063	73.0952	64.4912	67.4705	57.1231	63.1638	64.9255	65.4975	66.1089	67.6388	55.9846	64.0862	55.6335	59.9666	54.7778	35.2801	38.5908
180.976	130.414	137.296	118.54	118.429	114.2	99.766	92.7367	94.2477	99.2496	96.5734	87.334	77.196	78.8012	80.8376	77.6921	77.4105	86.9086	81.0397	74.273	68.1634	74.0798	60.8327	65.2838	67.5477	71.8516	67.6513	74.0079	56.7288	67.9207	55.428	63.2201	59.865	35.7941	43.4103
193.363	147.205	129.916	120.392	122.949	117.171	101.142	97.181	100.59	103.613	99.7076	98.048	78.3519	81.9086	84.1696	81.8302	76.3715	87.1113	86.9755	75.6733	65.7169	76.5721	56.8954	69.2838	61.8691	76.0293	70.3587	71.4025	58.9632	70.1662	59.283	67.9803	61.2732	46.2323	39.2173
182.378	151.147	137.801	125.276	127.739	116.353	101.141	98.9148	102.922	102.892	98.6453	102.034	84.7486	83.1262	83.5978	75.3861	76.9787	85.1427	90.4412	73.6686	69.6189	73.6609	64.5354	65.8215	76.7658	76.9606	78.7791	76.9348	60.7668	70.7865	69.8542	67.7266	62.8982	39.1376	43.0773
185.319	148.177	139.8	123.889	129.272	119.451	105.559	107.521	107.149	102.639	104.261	100.828	79.8584	88.7366	90.3718	85.6552	76.2758	92.6654	90.7306	77.1329	69.723	75.1075	62.8598	62.3839	67.3787	75.9794	73.872	79.5606	65.1412	71.913	62.955	71.4595	63.8079	37.3989	45.649
181.019	165.826	140.585	130.883	129.813	122.231	111.753	103.857	111.624	108.664	97.9342	99.3716	86.468	88.2822	90.2487	80.4777	75.0284	88.6663	92.8223	83.565	73.6786	75.4115	64.0757	70.8392	73.6217	77.6726	77.1651	76.805	64.8268	72.3125	65.4295	74.8712	63.0899	31.6897	48.0016
184.151	155.34	147.765	134.481	127.316	119.427	109.076	111.174	113.332	107.13	108.079	109.808	90.8734	88.9835	91.8045	80.8966	83.6149	86.5515	95.7313	85.2915	75.0736	79.9218	69.4962	67.7978	77.6334	82.132	79.402	81.8261	67.9301	72.1567	69.0329	72.4947	67.4986	40.2943	55.0159
182.06	161.153	154.116	138.235	128.924	120.132	111.872	113.995	123.269	114.862	107.146	99.5606	88.8853	93.0147	96.6271	88.601	86.6704	87.7813	94.2013	88.6059	75.7536	77.8755	73.9353	73.0806	69.5508	81.2347	83.0709	84.7209	70.3304	75.7416	67.2479	71.0789	69.7665	43.3441	51.4735
191.682	169.579	147.105	137.613	130.211	126.375	112.465	121.742	119.576	112.44	113.239	101.881	89.124	92.1577	104.725	90.9128	84.553	91.9426	97.2003	83.4805	76.148	80.1878	75.0427	74.1664	84.4359	80.198	82.2522	82.2417	66.6513	76.8637	68.4921	73.6389	66.1257	41.9918	52.0341
185.365	164.047	157.249	139.92	140.413	125.043	112.823	116.009	128.519	115.808	109.652	109.668	92.4333	91.5743	99.3422	93.2681	92.3297	91.2815	97.5028	93.7305	75.3964	78.4326	84.7681	71.8114	78.3207	84.1188	82.9369	83.3915	68.4846	76.5711	71.821	74.056	65.6319	33.5801	57.0592
192.666	170.845	142.533	142.333	133.167	124.692	115.675	126.357	127.144	120.252	111.388	110.832	93.9908	95.1821	103.669	94.1731	83.0571	89.6279	96.8527	86.504	74.357	80.1382	80.4258	77.884	73.367	87.9443	83.1673	81.588	70.6491	75.4257	83.7049	75.0865	67.131	37.922	58.493
190.092	170.478	145.552	151.337	132.983	128.859	112.902	124.467	124.989	120.89	107.115	113.816	93.569	98.7695	103.029	90.8847	87.1224	91.1784	98.5475	91.3368	75.3121	83.2737	80.9724	73.2728	83.6112	82.9931	94.0577	84.8485	71.2173	77.8192	63.3681	76.839	72.7399	40.2623	56.1064
186.944	159.844	154.779	144.172	133.876	119.212	117.21	123.736	124.972	118.445	104.511	111.776	95.5557	97.1681	105.51	96.1125	86.9771	89.1961	100.621	95.8281	73.6985	79.9137	78.4045	72.1528	77.6874	85.654	84.8439	86.0848	74.0193	78.1681	76.3902	77.5713	72.0547	37.32	54.1402
191.238	173.195	148.164	141.332	132.407	125.229	115.034	124.059	125.125	120.009	111.11	114.639	95.4699	99.2985	104.758	91.7562	88.0946	88.9545	101.914	100.528	76.2904	84.57	85.0314	71.2951	82.0955	89.7649	83.8769	84.1658	72.1193	77.6375	77.2212	78.2445	71.9187	34.6789	56.9581
190.436	183.868	147.741	146.795	136.084	129.672	120.917	123.962	131.199	110.823	111.893	115.057	93.5224	98.6	105.17	90.3604	91.0351	89.4845	100.693	92.5604	81.4504	85.3095	87.8801	77.3222	81.6455	91.8269	92.8664	83.5813	72.2802	80.9639	82.7522	82.4294	77.2255	36.4123	67.0787
191.349	174.762	160.844	152.162	136.189	125.499	115.792	136.95	127.828	117.647	108.251	127.126	97.9264	100.456	108.994	94.7187	86.6	92.4141	103.998	101.066	76.791	84.2072	84.8944	74.3629	83.2963	88.3216	93.4718	85.9739	73.026	77.9177	87.2774	80.7747	73.8703	40.6706	56.3976
185.048	169.353	150.756	150.083	135.49	124.539	118.779	118.5	128.858	120.797	110.74	107.708	98.8511	104.605	111.55	97.3998	90.8416	101.388	104.403	96.748	79.2784	82.1493	85.2517	73.3416	84.4738	85.1257	94.5052	85.835	72.8728	83.3327	89.0171	82.7072	72.0881	42.9132	58.3652
187.607	172.917	151.569	151.385	135.59	121.812	121.559	128.948	128.013	120.777	105.35	122.887	97.9726	100.922	105.578	97.1005	87.5794	91.8991	101.658	98.7158	73.0657	75.2254	88.7841	75.0537	83.0749	92.7269	90.2091	86.5055	73.0865	79.7418	77.396	79.9985	71.6272	38.2268	61.1315
188.209	177.503	156.321	150.538	138.201	126.27	120.055	128.707	125.473	126.356	105.568	115.782	98.587	102.223	107.994	95.1505	88.4742	92.0289	102.744	99.3862	75.4206	86.9122	87.1954	71.9681	85.7556	82.3429	90.6331	85.3389	73.3436	82.8161	77.7529	82.9494	76.8257	37.1226	60.5215
183.989	179.146	159.359	155.924	134.995	123.564	120.332	130.78	129.526	120.048	102.688	118.859	98.872	103.868	108.203	95.9164	85.9597	95.3864	106.211	98.3883	75.65	88.86	93.9288	73.0107	86.7834	86.6979	88.5067	79.588	74.7951	80.8516	92.1212	83.216	77.553	40.308	65.1748
194.123	183.24	149.09	147.616	133.174	121.215	120.43	130.021	129.324	122.958	106.446	121.21	99.5167	104.452	108.229	93.3654	89.0314	94.0445	103.972	102.677	81.2704	83.8855	96.2928	77.323	85.5977	85.2446	93.1026	82.5385	75.5865	80.2723	81.5879	84.6454	76.1555	36.4278	60.9938
184.622	181.788	150.963	152.433	133.795	125.113	121.294	139.596	131.998	127.11	113.782	118.884	100.78	102.662	116.008	97.6221	94.8185	96.6185	101.597	102.538	77.321	83.6114	89.7335	70.7328	95.0189	92.124	93.2539	80.3362	77.1794	80.482	75.2868	81.7538	75.5705	40.389	65.1402
182.658	172.219	161.17	153.386	133.887	124.251	118.642	133.405	134.354	120.931	108.681	119.665	101.701	105.217	110.851	100.426	89.314	86.6597	105.2	101.446	76.8856	84.13	91.2225	73.155	89.2949	91.6885	93.7151	87.6577	75.5233	86.287	75.6719	83.9779	78.8351	35.9723	62.8738
186.067	174.194	154.307	148.545	140.802	125.165	123.064	138.031	134.508	121.305	104.154	116.427	101.359	104.083	107.762	96.3739	86.4054	94.516	102.377	100.782	73.9647	87.2853	95.8246	76.7734	86.2698	99.964	93.2394	82.6361	78.2378	83.3894	87.6199	84.1397	75.9991	41.3421	62.5722
187.903	185.449	149.517	162.523	131.346	119.943	123.739	141.477	135.478	123.498	111.145	117.712	100.764	107.111	111.867	94.0537	91.2934	94.0864	103.36	109.077	75.7016	86.6304	94.5286	68.0942	90.0875	85.5018	94.3097	80.6841	77.9406	85.1292	77.2715	83.7311	77.5718	33.8858	61.7895
172.161	179	157.073	154.241	135.457	128.445	120.913	132.199	137.394	125.395	109.815	125.618	98.9799	107.882	116.53	99.1475	92.813	93.9721	104.543	105.275	77.4511	87.9058	99.5416	79.2473	91.0438	89.0981	92.7855	86.7466	76.1992	82.8501	80.8913	84.1102	75.6526	41.3889	66.7049
189.035	176.573	151.756	157.96	140.233	125.96	121.094	136.054	135.315	126.401	107.933	118.77	100.649	106.346	112.659	90.9462	91.9847	91.8359	104.622	102.885	78.3594	87.0211	96.2879	79.4729	91.7697	91.555	91.5231	80.7697	78.0437	84.2659	82.2067	82.8122	79.1635	34.645	63.6329
184.919	178.902	155.379	158.059	133.264	120.429	121.971	137.206	141.351	117.39	106.515	125.305	102.51	109.536	114.189	93.3251	90.232	88.1959	102.934	112.747	78.5789	80.8714	100.341	73.7713	88.0638	89.412	87.7959	88.7013	75.0724	81.2677	87.3388	84.5018	79.2571	41.642	61.6322
185.832	183.932	158.413	155.203	135.042	126.097	124.404	134.938	138.389	122.727	106.976	119.301	100.627	107.341	113.521	96.9283	93.7549	95.4879	104.681	105.264	75.0179	79.7909	98.2196	76.2307	84.4991	94.6748	94.1617	87.7309	77.3597	82.6841	85.8539	86.7243	76.649	38.6123	66.2413
178.909	188.979	153.167	155.893	137.564	115.568	119.604	138.963	135.93	119.391	108.291	118.317	100.036	109.687	108.535	95.1794	93.9159	89.2049	103.362	107.216	76.0748	91.066	101.593	70.9862	92.2754	90.1801	94.6437	81.1377	78.787	80.0506	91.7495	81.6161	78.4161	42.2163	64.8232
192.665	207.704	152.917	153.827	132.49	118.208	124.132	136.847	131.838	131.68	110.459	116.632	98.7902	110.04	109.95	95.8686	87.985	89.2557	101.723	110.857	75.2438	86.3518	99.0068	75.6872	92.3099	92.3213	91.4469	80.2091	79.1106	79.9985	84.5429	82.3935	75.4053	35.012	63.4765
188.895	186.894	152.62	154.873	137.605	116.442	126.427	139.904	137.558	122.396	111.819	124.114	101.948	110.746	113.709	98.2823	94.5452	94.7276	103.702	103.745	73.3455	83.1536	98.3406	69.1035	90.5592	94.0618	93.5994	84.1125	76.0485	81.9358	82.2569	83.5245	78.2263	43.4195	71.2342
188.966	178.419	155.003	151.388	134.728	123.115	121.765	142.6	144.801	127.411	111.261	122.853	101.337	108.285	109.348	89.7563	95.8121	86.1657	101.95	103.903	78.0775	89.2555	101.974	77.9352	88.9059	91.3803	98.3323	84.8897	76.9514	79.2374	84.3959	84.3051	80.6115	33.6015	64.0058
176.542	187.06	151.337	154.158	132.48	123.442	129.491	146.934	143.453	129.839	104.868	124.208	101.892	113.706	114.594	102.14	94.0117	90.0053	102.126	110.122	73.7386	84.5131	104.184	77.008	89.8778	90.9673	95.7332	87.0916	78.961	85.3324	98.2836	86.1187	79.1048	41.7839	63.1499
187.732	192.484	158.052	152.486	135.982	119.791	127.031	137.778	142.883	126.942	110.18	122.203	102.481	111.965	112.813	99.0085	85.8188	89.0167	102.782	109.425	74.7728	88.9351	104.568	74.6822	100.143	88.1941	97.6175	84.6024	80.3715	84.3323	84.8247	84.5217	78.797	41.0824	68.9083
173.05	181.128	150.514	154.159	136.06	120.054	124.814	139.017	137.119	122.676	104.332	125.345	102.067	110.967	106.216	96.0039	85.676	89.5775	103.036	105.923	77.5677	90.3506	96.5474	75.4852	91.7205	89.7377	95.0113	86.9716	77.3744	79.1456	93.4673	84.7297	77.1258	36.3452	71.8033
172.509	183.656	148.802	156.315	127.214	123.367	124.769	141.724	144.481	129.264	116.609	122.837	100.808	109.999	108.816	97.404	95.1499	87.2665	102.407	103.234	77.0853	83.3268	105.419	74.3639	92.9436	87.0379	98.1732	86.8723	77.8275	86.5147	84.2098	85.3792	76.1955	39.1207	70.4692
181.923	191.114	149.648	154.577	132.893	120	126.1	137.151	141.024	125.344	108.814	121.409	102.238	107.629	107.983	100.173	87.7848	87.5528	102.486	113.477	76.2705	84.3408	102.932	77.7318	88.123	84.8915	93.5633	80.0654	77.6461	88.627	89.1812	82.6381	81.2847	34.8941	67.651
181.12	179.852	157.018	157.023	129.186	124.405	130.599	143.206	136.208	122.65	103.404	119.865	102.11	112.345	107.278	95.9667	85.0717	89.3949	101.857	102.932	77.4813	82.8732	107.613	74.3468	90.6135	84.3392	95.6798	88.1933	80.2073	86.0504	83.2986	84.42	79.1481	43.0992	71.0821
178.226	187.375	150.93	155.933	131.956	117.289	126.772	136.761	141.372	127.294	114.345	118.289	102.902	112.325	110.729	98.2243	92.4611	89.2978	100.03	102.104	74.8746	82.5198	105.322	78.7883	97.4638	95.6522	92.9833	80.1925	79.7107	78.8591	90.2666	84.8682	75.02	32.5644	72.5018
180.806	172.44	151.991	148.758	132.12	117.446	121.002	137.706	140.436	127.912	108.076	121.565	102.317	110.949	112.813	92.0153	90.2262	90.1028	101.564	105.968	74.103	83.2717	108.701	73.8649	103.367	90.2163	96.7853	80.4473	78.932	85.0491	79.4579	81.8338	75.628	36.8195	69.3966
181.101	177.872	146.633	154.984	128.862	106.688	126.115	143.441	141.307	124.87	108.221	122.194	104.195	112.284	108.224	100.749	88.4657	92.4115	101.587	110.279	73.3888	84.0123	106.429	75.4055	97.8833	88.4134	95.3299	86.8676	80.9164	82.6017	91.3776	88.8892	79.1472	34.2653	62.4864
170.848	191.998	144.058	154.792	130.503	118.2	128.106	142.369	134.059	131.41	112.206	121.907	103.899	111.15	114.855	92.1205	87.1099	92.2739	96.8318	105.61	70.9113	86.4152	110.554	71.4829	92.391	89.6568	92.034	84.3993	78.5185	82.5581	85.7919	82.8491	79.4503	32.4558	68.153
174.048	187.498	141.68	153.357	128.337	113.561	124.653	136.322	136.526	127.924	105.531	128.859	102.012	108.862	108.891	104.202	82.2186	90.7276	99.0479	103.764	75.8573	78.6999	110.718	71.9531	97.1392	90.0225	94.4926	89.748	77.3961	80.2122	88.8153	86.2259	80.269	37.7213	65.7002
175.084	182.921	151.996	155.317	128.69	112.891	123.596	137.682	138.182	120.249	108.162	118.922	101.279	110.961	111.335	93.7455	85.5055	90.5396	102.892	103.73	70.7227	85.9127	105.18	72.5731	92.9996	91.7819	93.5624	87.6534	76.3797	84.0342	84.0578	84.7725	78.4162	32.2963	71.7046
178.545	180.781	147.882	156.131	130.768	114.281	125.752	144.817	139.188	125.748	106.618	128.447	101.199	108.693	108.14	97.1446	91.4493	89.5672	98.2515	111.709	70.7535	91.6925	106.841	73.9324	98.9489	90.0468	93.842	83.8456	78.3896	83.5568	89.9996	83.2117	80.5908	37.909	66.8358
172.799	178.158	148.814	154.406	131.072	117.426	127.461	139.964	138.763	123.148	109.068	121.539	103.876	112.536	101.751	103.439	89.0843	88.2591	101.394	111.647	67.0796	82.5641	110.468	73.7404	97.2034	91.1798	97.426	84.3819	77.1433	84.5356	85.5756	86.4894	75.9405	35.171	66.5658
173.873	178.069	149.965	153.055	122.684	115.2	127.694	142.187	140.384	125.75	110.053	121.075	101.35	109.974	106.082	93.7395	91.1751	90.6418	98.3575	106.272	72.6334	85.6166	109.005	73.0086	97.3359	93.7639	96.4755	83.4087	76.3207	80.8669	88.1012	81.9297	76.4652	35.0481	59.4051
169.372	185.051	150.841	156.533	123.821	111.188	121.464	135.822	142.253	127.269	104.578	125.735	101.527	113.797	104.781	103.154	91.2285	87.3826	98.1868	106.675	74.2869	83.9582	102.809	72.9597	101.463	89.7313	94.2227	81.3308	76.3474	85.784	87.8074	83.539	76.2134	33.2842	67.6467
176.128	181.743	149.982	151.38	120.892	107.911	125.764	133.76	137.945	122.566	105.34	122.597	100.811	112.568	114.862	94.8036	84.3013	86.9996	99.6629	103.362	69.9131	84.569	108.389	71.7468	92.1295	90.0361	90.5763	80.4371	79.07	84.211	90.4497	83.822	77.97	33.7718	72.2157
171.18	185.193	151.388	154.94	125.643	110.812	128.914	136.01	140.004	129.772	109.83	122.624	104.87	114.964	112.12	95.948	87.2913	83.8467	97.3832	110.443	75.1567	87.4376	104.919	71.6789	93.671	85.1441	96.1736	78.0557	74.1598	82.7682	95.9746	83.4642	77.9937	38.7568	71.4245
167.346	177.708	145.755	158.327	125.598	112.837	125.033	142.272	144.05	125.436	103.962	121.815	104.301	111.609	106.987	95.9924	88.1342	91.4732	98.6943	112.32	73.3651	85.5412	112.009	76.9452	90.3322	92.3046	94.9165	80.6672	77.9019	87.2337	89.7654	88.1483	75.5354	38.3968	65.0717
173.918	192.472	144.561	152.973	130.596	115.805	130.679	142.526	134.886	127.292	108.806	124.277	103.671	115.368	110.93	91.8169	85.6033	88.4591	99.3751	109.269	68.7955	90.2128	108.612	75.8387	97.9934	83.9994	94.5882	84.2461	80.603	83.1173	82.6693	82.7274	80.3333	38.0273	67.2538
172.887	181.661	154.867	153.493	128.544	111.541	126.261	148.168	136.324	134.372	103.426	123.051	100.588	110.995	110.071	94.9079	84.3098	91.5053	98.1814	113.294	72.5423	90.1335	112.462	69.0343	97.3875	90.0579	93.3071	81.5824	77.3239	81.5986	88.3959	83.9278	77.1329	31.0992	72.2246
169.739	186.416	149.622	151.367	119.449	112.77	128.905	138.149	131.785	124.413	107.26	116.34	101.847	113.031	102.85	98.2433	84.7443	82.2013	100.161	105.316	72.7074	89.3379	111.81	71.7961	99.152	89.8057	97.5906	83.3402	76.6852	84.1786	93.0547	83.5239	75.2564	40.0019	68.9842
179.038	177.884	145.156	152.922	121.31	112.377	124.848	134.741	137.703	125.229	105.01	118.427	104.771	116.051	102.799	91.7349	81.4486	81.1859	97.8884	105.875	70.4264	88.4355	115.199	73.0428	98.0699	84.0351	93.534	77.2874	75.6081	81.5569	84.6415	87.3729	74.1161	37.0198	65.7085
170.549	186.011	148.221	147.58	127.586	109.304	128.506	135.704	135.726	121.885	108.265	119.348	102.182	111.52	109.954	93.4121	80.5584	86.7833	103.079	106.134	71.1415	89.8869	118.906	74.2258	101.382	81.9474	91.3981	79.9892	75.372	83.4273	91.9121	83.4796	76.9154	36.4716	64.3289
175.036	185.218	154.363	148.838	122.04	112.029	127.954	132.843	138.119	121.783	97.4441	117.482	102.604	114.88	109.213	94.3065	83.9166	95.5203	97.1935	108.07	72.3613	82.1149	109.628	72.9706	89.8841	94.5767	88.0417	81.1701	79.5693	84.3159	74.6082	83.0083	72.5688	37.5429	65.8835
173.964	180.411	145.638	150.787	121.683	109.675	126.637	140.69	135.783	123.047	100.807	120.701	103.35	110.565	102.991	95.7071	86.042	86.5133	96.6839	109.106	68.4001	78.0987	111.343	74.9032	92.9633	87.5209	94.5651	83.4929	78.9635	83.993	84.183	85.574	73.4886	36.7751	62.4253
171.171	176.005	153.601	149.931	121.17	117.44	123.912	136.267	143.352	124.384	107.68	120.058	103.242	113.465	106.402	99.5159	83.1435	80.7531	94.0184	116.366	73.9651	85.3286	110.798	72.4043	90.4511	87.1874	92.7466	82.4326	75.4244	84.7363	80.9669	84.0163	74.3467	35.6714	64.0338
169.973	182.321	146.17	148.874	123.017	110.217	131.502	136.964	147.652	123.908	104.536	123.619	101.716	110.286	105.972	93.3489	81.8325	86.2617	94.9342	100.025	71.5527	85.277	108.88	71.0587	94.4835	89.2884	93.516	86.7519	77.0099	80.0306	95.4247	84.9947	76.4182	38.7368	68.9732
168.501	188.06	148.479	147.562	118.386	116.455	128.08	141.897	132.035	117.011	105.969	116.923	100.939	112.225	106.338	95.1406	77.7959	82.7524	98.9534	105.307	66.6084	85.0386	112.35	68.0867	94.6731	83.9949	94.4485	80.582	79.8952	80.5178	89.6611	84.8707	77.5245	30.6015	59.1987
174.711	180.444	156.748	156.254	111.976	110.632	122.96	136.513	137.383	127.051	111.792	121.502	103.94	110.723	106.656	94.4733	83.6662	82.7845	97.0825	107.279	67.3909	84.1462	117.574	72.6473	98.5243	87.0481	90.5733	77.281	76.626	83.4364	83.7503	85.8949	73.8204	33.7015	60.4913
184.753	174.369	151.617	150.683	116.135	110.927	124.182	142.582	143.864	119.203	106	112.611	107.309	113.183	105.766	86.537	89.7946	84.8479	91.9827	105.519	65.6715	88.3669	114.278	67.0474	87.6573	85.1667	94.9998	81.6796	75.8853	85.8543	88.5413	85.6348	76.7907	39.4512	62.8107
187.241	169.208	162.808	143.789	116.022	112.307	127.745	142.792	136.503	123.219	105.877	126.926	102.746	114.974	104.354	97.8937	83.719	94.7112	93.4349	101.884	59.1957	82.6638	115.306	73.9185	95.4683	92.5658	94.5034	84.7855	77.5395	83.7303	82.3129	86.7783	79.5351	38.1188	65.2641
185.981	182.183	157.936	149.777	114.635	108.232	125.303	138.799	135.249	131.944	105.016	122.111	104.215	111.484	110.678	98.5763	76.9527	86.3597	95.9746	105.054	64.84	89.7918	108.935	70.156	100.74	87.0329	90.5334	78.8857	74.2543	82.7578	80.574	88.131	77.867	44.7503	59.5135
184.275	180.035	151.87	147.903	117.904	105.844	129.99	137.47	143.096	120.629	100.754	118.388	105.245	115.854	102.94	93.0158	85.1151	85.5779	95.7363	103.767	60.0821	84.4058	117.012	75.5477	95.7821	88.6702	91.4199	78.8936	78.1026	82.121	79.2905	90.8044	82.4053	38.4368	61.579
182.824	183.515	165.879	149.867	107.546	104.687	124.718	134.464	137.042	129.118	102.353	121.312	104.556	114.331	105.129	92.2463	82.4222	81.5422	93.4885	107.396	63.3449	94.9102	104.108	73.7715	94.6082	85.7497	89.3633	80.041	73.0774	84.867	81.564	90.5235	76.0101	39.6963	67.312
180.288	174.099	157.92	144.171	113.175	101.76	126.041	142.112	146.127	124.31	108.587	125.735	106.457	116.337	107.625	100.438	82.665	83.3787	97.5777	103.476	61.8912	87.3377	111.146	79.0765	102.582	86.5707	91.1633	86.099	73.6389	82.9138	88.4593	91.204	77.9393	45.2073	68.1642
182.3	176.255	157.112	146.871	106.991	106.885	130.607	136.732	129.982	121.967	104.845	127.373	104.939	118.655	106.763	100.668	87.4043	83.2669	91.7187	106.798	61.6439	85.6357	113.767	75.7005	95.3845	81.0039	91.3077	88.7074	75.6289	85.8006	87.2237	91.4274	78.9978	40.1132	68.4363
178.684	179.172	152.361	147.393	109.01	103.791	129.811	145.78	140.879	124.716	104.618	119.099	105.681	116.264	101.767	92.476	86.1043	82.3851	96.2651	106.293	58.3399	82.4685	108.954	71.1799	107.705	88.2317	88.6759	89.4581	79.186	90.18	68.7339	91.5234	79.4845	40.9129	73.3724
179.215	174.958	154.832	144.876	109.839	110.391	127.447	139.286	144.939	130.392	103.022	124.037	105.854	114.227	103.641	89.999	88.1641	89.099	98.4617	108.556	60.6121	91.2547	108.58	73.6138	97.3034	90.8884	88.8064	88.5416	83.028	89.7144	65.4288	92.3491	77.9545	44.1053	81.0327
183.547	191.02	155.51	154.042	109.736	107.531	127.51	136.745	140.61	130.542	98.1745	124.058	106.294	114.598	107.879	95.6629	84.1468	84.3827	94.3013	103.446	61.6836	77.2357	110.587	76.4008	106.824	87.0073	95.0155	85.3945	81.7637	87.9958	65.7443	91.9699	77.5979	45.9244	71.2495
183.176	187.256	155.146	146.894	101.517	110.757	125.945	142.944	138.127	133.184	104.097	124.967	106.677	113.865	102.076	97.5994	89.7329	84.2017	96.1785	108.139	58.8855	84.8008	118.484	73.9391	105.525	89.9703	90.9968	83.5045	83.7406	93.5174	74.4998	90.9938	77.3489	49.1789	72.8775
178.52	183.066	169.18	142.588	110.568	102.068	128.794	148.336	136.17	127.15	98.9867	122.267	110.85	112.944	104.215	94.0467	87.3578	83.7259	93.7412	106.118	56.7879	83.5878	111.121	67.4257	107.359	87.3135	94.7825	80.3068	84.053	90.2914	75.0422	91.2034	80.5226	45.8762	74.0199
177.724	187.728	161.372	140.002	103.122	111.121	130.502	142.089	142.161	129.908	108.892	131.17	107.746	112.923	102.433	92.4021	87.8567	82.7025	94.5811	109.068	54.5508	77.2735	111.725	65.9655	103.607	89.797	88.2074	84.8193	82.0757	95.1015	81.1421	93.5715	78.3744	51.7597	69.842
176.507	170.916	158.028	143.092	107.027	108.006	127.253	145.752	134.047	123.196	105.443	119.071	111.76	114.52	102.548	88.2448	85.291	76.744	95.5421	107.014	61.2174	73.7263	113.97	63.0231	116.163	86.3277	89.735	85.2053	76.5255	90.7948	79.5246	94.7998	80.4749	39.8914	73.4238
178.221	181.487	160.288	137.541	107.363	102.379	122.695	148.421	142.83	125.651	98.7897	134.039	111.464	110.813	101.144	92.3903	88.4321	80.9498	99.0053	111.547	57.54	77.3208	115.931	67.0801	106.502	97.5961	88.2899	88.8787	82.0226	95.3234	83.1433	93.9451	81.7599	42.721	76.0256
180.289	180.236	158.239	136.754	107.903	103.623	120.481	149.577	136.515	125.218	92.2725	126.34	110.015	113.989	105.584	86.9315	85.9826	73.3466	99.5427	98.6419	49.1936	78.3423	108.984	60.2892	112.231	91.6474	89.9047	85.0919	78.408	90.2343	68.4949	95.3002	78.3477	45.0115	83.1162
165.287	183.684	148.151	131.346	102.171	100.95	123.334	138.304	135.496	121.673	91.4825	128.4	116.089	110.564	94.686	85.643	80.0401	80.7018	98.6844	101.262	54.3102	79.2793	111.412	57.6559	109.111	96.3963	90.4502	85.7261	77.3112	90.1479	85.6622	94.9845	77.1634	38.1726	67.0702
171.448	183.165	143.769	131.151	108.029	103.332	119.407	141.46	129.491	119.066	88.5813	124.332	114.813	111.088	101.326	83.372	77.8364	73.5171	99.3773	103.43	51.7933	84.9453	108.237	64.1011	108.408	90.5619	88.1304	84.0939	75.9575	89.765	76.3987	95.4361	80.019	46.0959	68.468
165.553	175.723	140.966	130.871	100.151	98.6306	121.513	138.43	136.871	114.443	87.2361	124.604	112.15	111.575	99.7507	85.6516	72.7597	78.7486	91.4404	96.8958	49.1774	77.2969	102.577	58.6931	114.833	88.9336	85.7363	86.6078	72.6467	89.5882	68.6206	92.9817	79.2332	29.5305	69.3574
160.559	164.901	137.27	121.669	100.563	96.3481	126.426	136.031	127.452	120.361	81.338	119.001	112.42	108.332	98.7454	84.5027	74.8954	75.9184	99.5595	101.309	48.251	78.4832	99.9375	62.2276	104.353	90.179	85.621	87.3206	72.477	86.0554	75.6046	91.2409	77.436	30.5095	63.3586
152.883	173.714	127.3	122.747	99.2514	100.17	120.62	138.637	125.296	116.966	80.5116	116.849	116.8	110.994	94.7007	77.6266	75.8525	76.8647	93.577	100.185	45.5652	79.8668	104.347	62.0276	116.124	88.3609	87.3319	89.3256	72.0233	89.8081	74.6356	94.2731	73.5562	41.218	70.4324
148.293	157.415	134.422	117.762	96.8192	96.384	120.322	135.018	126.164	112.801	83.3096	113.325	109.478	107.431	97.5423	70.6028	72.7204	75.2075	97.5787	103.063	45.1423	79.8941	105.655	53.8459	105.025	87.8071	83.5533	87.6067	69.0639	81.9411	78.6822	94.0249	76.3451	37.6518	62.412
144.719	148.133	127.825	118.416	95.4602	92.7906	121.098	123.009	119.444	114.813	72.1608	119.933	106.284	106.529	91.4165	79.8549	71.7543	77.0422	97.361	92.1834	43.4958	72.4312	95.964	56.8275	104.268	81.2539	82.708	87.3301	67.3667	86.6201	67.0006	90.9553	71.9844	36.4912	61.8236
149.339	142.053	126.743	111.088	93.0902	85.6392	115.665	124.643	117.153	109.061	81.1391	118.288	105.673	107.513	98.8756	78.8398	67.3658	73.2621	95.2437	84.4304	49.6398	68.5232	99.5716	51.081	103.674	80.6253	81.1902	91.2837	65.8091	85.7905	73.9375	93.4864	73.457	41.4382	59.3888
137.778	146.623	126.961	113.428	87.2781	88.1576	115.688	127.088	110.642	114.961	77.7303	111.685	106.653	104.805	99.2688	75.8393	67.7435	73.7867	95.0003	95.9559	40.7406	68.5662	97.158	53.2282	99.4989	86.9455	77.0259	92.2272	65.3864	84.833	63.0472	89.4856	73.4739	36.8621	60.6927
135.49	135.997	123.061	115.06	85.4888	81.3219	114.973	123.277	105.418	110.441	69.3228	113.872	104.579	105.104	86.9759	70.7595	67.1807	70.1285	92.3508	87.6041	43.6144	59.3286	96.8962	50.3974	93.4515	79.0591	73.9939	87.6281	61.6751	82.0052	53.898	86.8999	71.5665	29.5922	63.4823
127.549	120.347	124.547	101.124	75.5124	77.1612	105.651	119.821	99.4268	101.764	77.1299	105.957	102.635	99.3446	97.965	70.9272	64.1651	71.1127	92.1419	83.9783	34.0089	63.3665	98.2746	49.2071	95.1857	79.9313	78.9318	87.2262	62.4634	82.6101	61.9499	88.5384	71.4273	28.905	64.143
120.928	129.061	115.166	98.9031	79.5143	78.7794	106.826	116.085	97.6743	99.7094	66.1296	100.865	102.058	95.0374	88.8927	66.4107	62.033	75.4158	92.5615	84.9489	34.4685	61.4866	95.0142	48.5843	85.6262	74.4512	73.4674	84.6391	58.2141	79.7516	53.2791	86.5983	68.2935	34.0541	57.7789
109.67	106.012	109.935	93.4771	71.4897	75.5359	107.165	106.8	97.5691	104.927	66.3252	99.3423	99.7728	96.3476	87.8305	62.1629	55.5592	65.2806	88.5295	76.6106	32.3103	56.9949	94.918	46.0745	83.4465	75.7591	71.8216	83.343	56.6668	79.1466	48.1148	85.3116	66.8435	34.731	54.2913
107.744	102.988	107.285	90.6697	70.0483	67.0044	105.446	107.126	93.4586	92.641	63.2882	94.7998	99.3982	92.0611	88.2064	53.7002	54.4527	66.4504	89.5978	80.0819	31.4805	52.5337	92.4053	49.5691	81.4767	68.5951	74.3956	79.1816	58.3602	79.3841	50.3606	84.1743	61.8282	30.3047	49.9181
104.454	99.8347	102.179	81.2015	62.0621	68.7557	98.0243	111.436	93.9846	95.2768	56.2131	95.9322	98.2935	89.7101	83.6496	55.5352	51.9601	63.8357	86.8102	80.8216	30.8382	52.9397	82.1412	43.3783	81.6364	73.2554	67.8376	76.4091	55.9187	77.1704	49.8303	81.2517	59.5301	32.6589	48.6641
95.3747	92.428	106.643	81.1124	62.0373	63.9811	99.4553	103.243	86.2633	74.5702	54.9751	91.1723	96.3787	89.241	82.4576	57.0948	53.0747	51.4525	81.8729	72.1224	34.3969	47.2453	92.1539	45.058	70.4225	66.7841	69.3548	73.027	52.4771	75.3173	43.2296	80.313	55.6826	25.5712	44.8334
96.2273	84.7975	91.3842	76.1657	59.375	68.1881	90.0798	100.907	79.3055	75.7234	54.3393	79.6725	94.3907	83.4827	79.7003	50.3366	44.0448	54.3072	80.8289	70.0837	28.6386	41.587	83.9067	45.3564	59.903	63.0269	67.8813	75.6645	52.7479	78.0911	41.1612	79.7825	54.9224	21.268	37.9023
80.5414	77.1153	85.1653	68.5119	56.8698	58.8703	91.536	95.8135	78.1758	76.3034	52.4832	85.1781	92.314	81.4594	72.9801	49.4874	46.0812	51.1854	78.9787	69.0635	28.0114	37.4665	85.3141	41.3651	62.4783	59.7286	67.6055	69.7545	51.0784	78.3654	36.8067	78.6175	54.0685	15.1538	41.3256
80.4818	73.0396	85.3861	64.3809	57.0695	53.5834	89.0607	85.7619	73.8545	68.6119	49.8187	80.6394	91.2523	79.6753	76.4535	40.9662	44.1001	52.2168	75.6411	60.0156	29.6156	41.3585	87.0468	44.0706	54.074	58.0398	63.5429	71.5186	45.9103	75.9447	31.9634	79.2889	55.622	19.7756	33.5777
69.9619	68.3357	69.5346	61.0831	56.829	51.7704	90.8144	85.1055	73.3679	62.1839	48.576	75.6296	91.9382	78.802	69.5432	45.7848	42.5776	47.9438	72.1789	66.9651	27.9043	33.3628	76.8386	38.6072	62.7259	61.2429	59.1822	69.2265	45.3021	77.6565	24.6913	76.4968	53.5214	13.7537	32.6486
70.6792	65.2079	70.7103	53.6043	57.7281	47.2556	84.5526	79.8246	67.4767	63.181	52.3989	66.6658	88.0493	76.4285	70.8789	39.5132	38.0338	53.1392	75.0694	57.012	27.258	35.8511	82.2824	39.3039	51.2129	55.4205	56.3199	67.2434	43.9174	69.9844	30.1546	75.8479	52.5382	18.5075	37.534
56.7201	61.4495	58.4221	57.4683	50.2624	44.737	86.8789	77.949	61.5965	59.41	47.2518	74.2013	87.6966	72.6973	73.1545	33.6759	40.358	45.6342	74.4891	55.4535	26.4415	30.956	84.4835	33.6533	48.49	48.6641	56.0802	61.9184	43.6818	70.1706	22.8792	72.4135	46.3653	13.7602	26.5077
56.6052	64.453	54.1204	54.8073	44.2925	40.149	78.8087	73.3851	59.9273	57.8061	46.7486	59.0209	85.8073	69.9016	69.2488	38.1875	35.9152	43.0464	72.6962	53.0445	26.0938	29.376	79.5009	31.4939	45.6838	51.3742	55.2743	56.7814	39.3809	67.3589	15.2216	69.9305	50.0535	13.8637	28.9344
49.9465	51.5935	57.6701	49.6157	45.8238	36.6107	83.0555	70.2844	56.3313	52.0101	47.3875	62.9253	84.9889	68.1381	69.053	34.2091	33.5983	39.9494	69.2482	54.2723	22.1926	27.8892	72.6174	38.2453	43.3682	44.541	53.4996	58.7016	38.3539	66.0914	22.9682	68.963	46.7402	13.1257	31.2032
45.3903	46.695	51.6647	45.5022	36.2072	38.0002	79.5285	66.6156	50.8942	49.0192	34.8852	57.9424	83.2388	66.3394	64.0237	28.8668	33.9337	41.7844	67.7319	48.8753	24.5361	20.7439	68.7601	33.7074	43.7121	43.2752	52.3633	55.7355	37.6801	67.3422	24.4741	66.2146	46.112	11.8748	29.0977
40.7321	53.057	47.3028	42.9568	39.6034	36.203	74.609	65.0782	48.9696	43.8918	35.3379	51.7534	78.5939	64.7703	65.1047	24.9813	29.2716	36.2114	68.6263	46.9418	19.7924	20.1731	74.2079	32.4453	39.2031	41.2674	47.4809	54.4095	34.2269	66.3524	20.2814	63.9743	42.0367	17.089	25.02
38.9008	46.7337	42.0111	42.4322	33.9363	38.3519	75.1244	63.3328	48.5344	45.0281	39.7649	53.3708	80.1593	62.2228	61.6022	28.7151	31.3205	34.9266	62.0186	42.5223	19.3634	18.9594	67.8769	32.1826	36.689	40.9171	45.8906	57.143	34.5962	61.6581	13.4873	64.479	41.6393	16.6831	20.3633
35.5625	40.9823	42.6239	39.9754	34.4818	32.9553	72.1421	53.537	46.6093	40.2176	38.2862	47.4228	79.6828	62.0695	56.7726	27.3369	27.7356	35.1401	59.6432	37.074	19.2608	17.8502	62.5099	28.097	36.1907	36.6398	44.4421	59.7344	32.2266	60.3607	16.4097	60.9374	39.4109	13.1447	22.8906
35.6193	46.3334	42.5994	36.635	30.4375	33.9765	70.1231	56.0633	39.9808	34.5835	30.1582	44.7548	76.363	59.099	57.6255	24.9991	26.2389	31.0929	58.5522	40.246	16.1935	17.7134	65.9883	27.968	31.3894	36.097	44.1566	55.2287	29.4263	58.491	16.5591	60.2493	38.8126	17.7254	17.5241
30.4943	30.802	35.2316	36.1983	31.5287	26.926	67.8974	50.3803	37.2686	35.8	32.3174	42.3286	73.8055	57.3599	54.0543	23.9599	23.1546	31.0828	57.8875	39.4058	17.9691	17.479	56.3213	28.6382	30.6684	34.3726	40.9606	45.1168	28.3734	60.2	11.7314	59.7998	37.5188	11.7018	14.1438
30.757	37.4326	33.8585	29.7723	22.5712	27.2853	66.9057	47.0938	38.6345	33.8198	35.9298	40.5863	75.9336	55.7247	52.3461	21.7614	24.9601	26.0919	55.0287	34.757	17.5082	17.1061	54.4157	27.3942	33.8481	35.3364	41.868	43.9902	28.6937	59.3053	10.71	58.1623	37.437	19.3868	17.6064
30.2695	33.4365	35.8594	31.2084	28.1284	27.1415	65.501	45.6667	43.481	27.0291	31.7468	36.1959	74.4743	55.0988	51.7848	17.9354	20.7301	31.4517	54.6678	34.7493	16.4187	15.7333	56.8188	26.187	27.5978	31.4589	41.9251	44.3777	28.7324	54.685	15.8851	57.7713	33.3483	9.75555	12.655
25.0968	37.1872	29.6113	31.0031	24.9795	27.7622	63.8286	46.744	32.9419	31.298	32.6859	35.7603	68.2285	52.6171	48.9413	20.3757	23.2191	31.3258	52.9538	28.753	19.6641	12.6444	53.5829	26.1633	29.2921	28.7134	39.0974	38.958	26.5599	53.5641	10.8188	57.0211	34.9938	9.69129	13.7132
28.181	23.5321	28.6537	27.6952	24.2927	24.0779	63.9473	37.7225	36.1611	25.3393	30.4934	39.3542	68.6697	51.1883	49.7848	20.8699	23.8446	26.9353	53.3352	28.1285	14.5384	10.974	52.9338	25.3792	27.6417	25.5024	35.5357	43.4668	23.3603	54.2134	16.0972	51.6468	35.1699	15.3789	10.93
21.5123	26.9036	26.2058	27.2348	22.1991	21.3477	60.032	38.4234	31.1355	20.9048	29.1342	33.8462	68.6875	48.6104	43.5006	16.4233	20.4188	25.6951	48.7084	31.2596	13.6691	12.0563	51.5981	24.1362	24.728	24.4538	38.642	37.1149	22.5116	56.3546	15.0914	53.9252	32.5704	9.65951	15.8535
18.7068	26.6223	23.9342	24.7677	24.8203	23.4149	64.5116	37.1662	29.5075	22.9096	29.23	32.4863	67.2474	49.3163	45.4874	16.9914	22.7498	24.6015	48.4952	26.9833	12.3693	11.0898	49.591	21.2327	25.0396	24.4601	35.0087	39.3523	22.8738	51.2209	10.2454	52.915	29.9401	3.73208	16.9966
19.5398	29.0546	25.0716	21.756	18.0038	18.7998	59.3409	34.8989	25.5023	18.5893	24.6716	32.9763	64.7833	47.0151	38.4392	14.4729	19.3431	17.6416	44.8801	26.4148	13.8107	12.885	46.1555	18.9914	20.2683	25.4053	33.0763	34.9757	20.5713	50.5797	14.4714	50.6685	29.0903	8.75513	9.33668
15.3755	29.7681	22.2999	22.9317	16.9673	20.3962	59.4882	29.1328	23.3373	22.2964	26.49	24.9794	65.4313	46.6298	45.9227	22.5796	17.4468	22.2614	44.9737	24.1361	14.5127	6.58285	42.2589	20.8829	21.3051	23.2317	33.5155	36.946	19.7572	48.6467	11.337	50.7937	26.4277	5.58262	9.0143
17.0398	25.8436	26.2973	19.654	15.2231	16.5365	56.4076	33.4707	28.6575	23.117	27.8539	26.5196	64.0769	44.8966	43.5606	16.6229	19.1451	21.6079	42.6795	23.8245	15.0329	4.91104	42.6303	22.4129	18.9765	20.2239	31.1202	35.4838	21.6172	46.7751	6.20889	49.2313	28.4723	5.26324	13.5571
15.7966	21.1971	17.8154	20.5508	14.2954	17.6329	59.9635	30.1776	20.4758	19.7803	30.9616	25.0603	62.764	44.5516	36.9407	17.6057	14.2431	16.5397	41.2205	16.0091	10.9408	9.87071	41.7231	18.5659	11.6336	17.6898	30.4053	33.1511	21.7962	47.9631	-0.0187787	48.7975	26.8014	5.54694	10.2419
12.6665	10.8262	16.4432	16.8814	18.1383	15.578	56.474	30.5162	23.7478	18.5798	25.5563	25.8565	61.5384	43.4932	36.0349	10.055	14.8698	19.1793	40.9635	21.3106	11.5975	11.9993	40.7569	17.6624	17.0477	19.6764	29.9225	33.0592	18.4344	46.9605	12.3195	48.9968	25.9126	1.51911	8.01269
13.1711	22.2513	14.3079	16.4112	15.7432	16.6964	54.4736	24.4916	20.5263	14.1494	21.1172	22.1084	58.6385	42.0681	34.0856	12.3025	12.5975	19.2673	40.2266	16.3652	13.0328	8.39605	37.834	20.7154	17.3183	16.7163	30.1129	30.7974	17.6688	44.4624	9.35348	45.6597	22.1525	7.30015	12.7783
11.1186	14.3208	15.5716	12.9642	13.9631	13.371	52.8876	23.7953	24.6287	16.4577	25.4752	20.6526	58.3311	40.2529	37.0751	13.6318	15.0224	21.1311	38.9932	17.0471	9.75361	8.36998	38.4631	19.8333	16.4381	16.9202	27.6455	29.5922	18.4068	45.3371	7.0653	46.368	25.787	2.85433	6.79625
13.443	18.2095	19.4188	15.2629	14.6195	15.324	49.9013	20.0588	19.2984	10.7531	22.5358	21.8102	59.5331	39.4036	29.3774	11.2297	12.1652	13.4463	37.9663	19.0414	13.1862	8.31863	37.2746	17.3778	11.9729	10.5764	25.8361	27.209	17.439	42.1506	7.08817	43.9737	20.8006	5.9458	8.79993
12.5209	15.422	12.8222	16.66	10.1468	12.0079	51.7789	22.4391	14.6835	13.3095	22.126	20.2531	55.5979	38.8159	32.5433	11.6382	15.5193	14.2043	37.2393	12.7328	10.5882	5.1996	34.9547	15.3051	15.8326	16.1851	28.0322	28.3959	17.7596	40.9133	4.69357	41.3076	21.0848	4.34748	6.38601
9.15173	15.7585	11.4829	13.129	11.8191	13.054	48.7677	16.7331	15.908	11.0139	22.1985	18.6734	54.9613	36.7545	28.3093	7.26268	11.2099	14.3299	36.0609	12.5289	9.19255	5.94583	30.2746	18.2657	17.1094	13.511	23.2918	27.1976	15.028	41.5947	7.81143	41.4969	20.7418	8.12321	8.64144
7.7508	13.1048	11.2612	11.0264	14.0798	11.9386	50.4466	18.2605	17.5059	13.4332	18.8726	13.5802	54.8342	38.1398	28.9691	8.69188	10.2718	13.1436	35.9271	13.8209	10.8997	4.68668	31.2898	13.5811	14.3688	12.7346	23.4215	21.1203	13.6222	40.4009	8.12219	41.1316	17.5979	6.61869	1.28196
10.0478	7.29133	7.96007	9.78478	11.2735	8.82358	51.319	16.238	18.1568	15.664	16.1182	14.0504	53.4147	34.6269	29.6613	8.92053	10.4954	13.7752	33.5047	13.3478	8.06607	3.8463	27.0751	16.7325	9.54534	11.5821	22.478	24.7456	15.031	36.8041	4.57958	40.836	19.44	0.0357909	2.17222
8.61483	17.6488	7.82671	11.3096	11.1426	9.46215	49.9982	16.9642	15.7352	9.38091	23.5294	9.03758	54.3519	34.4507	27.024	11.1288	11.3931	17.2264	33.1355	13.4523	7.46619	4.39579	35.0163	8.88545	13.5645	14.3389	21.6868	26.9503	14.5466	37.6035	7.67526	39.1318	15.4236	9.80313	5.00008
6.04775	11.4283	7.14681	7.95618	9.00044	11.1472	48.2769	14.3155	18.6486	10.4631	19.9017	16.9331	54.0883	33.617	26.9729	9.34092	6.32605	13.0404	32.7452	14.5481	8.86877	5.68907	28.0682	12.5264	11.5756	11.9244	19.7825	22.7907	14.4279	39.6755	5.17029	39.9301	18.3598	1.98472	4.54032
9.60549	5.89829	9.1906	10.0899	10.2456	9.42651	42.467	13.134	10.4132	10.2261	13.4557	11.2551	52.1085	32.5461	24.2745	5.55777	6.77526	9.09158	31.3803	12.7137	5.69305	3.19912	24.175	12.6009	10.7269	9.76061	19.9462	23.543	13.378	38.1655	8.68819	38.5156	13.8305	1.6078	4.18579
7.23627	15.1429	6.36482	10.8868	5.98055	8.32821	44.9839	14.1801	15.3983	5.20917	19.8062	7.71118	50.0716	33.4876	22	4.66367	5.56111	13.9672	32.4107	13.0272	10.2267	3.33081	24.9968	13.8049	10.5	8.74366	19.5982	18.3436	11.2966	37.0436	-0.0676502	37.857	15.0006	3.23849	6.08314
7.77042	8.51532	5.33766	8.05957	5.02677	6.20838	41.3066	12.9799	11.2937	8.00801	15.2552	10.6651	49.9797	32.0299	26.1675	8.18767	6.33954	11.8537	27.196	6.44704	7.11892	2.11052	28.1586	12.6214	7.72512	12.4696	18.4733	19.5783	13.0878	34.8505	3.41474	36.3041	13.2227	2.00044	6.58811
4.23388	6.49108	5.3384	7.8654	7.07218	7.28227	43.7437	10.0051	12.3038	2.47396	16.3152	9.56887	48.216	31.0709	23.9737	10.6552	7.19923	10.2664	28.7794	2.96582	3.07673	1.82521	26.6117	11.9997	9.47592	7.22507	20.1721	21.6158	13.5058	33.2626	2.98064	34.6087	13.0342	9.95144	-2.20841
2.87292	15.3178	7.55239	7.62517	7.13239	7.23833	43.1659	13.6109	10.8553	6.76956	15.8428	4.44733	48.2543	30.8167	16.6432	6.1749	6.47058	9.3865	26.9736	5.22223	7.78979	3.77815	28.0365	11.6262	7.32507	8.47911	16.0821	19.238	11.8812	32.6956	4.18113	33.6664	12.609	4.49117	4.46796
3.66786	9.32044	3.46909	5.01123	7.48019	4.72015	41.9655	9.41713	6.88597	7.11291	10.9094	9.4482	48.981	28.3969	23.0401	6.83665	3.95252	13.02	23.6306	9.99853	8.07852	1.89535	24.9394	11.6542	10.0068	2.7236	15.7814	16.4143	9.26848	31.6991	1.99801	31.629	10.4741	4.28471	1.31244
4.34347	0.708792	8.3721	2.72664	2.06486	4.91838	40.8506	7.7815	9.72055	3.22986	15.7986	7.58505	46.6011	25.7526	19.4856	3.76992	4.91501	9.76812	24.0065	8.70634	6.91921	3.09895	22.3874	10.1779	6.51404	6.04277	15.2384	14.4085	10.6294	31.3725	3.22647	32.8276	10.8008	2.39998	-0.510657
2.467	7.80633	6.77309	3.73839	4.79365	8.735	41.6492	10.7034	11.5405	5.92057	12.15	1.14339	45.5729	26.7945	16.113	1.97316	3.57373	9.83748	24.7454	3.56472	6.88547	5.6684	22.3868	12.2717	11.0014	7.62577	14.2752	14.9481	10.5703	31.7591	0.785776	33.4503	10.2801	4.87664	4.16518
-0.115575	10.6506	4.80604	5.30845	1.94658	3.47697	40.4434	9.78714	7.11643	4.56473	12.726	5.68449	44.0102	27.2735	15.7608	1.58873	6.85221	7.33096	22.4082	3.20533	6.09543	-0.409611	20.1318	8.67083	6.38569	7.80868	14.386	14.0842	9.85924	30.1814	1.99373	32.3952	8.19647	4.43061	1.01778
0.198326	15.9672	0.972556	3.84649	4.30323	5.81735	37.2157	7.14418	3.98157	1.77734	14.3185	0.936733	44.8753	25.2934	16.8399	4.83172	2.11067	9.06355	22.5401	5.54388	5.53846	-3.66277	19.9423	9.42507	4.82075	3.99462	16.6661	16.1765	11.5982	33.7638	1.8025	30.3721	9.22339	3.51608	-1.09867
3.57113	4.80896	-0.14206	1.57871	2.41252	1.86405	39.0703	9.11367	8.03821	4.08522	12.1734	2.64232	41.6812	24.9561	21.8389	2.72626	3.96314	7.53058	22.8202	8.02681	5.48115	3.25598	20.6842	7.19829	2.54882	2.09722	14.6817	13.2389	8.13881	28.5319	1.60417	30.2005	6.97751	6.7261	1.14147
1.84445	3.49192	3.51276	2.40697	2.7492	1.55459	36.5394	2.81788	5.30836	2.6118	11.1846	5.71467	42.5526	24.7121	16.2504	7.62112	2.12032	8.07416	21.4656	2.70113	2.28934	2.12647	18.2024	7.06664	6.83524	7.8658	10.344	16.115	7.46136	25.7208	6.41105	27.5449	6.11317	0.016349	4.86896
0.535964	8.32992	3.3915	1.69002	0.502464	5.4354	36.7932	5.91716	7.05009	0.625811	14.803	3.8636	41.0881	23.3045	15.5471	7.75226	4.21885	8.47411	21.1151	2.34374	5.42361	-5.54859	14.9796	6.13158	6.80573	3.78293	9.68112	12.4911	7.24096	27.1739	1.33686	28.6124	7.91974	4.93595	0.598292
3.62005	2.94077	3.0409	2.11912	4.26705	-0.381197	35.5521	4.74266	4.83454	0.0925604	11.6624	4.58354	42.1049	21.9829	14.6857	4.21291	2.91476	5.17213	19.3815	1.44529	3.79222	-2.84315	14.4513	6.98409	8.09327	2.7351	11.7348	12.3217	8.01813	28.5617	3.79971	26.9799	5.222	0.307698	1.61946
-0.915424	1.83188	5.81279	1.26861	2.00174	3.159	33.5055	6.63665	9.24641	-0.648616	9.15836	2.07226	39.132	22.7161	13.558	3.58718	3.25009	7.27672	20.7032	7.0372	4.96512	0.397053	16.5907	6.61716	2.51507	7.17922	12.9014	13.1572	6.48743	27.0322	1.45618	27.0927	5.95815	3.44647	-4.16835
0.62936	4.25253	-3.01829	-0.78568	3.76084	1.08881	35.1479	3.07987	3.90883	3.2792	9.34466	1.1437	39.2761	20.8062	12.6479	2.72249	0.626567	5.17254	16.1185	2.40539	1.88474	-1.30333	15.9112	11.3328	-0.273152	3.29699	13.3264	11.7819	7.39924	23.2225	0.980873	28.5805	6.54319	2.25313	0.7496
0.391887	2.44893	0.275979	0.937693	4.36299	1.82888	33.7351	1.05369	5.47027	1.47318	15.1476	2.17696	39.0316	21.5852	8.727	5.68262	3.0321	6.01875	19.2574	2.5734	3.38123	0.394074	14.5566	7.78128	1.18963	-1.07287	8.99735	9.4604	7.16103	27.401	2.13889	25.9924	7.3829	0.49178	0.106802
-0.790483	0.286564	1.79885	0.489302	2.66442	-1.97549	33.6369	1.37066	3.76462	-1.28708	9.54103	-1.85755	34.7542	20.663	9.36509	0.728803	4.77771	3.93283	16.9852	2.49468	3.22649	-3.22368	11.1428	7.36128	2.82933	0.651349	11.2188	5.6787	6.0509	24.7531	-5.53284	24.9613	5.42205	-0.047557	-1.79253
-1.93032	0.794487	1.1639	-2.11398	0.216196	3.15635	31.5593	2.22098	7.37958	-3.31896	7.32159	2.15445	35.9397	19.7892	12.8708	4.57778	1.11539	4.67214	16.5822	2.80721	-0.102852	-2.38417	14.0567	4.20767	1.00791	1.8496	9.61092	10.3936	5.4329	25.365	0.836018	24.3438	2.44404	2.17067	1.14864
-4.71733	1.08624	2.8205	0.257288	4.6189	0.296961	34.7445	3.16169	3.86979	-0.678963	10.996	0.862081	34.8806	18.8062	14.3212	-0.217287	2.73438	5.32046	14.9353	4.71006	3.35848	-0.474157	11.5086	4.93076	4.427	2.27017	8.11214	9.74068	4.78455	23.2276	2.01599	23.8611	1.21641	-2.93604	0.78423
-2.13737	3.09926	-4.70156	0.643801	1.82109	-0.990634	28.9871	0.511078	3.67255	0.998397	6.48429	-1.83035	35.3529	19.1525	6.87548	-1.78313	-1.94102	1.49862	15.0408	0.856739	2.71336	-1.24062	8.39117	4.21176	4.87517	-0.822075	10.1666	5.70399	4.96318	24.5345	0.973267	23.599	4.00884	0.0223819	-2.87859
0.524533	0.942175	-3.83215	-2.40738	-2.57199	-0.049539	29.4098	2.77908	-0.083858	-0.852847	7.79378	2.90044	34.2532	20.3853	9.55756	1.47169	-0.193033	4.32596	14.3413	-0.916237	3.29158	-3.01611	13.8172	5.3011	-2.35644	1.37604	7.95565	7.05521	6.10833	21.5412	-6.30993	23.8801	2.6822	1.18908	7.48795
-3.90775	0.911058	2.54974	-1.00802	-0.716858	0.915035	31.3165	-3.34659	0.573457	-1.49191	4.16647	1.58957	32.9251	17.5099	6.89293	0.197229	2.90229	1.82682	13.5532	2.56322	4.61945	-1.92787	9.08654	3.19602	-3.4458	-1.86145	8.82733	7.76447	6.33401	20.7035	4.90208	25.0846	3.30444	3.80768	1.28299
-2.45303	-1.97789	-5.07483	0.0469948	0.815814	-1.20415	31.0373	-1.9837	1.39648	-0.114898	8.34673	0.287179	34.768	15.695	6.80008	3.34472	0.719288	2.04414	12.984	2.39494	0.693253	0.843871	13.4304	5.38949	-1.48808	0.0823137	8.94097	3.0356	5.47099	21.0928	4.98847	22.048	1.50931	5.0867	-1.93232
-0.811804	0.666875	0.461482	-0.323259	-2.74164	-0.853728	28.4417	-2.19784	-0.116666	-0.447316	9.95445	-2.41936	32.1697	15.8634	5.90995	1.64536	-1.45851	1.65215	12.0481	0.808418	2.74011	5.51097	10.8143	4.8499	-1.70564	0.970185	7.16784	1.89027	5.49609	16.959	-3.3644	23.5306	1.65705	1.65683	-1.31665
-1.11195	1.94016	-2.84291	-1.54036	-2.29058	-2.03463	27.9878	-2.12592	0.657387	-0.0129807	9.43069	0.523605	33.4334	17.1798	8.88152	7.22278	2.96728	2.75948	11.4886	-0.43477	3.99505	0.18258	7.55871	3.66361	1.55786	0.431625	4.63935	5.18795	3.9407	23.9321	-3.85593	21.7544	1.06943	6.39658	0.863236
-2.24639	0.156233	-1.59788	-2.62867	-0.94249	-3.0582	28.7208	-3.8657	3.90498	-0.520293	5.17475	2.68704	31.8748	15.4791	4.67108	-2.70431	1.96749	-0.900381	11.053	1.56307	1.70742	-4.10655	7.82089	2.81305	-0.320622	0.752059	7.00236	5.67757	5.6202	19.4379	0.55863	21.9143	-0.959567	-5.30336	0.361892
-2.85617	5.4169	-2.14553	0.812529	-1.68506	-1.93135	27.9747	-1.62471	0.806823	0.101851	5.06506	-1.84799	31.8818	14.5157	5.2873	3.6896	-1.13712	5.0937	12.0215	3.13636	2.68489	-0.228968	10.93	5.75179	0.108052	-0.791448	6.51996	6.63784	4.06734	20.1651	-1.9022	19.7037	1.43448	-1.57857	-0.519666
-2.9234	-1.20774	-1.76141	-0.836747	-1.86581	0.0310513	27.2282	0.662335	0.116866	-1.46871	8.65839	1.3811	30.8954	15.4978	6.51601	-1.24164	-0.767201	0.0978467	9.69349	1.65302	0.515894	-1.32221	5.59791	4.18437	0.0274878	-1.78249	6.7802	6.22829	2.83134	21.7353	-4.6494	18.6967	-0.420489	-0.748403	1.19802
-0.781521	2.08837	-0.517247	-1.12347	-4.43354	-0.433533	30.781	-2.68576	0.424531	-2.80485	10.2856	-1.76754	31.8172	15.4819	6.44513	1.02916	1.13155	3.39778	11.8546	1.13156	-0.0283197	-1.09399	9.24835	4.62853	-0.117104	-0.107613	3.4089	4.83891	3.869	20.071	6.05484	16.9779	0.750244	-1.0499	-2.0661
-3.59302	2.57063	-4.15024	-1.5941	-2.13151	-0.0292533	27.3299	-3.14868	-0.966997	-0.88086	7.75409	-6.58544	29.8364	13.5699	5.40501	0.995021	-1.32109	-1.02843	8.94165	3.3027	0.104017	-2.60586	7.27634	1.41526	0.810864	-0.26539	5.73238	1.65527	4.72663	17.8842	-1.24479	17.5923	-0.799867	0.360939	-1.51929
-3.39492	1.18735	-3.1084	-1.79813	-2.22029	0.690122	25.4807	1.23713	-0.135867	-1.69499	7.98357	-0.908918	28.3286	13.5988	5.36021	0.0562952	-0.0197553	1.41396	7.09943	-2.13201	-1.37714	-4.48072	5.65117	5.84509	-1.91515	-0.139094	3.07457	1.18886	2.39515	17.4093	-3.33758	19.0099	-0.724746	-5.21317	-5.33764
-1.28796	3.51603	-0.924472	-2.27241	-1.91385	1.54555	25.2941	-1.61714	-0.268255	-3.85369	5.72524	-3.15408	28.8996	13.9233	3.33928	0.59711	-2.32727	4.50719	9.52848	0.846565	0.523577	-0.743528	6.15398	2.54374	-4.25225	3.05895	5.10281	4.47483	2.47409	16.9312	1.33974	18.4119	1.05175	-0.0100351	0.18732
-4.50773	-0.787096	1.03971	-1.44406	-1.96693	-2.56209	25.7251	-0.284612	0.0682732	-3.00722	8.75295	-3.29583	29.144	12.4243	2.31929	-1.29904	0.37492	2.3967	8.91505	1.29638	-1.3788	-3.08642	5.55526	0.450826	-1.4098	-1.72267	2.5823	4.59778	2.66324	14.5091	2.74224	17.0402	-0.285984	0.195699	-2.97458
-5.18933	-0.0224125	-1.07028	-3.23258	-3.96643	-1.22368	22.1149	-3.4658	-3.92654	-2.52469	3.34684	-7.44496	25.012	9.95177	5.76511	1.74871	-1.03701	1.23225	6.25798	-0.849482	-4.22831	-2.49035	6.47061	-2.74887	0.880448	-2.22269	0.763833	0.0819626	2.35693	14.7923	0.253797	15.4155	-1.86143	2.84211	-0.472334
-2.10222	-2.66639	0.742966	-2.03204	-9.88979	-2.06642	25.8803	-3.86094	-1.11208	-2.6111	0.420321	-2.82775	25.6734	9.30549	2.30165	0.751788	-1.28497	1.32135	7.00003	-0.900544	-0.247791	-4.04671	7.60965	-1.98094	5.37378	-4.65866	0.333385	6.27051	-0.670296	12.8845	-1.74174	13.9853	-0.9375	-4.27758	-4.8736
-0.220631	-0.884312	-0.350776	-1.46619	-7.40915	-1.44185	21.7254	-6.36916	-4.56105	-4.87297	1.86946	-8.79048	23.3288	11.4597	-1.97216	-3.37902	-2.80953	-0.103705	4.01244	-0.61887	-3.75959	-4.4256	1.54765	-0.21204	5.80936	-3.79411	-0.271445	0.760828	1.69103	14.5251	-2.31929	13.0572	-5.31787	0.498973	-4.25454
-2.0098	5.09057	-3.61714	-2.84724	-7.57025	-1.61441	22.2157	-6.63635	-4.6806	-5.35185	-0.546964	-4.68684	24.0138	9.22001	-3.97072	0.50165	0.421028	-3.13259	3.63463	-4.84791	-6.57088	2.69158	2.03799	-1.23077	2.90271	-7.75398	-3.8158	-3.25191	2.27632	12.0754	-6.95801	12.7915	-4.81565	-6.10237	-6.9942
-2.74558	-3.0395	-5.22765	-2.54553	-7.47346	-5.90311	18.7597	-8.05355	-2.4685	-3.65669	3.98874	-5.46539	22.6517	9.30213	1.68387	-1.99246	-2.83096	-2.02818	4.67219	-1.25599	-7.03116	-5.0376	0.252367	-0.386161	4.48467	-6.66638	-5.31167	-2.39436	2.28407	10.7286	0.543898	11.3889	-2.86469	-2.16212	-3.40634
-5.90714	1.23227	-3.34523	-7.37873	-7.44059	-11.0078	16.2	-7.76317	-2.96197	-4.9419	3.49078	-6.51896	21.8177	8.7235	2.5368	5.617	-1.04928	-2.99772	2.95264	-4.82429	-7.04816	-6.88287	0.262796	-0.541559	6.07869	-7.04769	-5.02814	-3.73115	0.154547	9.25282	-3.93711	9.44691	-4.90888	-0.628603	-6.3296
-4.27183	-5.74227	-4.65522	-5.7338	-7.36521	-7.15584	16.5857	-9.55996	-9.01808	-2.10321	1.86098	-7.49563	21.0642	6.89038	-0.913819	-0.694189	-0.879651	-6.47642	1.01687	-5.44673	-4.5772	-8.00148	1.52614	0.76106	0.384493	-11.3976	-7.37652	-2.43665	-0.744885	7.44442	-9.00263	10.2673	-4.44973	-2.11638	-7.07012
-8.44754	-5.92744	-4.38573	-5.72085	-7.70677	-9.1484	17.0557	-5.7996	-8.33744	0.0915036	1.14035	-6.79846	16.3107	5.44655	2.57083	-1.80764	-1.92685	-7.0812	-0.0155488	-4.10259	-10.3367	-6.84129	2.00407	2.90581	-3.46783	-7.76129	-2.37034	-5.95964	0.729866	10.9505	-8.70128	8.6488	-6.58669	-3.77002	-9.80753
-6.76778	-7.56049	-2.94363	-5.80151	-11.599	-7.94532	17.6199	-9.76977	-6.11934	-2.58972	-3.30614	-4.87257	14.6784	5.01843	0.907423	-4.69028	-1.82543	-4.31046	-0.464786	-1.29457	-9.88721	-5.83318	-1.875	1.72349	2.1229	-7.85214	-6.01408	-6.96622	1.04508	7.77382	-4.6203	7.2756	-7.56481	-1.10933	-11.3811
-8.0111	-7.59278	-11.7796	-5.70345	-6.97708	-8.26198	14.4983	-5.30455	-6.52005	-5.34624	-1.2077	-12.3894	15.789	4.83791	-1.14573	-4.98875	-5.66409	-0.821343	0.790303	-2.96512	-6.91002	-9.52358	-0.709865	-2.24472	3.12206	-10.1215	-7.38319	-8.21959	0.0581483	6.23199	-0.383297	8.60372	-8.78246	-2.16617	-6.99611
-5.6984	-1.04961	-6.55956	-8.20951	-8.6427	-7.95519	13.4659	-11.0347	-9.30856	-6.64518	2.28404	-7.56324	16.3695	3.48323	-4.41971	1.03601	-5.23097	-4.59036	-1.3702	-1.68182	-5.59655	-5.7031	1.90893	-0.29235	2.17774	-10.2405	-5.09719	-8.87624	-1.43376	10.3454	-5.75143	5.18398	-6.45753	4.56938	-12.393
-9.80074	-2.46595	-10.4185	-10.8221	-10.5564	-6.69326	12.7253	-6.82409	-4.69824	-6.49456	2.78591	-6.15603	17.5945	4.58158	-5.966	-4.10027	-4.17653	-6.58386	-1.65569	-1.76615	-6.73894	-9.64269	1.82851	-1.25669	-1.54366	-10.3196	-8.48973	-7.60578	-0.105858	4.87529	4.18359	5.97172	-7.227	0.969088	-10.2481
-9.9821	-6.48036	-11.8551	-7.60834	-11.0215	-5.07531	9.87863	-8.48274	-8.14873	-6.28873	-0.963572	-5.76812	14.4801	1.36177	-8.01253	-2.61818	-8.6023	-4.89673	-3.78431	-6.03046	-4.32513	-9.39	2.0156	-3.68916	1.38141	-9.67227	-5.59771	-6.03814	0.476111	4.04432	-5.42797	3.63031	-10.6486	-0.696772	-10.0827
-7.99622	-5.59379	-7.84307	-8.22462	-9.01827	-11.9336	9.88853	-7.30796	-7.03265	-2.48192	2.8983	-8.9729	13.7998	0.0108571	-5.23944	-8.93622	-5.73331	-3.65395	-3.74146	-3.97555	-6.64284	-9.07272	5.00992	-0.358342	1.38037	-10.8635	-8.13426	-12.7968	-0.759689	4.93828	0.336978	4.83571	-8.6867	-1.41225	-9.88393
-6.50415	-0.886075	-7.33326	-4.6439	-12.3001	-9.95421	8.7547	-8.41296	-7.51336	-4.99116	-1.83252	-6.6217	10.8362	-0.798965	-9.07393	-11.4241	-8.13331	-2.39691	-4.67943	-5.26591	-4.11942	-8.26882	1.87135	2.21735	-2.12118	-10.9501	-7.78233	-9.34378	-0.203809	1.87788	4.60344	5.14236	-8.86649	-0.893873	-12.4292
-7.83008	-3.77444	-6.71909	-8.16222	-15.6091	-12.993	10.6758	-9.89845	-7.28426	-11.4074	0.689573	-4.21009	10.7456	-1.30685	-8.66788	-8.2849	-6.47817	-8.72445	-6.07913	-4.97214	-9.80452	-9.24901	0.996183	-0.748361	-6.74874	-9.55834	-8.24548	-10.9626	0.204421	1.00634	-1.63366	0.951453	-10.3583	-4.47221	-14.3146
-6.82431	-12.7856	-0.286443	-11.8294	-12.1354	-15.6327	9.0941	-10.6166	-11.2117	-6.03422	-1.47711	-8.57492	13.1691	-3.19204	-6.63974	-9.70068	-4.48459	-12.0738	-4.7826	-2.79149	-7.31344	-8.02761	2.86409	-3.86977	4.63558	-13.6374	-13.612	-9.08801	0.0678697	0.746937	-5.3761	1.26212	-11.3468	-3.84054	-12.7884
-4.7664	-10.5782	-10.409	-7.88881	-12.2958	-13.3807	6.31408	-9.04061	-9.41957	-5.63883	-1.49923	-9.67649	11.6641	-2.03598	-10.2889	-4.26044	-6.89093	-10.5828	-6.32706	-7.90058	-6.48485	-10.8604	-2.13956	-1.42351	-6.28751	-12.1662	-9.78267	-10.825	-2.55171	-0.282719	-8.47446	-0.506649	-12.1389	-8.95499	-9.17604
-5.4383	-5.90866	-10.5824	-8.6438	-10.834	-11.3725	7.72425	-8.39931	-9.89029	-10.6828	-4.82007	-15.4017	7.8098	-3.09719	-6.39322	-3.89853	-7.76997	-15.6875	-7.96322	-5.51088	-9.77599	-13.2817	4.41309	0.681322	1.33086	-15.4268	-11.0927	-10.1523	1.10064	-4.27141	-1.75364	-1.54322	-15.0089	1.11637	-16.2137
-1.32105	-8.37494	-7.58456	-6.56916	-9.84324	-16.2798	4.15858	-7.50304	-9.79845	-10.1636	-4.50133	-7.93261	9.08305	-3.74945	-8.95175	-10.4624	-8.8244	-19.1995	-8.15705	-4.64237	-3.99249	-11.6786	4.89735	-1.8344	-1.76798	-15.6717	-12.1609	-13.0585	-1.40501	-2.63276	1.25339	-1.30171	-13.1364	-2.53663	-19.0845
-7.48595	-14.8797	-10.5351	-8.48704	-13.4606	-14.3244	0.499441	-6.32983	-11.4952	-13.4121	-1.31753	-10.7011	8.81798	-1.72402	-11.4854	-8.24602	-6.64862	-12.9572	-9.74491	-11.5505	-6.49822	-10.5034	0.932101	2.26929	-2.96176	-15.889	-13.2936	-15.3688	-2.04205	-5.22677	-14.4428	-0.697563	-15.5382	-2.10399	-22.0543
-8.39748	-7.15586	-12.7165	-8.60548	-14.5649	-15.5816	4.71357	-11.5489	-13.4412	-9.95082	-6.68441	-11.9635	8.4828	-3.902	-11.2291	-6.05599	-7.4176	-11.6792	-12.109	-7.89841	-4.75591	-7.18241	-1.29077	-1.56515	-1.347	-14.1962	-10.4383	-13.8612	-3.55145	-4.93881	-12.2329	-2.6002	-15.0689	-6.45022	-21.9975
-10.1429	-10.0742	-11.1042	-8.93716	-15.4891	-18.0319	2.50742	-12.4632	-9.31695	-11.7016	-4.22158	-11.3045	4.67342	-4.48173	-11.0089	-7.3177	-4.64615	-14.8523	-12.9963	-9.04128	-7.95509	-8.54024	3.30738	-5.11161	-8.58724	-15.1859	-13.0643	-17.9973	-2.63099	-5.32354	-7.43435	-3.02568	-15.3715	-3.37428	-20.9539
-8.29363	-6.31114	-11.2167	-11.1361	-14.2739	-15.3918	0.76139	-10.1302	-13.8095	-8.43891	-4.79436	-17.6505	1.5818	-5.47731	-8.84229	-9.09675	-2.83157	-10.3025	-14.1262	-9.90799	-10.2055	-6.53096	-2.45923	-6.13306	-10.2666	-16.6226	-16.355	-13.7816	-2.18579	-8.60827	-13.393	-3.19213	-18.7094	-11.1296	-18.0512
-4.17148	-2.24925	-14.0459	-11.9545	-13.7088	-15.2931	-1.27972	-10.2738	-11.6459	-10.5296	-9.30968	-19.0467	2.03528	-6.43442	-11.5541	-8.31006	-8.10474	-13.2806	-15.5282	-10.8323	-9.91943	-9.01647	-1.9078	-6.16655	-6.97916	-18.2919	-16.2706	-20.3841	-5.86107	-4.42354	-10.73	-6.59314	-20.2596	-16.6481	-20.6949
-5.81811	-7.5678	-15.171	-8.5194	-17.2893	-13.8393	-2.42115	-8.83546	-12.0507	-10.779	-6.8351	-14.8828	0.754586	-4.69921	-12.3368	-4.99304	-3.06543	-9.86767	-17.8973	-11.8515	-8.99826	-8.79638	-3.14721	-4.71952	-6.61497	-15.5507	-14.9605	-19.167	-5.7888	-7.83654	-8.75596	-6.49093	-16.9713	-7.58724	-22.6928
-12.2839	-7.65157	-15.2804	-13.6942	-16.8902	-18.0107	-3.77382	-10.5457	-16.5009	-12.087	-11.2075	-9.97054	-0.511908	-7.53748	-13.9737	-9.92677	-3.25872	-14.6598	-18.676	-12.5426	-8.5869	-11.9021	-1.84815	-8.06742	-7.74948	-18.118	-18.1883	-21.6494	-5.68983	-9.94535	-12.7365	-8.66706	-17.5176	-6.35664	-19.2205
-6.62285	-12.8231	-10.8582	-11.2741	-17.2496	-12.3569	-3.40969	-11.5627	-14.0367	-14.4308	-8.28004	-19.5169	1.3202	-8.06861	-14.4192	-12.1379	-5.47093	-12.2119	-18.6653	-15.1385	-5.77456	-7.50188	-3.92702	-6.6484	-13.1439	-20.0165	-19.1974	-19.5878	-6.70588	-6.63453	-11.0427	-9.77101	-18.967	-6.56806	-13.0608
-11.6407	-6.81479	-8.66613	-13.057	-17.7559	-15.6671	-4.84882	-11.4775	-15.305	-15.0081	-10.5835	-18.9488	-2.93601	-8.40334	-18.0719	-8.07986	-5.4527	-13.7457	-19.1778	-14.7452	-6.33528	-11.4867	-9.78797	-5.22929	-6.41387	-21.4684	-17.1388	-18.9825	-6.35296	-10.9473	-9.91178	-11.7575	-19.0377	-6.3753	-23.1706
-7.71354	-7.83006	-9.74554	-10.8324	-22.3495	-18.8376	-7.32144	-11.3116	-15.171	-16.0479	-10.4975	-20.0074	-4.74679	-8.51482	-17.8918	-6.27941	-6.75283	-17.998	-18.6232	-15.7179	-6.2689	-10.7752	-7.46272	-3.18889	-9.32829	-18.2491	-16.2398	-20.8667	-7.84159	-11.5264	-9.63792	-13.2475	-22.302	-12.2418	-19.144
-10.7262	-3.02994	-9.50977	-13.2369	-21.0111	-19.5367	-8.05586	-14.5775	-19.642	-14.2695	-6.43875	-17.7766	-3.21956	-9.88193	-17.2997	-8.44012	-8.35645	-14.2904	-19.4849	-15.5422	-7.69835	-9.47972	-7.01186	-7.4854	-11.4124	-17.091	-16.1795	-19.9645	-6.80131	-16.3628	-5.22878	-15.9669	-23.5125	-12.353	-18.3809
-7.73779	-13.0574	-13.4333	-14.7731	-20.5483	-20.6023	-6.61113	-15.248	-18.4172	-15.3954	-8.90944	-20.5008	-5.80573	-11.5304	-14.2982	-13.449	-7.66183	-19.5495	-19.2828	-17.3728	-13.7748	-14.1441	-6.66448	-7.88948	-11.6555	-19.5455	-17.9317	-24.5504	-7.58142	-12.2968	-12.5389	-15.2689	-22.8814	-8.62637	-22.4393
-6.93589	-13.7406	-8.59998	-11.7755	-17.8381	-15.8873	-9.65076	-14.8352	-16.7841	-17.1984	-11.3765	-16.7792	-4.7682	-11.5065	-18.382	-12.6158	-8.38578	-18.1075	-22.8472	-15.2138	-8.95335	-11.2511	-6.83475	-10.3457	-12.935	-18.1657	-19.449	-23.9745	-7.71038	-15.0042	-17.1365	-16.7575	-24.4891	-9.63678	-23.616
-13.7993	-13.3022	-11.7749	-11.5577	-20.7727	-17.0813	-8.33563	-17.0403	-21.8856	-13.7912	-8.82497	-21.6555	-3.8434	-12.6302	-17.6124	-7.13945	-9.82732	-17.8214	-21.8487	-14.5399	-6.35756	-14.7348	-9.85646	-8.57782	-12.6918	-23.3465	-19.6922	-19.4343	-7.46603	-12.2426	-6.87345	-16.5577	-22.6907	-8.57929	-21.2755
-10.6541	-12.7867	-10.0288	-9.67305	-18.3068	-14.1943	-12.2016	-13.2187	-16.3652	-15.0728	-14.0339	-24.6679	-6.76334	-12.5137	-15.8642	-9.47607	-9.60089	-18.9713	-20.576	-15.4242	-8.2623	-15.7018	-5.70788	-10.1422	-15.0981	-19.7059	-23.3694	-21.3462	-10.795	-16.8045	-6.9636	-17.4623	-21.9929	-8.85697	-21.4962
-11.1145	-14.7948	-11.3248	-10.219	-17.3736	-15.2258	-10.5428	-14.7321	-19.9469	-16.337	-10.364	-18.0958	-7.51872	-12.8945	-16.6421	-9.99171	-14.4177	-23.3901	-21.5193	-16.9846	-8.97862	-15.717	-8.76455	-9.93145	-15.4626	-21.9878	-22.3448	-23.2271	-11.2129	-20.6487	-11.0512	-16.603	-26.8204	-13.9606	-20.7197
-10.5902	-11.5365	-11.902	-13.3043	-19.9419	-14.8441	-11.594	-15.5769	-19.2226	-11.5179	-13.4869	-21.8325	-8.33662	-12.7107	-15.9476	-6.91682	-8.06276	-16.7421	-21.3846	-14.1923	-11.7944	-11.994	-5.08598	-10.9102	-10.5544	-21.4885	-21.1989	-22.1573	-13.1148	-20.3407	-11.1911	-17.932	-25.4919	-10.1956	-23.2681
-12.9278	-9.37183	-15.1447	-11.038	-19.5607	-17.023	-12.7877	-16.3864	-17.1169	-17.0774	-14.5515	-21.8088	-9.94818	-14.4146	-18.8687	-12.531	-7.68729	-21.2146	-23.9416	-17.1867	-8.26009	-17.5876	-8.89941	-12.9858	-16.3823	-21.727	-20.2615	-22.7502	-11.8917	-20.9111	-8.24092	-18.9781	-25.2185	-12.6129	-20.1529
-10.3715	-15.0265	-17.2617	-10.515	-21.5039	-16.8735	-14.3371	-15.6002	-17.8422	-16.5285	-13.48	-22.4888	-11.3151	-15.1254	-15.875	-8.48773	-12.1112	-20.1159	-22.6715	-17.6492	-8.92411	-18.1635	-11.1169	-11.8859	-15.1919	-24.3892	-25.722	-21.9657	-12.3783	-19.9842	-17.1725	-20.1413	-27.0175	-10.4322	-20.5025
-11.4455	-11.4967	-20.1493	-11.3502	-21.2864	-19.3095	-16.31	-20.6514	-22.9879	-17.9908	-12.1029	-21.8017	-12.1301	-14.7534	-16.4061	-7.88857	-9.56169	-20.1255	-24.1927	-21.5516	-10.2577	-18.6087	-9.06519	-11.852	-16.6886	-20.2444	-21.8886	-25.6062	-13.3416	-21.6587	-17.7991	-20.6364	-29.6538	-11.3325	-22.4452
-12.1392	-12.3888	-15.4644	-12.2224	-22.3975	-17.8103	-16.2055	-17.0808	-20.6775	-15.4993	-16.7091	-21.9632	-12.7718	-16.5561	-17.8038	-6.62139	-8.834	-21.7627	-26.2668	-15.0968	-9.8346	-20.2316	-12.6779	-12.6125	-13.4183	-20.2402	-23.3155	-25.7723	-12.5833	-24.8218	-18.1675	-20.6523	-28.7797	-10.4999	-19.4743
-14.0505	-10.1831	-14.5624	-15.3908	-20.1585	-20.0752	-17.5453	-17.6131	-22.074	-16.8503	-13.4592	-25.6326	-11.0543	-15.0485	-20.3197	-8.35367	-10.4109	-18.7508	-25.9924	-16.3936	-11.6519	-17.4237	-8.72866	-10.2552	-17.0104	-23.6454	-25.1279	-23.0776	-11.9439	-24.6689	-15.7235	-22.5892	-26.2809	-7.62431	-19.9912
-14.4085	-11.7136	-9.01869	-13.068	-22.5422	-18.4071	-14.3141	-20.8284	-20.2593	-14.2747	-14.4537	-20.4355	-12.8269	-16.3825	-13.823	-9.52859	-10.9085	-20.818	-25.5824	-14.6613	-13.0285	-19.6946	-9.70983	-9.28225	-17.195	-23.4573	-22.5625	-23.5292	-13.1799	-24.6926	-8.53598	-22.3628	-28.1942	-6.84471	-23.4277
-15.658	-13.3217	-16.1379	-13.6814	-22.0316	-22.9871	-17.6928	-16.5262	-19.9301	-14.6741	-13.0177	-24.5855	-13.2876	-16.5639	-19.3425	-5.18419	-10.048	-20.1348	-24.0485	-18.5754	-10.6394	-18.6908	-8.51222	-10.5864	-14.9195	-19.237	-23.6423	-23.8242	-11.6549	-25.3475	-19.0958	-21.2824	-28.1055	-12.8625	-22.6414
-16.0493	-17.3931	-16.4152	-11.4832	-22.6645	-20.1619	-17.5888	-18.1973	-20.529	-18.7761	-16.0352	-17.4705	-15.0109	-16.2728	-18.57	-10.5672	-8.12813	-18.6709	-25.6501	-15.8933	-11.3271	-20.8024	-7.86738	-14.734	-17.8028	-20.1344	-23.748	-27.5628	-13.2963	-27.2876	-13.8485	-24.0758	-27.1209	-7.08163	-21.9646
-16.8582	-13.0332	-15.211	-14.367	-19.1404	-19.8341	-18.4705	-15.2633	-21.996	-18.3571	-15.3468	-20.3941	-14.4828	-16.4172	-20.3157	-9.29246	-12.2838	-20.1133	-26.1306	-17.2192	-9.20434	-18.4706	-9.46699	-11.967	-18.3086	-22.9351	-24.9068	-24.4682	-13.151	-26.2842	-13.2733	-23.7479	-29.3982	-6.0373	-20.0562
-13.6572	-16.941	-13.0921	-11.2772	-16.662	-18.9111	-18.1805	-18.5862	-19.6898	-14.9569	-16.1252	-23.3221	-15.4011	-16.1776	-20.0447	-8.21448	-10.9665	-22.0757	-24.6503	-15.0133	-12.3749	-16.0405	-11.6889	-13.195	-16.4606	-24.98	-23.7055	-24.9555	-14.3727	-23.9394	-11.2888	-22.5168	-27.4902	-9.71917	-17.2319
-12.2966	-8.23622	-14.1705	-10.7427	-20.6922	-21.3209	-21.137	-14.2542	-19.793	-15.0572	-19.6764	-21.1752	-15.9111	-19.2875	-22.3354	-9.56183	-10.1501	-20.2428	-27.8234	-16.5025	-14.7527	-14.7255	-8.69799	-12.9268	-13.1927	-23.73	-25.937	-27.3033	-14.8612	-25.1215	-18.2012	-22.3468	-29.1754	-11.7678	-19.9142
-11.6517	-10.3369	-17.5197	-11.6316	-22.2021	-18.091	-19.6178	-16.352	-20.2493	-16.6493	-18.9595	-26.2625	-17.5398	-19.8989	-16.0648	-17.8294	-9.9164	-21.5571	-27.1661	-17.8422	-11.6477	-14.5584	-9.19302	-10.5994	-19.5305	-21.9514	-24.5248	-21.2479	-15.5417	-27.1357	-11.6845	-24.1626	-29.8259	-11.8265	-21.7016
-16.1923	-17.2309	-16.6998	-14.0091	-18.0055	-17.2523	-21.0368	-16.0069	-21.1667	-17.7485	-13.9127	-19.8087	-16.6187	-18.7833	-21.4026	-11.1456	-10.0561	-20.93	-27.8413	-17.3347	-11.0304	-19.3956	-9.48817	-12.6984	-12.0872	-21.7509	-26.2078	-23.1568	-14.8033	-27.3435	-16.168	-23.5433	-28.7185	-10.4398	-20.601
-15.3576	-11.5556	-10.3298	-13.2476	-22.7802	-20.6022	-18.7621	-18.4261	-22.0158	-18.0772	-15.3212	-21.2815	-18.0147	-21.2907	-18.7151	-11.6522	-12.3946	-21.5814	-27.4079	-16.1117	-12.4733	-15.8809	-14.9152	-12.1883	-18.6669	-21.1649	-25.521	-25.5949	-14.3751	-28.5494	-17.1004	-24.4143	-31.4303	-10.9394	-20.5499
-12.663	-16.1452	-12.3324	-11.2607	-20.1669	-18.5641	-18.2795	-20.0851	-21.7198	-14.1139	-20.0677	-19.8204	-19.2053	-18.0044	-19.9977	-10.6838	-8.21252	-20.2487	-27.7736	-17.2892	-9.55568	-16.1347	-11.6194	-14.1235	-15.1481	-24.5546	-25.5623	-25.5293	-16.2488	-28.7773	-20.965	-24.9286	-29.4212	-9.20057	-14.9918
-15.4615	-10.9686	-15.2704	-13.049	-21.0383	-18.554	-18.9073	-15.9978	-19.8169	-18.79	-13.7863	-21.2865	-19.2151	-19.6859	-19.6469	-13.3765	-13.0555	-22.5135	-27.1541	-13.5841	-15.3914	-17.5821	-12.7816	-11.7367	-12.7307	-22.3363	-27.4328	-24.7435	-15.8867	-28.3322	-6.60504	-25.4744	-31.2691	-14.1431	-20.202
-15.5444	-13.2405	-17.8895	-11.3322	-17.8063	-17.7251	-21.9494	-17.1685	-24.3997	-18.9303	-15.2722	-18.2772	-20.5154	-19.4705	-20.519	-12.1543	-13.5572	-20.9047	-28.2064	-14.3918	-11.9526	-21.1667	-10.4437	-13.1937	-14.6456	-25.0449	-27.17	-27.9236	-16.24	-28.9653	-15.6044	-26.0072	-29.6569	-12.8264	-16.7389
-12.7239	-7.40859	-15.7235	-13.1844	-20.3527	-20.5064	-22.408	-19.2722	-17.2376	-17.1477	-14.2274	-24.1173	-18.8818	-19.5405	-21.4942	-12.3272	-14.5634	-18.8536	-28.5098	-17.3681	-12.351	-15.1457	-11.5901	-13.4321	-18.7303	-25.4954	-24.8963	-26.3955	-15.4723	-29.128	-13.8086	-25.7324	-30.1838	-10.1729	-20.1194
-13.777	-15.8014	-13.8796	-10.9492	-23.3144	-22.0962	-21.4081	-16.9513	-20.3417	-17.5959	-14.9632	-22.3366	-19.1554	-19.4398	-20.389	-15.9341	-9.12271	-20.4908	-28.3733	-16.7797	-14.1154	-17.1487	-9.92838	-12.2821	-15.3817	-21.9442	-26.1823	-25.0322	-16.2305	-30.4024	-16.122	-26.1897	-31.0749	-8.13223	-23.6037
-10.8693	-10.7979	-13.3681	-11.3921	-20.8259	-22.0923	-22.3445	-20.0223	-22.3936	-16.8975	-18.5425	-21.8226	-20.0805	-21.0816	-21.8153	-10.82	-11.716	-21.1559	-28.2777	-14.6333	-15.7092	-17.3614	-14.4782	-12.7596	-15.3426	-23.5272	-26.2201	-25.768	-15.5079	-30.6	-12.2793	-26.5884	-28.5667	-8.37429	-19.2949
-15.177	-5.83347	-15.9295	-12.6862	-20.5807	-17.8356	-23.6955	-19.1664	-22.728	-16.6763	-16.2818	-24.9766	-18.7019	-21.6055	-21.7222	-13.7347	-12.5715	-23.5852	-27.605	-16.0397	-14.1854	-16.4845	-11.8166	-12.8259	-20.1715	-21.7799	-27.541	-25.7468	-16.8955	-30.492	-18.5537	-26.5964	-32.4834	-9.09056	-19.7237
-15.1593	-12.8938	-13.2433	-14.7482	-18.1336	-19.5213	-22.7202	-18.488	-20.3214	-18.9368	-19.7524	-23.083	-21.9965	-20.9713	-19.0051	-11.8517	-11.0244	-21.0976	-28.7708	-15.1534	-10.3143	-15.9584	-13.7625	-13.1278	-20.5484	-25.3801	-28.4252	-27.1207	-15.9979	-31.6128	-18.2663	-27.6631	-31.5591	-10.8325	-22.1155
-15.7146	-3.26693	-18.4889	-15.1944	-20.8559	-21.5935	-22.6684	-18.4	-19.6531	-19.1602	-17.1242	-25.0631	-21.6237	-20.6342	-17.0373	-13.21	-11.2197	-19.9288	-30.6503	-16.1186	-11.3618	-15.5217	-14.9358	-15.3646	-20.3126	-22.3584	-25.8502	-22.3933	-15.8983	-31.6092	-9.88068	-26.9794	-29.5375	-6.38095	-20.8259
-12.93	-16.1543	-18.4142	-11.0951	-21.827	-22.8244	-26.3357	-18.224	-15.8936	-18.9837	-18.8138	-19.9511	-21.3177	-21.2672	-22.5654	-11.7879	-13.5791	-25.1892	-29.4169	-14.6795	-14.9761	-18.6949	-12.4462	-14.0923	-13.0954	-23.5501	-28.2162	-26.5187	-17.0749	-31.7979	-15.9926	-29.0465	-32.8868	-13.7099	-21.2309
-14.3356	-13.8123	-14.0401	-12.824	-21.2561	-20.3109	-25.3895	-19.639	-20.0039	-17.7744	-18.2222	-22.2061	-22.8115	-21.1733	-20.7867	-11.3066	-10.4632	-20.0811	-30.2744	-13.9976	-12.0284	-15.9788	-13.3259	-13.9436	-13.4644	-21.1286	-28.3753	-27.6761	-15.7931	-31.028	-4.17101	-28.4843	-31.2806	-6.94388	-18.9744
-11.755	-14.3491	-15.7346	-13.5381	-19.7002	-20.2563	-25.7458	-18.3475	-20.6204	-14.95	-15.5887	-21.7566	-22.413	-22.6535	-21.1286	-10.6196	-10.2266	-24.6971	-30.024	-18.1232	-14.1125	-16.7201	-13.6027	-13.3661	-20.2084	-24.0344	-27.3435	-28.6908	-17.7794	-32.7522	-18.7526	-28.3651	-31.6106	-8.70103	-20.8982
-14.5576	-8.38676	-16.628	-11.8042	-20.136	-21.0392	-24.0168	-18.8998	-22.3746	-14.1995	-18.2695	-25.9031	-21.8183	-22.0344	-17.3547	-8.60881	-12.3207	-20.8704	-31.0337	-15.5256	-13.8863	-16.5249	-10.8771	-14.6227	-15.2934	-24.6993	-26.2223	-29.1949	-17.8129	-33.5115	-15.2999	-28.5363	-31.6142	-12.9643	-22.0217
-15.489	-10.5424	-15.6743	-13.7028	-19.4583	-23.7128	-23.0461	-15.8531	-24.9668	-18.2402	-20.9152	-21.7787	-21.9446	-22.7195	-19.9659	-13.8481	-8.39552	-20.6583	-30.4056	-15.3641	-14.5389	-21.6855	-11.9149	-13.6897	-19.9449	-23.5739	-27.4436	-27.5189	-18.3638	-32.4399	-13.0801	-30.0799	-30.6278	-10.7602	-22.4871
-14.4267	-10.4869	-16.3341	-13.7884	-21.1916	-19.363	-25.9644	-18.3607	-22.3288	-14.8885	-17.5943	-25.8601	-24.1954	-22.8572	-22.696	-15.5194	-8.89402	-21.0568	-30.0603	-13.7044	-13.4426	-15.7023	-9.18186	-14.1919	-20.6927	-22.8892	-26.0795	-30.4202	-15.3532	-33.0299	-14.2321	-29.9203	-33.186	-8.71584	-23.7786
-17.5183	-15.1216	-16.1413	-14.4077	-22.4737	-16.0227	-26.079	-17.2921	-22.0746	-18.0091	-23.0623	-25.6937	-22.8482	-23.1341	-22.2384	-9.34437	-13.736	-22.0038	-29.7568	-13.6619	-14.5741	-17.832	-14.0786	-14.0984	-15.455	-25.4135	-29.6261	-26.0851	-17.3625	-33.6225	-19.2478	-29.4283	-32.3278	-13.0716	-21.8785
-15.5043	-13.0494	-16.1043	-14.9835	-20.686	-19.7194	-25.482	-19.5	-23.4906	-16.7159	-18.4838	-23.366	-24.707	-22.5228	-21.0353	-10.7804	-11.1581	-23.4537	-29.7734	-17.7809	-10.1294	-20.9932	-16.2717	-13.6735	-21.2927	-23.4952	-26.852	-27.7959	-17.2793	-31.8307	-16.161	-28.7127	-29.9625	-11.8001	-20.5875
-15.8409	-11.7051	-17.8229	-11.8816	-19.8644	-21.3975	-25.1001	-16.4351	-25.133	-16.3418	-20.9819	-24.8235	-24.4329	-22.3066	-22.3904	-11.5762	-10.5317	-21.0654	-30.648	-15.2293	-13.3077	-16.8035	-10.8711	-13.6043	-16.5152	-19.5608	-28.9512	-28.5568	-18.0156	-32.2908	-12.8024	-30.4169	-31.9609	-9.10514	-22.01
-12.2388	-10.3368	-16.5575	-13.1063	-22.4847	-18.7597	-24.4533	-15.7365	-19.5292	-20.1071	-18.2605	-18.9738	-24.8305	-23.0114	-19.5729	-7.70613	-8.38067	-24.2766	-31.1866	-17.7385	-12.5806	-17.2814	-10.1793	-14.5448	-14.906	-22.2096	-28.8564	-25.7483	-16.3554	-32.0929	-14.3216	-29.2099	-32.1818	-12.2653	-17.3344
-15.6373	-7.53104	-11.0606	-12.1096	-21.9077	-20.4388	-26.7946	-18.6892	-25.6035	-19.013	-21.8579	-24.5963	-25.6566	-23.2581	-23.9472	-12.1479	-9.11648	-22.1445	-31.5586	-16.1675	-15.9478	-16.8395	-11.6089	-12.9749	-15.7218	-23.7527	-26.1535	-29.7432	-19.0158	-33.5151	-13.7135	-30.3609	-33.7702	-12.8215	-20.9072
-15.8115	-8.50088	-8.00771	-12.9775	-21.5973	-23.1748	-27.0761	-18.3891	-19.7441	-17.6872	-17.3144	-21.5169	-25.1162	-23.0827	-19.6139	-10.1024	-11.2542	-20.5642	-30.4301	-18.0321	-15.107	-15.6436	-15.0617	-13.5729	-13.3757	-21.5311	-28.4685	-27.173	-17.0296	-31.7143	-9.5923	-29.0418	-34.7548	-9.56049	-21.236
-13.3082	-11.3353	-17.7957	-11.9403	-16.2327	-17.4389	-26.17	-13.641	-17.489	-19.3015	-19.5868	-19.9537	-24.8698	-23.2848	-23.766	-13.7618	-12.1891	-22.7963	-30.2341	-17.1371	-15.8781	-21.3921	-11.6345	-13.3184	-17.6399	-23.6963	-27.126	-28.9928	-16.8672	-34.5779	-12.0138	-31.1252	-29.5699	-13.2837	-20.4126
-14.35	-11.4064	-12.4372	-9.14391	-26.0336	-19.7567	-27.9528	-18.2575	-19.3649	-23.1482	-17.1223	-21.9076	-24.9309	-22.8756	-19.7565	-11.5431	-11.1136	-23.4902	-30.6623	-14.8905	-14.7662	-17.0727	-13.6184	-13.3352	-12.7984	-22.1743	-27.7009	-26.2996	-17.9536	-31.6772	-9.02422	-31.4023	-31.4804	-6.84589	-22.6842
-17.0961	-4.03549	-12.9556	-14.4262	-19.7307	-18.6193	-25.9342	-20.4673	-22.1539	-16.3658	-19.1323	-16.7574	-26.3971	-24.3305	-20.4609	-10.1849	-9.21566	-21.3749	-30.2544	-16.2588	-14.8375	-15.749	-8.99582	-15.1585	-12.9667	-24.1347	-31.0792	-23.6661	-17.4455	-33.0562	-13.2223	-29.6094	-30.6939	-8.32474	-24.1554
-18.452	-5.83072	-18.0131	-11.9149	-19.9797	-19.7718	-26.5263	-13.6452	-22.3984	-16.8413	-21.7033	-19.331	-26.5631	-24.1293	-20.6852	-11.3687	-13.5083	-22.2284	-31.3905	-12.7445	-13.8492	-15.8345	-9.87578	-13.3215	-13.0741	-23.4798	-30.3461	-26.5701	-18.1602	-34.9247	-16.4583	-29.9027	-31.5328	-11.4971	-15.3707
-14.3397	-11.0701	-20.2616	-12.011	-19.796	-20.7686	-27.7571	-20.5638	-19.9967	-18.1674	-20.7633	-22.4219	-27.4693	-23.4651	-20.5437	-7.45465	-13.2922	-21.073	-30.8238	-17.1805	-12.6413	-16.0457	-13.9787	-15.692	-15.3075	-22.3065	-28.5381	-26.9635	-17.5062	-34.7046	-10.8162	-31.3757	-31.2163	-8.96846	-21.4036
-12.0099	-18.5003	-12.7739	-13.544	-20.3208	-18.298	-27.0098	-15.1206	-22.2749	-16.6018	-17.9781	-21.0956	-27.1136	-24.2182	-19.6386	-9.79203	-10.9482	-21.9998	-31.5797	-16.2393	-12.3526	-15.5683	-7.37122	-13.8604	-8.26224	-23.3854	-29.1376	-26.3148	-19.1647	-35.7048	-14.4288	-31.6205	-31.1963	-10.441	-20.7754
-14.1856	-8.19487	-16.4251	-11.7494	-22.4285	-22.18	-29.0298	-18.9457	-20.7067	-19.9853	-20.626	-21.6977	-27.6506	-23.9043	-22.3439	-11.4967	-12.0234	-25.1336	-31.7093	-17.7655	-14.3354	-17.6245	-11.3523	-14.9244	-16.3143	-24.1472	-28.5422	-27.1299	-17.5409	-34.3344	-13.288	-31.14	-31.7862	-10.4504	-21.6709
-12.1286	-10.8439	-14.3303	-15.6755	-19.9421	-21.6493	-29.2273	-16.4519	-17.1297	-15.9322	-17.6479	-22.5352	-27.5749	-24.7084	-22.7045	-10.1057	-10.2665	-21.0148	-31.8082	-12.2171	-12.0923	-14.0682	-13.6886	-15.2372	-15.27	-23.1243	-29.4318	-28.011	-18.8472	-33.4925	-6.95737	-29.3086	-31.0733	-3.62831	-20.0707
-12.2418	-6.44663	-13.7722	-13.8386	-21.5201	-22.0556	-29.1983	-16.5515	-17.2789	-17.2053	-16.6711	-19.5548	-27.8243	-24.2579	-18.3238	-11.9691	-13.3354	-23.9638	-31.7398	-14.2471	-15.6041	-16.5056	-8.62835	-14.8724	-16.2733	-23.405	-27.3127	-30.3255	-18.6224	-36.4382	-10.6283	-31.9199	-31.9641	-7.4232	-17.0021
-15.3856	-14.1396	-13.8075	-10.0994	-20.4191	-22.0841	-29.3931	-16.0458	-19.6168	-13.2851	-18.2812	-20.7248	-28.2544	-24.5884	-21.536	-13.5853	-11.0659	-19.4783	-30.7757	-16.7969	-13.1839	-14.8932	-9.05747	-13.856	-20.1419	-22.4685	-28.0599	-26.5013	-16.9004	-34.4002	-16.0477	-30.4215	-30.8305	-11.8715	-20.6913
-11.5192	-10.0156	-11.9256	-14.6706	-21.2243	-21.7575	-27.4526	-19.0991	-21.6829	-14.0687	-20.4144	-23.0228	-28.4024	-23.6094	-22.2321	-14.4723	-11.9467	-22.3553	-31.553	-13.8228	-13.1378	-14.137	-13.3515	-15.3303	-17.5846	-22.7875	-30.5734	-26.4406	-19.5007	-36.9947	-16.658	-31.3665	-30.6389	-12.9206	-22.5612
-14.6345	-13.6437	-12.8238	-13.5196	-20.2967	-18.2866	-30.5189	-18.9255	-23.0264	-17.8469	-18.047	-21.5338	-27.9759	-25.3163	-22.4652	-16.2048	-14.152	-23.4203	-31.0269	-11.4707	-15.6659	-16.0694	-11.5023	-15.7794	-16.5319	-23.0283	-30.0927	-24.8366	-18.6425	-34.7842	-17.1637	-32.4738	-32.7796	-9.45477	-20.8437
-10.5086	-4.3815	-15.7316	-12.5427	-21.0147	-20.5171	-30.3443	-19.9517	-23.9501	-13.6704	-25.4242	-25.44	-28.1475	-25.2055	-20.94	-11.3192	-12.8426	-22.2002	-30.5774	-14.6167	-13.4553	-21.5523	-14.2609	-15.0859	-13.8663	-25.9577	-27.6947	-28.1347	-18.4698	-34.7664	-14.1694	-33.8229	-32.1666	-10.4565	-19.8967
-14.6202	-11.4135	-21.6513	-15.1884	-20.42	-20.4689	-30.5253	-18.4998	-21.2936	-19.126	-18.9645	-24.4595	-28.902	-24.5793	-20.0085	-15.2194	-12.4011	-22.0076	-31.6546	-16.861	-13.8775	-17.0872	-13.6368	-14.5234	-15.7864	-24.5319	-27.7292	-25.1807	-18.799	-34.6594	-11.1087	-31.9607	-33.2497	-11.7294	-18.2109
-14.4687	-15.1361	-17.3038	-14.4805	-22.0328	-18.9167	-29.4279	-17.3985	-18.9595	-13.5422	-21.5493	-22.4621	-29.9522	-24.3532	-22.5135	-9.79018	-11.5186	-22.5015	-32.7633	-13.4291	-13.9195	-18.012	-12.0249	-17.0252	-12.658	-22.9219	-29.8759	-27.3933	-18.4973	-35.2817	-12.8364	-32.3207	-32.4227	-11.0333	-19.7726
-13.4038	-12.9146	-20.1388	-15.1221	-20.2555	-20.4045	-31.3549	-17.4799	-24.7765	-12.7109	-22.3945	-23.6557	-28.0885	-25.2114	-21.1807	-11.7414	-10.331	-22.2688	-30.8827	-12.5476	-14.4027	-19.2637	-12.9036	-15.3092	-18.4185	-23.4094	-28.4822	-29.3691	-18.472	-34.7769	-14.9999	-32.4996	-31.3285	-7.72248	-21.6451
-12.0206	-11.899	-17.9076	-14.6337	-22.2161	-19.0421	-30.6109	-19.5841	-23.2989	-21.1929	-19.6404	-17.1815	-29.5454	-26.2294	-23.9607	-10.9569	-12.0294	-23.4033	-32.6913	-19.9287	-16.4776	-13.3602	-13.5129	-12.6792	-11.4992	-23.7945	-30.2361	-26.9733	-19.2012	-37.6666	-21.6511	-31.9601	-30.3818	-13.263	-18.7649
-16.1568	-13.0855	-15.3674	-13.4814	-21.4615	-21.383	-31.0106	-18.7883	-18.3528	-16.498	-21.3393	-21.6336	-29.9462	-26.6851	-20.1817	-9.71566	-11.318	-24.2012	-32.2883	-8.25415	-11.4689	-19.6947	-10.8491	-15.0415	-19.1902	-23.8692	-30.4858	-28.5332	-18.498	-34.4992	-18.0679	-32.8299	-31.1021	-10.1428	-15.9453
-15.0491	-17.6795	-19.0789	-12.943	-27.0352	-20.7632	-30.0411	-16.7452	-18.9198	-16.5064	-20.333	-21.0467	-28.6706	-27.3218	-22.2594	-10.4819	-13.7083	-23.0825	-32.1346	-16.1779	-11.584	-16.4313	-11.8372	-16.8561	-20.556	-21.7704	-28.5463	-29.6896	-19.0775	-38.9238	-7.74039	-32.3109	-30.6033	-8.19512	-25.0189
-16.0529	-10.182	-12.6626	-12.2881	-21.7423	-23.1053	-29.6454	-14.1951	-21.8474	-17.6179	-21.6752	-18.4522	-29.9931	-26.1035	-22.6443	-14.139	-12.0864	-25.3578	-31.9294	-20.218	-11.5476	-14.5226	-13.1	-13.7024	-16.2808	-26.4399	-31.1934	-29.3309	-19.4601	-36.325	-15.3785	-33.8263	-32.0312	-11.8331	-22.3022
-12.9016	-18.0629	-15.1681	-12.2376	-22.4576	-21.5379	-30.9046	-17.099	-20.2351	-16.8556	-21.8747	-24.7537	-31.4625	-26.2751	-20.4438	-13.4448	-8.50425	-23.0897	-31.4966	-11.6614	-14.808	-16.6902	-13.4917	-13.5518	-15.2827	-23.4493	-29.1239	-28.1168	-19.3018	-35.5375	-9.94374	-34.0379	-30.6342	-9.30837	-24.0767
-15.6058	-18.6176	-14.9368	-11.7137	-20.5671	-20.6193	-31.2977	-18.7884	-18.5304	-18.6725	-23.1427	-16.0048	-31.6486	-25.1179	-21.3493	-9.85368	-9.32353	-22.1509	-32.1516	-15.5786	-16.6931	-15.6337	-13.7637	-15.6874	-15.366	-23.8702	-30.9496	-27.6741	-18.4841	-36.6634	-10.3474	-33.0514	-33.0156	-15.4842	-19.5739
-12.1819	-12.6519	-14.746	-13.0916	-20.0908	-19.5747	-30.643	-16.9105	-21.3807	-15.8742	-22.4136	-20.3663	-30.521	-24.9385	-21.151	-6.96901	-10.9852	-19.8723	-31.684	-14.8666	-13.0791	-16.7483	-17.4752	-16.0744	-12.1271	-23.1295	-29.4681	-27.8393	-19.554	-35.0681	-9.14376	-33.5846	-30.4691	-14.2472	-21.3566
-15.1313	-7.65208	-12.6623	-14.1106	-22.4412	-17.3158	-29.3287	-18.5861	-20.8173	-17.8251	-20.3471	-26.4963	-31.1635	-25.9844	-20.9868	-8.2288	-12.4832	-23.9317	-32.3117	-16.1369	-12.104	-17.3017	-11.364	-14.6743	-16.1964	-22.5861	-30.5124	-27.5693	-18.8842	-34.7667	-7.51928	-32.9326	-30.9949	-6.91912	-16.36
-8.89112	-12.6064	-9.73608	-13.5722	-21.2556	-17.2626	-31.8578	-18.2109	-22.684	-15.9631	-19.3851	-20.7842	-30.8049	-24.3511	-23.8773	-12.6658	-9.00412	-22.7358	-30.5365	-11.7521	-11.8287	-14.6037	-11.3181	-16.0954	-10.4556	-22.0604	-27.941	-29.5243	-17.2289	-34.0196	-11.6959	-33.52	-30.5129	-5.73021	-24.3252
-10.7219	-5.90393	-16.4496	-11.1189	-21.0757	-21.0191	-34.2544	-20.3487	-24.9436	-14.8716	-21.7036	-23.0378	-31.3423	-25.8317	-22.1884	-13.7516	-14.7598	-22.4809	-32.1427	-18.7325	-13.9924	-18.6205	-13.4139	-12.2282	-10.0489	-23.2486	-28.4237	-29.867	-17.8191	-37.5413	-12.697	-34.5143	-31.4306	-16.3975	-18.9929
-15.1253	-15.3557	-16.1803	-12.4686	-19.6136	-19.4101	-31.1687	-17.9859	-21.236	-19.1714	-16.4953	-22.1516	-32.1759	-27.1046	-20.868	-12.3026	-8.21268	-20.0501	-31.726	-16.3541	-13.3174	-13.9135	-12.2272	-13.7033	-18.9584	-22.862	-29.8702	-26.1063	-15.4526	-36.4022	-7.18874	-35.9597	-30.5912	-13.5188	-22.0448
-14.0288	-9.16519	-18.6312	-13.7092	-20.0859	-20.32	-30.4985	-16.0132	-22.4769	-17.0151	-16.2177	-20.3641	-30.7985	-25.9789	-21.6365	-15.5718	-13.218	-21.596	-31.6121	-15.9606	-13.5675	-9.99397	-12.4473	-11.7105	-14.1368	-24.3875	-29.0071	-31.7848	-17.003	-34.3433	-7.0955	-34.5456	-32.0017	-12.4078	-21.0366
-10.8182	-13.4799	-11.865	-11.6932	-15.6095	-20.6008	-31.6941	-18.2984	-21.3408	-14.8204	-19.6043	-20.2938	-30.7431	-25.1592	-22.037	-9.31903	-10.4987	-24.2074	-31.6968	-14.2277	-14.2985	-11.9459	-13.3942	-10.3465	-13.029	-23.5614	-28.4828	-28.1012	-15.9077	-32.6022	-10.3403	-34.1841	-30.0202	-12.3745	-22.6482
-11.8347	-8.87517	-9.68713	-14.8847	-19.5378	-21.3741	-29.6492	-14.6357	-22.0665	-14.5163	-21.0656	-15.4158	-32.0726	-23.4707	-18.9768	-6.27827	-9.93463	-19.7417	-31.0959	-12.343	-12.343	-11.626	-12.3524	-12.024	-13.279	-21.4702	-28.4814	-29.2409	-16.3842	-34.356	2.10679	-33.3545	-30.2902	-3.36195	-14.9391
-10.1367	-7.67839	-15.8181	-12.9004	-21.7934	-20.0566	-31.3873	-15.6573	-20.3102	-14.2909	-18.2445	-20.239	-31.8825	-25.2005	-24.1473	-12.9157	-7.06335	-21.5082	-31.9057	-17.2606	-13.4635	-8.12886	-13.6322	-10.6884	-14.574	-25.2868	-30.4977	-29.7609	-16.1855	-32.9121	-3.17447	-33.9429	-28.9387	-2.13613	-20.6207
-10.6646	-7.34567	-12.8616	-12.9294	-18.2856	-17.2543	-30.1397	-12.1927	-20.0473	-9.67987	-18.5388	-18.9151	-32.1021	-25.3727	-22.9928	-9.36139	-8.34844	-24.0911	-32.2819	-11.4515	-13.0484	-12.6551	-8.66469	-13.6829	-14.2479	-16.0327	-28.0943	-30.5343	-17.2788	-33.8625	-7.16697	-32.4797	-28.102	-2.28258	-17.7323
-12.3682	-12.6927	-19.4736	-12.9367	-19.4998	-18.1141	-30.5293	-12.9874	-22.1088	-9.88741	-20.2066	-23.422	-31.9744	-24.6946	-24.0336	-12.5973	-9.10225	-17.7242	-31.6231	-13.2873	-14.5761	-10.1346	-6.15591	-12.7884	-10.6174	-23.0208	-28.1132	-27.4792	-15.4653	-31.6135	-1.98177	-31.12	-26.7482	-11.4572	-18.2144
-14.3674	-0.57629	-19.1588	-12.5438	-13.4307	-19.013	-29.2267	-10.1905	-20.8015	-13.6341	-20.9365	-13.2902	-31.4719	-25.0753	-19.9227	-12.4986	-8.7764	-20.1992	-32.405	-15.0493	-14.7209	-8.52349	-7.8193	-12.28	-11.9949	-22.8096	-28.9177	-27.7933	-14.711	-35.8096	-13.7441	-32.2778	-27.3995	-12.3884	-19.8543
-11.4933	-10.1746	-19.2897	-10.6252	-15.1373	-18.8216	-29.3954	-13.3605	-18.2837	-14.3441	-16.8193	-14.5704	-30.7	-24.5439	-21.3833	-15.5349	-7.73937	-19.1309	-32.1704	-9.11157	-15.1737	-4.23793	-7.07105	-15.5266	-13.2308	-22.1202	-29.2165	-28.5386	-13.4617	-33.9063	-10.3873	-31.5148	-29.2716	-9.11332	-22.2617
-12.8019	-10.9634	-14.8962	-13.3039	-14.7624	-20.0825	-29.6496	-11.2576	-12.9794	-9.79929	-19.379	-15.7908	-32.8106	-26.2041	-23.2582	-14.029	-7.98063	-23.1963	-31.0351	-12.0888	-12.5223	-11.1139	-9.61826	-11.923	-12.9254	-19.4478	-28.5175	-28.4371	-13.7476	-31.3805	-5.20235	-29.6668	-29.7269	-8.04361	-20.3524
-14.0305	-10.9926	-14.7211	-15.3234	-16.5006	-18.5912	-31.4301	-11.7355	-15.6352	-11.8841	-20.787	-13.7432	-32.4936	-26.0246	-24.8394	-10.3114	-8.582	-23.529	-29.6447	-13.3612	-13.2819	-5.86127	-3.80133	-7.90291	-11.3122	-20.114	-27.8832	-28.4551	-12.6517	-33.1371	-1.75573	-31.9101	-27.8937	-4.29349	-19.8168
-12.2901	-5.97455	-11.9732	-12.2441	-10.9105	-21.0037	-33.6629	-13.4842	-13.7671	-9.15214	-19.4892	-10.0042	-30.6869	-24.7498	-23.3955	-14.9495	-6.19579	-24.0402	-30.4286	-11.6353	-14.2231	-8.74495	-1.52438	-10.8168	-8.55924	-18.2327	-27.4813	-25.7531	-14.6434	-33.6152	-11.2817	-30.8859	-26.3174	-2.76682	-20.5996
-12.738	-11.1217	-15.4763	-11.0274	-16.9203	-22.1584	-29.2184	-13.4919	-18.1743	-11.0205	-18.5647	-14.4308	-29.7586	-26.9344	-21.3468	-14.2027	-10.4522	-21.986	-29.76	-8.54498	-12.2859	-9.46268	-6.85617	-11.505	-9.99173	-16.4663	-28.1953	-24.7368	-13.2056	-32.895	-6.72622	-31.3531	-26.873	1.24006	-15.8058
-13.5212	-10.7222	-10.7346	-11.9202	-15.956	-15.7343	-30.2436	-12.1036	-11.111	-10.8989	-18.1922	-15.72	-32.2178	-27.3404	-23.4616	-12.1255	-7.11875	-19.8121	-29.3925	-10.0669	-14.3533	-10.3363	-4.55721	-8.90635	-10.1488	-13.3047	-30.0704	-25.237	-13.2466	-34.9022	-4.4065	-30.5728	-27.3764	-5.75642	-18.7748
-11.7743	-9.00535	-16.4874	-11.5957	-15.5372	-17.7198	-30.6065	-12.6822	-15.4403	-12.1272	-20.4424	-7.81289	-31.0042	-28.0509	-24.8588	-13.5858	-11.7037	-18.6196	-28.0568	-5.86721	-11.5283	-5.42571	-3.07267	-9.14698	-5.27576	-15.9343	-28.8048	-26.2206	-14.5072	-34.3601	-4.49564	-30.7575	-28.066	-8.31189	-18.9119
-10.363	-7.88637	-10.1372	-13.0774	-19.0015	-16.0481	-27.6608	-10.9267	-14.7518	-5.0091	-18.7512	-8.07455	-29.8445	-27.9258	-22.8742	-11.1789	-10.6512	-18.8617	-29.0068	-5.1094	-9.88689	-9.66067	-3.59328	-12.745	-4.49325	-16.1662	-29.4342	-26.513	-15.0026	-31.2609	-1.66182	-30.2152	-27.8548	4.35415	-15.3018
-12.4426	-9.75803	-17.7387	-11.9038	-14.7753	-14.7535	-30.3922	-12.2078	-13.1478	-7.36946	-18.5259	-11.1367	-33.8092	-27.9364	-26.2153	-12.4959	-11.2466	-17.8447	-27.7184	-10.5914	-13.3992	-5.5795	-2.06859	-9.85978	-8.78055	-16.3114	-29.4083	-25.6431	-14.042	-33.4122	-1.54924	-30.5377	-27.4338	-6.40024	-14.9
-14.2553	-6.77957	-11.5408	-11.3812	-14.9467	-15.8913	-31.4825	-14.4441	-14.3531	-8.73543	-15.1112	-9.04719	-32.6745	-26.9611	-23.1869	-9.66027	-9.0369	-19.2554	-27.4822	-3.67567	-14.8221	-9.30658	0.060925	-10.6771	-5.89556	-15.2053	-28.5031	-29.1732	-14.1795	-31.6647	1.32159	-30.3951	-27.2957	-1.80769	-13.9102
-11.496	-3.25573	-10.3389	-14.0045	-13.0804	-18.5017	-30.3931	-10.2689	-15.8099	-6.18495	-17.3255	-9.69152	-30.6592	-25.5787	-27.6113	-13.8117	-8.71721	-16.8202	-29.276	-4.13116	-12.9023	-6.72785	-2.33869	-8.4214	-3.03806	-15.1915	-26.4219	-27.2737	-14.9407	-31.7898	-5.28462	-29.8518	-27.5871	2.77153	-13.0468
-14.2764	-10.823	-11.6867	-15.4336	-15.2977	-15.5675	-30.3604	-10.4986	-13.5981	-8.85761	-14.8461	-7.85824	-32.423	-24.7723	-19.0216	-7.45563	-9.76147	-19.3117	-30.214	-12.6992	-15.3606	-8.82399	-4.43722	-11.0041	-3.58094	-13.3627	-29.2247	-29.6118	-12.0867	-32.9919	-4.8398	-29.7254	-27.2297	2.86454	-14.2869
-13.8857	0.23901	-14.5999	-12.6067	-12.3834	-15.2219	-29.2289	-13.8081	-13.9311	-7.64768	-18.6055	-10.1353	-32.9918	-26.2517	-22.0939	-12.0182	-11.5886	-17.9572	-26.8297	-10.3569	-12.4101	-11.1748	-7.49069	-9.97779	-1.63025	-15.6191	-28.2256	-27.4591	-12.4162	-32.7904	-3.29033	-30.2933	-26.849	1.50211	-13.1342
-15.7068	-5.99463	-12.9758	-12.93	-10.2087	-16.9433	-29.7047	-12.2566	-17.1352	-9.56591	-16.7448	-10.5626	-32.2624	-25.4562	-23.9977	-10.9314	-13.4824	-16.3127	-27.607	-7.50799	-12.2059	-11.1648	-9.09767	-9.63536	-7.21082	-16.6157	-28.0182	-28.0706	-12.5941	-30.8352	-10.8427	-31.2472	-27.8772	7.00703	-8.19244
-14.7165	4.05209	-9.01042	-9.3525	-10.1251	-12.8769	-27.552	-13.1848	-12.7668	-7.71286	-13.9037	-13.4934	-32.0495	-24.4498	-22.541	-14.168	-7.22248	-17.6041	-28.4919	-9.291	-16.2455	-8.80366	-7.45683	-7.80601	-4.14138	-13.8729	-29.2554	-27.9528	-12.6673	-32.9338	1.91026	-30.0217	-25.7811	-1.19175	-14.5561
-10.1433	-2.62277	-8.51525	-8.6166	-12.5299	-13.7295	-28.7537	-13.4328	-13.5242	-9.20592	-17.0706	-12.8242	-31.6086	-26.1624	-22.6376	-7.23796	-9.48878	-19.6979	-27.441	-5.41121	-14.4423	-5.52681	-5.78225	-7.67881	-8.62302	-17.5589	-29.0372	-28.2258	-13.949	-30.943	-3.47991	-28.9966	-26.2524	-0.539452	-15.4313
-14.2452	-2.34422	-10.5354	-9.71504	-12.5443	-17.4307	-27.6821	-13.273	-11.8786	-5.61873	-17.1916	-12.234	-33.233	-24.7128	-21.7536	-7.35597	-9.84088	-18.4346	-29.0843	-4.02405	-13.028	-6.995	-9.93458	-5.42878	0.762247	-15.5725	-25.6505	-24.8113	-14.514	-30.8275	-0.842107	-30.344	-24.651	0.357861	-11.1212
-10.5304	-3.84496	-12.0753	-14.1313	-13.0974	-16.3068	-27.2507	-12.557	-14.6896	-9.50415	-18.7773	-6.88868	-32.4951	-23.9912	-19.3298	-7.11516	-8.51229	-16.3314	-29.2933	-4.65943	-13.8672	-5.11827	-8.93392	-7.51913	-5.86036	-16.5991	-27.7835	-28.4925	-14.2424	-33.3809	-1.34928	-29.6066	-25.598	3.84628	-12.08
-11.6606	-5.10015	-11.4626	-11.1989	-11.2962	-13.8699	-25.3439	-14.212	-13.8107	-10.1033	-18.2566	-11.4808	-32.5808	-25.7743	-24.5567	-9.41278	-8.6728	-17.7908	-28.2202	-8.59808	-13.1068	-5.13829	-15.9158	-8.17207	-1.43187	-13.3666	-27.4383	-27.8928	-14.8054	-31.2806	3.97469	-28.8028	-28.023	1.03532	-11.3234
-7.87899	-1.56606	-11.2319	-12.0981	-12.0241	-13.9386	-26.693	-15.719	-12.5148	-13.9537	-15.9479	-10.3459	-30.2081	-24.1402	-24.2418	-6.95902	-8.14563	-16.6389	-28.8993	-8.23062	-15.8387	-5.50666	-8.17998	-9.39291	-1.40215	-18.6234	-28.7888	-25.6302	-15.7661	-33.9376	-6.82828	-28.8502	-23.5192	0.147536	-7.24543
-14.267	-5.61801	-15.032	-10.5712	-13.0849	-11.0431	-28.2923	-12.7336	-15.7851	-7.19165	-15.0477	-6.66879	-30.8102	-24.3532	-23.8529	-10.8202	-6.97393	-15.9297	-28.8224	-6.81482	-11.9828	-6.88336	-9.03659	-10.7994	-4.66958	-16.0374	-26.6804	-26.1637	-12.9062	-30.2479	-6.0854	-29.2429	-25.8808	-4.66647	-11.114
-11.0157	1.84627	-11.6528	-11.3432	-11.0786	-12.5461	-27.4854	-13.8189	-15.3324	-12.1742	-19.0896	-5.5948	-30.0444	-21.7873	-24.0828	-10.0468	-9.52693	-13.9256	-27.8524	-8.77433	-12.7017	-1.94597	-7.05193	-10.1515	1.22894	-16.9406	-26.3415	-28.3756	-13.6631	-31.0941	-8.29408	-28.2596	-26.9825	-6.48652	-6.89706
-12.1887	-4.89721	-10.6666	-10.0329	-14.4411	-14.0904	-26.2554	-11.2757	-14.4796	-8.04261	-20.6841	-9.2356	-28.7205	-21.7861	-22.3393	-8.62269	-5.2615	-13.2981	-29.8816	-8.86054	-13.1772	-5.02318	-9.06237	-10.8417	-3.19522	-15.2484	-25.9587	-26.4073	-12.7835	-29.0115	-10.32	-26.8442	-26.6982	-3.92831	-6.47188
-14.7519	-4.41889	-11.3565	-12.4911	-13.6979	-13.9162	-24.2037	-9.82857	-13.7995	-10.1247	-18.5059	-10.1385	-29.4396	-21.8944	-24.0278	-10.75	-10.7574	-14.7379	-27.7249	-7.81995	-12.4647	-6.68558	-7.84224	-10.0728	-5.05675	-17.1874	-24.8786	-24.1588	-13.8549	-29.9753	-7.03336	-26.783	-24.9725	-3.98367	-6.28123
-11.5775	-5.49456	-8.91344	-9.12395	-9.68838	-10.2909	-22.3186	-9.99113	-10.868	-7.07187	-15.9295	-5.38323	-29.3074	-20.9018	-22.0249	-11.6425	-9.75926	-11.9646	-27.7225	-4.18948	-8.13357	-2.74758	-3.61943	-8.51403	-2.73022	-13.2271	-24.3665	-22.809	-13.532	-30.0926	-1.40072	-26.7296	-24.8141	-0.196783	-3.08559
[truncated: 67 more rows]

## Sheet: Fig. 2d, Lateral, Mono
cell_001	cell_002	cell_003	cell_004	cell_005	cell_006	cell_007	cell_008	cell_009	cell_010	cell_011	cell_012	cell_013	cell_014	cell_015	cell_016	cell_017	cell_018	cell_019	cell_020	cell_021	cell_022	cell_023	cell_024	cell_025	cell_026	cell_027	cell_028	cell_029	cell_030	cell_031	cell_032
[truncated: 450 more rows]

[truncated: 14 more sheets: Fig. 2d, Medial, Bi, Fig. 2d, Medial, Mono, Fig. 2e, Nose, Bi, Fig. 2e, Nose, Mono, Fig. 2e, Tail, Bi, Fig. 2e, Tail, Mono, Fig. 2e, Lateral, Bi, Fig. 2e, Lateral, Mono, Fig. 2e, Medial, Bi, Fig. 2e, Medial, Mono, Fig. 2f, preferred, Fig. 2f, anti-preferred, Fig. 2g, preferred, Fig. 2g, anti-preferred]
