# Supplementary material for: Tiltable objective microscope visualizes selectivity for head motion direction and dynamics in zebrafish vestibular system
Source: Nat Commun. 2022 Dec 21;13:7622. doi: 10.1038/s41467-022-35190-9 (PMC9772181; doi:10.1038/s41467-022-35190-9)
Supplement: Supplementary file 11 — Source Data [file 41467_2022_35190_MOESM11_ESM.zip › Fig_3.xlsx]

## Sheet: Fig. 3c, Pitch, Vibration angle
angle
0.00126562
-0.00107899
4.70975e-05
0.000319662
0.00156044
0.000417927
0.00108608
0.000487132
0.000599881
-0.000322713
0.00273422
0.00278196
0.002369
-0.00324889
-0.000417527
0.00141648
-0.000387663
0.00156062
-0.0010824
0.000382686
-0.0025539
-0.00108306
0.000271935
-0.00187372
0.00348642
0.000225734
-0.00050007
-0.00269453
0.00025775
-0.000962174
0.0022897
0.000596472
-0.00101371
0.00156373
-0.000366036
-0.000672258
0.00017197
-0.0017283
-0.00124211
0.00291585
-0.000880249
-0.000476742
0.000294295
0.00128093
-0.00199913
0.000975806
-0.00166854
-0.00136511
-0.000694542
-0.00304703
0.203345
1.83271
1.98696
0.825232
0.00614653
0.741776
1.98158
1.66712
0.0881874
0.0584328
1.59779
1.98025
0.665193
0.00809372
0.920288
1.98406
1.48599
0.0373516
0.152565
1.78143
1.98129
0.602737
0.00949891
0.973481
1.98339
1.43875
0.0288467
0.181472
1.80906
1.97761
0.569085
0.0113515
1.01591
1.98312
1.38949
0.0189884
0.210971
1.835
1.96721
0.525427
0.0088556
1.04403
1.98504
1.34591
-0.00304703
0.203345
1.83271
1.98696
0.825232
0.00614653
0.741776
1.98158
1.66712
0.0881874
0.0584328
1.59779
1.98025
0.665193
0.00809372
0.920288
1.98406
1.48599
0.0373516
0.152565
1.78143
1.98129
0.602737
0.00949891
0.973481
1.98339
1.43875
0.0288467
0.181472
1.80906
1.97761
0.569085
0.0113515
1.01591
1.98312
1.38949
0.0189884
0.210971
1.835
1.96721
0.525427
0.0088556
1.04403
1.98504
1.34591
-0.00304703
0.203345
1.83271
1.98696
0.825232
0.00614653
0.741776
1.98158
1.66712
0.0881874
0.0584328
1.59779
1.98025
0.665193
0.00809372
0.920288
1.98406
1.48599
0.0373516
0.152565
1.78143
1.98129
0.602737
0.00949891
0.973481
1.98339
1.43875
0.0288467
0.181472
1.80906
1.97761
0.569085
0.0113515
1.01591
1.98312
1.38949
0.0189884
0.210971
1.835
1.96721
0.525427
0.0088556
1.04403
1.98504
1.34591
-0.00304703
0.203345
1.83271
1.98696
0.825232
0.00614653
0.741776
1.98158
1.66712
0.0881874
0.0584328
1.59779
1.98025
0.665193
0.00809372
0.920288
1.98406
1.48599
0.0373516
0.152565
1.78143
1.98129
0.602737
0.00949891
0.973481
1.98339
1.43875
0.0288467
0.181472
1.80906
1.97761
0.569085
0.0113515
1.01591
1.98312
1.38949
0.0189884
0.210971
1.835
1.96721
0.525427
0.0088556
1.04403
1.98504
1.34591
0.0175768
0
0
0
0
0
0
0
0
0
0
0
0
0
0
0
0
0
0
0
0
0
0
0
0
0
0
0
0
0
0
0
0
0
0
0
0
0
0
0
0
0
0
0
0
0
0
0
0
0
0
0
0
0
0
0
0
0
0
0
0
0
0
0
0
0
0
0
0
0
0

## Sheet: Fig. 3c, Pitch, Activated
cell_001	cell_002	cell_003	cell_004	cell_005	cell_006	cell_007	cell_008	cell_009	cell_010	cell_011	cell_012	cell_013	cell_014	cell_015	cell_016	cell_017	cell_018	cell_019	cell_020	cell_021	cell_022	cell_023	cell_024	cell_025	cell_026	cell_027	cell_028	cell_029	cell_030	cell_031	cell_032	cell_033	cell_034	cell_035	cell_036	cell_037	cell_038	cell_039	cell_040	cell_041	cell_042	cell_043	cell_044	cell_045
0.266933	-0.685135	2.22001	0.0101529	0.535299	0.916707	-0.128722	-0.283426	0.583207	0.713575	-0.0231097	-3.50263	-2.40905	-2.08995	-0.471088	-1.15728	-0.645526	0.211675	-1.33967	-3.32535	0.404656	-1.55664	-1.00538	0.566174	0.335971	-1.13128	0.425602	-0.349464	0.112361	2.52868	-2.27977	-0.277443	2.1059	-1.29192	-0.444592	-4.51104	-1.94683	-2.2836	-0.581453	-1.0507	3.95849	-0.691319	-4.82652	-0.916134	-5.93811
0.598005	-1.12716	0.779374	-0.180348	2.60638	-0.484896	-0.948165	0.114001	-0.844087	0.575313	-0.670914	-1.73945	0.528782	0.155722	0.663286	0.338554	-1.79136	-2.18547	-0.250282	-2.43082	-0.0553457	-2.57789	0.676391	0.2979	-2.5037	-1.66396	-2.37541	0.409419	-0.330566	-1.15413	-0.746137	0.255477	-1.62125	-4.33835	0.0207618	-2.94683	0.799907	0.322812	-0.664495	-2.16061	-7.75292	0.210364	-0.0617503	1.40942	-3.00437
-0.0237517	1.16622	-2.0672	-0.113031	-1.18878	0.691518	2.4488	-0.756508	1.27158	0.915142	-2.60384	1.29729	-0.959718	0.872478	-0.0681058	0.215871	-1.57172	-0.381263	0.168815	-1.84138	-0.20927	-0.215098	1.6441	1.22893	0.489007	0.586643	0.167586	0.962077	1.12115	1.20769	0.605329	0.38725	-1.35981	0.739314	-0.518077	0.830412	-2.42209	-0.887048	0.423485	-2.29653	-0.163786	-0.350681	0.501269	0.904884	-0.838383
1.30978	-0.0380873	-1.25774	-0.430888	-1.75659	0.716758	-0.887441	-0.0520796	0.327276	0.332775	1.11597	2.122	-0.633463	-1.30469	0.836511	-1.80349	-1.04432	-0.323601	-0.846717	-0.891737	0.132901	-0.40528	-0.947315	-0.15292	-0.0860051	-3.35776	-0.914482	-0.312143	-0.59197	-0.583538	-2.35658	-2.05335	-0.635413	0.677868	1.09389	-0.543471	-0.240864	3.49952	0.325374	-0.760387	0.381186	1.40943	-1.94439	2.65143	0.851495
-1.75015	1.1691	-4.96403	-0.317342	-2.9744	-0.834055	0.881935	0.4258	0.589303	0.55071	-0.630262	1.1487	1.1876	0.122152	0.325934	2.1361	-1.2261	-0.601239	0.227389	-0.609153	2.1174	1.15867	-0.628083	0.975834	-1.87533	-2.62398	0.181328	-0.368051	0.668932	-1.97663	-3.57302	-2.07708	1.39266	-1.46785	-2.60258	3.61208	2.54546	-4.72059	-1.25676	-1.41667	-0.638373	-0.418242	4.79531	-4.2816	-0.4331
-0.148988	-0.263205	-0.291196	1.85744	2.44638	-0.681025	1.20646	-1.0518	1.39361	-1.31934	1.07267	1.12461	-1.89791	0.18535	-1.73532	4.2772	-1.8472	0.115447	0.69772	1.75702	-1.70693	1.33492	0.578722	-0.555682	-0.312425	-0.73358	-0.428029	2.97947	0.078515	-1.09354	1.38675	-1.44674	-1.07947	1.02144	-2.87922	-1.75633	0.718481	-0.234055	0.0397118	0.892503	-3.12417	-1.80917	0.0346938	-2.57739	-1.47968
0.917119	-0.855338	1.79354	1.85644	0.727444	-2.15959	-0.107689	0.74991	1.52335	0.484292	1.42902	-1.23592	0.921654	0.146788	0.5635	-0.118036	0.500892	-0.28771	1.03181	1.02966	1.90399	-0.796339	-1.47157	0.716077	-2.2399	-0.634251	0.16152	-2.54149	0.232741	0.762479	3.89553	-0.612973	-0.678111	-3.29085	-1.78059	0.317745	-1.54854	-1.40608	-1.07442	2.73564	0.504107	-0.286361	1.30716	2.10768	1.41805
-0.927799	0.529889	-0.406749	0.0176086	-2.03165	-0.603563	-1.1633	0.93256	-0.319479	2.17968	1.92583	0.516189	-2.62817	-1.21422	1.82989	2.20034	-2.39132	0.0262186	-0.0211628	2.79735	1.49069	-0.110839	-0.948555	0.670581	1.80648	1.21215	0.244322	-0.0626611	0.856571	-0.133303	-0.732814	1.09058	-1.80925	-0.18288	-1.50656	-2.09763	-0.941487	-0.3507	-0.523536	-1.67515	0.132317	0.115652	1.14404	4.0091	-0.435462
-1.14964	0.843374	0.218887	-0.526951	-4.72059	-0.0312777	-0.951195	-0.0546069	1.35884	-0.808085	-1.00455	1.09188	0.867269	-0.568093	0.761481	-1.67166	0.686608	-0.233088	-0.35041	1.05228	-2.01944	-0.398536	-0.500081	0.563251	-0.815901	3.33936	1.13162	0.90619	-0.0317653	1.03899	1.4932	0.337371	-2.84434	0.687634	0.126129	2.0027	0.829032	1.44598	0.0535461	1.86653	1.82239	-0.196854	7.94039	1.17017	0.0491736
1.74064	-1.12485	-3.05624	-2.63993	-0.405087	0.441111	-0.505573	1.37521	1.24202	0.459086	1.13113	-0.00633365	0.204254	-0.841132	-0.337447	-0.483643	1.88345	0.304925	-0.282065	3.90871	-0.178414	1.078	-1.12549	-1.24257	0.224944	1.70397	-1.67753	0.795127	-0.259043	2.26105	3.58361	2.78655	0.317114	1.81767	0.51045	0.506922	0.50934	-1.4581	-0.487608	-0.288066	2.17261	-0.153232	4.85629	5.39216	-2.35209
-0.912059	1.73959	0.653945	-2.01222	6.1757	-0.854406	0.181679	-1.4829	1.10853	-3.20664	0.442321	0.09858	0.442044	0.719627	0.00716895	0.710034	-0.626729	-2.71902	1.27278	-2.78351	-3.86769	-1.0414	-0.43668	-0.0825895	1.72815	-0.960914	0.950524	1.74492	0.766682	-0.465252	0.437691	-0.610605	0.65342	-1.40754	-1.05288	-0.61035	-1.42874	-1.9882	-1.28582	0.380422	1.06102	0.15539	-5.96021	-0.178181	0.214159
-0.954607	-2.58039	1.55333	-1.49444	-0.14163	2.42797	1.99442	1.57902	1.84583	-1.94685	-0.743614	-0.999077	-1.28006	1.11589	0.315932	-1.77529	2.70538	-2.28221	0.588783	0.150301	1.01531	-1.27545	-0.630422	-0.98999	0.186643	0.256621	0.151	-0.332305	-0.429894	-0.630228	2.04003	-0.543699	0.511772	0.23059	-1.68625	4.16372	-0.512063	-0.410467	0.00354541	1.36902	5.77011	-1.11914	-1.58161	0.303755	-0.433309
0.254639	0.869467	3.0097	1.3855	-1.16872	1.26052	-1.26763	0.98863	-0.596853	-0.265436	-0.496165	-0.820624	-2.08688	0.279469	0.00742472	1.10102	-1.56388	1.48419	-0.0387339	2.77455	4.12418	-2.96478	0.405842	-0.991718	-0.660676	-0.0411692	-0.274933	0.180418	0.253555	0.0859532	-1.21038	1.74391	-0.453272	-1.73309	2.54772	0.211222	1.64981	-2.35891	-0.222829	1.83081	0.101701	-0.145392	0.881865	1.5655	0.755027
2.33594	0.709148	0.538223	-0.349147	-2.83544	2.07706	1.67805	2.1238	0.554356	-0.342296	1.76797	-0.776997	-1.5526	-0.155558	0.238043	0.156274	-0.640932	-0.32179	0.112012	-1.44615	1.77568	-0.0598357	-0.650522	-1.9186	-1.42889	0.55512	0.0966965	0.226792	-0.612182	2.0803	-1.21075	-0.549541	0.900922	1.60468	0.747941	-0.498441	2.53314	1.00188	0.687123	-2.25434	-1.67275	-0.870561	3.33167	1.61522	1.62904
1.44276	-0.439861	-3.23668	-0.0777711	0.943549	1.7421	0.29565	1.15549	-0.660158	2.71822	-1.2692	-3.2161	0.299506	-0.0981485	0.537911	-0.630306	-0.685045	-0.683601	1.12708	0.634596	0.50179	0.828799	1.65379	1.62267	-0.528609	0.273187	0.390417	1.03515	0.306167	-0.132975	-3.34393	-0.676222	0.5658	1.5446	2.1368	-2.09725	-0.470604	-0.686879	-1.06326	-0.990369	-3.26918	-0.364451	1.38478	-3.42184	-0.0982165
-2.92233	-2.0724	1.55355	-0.0865761	-3.14253	0.204537	-1.22066	2.49947	0.781646	1.16066	-1.10933	0.328573	-0.618313	0.0557797	0.854035	0.0982639	0.994928	0.344846	0.162977	0.81647	-3.51238	-0.483542	0.933482	-0.421664	-0.485234	-0.114943	0.308192	-0.627812	0.346748	0.884902	1.37102	3.28046	-0.68345	-1.9437	2.43875	-1.64015	-2.42355	-1.03263	-0.487137	1.87604	3.14934	-0.124389	2.38447	-0.91826	-0.979809
1.2611	1.948	-0.771093	0.288397	-0.173719	0.564378	2.29248	-0.334054	-1.46583	-0.0803704	4.4057	1.95573	1.46864	0.176172	2.54664	1.16905	1.3503	-0.86549	-0.595315	-0.984711	-0.646574	1.30683	0.291919	-0.295329	0.784833	-0.658471	-1.12368	1.01428	0.377416	2.72342	-0.0842224	2.00818	0.295919	2.01475	2.16325	-0.477313	-0.472339	4.11168	0.461202	1.19225	-1.13716	-0.368862	1.75123	0.535648	-1.09579
2.21371	0.813004	-2.27846	-0.0375713	0.813891	0.57583	0.0962374	0.92732	-0.330689	-0.658383	-1.69097	1.76464	0.363699	0.032595	-0.734461	-0.75975	1.22803	-0.641986	-1.11272	0.883119	2.42219	1.16254	-0.516946	-0.593366	0.869769	0.958186	-2.82141	1.91585	-0.132732	1.85698	0.0389117	0.764497	0.0892478	-0.172605	0.678077	1.4215	0.222614	1.35722	-0.322405	-2.05645	0.313215	0.568299	-2.23467	-0.706852	0.525079
-0.569297	-2.12276	1.36134	-0.89279	1.49774	-0.182797	-0.942412	-1.02294	-1.54929	0.597769	-0.33	-2.19061	0.373623	-0.201167	-1.14847	-1.30527	0.28996	0.5315	0.207218	-1.48188	-0.0135414	1.50444	0.637389	1.4524	0.2589	-0.599793	-2.30764	0.269135	0.596747	0.259785	-0.745851	-1.75679	-2.09162	-1.42058	-1.23021	1.2144	2.1322	-0.00453692	0.0345737	1.361	0.537482	0.160407	2.0402	-2.08933	-0.459987
-0.806449	-1.55303	-0.808023	-3.42738	-0.726025	2.34369	-1.76325	-0.794415	1.00022	3.09465	0.521308	0.528599	-0.267739	1.24365	-0.259604	-0.957907	-2.21331	-0.108075	0.73182	-0.407836	-2.69298	-2.37653	1.17171	0.0707983	-1.18101	-0.0819088	-1.06657	0.373727	-0.393869	-3.42464	-0.00170263	-1.5768	-1.35857	-1.17866	0.403581	2.77922	-0.680737	-0.918411	-1.35874	1.9272	1.93363	0.864404	-1.35402	-3.93513	1.76079
-0.0135319	1.72869	-1.99257	-2.29752	1.64674	0.472331	-6.53695	-1.50264	-0.417858	-1.34818	0.930554	-0.672833	0.68353	0.351927	-0.333777	-2.32874	0.208884	0.169579	0.918631	1.56657	0.553804	-0.898306	0.0309055	0.381816	-1.97989	3.25363	-0.111446	-0.320031	0.740266	-0.104367	1.0842	-1.71916	-0.980144	-0.420904	0.958232	-4.18385	0.420803	0.117936	0.805754	1.62855	0.240962	-0.495861	-1.31099	-1.80102	-2.37983
0.0794907	-0.106202	0.96736	0.314895	-2.70525	-2.47694	-1.29659	-0.612624	1.80315	-1.3737	1.00358	0.70562	-0.669214	0.697815	0.846495	-0.457752	0.864472	0.0117393	1.00663	-3.17542	0.17512	-0.0909817	-1.50897	-0.538395	-1.98758	0.993288	-0.523343	1.29852	-0.110068	-0.322236	-3.77528	-2.91362	-0.395049	-3.38609	-4.21577	-0.752438	1.7413	-0.938913	-0.257877	0.870795	-0.733978	-0.789234	0.858585	-0.839808	-2.23052
0.559354	1.89543	0.455314	4.49964	1.25389	-2.42219	0.851952	-1.06728	0.540802	-1.78624	1.25312	-0.27886	1.71451	0.540803	0.0222175	-0.912515	0.493653	0.321679	0.0248438	-2.2563	1.62584	1.72728	0.904401	-0.605992	0.660824	-2.27576	-1.4802	-1.7372	0.431993	-1.8112	1.91385	1.40199	-1.28467	-1.2734	0.866034	0.0920134	-1.64567	-0.231583	0.259734	-2.09018	-0.537142	-0.399528	-3.00409	0.26018	-1.43635
-0.48427	2.56844	-0.596832	-3.33269	0.88526	-0.384416	0.0320603	-0.0251745	-2.17346	-2.49644	-1.28084	-2.1543	-0.277457	-0.287156	-1.26366	-3.33787	-0.222651	-0.0434728	-1.22115	-1.52388	1.65513	0.624202	1.02642	1.76916	-1.36851	-0.794377	1.63491	0.640191	0.75198	-0.204425	0.751913	-1.96326	-0.333411	0.133492	0.483261	-3.68475	0.95895	-0.0948509	-0.95846	-3.15047	-3.57446	-0.879405	-4.45056	3.5093	-4.09417
-2.43575	-0.91107	-3.50448	2.31821	0.582292	-0.651486	-2.22623	0.473327	-0.308975	0.351164	0.719238	0.855994	-0.284499	1.20728	1.23592	2.24285	0.0475685	-2.25393	-0.880047	0.587942	-2.02319	-0.504914	0.697021	0.395211	1.66868	2.14546	-1.14388	0.823984	-0.408015	-0.699641	-2.83198	2.2311	-0.635943	0.778699	-4.61604	0.641109	2.16559	-3.26412	-0.317025	-1.13707	-2.77311	0.148869	0.957377	-0.469372	1.5123
-0.951799	0.24858	-0.157073	0.0284171	0.458088	-1.13711	2.09575	1.45669	-3.10928	-2.72977	-1.8597	-1.01146	0.826984	0.450886	-1.38698	-0.437615	1.36364	0.199055	0.547122	-0.97294	0.57535	-0.349761	2.23313	-0.497213	1.75499	-1.21942	1.1816	-0.360324	0.565333	-0.794843	-1.55419	-0.336307	-1.29962	-2.38661	-1.19319	-2.61028	-0.962009	0.346511	0.0962074	1.52708	-3.4769	-0.6087	-0.304213	-2.06291	0.611996
1.48518	0.521796	1.73941	-0.811399	5.25813	0.496079	-1.3367	-1.19008	-1.182	0.220028	1.70498	-0.0292314	0.974307	0.205191	0.277993	2.13838	2.30686	1.24994	-0.939925	1.81711	-2.34799	-0.157474	0.570788	2.21462	1.19535	2.12072	0.787125	0.0246876	-0.278023	-0.078477	1.16918	-2.40442	-0.823141	1.46911	0.0991685	2.70482	2.88821	2.91465	0.567107	0.255012	-0.988508	0.779646	-2.64304	-1.82527	2.41278
1.04867	0.889951	-1.64474	-1.70533	1.64532	-0.720095	-1.24413	0.0347173	0.814528	1.14579	-0.623681	-1.33681	-2.06402	-0.0815934	0.252729	0.847537	0.0378348	-0.352085	-0.428871	2.20382	-2.30328	1.98463	-1.5755	-1.97701	-0.0258296	-2.41421	0.864575	-0.856794	0.672862	1.12622	-1.52611	0.845888	-1.83503	0.895069	-0.115073	2.31359	-2.25912	0.941555	1.57376	-2.26163	5.09176	-1.29938	-0.229597	0.106228	1.85605
0.997748	-0.582084	2.17424	1.12023	2.44996	-1.691	-0.284548	0.732443	1.54568	0.725643	0.106036	-1.08585	-0.521807	0.117402	0.460786	1.43734	2.4549	-0.812315	0.670603	0.21784	1.75852	1.01255	-0.297799	0.648648	0.063075	-2.03792	-1.25702	1.54841	-0.593825	0.597788	4.04997	-0.251407	1.80732	-0.327091	-1.32115	0.725945	-0.884139	1.68273	0.962869	4.41731	2.16396	-0.491204	2.45157	1.1205	-2.41594
0.797433	-0.545855	0.608533	0.185662	0.440361	0.150482	0.0064096	-0.00730765	2.06673	2.28155	-0.268669	2.70907	0.990554	0.682308	0.404084	0.582925	-0.521561	0.616683	-1.35019	-1.18061	-0.951599	1.46394	0.158087	-0.659383	2.96517	-2.86993	1.57525	-0.185992	0.303014	1.56565	2.7022	1.18189	-0.0654653	-0.97462	2.41863	1.19313	0.401152	-2.14906	-0.641529	1.43203	3.71624	1.49542	1.71382	2.58629	0.951669
-2.31097	-1.84855	-4.15639	-3.13926	-2.2861	-3.82396	-3.12759	1.25054	-1.08388	-1.62274	0.970206	-0.31025	-0.175356	-0.755214	-0.257307	1.22286	1.32188	0.923141	0.375382	0.629582	-0.680329	-0.203063	-0.826157	-1.85811	-1.48851	-0.22461	-0.447618	-0.349302	-0.582791	-0.6625	-2.3611	0.136824	-1.29513	-0.663708	1.20084	3.03486	-0.593287	0.0100717	0.00708835	0.0643298	2.26351	0.082804	-5.04002	2.00872	3.30599
0.978764	-0.672065	-0.716782	0.172	3.22817	0.877061	0.533777	0.310375	-1.10429	-2.23162	-1.41741	1.76633	1.82117	-0.276236	-0.248295	-0.202354	-1.33942	0.969172	0.727198	1.56119	0.491786	-3.58399	-2.77363	-1.08607	1.18037	-1.42497	0.581871	-1.37245	0.142573	-2.625	-0.182756	-1.13583	1.17276	2.65242	-1.41371	-1.86714	-3.28154	0.330374	-0.355759	-0.855459	-1.87159	0.546779	-2.04109	3.92115	-2.68193
-1.36992	-0.733832	1.10604	1.07302	-0.252163	1.5542	-3.46739	-1.52792	-0.815941	1.27935	-1.6103	0.104968	1.15555	-0.560086	0.20803	0.816221	2.04799	0.14899	0.683351	-0.894828	-1.0187	0.546605	-0.446519	1.00262	0.248059	-0.161864	-1.09351	1.13919	-0.17676	-2.27677	-0.976103	-1.27475	0.875913	0.686939	-0.938783	2.1725	-0.671409	2.10589	-0.225047	-1.31768	-4.50044	0.831404	0.998865	-0.179731	1.8108
2.41758	-0.303034	-1.29326	-0.117455	-0.851063	0.35524	1.19835	-0.285741	0.095466	-2.17787	0.115412	-0.139583	-0.183269	0.260849	-0.226123	1.94045	0.976557	-0.565068	-0.718267	-0.737434	-2.1736	1.02851	-1.16692	0.910051	0.158255	-0.853375	-1.31864	-1.08839	-0.0903275	-3.8341	-1.6255	0.612821	-1.71465	1.60458	2.5416	4.08473	-0.789119	1.45794	-0.372402	2.74519	1.54387	1.07502	0.580374	-0.341656	-4.45032
-1.30286	0.79481	-1.36586	-2.80244	-1.75105	0.622947	-0.665167	0.0973382	-0.839098	-3.50337	-0.532447	0.392538	-1.74193	-0.791181	1.21589	1.19845	-0.768385	-2.87959	-0.491792	1.08871	-0.509905	-0.0974725	-1.79933	0.218092	1.20226	-2.05392	1.96189	-0.860389	-0.609647	-3.45882	3.14844	0.143683	-2.46729	-0.449349	2.17513	2.5231	0.557771	-1.21535	0.241943	3.77638	-0.372627	-0.733168	3.84082	1.43259	2.61206
-0.738545	-1.2603	-1.54104	2.11414	-2.90857	-2.25567	2.19582	2.2799	-0.428483	-0.913104	-0.276387	-1.40251	0.304215	0.593701	-0.30311	-1.83504	-0.50944	1.03632	-0.796816	2.64596	-0.34046	0.885801	0.27588	-0.00854366	1.10653	0.816049	2.74381	-0.384715	-0.769804	-1.15748	2.54006	1.43528	1.25212	-3.44043	0.293887	-1.66715	2.92474	0.682289	1.54658	1.65342	0.680325	-0.484936	2.37247	-3.22543	-0.13798
-1.21437	0.948424	2.08775	0.466506	-0.56259	1.0942	1.51985	-0.625057	-0.407037	3.24467	-0.971102	0.854631	0.583784	-0.533828	1.31312	-3.41101	2.03715	1.90411	0.642538	0.211455	1.76018	-0.583635	-0.402804	3.20209	-0.457135	1.3559	-1.9512	-1.31778	-0.219901	2.62124	-2.45472	2.05578	-2.1821	1.14677	2.60936	-0.870695	-0.658848	2.73224	0.471652	0.26965	2.54585	0.939638	-5.03637	-1.47828	-0.350108
-0.493645	-1.58713	3.43426	1.83514	-1.34281	-1.51793	0.897272	-1.06827	-0.0245062	1.80985	-3.06762	-1.79856	-1.07409	1.12116	0.767632	-1.83741	-0.327825	2.51863	-1.12236	0.461783	-1.97668	2.02071	2.65513	-1.33598	-3.80684	-0.217865	-0.475213	0.0882395	0.432606	-2.884	-0.755386	-0.310976	-0.482446	0.936083	3.69935	-2.0253	1.05867	0.0259119	0.672165	1.13035	-7.07274	-0.346002	-1.15769	-3.28536	1.29946
0.428566	-1.31997	0.0957464	-0.716478	0.187887	0.13944	-1.4416	-0.203435	0.80478	2.46281	0.115634	1.21677	1.57633	0.876386	-1.16244	-1.30081	2.18376	-0.722434	0.195459	0.341361	1.94134	2.39536	-0.501825	-1.62958	2.51761	2.35408	-0.0244662	-2.06175	0.202998	-0.846546	-2.01263	0.120033	0.570422	2.2827	1.33036	0.570418	0.0271214	-0.489783	-0.516947	-1.39779	0.149032	-0.358383	-0.279899	-0.232692	0.742209
1.23738	0.598858	1.10929	1.69623	0.422641	-2.09868	0.715405	-0.210013	0.587045	-0.108141	-0.0659907	0.810453	1.34579	0.295205	0.358784	-0.855853	-3.14353	1.07174	-0.237037	-0.801957	0.0721834	0.659366	2.11931	-1.20655	0.791031	1.87922	-0.43801	-2.65774	0.826588	-0.822359	1.62381	0.232896	3.26124	0.891547	0.646489	3.32244	0.394694	-0.794892	2.19971	-3.0124	-2.74843	0.370107	-2.48029	5.94408	-1.17515
0.926046	1.51444	1.4451	2.09978	-1.81306	2.37999	1.77588	-0.889085	2.16081	2.46197	-1.10285	1.82559	1.98504	-0.71534	-0.818431	-0.60402	-1.86967	-0.480863	0.596551	2.59516	1.04869	-1.08722	-0.77116	0.0574423	-0.204462	-0.137198	0.568325	-0.125194	-0.681542	-1.67602	-1.20819	0.217726	0.962148	3.48723	-3.36562	1.25459	2.2412	-0.0760453	0.989134	-1.03434	3.71204	0.0217579	-2.48544	-2.01043	4.41105
-0.242108	-0.588459	0.409095	1.24417	0.291883	-0.301531	2.02783	0.381552	1.26291	-0.980496	-0.0722852	0.760378	-0.149588	-0.0149316	-0.703661	-0.867196	0.408544	0.795149	1.31562	-1.44349	-1.83665	-0.629577	0.580192	1.15218	-1.57131	1.22585	-0.011198	0.015735	-0.0795088	-0.187674	-1.41105	-1.43991	1.28054	-1.87496	-0.703186	-5.87249	1.3331	-0.151543	0.913128	-0.882012	3.22206	0.608209	3.18052	0.18193	1.92299
-1.98763	0.305514	-3.0367	0.96879	2.5354	0.388498	3.27266	-0.942029	-1.26311	0.87042	4.00098	2.52138	1.45315	-0.290632	-1.63526	0.975636	-1.83752	-0.259156	-0.0826932	0.453499	1.00333	-1.61701	0.00859981	-0.745253	0.241649	-2.34897	-1.58176	-2.2116	-0.224834	0.478859	2.20325	1.80199	3.34483	-1.96731	-0.943683	-1.28314	-0.184313	-2.24212	0.582493	-1.93385	1.26007	0.692669	-3.34267	-2.7271	-1.71315
-0.811022	1.77052	0.864183	-1.11259	-1.15603	0.321275	-2.8039	0.412512	-2.15895	2.96898	-0.440998	-0.496667	0.145786	0.996468	-0.743727	2.96157	-1.21686	1.17437	0.344538	-3.88882	0.617623	-0.19842	-0.338558	-0.823325	-2.60333	-0.165321	3.12006	0.526685	0.478008	3.80214	0.0533588	-0.194566	2.64084	1.05988	-1.4415	-3.13641	-0.636026	0.805123	1.02358	-0.702702	-2.7206	1.01146	-0.0466382	-1.24822	0.28454
-1.4837	0.533159	0.361962	2.2423	2.14668	0.436017	2.09659	-2.9123	-1.90735	-2.00292	-0.618694	-0.626159	-1.73934	-0.56124	-0.0803013	-3.67551	-0.531711	1.46115	0.00490552	0.552244	1.59807	-0.272464	0.954771	-1.38254	-0.92101	2.15289	0.981087	-2.0493	-0.358331	4.10202	-0.526259	1.12602	1.44373	1.85565	-1.27391	0.364552	1.44975	1.03105	-1.27808	0.296936	1.98825	1.49036	-0.487221	1.40928	1.73927
0.467282	0.526312	1.99007	-1.07857	-1.13443	2.32401	-2.49744	-0.974789	-1.10896	1.7005	-0.580799	-0.809843	-0.567065	-0.0544672	-2.57561	1.65871	-0.0372459	0.62707	1.0678	-0.471868	-3.94074	-0.497521	-0.462327	0.321863	4.19431	1.42925	1.78553	-1.26313	-0.461436	1.71328	-1.30397	-1.05521	1.77275	1.06224	2.19693	0.272354	-0.981133	-1.16772	-0.320051	-0.482794	1.28435	0.16975	-0.902499	-4.52074	-0.230346
0.667218	-1.00952	1.28726	1.49832	2.2031	-0.302993	3.17236	-0.388096	-1.20452	-2.56744	-0.0426786	0.632921	-0.227957	-1.62616	-0.365415	2.21997	-1.17609	0.617084	-0.501332	0.449701	-0.987132	2.63593	-0.768929	0.19296	1.81738	2.09759	1.78724	2.05721	-1.47576	5.50692	0.440793	-1.33096	-0.0369903	2.57314	-2.46998	1.11114	-3.57966	0.923343	0.06066	-1.19311	-1.05515	-0.400716	-0.308927	-0.849872	4.32799
-0.770239	0.311683	3.56528	1.51465	-3.16413	0.0154929	-0.459916	-0.109913	-0.100815	-2.83511	2.10804	-0.810791	0.320742	-0.611581	-0.774218	1.14383	3.01438	0.0225609	-0.699198	-1.78977	2.45104	0.164724	1.90497	1.60098	1.3592	-0.307296	2.28833	0.666711	-0.907453	-3.23138	2.43568	1.72152	2.88874	2.80711	0.946485	0.370161	0.0634705	0.942015	-0.501305	0.342011	-1.61181	1.3341	3.56635	-1.95912	2.24153
2.34408	-0.614103	1.76036	-1.10752	-0.189792	0.0261498	3.80652	0.0738889	0.143235	1.99995	-1.43532	0.31801	1.47099	0.129557	0.781377	-1.06311	0.34173	1.14649	-1.14281	2.15184	2.77602	-0.489852	0.38852	-0.633965	-1.27735	1.39983	-1.22321	2.15391	-0.455756	0.0677022	1.82156	0.591867	0.339541	-1.0687	2.37943	1.32107	-0.352399	2.76748	0.0708333	0.560294	0.0959611	-0.896764	0.640293	3.93648	1.59859
0.118804	0.640931	-3.2723	-2.27661	-1.75234	1.35706	-2.33326	-0.0746866	-0.240169	1.46887	-0.582897	-1.2093	0.418914	-1.35806	-1.12681	-0.80244	0.88992	1.48395	0.0849135	-3.20028	2.05926	1.59507	-0.453667	-0.119186	1.54917	-1.19151	-1.65961	1.66892	-0.878341	-2.41474	-0.894316	1.18043	2.63628	2.43217	-0.631577	-0.736324	1.45342	-3.48468	1.4788	-0.288981	2.6809	0.858471	-1.72642	-0.921528	0.944453
0.897972	2.71088	0.356615	1.58779	-0.892212	-0.0335878	1.11852	1.84717	0.437014	-0.995145	1.90442	-2.68832	-1.70789	0.0864444	-0.304344	0.0999542	2.87868	-1.06111	-0.637859	-2.86353	-0.317636	-0.801339	-0.0881159	-0.386799	-0.00514349	-0.847285	1.67635	-0.594069	-1.04159	1.61545	0.595356	2.05428	1.66636	3.974	-2.46583	-0.454529	-1.20925	-0.734365	-1.25882	-1.62814	3.5067	0.860007	4.86736	1.28441	1.24629
-1.5956	1.1573	3.70668	1.36346	2.31872	1.24131	-0.757327	-0.0316753	0.468476	-2.46299	-2.14063	-3.04435	-0.487224	0.246804	0.674301	0.199782	1.94035	1.74104	-0.295249	-4.34132	3.80106	-0.879773	-0.302567	-0.530512	-1.37223	2.40629	0.351592	1.1667	-0.220742	-1.45936	0.321383	1.0448	0.632722	-0.42963	-1.70229	-0.736518	-1.81583	0.0473554	0.17564	0.235174	-6.3718	0.165292	-0.26015	-5.00558	-1.53206
1.56174	1.20265	1.0457	3.10776	6.22764	2.28455	2.00079	-0.324808	0.985447	-0.919395	0.43431	-1.32519	0.558357	1.46663	1.33692	-1.01111	2.52993	0.348906	-0.0783685	-2.05096	0.713145	-1.52683	2.30688	0.942289	1.81926	1.7316	2.91325	-0.614264	0.168627	2.0975	0.320907	-1.22437	0.672009	-0.551859	2.39968	0.390059	0.669025	0.81001	-0.722434	1.26447	0.966602	2.86821	0.0194789	-2.19494	0.603079
0.37438	-0.391419	3.02186	-0.451823	3.28985	0.446335	2.79911	1.0179	0.141768	2.38477	-0.0282864	2.59364	-2.22527	-0.158499	-0.280904	-0.977595	0.617534	-1.43433	-0.586995	-0.277634	1.97856	-0.571029	1.77006	-0.392155	1.79024	1.27407	-1.66948	0.571867	-0.773878	-0.359135	2.92682	-0.800455	2.41764	0.623539	1.7268	-1.92781	1.43799	2.26763	-0.501057	-0.275166	4.41996	1.94002	3.29078	-2.03715	2.63135
0.243157	1.77048	-1.56119	0.710147	3.50866	-0.0889595	0.894115	3.85478	1.81388	3.57734	0.991642	2.87547	1.26605	0.142395	0.340731	0.961918	1.17229	2.03436	0.429495	1.11199	-1.68352	-0.171243	0.79374	-0.0710022	-1.10524	3.53684	1.18477	-0.166105	1.1199	1.31921	2.85282	2.96369	-0.45911	2.46456	4.4286	2.21171	0.708499	0.689003	-0.779757	3.22822	9.85488	1.68631	3.32034	-0.203435	0.570725
3.48356	0.33753	4.42775	3.10174	6.57565	1.76074	0.832737	0.21906	0.00628395	1.94472	3.73133	2.84273	1.16547	0.200206	-0.238307	2.98902	4.9787	2.23738	-0.551815	0.88588	4.26625	0.214804	-1.50468	-0.318631	2.59826	3.59313	-0.214218	1.512	-0.263767	1.43997	1.61124	2.46782	2.72511	1.36547	0.667996	1.1548	0.814459	5.31185	0.596912	-2.05614	-1.02928	1.29878	-1.29277	-0.142614	1.4017
3.99803	1.95537	6.18518	2.49619	7.00757	6.29088	5.70339	1.96024	3.97886	3.43486	2.91208	1.1922	1.99175	-0.209962	0.993922	1.59153	5.46949	3.78153	-0.183968	0.145025	1.04673	-0.347519	-0.00920936	-0.175323	1.66023	3.94761	1.7749	0.42342	0.615272	3.17157	4.29159	2.77464	3.07009	-1.6578	4.78369	3.9205	0.408161	1.84487	-0.76733	0.660586	2.14357	0.342317	-0.764356	0.975746	4.67129
4.9107	3.50815	5.29479	4.92852	4.47877	3.06156	3.0727	0.868611	1.13931	0.562189	4.58566	3.54228	-0.100922	1.03504	1.69597	1.07641	2.60032	2.73019	-1.33041	1.82149	0.544892	1.42565	0.894099	1.60327	-2.33351	5.28847	2.90926	1.66575	0.0536673	0.984897	2.48205	-0.982105	-0.902478	2.76012	0.836845	1.62074	0.766344	4.08054	0.322275	1.24958	0.0179791	1.91518	3.07827	0.658284	3.89858
6.68646	5.32881	5.73206	-0.00309854	6.08074	1.6647	7.83836	4.04937	1.89579	5.4181	1.38087	3.71007	-0.431119	2.6621	1.58859	1.86769	2.72487	1.75569	1.2785	2.87521	6.29543	-1.7404	2.42697	2.2868	2.42168	0.641866	1.21174	1.7864	1.13621	2.98784	0.308206	0.0355501	2.33073	1.92671	1.60393	1.08199	2.73144	2.86115	0.543797	2.37938	-1.55336	0.895512	5.49623	0.60894	-0.310671
6.8419	7.18238	5.25671	4.07596	5.45359	2.58626	3.97009	4.02438	3.05425	4.61894	5.27195	1.89567	2.95508	2.39482	1.30919	4.08212	3.96998	2.57566	0.21733	5.87206	6.02741	1.89185	2.28775	1.53904	3.05594	0.934512	0.955604	3.61035	0.0891217	7.95676	2.10883	3.31147	2.82538	2.97637	1.8955	-0.9863	1.36151	0.0503231	1.2229	2.05334	2.98887	1.81039	-4.70963	-2.28148	-0.548876
9.20335	3.62328	6.85635	7.41459	9.20587	4.67505	6.45843	3.41318	1.34696	3.16355	2.89575	4.69023	-0.100376	2.10462	3.14363	3.47264	3.89094	2.75432	1.51639	3.22122	5.74209	1.7975	2.69845	0.624531	0.400928	5.11159	6.74902	2.08778	1.19865	4.72567	3.12476	4.13177	3.43826	1.76084	3.35867	-0.333121	0.539105	2.34046	0.103566	2.37616	-2.33117	3.04393	4.74637	0.115308	2.86254
9.70967	6.68926	8.85666	6.65878	7.89314	5.25576	1.70144	3.47837	3.26594	-0.773563	5.30527	3.28588	3.2425	2.74858	3.43448	2.52605	3.7606	2.45874	-0.261252	0.972509	5.48926	2.39145	2.88801	-0.200349	2.43047	2.93111	2.13121	2.6642	1.51019	1.23197	2.30826	2.20251	2.79858	3.63894	1.05196	6.53431	-0.330399	2.83178	0.714631	1.74992	5.16865	3.04696	1.57236	0.97086	2.28815
12.1203	5.20952	8.94848	10.361	6.79253	4.77917	8.04897	6.54277	4.66027	7.37584	3.43785	5.34963	2.09183	2.93636	2.53966	2.79721	7.73618	2.28388	0.875203	1.96282	1.78084	-0.569855	3.95617	2.58178	3.6573	4.99386	2.54	2.09765	1.41558	7.16195	4.2824	4.96733	4.03707	0.787989	4.18368	5.71214	4.5764	1.48231	0.951052	1.42037	5.42925	3.00193	-0.258159	0.313013	-1.96781
9.44772	8.05684	8.31079	4.91211	9.50147	8.23225	9.85066	7.04461	3.03978	5.96718	8.18728	6.60381	2.45485	3.36917	4.37527	5.15079	7.38252	3.69031	1.42128	8.66249	1.20168	4.61058	2.35182	4.40751	1.9539	6.27801	1.89918	5.71359	0.942087	4.50632	2.41178	3.273	0.947541	-0.831133	3.68612	2.7065	2.33318	2.3992	0.344639	1.9451	2.22159	0.920739	-0.453302	-0.855739	-0.619484
13.0824	8.12058	12.6199	5.83309	9.9559	4.77788	11.5798	7.01803	5.29452	5.15706	6.08634	4.09706	3.02021	1.71386	5.39151	4.92042	7.02425	5.37968	0.619387	2.88272	6.64555	0.131111	5.04411	2.19552	4.41517	4.43698	3.17774	2.23964	1.64008	4.30226	4.32946	4.83299	5.84804	-0.852032	4.42196	2.64343	0.757849	0.892702	0.793837	1.31103	-2.64962	2.97016	-3.09163	4.01184	1.55294
11.3047	7.55922	9.31684	7.25417	11.8724	8.16215	11.246	6.90714	5.34396	5.54065	3.20536	5.59041	4.67442	2.87907	4.27468	2.24729	5.23441	5.60934	2.65507	2.67524	3.6005	2.12663	2.36503	4.04308	2.66825	5.53954	2.28564	2.55215	1.57288	5.08418	5.18328	3.69039	3.7178	1.83359	3.41889	7.87583	2.03081	2.29694	1.17376	2.06045	2.61813	2.26185	0.453134	2.65661	-0.398341
12.7603	9.20019	6.3844	8.00832	9.79347	7.48207	9.33045	7.20365	6.04401	9.19231	6.86528	6.375	4.96201	4.79276	5.05688	6.6114	5.71573	5.91645	0.635599	3.83832	7.1816	3.1748	3.36232	1.96737	3.21039	5.1001	5.04266	3.71101	0.771757	1.2996	4.82116	5.49422	2.31436	1.86497	1.02786	1.85356	0.607544	5.39909	1.25062	0.480742	4.51643	2.58607	-1.32053	0.0353823	2.864
14.6209	12.7343	10.4885	8.1552	18.5789	11.127	10.2763	8.01054	7.18235	3.79245	7.13376	9.91744	3.70835	4.91703	5.58454	7.91759	6.39611	5.30649	3.72245	6.80141	1.50342	5.43743	3.97744	5.99293	3.30958	5.74798	4.40259	3.68408	1.42343	1.27651	6.32658	4.04887	2.34157	5.7785	5.96189	0.472775	1.15607	1.62277	0.884048	3.76776	1.9238	1.69903	-1.36208	3.40862	1.7639
16.0261	13.5592	11.1127	10.0686	13.2425	10.5416	11.0096	7.28252	6.74482	5.47864	7.05311	7.67027	4.84859	4.77639	3.58661	3.70099	7.69525	4.44413	1.54471	2.65829	3.32257	3.92315	4.47777	4.6195	5.81794	1.56136	3.96007	3.38715	2.34831	2.09634	3.78114	3.98848	1.23667	2.30015	-0.347682	2.60193	1.95771	4.05582	1.654	0.2931	2.80535	2.60835	3.31557	5.77886	2.93776
17.3678	11.3093	11.1991	11.267	16.4477	8.5042	11.7986	8.59803	4.8451	8.90957	7.92211	8.70299	3.30993	5.76191	5.37884	5.09396	7.9563	5.2603	2.54118	4.6197	7.71435	1.27547	3.96058	2.02231	4.27495	5.53076	4.16959	6.26623	2.3313	3.41676	3.17561	3.7806	1.92647	1.84152	3.84281	6.98686	0.548482	4.37232	-0.00214227	3.26644	0.160637	1.97813	4.75489	1.67819	3.49714
18.306	16.522	11.7166	12.3512	14.9326	10.846	10.6893	8.83649	6.17826	10.7861	9.91448	8.92012	3.19269	4.95386	6.83817	3.88418	8.12875	4.98217	1.78374	4.5755	5.2484	6.5563	4.49075	2.85115	1.9889	5.5501	3.51745	2.67523	2.51099	2.14272	8.56689	3.73481	2.51273	-0.442156	3.55029	4.55675	4.44362	3.11898	2.08641	5.83482	4.38451	2.73891	1.26321	0.909499	2.84485
16.8498	12.7543	6.98904	14.3918	16.1014	9.10257	14.7517	7.63098	7.11348	7.83701	7.22804	9.79362	2.42909	5.94416	5.60384	6.7401	9.9396	4.31918	2.09142	4.80571	5.45315	3.8341	6.64901	1.9384	3.24036	3.76809	4.94367	3.73237	2.29675	5.58059	3.67154	4.70343	1.24588	-0.0758821	8.14914	3.12148	3.03321	3.97021	2.79082	2.73287	1.70339	3.31264	1.55627	2.35469	3.7485
20.9587	17.0882	13.8609	10.7502	15.3927	12.4957	9.09898	9.15457	10.0781	7.59278	10.6582	11.2366	7.30327	4.74104	6.7829	7.50698	11.2427	7.47606	2.61094	6.32833	9.38903	4.03102	5.13554	4.71884	4.76531	9.8333	6.09401	6.03341	2.05985	6.00264	4.8844	2.3906	4.13788	5.26758	1.34498	8.5802	3.61051	2.4417	1.85261	6.36965	5.73546	2.8844	8.06627	4.67646	0.613733
20.868	15.0741	15.971	12.5796	15.7599	9.21798	11.5897	9.42681	6.80216	9.10722	11.1292	10.3457	4.57993	5.16145	6.78119	8.2706	11.9651	5.57331	3.58365	4.52017	5.70278	2.86799	4.69071	4.80688	6.0535	6.97595	7.21528	3.86386	2.33319	5.00662	7.49393	4.97362	3.81048	3.75361	5.09358	5.05372	3.66675	2.13968	1.04338	2.53499	2.89425	3.26733	2.29064	4.76201	4.31114
22.3991	16.3682	15.2887	13.0302	20.8575	15.3578	14.3674	9.45083	8.0723	6.89763	6.79766	12.6564	4.16074	7.35509	5.80425	4.57773	9.59956	6.53342	2.1358	4.58194	9.61649	2.86722	3.3366	5.19889	3.21743	5.90995	4.50601	5.71696	3.10889	4.26014	5.88566	3.96848	6.70033	4.35331	4.55439	1.8486	1.15376	2.30178	0.419488	1.80667	2.62405	3.29496	7.35532	-1.18982	3.66849
25.7953	17.4831	13.8396	15.8837	19.6333	12.9553	14.999	9.68709	10.2929	9.7173	9.8835	11.3487	4.10908	5.05914	7.16057	9.64411	10.4382	6.23401	3.31138	3.88503	8.32246	5.85978	5.21558	3.4199	6.04394	8.71563	7.2762	5.38148	2.38077	5.35806	8.14017	5.26533	5.12235	3.32897	5.71116	4.69731	3.00859	2.97834	2.20764	4.1162	2.52601	4.17058	6.63777	0.748716	3.98364
23.896	19.0054	16.1341	16.7114	18.9164	12.8616	15.2815	11.5045	11.5328	13.807	11.0401	9.93093	8.40694	6.69881	8.57043	8.47082	7.81863	4.77759	3.92615	7.40039	9.271	4.55951	4.1597	4.79269	5.30829	9.25214	6.65578	5.33457	3.24705	6.64648	5.89046	4.81838	3.25913	3.86294	5.60271	7.93356	3.00795	4.86899	0.899959	3.72794	2.46993	3.56485	3.18778	5.39073	1.65619
24.8511	16.3116	19.5684	15.7764	18.2898	13.0774	17.6861	11.7378	9.21642	11.9288	11.1527	11.9387	7.61458	6.53723	6.92163	8.89614	7.07663	5.23915	3.99045	7.81994	6.74549	7.0562	5.67377	6.67301	6.35048	7.16279	4.25384	5.23012	3.81545	5.63294	8.19175	6.26309	5.39703	1.16415	3.02715	8.12808	1.03525	3.82876	0.880428	3.92411	1.19801	3.84056	3.31919	0.64041	4.57667
23.8733	21.0532	15.7704	14.9819	17.0462	14.4825	17.1119	13.1221	10.9853	10.7398	9.44496	13.786	5.42875	5.91475	8.7015	8.29907	11.9113	8.24405	4.23045	7.90042	10.6071	7.24024	7.01857	5.843	3.29835	8.3124	6.40671	4.8275	3.45989	2.71001	6.40915	2.66186	4.92157	-0.0775415	3.72219	1.67218	4.14837	4.49737	1.44107	3.60668	7.63983	2.21339	1.07653	-0.403095	0.48836
24.3815	19.6267	20.0332	15.3093	20.1814	16.3683	14.7715	10.0747	12.0709	11.7099	14.978	12.8647	6.76931	7.547	7.58944	5.61817	11.1645	7.01001	3.90574	7.39519	5.5561	5.60045	6.1479	4.54807	3.24036	10.1343	4.25208	6.37478	3.82568	6.41482	4.45659	5.43733	2.98945	5.8412	6.16324	4.38511	1.98459	3.39874	1.67176	3.10081	1.65528	2.68849	2.07095	3.03797	0.878615
26.694	23.0754	16.0488	15.277	18.6884	15.9957	18.6799	14.1622	11.0391	14.2442	9.91446	12.8502	6.09369	7.42954	8.66743	6.7917	9.9824	6.20338	4.55845	8.80028	7.20451	5.2535	5.866	5.62258	6.87414	8.62755	6.30163	6.48811	4.01259	6.49492	6.05755	6.29707	5.55192	4.02117	7.85562	4.39482	4.43012	0.0495445	1.18358	4.15383	8.05792	4.28877	5.55349	6.76443	3.15739
27.576	19.1584	18.9123	19.9567	22.2568	18.0929	20.5833	15.2873	11.0156	10.9149	13.5745	13.601	7.90013	8.51918	8.54483	8.59565	9.59168	6.55764	5.50011	10.7638	6.05691	6.29153	6.85532	6.35862	6.95861	4.68497	4.40749	5.76193	3.61932	5.68782	4.07298	4.13705	2.05452	6.45775	3.36749	3.26727	5.23107	4.24943	2.23376	2.99556	1.51271	2.94863	1.54944	7.0447	3.46268
29.9323	22.5335	16.0263	21.4243	22.6966	15.5421	16.2638	14.773	13.0921	13.3093	10.164	14.1467	7.6496	8.74349	8.75009	10.7328	8.32205	7.51592	4.54603	9.98963	7.91135	5.91162	5.98441	5.12035	5.80871	8.2948	5.92121	3.15865	4.10741	5.40227	7.40991	5.06956	7.1486	6.35812	5.99744	7.19838	1.90476	7.27889	0.848133	6.15536	0.420449	4.00001	3.72995	-0.856344	3.12835
30.8847	23.4634	17.2323	21.0348	24.6379	15.1836	18.3906	13.5743	12.5992	15.4446	13.5523	15.2313	6.74782	8.17441	10.5085	7.90763	9.90831	7.78708	5.02113	9.13792	8.89463	5.29613	6.45145	5.21289	8.23985	10.1385	5.81078	4.68064	4.59282	8.29784	6.97954	3.9155	5.77435	4.11602	4.99523	5.03549	2.81545	3.7137	3.80252	3.26671	-1.56837	4.18419	0.846286	-1.7933	5.35858
30.3923	23.9509	17.9877	17.6008	23.4699	16.5065	17.5351	14.7195	11.6126	14.5584	13.7881	11.2675	7.82247	8.04597	10.6248	8.03889	10.4338	7.90701	5.83793	9.08374	10.3869	6.25259	6.33017	5.49113	5.60836	8.93331	5.34692	5.54719	5.39769	5.63884	7.16492	7.94977	4.21725	3.69869	5.65477	9.96999	4.29741	4.89457	3.24061	2.24221	-0.361162	4.78486	6.77216	4.39234	2.75785
34.5771	27.1232	18.7525	19.3707	28.3014	18.287	18.9529	15.9642	15.1965	13.8755	12.9384	10.4356	8.0938	7.78347	10.9963	9.04108	10.0345	7.14051	6.18037	12.6891	6.60168	9.61568	5.41419	9.1428	7.22574	9.69461	5.55072	7.19995	5.07692	1.64348	5.61866	7.65937	5.67255	3.3712	7.9164	1.2583	6.65703	6.36045	2.35888	4.73159	11.0034	2.14192	6.35262	8.79067	6.6344
32.8681	24.458	20.2818	21.5305	26.3936	16.2901	21.5655	17.1666	15.3419	15.0217	13.3923	12.8741	9.60909	7.57022	11.148	9.58656	10.2074	7.52355	6.10444	9.03196	7.56923	3.9169	7.0723	7.04138	7.70464	7.87859	8.04494	4.00102	4.34622	3.97727	8.37651	4.79433	2.68447	6.02333	9.1531	-2.25905	4.26008	5.20251	1.67724	3.8883	6.42317	4.25814	2.57934	6.04431	5.01787
35.1375	23.6551	22.5642	20.5343	27.6351	18.8462	20.0443	15.7432	14.3432	15.686	12.6273	14.2562	9.27097	9.69881	10.0225	10.1107	10.0134	10.9986	5.207	8.84843	10.7572	7.29479	7.17457	6.66051	5.86461	9.58633	7.49288	4.52607	4.60966	3.55442	4.57148	6.74768	4.57053	6.52956	2.75531	8.55306	3.47375	4.08097	2.36954	4.60077	1.10474	4.38775	0.198272	3.20196	2.59979
34.2261	26.3217	25.6269	21.0184	26.1796	20.2757	20.7779	16.6766	13.7959	15.9718	11.3963	12.0195	7.73612	7.56793	11.8029	12.498	14.4973	7.97243	5.62312	11.0306	6.85331	6.80206	5.91079	7.6586	3.98124	6.76959	6.45196	4.37463	5.33204	4.12621	2.7629	5.23126	5.82647	2.71094	5.2748	1.95824	8.10704	4.87556	3.01704	4.81299	2.5516	5.89218	0.666038	2.42602	2.81031
33.9751	26.1132	16.1895	22.879	29.6974	16.4369	22.7398	16.8046	14.0133	16.7088	14.8794	15.9536	9.78458	9.85415	8.94357	10.0996	7.19352	7.0929	5.79069	8.78666	9.54385	7.41817	5.72343	8.31746	12.2661	8.45379	5.70997	4.72742	4.56813	6.76368	8.71433	4.40426	4.50301	1.55747	6.91387	4.11469	0.726011	7.43105	2.68426	2.95067	1.87951	3.67283	1.5776	7.19021	4.67448
37.6244	25.7862	20.835	23.4871	29.4349	18.502	22.2353	16.2188	15.4537	15.9719	16.0443	12.2658	9.75961	9.96151	9.84392	10.1426	10.0007	8.63503	8.56584	9.11272	7.93273	6.41715	7.75616	9.23993	9.34654	9.01594	5.26724	6.67522	5.81162	4.96895	6.67672	8.33468	3.50893	6.71643	3.47435	4.60105	5.14625	2.06375	2.85814	6.91504	4.13316	4.63261	9.73304	5.43096	3.15692
36.0751	28.3001	21.5293	25.1976	30.142	20.7998	24.0764	20.7539	15.1605	15.4518	10.3312	12.0108	9.03929	8.87321	11.5067	8.3701	13.0044	9.56516	5.92018	8.40146	9.0245	5.82514	5.41968	9.04847	7.17856	8.85098	7.84747	7.18817	4.49423	6.86416	7.88108	5.10715	3.95705	4.26648	5.92507	6.59553	3.39398	2.43535	3.19867	3.58452	0.246721	4.70592	5.62508	3.92528	4.92524
38.5592	27.0838	21.6965	24.2775	30.1382	21.693	19.6388	15.2379	14.3112	15.4545	11.6731	15.7464	10.2601	10.1709	10.5326	8.32355	11.3892	10.6192	5.34936	7.62976	8.61003	7.31564	8.67753	5.94815	7.71954	9.01716	5.04714	6.91469	5.23312	5.67884	6.69961	6.71865	4.01096	4.15591	5.94468	5.81971	6.2085	5.82193	2.96009	3.55371	5.80177	4.07597	3.516	5.61355	4.39797
39.4332	29.1076	20.4332	22.6709	27.8532	18.699	21.8913	17.1057	17.2429	20.9603	14.3529	14.5019	8.31706	10.7208	10.7485	11.0852	12.2723	8.70654	5.29468	7.78493	9.6514	7.60221	6.90139	5.75087	4.99696	9.9487	9.53542	8.08598	5.33384	9.35959	5.72348	7.28899	5.79804	5.32332	8.21866	5.46804	3.55833	5.20839	3.52817	3.98885	5.59935	4.1451	7.91999	4.28873	4.3504
37.5938	30.0389	21.8887	21.3126	31.0831	20.7884	22.261	20.9898	18.9968	17.8838	13.3888	14.6128	9.41364	10.7915	11.2199	12.2814	11.2958	9.6206	7.27876	12.9657	5.64863	6.21774	8.99179	7.12669	6.77679	8.32191	5.76051	7.92067	5.53827	7.92942	4.79496	8.75043	7.03009	7.83901	7.95778	5.7956	2.01983	3.57221	4.14778	2.79063	6.12277	4.02879	8.9534	7.49814	2.13655
39.5713	28.3001	24.2556	24.6381	32.5853	19.7246	24.0686	18.1692	14.6906	18.8684	13.7657	16.9927	12.2701	11.048	11.5297	11.881	14.9291	10.8405	7.06939	11.5312	8.62363	7.7658	9.6347	8.01112	9.87814	7.68554	7.7255	7.45099	5.99834	5.66314	8.74119	6.72677	5.41324	9.33444	7.78429	2.87943	5.6786	1.01414	4.1291	2.2169	2.58332	5.59716	3.44226	4.74964	3.58932
40.5196	31.6478	25.5264	21.6598	31.6521	25.1657	21.1802	19.1479	18.0326	14.4575	15.7016	13.7435	10.354	11.5166	11.5852	11.2955	14.6877	10.1566	6.87478	9.37895	6.51195	9.89621	9.23917	8.80901	7.51992	10.888	10.4722	8.79504	5.96996	8.21274	7.94647	6.611	7.53357	8.16115	6.42711	5.84348	3.59916	3.34262	4.77062	7.40747	9.45256	4.87996	5.21641	5.02013	2.10913
41.3594	33.1395	23.547	22.1686	33.2478	24.9656	23.2744	20.5162	17.262	18.3134	12.9908	14.2095	11.0247	10.7841	12.6551	10.8403	12.4429	11.9112	6.99203	10.7131	11.6064	9.95808	8.84466	6.46772	6.43421	10.0445	9.7594	6.83194	5.54146	9.18008	7.74916	5.93887	6.70626	5.83401	5.91641	6.53334	2.86039	4.63969	2.84436	5.95873	7.53171	4.62982	1.8103	4.57531	2.61195
39.4717	31.8265	28.8604	27.1921	30.3422	21.561	24.1176	20.1385	16.5355	20.7429	15.4335	15.6853	10.2856	10.8017	12.2877	9.17332	12.8673	11.7991	6.97463	11.8728	6.74451	7.27066	9.47233	10.0291	10.8862	10.1852	7.96966	7.64207	6.64424	10.4317	8.30883	6.37497	5.12906	5.38452	5.50722	3.58911	4.67181	3.45841	2.96636	5.03993	6.30619	5.2336	5.11248	6.94344	1.61896
42.1824	29.969	25.7137	26.6676	31.2478	24.2526	26.3044	21.1611	19.1526	20.9266	16.8907	16.497	8.75785	11.6227	11.1903	11.764	12.3322	9.84574	7.91847	12.6341	8.14109	10.0017	7.98089	9.29727	6.83893	11.1026	8.11874	7.40383	6.13941	8.87839	8.71812	6.80233	3.89093	7.61325	7.52126	5.3305	5.69387	7.57162	4.4548	5.80905	4.29369	4.39628	7.12932	3.92781	3.32371
43.1088	29.3516	24.1323	25.6591	31.5623	25.7064	26.7809	20.7092	17.6882	18.9776	15.3741	15.9152	10.7674	10.782	11.666	10.2331	12.9255	12.2305	7.85665	9.7269	7.47149	8.90759	8.71407	6.50218	9.61031	10.7755	8.56594	8.26536	6.20488	8.09275	8.11153	7.04152	5.53615	4.03387	6.05933	6.3274	6.15654	4.58163	4.10603	5.66933	3.92595	6.13883	3.01159	-1.19227	3.04153
43.7863	30.7679	26.92	27.755	32.1281	24.763	24.542	18.0767	18.6188	17.7546	15.5323	15.1143	13.4717	10.7844	12.5083	10.3262	13.6498	11.2499	6.99558	11.2901	8.86016	8.89717	8.52837	9.59105	7.58622	8.40675	7.96991	9.83079	5.46663	7.82977	9.6006	6.74344	6.69773	6.23717	9.07227	10.0192	6.54218	4.92177	2.51781	4.22884	4.95271	4.4785	5.31524	4.89225	2.68398
42.9968	35.2504	27.7067	25.6207	33.1506	25.7061	27.2468	19.6183	19.1629	19.9985	18.7361	18.6507	12.3074	11.7308	13.0407	9.71379	13.5538	10.5243	5.42712	8.84717	10.8891	7.34995	8.89174	11.2016	5.16988	11.2017	9.74257	10.5372	6.03734	7.41359	8.45503	5.30433	8.53201	8.76467	6.47918	2.94098	3.7776	7.03587	3.85139	1.34157	2.71647	5.87667	3.6915	5.40358	4.54892
44.1528	34.7653	24.5092	28.6448	31.6564	24.6773	27.9558	24.569	20.0257	18.112	16.7045	14.6622	10.9277	10.9559	12.5242	14.8242	13.0698	12.9281	8.04571	9.91027	10.8082	8.25146	10.0444	10.4751	6.38161	9.4082	10.6585	9.00542	6.42901	10.38	9.99126	4.44259	5.41667	7.03663	5.35998	8.10418	7.83244	5.09223	3.63112	3.3636	2.56289	3.49792	1.65234	2.87471	5.44795
44.7125	34.9201	30.9916	26.2671	30.8041	22.243	28.1662	21.9318	18.5104	17.0876	17.1237	14.2869	12.5747	11.6321	12.7764	9.63184	13.2145	10.7633	8.97613	11.9054	10.2031	8.66401	9.62447	7.77358	10.9075	8.96901	7.2568	11.0836	5.78436	7.07514	5.21456	6.6134	5.412	4.90009	5.2201	4.08669	4.6479	1.20416	4.54226	4.09299	3.76887	4.74472	3.38891	4.00508	4.60041
44.1186	33.1041	29.6086	26.9482	32.2252	26.5737	26.7417	20.3592	19.8812	20.0511	19.1559	18.3623	12.2704	11.0241	12.1719	9.07119	14.0227	12.9054	6.57928	12.6966	9.27188	10.0554	9.47946	7.90791	8.71058	12.1248	8.91935	8.21185	6.211	6.66789	8.54749	8.87161	6.86853	6.55244	6.95192	6.79898	4.69707	3.87393	3.98587	3.58164	9.05095	4.02069	2.34156	3.79911	6.14194
47.1573	32.4182	29.8299	27.2269	30.1504	26.4117	24.7405	23.6895	19.0345	19.4213	15.4984	15.0324	12.8921	11.4576	12.4141	15.3896	13.6101	11.9625	8.81672	11.7704	9.02888	10.1613	11.3866	10.9656	10.006	10.9743	8.65177	8.06737	6.37638	5.54159	7.40283	9.36697	5.00873	8.05936	9.98785	7.51389	5.94254	3.37927	2.72343	3.66632	7.63081	5.48564	6.9448	4.75729	3.68222
46.5648	35.4884	30.3683	29.9002	29.6715	26.4944	31.6265	23.2776	23.4548	21.5103	14.2602	17.8032	14.3351	11.5753	12.7728	11.7693	16.2062	10.8004	7.14793	11.3394	10.3785	8.20545	11.6332	8.7211	10.9947	10.6823	7.2631	8.36927	6.81244	6.08723	10.6006	6.38666	7.50151	6.50125	9.37249	7.27144	6.95523	5.85167	3.92621	5.09503	3.52647	4.25648	4.72214	4.98622	3.21443
46.6035	35.0347	27.345	32.1185	32.8538	27.9009	29.4427	24.0783	21.5799	19.9094	17.4437	15.4869	11.1655	12.7703	12.3619	12.5279	13.2452	12.0195	9.64922	12.4954	8.52812	12.0452	11.2107	8.60229	9.28797	12.0101	8.45612	9.84935	7.02185	5.30359	10.604	4.47194	6.25457	9.30515	5.42254	5.47329	6.76109	6.96606	4.29586	0.596886	3.80366	4.84334	5.42414	6.91736	3.26658
46.5363	38.0036	29.0314	26.1515	34.1931	28.6089	26.889	22.0189	19.9912	21.2493	18.8074	15.9101	13.5825	12.5374	13.4184	13.0153	16.3825	12.3626	7.50696	12.6129	7.05181	8.01062	9.23386	10.0951	9.92592	11.93	7.12009	10.301	7.0574	7.34083	8.23288	7.56102	6.46504	8.64191	4.22735	6.4492	7.76138	6.45623	3.74316	6.59157	7.92934	4.59899	3.20993	1.25265	5.59919
47.4973	33.6101	31.0543	28.3602	31.0846	27.0855	25.3192	23.1878	20.9456	19.7823	15.5274	15.7577	11.8451	11.7719	12.1793	9.67339	14.1204	13.3086	7.58932	10.3225	10.3487	9.52704	8.00525	7.38507	6.20748	10.271	6.36008	10.4312	6.19922	7.54757	8.66946	5.21158	4.41735	7.09802	7.57969	6.77807	3.11661	6.80999	3.82632	4.00676	5.50463	5.02923	4.75261	4.91019	6.81454
48.9231	35.1232	25.0053	28.7058	36.0448	29.5043	30.2943	22.3177	21.8111	18.0499	17.9192	17.8996	11.5695	13.4232	12.5123	15.1858	11.6134	9.40157	10.1567	12.177	9.69349	10.5264	11.1986	10.0167	9.25389	9.23515	8.96604	9.60705	6.41322	7.50991	10.0831	7.72104	10.0591	5.83634	7.61201	0.560367	5.03314	6.0853	4.0627	6.99838	7.36315	3.70152	7.35497	3.41297	6.29099
47.4358	35.4816	29.4264	26.6471	32.9879	25.8137	27.9307	25.7628	19.8184	19.6998	18.1988	15.0691	14.4207	12.5628	13.5675	12.6878	13.5245	11.1018	8.38151	12.5947	9.05273	9.40135	11.3702	11.5964	7.89326	10.4905	7.94909	11.0992	5.91055	9.03614	8.23126	8.85184	6.89629	8.52492	6.31903	3.62158	5.72396	7.98248	4.14765	4.74656	8.57106	5.20184	8.75765	7.22512	5.2464
47.0556	37.8898	30.9468	29.3782	32.2298	25.2035	28.6616	24.6018	21.3194	25.5965	15.2115	20.1438	11.6972	11.9891	14.4446	10.7027	15.016	13.4975	7.3756	12.0809	14.3044	7.56428	9.3483	9.50641	9.35286	11.7153	8.2074	12.3986	7.82515	5.00531	6.46891	8.75062	6.07481	7.92355	10.9101	4.11152	3.50039	3.54248	6.57969	7.59365	4.67906	3.84381	6.45639	8.59957	3.17706
48.9592	37.4056	29.656	28.8037	38.3993	30.3603	29.9215	24.6398	20.9699	20.4449	15.9884	16.57	13.899	13.4339	14.0748	14.7966	12.366	12.7562	10.155	10.0139	13.5349	10.0926	8.95863	8.77144	8.14856	8.53103	8.20958	10.504	6.6581	5.68915	7.4657	7.963	5.45229	6.981	7.54075	4.87417	5.59065	5.09043	2.8957	4.70062	-0.630609	4.13649	4.56128	6.5839	5.974
48.1955	35.1308	29.8737	31.5716	35.8578	27.52	29.6705	23.298	21.0298	23.089	16.1847	17.9062	10.1267	12.6898	14.0827	10.2724	12.7633	12.1766	9.25828	13.6966	10.8904	7.5536	10.3875	7.7571	10.7759	10.3556	8.59043	9.29684	6.39062	8.56152	9.29949	9.25368	7.58942	4.30886	9.63545	10.3227	5.99076	6.52091	3.31621	3.70106	2.78999	5.02405	6.08619	2.79675	4.73893
49.2633	38.7401	31.1553	34.0521	38.6218	23.9349	33.9299	23.2226	22.8325	28.3232	17.3892	16.9849	12.8732	13.2326	14.5429	14.7303	14.7352	11.2814	9.36135	12.166	10.5876	9.76171	9.28826	11.4004	8.32914	9.79374	9.35557	9.18069	8.3508	8.52457	10.2403	6.97263	5.95858	3.59159	9.51531	8.39093	6.71229	6.17551	5.00774	6.39512	9.47554	4.92929	4.08796	5.44928	3.90876
49.0442	38.2908	28.314	32.3458	30.4712	29.6336	28.7998	25.0943	21.643	22.9056	17.9364	16.6116	16.7496	13.3898	13.8243	14.1995	13.1456	10.4984	8.93087	14.0316	10.2765	10.6853	8.46353	9.38558	11.6877	8.80002	7.04384	10.4697	5.39896	7.06083	6.56489	5.7458	5.90288	3.31891	5.92482	7.40228	7.03005	8.20338	4.10628	2.62441	5.47766	5.50579	6.40276	10.79	4.88058
52.3233	38.5773	32.8923	29.9844	36.4373	30.4297	28.4176	22.706	20.0973	20.9759	16.7223	17.1444	13.7543	13.3743	13.8798	14.1755	14.8918	12.2673	8.88108	10.4571	10.0819	10.5838	8.46664	11.9704	10.6698	11.565	9.65824	9.39997	6.41763	8.89356	12.0869	5.57728	5.93195	6.34117	8.2587	7.65459	6.24149	4.97501	3.72627	5.80325	5.44466	4.40329	2.58975	3.78859	7.14318
50.9558	37.5391	34.8697	29.5065	36.6121	29.3199	26.6353	23.7247	20.1274	22.3022	15.4119	17.3662	11.6899	14.203	14.0294	12.0749	13.1246	12.3883	8.34656	13.6511	10.9144	8.25322	9.62694	12.2952	12.0719	11.4878	9.1981	7.6206	6.87193	5.80107	9.45353	6.24297	8.83894	8.62499	4.86718	2.59484	7.36596	8.27523	4.13609	4.40515	3.5819	4.15944	3.94751	3.04051	8.21289
50.1248	38.0486	26.9327	28.6178	34.6928	28.4883	31.1216	22.3851	22.2027	22.3817	19.8636	17.0931	13.0996	13.8919	13.7099	14.2263	14.3523	13.0833	10.0514	11.6772	12.7404	9.38296	9.47628	10.2475	10.018	9.58949	12.6276	9.99042	6.45855	12.7639	11.18	5.40422	7.12656	4.19796	7.71503	4.8948	7.44729	5.10571	2.21763	1.79392	5.69795	4.57968	8.46439	10.6133	2.02866
51.6349	36.4045	31.661	30.7587	36.5157	26.7193	28.9546	25.5831	21.7927	25.5895	19.2293	18.2806	13.3896	14.6219	14.399	14.1847	12.6566	10.917	10.9245	11.6129	11.6674	9.36594	10.4352	8.32283	9.21781	9.42937	9.09424	10.5083	7.69152	8.94918	10.2608	7.4316	3.05837	4.54007	4.18966	2.55237	3.1625	3.84268	4.33579	3.67525	-0.266817	5.12095	5.33706	11.0115	7.05712
52.6521	38.082	31.6908	31.0862	32.0933	25.2894	31.8592	23.3986	23.8666	24.3175	15.7102	19.9172	14.8595	12.7284	14.0249	14.2631	14.6101	10.5731	8.58636	11.0271	11.1981	10.6638	10.6432	9.70557	11.3151	10.6687	11.1183	9.34021	6.69821	10.848	6.90152	8.71253	6.24147	4.6945	9.29686	4.9929	5.45661	6.85413	3.08378	7.52827	5.84399	4.01558	8.93736	4.97294	5.09998
54.821	40.7876	33.6691	33.6656	34.9231	30.11	31.6737	24.1774	22.0776	20.2201	19.3194	17.1282	15.0436	13.8697	15.2413	11.6537	13.8134	13.7774	9.15938	12.4263	14.7404	8.96894	10.5539	12.212	8.62243	9.40782	9.70913	8.63842	5.89546	8.1778	10.4515	8.38831	7.17553	3.74128	5.44788	8.25319	4.89711	6.50181	3.58214	4.75483	2.764	3.60724	5.51619	3.19393	2.8104
52.7729	38.1581	34.1169	30.1996	36.4309	28.9804	28.2904	25.5394	22.7047	24.6462	19.2268	19.9736	14.077	13.0975	13.0511	16.0303	13.8502	12.2311	9.42655	14.1402	9.8426	10.4959	10.0597	9.24324	10.1522	8.54445	9.03957	8.15505	6.60092	10.7691	11.5097	6.78288	5.94989	7.03891	11.8784	5.59983	2.91393	7.35675	3.99154	2.65319	4.74122	5.9343	9.7156	6.09819	6.18335
49.8326	40.7984	30.5414	30.2323	35.2647	31.1965	29.8058	25.3843	25.4353	26.5043	17.6229	18.0183	14.2432	14.7602	14.1705	12.9757	14.168	14.3742	10.0277	12.3673	7.49129	8.63429	13.2777	10.9637	10.3365	9.31962	9.40591	9.27777	7.37991	6.09586	6.46966	9.12676	10.404	7.37115	5.60938	4.35465	5.37977	6.0591	5.1806	4.09217	5.29331	3.1895	3.63577	5.23963	5.79672
50.184	40.4266	27.4499	29.2305	36.7524	31.5633	29.1134	27.1509	22.2441	23.1592	16.4599	17.0642	14.3883	14.2973	14.3166	14.8682	14.6294	12.7855	9.61227	14.0341	11.5706	10.7769	9.313	11.0048	10.6968	12.5699	9.94612	9.95082	6.71342	9.85497	5.62591	7.31804	7.74146	7.60965	9.44076	8.03917	3.09036	5.84646	5.57299	6.49793	3.44803	3.60262	6.50782	6.41362	3.56098
53.1529	38.3902	34.3062	30.0657	38.7237	27.7609	26.6957	25.7574	22.6319	20.8619	19.9531	20.5225	13.4585	14.0426	14.393	14.5141	13.4671	13.4879	9.05418	12.7366	9.8718	10.046	9.79464	10.8866	11.2873	9.88711	10.0046	9.32681	7.12308	10.4668	7.88902	6.28898	8.39605	7.83196	8.43002	8.16221	5.8377	4.91779	4.29748	2.13516	6.71291	5.96159	8.71267	5.76087	3.13349
56.0712	37.4791	32.3956	29.9323	37.1364	30.1167	32.5111	25.9767	21.6804	23.7044	17.0545	19.9514	15.5901	14.0921	13.8077	13.1366	12.8346	14.1159	9.34324	15.553	11.9501	8.15245	11.3387	9.93239	8.6176	10.5312	12.1683	9.21982	8.11721	5.96628	6.78305	7.42228	4.49938	8.26678	5.90874	8.05911	6.00454	6.32424	4.10876	4.24522	-0.142102	4.15755	4.06422	0.181931	3.33274
53.8928	43.9884	31.1027	33.8243	38.065	32.6756	30.3341	27.1595	20.7191	25.5994	17.3355	17.5283	13.6599	13.6715	13.9097	14.0888	16.4961	11.7768	9.89322	10.6522	12.5409	11.3929	10.4039	10.8532	8.02275	8.19931	8.20724	12.8726	7.7238	5.62074	9.79743	5.95565	6.07835	5.62286	2.45817	4.63103	6.19452	5.1625	4.00245	4.84665	2.89099	4.97016	10.7379	6.42456	3.91667
54.6026	38.4979	29.935	31.6738	36.2762	29.1433	32.5308	27.9258	25.5867	23.6763	16.5992	20.9529	15.9195	15.0047	13.9448	18.0326	15.969	12.6459	8.7229	16.4507	7.77867	13.3623	10.0548	10.4524	11.2265	9.1474	11.0885	10.2359	7.88228	9.81299	8.94263	9.35787	7.20934	10.882	5.51848	8.85308	8.50685	5.54284	5.35631	3.22239	7.31275	3.69132	8.3545	9.19016	6.66415
53.2578	39.8586	32.7983	33.3552	35.2679	28.367	30.1181	25.1244	23.0168	19.0496	17.2068	19.1947	15.0058	15.4523	15.0707	12.3368	15.9506	12.9789	8.36136	10.3062	9.87791	8.6386	11.7914	12.2502	10.5152	12.1859	8.30236	12.7849	6.40572	5.20613	5.23365	7.96493	9.05995	8.05234	5.59689	5.6568	5.55423	4.90821	3.92452	4.41835	1.94288	5.07133	2.75223	4.44424	6.03798
55.6361	38.7568	34.6809	32.6977	34.7601	31.4733	31.8219	24.735	22.7086	23.9871	15.4428	16.1114	12.5861	14.4585	15.2747	13.1384	14.9285	13.1075	10.4222	12.9644	10.7337	9.79581	10.6367	10.0815	8.98282	10.9934	8.62353	10.0573	7.88189	12.2267	7.40373	6.71317	8.14794	6.04288	5.28862	7.29464	6.48431	4.58597	5.52701	4.89211	6.3159	6.00216	1.10778	4.07851	3.36664
55.5229	40.7673	34.0107	35.5563	35.0157	30.156	31.1225	26.4703	21.9234	22.0929	18.9039	20.868	13.2151	14.4651	13.9711	11.7129	15.6024	14.0696	11.0471	11.6312	12.5331	11.2554	9.62374	10.4108	9.96467	10.4696	7.03107	9.32422	7.1674	8.17198	5.96021	8.79267	9.22698	7.94183	5.66744	5.10863	6.59679	4.20321	4.38184	4.33536	6.87512	6.2327	7.56869	2.72915	3.18327
51.6144	39.699	32.7317	39.3126	33.0836	30.7913	28.0566	28.7054	22.4241	24.5325	20.5946	19.7589	14.75	14.6726	13.6891	17.3436	14.3169	13.4763	9.90622	12.5044	8.41164	10.4254	10.7123	12.9278	13.4133	10.8842	11.2493	11.7568	7.4592	12.2711	9.82305	9.99264	6.25785	6.09718	7.28038	2.43811	7.20436	1.62072	6.11066	5.07143	5.43061	5.71418	5.9344	6.08719	3.5076
53.4288	40.1965	30.0102	35.7773	36.2152	29.3858	28.7388	28.2974	23.0367	27.7325	17.6003	20.8966	16.6171	14.3581	15.1128	12.9916	13.4329	14.8787	10.6947	12.2509	10.9799	10.1654	9.5939	12.0473	8.57638	10.051	9.31281	11.1441	8.37254	7.61269	11.4323	5.78651	5.02953	8.84064	4.43906	3.68374	5.77338	5.96693	5.40711	7.54465	5.45428	3.2274	3.91181	5.50763	4.61042
55.5949	42.9512	31.9034	34.3887	40.2542	31.6533	28.8735	27.3599	20.4821	23.6026	17.9007	18.3802	16.6391	14.4175	15.912	11.3275	13.5694	12.0519	10.6385	9.15724	13.5625	9.34297	9.34915	9.89114	8.39711	10.6263	9.18493	11.4418	7.87654	4.60109	10.8155	8.33518	4.22787	7.98403	9.84143	8.74348	2.98897	5.95001	3.97216	4.55516	1.99717	5.69992	3.80448	4.28559	2.68773
54.6091	38.7414	33.1074	33.0698	34.9304	32.3933	31.7291	26.7	23.6551	23.1367	18.1499	19.089	14.326	15.5759	15.7136	13.8739	13.5573	12.9153	10.0042	12.0368	10.3016	10.6128	10.6056	9.63485	11.9583	12.293	10.8224	9.91912	6.451	7.31763	9.32823	8.46773	8.10909	4.42136	8.63286	6.68256	3.94061	8.74659	5.22767	4.41084	0.295574	4.88606	6.93404	3.02592	5.76583
54.6882	40.2376	32.4926	35.1594	38.4008	30.7923	26.2014	26.2178	24.5332	21.3237	19.0305	20.803	14.7576	13.9753	15.912	14.0658	13.5937	12.3971	10.183	11.5805	13.8336	11.8282	11.5644	9.57946	10.5264	7.20596	9.86415	11.2566	7.45372	8.82264	8.24506	6.69514	7.7456	5.97438	9.01277	9.88787	7.13347	5.88951	5.1567	5.19373	2.05572	5.80744	7.56525	8.29806	9.79928
54.264	43.2133	36.7479	33.2167	35.725	31.0337	32.4793	30.2219	23.8004	22.6634	18.0796	17.7583	16.1123	15.2314	15.9649	15.6953	15.5317	13.5735	10.0351	15.6136	12.0638	13.025	12.3509	11.8537	13.0537	11.9603	13.17	8.70698	8.35084	11.8386	7.63636	6.27703	9.6202	7.11576	6.76396	6.57395	5.35444	6.96437	5.06707	2.40444	7.85121	4.0836	7.63097	0.947177	4.34039
56.2698	42.3688	37.2857	35.5136	34.8074	28.2726	30.5292	26.7742	22.6218	22.1227	20.4376	18.2375	15.5237	14.4065	13.4362	13.2625	14.2018	12.4161	9.77819	12.1178	10.5012	11.3442	9.89857	10.6717	10.7016	9.51711	10.719	9.08142	8.34068	5.44631	7.83649	6.11417	6.81817	5.19092	10.3146	10.58	6.02825	1.64183	6.18991	5.64622	5.1719	4.34933	5.12159	6.30615	4.28444
56.9919	40.6283	39.5575	33.6166	36.6766	35.2613	28.9101	29.2109	23.5478	25.3124	17.8605	17.7923	15.4518	15.0371	15.5924	13.2907	13.1489	14.0269	10.6092	12.5125	12.9988	9.06534	9.08765	10.1178	7.21644	12.9497	8.90766	11.3835	8.47333	10.9612	8.47697	8.76775	8.78862	10.5384	10.1715	5.6027	5.70899	6.05404	5.78371	5.3132	2.91369	4.89734	1.54699	1.88417	4.31475
56.3493	41.3651	32.7998	31.5218	39.7221	31.8642	30.646	24.1449	24.29	20.5288	16.1497	16.0589	13.3198	15.1716	15.8948	11.3528	17.1882	12.6132	10.3048	12.7155	8.11521	11.113	8.29783	10.5076	8.25585	8.81164	10.9387	10.5691	8.35738	8.25869	8.07909	6.02896	6.56274	3.97662	6.21418	10.0977	5.23866	6.2242	4.93476	3.46911	4.66707	5.62412	4.30848	-0.457952	6.13361
55.5612	45.1448	30.9279	36.914	33.4052	33.7924	35.3028	27.805	23.4576	24.0675	20.8502	17.5754	14.8187	16.2998	16.7788	16.5294	13.4263	12.4484	11.4008	14.5163	11.2498	9.5906	9.37858	12.8669	9.68971	9.77687	12.0032	14.2281	9.11004	7.03666	8.54742	7.37111	4.98169	9.81661	5.89594	9.91415	5.64511	6.71813	6.72988	5.29184	8.08852	4.69144	5.29447	6.217	5.15053
54.8353	41.3324	32.9366	32.9619	36.9828	31.5038	26.9257	28.1878	23.6324	26.0168	21.0093	18.426	17.4854	16.4219	14.6507	13.9624	13.8219	12.6498	11.3528	15.9579	11.5468	11.3534	11.269	10.1791	11.2072	8.89675	11.4692	9.6701	8.5139	9.7079	12.6109	6.91507	7.76402	8.31891	8.65521	2.24575	7.58085	5.48427	4.95997	4.97667	4.36026	5.25756	-0.0795232	6.25284	3.51196
57.7474	42.6406	33.7864	37.2494	40.8938	31.0238	31.2967	27.1734	25.2349	23.691	18.8002	16.2578	16.4078	14.2916	14.1494	14.257	13.8187	12.8814	10.996	12.8762	8.47498	9.38449	9.92414	14.0705	10.3564	10.1546	11.2894	10.2198	8.83206	7.56804	9.2746	7.45725	7.84173	10.1389	7.51299	5.93235	6.2799	6.67688	5.53307	6.92023	4.20113	5.49453	4.04851	1.94355	1.32563
55.3246	40.3035	38.5803	32.5368	33.6045	31.1651	35.083	28.0187	24.3795	22.2349	20.0107	17.7292	16.6874	13.8825	15.5908	13.3482	10.6527	15.612	11.3735	12.9138	10.2357	12.5898	11.9513	11.2367	7.92777	12.9828	7.7384	10.9079	8.94535	8.79881	9.11253	4.46351	7.48352	5.92242	3.63941	10.829	7.54182	7.45031	5.0418	5.14223	6.38395	5.97447	2.87473	3.80499	1.38866
55.5282	42.9015	34.6582	34.162	37.565	30.6919	29.7111	28.0662	24.5526	23.652	16.2957	15.2047	13.7473	15.2892	14.7292	15.3042	14.8744	13.9264	10.3542	10.7336	9.84685	8.67111	11.473	10.9233	10.2439	6.54915	11.4805	10.6972	8.0174	10.6923	8.38092	5.81818	7.30798	11.3659	9.97	10.1348	5.81295	7.81038	5.84286	7.04934	8.12303	4.40552	5.85601	7.01684	4.52549
55.1795	43.1029	33.6509	37.1163	39.6504	31.8537	30.2565	28.8029	26.9625	25.4113	18.9511	17.9657	17.5036	13.9741	14.5916	13.2646	13.7956	13.8059	10.7304	13.6865	11.5121	11.4406	12.239	11.5796	12.6439	10.0247	10.2036	11.9781	9.09025	8.91671	9.92521	7.02106	6.47242	5.25351	9.02121	3.89683	6.35814	6.59931	7.03509	4.5984	8.27527	4.62221	7.43239	8.01006	5.0776
54.9629	42.9943	36.3423	35.7044	34.9211	28.7997	35.035	28.5459	24.1043	22.6342	18.2347	20.7529	18.2634	14.2596	13.6332	12.3613	14.076	13.5808	10.1045	18.4565	10.4467	9.23255	10.2312	11.4075	9.68892	10.8599	8.79744	11.431	8.20158	6.44048	8.21161	6.123	7.87092	6.74883	8.8481	7.92241	7.46262	4.89404	5.45046	7.02589	4.16124	5.74587	2.31066	6.39781	2.82553
57.8145	42.6722	34.9901	35.8047	38.5903	33.8704	32.0365	26.5414	23.4119	22.4475	21.1206	19.588	14.7851	15.5531	16.1883	14.2092	14.6028	14.1481	11.3338	13.0142	11.0271	10.1584	10.1493	10.6009	9.16739	9.81286	10.9448	10.9776	8.57384	9.33065	9.87428	5.16474	8.05396	4.73346	7.46986	6.8963	7.74643	5.32069	5.49468	3.24475	6.66734	4.91142	7.36251	1.51351	4.67608
56.863	45.0325	31.6579	35.1755	37.0087	35.3518	30.4611	27.8024	25.099	21.7913	17.0148	18.6466	14.4394	16.1446	15.5272	10.0833	14.7807	13.3664	11.5187	12.692	10.24	10.8808	8.47378	10.3481	10.5039	7.75818	9.69255	9.93062	8.81648	8.1612	7.76311	7.95176	7.49777	8.07208	5.91706	4.73319	4.85791	6.60614	5.32328	5.14518	2.67076	3.91822	7.24199	1.48759	2.39311
57.9015	45.402	32.2713	36.7822	35.4668	34.3928	35.6677	27.7298	23.5411	26.8901	19.1925	20.1083	16.9523	15.9856	15.0764	14.4624	12.6148	10.7231	10.7592	12.4466	7.49447	12.097	9.19381	10.374	8.77012	9.21002	12.2107	8.86809	8.82374	7.61652	10.4746	6.36972	8.33737	9.41498	8.34673	4.51873	5.80388	4.89045	5.01838	4.63486	3.63752	3.47397	1.86455	6.05823	1.88128
53.4741	42.9303	36.064	32.9097	38.6935	30.3776	31.4414	27.6592	24.6513	27.306	18.5587	18.4465	16.4129	16.2066	13.8081	15.6298	14.329	10.5871	12.5283	15.7816	8.20069	12.5066	10.0193	11.7211	10.0616	9.79236	10.277	9.31343	9.05816	8.99248	10.8632	8.06734	8.69978	8.3383	4.75789	5.5183	4.98164	6.42906	4.5259	3.17049	5.96853	4.68701	5.38867	0.468612	4.79971
60.0541	43.1909	35.1929	36.017	36.346	32.3059	27.533	26.6161	25.1215	24.5833	19.2042	18.7962	15.3916	16.4709	14.6453	15.1635	15.4462	14.0473	11.1281	12.2405	12.2326	10.6705	11.2067	12.5734	13.329	10.0292	11.7362	11.1007	8.47037	6.63901	6.2252	7.64094	8.36206	7.72781	6.0883	8.58672	8.84466	4.88967	5.66076	5.99156	3.99219	4.25634	3.21852	2.42301	7.96795
55.0238	42.2851	38.1473	36.0893	38.2845	36.2713	30.8967	28.3647	27.636	23.5526	16.5745	19.0193	16.527	15.1078	14.5295	14.2555	15.1269	16.3525	10.8933	12.1634	13.3791	10.0055	10.3942	10.8033	8.53983	11.6243	8.26305	9.84508	9.32055	6.91083	11.1498	6.00471	8.88994	8.02818	10.729	5.49293	6.38866	9.50003	6.40425	4.13971	8.57678	5.23275	5.68475	0.0917316	6.36656
52.4441	42.6887	35.9983	37.5572	39.875	30.2213	32.0392	27.6274	27.4097	23.4958	19.9082	20.5184	14.0854	14.7655	14.2852	18.072	15.6297	12.1321	10.5048	12.8476	12.312	6.79656	12.964	9.38303	9.21933	12.4257	11.1083	11.4451	8.2659	9.33666	8.35463	6.68934	7.06798	10.5808	8.80919	2.39772	6.6724	5.02602	5.35297	3.31925	2.87315	5.18805	7.77899	10.2966	6.91355
58.0761	45.5574	32.4295	34.656	42.8069	31.4589	27.2044	28.4957	24.7945	22.6689	20.3601	20.6993	16.9321	16.7657	16.7051	16.6142	12.8056	14.9286	12.7548	14.63	11.5497	10.515	10.7594	10.7741	9.12177	10.18	10.0545	9.96918	9.14239	7.53748	7.1172	9.69415	9.4665	5.88988	4.46822	4.69868	7.39157	5.88073	5.14021	5.09326	8.20282	5.75937	6.73472	7.8404	6.67631
55.9641	42.8982	33.0071	36.5589	37.8701	35.6158	32.2855	27.7406	24.5988	25.717	17.2761	19.0343	13.4268	14.6599	15.418	12.5611	11.7602	12.7729	10.9915	14.8894	11.4589	10.8879	10.5255	9.59257	13.3804	13.3078	10.7006	11.3299	9.81389	11.9451	5.4829	6.10141	7.01877	3.31053	8.07213	6.83392	7.743	4.9981	4.17052	4.01047	6.66528	6.09777	2.71304	2.80224	3.9659
60.2113	42.544	37.4756	36.0764	38.6327	35.4714	32.5063	26.9529	26.0933	21.585	19.8584	19.2068	15.8368	16.2582	14.7763	13.7215	16.3503	16.4261	10.121	10.8449	13.6003	13.1029	9.38092	12.6036	9.04025	12.1154	11.6555	10.8801	8.52948	8.44227	9.14268	5.93584	7.93255	5.48865	6.91333	5.16176	5.38845	8.09708	4.96095	5.12075	10.0622	4.53291	3.2036	0.039486	5.54511
57.4183	43.3348	36.5931	34.7991	40.7006	32.7025	33.1343	28.419	26.1567	26.5671	18.593	17.831	15.0485	14.9074	16.5229	15.517	14.2002	12.0465	10.8924	14.29	10.6235	7.71739	10.1525	11.3151	9.92268	11.5451	7.96742	11.2429	8.37305	7.47649	9.75235	9.1249	6.87837	5.76505	5.04032	8.12003	7.56695	3.6641	5.92974	4.96187	-0.417976	5.73128	3.97797	2.79862	4.51245
55.3969	46.1554	32.0917	30.7675	41.4007	34.2157	34.72	28.3483	27.011	23.8209	19.534	19.9567	15.9605	15.9902	16.2722	15.5306	16.022	12.7321	11.3623	13.4161	13.7169	9.28639	11.9916	12.586	8.73517	8.1225	9.24601	12.8253	9.06205	9.38975	6.58779	6.81836	8.68497	7.80124	4.60303	10.4484	10.9906	2.26028	3.87283	6.10657	5.10011	5.84088	3.88461	9.60875	3.98267
55.3059	43.2956	33.1336	36.4866	35.3327	32.5312	31.5368	31.1037	26.793	27.6535	21.3524	20.8086	17.5534	16.3141	16.0102	15.5241	13.6093	14.8202	11.7848	12.6965	12.9964	11.7509	11.913	8.94286	11.7485	8.21316	8.75938	9.86465	9.12323	8.89875	5.14566	5.82261	6.29764	4.57301	7.36013	4.53849	6.81089	4.61244	5.75337	5.0813	-0.338871	4.68129	8.38249	7.66837	4.60587
60.3613	44.2952	37.0165	35.7131	37.8654	35.7934	33.3335	26.8177	27.2651	27.7985	22.015	18.4611	17.0203	14.7468	14.0386	14.3588	13.103	13.599	12.1116	14.3775	13.8939	10.1157	11.0948	14.0134	9.13059	10.8549	10.7857	7.73227	9.42316	3.39472	10.4773	7.98561	6.42769	6.02153	4.2879	9.13668	6.17988	5.08331	5.45164	8.0332	2.23094	6.10879	5.64145	2.00786	0.731328
61.8162	41.446	37.694	39.683	36.0208	36.3597	32.7619	28.1165	25.7069	26.803	20.5703	19.6901	14.4422	15.7636	16.2686	14.6746	14.5917	15.2427	12.1793	10.3359	11.5091	10.902	9.5206	12.2215	10.8334	8.53581	11.4123	10.3204	9.83214	5.13643	11.5928	7.90122	7.91835	7.37815	4.71526	7.09954	7.69469	5.01381	5.15183	7.38461	6.11151	6.77497	8.70879	6.08715	7.70951
54.7906	44.5922	37.5268	37.8152	35.0024	32.7082	31.215	27.798	25.0339	25.7145	16.603	18.1126	15.4671	15.2289	15.9623	15.7526	15.5479	11.7656	10.4558	11.2486	15.2174	11.3777	10.9693	9.95399	12.0671	15.2299	9.56193	12.8047	10.5066	10.305	9.55907	6.02065	8.39496	6.74793	6.90207	4.2721	7.36597	10.7285	5.3892	5.96831	6.52494	7.03526	4.42594	4.32382	3.93195
59.3156	40.929	37.9987	37.1564	42.766	34.3786	33.4015	28.5487	25.6008	30.8465	18.7942	18.1341	15.617	16.4438	15.6118	15.9839	14.8439	11.5194	11.4631	16.9766	11.6976	10.9738	11.0897	13.5391	12.2185	11.9039	10.1327	12.4663	8.86108	10.4717	9.46201	8.76507	8.24786	9.87166	8.54513	0.5656	5.06327	7.78526	4.27349	7.13121	1.75304	4.55203	8.56041	10.1846	-0.225938
59.3727	43.764	39.7274	38.0643	35.3853	31.4593	31.8682	29.3968	26.6624	25.5099	19.6929	17.9728	16.9793	15.7373	14.9851	15.9212	13.3485	14.2257	12.3199	13.6535	12.9989	9.56582	10.2392	10.9461	10.1564	10.5649	11.9181	10.2612	8.75232	7.22658	6.88195	10.2207	7.24407	9.48158	8.251	4.20925	8.48549	5.19641	6.13038	3.79387	7.06577	5.33159	5.98604	10.9788	3.54631
59.4534	44.3075	40.5552	38.2809	39.3494	32.9136	29.7769	27.5903	27.0975	20.031	21.5232	15.2394	17.8723	14.5838	13.6712	16.1296	13.3568	13.653	12.6097	11.3493	10.2016	9.74424	10.2549	11.5228	7.68626	11.4391	11.4184	9.83695	9.24618	8.55768	4.82068	9.26084	8.85836	10.7664	7.31402	10.1492	4.94229	7.28246	4.99078	6.52635	11.0112	5.26719	2.56222	6.73548	5.51353
60.3632	43.3175	33.3628	34.4417	40.8027	37.4154	33.7346	27.3695	25.6275	25.4384	19.9334	18.3512	14.6022	16.2742	15.0063	13.9802	13.0458	15.6336	11.7158	12.4692	15.1591	10.0266	9.81991	8.74569	7.40732	10.7596	10.1597	9.273	9.32747	9.31448	7.00449	8.19176	7.75303	6.9941	8.26251	7.21139	3.09896	8.07266	6.39557	6.37501	3.5359	4.98915	8.16114	7.78858	7.01882
58.6579	43.5782	39.237	36.5302	39.5564	34.0858	30.5435	28.769	26.2326	27.6795	20.5265	21.6216	17.3912	15.962	16.4877	14.4814	14.641	14.3449	13.9654	13.0292	8.95773	11.8818	13.6792	10.2073	7.4693	11.6694	10.4959	12.0279	9.11434	7.97951	5.6659	8.72638	7.70531	3.12769	9.33711	6.9627	6.51183	4.43025	6.19826	4.3817	2.41909	6.19049	6.48821	6.34788	5.67824
64.3	47.5441	38.7767	38.0947	39.9659	33.7949	36.7763	29.2223	26.378	26.882	23.301	19.7722	18.8757	17.4084	16.5106	17.8989	12.6243	14.3175	13.0749	13.5857	12.6017	12.6895	10.3563	11.113	13.3449	9.14097	11.3338	9.69283	9.5639	10.0303	7.08275	7.78715	7.53535	8.56188	4.15266	7.81015	8.77604	5.22426	5.19118	7.57192	5.50241	4.33119	5.98016	9.83646	3.39292
61.1873	41.6696	38.8671	38.7977	35.4267	34.1214	31.7825	30.7005	26.9502	26.7675	21.3978	17.9826	15.7425	15.1272	16.5037	14.722	12.7304	14.2075	11.6546	13.408	13.3336	9.13243	12.6327	11.8613	10.1375	13.3171	8.42505	11.3303	8.95566	9.77127	8.29589	5.85997	6.67258	6.96756	6.90725	4.17415	5.35937	5.41499	6.09958	2.1914	6.41644	5.37247	3.03986	0.485416	5.08845
59.1728	43.9299	39.7914	38.9822	38.9023	36.2366	33.2546	28.7441	26.2695	23.3315	20.5131	17.3374	15.9835	15.5356	15.6471	15.0099	15.7455	14.7561	12.2007	9.10263	13.8277	12.0475	10.8684	12.8418	8.92553	11.19	10.0171	8.81718	9.48565	9.08596	10.5917	6.83774	10.0567	8.00595	8.99037	9.95646	4.73431	2.8244	6.29279	4.62444	4.83026	4.42514	9.67708	1.82317	7.77582
58.2289	42.3454	36.3914	38.3763	38.7384	32.5304	36.5526	28.1432	25.0438	31.4376	18.251	17.9359	16.1887	16.8309	14.3503	18.5965	12.6787	14.7111	12.3332	12.0016	11.6848	12.2424	13.1376	13.439	14.2771	10.7537	12.5759	10.7724	8.61859	7.00449	8.43556	8.71899	8.89366	4.47966	10.171	5.17842	5.51577	5.56604	5.8238	7.68484	7.6495	4.96925	10.6516	6.92454	4.48607
61.0602	44.7454	37.8131	40.6476	36.1131	36.8892	31.5391	29.2911	29.5651	28.4037	15.5472	21.0349	15.1418	15.6459	16.2232	17.1997	11.6458	11.8639	12.0409	13.8942	8.89046	11.4103	10.0094	11.0572	11.7046	13.7785	13.4737	10.8474	8.95929	11.5672	12.5608	10.0355	4.31583	8.72889	4.53198	3.86193	5.67545	3.99839	5.42204	4.61525	6.64296	4.46672	6.36593	8.28202	3.33618
60.4078	45.3302	38.4975	38.3063	34.1596	34.3819	38.3911	28.2012	25.9905	24.8019	17.9576	16.6885	16.8215	16.7723	15.3358	16.3128	15.3006	12.807	10.8754	13.7379	12.9633	14.1939	12.7652	12.9974	14.4684	12.7375	10.3278	8.62642	9.98466	6.72521	5.28933	7.22715	7.77146	7.21485	7.89509	4.62655	7.38378	2.32731	4.86818	4.69567	4.27067	5.46585	5.75047	5.70153	6.15736
61.5348	42.3217	36.7473	39.6001	37.7984	34.3563	29.7971	28.225	28.5278	27.2153	22.3081	18.6657	17.0836	15.8149	17.266	16.3932	15.2734	15.4376	13.4224	10.6856	11.8046	10.6969	12.6888	10.9487	8.26481	13.3209	10.1841	8.3454	10.4938	9.43922	7.30378	8.04219	8.21809	5.9182	6.56013	8.24314	4.60968	9.3924	5.95826	6.08472	4.92952	5.85018	2.7973	4.81805	6.33015
59.3065	44.5384	37.2549	35.8412	41.5736	33.3877	32.2765	27.9497	27.4015	23.6088	20.5753	17.4634	16.3888	16.1513	16.1364	13.8881	17.5749	14.1137	11.7032	12.6495	13.1169	10.615	11.5186	9.2361	11.2953	12.5969	12.234	11.5818	9.73277	9.89484	10.1074	8.71355	10.0541	9.90925	7.05382	4.70693	5.44393	4.84424	5.89579	4.60163	7.55749	6.5909	12.1212	6.83344	3.32639
60.0808	45.265	37.9328	35.2597	39.6706	33.4259	31.9383	30.4577	28.3765	27.89	16.6532	20.0093	17.7454	15.9733	15.1669	17.9862	14.5954	14.3381	12.3689	15.7203	10.4539	11.8111	11.8701	9.31592	10.5882	11.8576	11.295	12.3582	10.1865	5.90646	11.4621	8.98409	6.12508	9.11429	8.79654	8.30498	7.77118	5.29566	5.83707	5.11797	3.8471	5.01495	14.0143	8.28571	5.95993
57.8264	47.7547	36.2519	39.0768	36.2829	33.8905	30.8451	28.9768	28.5279	27.287	18.6493	19.818	17.3504	17.14	15.1057	13.487	14.8512	11.8277	12.2201	12.4519	12.7294	12.508	11.3975	11.4423	10.1515	12.2836	11.1169	11.5704	9.83391	9.95441	6.71696	8.12479	7.55982	6.68592	8.57852	6.5028	6.07606	7.224	5.13552	7.43412	7.79737	4.39862	2.44943	3.66451	4.64873
61.8119	44.6946	37.8534	38.392	37.3613	35.6056	29.1567	29.452	29.3383	29.0411	21.3307	17.3871	15.3087	15.61	15.8901	12.943	15.3415	17.4319	12.8976	11.6991	13.8123	11.1016	9.1815	12.2674	10.9156	10.7359	10.1689	10.2632	10.1954	7.70915	6.45417	8.31096	8.39863	7.75925	4.58441	9.02534	4.90066	1.77692	6.6194	6.51599	0.970249	5.13192	8.44352	5.61382	2.86055
61.0188	44.1137	39.2573	33.9331	37.7349	32.7712	31.2642	27.9724	28.1057	27.8468	20.3619	19.159	15.0676	16.6711	16.3437	13.0526	13.1393	15.0337	10.1393	11.0213	12.3238	11.2604	12.522	10.8988	10.0632	13.4271	10.1333	8.52764	9.34529	8.03267	9.85758	9.08596	6.80714	7.41741	7.63587	3.82379	6.92061	8.97121	5.88361	4.40368	5.0903	5.05793	3.40321	2.83776	5.93857
56.4405	44.7672	36.4121	38.5197	34.6806	35.3506	34.0022	27.317	28.1954	23.6138	19.5844	19.0578	16.0099	16.5298	16.5852	15.5662	12.0556	12.1716	12.8636	14.2229	14.4702	10.1506	12.4441	9.44092	10.4467	8.58591	11.0576	11.0357	9.75775	7.14046	4.65012	7.39475	7.52876	5.22583	5.96017	8.26992	6.91096	4.23192	6.28462	6.3493	2.78508	6.31141	7.26396	5.45749	5.23011
59.3687	41.9484	38.677	38.4369	37.7123	35.0323	36.1819	30.1525	28.4041	24.7869	18.4481	17.7362	15.1048	16.4177	16.3565	15.6465	13.8572	12.8239	13.5832	14.6782	14.0174	13.5741	10.8836	13.6609	10.2158	9.17203	11.6472	10.4339	10.2542	10.9894	9.32485	7.38021	2.59332	9.73854	7.88724	1.54482	6.21132	5.83776	5.71812	5.85703	5.09369	4.86295	6.63137	3.2767	2.91168
59.7925	43.3507	39.8125	38.0751	33.3912	32.6116	31.9069	27.4428	24.9023	22.4403	19.9082	16.5399	17.2831	15.8181	15.3264	14.8278	13.9617	14.5396	12.4293	12.3928	12.3525	12.4207	12.2908	10.322	8.95018	10.947	10.3873	9.88827	10.3106	7.75579	7.85286	9.16624	6.98754	9.1838	6.07903	8.86983	6.04807	4.86754	5.24731	4.41778	1.96192	4.85942	8.48099	6.16548	4.23555
60.3919	43.1141	39.2125	34.3317	32.3558	36.5235	32.327	27.5133	27.8553	20.0962	18.4789	14.2968	16.3792	15.2179	16.5919	14.9779	12.7215	14.7151	13.0346	11.4613	12.4552	10.7705	10.9493	11.7636	8.66627	12.4414	10.5894	13.6952	10.3933	6.77715	3.8486	5.85994	7.92307	7.11551	12.2547	8.05091	2.9617	3.83124	6.46455	3.70138	5.78298	5.2112	0.385531	0.531532	3.37113
61.4407	43.4891	39.8512	39.6578	33.8365	35.9788	31.5012	27.7966	29.8894	26.3749	19.7912	18.755	15.3334	15.8591	17.3206	17.7315	13.3762	15.8694	13.0581	11.9147	14.2511	10.7179	11.8738	12.642	9.93995	12.2793	11.6433	10.6252	10.3215	5.45434	7.65422	7.41646	5.231	6.71772	6.49464	8.34707	7.4654	7.24611	4.47809	6.68083	6.22499	6.35918	7.88195	4.02428	2.5898
59.2977	45.3974	41.1714	39.8451	37.692	35.6006	30.9303	29.0545	28.1027	24.5112	16.7948	19.3317	15.2982	15.6909	14.871	16.6191	16.1779	13.3289	13.369	15.0125	11.8916	10.2742	10.7971	11.0925	8.22049	11.4233	9.33286	10.6594	9.48753	7.37769	12.5026	5.73956	9.05113	6.56891	3.58812	5.35897	8.61946	8.85179	6.66487	4.07983	12.4714	5.73269	8.05267	10.7852	0.937508
59.8434	44.6577	38.5478	37.4277	39.997	34.7432	35.0835	31.322	29.4557	26.8186	20.9633	18.8842	17.7724	16.4469	16.7394	17.2125	14.5799	14.0741	14.1051	14.4542	14.2815	11.6582	10.8848	13.1634	12.5825	10.4624	9.79696	10.778	11.1239	5.0418	8.35204	7.67696	7.57036	6.9478	8.77625	5.16424	6.40529	5.03746	6.04827	6.64441	5.60156	5.10065	4.59609	6.55493	8.12449
58.7666	42.7721	40.1157	42.0561	34.8892	35.1232	31.232	28.3787	27.0334	27.6169	17.9188	17.983	16.9282	16.8227	15.2483	13.7513	14.7699	14.3475	12.472	12.4507	8.15425	12.9792	8.92977	9.64491	7.99175	12.0898	8.95138	9.64287	9.85165	9.68111	7.11609	8.32874	8.90047	2.67078	8.35321	9.83317	7.25735	5.90982	5.68999	5.09389	1.39581	5.04584	5.91011	2.80302	5.19995
60.8897	39.3701	38.9995	40.0665	34.4219	33.9088	27.8634	28.8326	27.714	23.4072	16.7983	13.7311	16.0981	17.2942	16.9261	11.5157	12.0269	15.216	12.9355	10.6296	14.0815	11.263	11.835	12.1163	8.91424	12.5904	10.3966	10.7255	9.86593	6.33284	5.35749	9.88934	5.95828	7.51447	8.51766	6.61982	5.79495	8.56783	4.32369	4.1703	5.58373	6.2365	5.05474	4.57752	3.17947
56.9597	44.8164	36.6708	32.9335	39.7361	33.5975	34.1309	29.5645	29.8584	24.9076	19.1013	17.1901	15.4949	15.4031	16.3565	14.9411	13.272	13.0162	13.5794	15.2997	12.8913	9.84566	13.8283	12.2294	15.2811	12.4619	10.0957	7.65293	11.0102	9.55449	9.06431	6.42222	8.35664	9.56536	8.22198	7.42514	6.68085	8.13852	6.47634	6.14075	6.11818	4.44091	7.71988	6.30412	7.26374
59.7311	47.1109	39.9834	36.2761	37.6358	38.1154	31.9255	29.4955	27.9018	24.8358	17.8557	20.3697	17.7754	14.7882	14.1606	13.2209	14.3946	12.0038	13.426	17.9927	12.4765	13.8988	11.7031	15.2705	11.9387	10.5804	9.27199	12.0865	10.2037	9.43775	10.8809	8.0249	7.9346	7.0584	7.84774	9.26727	9.52268	8.34854	6.6835	4.60047	2.38321	6.59326	9.50629	5.89222	7.02405
59.0192	42.5596	38.8151	40.3715	33.7379	30.4435	31.1917	29.0175	27.0637	27.2648	16.4697	19.2382	15.6075	16.9807	15.0532	15.9663	14.5021	16.0705	11.5234	12.0702	12.9752	10.63	12.1096	13.1544	12.6137	11.654	9.5387	9.96087	10.7955	8.8844	12.3676	8.22289	7.16688	6.55355	6.71836	5.30114	5.33048	3.59725	7.62197	3.0524	7.05858	6.922	2.75653	5.00391	1.36662
61.8981	43.9848	36.7389	40.537	41.0684	31.9537	28.933	30.0081	29.6829	25.6783	16.4359	19.6051	16.0611	16.56	17.2149	12.8835	16.0206	13.4887	12.6839	10.2455	14.1666	10.4624	11.7521	10.8697	12.1655	8.63118	13.8081	10.5173	11.1453	10.246	7.0038	6.90971	9.5417	6.96551	5.93683	6.78298	8.47529	4.64496	7.3168	3.79738	7.91016	5.19878	3.85829	0.715543	6.7612
61.9164	43.4727	38.0711	35.4893	37.248	37.7821	32.101	28.5881	26.6593	21.5662	21.3529	18.6945	15.7213	16.4842	16.4806	13.8681	18.7453	14.5691	13.4556	14.1227	10.5235	11.537	11.7233	11.4081	7.58742	12.0677	11.1727	9.95983	8.91448	9.21478	8.51042	4.70505	6.64709	8.32131	6.14683	5.65337	7.42977	5.40513	4.50358	8.99746	3.24289	6.88347	5.57595	3.96199	2.75358
60.3249	45.9669	35.9654	40.938	38.6968	34.3564	31.4591	29.8611	28.1039	27.6148	19.5929	20.616	18.2277	17.7386	15.469	18.8225	15.0578	12.9308	14.4653	16.2469	11.5393	10.4525	13.9263	13.1608	10.223	12.6311	12.5485	13.254	10.5819	7.54016	11.9646	7.30609	7.86932	4.92079	8.17619	5.39333	5.87189	5.65711	6.02404	5.14881	9.31351	5.01741	2.06396	2.87536	4.48389
60.1049	45.7226	37.2373	38.4723	38.4848	32.9012	31.9733	30.6772	27.0047	28.9315	18.064	18.3152	14.7849	16.7752	15.9248	14.5068	12.1361	13.0558	12.9585	13.1654	9.1735	10.8675	13.0685	11.4208	10.5343	9.55939	9.8827	10.3746	9.55542	10.8656	5.51445	7.84568	8.6761	9.37383	7.60267	4.25528	8.97465	7.19639	6.64719	6.90885	4.97872	5.68675	8.2722	8.40985	1.58008
61.1799	43.4656	38.7938	41.4613	34.109	36.0466	32.1666	29.0997	27.1025	27.1356	19.8971	18.2372	16.1387	15.811	16.1848	10.9816	14.2252	15.1751	12.662	12.6698	11.8004	11.9598	10.8756	12.6621	10.4978	12.4904	10.7294	10.7008	9.80748	6.25623	9.10112	7.94768	7.02642	8.29378	9.50827	7.96796	6.28877	3.01162	6.40925	4.06939	7.64613	6.26815	6.51898	5.59222	5.64404
58.756	41.8856	41.0047	40.2877	38.5216	36.1558	31.4379	29.6832	28.4097	27.3675	21.9489	19.9741	17.2466	16.9956	16.965	12.4177	13.3329	15.7817	12.5156	14.6544	15.8638	10.0767	10.7703	9.54263	8.64566	14.0391	12.3583	9.87932	9.57007	10.0732	10.3503	7.64675	8.38321	11.1012	6.80517	7.92069	5.00944	5.81085	6.19399	8.17416	5.00387	6.43031	5.45043	5.64689	4.78148
60.7469	45.3412	36.6863	38.4415	37.4118	33.7268	30.8802	30.6234	28.7279	30.5285	18.4219	19.6917	18.9811	16.204	15.8691	18.2232	14.1196	15.4962	13.8801	12.9768	12.7778	12.0461	14.2676	13.4536	12.7034	11.0583	11.0618	9.64885	9.93464	4.51723	8.86543	7.42627	6.26423	9.58814	6.5556	6.8096	7.9675	4.97484	5.96392	6.58285	4.80173	5.45497	7.54969	1.22149	2.78205
55.8024	44.7111	36.9754	42.4178	37.402	33.4709	29.2352	30.0645	28.804	24.6627	19.8753	21.7812	18.0311	16.6754	15.2739	15.2455	14.787	15.6482	12.5063	14.9077	9.57763	13.8933	12.644	12.2925	10.805	8.4976	8.71726	11.2754	9.54469	7.80164	8.62971	7.38016	8.47485	4.19697	3.31052	6.26241	6.8874	4.5697	5.4454	4.0772	2.60073	5.8677	7.32922	7.55973	2.40787
60.3367	42.6808	40.5644	39.8428	39.468	35.9665	33.8424	28.8986	27.9964	24.7196	20.0125	17.9121	19.3275	16.6045	15.9039	14.4483	14.3496	14.7909	13.4038	13.47	14.164	12.2216	11.997	9.60204	8.73211	12.9052	11.9972	9.0661	10.1663	10.5376	7.661	6.65775	9.89585	7.77166	2.4489	10.1103	6.24039	3.40708	6.78389	3.48561	2.12484	5.92184	1.44197	1.44109	9.68065
60.2267	45.2416	41.4016	41.4432	36.9329	35.9469	34.9656	29.6525	28.6731	28.3459	20.5517	17.5574	16.1619	17.0645	15.74	14.3636	13.9578	14.1746	11.364	13.0271	10.6215	11.5598	11.2551	13.0328	10.031	12.4847	9.18771	9.23118	10.4138	9.51939	10.5936	7.50334	8.68415	6.78001	7.09563	6.99362	5.5473	4.52432	5.84915	8.47314	-0.69693	5.90609	6.70694	5.55325	6.46665
64.8218	45.8961	35.5603	37.3071	38.8772	37.2421	33.9461	29.037	27.5411	26.6197	22.6323	16.4896	16.7378	17.0686	17.1765	13.7105	17.8109	16.2828	12.0945	13.1696	11.8819	10.9153	11.8203	10.2639	7.77312	12.31	11.407	9.83406	10.0371	10.2357	8.84296	6.39475	8.47766	9.20011	6.52125	10.9632	6.23506	7.95267	5.16997	4.21415	3.0777	6.45204	2.18708	2.18828	2.30488
63.8576	45.6768	40.5184	36.4437	35.2175	35.9785	32.8931	28.1491	29.8828	23.7149	20.2683	17.0703	15.1971	18.0275	15.2009	17.646	13.6597	13.0762	14.0258	9.27186	12.2094	11.3937	11.9891	11.1057	9.79905	9.33125	9.21559	11.152	10.3596	9.38637	8.08743	6.97775	10.17	10.9857	4.28477	7.87578	6.65553	4.7175	6.61555	5.30757	5.65093	4.30176	7.05618	8.21633	5.00974
62.4305	45.6576	40.3374	39.5659	37.6987	32.5518	34.6229	30.1502	26.8391	25.236	19.9974	18.0636	17.3019	17.4081	17.1428	15.289	15.911	12.5854	13.3047	12.9266	12.8489	12.3937	12.3521	11.5408	10.0325	8.96361	8.92967	10.4854	9.03279	10.5218	10.7878	9.61147	7.62627	6.58926	5.02682	8.99134	9.5608	6.72977	4.64513	5.92367	4.73774	5.27343	1.62174	9.35365	7.92675
61.824	44.4278	41.3179	38.3718	36.5433	36.9902	36.3976	29.2624	29.6183	26.4866	18.329	19.9623	16.4302	16.7194	15.7035	13.6536	16.5683	16.6423	13.212	14.6812	13.5539	14.152	9.37867	13.0508	7.1454	11.5303	11.0489	10.5103	10.373	11.0005	5.37014	7.55108	7.74062	7.83659	8.32191	8.04075	5.24627	4.71426	4.64336	6.12032	-0.63534	5.46189	4.40291	3.61414	3.65182
58.4701	42.3724	42.7025	34.4395	40.9626	34.8216	33.7843	28.1746	25.267	26.4739	21.6588	19.289	16.6649	16.2375	15.5944	12.6525	14.8315	12.8941	12.3907	13.9291	11.8836	11.927	10.9405	12.1932	9.75809	10.9288	12.3842	10.6966	9.41018	13.3734	7.45761	8.49624	7.33449	7.31773	7.8117	2.20375	7.38802	4.26528	5.15999	8.33285	4.07622	5.71948	8.9724	-0.25035	4.4759
60.7751	44.2325	43.58	36.0884	44.0973	31.8378	32.1292	29.419	27.4407	27.7488	21.4137	20.3105	18.121	16.0942	14.9073	16.0819	14.7909	13.0413	14.9411	14.7688	14.5816	12.6111	11.7222	12.6227	15.0615	11.0245	8.19489	9.83794	9.71847	7.6503	7.97351	9.14699	10.3499	8.65949	10.4097	9.83286	5.69637	5.02753	6.8091	7.462	11.5388	6.35356	1.57248	12.4906	5.90382
63.0404	46.2304	43.0996	42.3069	38.6877	34.476	32.3017	32.0535	27.9855	28.5327	21.2491	18.8409	19.9163	17.4079	15.399	16.3471	15.2573	12.5666	13.9133	14.2447	10.8198	13.5805	12.3062	12.2132	14.4264	12.3747	11.1162	11.7835	9.3469	8.957	8.10006	9.82291	6.54908	7.94653	8.20885	5.63903	7.04021	9.10768	7.59246	3.67613	7.19556	6.44107	11.449	10.7739	4.18693
63.6159	41.9761	37.4348	40.1861	35.1234	36.0859	36.0982	27.8957	29.4956	26.2611	22.2381	20.0596	16.243	17.3782	16.5887	16.4422	15.5139	15.8477	12.828	10.0889	14.5068	10.9155	9.6802	12.0841	11.9383	10.4649	10.1592	8.99366	9.10758	7.50507	9.18553	7.38326	7.60612	10.4769	6.64727	8.98759	5.49989	4.66355	5.82656	3.73141	-0.0129819	6.41253	6.0952	5.19535	6.62888
59.0736	46.8455	40.7649	39.4351	35.9453	34.866	33.7997	28.6795	25.9854	25.8722	20.8799	19.2596	15.6745	17.0096	17.0849	12.9616	11.8099	15.1693	12.9152	13.1734	11.6332	12.4444	13.3446	13.413	10.054	12.5226	12.3785	12.0707	10.1691	6.55195	10.3676	10.8656	7.62018	7.6145	8.2134	8.67404	5.56911	7.98826	6.85529	7.5622	4.91204	5.7638	3.26388	2.87753	4.27577
63.9325	43.5976	43.412	41.6121	40.643	35.6516	36.3811	29.8037	30.0648	27.2104	20.9776	19.5509	16.3444	16.0171	15.4006	14.6906	12.2153	15.1183	13.0998	12.453	11.9837	11.7092	9.97722	11.5956	9.4962	9.62531	9.43864	9.51652	9.70625	10.0412	7.73149	6.47803	8.71417	5.74615	11.4168	6.15923	8.94886	5.51114	7.01988	6.98937	6.42896	4.96796	4.33906	4.82634	5.81035
62.1546	47.6021	37.0172	37.6172	38.095	36.167	32.0731	30.3757	27.7357	26.9653	19.243	21.7905	18.1057	17.6663	16.6417	13.123	12.9972	16.4216	13.1135	15.9956	9.78312	12.2847	11.3536	11.4011	17.0085	9.5607	10.9161	10.8069	9.74876	10.8287	7.52802	8.10474	9.48431	8.82548	6.15681	5.01038	8.30625	9.7551	6.85994	5.55769	9.8921	7.09665	2.8497	6.37615	4.37916
58.7481	45.8118	40.7441	39.9981	36.1861	35.5052	33.8994	29.2802	27.7109	24.4135	22.1782	18.0598	17.1405	17.8938	15.093	16.3644	16.7624	15.5551	12.565	14.442	11.7994	13.5583	14.094	11.3667	11.6535	13.8239	9.30917	11.4348	10.8457	13.2758	6.7188	7.3184	8.18221	5.73896	7.79607	9.44392	6.457	6.56195	5.02347	6.13693	8.93537	4.75716	11.037	4.73916	3.2858
64.2585	47.1996	43.7029	39.8021	38.0972	35.2307	29.5636	29.5635	27.3754	27.629	16.8544	18.0577	15.9066	16.9685	15.8591	16.051	15.472	15.3372	14.0271	10.5279	11.5621	11.7722	11.6083	12.12	11.0626	9.39488	10.1795	8.63778	10.1093	12.4152	8.82406	8.42181	9.27954	7.46669	10.0259	6.66861	5.46526	7.19623	4.84492	7.3533	5.77217	5.35698	6.30853	7.78006	2.6369
60.4883	43.6644	41.0676	42.1493	36.0229	37.4212	32.2931	29.774	28.4676	25.5445	22.0512	16.5519	17.2461	18.1884	15.5093	15.2817	15.1672	15.1738	14.4913	12.1821	13.4816	14.8734	12.6078	11.6109	10.8476	10.9478	10.5289	8.75992	9.64709	8.32636	9.83934	9.63872	7.57954	8.27603	5.72011	4.3091	5.50549	3.67123	6.08587	4.18059	0.278319	7.24283	5.33278	4.26829	6.45816
60.8372	47.6959	43.2638	37.137	44.7791	35.1077	31.3205	30.1255	28.2997	29.2383	20.1952	15.0007	18.6404	17.4381	15.9622	16.3186	13.6302	10.1355	13.508	14.8763	13.4144	12.9801	12.97	12.5328	11.3945	9.33375	10.7336	9.84203	11.4834	9.75917	7.99011	7.15083	8.42723	8.80507	8.23182	4.94388	8.23687	3.64552	6.44502	11.063	7.24126	6.51528	4.05213	3.80274	8.08924
60.0874	44.6656	36.9422	35.5897	38.6813	37.0292	34.5932	30.7579	28.6999	29.7871	17.1539	19.5697	17.6957	16.0866	16.2229	16.6989	15.9982	15.0547	14.2193	13.4765	13.2459	11.7382	11.5259	11.5565	9.75035	8.51492	10.4351	9.31506	11.3658	10.9315	6.92538	6.43929	8.46938	8.56838	9.60959	6.11592	10.8289	4.44401	5.76565	5.90627	7.61134	6.22278	4.44378	5.61468	5.33435
62.5374	47.6776	40.8536	41.2193	34.7046	37.4227	34.3297	30.1919	28.3772	30.747	17.0973	18.1918	17.3356	16.6645	16.2926	12.7436	13.4965	13.237	13.1403	11.4746	12.3673	14.2304	12.2135	12.2679	11.8229	12.5634	11.1909	9.95742	10.0515	10.758	8.85093	8.15264	7.72903	7.81949	8.84901	9.76019	5.72707	7.55888	5.6614	6.29607	2.60614	4.98829	3.79327	6.84691	2.47013
65.6618	45.1515	45.3316	41.8179	39.5394	37.3754	34.0298	28.9221	27.9608	25.607	19.1887	19.3048	18.3588	16.2267	15.9116	15.947	14.0987	14.4442	13.6559	14.6774	14.7864	10.3127	12.235	11.8166	10.3965	13.3286	12.8168	10.9596	10.268	9.68953	10.2451	8.49284	10.9601	8.7224	4.65031	4.906	3.73613	8.63985	6.62651	3.80371	4.42361	4.88531	8.05051	-1.49466	6.44368
61.5699	46.2709	42.9652	39.1831	35.804	38.2717	34.6703	30.4578	28.5767	26.503	19.8202	17.5171	18.3266	18.15	16.5922	14.0601	14.843	13.4194	13.6922	12.8155	12.0489	12.8654	10.1927	10.9014	11.109	8.36503	11.4228	13.0126	10.3309	7.15419	10.3244	4.95816	9.6074	8.94257	8.8322	9.5419	5.97674	3.32928	6.90121	6.30127	3.91693	6.52182	2.10052	1.78308	4.05679
62.5902	48.7238	39.4336	38.1409	41.9143	36.1722	37.8026	29.1532	27.6942	28.6556	17.3917	17.8475	18.5692	17.6958	17.1518	14.9393	10.1714	13.1588	14.6392	13.2597	15.1033	13.6831	13.0277	12.6849	13.743	11.3279	9.18399	12.2194	10.5392	13.3966	8.41922	8.69109	8.12523	8.85273	8.52646	2.05933	5.92334	9.06511	6.08571	5.79424	2.64612	6.22223	2.27881	6.99407	5.4709
60.2004	46.1522	39.6524	39.9022	34.9225	35.6258	34.3192	30.559	27.8415	32.3806	18.8034	19.7584	15.2188	17.0742	15.9835	14.921	13.1421	9.7429	13.3559	13.0023	13.1213	10.7661	12.1944	11.1561	10.982	11.8238	11.7008	11.407	10.5246	10.703	9.80825	8.28956	7.32556	8.61655	6.68526	6.40259	6.2547	7.84392	6.31922	4.20345	5.65603	6.37916	4.24589	4.58059	7.31107
63.2193	44.5762	42.3039	38.3634	38.6657	36.6539	34.9553	28.8277	27.5732	25.0779	18.9314	16.2891	18.4658	16.4838	15.8178	16.0498	16.359	13.4472	12.4066	12.2446	10.9771	11.2187	12.8817	8.57077	13.2167	12.8178	8.72043	14.0792	11.3459	9.41862	6.42288	7.88318	8.04915	9.58629	6.34796	8.51882	5.87388	6.37071	6.29267	4.41075	5.93432	4.67162	6.33621	4.9041	6.48697
64.7009	45.6569	44.6543	39.7998	44.1009	37.1516	32.1798	28.4663	28.2198	25.5017	20.6081	18.91	16.6955	19.162	17.2428	14.0141	14.3815	16.3356	13.0756	13.2401	13.2003	12.268	10.7857	10.2018	11.5817	10.7457	13.0567	10.7067	10.294	7.97443	5.31333	10.9936	8.65512	11.3005	9.01542	10.8247	6.48259	7.2007	6.71483	4.31418	10.6612	5.91386	4.28609	6.79556	4.36523
62.6979	46.3622	40.8935	42.2361	37.9325	35.2086	34.8191	29.071	31.4436	25.0323	21.2607	19.0496	18.5801	16.6688	17.4475	16.5418	12.5929	13.984	13.8729	10.1015	12.346	11.1838	13.382	13.3891	12.8443	10.2027	12.6963	10.4658	9.66093	6.79844	10.3259	7.2741	8.47947	7.92048	8.86036	5.94317	6.4726	6.61258	5.35501	5.67247	3.88879	6.9439	11.4688	3.94969	3.08806
61.8314	47.4248	42.3232	37.2057	35.4459	37.2795	29.0262	29.5715	29.2599	24.8855	17.9866	19.729	18.6392	16.3712	17.1521	15.0922	12.061	14.8217	13.8223	13.673	11.9031	12.4593	11.8506	13.5638	10.0712	10.013	9.15028	9.15518	10.7202	8.20676	8.04798	7.60735	9.14415	11.9246	7.48395	7.85373	10.6996	7.46969	6.51113	8.62133	3.809	6.24917	6.56315	3.89895	1.82642
61.2388	44.1543	42.8978	42.0755	37.2754	35.8233	28.864	28.6411	29.606	27.2423	17.5825	18.2718	20.1711	14.9077	17.788	15.0021	11.7386	13.7748	14.1851	17.936	12.1493	12.8251	10.579	16.4715	12.252	10.7937	11.911	9.56023	11.5951	6.40124	7.83363	8.9071	5.01315	9.932	7.18855	7.19277	7.0886	8.0623	6.45534	7.43401	4.38233	5.51569	4.10531	4.49222	3.27493
62.8961	43.9184	36.3473	34.501	31.6074	38.354	31.9881	29.7455	29.4013	24.6617	14.7399	18.7871	18.8419	17.0885	17.5609	14.2882	9.62275	13.4312	13.2938	13.0571	8.17406	11.6336	10.6182	10.2877	8.32504	11.1124	9.79216	10.9994	10.5915	5.73194	7.58749	4.96912	7.70375	7.84937	6.43964	2.65544	8.06882	6.78603	5.77037	4.71246	6.41716	5.13123	4.76094	5.78264	4.28945
59.8484	44.6775	41.115	36.8124	32.4102	35.8918	29.0974	29.2653	27.5376	28.7685	19.3192	13.8112	19.926	16.6698	16.152	14.6289	14.0886	13.936	14.7566	12.0282	8.84576	11.7835	11.2397	11.4884	10.5673	9.63722	10.1583	9.29324	10.1606	12.2266	7.50137	7.16169	6.65879	6.5205	2.35845	6.30427	7.89325	2.45959	5.45813	7.0317	-2.01849	5.20607	4.34799	7.65914	6.51759
57.3952	43.9351	33.2705	36.699	33.9301	34.4204	30.6604	26.0418	26.8646	28.1167	16.4708	13.8183	19.4455	17.4778	16.4812	13.2455	11.3671	11.7748	14.3212	9.78449	7.24385	11.0314	10.5806	12.8426	7.49065	7.91688	6.03682	11.1816	10.1572	11.7475	8.54345	5.22661	6.3452	9.50176	7.93331	5.89199	7.70273	9.09757	5.90871	4.35744	2.37426	4.71047	5.30877	4.53898	4.17561
55.2493	42.5941	33.2926	36.5027	34.324	33.7816	22.8762	25.1095	28.3963	23.2471	16.0328	19.2658	17.4003	17.0209	14.7949	12.3041	12.0736	11.9202	13.2782	10.0603	10.0123	11.8896	8.83053	10.2458	7.6129	8.2068	9.64683	10.4628	10.579	9.77355	4.5487	5.39805	7.16994	7.93165	2.30643	2.91466	6.88657	7.56736	6.95807	6.33523	4.67646	3.1193	4.74168	7.00752	5.7294
58.7092	40.8016	33.9645	33.4126	32.078	36.8285	28.6896	23.3331	28.3365	24.577	15.382	13.013	14.9722	16.632	16.0169	12.466	10.8542	11.7232	13.9463	9.46404	8.80522	13.9838	11.4516	11.9142	9.7505	9.41655	9.87163	8.72062	9.90481	12.4172	4.37412	4.20981	9.20897	7.75359	3.63451	8.49373	7.77063	4.24775	6.80303	9.79445	0.786378	6.19596	-0.398635	4.7557	1.53638
53.7344	42.657	30.4292	36.1778	37.7032	32.1488	27.9672	24.5323	25.9143	24.8983	14.1348	12.3465	18.6901	14.9907	14.9471	9.91684	13.0586	11.5224	12.9721	11.7438	13.0973	12.5038	8.03146	7.66799	11.572	8.46687	7.92143	9.61703	10.2013	6.56588	4.18227	5.22832	8.89617	7.8733	4.00978	2.58849	6.83434	7.05209	6.46377	5.59605	2.12423	4.01117	3.20419	6.84947	4.56245
52.9478	41.1911	29.6322	35.7266	29.4918	31.0268	26.5855	20.9344	24.6669	20.2689	12.9765	12.6376	18.7249	14.1893	13.6946	9.58827	10.4187	10.6227	15.001	14.5293	10.8004	11.5288	6.51934	8.98535	10.5252	8.96586	6.81994	8.92039	10.5119	6.16789	4.02032	8.05034	5.52524	3.20952	4.77554	4.51602	7.48434	6.34975	6.49572	5.14656	5.73396	3.73021	-0.164339	4.7623	2.87513
51.393	40.1934	27.8098	32.9491	25.7698	33.3406	28.8171	19.6739	24.5904	20.0301	15.7089	12.8744	16.7419	15.1906	14.8526	13.1708	6.92694	10.2027	14.1766	9.9922	10.5869	11.432	8.65989	8.9316	8.38363	6.03172	5.81558	8.92524	10.8281	8.54454	6.92807	7.86368	5.09018	5.27119	5.66897	2.54633	4.78898	4.25477	6.73704	5.07705	2.42083	3.95834	0.119806	5.75981	1.97596
48.9657	39.7265	29.6116	35.0431	24.4746	31.9449	24.2079	20.2699	27.4765	18.9646	12.089	14.2591	17.8249	15.1264	12.4051	9.1766	8.80824	11.6004	13.2907	8.45461	6.51289	13.2033	10.1896	8.89185	7.50085	5.16614	5.37158	8.6593	9.76909	8.03259	3.91788	2.9424	5.94868	6.47584	0.790701	10.7662	5.84614	5.32658	6.32669	1.39318	4.05896	3.22363	0.324641	3.60924	4.37774
47.4026	37.2966	25.4209	28.3483	27.9124	28.6292	21.6385	20.3604	25.6591	21.6981	11.2193	11.6371	16.367	14.5799	12.6283	7.64555	10.3528	9.32338	14.6202	7.85278	7.79876	11.5447	7.77338	6.0654	7.65163	5.23616	5.31537	8.18225	9.50219	6.64323	2.56507	6.42289	5.2924	0.819659	0.19258	4.78679	5.84325	2.92785	7.27377	5.87309	2.93776	3.74443	0.604056	1.06456	1.62484
49.4236	38.9911	30.5048	32.6432	24.3209	28.9264	25.623	19.7795	21.6623	22.2407	9.62276	11.0499	12.2545	14.6338	12.445	11.0902	7.47674	8.61414	13.3322	10.2029	6.80792	11.6342	6.89576	8.57406	5.93605	3.51504	5.50461	9.4326	9.14596	6.21094	2.14741	5.59627	5.9618	3.62714	2.65115	4.46804	4.67425	1.58847	4.51203	4.4133	5.10607	2.33072	-0.329095	0.425353	4.31676
46.6405	35.4517	26.6312	30.1663	25.0715	31.916	24.668	17.6992	22.3431	18.4299	11.3609	7.86433	13.3883	14.1791	13.6053	6.68619	11.0568	9.30789	14.0402	7.31139	9.25253	11.9014	8.27418	8.05228	6.79474	5.32772	5.88263	8.68109	8.63818	2.12251	1.70837	3.77731	1.85769	4.18278	4.02078	1.7477	6.80065	4.78218	6.59969	4.98771	1.84277	3.53433	0.603747	6.10702	0.936526
46.7136	37.0233	24.5293	30.8892	23.0143	28.6842	18.1817	17.8344	21.8492	15.9982	8.29636	8.17963	13.8081	12.4685	12.1382	10.1	8.48376	7.43098	12.051	8.75141	7.08602	12.4183	5.61065	8.16415	4.38829	0.966921	5.68766	5.76964	8.58969	6.15505	2.32391	5.50289	3.34299	2.80537	4.02299	6.70572	4.45874	4.19229	4.87615	6.25522	-0.45171	3.46853	0.744268	3.62482	2.20823
45.5625	35.2427	24.4432	30.705	23.2671	27.0466	20.646	17.6204	21.3801	17.0518	9.71354	7.79964	14.7145	13.8935	12.197	6.7855	8.31264	8.92608	14.1902	7.61789	11.0304	11.0203	7.83243	8.71801	4.01452	3.96807	6.26739	9.56566	10.0123	4.36583	-0.291726	4.57318	4.55553	4.60723	3.29192	4.46464	6.92101	1.76886	5.31713	5.84446	4.99838	3.06503	2.71289	10.8262	3.36223
41.9134	33.2118	21.4142	28.0574	23.8182	24.0879	21.7337	17.5463	20.0327	19.7425	6.3523	8.15707	13.8257	11.7782	11.7311	5.9268	4.76654	7.27775	12.9526	6.95523	9.33512	9.64724	7.14705	8.29646	5.59812	3.76073	7.79895	7.57007	9.36776	4.40516	6.08153	5.3004	5.0723	6.4136	-0.838908	8.77425	6.66408	2.91479	5.30672	3.80401	2.00436	2.10293	5.07461	3.75851	3.55668
41.2358	31.2184	25.538	23.1794	21.7334	27.9165	19.6109	16.5997	20.841	16.1508	9.45731	7.40714	14.3551	11.9721	10.2269	8.72975	5.95856	6.20585	14.0247	5.87824	7.21742	7.74223	6.94489	9.6297	4.63829	2.80714	5.81292	7.07314	8.14235	4.86727	2.69776	5.54977	6.30332	5.54964	0.461339	3.07264	5.95541	2.69223	5.72245	5.29382	2.76992	1.63873	6.60318	-0.550222	-0.893808
38.9646	33.0185	20.4637	25.5583	22.8515	25.6759	20.2585	13.5698	21.6649	16.787	11.2327	7.74495	15.0321	10.6464	10.7952	6.42829	5.8394	7.94852	13.3515	10.2249	6.23433	8.38001	6.40487	6.93945	5.59151	5.97478	7.95456	5.05619	8.17334	5.46389	2.99605	4.05345	6.39769	6.68971	1.68219	3.36866	7.75169	4.25903	5.2513	4.8776	-4.04719	2.93928	5.01162	4.69129	1.66695
40.9212	32.0039	21.9154	24.2455	21.7364	26.683	20.8845	15.7043	18.9253	16.8207	9.79066	5.69454	12.5911	13.0041	9.81652	4.98514	7.29156	5.7454	12.1689	6.01517	7.45898	6.18137	4.5334	6.39075	4.93142	3.52523	4.17621	8.15285	7.85706	7.23145	-0.0910867	3.59022	5.08863	2.02823	-0.223188	3.2555	6.36154	3.77049	5.21671	4.31541	-1.26985	1.90839	4.80079	1.0446	3.0103
35.0237	28.7378	18.3122	27.1039	20.7832	26.6706	15.9242	14.5811	21.0778	16.5884	6.94855	6.64328	13.2868	11.8679	11.3551	5.50929	7.92704	6.83054	13.1154	3.54298	8.38945	10.3421	7.5382	8.24956	5.03221	0.796106	7.33064	8.12531	8.01445	5.55901	-0.657378	4.08827	2.99938	7.09725	4.63022	1.95932	6.7719	4.95877	4.95684	4.33664	-2.95672	2.17565	6.90582	2.09175	-1.3549
36.5491	28.3013	16.7775	24.6811	21.6636	24.8831	15.8495	14.9968	19.974	18.9432	11.252	4.3692	12.5817	10.9317	10.1463	11.3153	5.89589	6.35201	11.207	2.70227	8.71957	10.4647	6.79153	8.56468	5.09348	6.61969	6.00522	7.69717	8.20913	3.58933	0.464436	2.63146	7.1964	6.37089	4.94275	2.40238	8.81122	1.84475	6.67231	4.90306	1.3063	1.74204	7.48914	1.09111	-0.390702
36.5471	28.1268	20.1706	23.7929	17.0622	19.2901	17.4368	13.1377	20.3263	14.8789	10.2214	4.64586	12.6118	11.5425	8.65781	6.29512	6.31863	2.85212	11.2284	7.4167	4.57716	9.39453	5.01962	6.99901	5.35353	7.32795	3.33172	7.03842	7.94013	1.70566	0.199511	4.08703	5.00101	4.9027	1.39832	1.29393	6.26504	5.17118	5.28775	5.7478	3.80227	1.94865	5.29538	1.59234	-0.220836
36.3921	28.3822	14.6831	25.1174	15.8787	22.9997	15.3781	12.5861	18.0677	17.8031	7.72737	5.6262	13.107	12.8696	7.78299	6.4841	6.65426	6.26536	11.0704	6.81676	6.15318	8.21754	5.60076	6.6114	5.15083	3.97824	4.70487	6.41689	8.30921	4.36924	2.40382	5.03268	4.86093	7.80221	0.606584	4.92326	6.35226	3.64266	5.13819	0.372267	1.282	2.30092	1.40422	-1.49466	2.92667
35.1928	29.0022	17.4692	22.264	15.6873	20.3641	19.3697	13.6043	17.188	15.6725	9.01708	5.77555	12.0738	10.9438	9.07052	2.5222	4.98148	6.47013	11.881	9.00875	4.10378	6.83513	6.85405	7.57003	5.28991	2.83864	5.56524	6.97793	7.95399	2.92786	4.08817	4.28007	5.61614	6.35266	0.416644	1.56339	4.48167	5.96883	5.07536	5.25755	-0.243469	2.16345	7.00376	-0.599997	1.80627
33.9974	27.2349	15.4298	22.8658	18.0625	20.5316	13.5189	12.6083	19.9083	11.7152	6.94116	3.58225	11.4862	10.4255	9.89818	5.06991	4.5064	6.41578	11.9712	4.09548	8.72799	8.98779	4.33906	8.72881	1.09897	1.02335	6.37333	5.67671	6.98491	2.49489	0.575956	3.53292	3.33579	3.02781	-2.85671	3.94649	3.96973	2.0081	4.7452	4.52322	1.60488	2.84437	1.73198	0.565031	0.907626
31.7909	24.3426	17.4302	19.7477	14.0736	19.3105	15.3081	10.837	20.0142	16.1381	7.96054	5.13369	11.8656	10.6646	8.76977	6.31523	6.69937	4.90478	11.1426	4.37897	4.6216	6.14815	3.54129	7.34073	5.68709	2.17991	4.65307	7.13668	7.62034	3.51119	1.02073	3.14364	1.5995	6.54238	1.91084	3.29037	4.41166	1.07109	4.6237	5.71032	3.55516	3.66362	-2.58113	-2.82038	1.44746
29.9855	26.0154	12.5436	19.9402	12.4562	20.9582	15.6327	12.9488	17.3481	12.4905	6.01784	3.9445	8.33491	10.1326	10.0199	2.7269	5.57358	4.38119	9.29793	4.90904	5.04663	8.15351	6.49507	5.80486	2.49984	3.09553	3.74434	3.90487	7.01053	6.25112	0.940064	3.13061	4.58648	5.89844	5.02584	-1.04713	2.94525	1.48953	4.87021	5.53244	5.38833	0.338783	2.7011	0.628115	0.989628
32.6778	23.6039	14.653	18.4216	14.9432	22.0585	14.4109	11.0973	16.9838	12.4247	7.9953	7.89591	9.84651	9.83939	8.98043	4.23814	5.26828	7.86451	10.6506	7.70975	7.19336	6.22496	3.82981	5.98386	3.75487	5.68968	2.83487	6.00074	7.59149	6.28133	2.10813	1.35037	4.42112	5.16628	-0.908015	2.26206	4.10683	3.11993	4.71319	7.33685	5.97055	1.04586	0.169913	-1.97212	5.34476
28.5395	21.379	10.3558	14.8516	13.2768	22.0168	9.35343	11.7376	16.1334	11.2892	5.93676	2.21328	9.69334	9.56368	7.72411	3.61675	2.25163	3.55582	9.85413	5.67317	5.22906	7.40958	4.68799	5.57041	4.03983	1.59977	0.74407	6.81297	6.5578	5.09447	2.10987	2.72941	5.36593	9.47946	0.503554	3.7332	8.321	2.70167	5.44348	5.62935	3.49857	1.06631	6.66895	2.05616	-0.117011
28.5726	24.4444	16.7677	17.8655	13.9854	18.1168	12.8485	9.36308	18.8817	10.3772	4.79868	2.63646	8.62043	8.67657	9.09701	7.2846	6.54388	2.61132	10.3928	3.04866	1.79616	7.89297	3.51844	6.92211	4.66412	1.72829	3.7008	2.20215	6.47966	0.901365	-0.885951	1.91938	3.65618	2.75393	3.92474	1.87143	2.70343	3.92403	3.94112	4.00259	6.85467	1.26058	1.7097	1.85711	0.783379
29.7599	22.0896	16.0063	18.3069	12.2367	18.9373	12.1009	9.60223	15.2529	8.62035	7.24728	2.82571	7.65192	10.0743	7.63138	3.40921	2.56842	2.57624	11.5324	2.36739	8.00067	6.27095	2.84944	4.30661	3.715	1.65168	2.33133	6.45227	6.74244	2.22491	-0.14544	1.48872	4.94903	-1.56055	0.746083	2.42882	2.6356	2.45582	3.3435	1.76549	5.03443	1.45985	4.56559	-2.86744	4.48335
29.2052	23.8998	14.2383	20.5915	13.1081	18.046	13.2588	11.2497	18.0709	11.4738	5.91901	4.7964	9.74665	9.14432	7.53287	5.51709	2.60304	2.53682	9.63756	2.26657	3.08908	7.84711	3.89883	2.23654	0.832401	2.23865	2.11233	4.21415	6.0902	3.17324	1.90886	1.0274	3.73382	3.08519	-0.0422843	0.874648	5.50832	4.31014	4.36869	4.53566	0.466784	2.67211	-2.95847	2.44795	2.34235
27.8196	18.8361	10.3271	14.7956	12.3746	15.6854	10.1516	8.53293	14.5207	12.0871	6.05114	2.67148	8.76612	9.05949	7.42342	3.41627	5.00864	2.56964	9.50477	3.76999	5.35731	6.88941	6.0208	3.35298	2.35611	5.36469	2.2282	6.57116	5.81696	6.09739	2.9598	4.83566	3.71655	4.48804	-2.26077	2.82315	4.36895	0.410164	4.22531	4.78638	-2.88368	0.441364	3.22487	4.3538	0.603897
25.4226	19.8606	13.0715	17.7927	11.6172	18.1769	11.3329	10.0591	13.2472	8.45704	2.97369	2.63372	7.6043	8.43622	6.40795	4.886	1.82216	1.09264	10.6804	5.6134	7.17848	6.81667	2.1676	5.15589	5.07854	5.99821	4.80663	4.82947	6.05841	3.89075	2.62771	1.5169	0.962073	3.6694	2.75565	4.25891	3.08371	3.18164	3.65087	3.36915	-1.16668	0.0866622	1.14096	-1.26376	2.92511
26.0807	20.4557	10.4769	14.5927	13.8956	17.1389	12.3658	9.50563	14.9386	9.54013	2.10295	-1.51783	10.2092	9.09569	6.86174	5.17587	2.16116	4.03442	9.23182	1.70122	1.85507	10.6685	3.66728	4.64655	3.1455	1.80045	1.45153	6.7767	5.18954	3.67237	-0.382952	3.29103	3.38362	2.67739	4.68808	1.24759	1.43596	2.23657	4.23379	6.72797	0.544062	1.665	2.7933	0.821033	4.86866
23.8689	18.252	9.93901	11.5045	9.89542	14.5517	9.78684	8.55392	16.117	10.2029	5.36897	2.9146	7.99925	7.5626	5.46461	2.65542	2.34446	2.04205	9.27868	-0.164559	0.461226	9.33073	2.50415	2.00803	3.74479	-0.0616305	3.382	4.97897	6.22414	3.09619	6.37893	3.8172	2.91085	4.24791	2.20126	1.13183	4.11623	4.67787	3.09659	2.32838	-1.07835	1.26844	2.22579	3.23509	-0.819815
25.812	19.7723	13.1704	13.8742	12.5498	17.2235	9.35876	8.28929	14.962	12.8927	5.86207	2.07571	7.87247	9.18673	7.26734	5.11293	5.81762	4.34811	9.68187	3.43744	4.35304	7.42763	1.65261	6.16496	6.00263	3.41654	1.38975	6.94226	6.13875	0.616994	2.59011	3.62539	1.73919	5.72686	0.479491	2.67884	5.39783	3.18407	4.18124	3.68954	0.128522	2.74056	2.95704	3.74592	-1.07244
26.9422	19.9321	10.8454	17.2953	9.01945	18.7229	11.127	7.09973	14.3242	5.27256	3.80962	3.06754	8.73046	8.24612	7.51971	2.8419	4.14946	2.50115	8.73041	7.47673	3.54973	5.80024	4.79087	3.8502	2.45844	2.40202	2.58033	3.10489	5.77898	1.67782	1.29124	1.01669	5.41795	5.02997	0.89116	-0.100751	3.09222	9.45677	4.30824	6.59439	0.862724	1.90422	1.75533	2.5618	-1.49124
22.5674	15.9405	9.4201	14.2722	10.1393	16.3534	9.83479	7.78001	14.6477	7.39644	4.77526	2.76307	7.89264	7.73085	6.98287	2.68938	3.7398	1.90655	7.48524	2.52713	1.09136	5.05664	4.28457	2.79794	4.77823	2.50553	1.88703	4.5962	5.35285	2.14484	-0.0114971	0.411854	3.0775	2.93344	1.5118	4.56073	6.38624	2.53606	4.13404	2.94571	3.90541	0.511212	0.0152645	-0.00918457	2.83932
23.4161	16.6877	11.2837	14.0957	10.5838	19.6658	12.0106	8.49965	12.7328	6.99828	4.32936	0.0556837	10.4785	6.56618	5.18805	4.87251	3.47261	2.08361	7.39886	1.93535	4.33482	5.33942	1.59341	2.50033	5.05564	4.53605	1.67606	4.91544	5.47515	2.84764	3.58272	1.94365	2.23306	1.57871	0.242143	0.708982	5.44824	3.61447	4.24106	6.31162	8.93291	1.02476	4.07028	-1.87041	-1.53202
21.1846	16.5714	9.89	13.9727	5.89334	16.8529	9.66357	8.04416	12.1975	12.2947	3.64466	1.51481	8.76843	6.31266	7.44121	2.47839	2.31826	3.67034	8.80721	2.55754	2.43387	6.16979	2.9885	3.48926	4.08029	2.18267	2.42775	4.81384	5.01513	-0.946462	3.31338	0.956133	2.97958	4.09574	0.961415	3.09706	3.66046	1.48361	3.43605	2.63129	6.51248	2.44578	-2.07435	4.86371	1.65259
23.3799	18.2464	8.37627	17.3243	8.52126	18.0618	13.2364	7.23262	11.872	9.29647	1.95569	2.2974	5.60199	7.15935	5.36829	3.69358	2.71321	2.65608	9.42738	1.6341	4.34915	5.78809	3.92739	0.403699	4.09403	0.489661	3.37239	5.07837	4.51411	0.112791	2.75161	1.57215	5.44561	2.30049	-1.2494	0.54779	6.99657	3.79666	3.55409	2.99463	-0.232243	0.137068	-0.405186	-1.06762	0.503662
18.8819	17.5615	10.9823	15.6758	10.6041	16.0885	8.86011	6.6714	12.8975	6.12662	2.39151	3.58332	7.60066	7.59923	6.12213	3.4964	2.65129	0.844811	7.88037	0.47291	3.26678	4.03698	4.86619	3.17636	2.46937	2.89164	3.79837	4.08017	4.59798	-0.130396	-1.91155e-06	1.55621	2.8412	4.46773	0.0548077	0.348555	5.79338	2.3526	6.23222	4.79737	3.94871	-0.226238	0.840556	-4.32007	4.53522
21.827	17.055	8.78054	11.8458	9.94519	15.4188	7.88525	8.94212	13.1002	10.0259	5.10621	3.19142	10.2617	6.82751	6.29267	1.15282	4.37943	1.43391	8.51777	1.58816	4.13595	6.36925	3.20114	2.86105	4.07278	2.95148	1.6929	2.85586	4.33415	4.23805	3.00114	-0.0489529	3.46005	3.21682	1.85372	5.24263	1.79477	2.27881	4.90035	2.35458	-0.270098	0.900166	1.78381	1.30678	0.0324106
19.8623	14.0181	8.90682	12.6761	10.8835	17.2761	9.34023	7.0547	12.8567	5.85663	2.11889	-0.802276	8.76905	7.38134	4.77378	1.68993	3.54956	1.84696	8.89181	2.04756	5.51834	9.61459	1.67369	2.44436	4.72679	0.763454	1.4019	5.82012	4.73922	-0.0578277	1.26541	2.02901	3.48957	3.04862	3.65197	0.951871	3.86041	4.99801	3.71758	2.95249	3.53072	0.197758	3.59957	-0.707656	-0.82076
21.3982	13.032	5.34712	12.7495	10.572	18.7069	7.1402	4.59542	13.4576	11.5795	2.44997	1.02529	7.45691	8.71337	5.9562	2.61989	0.666384	0.987976	6.38493	1.54703	3.35503	5.46211	3.30788	3.44714	0.929233	-0.316517	2.63404	4.32118	4.96638	3.54072	0.544318	2.38515	3.76618	6.9415	0.0483554	0.263932	2.56197	1.83463	3.69452	2.93583	-2.751	2.00568	1.66675	-3.29916	3.02107
19.7783	13.6816	4.83584	13.1671	13.0418	14.4488	6.30658	5.4829	12.5688	10.909	4.2714	2.1066	8.55243	6.55738	7.27742	1.22349	2.648	2.27608	7.82455	-0.088898	7.14843	5.2644	2.45197	2.81738	1.33324	-0.569568	4.34388	5.68428	3.73149	3.45194	2.3604	1.99921	2.15708	-0.796354	-3.04213	0.994084	0.395079	0.742052	3.43749	0.964878	1.99048	-0.673512	2.27858	0.957443	1.4089
16.0032	14.8823	11.2388	13.0275	6.39968	14.8532	5.91024	4.38012	12.01	7.327	4.47156	2.16182	7.8507	6.50685	5.33746	0.772274	5.50739	-0.954898	7.75752	0.869845	2.13957	5.14051	0.80725	3.72741	-0.0203329	2.89522	-1.98082	5.35633	3.15379	-1.54042	-0.25946	0.0489867	2.54344	2.65888	-1.61428	6.46931	5.95652	3.60453	3.03676	6.66194	-0.026346	0.849488	0.776463	-0.247692	1.92572
18.8927	14.0679	8.75634	13.8012	10.2293	15.1166	6.44688	6.48839	11.5159	6.69496	2.09594	2.94251	6.31579	6.20068	4.89143	0.0147603	5.17118	0.858808	5.57762	1.24184	2.13725	6.63872	2.5059	5.19569	2.69027	4.01435	1.65783	2.95649	5.10008	1.9078	1.25191	2.2014	4.84219	2.46379	-0.473533	2.4932	2.32523	1.20846	4.56162	3.41757	1.50873	-1.12005	0.168528	3.19545	1.62297
19.8154	18.3324	7.5747	8.80783	4.11194	13.8326	6.0683	5.09022	10.2256	7.69432	4.78159	5.11972	8.08994	4.94265	6.26666	4.94885	0.506186	2.25548	7.37324	2.15352	4.96586	4.75798	2.12898	0.673363	3.41906	1.8327	-0.0189043	4.34524	4.19868	3.30183	3.26829	1.34118	4.3056	1.82117	4.65956	1.54064	1.44773	3.81381	4.39685	0.495409	0.83225	0.807891	-2.43137	0.0395959	4.061
20.3708	15.2163	8.13333	9.49244	7.55225	13.0508	9.6912	6.94552	11.4378	5.13634	4.79361	1.86474	5.80807	6.06031	5.78307	4.22145	1.81044	0.563811	8.20801	-0.554592	3.32342	3.42085	2.05882	2.71279	3.12713	2.98257	2.70094	7.06118	4.22882	0.802442	-0.530577	-1.25302	3.29046	2.4086	1.36844	0.967409	2.20836	1.95037	4.63465	3.36764	6.24021	1.24849	1.44842	0.49503	3.81023
15.6886	12.8491	7.50879	10.0652	5.93927	14.1067	8.20042	4.11384	9.23351	4.28182	2.20945	0.197837	5.93136	5.15697	5.94623	0.909698	2.05317	0.609998	7.09355	1.96764	1.10669	4.63396	1.11628	5.86099	-1.15164	2.00077	1.72555	2.76238	3.48341	-0.12512	3.08418	1.68279	1.66082	3.08094	2.54225	6.78135	1.56805	1.65244	4.01361	3.40542	-2.24295	1.55327	-1.26368	-2.19171	1.22153
18.1857	13.1304	5.80411	12.0154	6.75798	13.5336	9.06187	6.1601	11.5276	5.76816	0.20333	-1.28659	4.01909	5.61759	4.63109	1.77395	0.176537	0.239541	6.33988	2.44523	8.16383	3.96146	0.120508	4.38708	0.904759	5.23313	-0.0052811	4.40152	4.33877	-1.21035	-1.69562	0.417312	5.98981	0.192243	-1.15433	-2.04893	5.20854	-0.80184	2.9048	3.85845	-1.45949	0.941672	1.69118	-0.618464	-1.26195
17.083	11.2246	9.4099	7.19203	8.09254	12.6905	2.76214	2.45111	8.57737	1.2808	-0.358804	-0.153089	6.07714	6.56865	5.27984	1.02406	3.12964	-1.46072	6.20344	0.656657	4.04375	3.68491	2.31861	0.773735	2.14103	3.4618	1.37141	5.61413	4.77737	5.68483	-0.524269	-0.322851	3.42922	5.74837	-0.0165179	1.268	1.28751	5.35553	4.39669	2.91237	-6.98613	0.43213	-0.274399	-0.671167	-0.298024
15.2415	12.8744	7.28841	11.3642	5.85154	14.9432	5.52894	5.53526	8.56309	6.25482	0.922577	-0.0687022	6.49001	6.17741	3.99645	-0.765616	5.76531	-0.0711636	6.84861	0.219064	3.37371	5.28304	2.72877	4.45836	0.369229	-0.409249	2.00415	4.30585	3.98213	3.0078	1.99696	-1.68487	0.738155	7.16952	-1.23124	3.08215	2.93582	1.32946	1.83933	1.47773	-1.20636	-0.214039	4.38604	2.7361	-0.41778
16.0245	11.9323	6.06759	10.8709	6.62773	13.0778	6.45881	5.12417	10.5299	8.53213	2.6906	0.635201	5.30441	5.7273	5.42103	3.81005	2.79424	0.557047	6.31982	-1.33769	3.21166	2.00533	3.82651	2.46006	1.76944	2.42873	1.13849	4.05307	4.04481	4.0758	-1.15192	0.376436	3.25646	0.427731	0.0292644	1.71598	3.69948	0.998932	5.45546	4.29253	5.87382	0.528128	-0.176477	1.04293	0.676654
14.577	9.349	4.9471	7.09228	4.73236	12.2995	8.96769	3.59645	9.52833	1.70514	2.7514	1.19092	6.2215	3.00127	5.50748	0.663785	3.96241	-1.82755	5.3964	2.12834	4.8255	4.95496	0.380762	2.46802	0.842122	2.07707	0.488076	0.254934	3.04397	-0.124917	-1.23536	0.0498532	-1.15714	0.95023	-0.122843	3.11798	5.33736	2.64737	2.85304	0.300162	-0.272051	-0.170889	0.874182	2.10634	-0.0648711
10.8342	8.00729	6.40399	9.33359	5.05585	10.6668	5.08084	4.04311	7.31094	2.23374	-0.888976	1.67488	7.06208	4.10865	4.01714	0.448442	3.11973	-1.8646	8.01354	-0.732857	0.250165	6.45222	2.78842	1.07135	2.45294	0.891812	0.360765	5.09856	3.09952	3.67087	0.626476	1.56508	2.7582	1.28213	-2.92006	3.90397	2.54362	-0.106098	3.51611	0.395854	-0.17693	0.927728	1.19757	-2.24828	-0.123086
17.3469	11.1312	7.00167	8.2305	4.03695	12.2552	5.98856	5.09145	9.94961	5.26167	1.92077	0.54762	4.5977	5.40427	2.17678	2.9947	1.08705	0.865877	7.15054	-0.521655	1.95413	3.48034	0.112401	2.03069	0.664434	2.20342	2.6322	4.75648	3.91581	-0.495761	-0.709107	0.471387	2.0047	0.963885	2.30503	-0.412308	2.60047	3.47797	3.95236	2.65056	-0.375607	0.195502	0.0562297	3.53119	-0.841618
15.0119	12.4307	6.57636	8.63799	4.39841	14.8276	6.47773	3.31611	9.53194	3.12385	2.8307	1.17888	5.11348	5.24041	3.18011	0.0591782	-2.15171	0.344656	7.27152	1.82151	0.0312232	3.45746	1.62487	0.62186	-0.240537	0.492345	-0.992148	2.97536	2.93445	-1.00081	1.68028	0.935627	4.22274	1.87512	-1.13695	1.98384	4.8349	4.65499	2.73174	3.00619	5.06106	2.13483	-0.0241468	-2.19485	3.07141
15.5679	11.051	8.00187	9.338	2.49754	11.2543	5.80684	4.17251	8.83139	4.22302	0.266807	-3.0774	6.58354	5.13617	2.83876	1.17232	4.33603	-0.28007	5.57015	-1.66178	4.79343	2.53952	1.96055	2.73248	3.24839	1.95827	-1.53164	5.45213	4.68842	0.0436938	-0.286216	-0.562655	1.75878	1.28791	1.97222	3.0093	2.69153	0.695094	3.2378	3.42427	3.43886	0.522116	0.431362	2.66532	1.13816
15.0598	9.66982	2.97521	7.39951	5.73901	10.513	4.74507	4.1366	7.54999	4.65245	2.29008	3.32222	4.58404	5.45014	4.90538	1.81254	2.05873	-4.11412	5.64766	1.74718	1.9532	2.08855	2.03463	2.29989	-1.02176	2.28148	-1.15411	2.02521	4.54729	5.27759	-1.73913	-1.32756	2.04255	0.620784	4.23985	1.36216	2.12445	0.278004	2.75324	6.24788	-5.14596	0.262804	-1.49807	2.0494	7.38811
11.0959	9.46289	6.86212	7.70531	4.92775	7.79191	6.62382	4.08876	7.59541	3.16336	-1.19191	0.133651	4.18316	5.80838	2.40643	0.514242	3.94441	-2.81946	6.99972	2.30356	4.51885	3.7957	2.01829	4.42883	1.37153	2.29484	2.07078	1.20736	2.96736	2.65934	-1.04736	2.83432	2.88502	-1.65436	-0.0423585	0.558095	4.33671	2.73409	2.15329	5.03272	-2.56806	0.0346439	1.10877	-5.73397	3.41931
12.3629	9.37688	6.7518	6.40179	5.91916	8.00154	8.88797	4.85092	8.9487	8.08809	1.71938	0.567387	3.72249	4.64782	4.39975	0.255089	0.981139	-0.203279	6.52768	-1.70163	4.3074	1.63439	0.234847	-0.732334	-1.34412	2.97123	1.61579	2.47338	2.63367	1.38596	0.661632	-0.115567	3.18714	-0.619897	-0.726084	3.65855	3.20016	0.396742	4.00164	2.09987	1.61895	1.20071	2.59484	-3.64904	-0.499029
13.2069	11.3265	4.86735	6.31665	2.75029	11.1264	3.36065	3.24908	8.68612	2.56491	0.895412	-2.67925	5.62675	4.90856	3.18074	0.207282	1.37474	0.16861	7.37214	-0.46545	5.79827	2.37808	1.44498	2.53986	-1.63648	-0.333449	0.374159	3.14914	3.46958	1.86554	0.827234	-0.059388	1.87006	-1.08978	2.29433	1.76221	1.6248	1.7308	4.23052	1.59529	-1.93597	0.798235	0.816107	-0.399836	0.419576
12.5344	10.8898	4.45145	7.82103	5.33951	9.48731	2.61903	2.88272	6.69592	5.56348	0.635199	4.29681	7.24896	4.40215	3.60152	3.74063	2.72136	-1.52812	5.18479	-0.643417	4.30407	4.95348	1.19752	0.573202	0.554272	1.84501	-1.47927	4.77312	3.43888	-0.39567	-1.1539	-0.654318	1.27644	1.09051	5.05219	0.378229	3.50057	1.81313	3.02249	4.04753	2.13187	0.946098	1.76724	0.503426	1.10792
11.0012	10.2414	7.54488	6.19575	1.70811	9.75023	4.99045	1.69884	9.37101	7.09371	2.8014	0.697484	6.98394	5.1585	2.1784	1.25714	2.11681	-2.17173	6.21269	2.35612	3.54313	3.5871	-1.35944	0.541875	-1.12148	3.20925	0.804714	3.69342	3.2459	1.59673	2.4389	1.5329	2.85881	2.80746	0.884983	-0.0282551	3.41524	5.26894	3.01187	-0.345875	-3.87365	1.80485	6.10575	-2.44407	-3.24419
9.98378	9.80621	3.58457	5.89246	5.77633	8.02213	2.73863	2.83687	8.90394	5.74367	-0.65517	1.62642	7.30829	4.88682	3.11899	1.57906	1.28745	-0.0434663	6.27415	0.747778	3.33486	2.26847	2.69947	1.95539	0.40455	2.68359	1.74046	4.56977	3.89811	2.71193	1.64284	-0.140861	2.63947	8.46684	-0.909764	-4.00518	0.654287	0.533294	2.91214	0.48362	2.24461	0.605294	5.37364	2.04053	2.56813
9.75743	8.11895	1.90596	6.69833	2.35575	7.00267	1.03663	2.79986	4.52509	-0.641455	0.264654	-0.571235	4.71397	3.08883	2.78156	0.365139	1.16306	-2.56613	6.96267	2.64573	0.524258	3.73688	1.78002	0.676747	1.872	-0.662369	-2.34701	2.81352	3.88984	0.170618	-1.10256	-0.677861	1.65412	-1.35236	-2.02438	-2.37137	3.22543	-0.0259267	4.64825	2.68015	6.49252	0.532541	1.51883	-2.67975	-3.42566
10.3467	10.5735	2.44321	5.67961	3.76166	10.0989	5.73712	1.94005	6.80327	3.75596	3.60211	0.42908	3.96917	3.01218	2.87293	2.77117	1.38807	-1.806	6.90217	1.8892	2.16924	3.20744	-0.0109686	2.90618	-0.239487	-0.394398	0.782536	1.38285	2.74805	3.56658	-1.91901	2.2762	3.05548	-1.78448	-2.25453	2.08342	-0.366783	2.43311	3.78503	1.05902	-1.88651	2.32116	-1.63369	-1.5813	4.14318

## Sheet: Fig. 3c, Pitch, Not activated
cell_001	cell_002	cell_003	cell_004	cell_005	cell_006	cell_007	cell_008	cell_009	cell_010	cell_011	cell_012	cell_013	cell_014	cell_015	cell_016	cell_017	cell_018	cell_019	cell_020	cell_021	cell_022	cell_023	cell_024	cell_025	cell_026	cell_027	cell_028	cell_029	cell_030	cell_031	cell_032	cell_033	cell_034	cell_035	cell_036	cell_037	cell_038
-2.53669	-1.19059	-1.23062	-1.2485	-1.32902	-1.03812	0.980334	-1.51676	-1.14998	-0.320547	-0.366844	-0.70419	0.544682	-1.27893	-1.3436	-0.986209	-0.91026	-2.06772	-3.47115	0.562688	-2.37299	-0.924746	0.351184	-0.407948	-0.68287	-1.71228	0.243377	0.339058	-1.00411	-0.616221	-1.19604	-2.25055	-1.8254	-1.24749	-2.0706	-1.24248	-1.03129	-3.00321
-0.205305	0.953837	-0.647516	0.118771	-1.65357	-0.945934	3.46476	-0.298949	-3.67969	-1.2422	0.561163	-2.00776	0.664028	-1.23328	1.09823	-2.15309	-0.561714	1.88481	-6.91811	-3.13599	3.53708	0.174126	-1.23991	1.89486	-1.6329	-2.05633	-0.437771	-2.36162	0.193494	-2.57262	-3.25038	1.12338	-0.468188	-0.0511504	-0.832374	-0.578642	-0.480659	2.13784
-1.35309	0.813676	-1.16752	0.195074	2.08667	-1.14068	-4.87502	1.04062	1.76557	-0.959696	0.79712	-0.687777	1.23834	1.27408	1.11628	-1.1198	-1.23018	-1.19084	-3.41622	2.37185	-1.20106	2.23781	-2.12034	-2.78402	1.95409	1.85906	1.31407	-2.09757	1.8984	-2.99592	-1.59289	0.374799	0.434541	-0.0324383	-1.27921	-0.456635	0.0285251	1.60834
-2.48391	-1.92086	0.0472978	-3.28599	0.39727	-0.401296	1.39932	-1.40617	2.53739	-0.806786	-0.554634	-1.50479	1.94905	-1.75075	-4.14219	0.588577	-0.343448	-1.70109	-1.51849	2.35579	0.253296	-2.8291	-3.2946	-0.276968	-0.309764	-1.8991	0.283444	1.74701	-3.9821	2.92347	1.84817	0.926362	0.935223	-0.363415	-0.137279	-0.730094	-0.597932	-3.58336
-1.3153	0.817533	0.960245	-1.1892	0.982611	1.16043	-0.184191	1.48594	0.857415	-2.81896	-0.188264	-2.83797	-3.08305	1.3639	-1.19379	-2.56616	-0.866345	0.0833542	-0.0622303	-0.342753	-0.129823	-1.2501	1.09656	-2.51117	0.516344	-1.01257	-2.67881	-2.78437	0.316178	-1.48453	2.65697	-1.46703	0.302365	0.283144	1.08269	-1.07049	1.55432	0.632108
1.48011	0.812925	-0.664373	0.277001	-0.682633	-3.78204	0.17816	0.475111	-0.808019	-2.14113	-4.35752	-2.21445	3.85498	0.324645	-1.09949	-0.72795	-0.775054	3.67672	-2.05901	-1.26176	1.75198	3.65601	2.2744	-6.84264	2.26988	0.434821	-2.00114	-1.06669	-0.991657	-1.71368	2.99846	-1.14882	0.216838	1.23947	1.07789	-1.25005	-0.256756	0.811287
-0.323482	0.142893	-0.812396	-2.28845	0.197658	1.02797	3.92758	-1.12539	0.852413	-1.30435	-1.43045	-0.952709	-5.62821	-0.197162	-1.67734	1.96564	2.04534	-0.623306	-0.253418	-0.414085	0.559856	-2.51273	-0.287557	-0.531199	-0.15751	1.82673	1.74519	-3.19905	0.0211336	0.546696	-3.50692	-0.206676	0.490298	-0.684268	1.32126	-0.338603	1.25844	-1.20415
-1.24284	-0.196862	0.27608	-2.00477	1.03763	0.516932	-0.21493	-0.321295	0.307571	-1.52832	-0.0756186	1.83626	-0.270816	-2.52931	-1.45646	-0.684823	-2.19581	-0.208401	2.63092	0.12932	0.0801391	-1.30954	-0.526431	-1.0776	0.768822	-1.86478	1.58441	0.534148	0.849331	-2.96081	2.75818	-1.01038	-0.785906	0.166099	0.532563	-0.680692	1.5965	1.94455
-1.51018	3.07525	0.236187	-2.7476	0.519627	2.53445	3.13646	-0.131006	3.74967	1.90976	0.344516	1.13855	-3.4985	-2.29368	0.124686	-4.38636	-2.88355	0.24925	3.04294	3.10679	0.786602	0.291478	-0.449255	-1.55397	-1.40647	-0.574917	4.95528	3.38881	1.75075	1.38258	-1.82284	0.380842	1.09439	-0.475354	-0.1401	-0.0986021	1.11114	-3.15415
-0.290436	1.28777	0.277061	-2.83024	-1.40249	0.603446	2.64816	-1.36483	1.20786	-1.78211	-1.00774	-1.45051	0.84857	1.83896	1.70751	-3.02204	1.49826	-1.98388	-2.16582	0.36438	-3.53705	0.47743	1.31678	2.63569	-0.383901	2.39513	1.96479	-0.210939	1.79649	5.1469	0.78431	-0.642165	0.779426	-0.699368	0.324422	-0.785452	-0.948989	4.37789
2.9206	-1.14201	-0.075951	-2.24906	-3.0145	-0.244534	0.530063	1.10185	3.03865	-0.871252	-0.475896	1.70051	1.23208	-0.938695	-2.50793	3.42871	1.87376	0.564614	0.795768	2.58361	-2.26658	-0.532678	0.40141	-2.59863	-0.628407	-2.67625	-5.94979	0.37344	-1.95862	3.13521	0.734823	-0.275827	-0.140015	-1.36397	0.456514	0.373607	-1.9278	-0.546054
2.21762	0.617511	-0.206217	-3.29304	0.672073	0.160206	-0.238442	2.07827	1.49232	-1.91258	1.81072	-4.13687	0.814794	-0.492511	-0.364079	-1.82534	0.12954	0.744795	3.15874	0.35804	2.60433	-0.932119	0.588469	0.968685	-0.264383	2.64919	-0.661343	-1.42917	-4.16009	-3.30173	-3.50447	-2.13246	-1.64379	0.0178634	-1.18544	0.76865	-0.38327	0.571145
0.0542035	-0.390859	-1.48206	0.195606	2.67888	0.339501	1.58827	0.695568	3.48319	-0.024712	-2.1191	3.14718	0.157829	-1.18991	0.944622	-3.09736	2.92916	-1.10742	1.86338	0.488318	3.23832	-2.46637	0.182004	-1.09985	0.282034	-1.92648	1.41192	1.86124	-1.66912	0.273809	2.82949	1.01449	-1.79416	-0.359374	-0.744227	-0.258043	-1.481	0.189387
-1.69397	-0.112661	0.414211	-1.66919	1.9078	0.117316	-0.803817	-0.647182	0.86852	0.645164	-0.064105	-1.68121	-0.582003	0.532224	-0.706364	-3.64007	0.733097	-0.0127886	-0.647443	2.30303	0.104888	1.08719	-1.21498	4.87838	0.627161	-0.426014	-1.17051	-2.32131	3.9243	-0.280431	1.35193	-0.593376	0.601703	0.847955	-1.76598	0.79233	0.692084	3.39262
1.13151	-0.892717	0.501206	1.46065	0.317307	-1.35834	0.0630887	1.20104	-0.318389	1.20961	2.38172	1.72332	5.86673	-0.903933	-1.70625	0.745261	1.33259	-1.74924	-1.42588	-0.63418	-5.03101	-0.75807	-0.0578003	-4.22059	-0.509521	-2.14437	-1.5351	-0.450749	-0.975368	-0.470011	-0.390122	1.7475	0.0766164	0.843216	-0.117416	-0.113465	-0.616479	-1.4829
-0.343599	-0.903782	0.0609926	3.26636	-1.18073	4.03975	-4.99422	1.05331	3.41319	-3.03629	-1.14137	2.02221	-3.81341	-0.337975	0.0472143	0.202153	-3.75171	1.24939	-2.13744	-1.87271	0.441014	2.07632	1.63854	0.399848	1.77774	-2.09144	0.8109	0.315103	-0.371258	-0.308643	1.58319	0.223073	0.139385	0.297894	-2.5377	0.739051	0.0944588	4.30308
-1.18329	-0.567839	-0.466987	1.48092	-2.59329	1.06921	1.30653	0.617022	-2.39605	2.80404	0.0164901	-4.70268	0.549056	-0.148326	0.282518	-0.558975	0.0489629	-1.02467	6.95036	0.922366	5.69445	-0.558641	-0.544556	1.60688	-0.597907	2.50379	1.10119	0.486929	2.01621	-1.68435	-1.02854	0.642349	0.797253	0.203332	1.15712	-0.203168	1.56741	-1.3546
-0.452812	0.686436	-1.1957	2.2044	-1.48039	1.2431	0.71089	1.9127	-0.304963	0.931818	5.98931	1.70181	0.616088	-0.439855	0.646022	-4.52587	1.14009	-1.75432	-2.66561	0.316555	1.79415	0.0742123	0.417316	-0.923481	0.266321	-1.23377	0.470226	-0.32499	1.94825	-1.35094	0.385775	5.48535	-1.4528	0.16477	1.57862	-0.409443	0.301322	-2.82488
0.75641	0.247143	-0.884067	0.739438	1.99667	-2.24429	-3.41531	-0.353175	-0.707089	-0.779531	-1.71197	1.7674	-0.454071	0.0504173	0.123135	-3.03062	-2.14348	-1.98571	-3.50274	-0.36273	-1.53945	-0.448444	0.22506	1.94842	-1.06259	0.0426768	-0.663466	-2.64779	-2.35892	-2.75926	-0.706876	-2.81269	1.0968	0.785267	-0.690558	-0.687274	0.0112176	1.76923
-0.969589	0.042046	0.0429456	-0.823168	-0.423634	-2.52542	-0.620936	0.114397	-0.291683	-1.145	2.71016	-3.26462	-0.475941	2.80168	3.20466	-0.28404	-1.38742	0.923449	-1.29961	1.29104	0.763629	0.468928	-1.45886	1.43674	0.600169	-0.965813	-2.65102	-2.1861	1.41622	0.0887216	-1.56263	-1.78357	0.680368	-0.681117	-0.114048	1.30913	1.46641	1.70758
-1.48534	1.50998	0.0995297	-0.7796	1.78215	3.4973	0.474853	-0.700292	-4.31576	2.2876	-5.66105	-0.283181	3.47449	-0.0511756	-0.0245639	-2.32208	-1.47391	-0.653258	-1.58921	1.61635	1.04481	1.1359	0.0458209	-4.52789	-0.613371	-0.630098	-1.54067	0.568093	-2.98896	0.154245	0.773721	0.329407	-0.205748	1.37497	0.443857	-0.929986	0.493959	-2.27403
-0.899668	-0.452811	-0.106071	1.26602	-3.6157	-3.28714	0.715407	0.223756	-2.43667	-1.36399	1.56454	-1.4548	0.488807	-0.244625	-1.79293	0.188952	0.312378	1.27565	-1.78034	-1.00305	1.53725	2.1468	-2.16755	1.69624	-2.72276	-0.657171	-3.05545	-0.863987	-1.69706	-3.11082	-0.367075	1.68619	-1.17347	-0.574414	1.92669	-1.08251	-0.312726	-1.31454
-1.58518	-2.18154	0.196308	-2.93464	-2.21622	-0.436316	1.32232	-1.81273	-0.239682	0.262007	-0.597648	2.88449	2.37979	0.804893	-1.7593	-1.65987	1.06072	1.60287	5.01385	-2.11023	1.32842	-2.99638	0.394778	2.23693	0.392843	-0.653263	-0.626369	2.85706	-0.101215	3.483	0.733823	0.516718	-0.220003	0.199346	-2.67011	-1.24409	2.33796	-0.0698235
2.55015	0.423442	0.222328	-0.975466	-1.18959	-0.263432	-1.39768	1.11189	-3.96762	1.79659	1.77455	-4.17733	-2.22882	0.153619	-0.844382	-4.52849	0.544083	1.60176	-1.04698	-1.99537	-1.08206	4.4548	0.920625	-0.930052	0.997083	0.7988	-0.692638	-0.323695	-2.91918	-3.1117	1.84179	-1.78514	0.0996806	-0.918956	0.696164	0.602205	1.68071	2.16388
0.265579	-0.924952	0.362223	1.51051	-2.39551	-2.1551	-1.19658	-0.822078	-1.74016	-0.383734	-4.65854	3.86407	3.47726	-2.1931	-1.27612	-0.53047	1.91911	1.93607	-0.209786	-0.141084	-2.52356	1.77618	-1.20911	-1.04159	0.271352	-1.74839	0.2025	1.17428	-4.34274	1.94796	-2.74324	-2.16401	-0.0587348	0.772471	-0.823312	-1.09827	0.27577	1.74334
0.0577065	0.214648	-0.0281479	3.55596	2.46808	-2.01125	-0.724752	-0.429908	0.0793385	-2.61782	-1.5661	-1.2165	-0.845659	0.661301	-1.54918	6.04575	-0.664803	3.6499	-2.35902	0.397625	0.00334076	-1.12661	-1.54412	-1.34815	1.01693	-0.125393	-0.841963	-2.27441	-2.10067	1.33101	1.60514	-1.96165	0.396228	1.2441	-1.42036	-1.36243	1.83405	1.79867
2.53683	0.941256	0.399804	4.14093	-3.66001	2.07603	-3.16246	-1.3872	-0.16556	3.01667	1.69788	2.92374	-0.355054	0.865039	-0.954134	1.7462	-0.293696	-0.675741	1.83092	-0.562554	1.28374	1.63322	-1.22623	-0.209509	-0.318516	1.01167	0.677017	4.68914	3.07515	3.00957	0.399726	1.26816	-0.031215	1.4301	-1.39859	0.878547	-0.101274	-0.190527
3.01356	-0.66679	-0.459108	1.10858	-1.39476	0.0988885	-1.0756	0.0231233	-0.28291	-1.96016	1.14025	1.29409	-2.34291	-2.72881	-0.118085	8.94647	-2.07546	-0.0463472	0.970614	-0.106654	0.121673	1.55094	0.504648	1.3276	-2.80462	-0.391535	1.05574	-2.6557	1.03889	-2.11522	-0.808495	1.1174	0.868566	0.133155	0.972831	-1.37976	-0.260773	-0.566486
-0.979222	-0.170064	2.05133	2.09527	5.69026	-0.319746	5.84542	0.80977	-0.507486	-0.188462	2.42751	1.565	6.38479	1.5217	1.67527	2.41648	-1.77795	3.28808	-2.08583	-2.02759	-4.05269	2.38737	0.140652	-0.40009	-0.292061	-0.364113	-2.89355	2.83466	1.35261	-1.72386	2.70005	3.12537	-0.965086	0.600353	-0.129243	-0.310033	1.25479	2.16253
-0.511984	0.256922	0.0526165	0.135875	-0.361928	-1.14439	-3.63056	-1.15521	0.669228	5.40143	0.00932711	-1.59783	1.5704	3.25901	1.31947	0.701241	-1.48459	2.30649	5.81267	-0.335773	0.0861102	-2.44487	-0.469454	-0.0279361	-0.647417	1.82105	0.0252124	1.08342	1.71689	-3.09932	0.616105	-4.18489	0.316081	-0.293159	-0.34978	0.73193	2.72443	1.18417
-0.19516	0.627384	0.458147	3.23659	2.59765	-0.761668	-0.672883	-0.0213139	3.5181	1.27183	0.0552266	-2.97871	1.20684	1.72193	2.03975	-0.968074	0.213147	-2.25029	-1.58472	-2.40055	-1.29241	-0.262907	-0.184465	6.35829	-0.395055	-4.13109	-2.00171	-1.64864	-1.08827	0.805572	1.96665	0.999544	-0.618447	-0.840342	1.99565	1.2556	-0.158988	-2.87285
0.290198	-1.01633	-0.650085	0.390725	-3.04036	-1.24549	-3.59963	0.646492	2.74089	1.04234	-2.67861	0.113274	2.43457	0.635826	-0.801385	1.9944	1.89393	-0.891947	-6.24095	-1.47276	1.9754	-0.695418	0.716343	-4.23552	-1.09438	-1.49798	5.59456	2.644	-2.05909	1.19505	1.28155	1.879	-0.03156	-0.85937	-1.14156	-1.38524	-0.428961	0.821435
-0.163094	-0.743831	-0.97522	-1.9823	-1.39696	0.888395	-2.48934	1.34285	-0.517051	-1.14668	0.443187	2.96128	-10.0092	-0.486033	-0.677931	0.58544	3.25375	-1.07251	2.43639	-1.09589	0.0303129	-0.450638	-1.21608	-4.16975	0.370638	2.4993	-0.291993	0.710596	3.71215	-1.41468	-1.88536	-0.642917	1.26053	0.220699	-0.188773	-0.10938	-0.5471	-2.28997
-1.24007	-0.827659	-0.339389	-0.12455	0.697131	-0.909089	1.34471	0.751332	0.174123	-2.27156	5.15801	0.69391	3.47789	-0.577161	0.442638	-1.76465	-0.242518	3.39627	0.156709	0.874641	-2.87995	-2.95251	0.257159	2.1317	-2.0776	0.00433641	-1.76049	1.87108	-3.16283	2.01256	4.33346	-2.91853	1.46413	-0.0383863	1.39056	1.37283	-0.168327	0.0646758
-0.0495939	0.802873	-0.420756	-4.95599	2.98666	-1.7256	-0.536254	-3.11718	0.660802	0.532702	-2.38295	10.3536	-1.4363	-0.926422	-1.10056	0.0896601	0.132069	-0.830716	3.18177	-0.229334	-0.100184	1.56164	-0.726756	0.719381	-0.185905	-2.69982	2.75915	2.29462	3.2297	4.57596	-0.0177031	3.08522	0.282453	-1.35358	1.81372	-0.229931	1.22609	-2.39138
1.30398	2.23476	0.683662	2.84647	-2.85183	3.98705	-2.21857	-1.39033	-0.7819	-0.352685	-0.79455	0.930864	-3.09956	-2.77206	3.30278	3.50412	1.8088	0.416983	1.05922	0.633481	-0.407029	-0.26833	-0.163806	1.52787	1.41053	2.35793	4.76205	-1.44718	1.08889	-1.87501	1.24119	0.988739	-0.463847	0.612989	-1.11342	0.43457	-2.09783	2.00545
-0.110307	0.867599	0.800379	-0.804601	0.585894	-1.02699	1.09071	0.590671	-3.28587	1.68125	1.19771	-1.9387	-3.203	1.48897	1.09419	-0.716009	-0.0177024	-2.37473	6.01674	-2.45042	2.66165	-2.95407	1.54904	1.91349	-0.117976	1.88839	-0.484204	0.468366	-0.465144	1.18497	-1.49728	0.431414	-0.264411	-0.642879	-2.31253	-1.54456	-0.488856	-3.96491
-0.0363803	0.000659684	0.373264	-2.02106	0.818151	-3.0273	-2.2804	0.494314	-2.98808	-0.221023	0.346853	-0.933727	-3.04036	-0.0192252	2.06271	-1.58968	-2.9529	-3.18512	0.877216	-0.918627	0.467373	-3.38254	-0.996015	2.29209	1.31117	1.40881	-2.0948	2.32586	0.679125	-0.212139	-0.109061	1.01964	-2.082	0.157316	-0.055659	0.507354	-1.71628	-0.661535
1.20956	0.223107	-0.806261	-3.62926	-3.80549	2.36005	-1.09047	1.68238	-1.25229	-1.20415	-4.04706	-2.8043	1.39205	-1.71872	-0.0319833	4.28683	-0.103578	-2.3111	2.423	-1.58215	-4.07264	-1.2293	-0.347714	0.238977	-0.99379	2.13368	-0.213176	-1.49154	2.7015	1.67394	-1.69673	4.82469	0.421915	-0.534955	0.743647	0.722968	-1.74772	-0.305792
0.551637	0.526057	0.56021	2.66351	-2.1128	-0.978301	2.16541	-0.379101	-0.167444	-1.59724	1.45513	1.66512	-4.78017	0.576983	-0.211169	3.45114	0.387812	1.53664	1.07688	1.00916	1.78471	2.00861	1.75341	4.85166	-0.178968	1.22685	-1.28237	1.67313	1.15857	1.85593	-0.842595	-1.30449	1.69608	1.05995	0.903561	2.10084	0.666699	4.32378
1.57613	-1.58465	-0.15735	2.37178	6.6768	3.34022	-0.941771	1.64087	1.85776	1.79379	0.0135933	0.584141	2.37836	-1.32453	0.939816	0.915069	3.56536	1.2085	-1.00286	-0.134865	-0.0797054	1.39005	0.916383	-0.37444	1.86429	0.991753	-0.846658	0.310485	-2.81815	0.641485	-1.33129	1.38395	-0.0350868	0.130333	1.60053	2.35405	-0.113894	-2.51222
1.06302	1.26666	0.631764	3.59558	-2.21375	3.67657	2.78515	-3.4949	-0.598151	-1.04349	1.17753	0.157535	2.4757	0.699694	1.38091	-4.5707	-0.976288	0.336629	1.30546	0.683156	-2.07182	-1.69287	1.07365	-3.0454	0.586894	4.76839	2.09417	-2.63476	-3.16323	1.23113	-2.44569	0.98241	-0.299456	0.378085	-0.56731	1.20079	-0.421554	-0.833186
-0.266163	-0.238991	0.619644	0.0620295	3.06406	0.215636	0.46441	-1.05108	1.20299	-0.518047	-0.577024	-0.575684	0.64583	0.52438	1.36885	0.0567674	-2.31733	1.56706	-2.49681	-0.580454	2.06816	-2.56759	-0.671213	3.72242	0.237585	-2.17212	4.63694	-0.0440348	4.18406	-0.851349	0.313639	0.25942	-1.1451	-0.35318	0.0144572	0.73316	0.157761	1.15595
-1.047	0.425806	0.477868	-2.02325	1.05614	-2.89361	2.79059	2.53989	-2.36769	3.83811	1.90376	-0.83346	1.28357	-0.357548	-0.0817909	-1.43566	-0.840504	-1.00722	-1.71684	1.7979	-0.51705	2.26411	-0.121016	-1.89918	0.948436	1.0156	0.578397	-0.999369	2.48347	0.0792822	-1.79491	-1.5669	0.537597	-0.201332	2.23115	0.849398	-1.80377	1.82532
1.27022	-0.360137	-0.601663	3.02015	-3.47973	-1.01334	0.109117	-1.75464	-0.1444	0.620521	-1.00396	-0.563769	-3.40023	0.899127	1.72528	0.905152	0.359289	0.00113086	-2.46958	0.554898	-2.20449	2.80725	-0.548092	3.25747	1.48007	2.82344	-1.50621	2.31071	-0.828467	2.4525	1.34446	0.999059	1.12568	-0.641013	0.539067	-0.907001	-1.30192	-1.75235
1.70134	-1.13141	0.5692	3.01185	1.08868	-1.98191	-2.1602	-0.913529	-4.9624	0.0823975	0.0750911	-0.755745	-4.37128	0.846189	-0.475237	3.31906	-0.621411	0.758777	-2.21212	0.826531	-0.254732	4.19329	0.897023	1.2356	-0.125175	-0.848962	-2.16414	-0.470627	-1.61923	0.510638	-2.09886	-0.868257	-0.564474	0.0835977	-1.9543	1.88773	1.47625	-2.24946
0.0848089	-0.0167518	1.08497	-1.01414	1.46497	-2.13827	-3.13875	0.620387	-0.054037	3.66053	1.18751	0.0275784	7.44253	-1.04144	0.674001	0.832527	0.79482	0.0732897	3.64102	0.7077	1.27718	-2.3976	1.56968	0.142698	0.230994	1.25077	-0.432645	0.310236	0.118579	1.47149	-0.316774	-1.19214	1.13204	-0.226092	1.55565	-0.611211	-1.62167	-0.996158
0.0143937	-0.323862	1.17793	2.34732	2.13635	3.88129	1.84498	1.11168	6.3776	0.430974	2.30692	-0.695091	-2.68926	2.63475	1.44636	3.20431	2.62304	-1.68163	1.46225	0.0518033	0.372044	-0.353298	1.63035	-1.08137	1.55942	0.229469	0.75532	-0.728421	1.5079	-5.54961	-2.97001	-2.16959	-0.321434	0.294757	0.886042	-0.0577784	-2.06377	0.430457
-1.5759	-1.86022	-0.259943	-2.42327	1.58771	4.16589	4.77608	0.229028	-0.423585	0.323377	-1.08479	1.8984	0.758693	2.69583	-0.870644	2.57451	2.2925	-1.94246	2.6314	0.864528	-0.0356457	0.443836	1.92463	-1.30297	-1.53698	-1.43758	1.45214	-0.50876	2.64726	2.44921	2.40414	-1.73241	-0.655856	-0.105635	0.495245	1.54058	-0.730717	-0.726188
2.0633	-0.681956	-0.843306	-0.0277941	3.11896	0.423269	0.483283	1.44228	-3.62896	2.10393	-0.22558	0.600766	-3.27729	-2.4437	0.463221	1.88129	1.24932	2.79774	1.88679	1.98105	-0.873132	-1.44969	1.11709	6.18438	0.130181	-1.14176	-0.938881	-0.779967	3.02439	1.5862	-1.18937	-1.44086	0.941513	-0.715707	-0.228321	-0.426157	-0.0941749	-0.0390787
-1.5449	-0.973085	-0.658689	1.16147	2.50297	0.786434	0.919761	-1.18243	4.01697	-1.51537	-0.0233028	1.36653	6.16515	-0.330771	0.466941	-0.0933635	-1.90686	-0.387098	-6.75525	-0.472316	-0.42872	-2.15068	1.16907	1.85653	-0.35358	2.17089	-0.194645	-1.31978	3.22708	2.02272	-0.905713	0.211003	1.20677	0.192638	0.349209	1.13916	-1.41448	0.999895
-1.13653	-1.22518	0.806815	0.576175	-0.0318648	-0.548658	0.110743	0.199939	-0.15285	-0.542302	-1.65353	-3.15513	2.34099	-2.26175	0.412304	-6.75567	-1.77206	-1.32625	-2.51307	-1.67842	1.48596	-0.269785	0.87423	4.44816	-0.880553	0.189109	0.210012	0.622145	-1.1422	-4.0081	0.03879	-2.89174	-2.18063	0.281643	0.699814	2.68882	-2.02088	0.763661
0.880151	0.0865878	1.08526	0.00384413	2.71625	0.00626908	-3.4226	-2.06613	2.14231	2.67121	-1.63983	-2.62232	7.55085	0.422308	1.47421	-1.62264	2.94578	-2.62222	2.43104	-0.974415	1.91272	-1.47387	-0.742679	2.24969	0.390272	-1.42308	1.41053	0.0789054	-0.886773	-1.11327	-2.54879	0.624221	0.76622	1.42825	-1.82649	1.90495	-1.00881	-1.23935
4.12836	-2.01419	1.53645	5.41035	-2.33372	2.95344	1.80207	-1.07458	5.84386	0.689458	-4.08573	-1.36858	1.30342	3.21681	-0.462906	3.23005	0.426266	0.953092	-2.6913	1.15916	2.19139	0.201531	0.409105	4.01733	1.69137	-0.621097	-2.72783	-1.3606	0.327124	-1.13066	-2.72347	-1.43235	-1.17912	-2.14061	-0.0786763	-1.10128	-1.04128	-1.79964
3.30192	0.613546	0.135809	1.23159	0.212882	3.27429	4.30796	0.14955	2.80505	-0.670239	1.85083	2.06983	-0.514136	3.45376	-0.178139	-2.61151	-0.984608	2.06244	-0.513294	-1.45372	0.295	4.79996	0.592692	3.22954	-1.71673	2.68202	-0.0394336	1.36057	1.31285	3.84918	-0.233783	1.35956	0.337304	0.285325	1.25581	0.501754	0.392632	-1.19657
1.26018	-0.205007	-0.251747	0.856293	1.99518	-0.994576	-1.13824	-0.524575	0.266626	3.9528	2.61502	0.891202	2.86273	-0.465157	-0.837997	-1.28956	1.82386	-0.517588	-1.36312	0.131513	2.64203	1.73194	-0.696583	-0.461922	1.99777	0.357027	-1.46709	3.96758	-2.54368	2.44868	-1.61305	-1.48161	0.161777	-1.85605	-1.72973	-0.547275	-0.459733	-5.73158
0.864106	0.612952	0.0460454	1.15094	3.47799	1.01891	-1.66638	0.225133	-0.965485	2.82643	2.49211	-0.491115	1.89002	-2.40622	2.92577	3.12845	0.402568	2.09991	-0.6374	-2.17998	0.80712	4.79506	0.929793	1.72216	0.373266	1.48648	4.86208	-1.75449	-2.34503	-2.0603	0.614654	-2.68597	1.12196	1.49052	-0.115362	2.04698	-1.92732	-4.04444
2.81693	1.02693	-0.149808	-0.807595	3.17442	1.29329	-1.66195	0.453354	3.26053	0.224997	-3.19997	2.01242	3.72099	-1.00975	2.161	3.2798	-2.04096	-1.31974	3.17792	2.24531	2.45199	1.14825	0.473504	0.78413	0.895061	1.81645	0.81815	-2.11198	-1.22497	-0.456379	-1.7711	-2.60924	-0.267434	0.883807	-1.13021	-0.0937581	-1.43374	-1.62725
4.21818	0.781808	0.607161	-0.63	4.84622	0.389116	-0.824755	2.36602	4.18566	-0.0585607	-1.55646	-0.456281	-2.55437	-0.638889	1.42671	1.68048	0.851312	1.9825	-2.0329	0.843655	1.11716	-4.30703	0.35673	3.65328	1.79305	0.475035	2.47611	-1.67387	-0.896042	-1.56398	0.0506069	4.68674	-1.47123	-1.29773	3.40901	1.98866	-1.77653	-0.276538
3.65744	1.4439	0.338428	-1.48073	4.90433	1.24568	-3.66788	0.316183	1.49195	1.74591	1.421	2.06971	5.55763	-2.32794	1.27079	0.326373	-2.24296	2.08078	1.03347	-1.37666	4.58182	2.4251	1.3681	6.53426	-0.849969	-0.324682	-1.01014	2.37406	3.65553	0.0153278	-0.34195	-0.297017	1.88038	-1.3489	1.08897	0.696473	-0.783304	-0.840567
3.11545	0.977588	0.0317378	2.91302	0.710823	0.412848	-2.58364	-0.212353	-3.86777	2.86629	0.028383	4.65338	3.96405	-0.929448	5.58822	2.6286	-2.86654	0.903325	1.18475	-2.83751	2.13993	1.01784	-0.556435	1.78629	0.40404	1.45062	1.21345	-1.92019	-3.19913	-1.85827	0.246995	-1.25215	0.539976	-0.664375	-0.875459	1.81999	1.75677	-2.84151
2.76392	0.694393	1.17804	1.80291	3.71428	2.46447	0.846418	-0.0722153	1.38917	4.03419	1.69189	1.27655	0.461047	0.787941	3.34282	4.76003	-0.178224	2.64014	-0.912635	-0.50309	-0.511391	2.17113	-1.55614	7.92564	0.886083	1.0513	-2.24532	-1.91573	-6.15259	-1.55115	-0.0859776	-1.79745	-0.420465	1.47964	0.508019	2.65794	0.254137	-1.9184
5.96075	0.740244	2.19009	3.91153	2.81556	2.76746	2.53838	0.192771	-0.155022	0.449465	-2.17019	2.78906	1.16836	0.127401	0.558736	7.56446	-2.17056	1.66383	3.69828	1.41794	1.9941	2.61918	0.235219	1.37433	2.16443	3.41489	4.18769	0.300071	-0.920427	-2.05463	-2.54602	-0.0984903	1.40395	-0.712714	-1.44042	0.461398	-0.0728529	0.0364167
1.01463	2.54941	0.227623	2.33486	5.58325	0.40316	0.529751	1.65855	1.46818	1.04173	2.6662	1.81037	-0.433019	0.887364	1.02436	-3.31089	1.71402	2.6149	-1.21791	1.54	1.72811	0.669709	2.12226	-0.0464686	1.16868	1.82695	-0.773309	1.86037	2.74792	1.51275	0.919113	-1.49727	-0.797276	0.872205	1.11069	-0.0105465	-0.301204	0.422466
2.62751	2.57882	0.749379	0.121488	0.672237	1.97002	0.67681	2.44725	1.52768	2.73233	0.955699	2.34892	-0.224038	0.768404	0.731319	0.352857	2.29332	2.20475	-0.275303	1.81218	0.452209	2.51523	2.09502	2.51587	1.6131	4.41118	2.7086	-1.08146	-3.72965	0.568091	-0.815078	-0.677607	0.983184	-2.02107	-0.128004	0.5139	-1.47987	1.95381
0.36762	2.15462	1.01956	2.81462	-0.377374	2.04619	1.02038	0.890967	-2.11615	2.36572	-1.00297	0.998285	1.92047	2.0387	-0.584921	0.65736	2.02907	3.66007	-2.09905	2.41511	1.94234	4.04323	-1.36052	6.17091	1.84357	-0.225396	-1.14367	-3.26947	-1.32258	-2.15597	-1.63454	-0.804783	-1.17552	1.19363	0.607993	1.45685	0.600199	-1.8685
1.96574	2.00492	1.70611	0.0496511	4.35233	-0.732673	1.07818	0.60794	-1.38246	1.96568	4.20785	-0.0263474	6.93137	-0.0916749	1.00307	2.87096	0.393	1.96182	0.572688	-0.590946	0.110048	3.15592	1.3856	4.02248	-0.158227	-0.541287	3.9595	-0.722137	-2.85375	1.34046	-1.60151	-0.0567626	0.482809	-0.241988	-0.592128	0.0708749	-1.09833	-1.74576
1.77293	0.827693	1.02265	4.2579	2.01617	1.79431	1.81587	-1.27175	-2.42363	-1.92129	2.09931	0.498763	5.71369	0.988392	1.19225	0.811823	0.893075	2.40452	-2.88052	-2.54265	-0.895464	-4.85971	0.942718	0.748288	0.903156	-0.978513	1.09336	0.477296	5.18235	1.16773	-2.47941	3.21185	1.09685	0.811054	2.09626	0.174411	0.107497	-1.09166
-0.227897	0.616768	-0.0887765	3.78257	2.11258	2.25502	-3.52489	1.23674	-3.24231	3.5528	1.68727	1.79657	4.98881	-0.82817	4.0535	0.386676	3.44339	1.63037	3.01845	-1.36503	3.68245	2.01926	0.0476066	0.520678	0.355124	4.69585	2.56443	-1.12366	-2.55135	0.795563	0.319603	-0.799396	-1.23199	-1.50909	0.115515	0.354913	-0.123523	0.846757
4.79705	1.33001	1.5355	6.02368	1.52983	4.33154	1.81787	0.586623	1.17002	-1.20614	2.39675	2.44005	4.8029	1.77364	2.92668	-5.35516	-0.782189	0.910827	2.70455	-0.351082	0.718204	-0.421579	0.806809	2.55396	0.292742	-0.571566	1.14609	2.91996	4.85352	-0.731622	-1.86063	-0.732796	-0.0600198	0.228462	0.705024	0.0881571	-2.22355	-2.27665
1.94766	1.52726	1.40236	4.32734	6.60471	2.2962	5.98256	-0.649333	-0.621061	2.84449	3.1981	2.0591	6.91217	0.606706	0.695173	2.88724	-0.614367	6.33622	-2.98651	-0.832065	-1.92207	3.47238	-0.399891	1.52548	-0.151639	0.756873	-2.0836	-1.81019	-2.17829	3.00234	-0.782654	-1.71867	-1.97426	0.674189	1.63371	3.28938	-0.44297	-0.146014
0.4538	2.77627	2.29128	4.83344	-3.57402	-0.250429	1.59873	0.957118	-0.95115	2.41148	-0.853018	2.61803	2.18238	1.11547	-0.137486	3.2875	2.58693	4.02913	3.67108	-1.22122	1.51548	-0.636377	0.191929	0.454632	-0.579897	2.6608	1.88539	0.517936	4.20044	-2.52858	0.240744	-1.15575	0.289695	0.974606	0.124041	0.352181	0.455829	-0.692522
4.99229	0.922664	0.932202	2.7955	5.63163	0.856752	0.439659	0.718549	4.24763	2.29923	7.94834	6.14644	1.41506	2.77057	-1.35172	3.10983	0.0111663	-2.08559	3.03955	1.39484	1.04549	1.02373	-0.566141	-5.44963	1.48363	0.000894132	3.89992	-0.968844	-0.524213	-3.27074	0.244646	1.2284	-0.153706	-0.194319	0.903103	-0.31419	-0.164463	-1.3476
4.73857	2.7906	1.28794	1.38992	3.19627	6.07735	-0.799254	1.94998	1.15731	-1.37955	0.350378	2.72148	7.67725	3.62897	2.51064	-2.96208	1.91512	1.76023	1.93743	-0.642444	1.79614	-0.725104	0.104913	4.72505	1.90032	0.495843	2.69427	1.79856	2.54751	2.74356	-0.70541	-0.48553	0.803195	-0.572489	-0.234185	1.0881	-0.685138	-2.00068
3.30265	2.29997	2.08231	2.07516	3.02962	3.04394	1.02955	2.27051	2.38026	2.40992	3.72444	2.3646	0.492542	1.50519	5.62666	-1.0406	1.36104	0.350023	1.12246	-0.132656	1.09558	5.47206	-0.813091	0.680439	-0.186303	0.708225	-1.23866	-1.43599	-3.59624	3.53325	-2.56261	-2.72538	-0.175746	1.11192	2.00841	2.56708	-2.09627	-2.81097
2.37483	2.16893	2.29523	7.6782	3.01665	-0.298603	-1.15271	0.650108	4.95412	1.40564	1.28291	-1.1984	4.73317	2.66254	1.02142	2.7475	3.14385	3.88332	3.52723	1.64997	2.71973	3.61486	1.21365	2.27016	-0.386794	-0.155721	-2.54503	-2.07356	1.5867	-0.0571333	-2.0691	0.349729	1.70078	0.34814	0.0673659	1.55105	-0.167586	1.30716
2.67215	3.69614	1.55028	5.86388	2.54257	1.99742	-0.633764	1.21111	3.09324	6.02499	0.151944	1.3075	3.2439	0.47659	3.46059	5.18308	1.419	1.75505	-1.36575	-0.0567251	3.52064	-0.0253823	2.4551	1.09501	1.69351	-2.53897	-0.127422	2.78248	4.95105	0.572339	3	4.40705	0.819998	1.61699	1.34944	1.69031	-2.4753	0.129419
3.48838	2.76691	1.95833	2.93449	3.18766	5.94802	0.962985	2.17409	0.625151	0.492828	6.72159	4.86687	6.35509	3.22804	3.14072	-1.35665	2.70047	2.62121	2.67026	0.934895	8.54724	1.15376	1.08465	2.13442	-0.206879	0.656879	2.13254	2.33226	-0.0853773	0.515369	0.11003	-3.63066	1.41395	0.928563	1.95816	0.0384858	-1.66346	0.91831
3.76316	2.83411	2.36716	3.46408	5.92991	-0.182373	-0.0923811	1.50182	0.734367	1.11517	-2.16569	4.00524	3.57185	3.39447	4.1476	-1.59386	1.42436	0.754119	8.04294	-1.48426	2.50501	-1.07851	0.833671	3.19191	1.62783	-0.373214	3.28436	0.0678283	-2.63025	-1.90444	-1.85595	1.13597	1.40337	2.63502	-0.606781	1.65069	-2.35754	0.52801
3.96665	3.89937	2.02052	2.9163	2.17654	4.21206	2.63744	-1.28773	-2.82609	4.09811	6.38001	0.941696	4.54681	1.48631	1.73471	1.29227	1.32236	1.39226	0.127798	1.05521	5.32301	2.60497	1.0015	3.47476	2.01291	1.40252	2.06043	-1.11452	2.35193	-1.72426	-1.79455	-1.80017	-1.78257e-05	0.761645	1.4843	1.68121	-2.51733	0.133711
3.49148	2.17947	3.20688	5.49502	-0.585337	2.40671	3.11302	2.25174	0.142127	1.69376	4.10761	3.53453	3.9547	0.889589	2.5198	0.794676	2.53975	-1.51666	1.06174	-0.372237	3.09609	-0.952869	2.69114	-0.0807064	1.82909	2.03874	2.22703	0.384857	5.15077	1.6537	0.594981	-0.072888	1.00513	-0.203703	3.89474	2.05727	0.658091	0.0289865
0.825352	4.1656	2.44806	2.80707	6.08935	-1.78487	1.20319	1.88064	4.4105	3.81568	3.53543	2.31959	0.919445	3.35048	2.64461	5.03305	2.61642	3.39517	2.46569	0.470501	1.71214	-2.55162	1.27499	3.25578	0.626771	1.5413	0.559555	-0.297329	5.38158	3.18862	-2.08293	1.75032	-0.70901	1.71894	1.51962	1.63679	-0.0711241	1.16276
3.5585	4.28626	3.67949	5.45855	4.58782	1.07667	1.72101	3.22006	0.998639	1.77732	1.87758	6.25871	6.98026	1.30737	3.51601	1.76903	2.7704	1.02301	10.0728	-0.462259	0.430209	1.71152	1.10249	2.64059	2.49622	2.43721	0.649392	5.12986	4.0208	0.82567	0.359321	-0.305098	0.837114	-1.4854	2.35102	2.45704	-0.691871	-2.12788
4.90542	3.46659	2.69374	7.70903	3.48951	-0.746671	0.561904	2.08292	2.57058	4.28471	6.96096	4.86947	5.36385	0.00804132	3.25949	3.41129	1.51443	0.486283	6.174	-0.48788	4.36015	0.743924	-0.783745	1.37879	-2.00075	0.665391	-0.289386	1.51559	1.86155	1.62149	-3.1349	0.84208	0.430277	2.46483	-0.314798	0.129172	1.24223	1.03804
3.74416	3.45771	2.98085	0.670356	6.60438	1.59053	2.7261	2.16704	3.27751	0.731146	1.38749	0.327019	3.47353	-0.646143	3.94181	1.13941	0.539553	3.14272	1.82866	-0.199272	-0.311399	4.16685	3.38172	2.55254	0.491655	2.00013	2.7487	2.78807	3.16187	7.763	0.491462	1.03913	0.449408	0.452279	1.13782	-0.441161	-0.64261	-2.17054
4.96082	2.39144	2.77243	2.31636	3.01887	1.87961	3.70061	1.61303	3.84897	3.08048	2.48962	4.90791	1.37133	1.68272	3.89304	4.4825	1.34447	3.68024	2.46311	0.157282	4.13689	0.741235	1.48111	9.70389	1.28091	2.66595	-1.05134	1.82876	-1.71541	2.77668	-2.17468	-1.09056	-0.259891	0.726785	1.90633	-0.0578179	-1.50203	0.301888
5.40837	4.02576	1.86418	4.17979	5.57484	2.48001	0.356414	3.58148	2.18677	2.54899	1.78628	5.80289	5.55296	2.75236	0.025667	0.0972522	3.58214	1.57118	2.64982	4.11765	1.46522	2.84149	3.91902	-0.887441	2.32618	1.11209	0.516261	-3.48109	2.23602	1.6651	0.0228374	0.019581	1.37057	0.0676153	1.19899	2.25321	2.35752	0.514005
3.01544	5.5043	3.58052	8.65275	7.42796	-1.04829	-0.575026	2.33998	-1.62076	3.24952	-1.22617	-0.361132	8.7975	3.67102	4.25846	-3.29995	5.44886	-1.73289	4.51427	0.0934435	0.436039	2.56506	1.57682	2.09403	-0.642277	0.0467867	1.39985	-2.32031	1.26484	3.3257	-1.16713	-3.975	0.0266486	1.10593	1.30345	0.797667	-0.188557	-1.79734
5.3346	5.31393	3.36773	3.89443	3.41505	5.59707	-2.45814	-1.00459	1.32498	1.42612	3.94039	5.64762	5.86146	1.07906	2.51972	0.382222	2.23383	-0.0662338	1.1319	-0.907719	2.18677	2.72453	-0.271572	3.2571	0.956499	0.457824	-2.26777	2.09119	-0.540947	1.10118	-2.35609	0.341641	1.62211	1.27472	0.941675	1.96455	0.0490095	-0.834008
2.58237	4.20097	3.08211	1.50617	1.65947	1.25345	3.54048	0.0475572	2.25882	2.31354	2.15674	0.116528	4.10526	3.93317	1.74912	-1.97258	1.02337	-0.109562	-0.402214	-0.43516	2.43369	1.85099	2.48362	1.66847	1.18337	-2.11669	1.06585	0.638311	-1.21241	-0.0922774	2.33323	1.98391	-0.0656432	-1.13242	1.12968	1.8231	1.04121	-1.47022
4.26733	3.79664	3.34943	4.25659	1.44171	0.706843	0.822456	4.40141	-0.896281	4.39233	2.53191	1.38448	-1.10518	3.35575	2.76844	3.12593	3.9951	4.05289	2.37109	2.69932	2.07509	-1.3851	2.51622	0.398802	-0.118646	1.0971	1.79076	1.86051	-2.69438	5.02345	-0.594839	-1.20444	0.0421808	1.25553	2.76819	1.3538	1.15754	0.784926
4.67889	5.90997	1.97575	5.1429	6.62919	7.89256	0.83699	2.52226	1.39143	3.01975	-0.647682	1.85738	8.34452	1.91397	1.28489	5.02019	1.53518	1.04115	4.75202	0.738576	0.650276	3.33903	1.81234	5.1325	2.28447	2.25312	2.30408	0.0148683	-3.42427	2.9716	-1.74076	-0.620514	-0.770207	-1.14813	1.40704	0.0473821	-0.330496	-1.11964
2.94079	5.4295	2.5352	3.78569	4.29241	2.83766	0.75638	0.600188	3.74281	4.44959	3.03694	-0.625701	6.71585	1.77093	0.862481	4.88791	0.483499	2.57026	0.382319	-0.774761	1.11884	7.15959	1.69155	3.85849	0.815843	3.96268	-1.1125	0.7064	2.55668	4.04398	-0.200472	-2.17728	0.421849	2.39822	0.530938	2.04215	-0.193559	3.31992
4.39894	4.39661	3.46788	3.97947	1.16421	2.6336	1.11027	5.49816	-1.5815	1.81066	3.3836	3.1146	1.51899	3.56875	2.81043	0.401682	2.0729	1.71592	0.425454	1.93425	5.38271	1.64819	1.944	3.10677	2.07687	2.93206	-0.251559	2.05391	1.10949	0.557754	-0.539509	-1.22154	-0.520578	-1.78676	0.645575	0.515393	1.29542	-3.48705
6.08807	5.18267	2.42833	8.44774	5.49795	2.83112	2.35821	3.97407	3.08586	-0.720156	4.87016	6.04473	0.377271	0.960035	1.85041	1.66542	1.66438	-1.81814	6.11577	1.6838	1.23037	0.672013	0.700081	2.349	1.13049	0.647103	-3.59231	3.63186	-2.04022	2.14699	-0.657461	-1.04525	1.23693	0.548749	2.41909	1.50215	1.86333	1.67195
6.08246	2.86625	2.87929	6.04822	6.02409	3.54103	7.12855	4.10374	1.10686	2.77847	1.82779	5.75396	8.4345	2.40877	2.44137	-0.322927	1.79855	4.6944	3.05318	1.02419	0.319404	2.32955	3.232	0.67646	1.68699	1.94763	0.469993	0.77818	4.8873	4.37681	0.149521	-0.271394	0.228435	-0.768399	1.67691	0.996892	0.786183	-0.689828
4.60656	3.34716	3.82827	2.80256	5.21105	2.28489	3.30378	4.02752	3.00463	4.21078	6.79324	2.35627	7.20627	2.6485	2.81446	5.54676	0.481078	3.08878	4.82541	0.393218	1.39306	1.65626	1.31396	3.04786	1.29259	1.43655	4.55603	-1.25884	-5.30757	4.42697	-2.28925	-0.273686	0.224326	0.905463	-0.652312	0.450192	2.06127	-2.09
3.24823	4.58013	3.09946	5.36793	3.00505	5.52722	5.05308	2.17823	-1.05094	4.2985	7.00439	2.99292	2.41095	3.35037	3.47388	2.7929	2.55538	3.05963	6.09835	2.75864	3.52289	5.38492	0.779177	7.19014	1.24349	-0.536481	3.78426	0.466751	0.23076	2.96958	-1.28789	1.29586	-0.978995	1.44883	0.650827	1.53082	0.163544	5.16232
3.59884	4.18874	2.93623	5.83659	3.90143	1.06369	5.86793	4.31661	2.25841	3.59568	2.33261	3.39402	4.59233	1.99113	3.56918	-0.289445	0.0188161	2.64607	8.41635	0.147561	4.39559	2.19936	1.60286	2.21929	2.43199	3.43229	0.129622	0.563332	4.7108	3.28037	1.04355	4.63236	2.38687	1.09945	4.36557	2.04803	1.79768	-0.500721
5.48609	5.71241	3.25082	6.47788	4.23515	2.73643	3.08093	2.39408	-0.906076	3.0402	2.13192	4.57912	4.34605	0.743151	2.3631	6.45133	3.30724	0.732488	2.9316	2.22709	2.09058	7.19272	1.76437	-0.0782056	2.60662	1.52323	0.367569	1.57131	-2.71025	-2.5232	2.73845	2.09002	-0.106493	0.643817	3.00104	1.22449	-0.239887	3.03244
5.52852	5.76349	2.79795	3.41776	4.31726	7.53608	3.52076	3.28292	2.44596	3.16791	6.8305	-2.31632	6.94473	2.50076	3.19721	-1.73426	-0.626767	0.855788	4.4198	1.11777	3.0621	1.28643	4.02628	1.59629	1.92087	1.63789	-0.880973	-2.8861	2.0138	0.973913	-1.75948	0.333938	-1.40881	-1.36757	2.39075	0.409207	0.377664	1.05049
5.23697	4.62636	4.55624	5.0452	2.96552	4.65933	-1.04193	1.763	0.374486	0.732495	2.82136	1.14973	3.45654	2.79503	2.63775	5.09946	1.84727	3.28423	4.87603	1.07743	2.81364	-0.514099	1.03703	5.27722	2.08967	1.00962	6.46645	2.22885	-2.33525	4.5968	-0.151838	2.27557	1.2521	1.62911	0.282234	0.184436	1.39207	-0.445877
3.30555	4.75447	4.51637	5.51027	7.7541	1.86784	6.17441	0.257468	2.48029	2.36831	3.81042	6.98539	-2.63382	1.55553	4.11134	5.13301	2.53841	2.42721	9.00339	2.66065	4.52373	5.48502	2.43139	4.20451	3.047	4.01367	2.95131	2.22151	-0.865422	5.2472	-1.32542	0.100265	0.153869	-0.324412	1.02826	2.4301	0.066691	2.73652
4.56086	4.13286	3.79004	4.16774	3.31567	4.17609	5.19396	4.534	0.254276	0.583119	2.31644	1.9738	6.4498	2.07557	3.08939	6.5561	-0.795262	2.65247	2.36842	4.10666	2.28295	3.00007	2.44113	1.34252	1.72903	1.96467	3.30328	1.92542	1.88534	2.17286	2.37045	-4.58732	2.03412	0.50949	1.87875	-0.252619	0.373326	-3.35785
7.85961	3.7521	4.92379	9.82831	2.80729	4.02749	2.49373	5.78049	1.60565	3.8753	3.4507	4.73951	0.798941	3.66631	3.15341	0.70803	3.33434	0.0792188	6.33106	8.36372	4.32232	0.283692	1.03813	-2.7186	2.62958	-0.280082	2.6451	1.85033	-1.33971	0.909147	2.07516	-2.90317	1.07413	-1.23478	0.935512	-0.652604	1.45841	1.31763
4.81939	4.54249	4.09732	2.91536	4.24217	3.02836	1.89297	2.93023	-0.559346	3.14338	1.35708	2.77262	-1.09658	4.69491	3.92054	0.958037	0.469762	0.671161	3.80609	3.49	4.28095	2.72185	1.38979	7.17263	2.08597	1.16683	-0.701792	-0.892602	0.136829	2.64059	-1.3313	1.40082	1.29268	0.492525	0.0694083	1.5436	-1.04615	1.29596
5.51254	4.064	4.24103	5.33126	7.18941	4.39515	-0.255663	4.58786	3.32525	1.79622	2.78357	-0.711806	6.57183	3.14068	1.86725	2.94414	-0.608882	-0.854043	2.33657	2.99003	3.64444	3.15876	0.90492	3.99305	2.16446	3.51761	0.651955	-1.90672	1.28084	2.37193	-0.626551	2.1172	0.153717	0.69195	2.1211	0.798413	0.910113	3.9226
4.96085	3.40985	4.81097	-1.17472	2.74	5.30839	7.2308	3.7843	5.35556	3.16965	2.18192	0.936184	10.0437	3.96738	2.37412	-0.103701	1.09165	4.24827	-3.96515	2.13862	4.83497	2.42549	1.6531	2.40105	2.31427	1.96954	2.01237	0.456747	6.2966	1.97055	-0.919813	-0.557536	0.858617	1.60129	1.49837	1.23456	0.320752	3.76172
3.43325	5.84453	4.69618	2.84058	3.36842	3.07802	6.24041	5.13733	1.45175	5.93738	2.64831	2.35013	6.32018	4.86549	4.02195	2.15372	1.09403	1.70447	1.04715	5.60152	4.76339	3.40919	4.18515	2.24358	2.16762	0.435523	2.43846	2.97834	2.79127	3.60464	-0.505936	-0.274387	1.3377	0.763958	5.21361	1.91392	0.569473	2.756
6.76185	3.38662	4.38462	4.96866	2.17169	5.30854	2.35641	6.11585	2.30091	2.77576	2.42137	1.0568	5.24667	1.86816	0.779846	3.15005	2.79087	2.25391	5.41443	1.72301	2.45393	2.30135	-0.0418494	1.04774	1.41135	0.427904	2.53852	-0.314705	4.77931	1.30365	-1.05492	-2.16126	-1.0325	-1.06993	3.19734	1.09679	2.16142	0.717942
4.61864	5.58478	4.75234	4.84277	4.44083	3.9415	0.168565	2.30994	2.28108	3.41815	2.40433	0.00121384	6.99153	1.1891	3.28846	5.9066	1.80974	3.25336	5.44584	2.49432	1.59183	5.3765	0.524544	4.81353	1.74548	1.79434	2.88728	3.84427	-0.850312	5.92214	-1.98824	-1.2454	-0.182089	1.32312	0.36901	0.57332	1.61901	0.654228
3.2173	3.76679	4.52273	2.32587	1.83702	2.83813	-0.770706	3.94498	-1.85435	1.29177	3.94191	4.77829	0.146686	3.42416	0.433839	5.13116	2.34604	5.13368	7.52347	0.748406	0.663333	3.58665	1.10759	3.15642	2.53478	1.51176	0.0619219	4.03098	0.526187	3.09864	-0.0409784	-1.78487	0.314566	-2.12152	1.95328	0.307962	-0.220734	-0.0174773
-0.494559	4.43169	3.884	3.01946	5.57784	4.30561	5.72057	2.3292	3.5217	4.1865	2.2414	-0.582051	5.84959	3.51426	-0.330628	-0.543974	0.324793	2.751	4.27939	-0.611273	1.94852	1.82707	0.546039	-2.44498	0.410576	2.42214	-0.705268	3.15738	1.10395	-0.359045	1.44723	0.980164	1.23572	0.00808673	1.7943	1.13126	1.30725	-0.194852
4.39124	4.63129	4.34335	4.01896	4.79706	3.22916	3.72348	4.98436	2.33203	4.80948	1.17833	3.64705	3.39892	2.76373	1.14084	-1.20884	1.8251	4.14731	0.792644	3.75566	3.65773	3.68942	0.211068	3.29294	5.53412	2.4029	2.16249	3.04691	5.56707	1.34305	-1.06273	-0.682106	3.28733	-0.695661	0.677433	1.59216	2.03819	2.28318
2.90698	3.15753	4.60781	9.59803	3.43578	5.70371	4.64084	3.64289	7.04026	2.44766	5.07275	7.42436	11.089	2.40488	4.75613	1.64763	2.59643	6.89851	7.63826	1.56562	1.78901	5.98453	2.75329	5.88051	0.686941	2.00173	0.820761	0.0566677	0.716032	2.63815	-2.00129	-2.23416	1.05835	1.19684	2.44796	1.05932	0.394056	1.29211
4.27503	4.80682	5.01204	3.0166	0.372006	5.47514	4.94123	4.27613	2.91663	0.858987	6.74733	5.59339	9.61563	0.38153	7.13422	4.47892	3.65856	1.74437	4.22658	-0.116433	4.44374	3.48538	1.29915	4.16118	-1.12244	3.0684	2.30595	-0.0444753	0.286381	0.31545	0.00818086	2.26399	-0.844002	0.760104	1.00101	0.755647	1.75071	0.685185
7.46198	4.46663	3.59225	5.62471	6.2319	1.00115	0.685531	2.02472	0.679584	2.3774	3.61557	4.67544	10.2254	3.62576	3.07206	6.3096	3.77642	3.46714	2.67801	2.10398	3.38048	-1.57562	1.34678	0.992249	0.056563	4.76869	2.95833	2.82179	1.52122	1.39862	-1.02675	-2.47184	-0.399123	0.0639644	0.382997	1.80778	2.43324	-0.0968448
3.34073	4.80083	5.18578	5.17866	4.34715	9.00631	-0.0812625	1.10328	6.88793	2.48112	3.77748	7.13645	4.20926	7.15466	3.33412	6.11646	0.161731	3.45512	4.1284	4.37134	2.1325	4.79039	3.92793	1.33482	-0.721234	0.8461	6.73385	-1.6019	8.54803	4.92009	-2.97372	0.925542	0.517884	0.815631	1.30564	2.12888	1.01073	3.66512
2.59849	5.86396	4.01185	7.30751	1.91996	3.05389	0.423609	3.12312	1.7384	5.5461	5.84215	3.3736	6.79011	0.438434	1.97239	0.412436	3.74038	3.07262	10.1215	0.632103	1.23816	2.01161	2.88587	1.25157	2.33556	5.02567	-2.92162	0.853581	-0.0538407	-0.929236	0.722436	-2.39621	-0.458957	-0.0653813	1.79638	1.8135	-0.581302	-0.0338555
6.78183	5.1554	3.66866	6.40353	4.0145	5.50981	2.89049	2.66586	-1.46419	2.05959	2.50623	2.79853	4.03703	0.690067	3.5632	-0.128793	2.16618	-1.51331	5.28989	0.296114	5.09759	0.479419	2.89618	3.57171	1.31902	4.8392	3.26666	-0.59985	2.68203	-1.32008	-1.77954	-0.185286	0.148968	1.2667	1.97314	2.03904	2.66077	-0.319312
2.99921	4.39909	5.39211	1.33043	2.93849	2.17566	3.83386	1.83651	0.462608	1.50416	3.67926	3.91959	2.67467	2.45024	2.99698	-1.38249	0.444569	1.04938	4.16642	3.36248	-2.50493	2.19954	1.10112	2.35215	0.3717	2.0084	-0.154754	1.61087	-1.01155	2.21161	-0.0840791	-0.91995	0.0703039	0.107556	0.597467	0.549573	-0.139249	1.01604
6.42586	3.12743	3.84235	7.85984	1.6556	3.57282	3.23785	2.65133	2.93062	4.77092	0.126384	3.94842	-2.38532	2.14336	1.76668	4.05915	1.60501	1.72157	4.8097	2.28012	1.58109	-1.19609	0.948365	5.27704	0.675017	-0.261838	6.69079	3.94193	2.57752	4.07083	-2.5714	1.94283	-0.139989	0.29798	3.19014	0.121008	-1.74735	0.450445
8.17685	3.30113	5.49183	10.2614	4.91725	5.32105	-0.339132	2.35102	4.80789	6.91695	3.84222	2.76122	1.43273	1.58214	1.84916	2.14679	-0.103057	3.49145	8.90551	2.10815	3.50272	7.9916	1.77696	0.776057	2.12057	2.2245	2.56582	-1.87614	3.52093	0.133927	-0.457741	-0.0939038	-0.911766	-0.489711	-0.308059	-0.121778	0.0408313	-0.139433
5.66163	3.49409	4.84006	6.19868	4.6423	4.91158	2.14259	2.70409	1.98228	5.45723	6.27943	3.15295	5.72337	2.56386	2.87971	-5.20887	1.16978	2.03162	6.21973	2.51913	3.64284	5.05942	3.9446	4.15016	1.16545	-0.828112	0.303663	-1.10602	1.63243	0.745379	-1.46608	0.440426	-0.375151	0.44326	0.699276	2.02819	1.80747	2.30984
4.27433	4.76243	4.14162	6.5881	2.08455	3.08356	0.207798	5.82678	1.45913	2.50453	2.18601	4.21042	7.33366	2.34795	2.9381	2.08576	2.05067	3.20455	3.12923	1.88709	2.39257	0.858643	0.100174	2.88443	-0.755952	1.34616	0.172226	-2.28442	2.72679	4.74191	-0.30274	-1.89751	-0.722796	-0.212922	2.09403	1.49442	0.613279	-0.525126
4.74659	4.36984	4.68489	8.40405	3.64953	4.30389	-0.871155	4.74898	-0.31349	3.19204	0.188253	2.42044	-1.99344	4.03961	3.02023	2.19221	3.31223	1.99768	2.04304	2.09498	2.77451	3.06542	2.38362	2.01022	2.04061	0.0690256	1.54995	0.914382	0.955527	-3.59528	4.40368	-0.76066	-1.0921	-0.213958	2.45977	0.896882	-2.53841	-2.49243
2.22313	4.87769	4.90575	7.8947	4.01849	5.18971	3.28786	3.27869	-1.58743	5.14061	3.44024	3.54988	2.39479	3.21556	3.97186	10.5864	2.95108	2.98728	1.01436	0.808889	2.93148	3.0947	-0.822194	0.49809	2.63914	3.56588	0.559667	3.49787	1.33757	2.01095	-3.31412	0.723536	0.0132692	1.31999	2.76495	0.890253	2.65738	2.54733
4.96201	3.84574	4.40381	7.74305	3.45158	5.72418	-1.62504	4.43622	-0.491051	3.864	5.00777	3.13164	5.90259	1.9291	6.34767	3.20377	3.06518	4.27548	5.13325	2.41439	0.708127	1.20036	2.21287	4.43111	1.29368	2.53145	-0.575518	-0.642871	6.63454	3.57278	-0.725429	-0.203123	-1.42965	-0.272664	2.16665	-0.567146	-0.299137	-4.10708
1.68021	4.38083	4.37311	5.98511	2.98505	2.2285	1.92491	1.6395	4.51976	5.30344	2.5358	-0.186281	12.8435	1.80752	4.38973	3.57484	3.80773	1.45194	0.788155	1.93723	1.23773	0.778463	2.02916	2.08707	0.731546	1.46214	1.56028	1.63071	-0.590503	5.90928	-0.468205	2.21616	0.964917	2.21888	2.20505	0.925389	2.01644	0.3667
5.30714	4.47385	4.04062	5.79204	1.08364	6.33778	2.73617	3.76964	0.00469879	3.33055	4.1156	0.0752143	-1.8318	1.53119	3.44785	0.654393	2.93851	2.04404	-0.0551419	-0.394358	4.72609	1.71862	1.30914	3.45462	0.271776	0.671659	-0.0474182	-0.296389	2.87804	1.16875	1.22315	2.06275	-0.577569	-0.624519	2.8069	-0.198482	-0.0478315	-3.35972
3.92399	3.00251	4.98839	7.32929	6.22398	1.86544	3.48342	3.27534	3.2545	4.38911	4.99099	4.16433	5.40235	5.28773	4.01737	2.05182	1.29083	1.481	2.25912	2.74023	2.68575	2.91448	2.36226	-0.548512	-1.03338	0.952545	0.140361	3.05436	3.16796	1.62983	0.371272	-1.91444	0.668939	-1.58786	1.82172	1.3058	-0.621862	-1.53546
3.82601	3.49913	3.90678	8.97655	3.30916	0.380774	1.88169	3.83748	3.20626	1.24653	0.363605	5.02161	1.01404	1.37682	1.31086	2.61328	3.52545	2.70389	0.648187	2.855	3.39071	2.44446	0.507704	7.52655	1.096	1.28203	1.50543	2.44726	0.711883	0.358152	-1.5103	4.33794	-0.788424	-2.15636	0.146241	-0.412204	1.19712	-1.79348
5.53163	4.40778	2.74862	7.78541	4.84647	2.25485	5.367	3.13757	-1.59608	0.460912	-0.24871	-2.24167	3.59571	2.31464	3.70521	-5.14008	0.703233	2.36816	2.22755	0.640618	0.608597	2.4209	0.35009	-1.22159	0.796355	-0.808799	3.21227	-0.476758	-1.7147	-3.71436	-0.955746	-0.583757	-0.680797	-0.409109	0.829514	0.404511	-0.330147	1.01728
4.21014	4.67386	3.89327	3.41661	0.468302	4.50062	2.78852	2.4333	-1.61137	3.29472	-0.0289461	-0.547502	5.43169	2.75776	3.32788	0.429996	0.510361	1.77338	2.52499	2.0631	1.5842	1.57056	1.9781	2.70473	2.02766	2.66807	1.92745	-3.9344	-0.964003	1.76548	-1.72036	0.11502	-0.418722	1.43588	1.3665	1.51824	0.101526	-3.25989
5.78911	2.31321	4.56678	8.63125	5.10257	6.86484	4.15499	2.60069	1.15365	2.22817	2.53964	2.72906	6.62113	3.72037	3.90215	3.63169	3.5772	2.98581	2.12199	2.28193	3.71437	3.43607	1.03318	2.8251	1.90667	2.04992	3.97213	3.13968	1.74388	3.325	-2.99196	-2.65829	1.76205	0.0939314	0.98603	0.0367155	0.369037	-1.38057
7.60645	3.39321	4.08132	4.52382	-0.00213456	5.41694	2.09717	1.74199	1.24393	4.52625	2.99998	1.98192	2.88605	4.49673	2.36197	-5.20232	2.68648	3.07676	2.95159	-0.424898	3.4953	3.10213	0.258586	2.24954	1.26433	0.403387	3.7949	-2.26216	0.720456	3.234	-1.01207	-1.90308	-0.611571	0.856308	1.77423	0.428531	2.16732	-2.53011
4.31992	4.04044	5.07783	7.2475	3.93445	2.38663	5.07482	4.18773	-0.0676576	2.103	4.85909	0.962462	4.97939	-1.47216	2.38299	1.30573	-0.488845	1.33169	0.553937	1.1793	2.72773	4.69562	1.66081	-1.35558	1.19862	1.9348	2.15069	2.80384	0.121022	1.20178	-3.37298	-0.209818	-1.68765	-1.10283	1.74618	1.74189	0.0913424	-2.00747
6.86114	5.13764	5.25564	5.1065	5.18644	1.40898	3.36995	4.58606	1.32399	1.75957	1.55539	2.70404	4.02324	2.54201	4.54512	1.50051	6.02446	1.12951	7.41078	1.43413	0.851303	0.698207	2.04043	0.598219	1.20981	0.0857043	-2.26445	3.74607	0.241501	1.5664	-2.10459	-1.92834	0.850217	1.14793	0.186583	0.565108	1.16771	-1.16269
3.56517	3.49724	5.8876	4.42423	-2.17044	1.81217	2.46954	3.882	0.645237	3.83715	5.55013	4.64439	9.14512	1.5803	2.64236	-1.17905	1.69827	0.620387	4.00433	1.60277	4.06294	6.59897	1.82766	1.96567	0.73158	2.01252	-0.0537466	4.6567	-0.370082	1.79785	0.605643	0.247773	1.03083	0.246982	0.0775401	-1.41195	-1.64826	-1.6594
3.92422	4.2592	5.48733	5.85614	4.26781	0.988301	4.53188	3.43049	-0.441591	3.94161	8.86451	1.69455	-3.061	2.63021	4.46261	0.240056	2.09249	2.26731	3.70174	0.933027	2.36991	0.209399	3.90903	7.36462	0.838318	1.54838	5.94863	3.17277	5.2538	3.54178	-3.79413	-1.96133	-0.603604	1.09579	3.69163	-0.271578	2.95856	0.584041
4.9915	3.05075	4.60225	4.1842	4.66471	2.30017	-0.530793	3.37783	6.44215	2.25098	2.51704	8.32506	2.7819	0.597083	2.50087	1.42025	1.8875	1.0375	0.145857	0.595296	3.33448	3.74437	1.82735	-0.823642	3.59086	0.883706	1.38145	0.303658	5.61837	2.30532	0.221059	-3.06825	-0.998322	-1.27068	0.941989	0.652407	1.13607	-1.93838
4.18575	6.69919	3.98477	3.37296	3.88002	6.05119	1.2097	5.37409	-1.70016	4.53053	2.20889	2.63304	1.64328	2.7786	4.49439	-0.357912	3.53481	2.64116	1.03375	3.15546	2.04304	1.89459	-0.505692	0.451026	-1.10732	3.18304	-2.55556	0.201311	2.10434	-1.18518	-0.720852	-2.09075	0.0528537	0.974121	-0.528348	1.02056	0.0150937	-1.40626
3.12384	3.48208	4.27369	6.96513	4.91076	2.60798	6.39518	4.18574	4.4195	3.64064	1.65152	7.52599	-1.97722	2.91179	3.68772	0.47741	0.886116	2.31729	3.72103	0.960473	1.18094	4.49611	1.12648	2.25038	0.387945	2.36208	2.5707	2.05507	2.0521	3.2004	0.998759	-2.78484	-0.024783	0.491057	2.67233	-0.129536	1.63475	-1.291
3.76873	6.02375	4.00589	6.98669	1.372	-2.21422	4.01305	2.61285	-1.33281	2.99244	2.22489	2.28429	6.60966	6.4983	0.751389	2.49133	3.47863	0.795541	1.61864	5.84513	2.46776	3.38544	2.51118	3.12683	2.21863	0.944138	-1.38532	5.08705	-2.71927	0.70635	0.979434	2.02079	-0.0590828	-0.903418	1.32344	-0.331244	-2.05834	-0.847666
5.39224	3.87914	4.75476	7.97471	8.2735	5.22952	2.0661	3.22063	1.24956	3.34017	4.29791	5.65338	0.0946119	8.7988	2.39034	6.1883	3.35455	4.27593	3.01601	2.63955	4.30066	4.91158	1.98792	3.03582	2.42088	1.9178	-0.874549	1.25452	5.14258	3.09071	-2.80555	2.18442	1.19486	0.928812	3.33649	1.00039	2.71726	3.76372
4.74671	3.64273	3.12494	5.91671	3.17869	6.53598	1.12345	4.55291	-0.0457046	4.10516	4.96127	8.60625	-2.55492	1.95495	4.41607	4.41702	4.91399	1.25607	8.98877	2.94954	4.45694	3.72944	4.8094	2.92637	1.47641	3.64257	-1.50271	0.0622627	1.66312	3.23594	-3.18104	-1.18605	1.06371	0.66478	1.49824	1.05179	1.30811	-0.669775
7.13427	3.59037	3.72639	0.89192	2.31781	7.10733	5.45124	2.44374	-2.12873	3.01145	1.44334	2.21331	1.19972	2.15852	1.93643	1.88411	3.66663	3.86893	-3.23777	1.95992	0.759484	2.07914	-0.147137	3.01778	0.631887	1.64814	-1.63359	-0.312693	0.761432	2.2524	-0.411116	2.64484	0.0700842	0.0659282	1.64678	-0.465724	-0.638422	-1.095
4.21027	3.85662	5.72361	5.02744	3.80254	3.44898	2.76892	4.05495	-1.16572	3.30682	1.69817	3.51814	-1.79145	2.13116	3.47233	-2.70379	2.54022	3.94333	0.795584	1.58591	2.06539	-0.66861	1.90163	5.21667	1.94643	1.85458	3.27711	-1.3014	6.01522	-1.47733	-0.282802	0.939762	0.717969	-0.0186821	1.45223	0.550705	1.33561	-1.9075
4.18417	4.98367	4.5621	3.63238	1.96833	1.25595	1.24086	2.74299	0.832622	5.2936	1.39625	1.29023	5.09547	3.25947	3.0877	5.28618	3.21026	1.70086	8.13066	3.38902	1.16422	2.34968	0.462291	-1.73587	2.17972	3.26085	1.03385	1.88247	6.06809	-1.49923	-4.49774	-0.227246	0.431429	-0.601714	2.86552	-0.753835	-1.30095	1.24304
5.18808	4.19037	4.30264	5.53422	-0.624748	5.28974	0.74122	3.91293	1.99141	5.24654	2.85756	0.352451	3.04982	1.38718	2.44158	-2.46056	-0.918533	0.629591	0.689829	1.62655	3.95378	4.26178	2.3295	-1.13446	2.17829	1.148	-1.90034	-0.56612	-1.95289	2.25045	-0.0835885	-0.723141	1.50557	0.33822	1.13107	-1.50255	0.355441	-2.45577
5.77887	3.55767	4.60651	2.39886	0.663426	5.71996	6.16175	5.63342	1.7239	4.49489	3.02538	0.17238	-1.46589	1.67399	2.47949	1.51665	1.6735	1.36731	1.32745	3.32717	5.4196	5.72111	-0.754822	3.27333	2.40599	1.04935	-0.140647	0.0357175	-0.454079	-2.02836	-2.20093	-0.840775	-0.250171	0.370352	-1.4977	-0.903726	-0.0852115	-3.41326
3.15294	4.29557	4.98201	4.13087	4.38449	1.95925	-2.28566	2.48838	0.0438426	4.01243	5.75148	5.97087	4.11069	2.67064	2.17776	1.62354	2.6409	4.04347	7.46968	1.68905	6.39143	2.16617	3.20996	1.11171	-0.640267	3.29824	1.668	0.323699	1.63272	0.66496	-2.80688	-0.997307	0.0932838	0.584997	0.44351	0.919314	0.538118	0.0297162
3.14697	3.97201	3.99405	1.77456	4.53645	4.65474	1.62979	4.68858	1.24146	5.41492	4.72792	2.59464	4.77435	1.50494	4.6216	1.99689	2.19465	4.13798	-0.830165	1.54486	4.00599	1.57264	0.852041	1.41313	0.787939	-1.0235	2.26832	2.88449	5.19075	4.09704	-1.37702	1.94125	0.284291	-0.561959	1.59655	-1.05801	0.0111766	0.445747
4.23883	4.77563	5.54152	6.22134	3.26326	4.1738	2.20772	3.80812	2.5534	6.37489	4.84995	5.52535	4.70569	4.86102	5.15137	-0.523711	3.5761	4.73055	1.01385	-0.45927	3.72774	2.5019	2.01911	3.61812	1.9742	5.70401	7.61033	2.10811	1.82875	-0.198773	1.85665	-2.78407	1.09918	-0.223882	1.36949	-0.734846	-0.941073	-5.08039
1.93602	4.99163	4.23981	4.55987	4.63391	1.48503	1.67865	3.13795	3.27365	3.88052	2.43388	2.04845	3.98807	2.10273	2.29865	3.74779	3.99384	-0.046635	-0.330743	2.0137	1.87813	3.44317	2.80875	1.51325	1.91659	1.9256	1.11041	1.9206	0.0693469	4.29867	1.5892	1.18774	0.147558	-1.51658	0.876607	-1.40913	2.17791	-1.88358
2.04505	3.35439	4.50184	5.89954	4.324	2.92572	1.31373	4.563	2.06371	4.98119	0.882651	1.9061	5.65875	2.85576	4.8395	8.41751	3.59993	3.3691	-0.865633	3.07338	2.15839	2.57076	1.44403	5.36076	2.04704	4.51938	-0.755947	0.35188	3.81684	1.54611	-1.0287	-2.16717	0.345038	0.479843	3.0044	-1.04674	-0.081337	-0.0237228
2.33533	4.51313	5.67742	3.85843	2.76451	4.39298	7.00602	2.97604	2.27303	6.46931	2.54815	5.76575	5.34356	3.66112	2.7518	2.37479	2.54153	3.61364	-7.82767	2.1452	1.85013	1.46697	0.466232	1.85734	-0.0891926	1.9326	0.115128	0.8943	3.44557	-2.21553	0.674464	-0.458605	0.781018	-1.6564	1.67368	-0.126868	-1.45486	-0.206606
3.02742	5.17791	5.32757	3.43609	7.6334	0.720274	0.828157	3.5189	1.71537	4.58662	3.39005	6.77371	-0.816519	4.66079	5.117	3.03247	2.04349	0.662764	1.60062	5.6085	3.55485	1.92117	4.10406	0.917093	1.24712	2.34826	4.45829	1.16526	-1.12068	-2.15018	0.371583	-0.58698	0.0522895	-1.1232	1.51755	-2.14671	-1.08645	-0.0203415
3.47159	2.54607	5.31781	2.87774	9.17377	6.02149	-1.05246	3.49718	3.66586	4.80596	3.23572	3.45607	-1.06398	3.38308	1.52555	4.02712	1.80295	0.14445	1.49303	4.69966	2.96921	0.101203	1.74579	0.791486	1.31467	-0.328363	-0.236276	0.399111	5.47844	0.224246	-2.72354	-2.56198	2.11227	-1.74922	1.58543	0.951768	1.71546	-0.145106
4.86248	4.8215	4.39986	4.47368	4.54251	3.41426	2.87617	3.44506	1.63253	3.55793	5.47389	0.832398	6.82661	0.211824	4.07568	1.29856	3.21596	1.99488	3.02329	1.7982	2.03928	-1.49717	0.113385	1.98043	-0.327606	2.73439	-2.03087	1.20976	-3.1749	-0.012198	0.123214	-2.73289	-0.471219	-0.147359	0.564868	-0.223786	0.464703	-0.952251
5.05553	5.87524	3.45135	2.59423	3.12684	5.86633	3.21917	1.85081	2.48208	2.76165	4.01136	2.04336	0.347054	3.48685	2.09175	1.61425	2.78305	0.0328309	0.463807	-0.107888	3.0942	2.51005	3.27853	7.16096	-0.991358	5.05698	2.98208	-0.619617	-0.181108	1.65388	-0.323692	-1.22088	0.398593	-0.45922	2.21347	0.331048	-0.383793	-0.703556
4.3501	4.16011	5.07312	5.47375	7.70352	3.30212	0.334182	2.75974	1.42777	3.76672	0.785943	3.94082	3.1894	6.32806	3.68975	2.38969	0.910597	2.64189	1.42454	2.26943	6.19333	1.72295	1.51138	0.582981	1.16695	2.27002	4.26734	0.177853	-0.227484	-2.43988	-0.285043	-1.21844	1.05047	0.684433	2.76753	0.863433	-0.414851	1.61003
4.87679	5.68692	4.68057	8.20996	5.59893	2.10643	2.53449	2.16806	1.64645	2.63111	3.75207	3.37727	3.33325	3.63476	5.3242	1.73364	4.39692	5.57492	3.69531	1.69318	3.31011	0.886429	2.42446	1.05656	1.08037	1.57908	3.26322	1.97017	1.38568	-2.37619	-1.22489	-0.0152069	0.232699	-0.2619	3.03936	-0.299518	-0.901697	-1.70395
2.77356	2.75944	5.09585	2.71088	1.26774	-0.700472	4.72523	4.0942	-1.18786	4.50187	0.315913	1.03892	1.6513	3.95125	3.2305	5.08623	1.92029	2.25275	0.807699	1.51564	0.413882	3.43533	1.15598	3.54837	-0.772619	5.56532	-1.55102	1.12648	-1.79991	1.94959	0.780501	-2.17635	0.51344	0.21351	0.2693	0.147616	1.68147	-0.953231
5.03149	4.18351	3.74581	5.26646	2.97542	3.01427	2.21894	2.89433	-1.14198	2.22072	3.49679	2.2687	-1.43517	2.88297	3.56128	3.05323	0.192227	3.35663	1.6087	1.73081	3.48455	4.27725	1.93638	1.74298	-1.23391	3.71428	2.8237	-1.12503	1.03319	0.964104	-3.34863	-0.959215	-0.289876	1.79113	0.827841	-0.74775	-0.469583	0.241784
2.01979	4.60385	3.89087	1.75459	5.23635	3.86031	2.28775	5.22433	0.641145	3.23925	0.719415	2.80494	-2.59707	2.66977	2.17857	0.259813	1.24748	5.06636	0.531322	4.00697	3.2489	1.95531	3.54188	0.490381	1.87587	4.34106	1.1342	1.59181	4.62869	1.683	-1.48992	2.65878	-0.14387	-0.978458	1.44163	0.0372293	-0.332779	-1.13946
4.23752	4.33109	4.58358	4.18393	2.2946	3.6782	3.65257	3.96833	2.39311	7.20159	4.4877	0.429142	4.94564	4.13968	1.83282	4.26484	2.48356	2.43189	3.9626	2.46126	2.67811	2.26761	2.15423	5.15561	0.273349	5.28929	6.70875	3.17218	1.02595	3.19222	0.397581	0.452489	0.89994	-1.13954	0.518995	-1.40053	0.665627	-0.126754
7.1466	4.15713	5.40391	5.09377	4.84883	7.31607	5.7633	5.89873	1.6938	2.57099	0.119266	4.2325	11.5487	2.25623	1.33169	3.5259	1.63642	5.97349	-1.69674	0.619772	3.66526	-0.740722	-1.19745	1.34383	1.67419	-1.43617	2.53751	2.07643	-0.938263	3.78053	3.68139	-1.95692	0.908201	-0.121568	1.22599	0.315441	1.49329	-2.59633
7.91393	3.60006	6.05134	6.90842	2.94536	6.88056	3.58291	3.37609	5.20614	3.06492	3.88364	1.41268	5.95332	4.35952	6.82381	1.70934	1.15446	1.05984	4.57077	0.989408	1.2487	6.6164	2.44118	1.1284	0.588341	4.06157	2.91456	0.461584	0.178108	-0.449829	0.874429	-0.906189	0.0216242	-1.53037	3.34579	0.864096	1.38606	-0.742664
3.37477	4.25822	5.62352	6.81591	6.54042	4.16776	-3.75697	5.21864	3.67979	1.87853	0.809164	1.89847	4.96609	4.78625	5.42761	6.45803	2.07879	5.8782	6.75976	2.34097	0.196151	4.91398	3.56394	1.88726	1.35666	5.3148	1.43333	-1.8339	0.562694	-0.180891	-1.31461	3.52002	-0.496057	-1.53675	2.65457	-0.0720903	1.49411	2.75082
5.98336	4.94396	4.64618	0.946193	2.20569	3.735	1.25564	5.25198	2.08372	1.17454	0.823789	5.71907	-6.03506	4.05415	4.36301	3.5182	3.95602	3.42187	1.53931	6.39001	4.20005	2.1064	3.50032	-1.26199	0.945655	3.42353	4.45609	1.54205	4.45704	4.22759	2.03055	4.29679	0.873188	0.144958	3.12281	0.671392	1.25933	-3.09771
5.88504	2.66085	4.89363	4.17592	4.27625	4.36568	0.903722	5.25866	0.275169	3.54256	3.77638	-0.371782	9.74278	3.80386	3.97475	-0.380229	0.997043	5.157	2.52719	2.19389	4.22577	3.91195	0.521156	-0.28843	1.54631	1.29168	5.06874	0.684652	7.20293	2.25765	2.26375	1.32647	-0.945508	1.17771	2.48081	-0.822868	-0.841113	-1.64879
2.59787	3.85799	5.01188	1.67402	2.70347	2.92633	8.30837	5.18667	0.651448	3.34745	3.50024	4.68851	4.60293	4.1456	4.82244	1.38827	3.4875	3.69746	4.4085	2.43922	3.67627	1.38773	3.37539	6.0286	1.16256	-0.351524	0.975892	-0.354104	-0.180641	2.94734	1.16981	-0.941075	-0.29781	-0.982639	2.29176	-0.470838	-1.2066	-1.80229
6.49346	3.35603	3.99303	3.93689	7.451	4.41036	1.96576	3.66584	8.74442	4.69146	3.9301	3.07415	3.30835	4.14166	5.98832	4.74566	2.97574	1.93792	4.60083	1.85161	2.38911	5.42971	2.43124	6.46286	0.432223	2.62347	0.873468	2.32497	4.71949	2.88773	-0.776799	0.524012	-1.81799	1.86758	2.72486	-0.398124	-0.277761	1.72113
5.26071	3.7926	4.92567	6.33861	4.12512	3.80499	3.47608	2.08311	1.77349	2.6957	1.49966	0.607227	-0.676243	2.57778	3.68326	0.047506	3.96793	4.27846	3.38891	2.73939	1.49633	4.57224	2.06195	4.89244	1.20084	3.42178	4.79513	2.82667	10.3531	0.109244	0.784698	-0.745634	0.69955	-0.446766	1.55789	0.14458	0.449833	-4.30204
3.75894	3.97061	4.90117	7.00865	4.74163	5.38043	-0.742122	3.89629	4.80511	2.32911	1.02713	1.67503	5.51302	2.91007	2.25203	-1.03517	1.80591	2.21715	-1.32816	0.637424	3.85803	2.12884	0.597261	-0.594739	1.54269	4.21835	3.64488	2.52663	1.22078	-0.669494	0.459807	-0.967292	0.411697	-0.910744	0.618319	-0.609395	0.711971	2.35778
5.75794	3.89679	4.35347	6.12965	3.18231	-1.26391	1.85019	2.91201	3.56224	3.32593	4.03368	3.79008	1.87991	2.27469	2.46598	2.17773	1.50903	-1.06474	2.88742	2.57117	2.83848	2.42556	2.74915	2.43901	3.07488	-0.269302	-1.92219	3.86268	3.02763	3.38201	1.40777	0.263975	-0.700274	-0.665139	0.207557	-1.0639	0.412369	0.989648
5.06979	4.5032	4.57483	6.48285	1.56978	-2.76605	5.4552	3.71162	0.101954	3.01206	2.06566	0.613191	2.48836	4.80761	3.8238	2.09861	5.42905	1.9319	4.76299	1.32809	1.73156	4.00231	0.814401	2.62015	1.42725	3.91914	-1.08901	1.04402	-3.48823	0.689904	-0.817361	0.686823	-1.39335	-0.575303	-0.331862	-1.45897	-1.07518	-1.81107
1.95121	5.91065	5.75811	6.31821	3.85567	2.19387	4.80187	4.46267	2.88102	3.12912	3.34846	-0.0556856	3.60964	2.85579	3.43138	9.0779	3.14655	4.00462	1.30057	0.54233	2.28261	0.716761	2.58647	8.31463	0.901718	5.06873	0.413677	0.949381	2.16427	-2.69179	-1.3412	0.0248966	0.992711	0.277471	-1.04508	1.30937	-1.8605	-2.67781
5.19207	5.89872	4.27504	5.81828	3.14119	6.28643	4.25218	5.07134	2.59504	5.19736	-0.663604	0.062351	1.50501	3.86362	3.8087	2.66774	2.69928	4.99144	3.99158	1.71694	4.71155	0.355256	0.623949	4.99651	0.816956	3.41679	2.18725	7.28149	3.28946	4.22447	0.703185	2.9069	1.1781	-0.584087	2.18394	0.163067	0.154123	1.57875
3.74592	4.52179	5.28659	1.91303	2.55307	2.1976	1.37601	4.41343	2.25553	3.64991	4.55994	9.50157	-2.05334	4.54311	2.49583	0.22338	5.12989	4.57153	6.57263	2.67322	4.3453	3.88879	3.01155	-0.817269	-0.565279	1.77097	-0.660188	4.63035	1.72529	-1.0194	1.7297	-3.26382	2.15143	-0.301124	1.47082	-0.793051	0.503142	-1.50677
6.60965	4.19575	4.5951	6.27015	3.13535	6.60569	1.75607	4.91019	2.24938	3.69308	0.106159	4.59817	1.39963	0.506835	4.45079	9.33867	0.776563	1.82794	4.76771	-0.965709	0.994016	0.550934	4.07908	-0.695762	1.90689	1.75152	-2.41125	-1.2973	-5.5087	2.39913	-1.59413	0.873167	0.505472	-0.126737	2.40832	-1.53295	0.504232	-0.859404
5.63015	3.9592	4.78559	5.50807	6.76201	3.61453	1.7772	2.28279	5.62929	3.87877	2.92306	0.801373	-0.0901508	3.9313	4.82722	2.04275	1.41236	-0.69763	3.16609	2.10203	0.664381	1.12026	-0.399555	4.43471	0.48138	-0.15012	1.8504	-0.680542	-3.90466	-3.99162	-0.864087	-0.317467	-0.324379	-0.52578	0.193613	-1.02206	-2.23062	-3.58612
3.32543	2.9892	4.16513	5.43951	3.75591	2.67012	0.0833833	4.47869	0.771081	3.92259	1.60355	6.46771	4.23898	2.97713	1.83512	0.312655	1.31379	3.52618	0.917637	3.40846	3.59317	3.06373	2.08525	2.51339	3.28483	3.38689	-0.702173	-0.693568	-0.763392	4.79618	-3.60049	2.4267	-0.591097	-2.01058	0.774073	-1.16229	0.112478	-4.31669
2.79227	1.58834	4.91171	1.85411	3.4692	2.80272	1.71945	4.66752	0.932801	3.73477	5.5707	2.34703	-4.10619	1.93518	1.96208	-0.307579	1.66083	2.9296	1.89489	0.180007	4.32028	3.01	0.335025	3.82628	-0.882441	0.483802	2.73617	3.7171	2.67309	-1.29227	-3.04941	-2.15948	0.0216442	-1.13215	2.5576	-2.42991	-0.298155	0.119741
4.32594	3.46425	4.29546	4.07712	3.51965	3.33731	2.04926	3.34564	2.24522	1.96789	2.38971	-0.411347	4.77125	5.13223	2.42687	3.07805	4.57777	2.84501	4.50003	3.11537	2.53323	1.36336	1.19062	2.58972	3.63675	2.51127	2.79936	-1.61099	-5.0953	0.345802	-0.716859	3.55771	1.12682	-1.16763	1.26278	-0.410267	0.203844	-4.35237
6.40183	3.29604	3.03233	3.33284	6.84186	1.10862	4.42076	2.73878	2.25228	1.19745	1.09698	2.33837	5.68996	0.640402	4.35804	0.000906068	3.98512	0.821134	8.1623	0.223365	0.726302	1.63506	-0.492731	1.14189	1.13664	-1.80975	-1.69708	3.29254	0.392024	-0.470298	-3.37154	0.018675	0.459538	-0.402088	1.05538	-2.41552	0.319534	-2.08859
4.86464	4.70679	3.87874	6.49076	5.41312	4.86519	3.95905	5.81441	1.51467	0.395161	2.15408	2.93633	9.40099	2.68709	2.65985	3.82075	1.25914	1.5906	2.19886	1.62648	1.52788	6.0048	3.12282	2.42914	1.33612	0.719146	2.69125	2.76153	-2.33003	2.15711	-0.411215	-5.2799	0.386312	0.775134	0.277005	-0.561562	0.137491	-4.66557
3.35915	4.17868	3.36388	2.64948	2.07528	9.43955	3.48993	3.15087	0.112724	5.52716	3.70796	4.77309	0.194923	2.09611	2.45621	5.77023	4.916	0.548454	8.40912	2.04696	5.68272	1.60365	0.518028	0.648002	1.88029	2.97262	6.66541	4.11991	4.29408	1.25391	-0.284057	0.629023	0.21344	1.42579	-0.0655167	0.0957169	-1.74474	-2.69035
5.3587	4.99137	4.06433	5.12209	3.36195	5.80472	4.72565	4.31968	-2.07719	3.75217	1.38195	3.38204	1.50531	4.06649	2.80376	4.20407	1.89951	0.36044	9.16431	2.31517	2.49767	4.77872	1.83135	6.44187	1.61155	0.317258	-1.03615	1.71536	3.92156	2.01228	-0.667242	1.14769	1.2379	-0.965987	1.74286	0.461434	0.468294	3.47047
4.15212	4.44753	4.75667	4.99002	5.83916	6.80197	4.67426	4.08347	3.56642	2.17878	6.91701	4.57905	2.3045	3.46028	7.98296	-3.11281	1.68706	0.72283	1.45906	0.0170025	2.90118	5.84839	1.9193	0.520716	1.63555	4.21269	-0.623474	-0.262219	5.73182	-0.724533	-2.11761	-0.7226	-0.678995	-1.29754	1.25923	-1.34475	-0.528526	-0.233498
5.17409	4.58129	4.23636	8.29506	4.37979	2.35226	-1.66065	2.8957	0.267146	4.79765	2.02689	-1.12345	0.17795	2.10252	3.18849	7.60662	1.82062	4.04996	1.38358	2.15516	3.5566	5.23687	2.53857	4.32843	1.05093	2.97414	-1.9703	0.480986	-2.7997	0.654143	-2.37345	-1.15458	-0.866566	1.26003	-0.194557	-0.56551	-0.610423	-4.13309
4.63101	4.68876	4.59847	4.45296	4.67534	2.58754	1.47601	2.14779	3.72701	4.71039	0.466066	4.83107	0.445363	2.02879	1.03331	3.98048	3.27134	4.73463	0.648217	3.02164	1.44215	0.838098	1.54326	3.84235	2.41389	3.01183	2.5172	1.70619	0.817267	-0.250615	0.668018	-0.099227	-1.67594	-1.68108	-0.0949455	-0.663309	-0.117966	-1.26513
2.70398	4.26402	3.99984	1.60222	7.64657	-0.227534	1.01794	3.75726	4.56635	1.75661	-1.92452	2.21044	0.548029	1.60716	3.66859	3.84294	3.29703	5.21906	1.56449	0.481311	1.7275	2.19765	1.39631	2.10497	0.474039	0.0480476	-1.46937	4.42772	3.6346	-0.559295	0.38152	-0.863398	0.687105	-0.665754	1.79423	-1.07368	-2.43759	-1.23167
4.91002	5.0479	3.20464	5.52783	5.26077	3.90373	3.37844	5.29294	6.12096	3.06975	4.26936	3.98075	3.24812	1.38022	4.42288	-2.41536	2.23573	4.24536	3.33428	3.03333	3.85137	-0.66658	1.93379	-3.24544	5.702	4.84301	0.463988	1.75352	0.82775	-2.38551	2.11493	-0.122403	0.937225	-1.0988	0.446972	-0.373647	0.18041	0.340394
7.43685	5.21538	4.27068	5.53455	4.01738	0.464408	2.37679	4.05774	4.81881	2.38886	2.12771	7.89141	-1.66224	0.813719	1.21559	2.9605	1.053	3.14455	2.43469	0.939742	3.1287	2.43857	1.12999	2.86274	0.59819	3.38761	-2.0444	1.89684	3.40818	-3.55756	-0.743612	0.661861	-1.26862	0.158068	1.05056	-0.0254557	-0.888069	-1.01144
5.46994	4.65737	3.79424	2.46391	2.36088	5.02233	4.46957	3.75074	4.97622	5.15879	4.56615	1.78955	4.46051	2.13088	3.71743	4.31353	2.81772	4.65353	5.49505	1.8486	6.87181	2.91163	0.864578	3.04293	1.88042	1.24187	0.748777	1.43986	0.883744	2.84656	1.4208	-2.2345	0.415005	-2.04485	-0.37465	-1.10946	-0.708894	-2.7202
6.10079	3.82588	4.63281	4.97538	4.20375	3.4923	4.33008	2.71008	5.25502	6.15478	5.0585	4.14616	4.70252	4.89771	6.72064	9.38539	5.03704	1.7997	-1.45478	2.70549	0.369734	3.92607	2.98641	-4.90379	1.80744	3.49511	8.23371	3.64515	-4.57197	0.246589	-1.0833	0.406312	0.104741	-0.622618	-0.524384	-1.07568	-0.329615	0.833897
5.36939	3.89822	4.26869	4.42988	2.29003	5.41752	5.48592	4.51406	3.67377	4.10906	2.42542	2.7595	2.29797	2.81928	0.335985	1.00486	2.19378	1.30572	0.590021	0.0664354	5.7651	-0.257905	1.34126	6.89168	1.10533	1.68318	2.64353	1.78262	2.28322	1.91987	0.858624	-1.34805	1.27247	-0.298833	0.401071	-1.1381	0.00427229	-1.32681
4.90737	4.73018	4.30324	5.11803	3.21614	2.67238	1.01011	3.03154	0.677265	2.46302	4.15701	3.45018	7.16551	2.1219	4.94976	6.14984	1.52802	1.32353	1.56661	2.37097	6.20614	6.08219	3.53075	3.65466	2.54774	6.18723	1.85125	0.208862	-0.386606	-1.99716	-2.00969	-1.83696	1.08546	-0.231301	1.80167	-0.596601	0.199877	-0.673341
2.90223	5.48477	3.46729	4.17894	3.9141	7.6727	4.17338	1.18069	5.33171	4.07348	5.03266	-0.295008	5.29372	3.08608	2.64566	6.89527	1.89522	3.29276	3.66182	-0.752034	3.25681	5.65129	0.942306	3.60539	1.3501	-2.35472	4.4942	3.53171	-0.255335	-1.37589	2.6985	-1.36963	0.0660975	1.01525	0.887751	1.10754	1.03635	-0.152676
1.99513	5.87218	3.86386	4.44717	5.39424	0.920676	0.437972	3.63897	5.64296	1.74977	2.14821	6.30484	8.74839	2.4706	3.87067	0.830099	2.46099	1.69792	5.48616	3.28767	3.47881	1.76986	4.14636	0.265779	2.09679	4.93618	0.795208	2.52594	4.01243	0.39191	1.24676	1.94992	0.971069	-0.786394	-0.602451	0.250491	-2.38717	-2.29907
3.84335	5.02235	4.49582	5.60399	-0.204069	3.45285	1.13686	2.19495	3.68299	5.11168	2.48511	5.83094	5.62282	1.22336	4.9023	0.964746	4.35793	2.02562	5.24091	1.58521	3.12264	2.11122	1.68921	1.45679	0.619984	0.770362	0.105916	2.85605	0.957834	-1.86092	4.05149	3.13972	1.28308	-0.140511	1.29126	-1.00252	0.875063	4.44149
4.29981	5.0991	5.41793	8.59829	1.30431	3.47164	-1.80847	3.54262	2.00196	-0.606339	1.78205	3.85677	7.69657	2.41892	4.50893	0.564494	2.99185	0.66023	-1.39786	0.61289	4.70573	-3.181	3.04365	3.77151	3.96248	1.53337	1.91898	3.48798	-1.26976	-0.041742	0.413391	5.42857	0.330616	-1.42624	-0.87598	-0.902441	-1.03084	-1.23846
5.37046	3.64764	5.13677	6.40678	4.23746	1.02099	-2.45913	2.37701	-1.59881	2.79731	4.37985	2.8637	3.57696	1.54099	6.41492	2.28665	2.24807	3.28122	1.89071	2.22829	6.63297	5.12903	5.47817	6.99624	1.43112	1.56374	-2.03044	-0.739689	-4.34387	0.659469	-1.11692	-0.603605	-1.03041	0.0185789	-0.095495	-0.0360169	0.524359	-2.87642
5.1313	4.06815	4.56869	0.847496	3.32916	4.11989	-0.237332	3.77735	4.24123	3.05723	1.38768	1.52799	1.37671	3.07167	3.8797	1.90827	3.38548	1.40592	6.71993	2.10741	2.87934	-2.12963	2.03188	2.12093	1.31659	2.27071	2.54642	2.51396	1.83048	-2.43886	-0.802797	-0.733076	0.0280305	-2.92408	0.747286	-1.69874	-0.903021	-1.71082
4.67472	4.36427	4.86319	4.24712	2.39793	2.05555	4.54586	4.61264	1.57858	5.18119	0.874027	2.70143	5.50208	4.14721	2.48035	7.17569	0.877553	3.93877	2.34066	1.80827	1.38903	2.20046	2.49623	4.28098	0.162096	4.2503	3.32404	-0.016295	-0.463095	0.437926	-0.972656	-1.24306	0.061201	-0.618076	0.188958	-0.0562179	0.24299	-0.02447
3.59816	5.45515	4.44189	3.73778	2.94746	1.83441	1.02835	3.67106	7.13986	4.80195	2.43409	4.0362	8.8468	0.940116	1.66495	5.19949	4.93692	-0.425192	1.69986	3.8203	4.30364	3.03699	0.482399	2.75279	2.21231	2.60106	0.282882	3.19697	0.72331	-0.880509	-0.591041	-2.37923	0.362554	-1.52951	1.18743	-1.66194	0.35008	2.05301
3.66862	4.50506	5.07828	6.45372	4.45447	2.13329	6.95547	2.1939	2.37556	2.27793	3.53235	4.52713	1.77598	5.41672	2.67427	-0.726696	3.15121	3.31907	3.90411	-0.619399	6.85291	4.98693	2.39168	4.54441	1.1643	2.55552	-0.303966	0.559922	0.419577	-5.13468	0.75182	2.78401	-0.989578	0.0188704	0.72934	-1.16861	-1.08798	0.0436909
2.34101	5.36217	3.81484	2.86183	3.02807	4.02187	2.20395	2.39732	0.769095	2.93012	-0.430525	3.12372	2.62588	5.01032	4.36093	0.765835	1.05061	3.1997	1.65611	3.06555	1.44179	3.90216	0.505744	2.15157	0.478498	1.39722	3.40886	0.352115	-3.18062	-0.720308	0.53353	-4.31695	-0.328691	1.44468	-2.95663	-1.44628	-0.965453	-2.26961
3.70724	3.88864	4.05178	4.38806	5.62856	0.784339	5.06018	1.72064	4.04277	5.19997	5.93655	6.10638	6.40481	3.4202	-0.513756	-0.323819	3.60428	1.37549	9.86462	4.18764	1.73937	3.08357	-0.170394	0.0570488	2.24053	-0.907402	3.27747	1.8463	-0.711988	-1.47334	-0.511303	-2.49274	0.697423	-1.01928	0.482395	-1.54096	-1.12213	0.335625
3.99002	4.74225	4.00649	4.17595	1.65615	8.44631	2.48614	5.89667	0.697379	5.13136	4.15226	2.56076	2.9802	4.04229	3.22979	4.27142	5.19117	2.56848	1.91268	2.23106	3.65961	1.35423	1.75507	5.00366	2.45489	4.65139	3.87722	0.270959	1.25958	4.14488	1.39268	1.85918	-0.136572	-1.66404	3.50964	0.570086	0.992976	3.22787
5.49487	3.27046	4.69394	1.79543	5.20549	1.03253	-2.0541	2.96511	0.988729	2.93981	-0.796497	0.537388	1.05123	2.82121	4.54338	5.72325	2.27648	3.16136	6.47425	1.36266	-0.354304	0.465979	1.95237	2.60881	2.66765	3.53833	2.00784	0.416472	0.393307	-1.70993	-1.57782	1.2229	0.601276	-2.0336	1.04784	-1.4792	-0.745094	0.383759
4.70791	4.44239	3.76971	5.32329	3.684	1.01899	0.718566	3.40057	4.47045	5.19156	4.34765	3.23027	2.36275	1.36108	4.33598	4.01212	1.77494	2.12957	2.8255	-0.0462428	3.49698	2.66271	0.90395	2.02285	2.50006	0.95304	0.761185	0.507659	0.140389	-2.4868	0.949921	-1.75485	-1.4901	-0.4358	-1.67227	1.82763	-0.206873	1.35057
5.29797	5.63826	5.0452	3.33122	1.1369	8.09982	8.68473	4.51705	4.67709	4.29901	1.77397	2.74679	1.71297	0.472524	1.78746	0.790065	0.364303	4.0462	9.61587	0.869668	1.94275	3.24828	5.04607	0.728892	1.72909	2.6664	5.33714	1.66271	4.09987	4.87952	0.149227	-0.00442795	0.273503	-1.28356	-0.726368	-1.06484	-1.93847	-3.37588
5.26254	6.24845	5.6158	7.36307	3.54794	1.23146	0.573723	3.64956	2.07753	3.34833	3.86824	6.68833	1.72333	4.65755	5.19811	7.92862	0.35884	2.66153	0.279567	1.10438	4.50717	1.89069	1.02653	2.18544	0.987138	1.44206	1.72622	-1.81458	5.24218	0.152463	0.667408	3.45653	1.13366	-0.766888	1.11056	-0.533878	-1.72565	-6.29582
5.15468	4.21866	4.91826	3.11056	2.36368	4.28195	2.92465	3.2928	5.84527	2.86922	2.91228	3.33668	2.2264	1.78672	8.14297	3.22759	2.7597	2.27108	1.12298	2.42289	3.35555	1.23405	4.50904	1.4849	2.58859	3.53094	0.196244	1.92044	3.05901	-0.342191	1.58885	-0.0386668	1.7624	-1.29153	1.38992	0.00563464	2.92917	2.28793
6.60882	4.31671	2.77329	5.05598	5.27017	-0.740178	5.09056	4.70706	2.6357	4.18821	3.21979	4.72011	3.88676	1.85989	4.07488	6.9484	1.86641	0.816248	2.90688	0.141483	1.12468	4.87962	4.25317	3.3373	1.9237	1.87729	-1.84298	-0.140442	1.46113	2.58273	-0.889609	-0.535191	0.45939	-0.196127	-0.0530249	-2.1774	0.463189	-0.431751
4.53477	2.73259	3.5275	6.58623	5.20874	5.57421	3.92478	4.85452	4.20813	4.22313	3.57699	2.04108	6.12419	2.60487	2.87006	6.27876	1.27813	2.61086	1.74681	1.40393	1.79168	2.10888	0.713487	5.07201	1.39905	3.5996	-0.451299	-1.39082	-1.96923	-0.0286423	1.03308	1.26967	-0.0247273	1.3508	-0.515472	-2.49725	-1.21303	0.611732
5.4434	4.60868	5.47357	2.87227	5.56321	2.13827	4.68259	2.05222	3.18503	2.76815	3.92802	2.19114	1.54446	3.83134	2.34511	-0.146897	6.56078	2.52235	2.62583	0.959886	1.12926	4.21756	6.08775	-0.353811	2.36479	4.22566	1.42782	0.909473	5.83113	-0.108439	3.15931	-1.13431	0.938505	-1.58275	-0.0260982	-0.18164	1.19291	2.68608
6.03955	6.2602	4.46018	5.50584	7.25028	6.31958	7.35926	3.36386	3.14021	4.72295	5.7338	9.50102	1.70011	5.20408	2.68234	0.319417	3.77993	1.4929	3.26903	2.73237	4.43659	-1.50777	1.98017	4.64534	1.5307	-2.4722	3.50284	4.10116	0.271193	0.766859	1.80953	-3.06926	-0.112268	0.540028	1.36811	-0.359193	-0.0653252	0.0735003
5.25695	5.12792	4.42102	3.92643	1.67318	3.56241	3.02942	4.65496	0.862685	1.8906	3.77708	6.40846	4.4092	1.79072	5.38364	2.67941	2.37572	3.61507	-2.64186	2.06393	5.81342	3.25649	2.72174	6.17138	2.92504	2.21429	4.63103	3.89247	0.614339	4.72214	0.518311	0.507977	0.906826	-0.628409	1.01412	1.32424	-0.884315	1.63744
2.15426	4.71264	3.98406	5.80478	3.28785	3.1642	2.17866	1.9441	2.85248	0.987039	6.13103	0.0835076	8.36931	4.44378	4.05225	2.44076	2.50877	2.48623	1.90584	3.61086	0.570368	3.0985	1.52687	2.95156	1.21788	0.973585	1.74603	0.780573	0.0567845	-0.0382337	0.322033	0.764336	0.279259	1.05914	-1.6897	0.126643	-0.0181695	0.827584
5.64018	5.79386	5.7366	6.24892	6.42043	5.02439	2.94386	3.899	3.36643	3.06936	2.93387	0.0592101	2.58322	1.51788	1.68297	1.32217	3.98062	3.79384	-3.40267	3.7005	2.30526	0.544068	2.03408	1.74623	2.2992	4.46871	3.79229	3.86197	4.92049	-0.318335	0.40971	4.90029	-1.36988	0.0271734	0.928696	-0.42	-0.67748	-2.56502
5.79362	4.6843	3.4913	4.05214	6.26579	4.45124	6.12517	4.73267	4.99827	5.41769	1.90777	-2.38431	0.937357	3.44032	2.67865	1.1112	3.15224	1.34179	4.11814	3.84398	2.00522	0.463191	1.93733	3.61086	1.30309	0.59343	-0.429157	0.706935	2.5037	2.34647	-0.192485	3.49377	0.658165	0.399489	1.24072	0.797865	1.41463	0.862178
4.88451	5.12804	4.73647	0.478188	3.81176	5.73831	4.54801	3.36341	2.53027	5.48331	2.48075	2.6686	6.52535	4.06825	0.614335	4.38598	2.6718	2.33714	3.68333	5.45092	5.46795	3.07392	2.55511	0.0988185	1.24093	1.67832	4.31712	1.02633	1.36733	-0.905984	2.0561	0.906726	1.25434	-0.496456	1.50964	-0.555179	-0.407439	-1.79326
8.01814	5.53748	4.42673	7.16164	-0.430861	4.57237	8.21856	4.06812	2.22881	4.70972	2.30662	2.11832	2.86972	2.91409	1.53499	3.17394	3.36838	3.43606	3.59155	2.02623	2.97262	3.00474	3.75404	-0.557441	1.31059	2.12567	2.99693	-0.590403	-3.5816	1.86538	1.857	2.4678	0.144013	0.100198	1.01692	-0.4268	-0.480552	0.369912
3.44826	3.68358	5.06813	3.21933	5.55352	3.11231	5.10807	2.97302	6.7895	2.83534	6.46104	7.6493	4.00005	0.828989	5.92725	6.85979	4.29654	0.497686	6.63083	3.41988	-0.821741	3.92244	1.37564	-0.132125	1.24485	2.74604	-1.26608	1.39879	1.90271	2.70004	-1.34332	-0.48851	-0.793877	0.313558	0.211767	-0.943106	-0.242853	0.260936
5.16524	4.76376	4.45909	5.30348	5.23886	2.87583	0.548829	1.74959	2.56471	2.56982	0.636564	2.78049	5.31924	3.67844	0.36711	4.53421	4.44146	8.05923	3.74556	3.9473	0.842718	3.2787	2.86885	3.34723	1.42158	2.38948	0.496539	4.42159	2.8951	8.03977	1.36432	-1.14038	0.412573	-0.247155	1.10708	-0.914302	-0.493899	-2.46352
5.66008	4.05318	4.11429	4.47472	7.63901	4.52798	6.78253	3.57576	1.93898	2.09434	1.20512	5.34531	2.45628	6.58339	3.10387	8.15745	2.07367	3.57168	0.379093	0.586279	4.62597	2.78148	0.784658	3.98913	1.46502	2.61985	1.74034	2.3564	-0.0632345	1.22473	-0.805665	0.338965	2.01092	-0.210247	1.62154	-1.10393	-1.2867	6.57842
1.76923	3.4853	5.0675	7.53226	5.96036	4.35609	3.7787	4.39197	4.55882	6.54293	4.26585	0.00265188	4.88628	4.95418	2.55027	5.21992	4.77035	6.51362	4.23942	3.23036	2.39706	0.608023	2.26044	4.65108	1.63178	1.99353	0.253303	1.24653	4.4925	-0.977455	0.850237	-0.807202	0.109275	-0.801731	0.535768	-1.76405	0.756435	1.59154
3.36033	4.93706	5.01336	2.63592	5.19119	3.43806	1.17796	3.79155	3.93244	3.73565	2.00122	2.60804	5.37389	2.01789	0.214064	5.92909	0.124401	3.6131	-0.385076	2.59909	1.27561	1.38107	0.706829	2.76063	0.609904	3.12731	-1.33949	1.31935	2.63296	2.55087	2.68921	-1.10384	0.623314	-1.82851	1.23791	-0.689769	-0.917192	1.00363
6.01502	6.06939	4.00369	1.12498	8.61864	5.31245	-0.655025	4.43764	2.00896	2.71386	-0.831735	1.93097	0.960639	1.47347	1.79646	6.16113	2.7067	0.773585	4.81531	3.12325	3.84453	2.25787	1.88076	2.29389	1.44318	4.4726	2.7986	5.16182	4.13521	-1.26978	0.399069	-1.14598	-0.254818	-1.47233	1.32409	-2.99831	-2.20264	0.487929
6.21174	5.13291	4.41282	2.32302	1.47134	5.92286	0.528456	2.38747	3.34463	4.75938	2.68779	-0.949522	-0.974571	3.86103	4.51149	-2.98067	3.32521	3.6987	2.63018	2.02014	3.939	2.39575	-0.0932471	5.11422	2.62656	3.2709	3.97803	4.50349	0.933026	0.523966	0.574041	-1.31695	0.298886	0.366744	-0.135934	-2.99412	-0.0234057	0.295736
0.497293	3.27214	4.09264	2.77802	0.701612	6.67247	-0.587318	2.94655	3.28198	4.1674	2.94026	4.78002	4.32104	5.29155	2.77052	1.41217	0.813654	1.51506	3.42503	2.47212	3.22754	1.91521	1.61764	4.67936	2.31019	0.176101	4.36063	3.5186	1.79264	1.89924	2.52822	-1.91565	1.62572	-1.31406	0.105703	-0.854207	-0.410741	2.18925
3.52109	5.27111	4.46052	2.2462	-1.4781	1.90438	4.70561	0.98016	3.98588	3.30621	1.60539	-0.035906	1.53923	3.95971	5.35734	4.85497	0.995744	0.488664	1.84605	2.55941	4.0357	-1.99934	2.68179	2.50637	2.52481	2.01511	3.20066	-0.0944908	2.78436	1.58269	1.21801	1.42633	0.750107	0.282394	-0.318707	-1.39591	-0.424978	4.5863
6.96873	4.28196	4.03996	1.41297	3.18827	2.60682	-1.93836	2.73709	2.02064	3.03477	1.39168	6.44991	-0.707921	2.84489	2.79475	0.279618	1.96104	2.47464	9.45469	4.3742	2.23964	-0.794632	1.56211	-0.378212	0.661845	3.19256	2.29288	2.52908	3.67748	2.04845	-0.310968	-2.46034	0.489309	-1.34477	0.428812	-1.67384	-0.117482	0.677123
1.04663	2.37	3.65658	2.43042	1.46975	2.3015	-0.252526	1.17248	2.16647	6.32664	0.441644	3.02954	3.63685	1.11635	0.0661799	1.75749	0.0342552	4.72064	-2.83722	3.38457	0.15462	3.12921	1.79061	-2.79629	0.226555	1.76812	2.79952	3.43424	-0.665055	0.635995	0.47535	1.9375	0.19424	-0.245165	-0.688943	-0.0667249	-0.626463	0.712568
2.76355	5.5186	3.64016	4.29985	2.48984	2.05239	0.26394	1.02779	2.30014	3.47338	-0.879782	1.07507	1.15834	2.0813	0.355769	5.90063	1.92286	1.9836	5.73304	0.638199	1.02096	1.46214	1.50491	3.5492	1.75018	-1.45469	4.17702	2.21983	0.272264	2.43401	4.88011	-2.3985	-0.185852	0.324074	1.30942	-0.423868	0.267249	-2.42647
2.98458	6.29555	3.85077	1.10006	3.80735	-0.517118	4.14907	1.74212	3.45726	2.99326	1.09772	1.89203	-3.23361	1.44632	1.97383	3.24978	0.339026	0.102611	9.77765	0.965118	2.03461	0.356569	3.84903	-2.63218	0.856033	4.27615	-2.81329	-0.92727	-1.31063	3.56083	-0.653602	0.489234	0.346906	-1.4408	1.09417	-0.904784	-1.07568	1.23625
1.85388	4.59108	3.39988	-1.49891	0.719041	-1.6695	-1.14899	0.582632	1.24332	2.73369	-0.259788	-2.00848	5.63309	-0.20646	3.87269	-2.39394	2.32055	3.51185	3.70832	3.37198	0.0456534	-1.63669	-0.833639	-2.56728	1.34642	0.133998	0.964027	2.1916	-0.406819	-0.807312	-1.74805	-0.0245591	1.50729	-0.487757	0.78026	-0.847299	-0.273645	1.54082
2.21371	4.47979	3.03461	2.61864	2.11719	2.97834	4.13524	3.31717	2.35562	2.64631	-0.352458	6.18506	3.90811	2.54714	4.228	2.62584	1.52446	5.50555	0.668972	0.115087	3.19517	0.6138	2.35199	-6.30241	1.90234	3.75504	1.48825	-0.723906	4.66823	-2.16681	-0.402873	-2.11572	0.358146	-2.09768	-0.286935	-0.409338	0.243955	-1.53089
5.45335	4.01877	4.61631	4.21416	-0.543886	2.06128	-2.88862	1.11508	-1.9323	4.54702	0.989402	-0.507225	-3.48126	1.54242	2.93271	5.48979	2.57698	0.574109	6.46225	4.3452	3.85721	-0.264056	0.462954	2.60252	0.854031	2.95853	0.786918	5.66282	0.58701	-1.84025	0.444608	-3.87208	-0.101807	-0.651665	0.877779	0.276039	-0.703228	-1.96435
3.1484	5.36753	3.12658	1.22276	3.17164	1.56368	1.93342	1.70066	4.3177	1.86828	2.17163	2.71629	-0.0216569	5.23873	1.82731	0.227392	-0.472714	0.880542	5.9651	1.08611	1.30107	0.434171	-0.350343	-0.43635	-1.05269	0.074605	1.63472	-0.413466	2.82607	1.26424	1.0046	0.128569	0.723147	-1.91838	1.76067	-0.633297	-1.05198	-0.0181406
5.76317	4.58907	3.67679	2.32178	-1.67062	3.87459	4.39763	-0.208436	2.31824	4.43366	4.53149	0.503324	-0.826286	-0.553127	3.84096	-4.01977	1.22965	3.59312	5.45343	1.92538	0.475159	0.796507	1.85001	3.88644	0.0246223	-1.61719	5.71991	0.669205	-1.74175	5.78541	-0.953544	-0.741008	1.78246	-1.56114	1.11279	-1.47971	0.938978	1.50225
7.09804	5.99129	3.10493	2.8108	0.682586	-0.872186	-2.22315	2.61553	2.64711	5.07282	0.00397566	-5.23468	4.89296	0.238404	4.69282	3.16098	2.67302	-0.569277	4.26485	1.67277	6.33192	3.15047	0.508266	0.927657	1.81004	2.54149	-1.22886	0.201544	3.77525	-1.05793	-1.36694	-4.18351	1.12856	-0.87001	0.295067	-0.641415	-0.214399	0.856474
4.65959	5.621	4.06496	-0.273549	3.16436	0.992408	2.59841	0.613347	0.705987	1.27799	0.333561	0.146272	6.08024	1.78181	2.55428	6.99935	2.6342	-0.824842	4.0291	1.91157	2.83508	2.63818	2.07325	4.2685	1.73012	3.52057	0.0236983	1.23119	-2.05337	0.879475	0.629124	0.591742	1.34595	-2.11505	-1.12001	-1.42806	-2.47152	-3.61365
0.638583	5.52139	3.99507	3.90857	1.49155	-0.12362	-3.88484	1.12208	-0.820104	4.10154	-0.0772943	-1.89428	2.76514	1.01886	2.77845	2.49839	4.56356	1.98146	2.10428	3.60635	5.57738	2.76627	0.0999063	0.24358	1.80683	2.32509	4.78726	0.462964	4.0482	4.60704	0.139901	-2.30289	2.15521	-1.60688	2.67099	-0.767545	-1.1732	-1.1152
2.07115	4.3009	4.44826	4.53106	-2.25354	2.10122	-0.685029	3.75838	0.718848	0.165682	0.194643	2.75597	-0.52433	2.01969	0.940822	5.31521	1.35957	1.27837	2.06481	2.22181	4.59266	-0.418852	-0.372825	0.680931	-0.606992	-1.24249	0.692308	-1.7579	5.19472	1.60463	0.764663	-0.648791	1.08756	-0.341256	-0.882829	1.18538	3.30193	3.71974
0.918419	3.36807	4.06436	3.89043	5.32709	2.06037	4.7168	3.4156	0.301561	2.79061	0.790402	1.52585	3.089	0.417777	0.510194	-0.877195	-0.0791847	-1.70979	-0.523163	3.71338	3.68033	0.960904	3.20024	-0.336228	-0.0285938	2.0287	5.11611	2.86344	-1.13212	1.97625	-0.435988	-1.86098	0.71801	-0.512523	0.597344	-2.32731	0.337727	2.13467
2.03459	5.30461	3.7437	1.21283	1.42392	2.75047	0.639282	2.23403	3.10413	3.44472	1.25005	2.66531	1.9232	2.7849	4.535	7.63433	2.28567	2.23296	-0.288679	2.71461	1.15494	1.74158	0.766989	2.13773	-0.686417	1.07183	-1.4188	1.80739	-0.669827	2.1356	0.0104724	-1.56315	1.72065	0.169951	-0.128555	-1.62639	-2.15292	-0.608683
1.22946	4.03654	3.3464	3.02148	3.51241	2.99577	3.20812	1.17181	0.692676	4.91055	6.2186	-0.227855	6.15002	4.51638	2.2501	2.24386	0.524679	0.290718	-1.51699	-0.559634	1.26268	1.17632	0.237152	1.23091	1.43748	4.25153	-0.45058	2.93332	-4.92913	-1.37169	1.35545	1.73078	0.615572	1.29334	0.664044	-0.898766	-3.24378	-1.08688
1.95999	5.49765	3.54751	1.19594	4.14292	5.06301	-0.740412	2.84356	2.45548	5.07467	-0.409986	4.34751	0.0123988	2.50724	5.03106	6.50426	3.0524	-1.42034	2.54006	-0.622189	1.20749	3.83391	0.617213	0.0765974	1.53514	2.20581	4.12612	1.34728	-2.74788	0.726197	0.173688	0.882932	2.11849	-0.206742	0.00218199	-0.9376	-2.11706	1.04783
1.38281	3.4656	3.15303	5.1545	3.23698	4.63894	-0.904059	2.15587	1.67211	4.52289	2.44554	1.43355	0.905126	-1.48471	2.74705	7.66965	1.03431	1.66151	2.91475	-0.430495	3.32094	0.28431	2.52396	0.591211	2.00392	3.20435	2.46432	1.27463	1.58959	2.74753	0.320434	1.59007	-0.910956	-0.818434	-0.17575	-1.33809	1.62112	3.24731
4.47591	3.4209	2.46694	2.97337	1.38583	1.01991	5.07703	3.44247	-0.683774	3.60481	-0.00628075	-1.31798	0.661905	-0.445429	1.86401	-4.03312	1.47919	-0.490303	-2.40151	2.25893	1.49863	1.68341	1.14981	-3.21277	-0.741044	1.62548	3.54365	-2.15218	0.369105	-5.64989	-0.206839	1.22302	-0.620063	-0.349015	-1.19581	-1.53432	0.155929	2.42981
0.365481	3.04941	2.37568	-0.15307	-0.266072	6.02717	3.29545	-0.483306	2.72208	1.41942	-0.723556	-1.46379	-0.382609	1.9362	5.20163	1.45691	2.31695	2.56164	0.946893	0.597019	3.6191	2.33851	-0.070951	0.475101	-1.14677	1.24883	-0.861053	3.35145	1.12994	-2.97642	-3.1954	2.91553	-1.02992	0.790008	0.890334	-0.837095	-2.84908	2.19918
1.23267	4.24194	3.16177	3.02597	2.64187	2.21856	1.72637	0.909447	5.24413	1.40128	-0.887368	1.05411	1.03591	3.41188	2.2136	8.11812	2.78396	1.83189	2.05674	3.59121	1.44622	0.306472	-2.17703	2.31543	0.499973	2.0168	-0.298082	1.1587	-0.91739	0.0773369	-1.21251	-1.06604	-0.321466	-0.949094	0.953325	0.861414	-0.758719	-2.8031
-1.12685	5.09661	2.33739	3.8827	-0.156519	1.53255	2.01027	0.642981	6.96476	5.34338	-2.08199	-0.587202	1.59812	4.1525	1.53817	-0.420437	1.42178	0.362305	4.64024	3.33619	-0.694603	-1.10812	-0.59099	-4.09943	0.0477116	1.0179	1.06813	0.260842	1.19329	1.80858	0.613921	-0.509481	-0.184053	0.901544	-0.0703319	-0.145428	-2.57651	0.643285
-0.448764	4.7512	0.621353	3.4151	0.568651	-1.61939	3.08916	3.09545	0.592895	0.931084	-0.940812	2.73392	2.83504	2.87989	1.80332	1.74253	2.76505	-0.624826	0.0570717	-0.60787	0.0359555	1.81411	3.79915	-0.402722	1.59365	-0.40689	-0.197715	-0.125049	-5.26508	-0.361913	-0.941332	0.25699	1.24877	1.45377	-0.531304	-1.29227	0.88616	0.158714
1.46301	4.3549	0.746078	2.5658	-1.44041	1.19968	3.97243	0.00886391	2.35275	3.97194	0.4026	0.964403	4.35044	5.43451	3.13802	2.13682	0.298256	2.37694	-3.02227	1.59141	-0.899653	2.61745	0.643403	0.0656087	1.23454	-0.433055	0.738452	0.537016	0.461793	0.799906	1.34386	1.73956	0.0769029	-1.25044	0.778546	-0.0127402	-2.0368	-0.258617
0.634764	3.79917	3.06242	1.15679	-2.32869	0.344572	1.79967	0.499671	-1.68504	0.863048	-5.60441	0.657801	-0.509664	0.85523	0.556363	4.55902	1.40237	-1.67493	-3.67344	-0.267323	1.60667	-4.31175	2.00222	0.0954094	-0.128226	-1.29162	-3.36421	-1.17038	-0.541694	-0.922635	-1.18127	1.52927	1.65536	0.212432	-1.41036	0.388901	-0.575437	0.734505
1.35946	3.72075	1.78432	-0.794839	-0.304268	-2.06793	-2.70088	1.70157	3.9987	5.7464	0.492021	2.49666	3.5357	3.43987	0.524272	0.345747	2.00808	-0.180611	-2.9549	-0.173907	1.27536	2.57564	1.88468	4.17377	0.961916	3.7353	2.46923	2.32113	-0.760142	-0.834557	-0.614652	-0.998495	-0.916471	0.0266752	-0.725715	-1.66801	0.360644	1.88864
2.28069	2.48073	2.82375	0.922815	2.48018	-0.935555	0.104577	1.57612	1.23711	0.729075	0.148474	4.14585	0.787049	0.529898	0.996075	2.5126	0.580244	-0.866309	0.516018	0.831719	5.37606	1.10786	1.86318	3.66118	1.97262	0.93507	-0.056885	-0.474254	-3.08357	0.458705	0.0707933	-2.53647	1.41471	0.952691	1.3855	-1.16218	-2.17731	-1.66156
2.00921	4.93777	4.11574	0.620012	1.16161	0.214623	2.37744	1.80547	4.45462	2.02934	1.66531	2.01517	-0.738233	1.68487	-1.70727	4.99921	0.0714223	1.58501	3.45168	1.00787	3.17392	1.99782	1.04717	0.809691	1.2093	2.11234	1.66589	2.09016	-3.15088	-0.124791	-0.464009	4.26077	0.530326	1.12914	1.31075	-1.18361	-0.244196	0.021221
0.202057	2.94637	2.42882	-0.0516065	0.474906	0.956228	0.795161	2.72471	2.57896	1.61624	2.11139	-2.08833	1.00802	0.0188338	0.276309	-3.02379	0.941656	1.82876	4.42646	1.83994	1.55104	2.15407	2.15887	2.70717	-0.388429	2.21366	1.78948	1.31062	-0.197743	2.24547	-2.11495	-4.6955	1.51193	-0.487516	-0.156606	0.454247	-1.72725	-2.92721
3.99451	4.67655	2.06416	2.29678	1.03656	0.69522	8.72787	-1.43295	2.6521	1.15089	-3.17141	1.90224	5.97802	0.866346	0.656799	2.83315	-0.0487072	0.0725718	3.42695	3.0328	4.68441	1.30981	1.95358	4.27147	-0.656305	2.03935	0.667753	2.86049	-3.25261	0.77875	-2.05254	-1.30942	-0.266847	0.385553	-0.382161	-0.347516	-1.53545	-0.911091
1.85574	3.06444	0.966899	1.88709	-0.610361	0.267758	2.09402	-1.42248	0.808112	1.53107	-1.1121	0.941578	2.96948	3.00198	2.43288	6.91383	2.33441	2.73173	3.07196	5.51325	1.37762	1.85664	2.39604	-0.580626	-0.774227	3.63822	-0.984693	-0.385955	4.48942	1.49283	-0.405798	0.909537	1.55692	-1.87426	-0.891296	-1.49833	-0.885019	-0.473824
3.21459	3.35842	-0.217495	2.26582	-0.269982	-1.86	-0.808199	1.03959	2.0102	3.57731	-0.0824367	-3.56515	0.464713	-0.361705	1.27192	0.0192737	0.520535	-0.0909294	1.36584	0.836208	1.38348	3.38382	0.113652	0.220478	1.72412	0.878591	1.85583	1.37725	1.32146	2.08688	-1.29496	-2.00806	1.07077	0.247	-0.477773	0.257228	0.346844	2.29775
2.30585	1.89372	0.363874	-0.441449	3.49447	-0.884225	0.153933	2.11016	2.8287	0.838579	-2.15409	2.30672	1.06729	0.647089	2.53438	2.64348	0.183768	-0.165619	3.01137	-1.21931	2.66541	3.04465	0.0529896	3.58282	-0.488368	0.317418	3.37831	3.17957	3.47508	2.28621	0.161613	-0.721418	0.851183	0.566603	1.341	-0.599537	-0.884267	-3.02383
1.88123	2.87659	1.53662	2.13958	0.0809834	3.09244	-0.0181083	-0.431544	-0.230986	5.57969	0.312671	-0.233977	0.0190818	1.80147	1.70029	5.18993	0.269151	-0.686803	3.91106	0.806779	0.900296	-1.00091	-0.886199	2.09387	0.432366	-0.397494	-1.58697	3.46171	2.43774	-4.5578	-2.10032	-1.80114	0.689182	-0.506278	-0.997242	0.455589	-2.69335	-1.21145
1.45492	4.13231	2.18017	-0.690064	1.46355	1.83739	2.95833	0.290245	0.60475	0.0566055	-0.859453	-0.846517	0.609692	1.31611	1.84917	0.120628	-0.456194	-2.20784	-2.27022	1.61451	1.50287	-1.22942	1.85868	2.02996	0.124848	-0.239475	0.121568	-1.02617	0.349135	0.0683552	-1.3091	-1.39771	1.24073	-1.67789	0.645457	-0.0247786	-1.23909	3.98993
1.14676	4.54632	1.02599	1.92658	2.33205	3.21128	-2.30846	-1.43006	6.63651	2.05662	-1.14055	-2.82444	-3.0112	-1.2711	2.45056	0.392046	-0.270323	-0.547345	1.45245	-0.268113	-0.0703676	2.1389	2.64445	2.29112	0.857598	0.0459142	0.582747	0.484543	-1.12871	-2.16392	-4.15625	-1.02993	-0.433294	-0.0687427	-0.740103	-0.878236	-3.94109	0.504886
-0.936223	3.28434	1.20569	2.24511	-0.19604	0.461217	0.0243269	0.10956	2.79197	2.75241	0.00819039	2.05462	-4.09692	1.15044	0.492225	0.356948	0.151897	0.204985	-0.714387	1.45435	1.78344	4.53336	1.24669	0.821453	0.909246	2.80176	-1.56369	2.55936	0.174175	5.37969	2.18745	-1.34011	1.26604	-1.03806	-0.366038	0.359187	-1.03918	-3.83641
3.30459	3.00778	0.702638	0.331025	-1.02322	0.348536	3.11286	2.23293	-1.94263	-1.19519	0.959165	4.61178	1.08875	1.43215	3.69633	0.439369	0.15791	2.15454	-3.71296	2.32293	3.24606	0.638967	3.65261	-1.50417	-0.836367	0.305549	-0.290994	2.72215	-0.0121256	3.92521	0.036725	-0.631604	-0.651581	-0.570193	-0.825676	0.0876105	-2.27816	-2.56099
1.56057	3.5235	1.12008	6.49059	-0.179019	-0.864092	-1.48004	2.7961	-0.884313	2.74324	-1.5756	3.56353	3.53793	1.21417	3.67914	5.94789	5.72043	0.276435	4.52497	2.96262	2.16854	4.9786	-1.14742	-0.858947	1.25963	3.38166	-1.09837	2.66364	-2.68044	4.48421	1.52258	0.585475	-1.85587	-0.054205	-1.65886	-0.732856	0.712875	0.777334
0.471825	3.72818	1.33663	4.59468	1.03885	4.03406	0.43721	0.425323	7.92196	0.157094	0.420239	-1.59479	-3.08786	0.718659	3.06545	1.95512	2.25236	-0.212565	2.31128	1.96318	1.92764	0.015982	1.42815	-1.20704	0.819845	2.56038	2.2207	-1.83847	1.93803	-2.8388	-0.604542	2.00564	-0.68319	0.672412	-1.2793	0.481603	-0.386146	-0.270072
-0.11133	1.92432	0.281074	3.85106	3.58347	0.850825	1.29039	2.84559	2.45998	1.69019	-0.713514	2.0142	3.00492	0.793426	1.3627	6.90442	-0.428996	-2.49405	2.61138	1.86877	2.18067	0.899224	1.04171	2.80335	0.502629	-1.66097	0.488024	0.129492	2.06941	4.24994	0.0271509	1.60633	-0.215075	-0.503271	-0.141906	-0.861823	-2.43134	1.21145
0.719316	3.15198	1.89546	-1.75997	1.76339	1.43416	-0.792219	-0.0820026	1.50232	0.925462	-1.28438	-3.32927	-6.34487	2.7066	2.15065	0.808058	0.28701	0.848188	0.835644	0.383363	-0.590884	-1.35967	1.29953	4.64329	-0.188049	0.132588	-0.836348	1.39919	2.1558	-2.04091	-2.72435	-2.34674	0.221315	-2.37306	-1.82338	-1.15583	-4.31139	1.03057
1.69405	3.03071	2.05975	3.24465	0.868371	-0.130596	4.54659	-0.862369	-0.541292	4.72892	2.98957	-1.08931	-3.57895	2.6442	-0.117828	2.48608	2.51738	1.52296	4.06941	-0.501324	3.02562	0.445434	-0.00197599	8.85383	-1.0553	2.21095	2.54834	3.00769	-2.26963	4.69663	2.28991	-0.409069	1.56808	-1.90884	-1.00321	0.389975	-2.43967	-4.37127
0.734893	3.69227	1.66892	1.81972	2.79095	-2.57996	2.19679	-1.19121	4.55521	4.03913	1.15208	0.702273	-0.998066	3.04963	1.19654	0.968588	-0.508555	2.60891	3.28447	1.05323	2.50956	5.3279	2.17301	1.73259	0.508924	0.371453	2.83088	3.90022	2.14662	1.51957	2.41003	0.507957	-0.795457	-2.3864	-2.22081	-0.280849	-1.63163	-1.49177
0.216586	3.76079	1.98603	1.56634	-0.691811	1.97887	1.96162	1.67483	6.22663	0.762664	-1.32123	2.05621	0.658639	2.25195	1.6067	1.6614	1.12482	-0.625106	-3.10655	5.23087	2.11084	-1.66928	2.33877	-0.875775	-0.640934	1.61057	-2.77396	4.07423	4.74002	2.01841	-0.798959	-0.934076	1.51163	-1.09969	1.39215	-0.452868	-3.74657	-0.8874
-1.18492	4.88541	1.81775	4.00681	-0.325012	0.78701	4.0273	0.169807	-1.55639	2.35826	1.9314	-1.68492	-0.267968	0.702671	0.714304	0.533255	0.0883102	0.994882	-1.80005	-0.33916	-0.714238	1.33338	1.7943	2.19788	0.337242	0.489923	3.26567	-1.75326	1.14427	-0.583209	-0.101642	-0.238995	-0.412078	-0.807054	-0.284257	-1.9577	-3.52619	1.08066
1.94227	3.13595	1.64867	2.67889	1.93576	4.78319	4.36079	0.635892	5.467	1.62353	1.3565	-0.919414	-3.06154	0.181008	1.90469	3.81784	3.19936	1.98089	-0.885754	0.403254	1.15371	0.228892	0.379258	-0.068264	-0.643116	-3.23099	1.10324	1.37306	2.11778	-0.595159	-1.05015	-2.12016	0.407986	0.623141	-1.63917	1.68212	-2.0479	-2.26138
-0.848011	3.15674	1.24492	-3.1357	4.48515	2.14468	5.91806	1.48266	2.56417	3.5286	-0.857746	2.86653	1.07391	-0.235654	-0.134148	1.53852	1.78015	0.718302	0.339732	0.241881	1.29957	-0.498511	1.63306	1.38298	1.05201	-0.507769	4.85157	-1.80911	0.190471	-2.01157	0.369033	-0.260856	0.650981	-1.74612	0.553132	-1.24233	-1.80881	-2.79235
1.57814	3.61911	1.427	0.790267	0.774019	0.308161	0.527106	3.18623	2.15133	0.696481	-0.654118	-0.713805	9.68281	3.37692	2.16189	0.484171	0.252774	1.87655	1.84407	0.0328539	1.37957	3.61992	1.01769	2.0784	0.160954	-1.65399	4.80919	1.10825	2.0001	1.17371	-4.24787	2.89832	0.107599	0.377528	1.72552	0.758087	-1.79479	1.38893
0.817831	3.01745	1.80596	-0.535088	1.06107	2.34687	3.11101	2.52541	1.77087	2.0885	4.55876	0.409831	-0.486444	-0.264268	2.79925	-2.19185	-0.273037	2.52425	8.5281	-0.0901592	-0.250534	1.23828	1.75728	-0.219838	0.373124	1.08536	0.96396	0.326304	0.731791	0.460958	3.52157	2.28971	-2.09194	-1.77124	0.558098	-1.28048	-0.603114	-1.24865
3.53079	3.33138	0.600114	1.29773	1.45849	-2.57161	-4.73832	-0.473737	-0.829791	2.88163	0.974889	-1.64662	3.46326	1.94388	1.23505	1.46425	2.20305	-0.595488	2.72349	-1.68813	0.830834	1.47103	0.984063	-0.780617	0.751733	1.06411	0.696393	2.68887	-1.11982	-2.76616	-0.561712	0.552655	-0.381069	-0.882159	-1.58887	-1.18185	-1.33773	-0.247842
3.55931	4.01932	0.323489	-2.80668	0.564375	3.95402	-0.0530341	-0.288503	4.42715	0.0915744	0.358886	3.15309	3.37543	0.497813	0.461467	-0.0926648	0.0538782	-1.67447	-2.29027	-0.189993	1.59769	2.30795	2.40555	1.53516	2.04481	2.43131	-1.45459	-0.0324494	4.17707	-1.91812	0.08241	2.33415	-0.513014	0.349493	-1.86185	-1.42147	-1.70328	3.56563
3.07063	3.15959	1.13451	-1.96233	-2.11582	2.13061	0.5006	0.248531	2.92603	1.63367	0.92764	3.25857	2.54648	1.41457	1.08852	3.06034	0.603592	-0.653003	2.46027	0.0583842	-0.374931	-0.0668078	0.715394	1.83016	1.00336	1.63887	0.886277	-0.706716	-0.560765	0.43473	-0.35608	4.2303	0.0645932	-0.0248359	-1.56596	0.759497	-0.701152	0.151815
-0.881755	1.74303	1.62365	-3.41475	-0.587903	-0.848155	3.16461	1.65745	0.76914	2.17866	-0.106338	3.13875	4.47456	0.563409	-0.566197	-4.22157	2.0572	1.89354	4.79935	1.13725	0.537722	3.5745	-1.267	-4.37155	-2.05058	2.65617	1.02754	-2.66149	2.31051	0.671213	-1.8274	-0.205186	0.905783	-0.514027	-0.203567	-0.282571	0.406054	1.80453
-0.244792	2.95878	0.130227	3.28289	-3.50549	-3.06364	-1.24644	1.76563	4.46556	0.831833	1.0531	0.454653	2.75695	1.94688	3.34435	1.90256	-1.87742	0.407345	0.00194003	-0.116349	0.00575111	1.05942	0.130832	6.05354	1.6749	0.17845	-3.29003	0.213963	0.619163	-0.872975	-3.47268	-1.92632	-2.05268	0.052117	-0.357501	-0.152579	0.248958	-2.27641
-1.58705	0.948397	0.881998	0.183632	-1.00042	1.62723	-0.856097	-0.0862413	3.13756	-0.0771847	-0.93527	-0.159787	0.311235	1.81109	-1.17077	1.06857	-3.67135	2.95728	1.43409	0.249729	2.96599	-1.05408	-0.0822959	0.0851105	1.42376	-2.19541	-1.10671	2.17595	2.1005	3.03731	0.333205	0.959741	2.34144	0.733411	-1.31387	-0.92341	-2.24594	-3.06901
0.905545	5.16432	0.113541	2.41247	-1.29635	-3.06968	3.84608	0.806217	-4.01234	2.73352	3.62467	-2.1262	-0.308633	-2.04462	2.38032	4.26658	1.70086	2.04876	2.52471	2.78592	-1.81208	0.478543	2.20364	0.412687	-0.254056	0.468797	5.60482	-1.44308	-2.07008	2.05829	-1.46501	-0.707742	-0.762299	-0.0886254	-1.01504	0.504121	-3.86307	0.083869
-1.01098	3.35254	0.841529	-1.04413	-2.44014	2.91551	-0.41403	2.83485	-1.30542	4.55297	2.03605	2.35369	-0.670024	3.2168	-0.171644	2.72933	-1.29256	1.02082	4.56224	0.880272	6.21755	1.88924	0.690629	-2.4815	1.03119	0.705295	-1.14158	2.2771	1.66415	2.22419	-1.1263	1.21007	-0.778069	-0.529717	-2.35511	-0.431842	-0.189228	1.53348
0.871055	2.49797	0.210709	-0.636251	-2.25061	-1.4308	-1.36818	2.03497	2.09405	1.12607	-2.77425	-4.77739	3.52308	-1.84614	0.853711	2.25128	0.00825046	-0.105401	-0.981893	1.85455	3.69734	-2.77051	0.0312903	-0.661961	1.44402	2.21117	-4.62327	-0.65144	1.04983	-0.547068	-1.41427	-0.706315	1.13403	-0.15389	-0.654672	-0.88374	-4.0319	-0.181734
2.41597	2.30066	0.624571	1.32576	1.85789	-1.88498	-2.32508	3.16697	4.65226	1.05193	-0.873855	2.23093	-1.92098	-0.822446	2.09372	5.33836	4.40656	1.81371	-1.76857	0.924986	2.112	-1.55606	0.275619	1.72283	-0.429267	-0.645635	6.04317	1.63085	1.2942	-2.31867	-0.358709	0.696078	0.210825	-0.164869	-1.62324	-0.801511	-2.66277	0.221388
1.87037	0.550987	0.200202	0.367034	3.13955	0.613265	2.17617	0.239298	1.85196	1.52661	3.03334	-1.8863	-1.22372	0.326429	1.67614	1.3677	1.16026	0.459117	-7.31064	1.96038	3.34515	0.206952	1.34412	-1.87042	-0.12978	1.51204	-2.42769	0.187015	0.477864	0.578074	1.1964	-1.90196	0.643245	0.276217	-2.62495	-0.621282	-2.22102	0.429057
2.40013	3.31814	1.38964	2.07749	2.78446	0.658436	-0.686466	0.570256	3.81727	1.27441	-2.26964	-0.915648	3.95151	0.0591246	2.55398	-1.40735	1.8938	-0.10213	1.92011	0.82024	3.89474	3.26078	0.379313	2.00968	-1.44204	1.86819	0.946909	2.14917	1.07167	1.18315	0.475617	0.0440056	0.910052	0.462106	-1.244	-2.00604	-1.5233	1.71744
1.13097	3.34119	0.693305	0.69586	1.53413	-1.46538	1.14678	1.59852	2.55893	2.91404	-2.71298	-4.57281	-2.67001	-0.653006	0.879512	1.63225	2.10543	1.70276	0.743959	-0.627903	1.69578	0.45269	1.24654	0.114213	1.17459	0.648692	-1.40477	3.70672	2.71247	-0.872289	-2.30194	1.68491	1.37235	-0.246125	-0.699298	1.92645	-1.13579	-3.65243
3.76207	2.95007	-0.685599	-0.0127369	1.55315	0.217529	-3.62953	1.33573	-0.139392	1.81334	1.43297	-0.752387	0.54509	1.35388	3.06952	-0.564263	1.37941	-0.684401	4.28412	1.28064	1.80091	0.91744	1.08036	-0.136958	2.42261	-0.4434	-0.154074	3.64526	3.76647	3.71153	-1.49447	-0.811548	1.95918	-2.12265	0.357729	-0.312528	-2.95818	1.54529

## Sheet: Fig. 3c, Roll, Vibration angle
angle
0.00126562
-0.00107899
4.70975e-05
0.000319662
0.00156044
0.000417927
0.00108608
0.000487132
0.000599881
-0.000322713
0.00273422
0.00278196
0.002369
-0.00324889
-0.000417527
0.00141648
-0.000387663
0.00156062
-0.0010824
0.000382686
-0.0025539
-0.00108306
0.000271935
-0.00187372
0.00348642
0.000225734
-0.00050007
-0.00269453
0.00025775
-0.000962174
0.0022897
0.000596472
-0.00101371
0.00156373
-0.000366036
-0.000672258
0.00017197
-0.0017283
-0.00124211
0.00291585
-0.000880249
-0.000476742
0.000294295
0.00128093
-0.00199913
0.000975806
-0.00166854
-0.00136511
-0.000694542
-0.00304703
0.203345
1.83271
1.98696
0.825232
0.00614653
0.741776
1.98158
1.66712
0.0881874
0.0584328
1.59779
1.98025
0.665193
0.00809372
0.920288
1.98406
1.48599
0.0373516
0.152565
1.78143
1.98129
0.602737
0.00949891
0.973481
1.98339
1.43875
0.0288467
0.181472
1.80906
1.97761
0.569085
0.0113515
1.01591
1.98312
1.38949
0.0189884
0.210971
1.835
1.96721
0.525427
0.0088556
1.04403
1.98504
1.34591
-0.00304703
0.203345
1.83271
1.98696
0.825232
0.00614653
0.741776
1.98158
1.66712
0.0881874
0.0584328
1.59779
1.98025
0.665193
0.00809372
0.920288
1.98406
1.48599
0.0373516
0.152565
1.78143
1.98129
0.602737
0.00949891
0.973481
1.98339
1.43875
0.0288467
0.181472
1.80906
1.97761
0.569085
0.0113515
1.01591
1.98312
1.38949
0.0189884
0.210971
1.835
1.96721
0.525427
0.0088556
1.04403
1.98504
1.34591
-0.00304703
0.203345
1.83271
1.98696
0.825232
0.00614653
0.741776
1.98158
1.66712
0.0881874
0.0584328
1.59779
1.98025
0.665193
0.00809372
0.920288
1.98406
1.48599
0.0373516
0.152565
1.78143
1.98129
0.602737
0.00949891
0.973481
1.98339
1.43875
0.0288467
0.181472
1.80906
1.97761
0.569085
0.0113515
1.01591
1.98312
1.38949
0.0189884
0.210971
1.835
1.96721
0.525427
0.0088556
1.04403
1.98504
1.34591
-0.00304703
0.203345
1.83271
1.98696
0.825232
0.00614653
0.741776
1.98158
1.66712
0.0881874
0.0584328
1.59779
1.98025
0.665193
0.00809372
0.920288
1.98406
1.48599
0.0373516
0.152565
1.78143
1.98129
0.602737
0.00949891
0.973481
1.98339
1.43875
0.0288467
0.181472
1.80906
1.97761
0.569085
0.0113515
1.01591
1.98312
1.38949
0.0189884
0.210971
1.835
1.96721
0.525427
0.0088556
1.04403
1.98504
1.34591
0.0175768
0
0
0
0
0
0
0
0
0
0
0
0
0
0
0
0
0
0
0
0
0
0
0
0
0
0
0
0
0
0
0
0
0
0
0
0
0
0
0
0
0
0
0
0
0
0
0
0
0
0
0
0
0
0
0
0
0
0
0
0
0
0
0
0
0
0
0
0
0
0

## Sheet: Fig. 3c, Roll, Activated
cell_001	cell_002	cell_003	cell_004	cell_005	cell_006	cell_007	cell_008	cell_009	cell_010	cell_011	cell_012	cell_013	cell_014	cell_015	cell_016	cell_017	cell_018	cell_019	cell_020	cell_021	cell_022	cell_023	cell_024	cell_025	cell_026	cell_027	cell_028	cell_029	cell_030	cell_031	cell_032	cell_033	cell_034	cell_035	cell_036	cell_037	cell_038
-0.671005	-0.0614278	0.695453	-2.23362	1.46043	-0.551649	-1.1726	-1.30885	1.63015	-2.03328	0.0998183	-1.76112	0.226189	-2.52033	-1.09098	-1.38227	-0.721487	-0.691308	0.252047	-0.497283	1.81658	-0.57129	1.07907	-1.7326	1.38014	-1.85039	-1.62785	-0.758077	0.859674	0.334839	-3.77528	-0.224218	-3.34996	-2.49557	-1.17209	-0.812587	-2.31269	-1.66667
-2.94471	-0.472207	2.10746	-1.40874	1.76005	-0.904992	-1.54095	-1.35886	-1.23301	-0.652916	-0.0116332	0.610446	-1.60416	0.643094	0.698196	0.488268	-0.18689	-0.899815	0.730275	0.334656	4.47661	-0.420026	-0.427153	-0.873478	-2.1407	-0.278269	-0.327246	0.614871	1.98856	-2.76205	-1.9173	-2.44884	-0.947951	0.665566	-0.702125	-3.35667	-1.50149	-0.690273
-0.931204	-0.579525	0.100136	-0.739035	-1.6773	-0.706629	0.052454	-1.16639	2.49611	-0.360399	-0.603203	-2.3228	-0.627601	-1.37166	0.236735	0.167155	0.530778	1.09409	-0.180865	0.0983425	-0.369765	-1.67381	0.185382	-0.138664	0.128669	-0.173451	-1.82806	1.56849	-0.790497	-2.22771	-1.72204	-0.103592	2.35031	-1.64845	-1.04053	0.672572	-0.176681	-2.39694
-0.0593926	-0.213221	-0.0294865	2.68301	0.229156	-0.482051	0.760431	0.50461	-2.0488	-0.267148	0.272616	-0.95915	-2.19881	0.273866	1.40534	0.812292	1.03086	2.70719	-0.141973	-0.818002	2.07047	-0.130189	-0.910799	0.911735	3.23447	1.81054	-0.799974	-1.04772	-3.72135	1.58164	0.578434	-0.444841	0.00339174	0.405451	-0.266436	1.17328	-3.21574	0.0905758
-0.453352	0.974126	1.22374	1.42968	3.39754	1.0077	0.524773	0.287256	-2.062	-0.270009	-0.393613	1.29031	2.1196	1.7485	-2.49252	0.676031	0.572116	-0.866399	0.566756	0.204695	0.523422	-0.580249	3.01622	-1.1566	3.56018	-2.60205	1.48282	0.298396	-3.2247	-0.617967	-2.0984	-1.04885	3.11534	-2.63697	-0.268229	1.24822	0.460021	-2.13713
0.384383	1.24362	0.92151	1.72196	-2.77514	-1.07331	1.36474	0.0730161	1.62262	0.177807	1.56939	1.75422	-0.615548	-1.48127	0.937194	-2.18877	0.429448	-0.689508	0.339687	-0.451355	-2.17031	-1.12029	2.07462	-0.136276	-0.431637	1.25381	-0.538473	0.223692	-0.478112	1.16917	-0.348582	0.405985	-2.90834	2.22472	-1.47306	-0.559165	-0.784565	0.0898795
1.88728	-0.0554753	-0.422815	1.16893	0.479454	0.95708	0.274454	1.32604	-0.211946	-0.140125	-0.69775	-1.34702	1.03336	-1.63566	1.08069	-0.321484	1.87619	-0.43916	0.685209	-0.579898	1.59725	0.0641541	1.85701	-0.330969	0.667962	0.458293	0.577383	0.27086	-2.15245	5.16701	-2.16825	-0.0604624	-1.59902	1.14995	0.258142	2.10452	1.33289	0.051478
1.45193	0.486722	2.71011	0.16553	0.84733	0.826966	0.993992	1.59876	-0.361331	0.748223	0.588946	1.38963	2.97606	1.75999	1.10784	-0.404287	-0.0167293	0.958995	0.0568526	-0.223077	-1.32212	1.07855	-0.000895254	-1.41783	-0.664329	0.488264	3.20705	-1.40958	-1.7697	2.68199	0.458677	2.72779	2.88874	1.94563	0.633889	2.55281	-1.94397	-0.304374
-0.618107	1.0948	3.38306	-2.43003	-0.182156	0.617695	0.836323	-0.0536723	-1.89134	0.281453	-0.5437	0.743898	-0.669468	1.99774	1.51939	-0.467158	2.02679	1.75335	0.0279677	1.95988	0.207499	-0.151364	-0.316388	-1.03104	0.376859	1.09009	-0.148073	0.756352	-2.2541	-3.0075	2.44034	-1.67793	1.28211	-0.112107	1.21543	-0.0379317	-0.460516	-1.21138
-0.0431266	1.26695	0.801017	0.990703	-0.684788	0.906314	0.171647	1.04717	1.92718	-0.810693	0.979152	2.07188	-0.88047	-0.669624	-1.60495	-0.911074	-0.239733	1.91981	-0.241986	-1.20602	3.74574	0.239601	0.860816	-0.00736294	1.76023	-0.977247	-3.95275	-1.06572	-2.55692	-1.40377	0.627499	-0.310129	-0.0538133	3.44139	-0.436006	-0.338747	1.22599	-3.9431
0.33171	1.93151	0.0917378	1.35458	0.268453	0.479026	1.66416	0.539313	-1.4536	-0.336414	-0.169635	3.31089	-0.114931	-1.70099	-2.70306	0.262877	1.65161	0.630604	0.882485	-0.0529167	1.40328	1.51733	0.592892	-0.479461	1.47932	1.16537	-0.359695	-0.324278	-0.490336	0.526927	2.13216	0.131275	-2.27736	1.6267	-0.674536	-4.51728	-1.92122	0.494571
-1.56001	-0.441072	0.38	-0.111082	-0.392906	-0.508569	-1.40866	1.83818	-1.49317	0.514644	0.142888	-1.10604	-2.30578	-0.640633	-0.931998	-0.437208	1.32498	0.535721	-0.778326	1.42858	1.09346	1.15847	-2.83591	0.400802	1.7426	0.581791	-1.77697	-0.965057	-0.660945	1.22439	1.328	-1.20569	-0.550467	-3.63349	-0.445004	-2.07039	-2.64699	-2.90042
0.0524828	-2.08448	0.0684003	-0.276067	0.186323	0.0308475	-1.67758	0.481668	-1.47155	-0.790313	-1.32555	0.0793278	1.57757	-2.19586	-0.136819	-1.99563	-1.08919	0.65483	-0.39974	0.750232	-0.251843	-2.48905	-0.696397	0.256646	2.18151	-0.998429	-2.39303	-0.896707	-1.39327	-1.734	1.0781	0.332465	-1.61092	3.07882	-0.651545	0.761513	-0.126924	1.14163
-0.630857	-0.490534	-1.8895	1.14049	0.652776	-1.31609	0.463373	-0.872904	-2.2614	-0.497184	-0.385482	-4.22488	0.182414	1.52712	-0.604768	1.88332	-1.29145	0.425593	0.148825	-0.0493219	-1.48499	1.24919	-0.126332	-0.256344	-3.12529	-1.60392	2.68774	0.158388	-1.79511	-1.90499	2.61944	-0.307947	0.949382	-0.603504	-0.604962	0.679729	1.58698	0.353985
-0.749994	2.44546	0.814717	-0.654512	1.55832	1.68121	0.189135	1.00467	-1.03208	1.70613	0.243403	-0.239934	-1.9355	-0.0699599	-1.83469	0.796704	0.896758	-1.4642	1.00137	1.41506	-1.2466	-0.571174	-0.404663	0.905515	1.079	-2.3619	-2.90486	-0.809765	0.631921	0.745813	1.6839	-1.57045	0.00767421	1.61224	-1.39182	2.03091	0.0465868	1.10871
0.0279279	1.32116	1.64904	-0.646696	1.22173	0.346366	0.521912	-0.699017	-3.00082	-1.22932	-1.10558	1.17974	-0.180721	2.91302	-0.491029	2.42513	0.103847	-1.23274	-0.0857761	-0.231578	-0.84088	2.23235	2.35575	-1.33511	-0.740956	-0.197889	0.376021	-1.12285	1.85612	-2.58821	0.0437387	-0.600098	-0.691125	0.560015	0.301247	1.74962	1.48815	0.795014
0.747501	0.430839	1.05726	1.00858	-0.806135	-1.31119	-1.04506	1.74569	-0.968815	-1.84185	0.210198	-0.17222	1.1747	-2.25738	1.17445	0.555464	0.689871	-0.944549	0.126862	0.269021	0.386582	0.0706861	-0.222605	1.85385	-2.15992	-2.49325	-1.81101	-0.411328	0.889342	-0.101926	0.304785	0.754159	-0.959679	-0.654109	-0.112207	-0.904463	-0.896376	-0.266299
0.841223	-0.17868	-1.21832	0.161879	0.17179	0.726924	-0.574991	0.308257	-1.7753	-0.492696	0.14816	2.15684	-0.978676	1.59691	-0.0939968	0.266638	-0.359257	-1.94478	0.135649	-0.354817	1.49382	-0.657712	1.19996	0.900932	-1.56167	-1.44712	0.0487295	0.831542	-1.97051	-2.13149	-1.07878	-1.06845	-1.00356	-0.429947	0.420156	1.85805	0.702383	1.47081
0.496612	-0.964484	0.320319	-0.574078	0.419947	1.65731	-0.297654	0.651753	2.01755	0.627326	0.0157833	-0.220061	1.23426	0.460437	-0.21017	-0.357479	2.38635	0.613329	-0.0922327	-0.97466	-0.176182	0.485912	0.18515	0.863649	-2.80189	0.148978	3.45817	0.213299	4.64338	2.04856	1.02362	0.158166	0.889178	1.72606	-0.827597	4.23972	0.0600364	0.272136
2.01644	1.64585	-3.19042	-1.83721	-0.953942	1.09558	0.808796	0.622781	0.157514	0.601059	-0.816388	0.537189	-2.51573	2.04561	1.79463	-1.25345	-2.26676	-2.82689	-0.126496	0.361026	-0.423553	-2.09075	-3.27844	1.22671	3.2071	-0.708669	3.31548	-0.57565	-2.23342	1.56149	-1.30204	-2.12387	-0.401499	-0.0618193	0.996392	0.648542	2.19693	-0.722469
0.978831	0.00569927	-0.669983	0.196837	0.00974191	-0.188555	-0.321016	-0.796007	0.834254	-0.215367	0.473508	0.321894	-0.102384	-2.47503	-0.824939	-0.146685	-0.79357	-0.190572	0.750662	0.525505	-0.14339	-0.423431	-1.46782	-1.32401	-2.62768	-1.2488	-1.42481	0.319923	-3.6026	-0.933327	-0.0890883	-0.0147687	0.567528	-0.125468	0.423095	-3.99968	1.02754	-0.0217218
-1.79324	-1.81397	-0.331539	-0.490476	0.295687	0.186349	0.410733	1.66637	2.29759	-0.278934	0.785484	-4.19771	1.03402	1.12099	-1.6181	-1.66991	-1.65193	-0.694526	1.42476	-0.0973286	-0.0221208	-2.73649	-1.28383	0.338277	-0.750293	-1.2203	0.740157	-0.0718215	2.57878	-0.254845	1.28761	0.0954547	-0.202849	-0.239478	-0.630456	-3.35549	1.63927	2.16124
0.00702295	-1.7244	0.670042	-1.25249	-1.66979	-0.428429	-1.14425	1.26246	1.98332	-0.301444	0.954416	0.929176	0.0584939	-1.15223	2.31515	-0.155611	-0.279137	-0.954645	-0.81827	-1.48664	1.84666	-0.718684	-0.2023	-0.733771	1.1007	-0.731041	-0.334181	-0.510047	-1.84537	-1.50835	0.992698	-1.15818	-0.499084	-0.881616	-1.73647	-0.950149	-1.35894	-0.653765
-1.53726	0.00471764	-0.420999	1.23663	0.31762	1.7526	-0.686759	0.218045	-0.836733	-0.976954	-0.444089	1.49056	-0.672695	0.852117	-0.718628	0.406169	-2.34565	0.248369	-1.27325	0.285906	1.73459	0.0939729	-0.0128288	0.177614	1.88448	-0.190814	-0.55515	-0.530265	2.94277	1.7305	0.530661	0.993879	1.59591	1.50281	-0.62503	-0.657276	1.8948	1.20329
0.464454	-0.720346	0.754027	1.40479	1.74853	-3.24009	-0.439294	0.193143	0.557916	-0.73445	0.0260115	-0.192583	-1.08609	-0.65556	-1.12591	0.707729	1.13373	-0.152809	0.393186	-0.579931	0.916948	-0.131421	-0.0456186	0.301616	-0.310837	0.806688	2.28884	0.984233	2.31812	0.276953	3.36986	-2.19363	-1.00514	-0.641422	0.586305	-1.15051	0.580788	-1.45488
0.754324	1.04418	-2.69827	-0.0177491	-0.803547	-1.93594	0.219288	0.50686	-0.507685	-0.240221	0.836019	-3.08421	-1.36188	-1.06884	2.38136	2.53987	-1.63554	-0.310919	-0.363743	-0.100871	-3.27401	1.42808	0.0030045	2.09798	-4.48542	2.11318	1.31588	0.331337	-1.98137	-0.326328	-0.088165	1.71363	1.28405	-0.106667	-0.29617	-3.30773	1.82483	-1.42375
-1.22848	0.664574	1.63242	1.61824	0.203602	-0.338168	-0.678934	-1.89726	0.0395773	0.0778806	0.609502	0.0658354	-0.0285382	1.68071	1.813	3.14985	1.32625	-0.62865	-0.780031	0.340729	0.637537	1.9477	-0.595138	-0.725088	-1.10068	2.06204	0.619627	0.801216	1.74829	1.14376	-0.037247	0.942873	0.780145	0.0970153	1.98754	-3.62472	2.66692	1.2581
-0.621381	3.06626	0.344408	0.172662	1.33228	-2.35902	-0.501082	-0.272198	0.226433	-0.643331	-0.543576	-0.679049	0.646098	-1.73429	0.975869	-0.520837	0.901087	0.710423	1.02457	-0.609371	1.50949	-1.44958	0.048423	1.4093	-1.23159	1.17208	-1.42837	0.638908	2.23273	1.38431	0.853997	0.849447	-1.10839	2.33106	-0.397105	-0.944776	-0.23378	-1.28055
-0.0992662	0.0227973	-0.504724	-0.666157	-0.32903	-0.227068	0.211748	-0.603847	0.992824	0.457603	0.631592	-2.0721	-2.27598	-1.43782	1.25147	-1.93746	-1.37886	-0.355041	-0.471362	-0.917756	-1.33544	0.0850659	-0.436032	1.77691	0.961646	-0.769537	-0.824904	-0.857313	0.435345	3.04451	-2.17962	-0.643116	0.359619	-1.834	-0.367573	2.87636	-0.64243	2.0728
-0.237775	1.08961	-1.5189	-0.229203	-0.87565	-2.83112	0.965738	1.60855	0.454505	0.0658639	0.7649	-0.0208549	0.276996	-0.824434	-0.271297	-1.49082	0.453455	0.789455	-1.63038	0.822941	4.25239	-1.69688	-1.86296	-1.16268	-0.157194	-1.24172	-1.40906	-1.27371	-1.33598	-0.587867	0.329213	-1.44977	3.14394	-3.06033	0.638916	1.31379	-0.728608	-0.246521
-0.19908	1.31146	-1.15508	-0.412737	-0.738968	1.15082	-0.454867	-0.19441	-0.0177647	0.6142	0.140781	1.03423	0.242282	1.00232	-1.71639	-3.30902	-0.238774	2.14462	0.490125	0.340492	-0.51597	-0.467966	1.4807	0.0776894	1.53175	2.62576	0.669627	0.555261	-1.59558	-3.27272	-1.13676	-1.10602	-0.234231	2.22635	-0.599294	-0.184855	-1.52034	0.200817
1.51838	2.12429	0.3189	1.24222	0.360553	-2.92194	-0.720139	-1.02036	-0.0877083	0.362652	0.387565	-0.681369	-0.829261	0.044884	1.91091	-1.28003	-1.36472	-0.249414	-0.628111	-0.580548	-3.65403	0.379603	-1.56611	0.219292	0.399887	-0.661637	-3.22676	-1.6596	2.16715	2.71419	2.47336	0.0148757	0.42126	2.23796	0.190484	-1.96873	3.28084	1.23944
1.18936	-3.81406	-1.32123	0.920443	-0.396486	0.448249	1.00519	0.400185	-0.332003	1.00313	-0.325062	0.944217	1.66799	0.454131	1.44846	-0.465234	0.349614	-1.78774	-0.0169419	-0.889599	0.633943	-0.316684	-0.659514	-0.438994	-0.134895	0.583784	-2.01576	-0.135475	2.52117	0.458901	-0.47768	0.817478	0.889526	-0.537465	-0.301409	-0.101713	2.75136	-3.12269
0.386022	0.307381	-3.22	-0.155883	-1.05881	0.718212	0.227636	0.102246	0.821031	0.786293	0.102084	-1.61979	1.28009	1.47841	-0.981571	0.894247	-1.23811	-0.497782	0.401168	0.944332	-3.19662	0.609357	-0.348848	1.07971	0.243688	2.76514	-1.45982	-2.25636	1.82136	-1.24015	-2.49433	-2.18297	-0.256245	0.18897	0.419951	-0.605371	-0.628248	0.470507
2.03422	-0.75496	0.433643	1.44115	0.933492	1.77613	0.407362	-1.02802	-0.422932	1.43802	-0.357247	0.953873	0.0741193	2.1838	-1.05803	-0.834034	1.61674	0.637015	-1.2843	0.548928	-0.26719	-0.635911	1.95062	1.33318	0.71289	2.25784	0.0434378	-0.419051	-1.27939	-2.34162	-0.560925	1.23965	-0.628031	-2.16863	-0.443435	0.158218	-0.058983	-3.50275
-0.340899	-0.383098	0.23866	-0.671021	-0.178819	0.142789	0.0404246	-0.303008	0.158586	0.742564	-1.1262	-1.34315	1.00912	0.362753	2.35076	0.0468907	-2.3629	-0.551793	0.269672	0.474637	-0.890261	-0.97782	-2.32621	-1.70822	-3.66362	-1.60072	1.11713	1.36339	-0.476085	-0.91716	-0.753478	-1.6286	0.435212	-1.90682	1.16406	-1.03053	0.119043	-0.214202
-2.00553	-1.84065	1.45687	-0.215652	-0.0387249	0.252416	0.0156634	-0.83716	0.549924	0.431521	0.553551	-0.375393	0.857684	1.17511	-1.30772	-0.19827	1.02386	1.31492	-0.443514	0.153395	0.467205	0.981483	3.3344	-0.277701	-2.39635	0.356037	0.325637	0.0501838	-0.798638	2.08968	-0.807938	0.918447	2.42648	-0.00234242	0.778672	1.04874	-0.812212	0.77251
0.679937	1.91626	0.628827	1.26843	0.606573	0.518507	-1.00921	1.30038	-0.882106	-0.636542	0.116045	1.19496	-0.465693	1.59608	1.33525	-0.0122675	0.623704	0.0547747	0.507387	0.733445	-2.44404	1.81387	1.74039	0.318528	0.664666	1.85415	-0.239007	0.639378	1.2282	1.34498	0.626176	-0.463353	-1.18555	1.61934	1.98534	3.1567	0.813193	1.07979
0.761619	-1.14716	0.902907	-0.399927	1.34053	1.60504	1.15376	0.135246	1.26613	-0.398514	1.13218	0.835122	-0.804669	-2.03357	2.33205	-0.584858	-2.37499	-0.682485	0.157123	-0.447643	-1.94695	1.26966	1.8884	0.851388	-0.0917051	1.36049	4.00136	2.2521	0.722466	-0.238167	-0.165597	-0.756846	1.28238	-1.78397	-0.0672151	-1.6941	0.846638	2.07325
0.682564	-3.89894	0.583322	-1.46015	-0.0915081	0.814983	0.939343	-0.982467	-1.18283	0.4067	-1.70124	-0.350723	0.0296662	3.03053	-1.07737	3.80209	-0.912728	0.395416	-0.319573	0.22646	0.843706	-0.161811	-2.88632	-0.745887	4.58027	0.703161	1.38931	-0.380442	0.867108	-2.53131	1.85691	0.56786	-0.998496	-1.98182	0.976887	2.64025	-0.315389	1.31451
-0.453006	-0.70744	-1.42472	1.19068	-0.262856	-1.00676	0.475636	-0.640249	4.03168	1.5616	-1.31034	0.736437	0.51257	0.84877	1.72992	-2.25736	1.9797	-0.893192	0.18871	-1.22091	-0.263644	0.85438	-1.3909	0.269502	-1.82382	-0.167593	1.18743	2.51489	-1.91791	2.83667	-1.80161	1.92016	-0.229131	0.384637	-0.722433	-0.774745	-0.158528	-0.016693
-2.11034	-1.49412	1.00991	0.0794805	-1.79109	-1.3554	-1.79933	-1.13886	-0.363783	0.0711184	-0.417472	-0.911251	-0.397663	-0.0518837	0.629706	1.09138	-0.493364	-0.136421	0.116361	1.22092	0.498352	-1.76144	-2.24574	-0.44695	-2.21233	0.462627	0.670643	0.287751	4.86737	0.935066	1.19244	1.32962	1.62132	-2.49467	0.112886	-0.556765	-0.0508701	0.152075
-0.107643	0.215509	-1.55952	1.60823	-1.1203	0.664189	0.474243	-0.52323	1.98829	1.10784	0.439878	1.96939	-0.210306	-2.67185	-0.0937388	1.51736	0.01844	0.991331	0.162137	0.731465	0.71994	2.24457	-1.36572	-0.620721	-0.164383	0.478215	0.970993	0.45266	3.04235	3.05831	-2.68276	0.311801	-1.63075	-2.54033	1.0359	-2.69984	1.01919	-0.0755424
-0.180342	-1.82548	-2.32389	1.09952	0.707215	-0.168759	0.449564	-2.39294	0.551067	-0.601728	1.19987	-1.71148	0.253773	-0.892223	-0.245447	-0.686106	2.53211	0.317715	-0.666303	-0.0544225	0.955258	0.378596	1.37978	0.380326	1.95171	1.84464	-0.656827	-0.165301	0.765941	-0.0971306	0.827524	0.0976434	0.268373	-0.877343	0.729615	-1.21492	-0.721344	2.61257
-0.380359	0.423254	-0.871018	0.646106	-0.122848	-0.688656	1.47531	0.104402	1.65313	0.266143	-0.591685	-0.00576538	1.35659	0.367261	-0.423002	0.575523	2.05882	-1.5331	-0.145787	0.0263795	-2.94523	-0.400222	0.35368	-0.946871	-0.398418	-0.696296	-0.160107	0.298118	-0.204956	-2.20295	0.390651	-0.431375	-1.10608	2.42487	-0.17267	3.82358	-1.66369	2.89918
-2.00111	0.251348	-0.755569	-1.30282	-0.186714	0.5003	-1.78304	0.218404	-1.17852	-0.805287	0.177573	3.36085	0.606042	-2.57602	-0.753626	-0.160982	-0.887269	0.823477	-0.937454	-0.167344	-0.817757	3.1041	0.145702	-1.87524	0.786155	-0.796341	1.26073	1.25182	-0.460539	0.793634	0.578141	1.54317	0.634022	2.27603	0.293013	0.296172	0.0552403	0.903399
1.42134	1.06858	-0.573357	-1.77218	-0.207972	1.14209	0.458767	-0.898773	-0.0109972	1.64609	-0.553687	1.04409	1.68135	-1.59747	-3.90961	-0.233321	-1.29333	0.92498	-0.796875	-1.24068	0.218928	-0.683928	0.540311	-0.18885	-2.56756	-1.90274	-0.918332	-0.383959	-1.29997	-2.57558	-2.63603	1.7631	-0.148997	-2.58097	-0.0566843	-0.0200646	0.998689	-0.456659
-0.544631	-0.558548	0.254795	0.022387	-2.08908	0.686249	0.587047	-0.442257	0.0485468	-0.647024	-0.432991	2.28978	0.626763	1.06968	-1.71774	3.19544	0.0969682	-0.0275528	0.591983	0.190698	-1.12174	-0.122753	-2.60451	1.34944	0.989462	0.963473	-0.632484	1.07478	2.31267	-1.03358	0.955288	4.08962	0.289872	2.86241	1.35419	4.58633	-2.66276	0.202496
3.38654	-0.132687	0.546646	-6.01565	-1.07457	1.85241	-0.888252	-0.314719	-1.21768	0.506267	0.254809	-2.69614	0.124766	1.48075	-0.390266	-0.598795	-2.2117	0.999964	1.19146	-0.555771	-2.92503	-0.145772	4.24771	0.790143	1.13782	-2.4863	1.99936	-0.721769	-1.15102	-0.312605	-0.261331	1.50546	-1.8991	-0.548696	-0.0200227	1.81955	-1.07503	2.22401
0.90665	1.29343	-2.70431	0.225342	-0.21121	-0.894815	-1.23348	0.491142	0.734217	0.612087	0.332179	1.46271	-0.12645	-0.766524	0.519414	-1.04025	-0.607341	-0.370412	0.390317	0.352679	-1.42621	-0.463046	0.237509	-1.69871	0.0164402	-1.28193	0.0163089	0.657256	3.18406	-2.35186	-0.768109	-0.767935	-1.02064	0.427152	-0.489537	0.329816	0.800928	1.03627
-0.78012	-0.0651181	-0.720706	3.77529	-0.986614	-1.73436	-0.25459	0.71336	1.71939	-0.493224	-0.367179	0.472564	-0.851878	-1.15881	-0.227423	-0.233638	-2.74226	0.156186	0.339718	0.818319	-1.02747	1.40953	0.169079	-0.58834	1.86652	0.373398	1.14404	-2.31058	1.64191	1.52177	2.81033	-1.83645	0.349063	0.352045	-1.5498	2.2911	0.581733	0.320701
1.25027	-1.80864	0.0442604	-1.37014	-1.37041	-1.24349	0.501302	-0.922082	1.83723	-0.588858	0.210331	1.51243	-0.0401262	1.99868	-1.25184	1.05684	0.0837333	-1.49517	-0.475304	1.29628	-0.0203891	-2.31028	-3.59717	1.06248	3.70235	0.646552	-0.815186	-2.95822	1.2629	2.72506	-3.2145	-1.89626	-0.0221769	0.295692	-0.446257	1.71766	0.319404	-0.788623
0.689576	-1.01754	2.0338	3.69253	-1.5839	-0.0795463	-0.591537	-0.266827	1.83012	-0.081222	-0.398197	1.16047	-1.6798	-0.179642	2.40984	2.04306	1.69278	-0.883937	1.14727	0.844029	2.24203	0.687759	-0.354034	-1.09519	4.44914	0.248889	0.336414	-0.790101	1.82098	-2.36517	-0.375665	1.84441	-0.581185	-0.378295	1.06957	1.23788	-0.16608	-1.15019
2.30135	0.524297	1.70984	-1.69805	0.240433	0.557454	-0.304856	1.02185	1.29502	-0.13819	1.1545	-0.556775	-0.422437	-0.353087	1.7775	0.37745	-1.41026	0.194973	0.978735	0.936953	-1.6164	-2.5914	1.08398	2.51932	-2.33005	-2.61935	0.649646	-0.287573	1.32703	-1.14299	3.18801	-0.961947	0.729072	4.54537	-0.295656	-0.245194	-2.54467	-2.97069
1.73769	-0.830061	3.19002	1.28597	1.32424	-0.982265	0.346305	1.16413	2.68423	2.17752	1.32857	2.93961	-2.29342	0.0380879	0.713329	3.29892	0.965045	-0.030111	0.349771	-0.0980356	2.75948	-2.95879	2.22045	1.00981	-1.00213	2.2551	-0.978734	1.07127	-0.123111	-2.14783	-1.98341	3.18266	0.368329	-4.04358	-0.103118	-3.81178	0.816389	0.0778251
1.81149	1.44574	-1.38144	1.91871	0.508495	-0.915815	2.0325	-0.619512	0.40751	-0.252425	1.73834	0.125333	-0.109225	-0.71118	0.121426	-0.684955	0.575123	-0.5383	1.03804	1.0588	-0.22952	-3.4473	1.76489	1.49221	-0.468851	0.23403	1.24395	-0.817312	-1.84872	-0.102518	0.430323	-0.0260446	2.44358	0.969751	-0.359287	1.57345	0.890972	-1.32298
2.38475	1.8575	2.15452	2.35131	-0.0536277	-2.06173	0.9906	0.411009	2.32774	0.494531	2.37964	0.108507	1.75133	-2.03037	0.452793	2.01873	0.339206	0.154184	1.76681	2.27515	0.990012	-0.731551	0.564449	-0.125192	1.09732	3.26798	-1.21547	-1.01775	0.821338	3.55105	-1.73563	-0.0751124	-0.32584	-1.31691	0.53295	3.33854	1.75586	0.0414581
3.4405	-1.29686	3.70922	2.51991	1.0703	-0.406608	0.716445	-0.00547537	1.93048	0.0893052	1.75295	3.0295	-0.0768606	1.76616	0.746706	2.12819	0.994052	0.435096	0.86997	2.19718	2.95193	-0.717826	1.41619	1.26814	0.304169	0.0672624	3.18774	-1.13792	-0.189256	4.39219	0.726308	1.13299	1.36582	-2.915	1.66431	-0.392546	-0.760697	-0.532083
3.20928	2.00206	0.769186	1.02441	1.03433	0.809907	1.33579	1.09212	0.820917	2.93373	1.83928	1.00266	-1.04542	1.48971	1.19466	1.66352	1.20858	0.944509	2.26154	0.942877	1.8046	3.3585	1.35294	1.57542	1.29571	1.47324	2.1348	-0.0431525	0.627797	-0.798746	0.758042	0.319081	2.93772	-1.91269	0.673275	-1.33127	-1.27497	2.23879
2.97077	1.8624	2.42017	-1.89795	0.712415	0.151934	2.97735	1.40387	3.14535	2.17038	2.46758	1.35839	1.20565	1.06566	1.39901	5.12704	1.55824	1.45751	1.09135	3.0053	0.49859	-1.15213	2.59659	1.81678	2.21662	0.161871	-0.817459	0.055078	-1.231	2.89573	2.00395	2.16648	2.49131	1.49797	0.307543	4.72006	3.09073	0.700528
6.04926	4.21655	3.75832	1.92639	1.07274	2.79226	1.22849	2.03142	3.37632	3.12732	3.71973	2.70823	0.883837	3.59744	2.68017	2.61988	1.4172	0.746666	2.96868	3.40955	2.17344	2.77957	1.05211	4.11137	-0.537657	0.797464	0.253335	1.16393	-1.65235	1.19491	-0.0256524	-0.789232	2.17329	2.32655	0.997607	1.03167	2.6933	1.295
6.54447	3.43161	0.642541	2.10755	4.00593	1.07904	1.00977	3.66292	3.77446	2.8678	1.74781	2.32043	-2.24062	1.69323	5.43824	1.85095	0.349751	1.44367	2.76454	2.09822	0.817777	2.23549	2.59777	2.222	2.6906	0.390769	1.06285	-0.852621	1.90452	2.13526	3.29896	-0.877935	0.510982	1.12922	2.27026	4.39526	1.97001	1.94762
6.40327	1.34244	2.97297	4.4604	2.50016	2.47466	2.14092	2.28115	3.22508	3.62283	5.2858	2.61492	3.78391	3.34675	3.8535	2.47882	2.79709	3.79494	3.77827	3.60736	3.67828	2.10595	3.07384	2.33936	2.04779	2.19923	1.13766	-2.2363	2.63532	2.26936	0.748719	2.14933	4.85581	1.74138	2.45578	1.26346	3.17195	0.295248
7.46993	4.56693	3.68426	3.8608	2.69375	4.18877	4.49149	1.7331	4.55296	4.67729	1.84368	4.3773	3.25709	2.55581	2.49845	5.41592	1.98866	1.647	2.44357	4.55203	4.60895	3.8365	4.52285	3.23654	2.24458	1.50345	1.31594	0.851718	2.08512	5.94385	0.354459	1.28696	4.3497	-0.836445	-0.263851	2.05879	0.76401	0.985521
8.28078	4.44651	1.97148	3.39849	3.61244	3.07989	2.88601	2.62204	5.15896	4.14344	2.26211	2.97591	1.72869	2.30867	2.34797	3.35459	1.1597	1.55948	3.47084	2.79836	0.328838	2.38692	1.99665	2.79631	2.50747	2.03414	2.09068	0.0383013	0.646484	3.24584	2.36021	1.34115	1.40027	1.1685	1.53326	0.71567	1.46049	1.55869
6.41726	4.67819	4.77444	4.67043	4.23861	4.68305	6.2803	2.69229	5.99202	4.08387	4.03341	3.20358	2.96734	2.58705	1.60115	4.19866	2.31756	2.6052	3.10838	4.64904	3.20352	6.28713	0.635559	3.41419	4.53467	2.17197	0.300411	1.39921	1.8762	0.0766816	3.51145	4.37756	2.70086	0.521548	3.5212	-2.02557	2.44198	-1.44716
5.81568	3.35241	3.56954	5.18666	3.04098	3.57405	5.51124	2.0322	8.0331	3.75829	4.51447	3.90459	2.07996	1.98125	3.02463	3.47915	2.93545	2.02027	3.75227	3.37034	4.57274	2.32266	6.79302	2.40615	4.03076	2.95203	4.5758	0.663689	0.377581	3.73279	1.6711	1.13787	3.38446	2.97723	2.13862	1.29096	2.8881	1.94971
10.1305	3.74107	3.77458	5.1495	4.94285	0.888075	4.43082	4.27169	7.66375	5.51409	4.60785	3.53029	0.788721	2.9998	6.8029	4.76228	2.89447	3.8949	2.83757	4.14362	2.07641	7.23075	3.65572	3.89086	0.400591	0.063345	1.21958	2.87183	1.69211	1.59666	-0.0387236	2.16719	6.43534	6.246	2.00687	6.98386	2.60613	-0.817901
9.69502	3.75028	5.25078	8.14611	3.96302	5.46956	3.96227	3.07602	5.6857	5.11749	3.16864	5.65743	1.68148	2.57639	4.81944	6.20406	4.25431	2.01439	3.15135	4.76174	1.32139	5.25514	4.81017	5.0123	3.43178	1.95452	2.07917	0.702639	1.26316	3.48755	5.53582	1.40249	1.69378	-2.03919	0.165329	2.06661	2.85225	1.82303
8.93045	7.01618	5.55668	6.0302	5.46207	4.11338	5.62838	4.54758	6.38672	5.74518	5.15298	4.23655	6.25196	2.48558	4.29763	5.72508	2.22034	3.13027	4.73073	3.96521	5.85546	2.55146	2.09081	3.09239	3.72781	2.64305	2.40176	2.70311	5.10041	1.49498	0.937699	3.74634	3.0889	1.77024	0.887927	1.73718	-0.768594	2.63329
10.0604	4.82267	5.35173	6.97324	3.40701	3.95131	5.08642	4.64842	7.74889	5.83746	5.04483	6.83637	3.77113	4.40275	1.15547	4.33332	3.24445	3.95421	3.46427	2.82376	1.46082	5.27489	5.17857	3.4671	1.56948	1.11775	0.0451489	0.412301	5.29424	4.32067	1.34755	1.89231	2.89578	0.108438	1.39163	0.662278	2.9991	-1.67857
11.8071	5.75372	4.17468	4.22376	6.84064	7.44719	6.85942	6.73645	8.96913	7.31917	4.69063	4.9423	2.4565	3.60336	5.10178	8.68266	1.1934	2.76107	4.06298	4.95796	5.06056	4.71352	3.89182	5.04115	1.16741	5.10287	-0.235134	-0.230131	5.05208	5.54339	4.82065	2.62055	5.122	5.26534	0.765114	2.95763	5.39235	1.34453
11.7092	9.54113	8.27125	6.54714	6.44965	8.78078	7.11629	5.83833	8.12584	6.71603	6.28334	6.47454	7.01426	5.16149	5.69831	5.38508	2.91767	6.61185	4.77793	4.67381	4.64106	5.62013	5.23685	5.95132	1.80449	3.36085	0.703904	3.76368	3.42034	6.37506	1.46607	3.89851	6.9726	3.68713	3.20221	2.49289	2.05862	2.77138
11.0462	5.32172	5.26457	5.79198	6.17717	7.45341	6.75234	3.81195	9.05853	6.34073	5.31133	5.85525	5.94868	4.49114	6.77308	7.44808	2.61521	2.27833	4.17622	5.42624	1.42422	4.72331	4.61898	4.15648	6.93939	7.8892	3.77928	0.162559	1.88568	4.71972	3.95622	4.64447	3.14807	2.77345	3.09657	2.62798	3.63794	3.20712
12.0418	7.99739	9.16683	7.40984	6.815	7.45438	9.41729	5.32922	8.77095	6.14631	5.32777	6.44892	7.13443	4.02983	7.09413	4.92548	2.61939	5.38785	5.64857	5.34423	6.40295	4.03733	5.48366	4.50409	6.03905	4.69889	2.46774	2.88695	4.17223	5.99529	4.24211	3.31129	2.83565	1.62916	2.46179	2.57279	4.3062	2.26207
12.2125	3.78799	8.26039	8.09647	5.9087	7.10416	7.05253	5.0711	10.4644	5.88069	7.51322	7.4104	3.7413	4.80653	5.42777	6.48924	6.71156	6.04713	4.99652	4.26855	7.73116	6.68407	4.77202	3.63986	5.52981	3.31632	2.72475	0.670162	4.04332	2.94626	2.29716	-0.576648	5.93649	4.19267	0.82839	3.83586	3.6722	2.63079
12.8197	8.16219	9.07112	8.19241	8.15096	7.94317	8.83013	5.78613	12.1902	7.70632	7.59827	6.3667	7.37318	6.10264	4.90313	6.75258	4.5901	6.26545	4.40865	7.44627	5.93921	6.97709	8.45658	3.186	3.32246	2.38629	2.61612	0.784005	3.91659	4.90051	2.67441	2.12528	4.23689	3.08337	2.4487	2.04395	4.73469	3.66545
14.0984	9.34673	9.31106	10.6625	9.47968	8.79985	9.44159	7.89208	11.2966	6.34783	4.99825	5.51875	5.03567	5.6032	5.59579	9.18388	4.45239	4.09135	6.07689	4.69984	5.7582	5.68074	6.87308	6.21941	4.06065	2.89394	2.74596	1.98244	2.69172	7.76907	4.36009	4.16833	4.61698	0.174885	2.1959	3.5657	3.50926	0.262442
13.5853	11.516	12.0337	12.3668	8.94965	10.5445	8.87018	6.46545	9.91708	7.74823	6.33248	7.75343	6.62501	5.95167	7.68676	10.4516	4.58095	5.14674	5.04461	6.41547	6.64741	6.81057	2.63506	4.81403	2.06151	6.57371	4.94521	1.89192	5.88731	3.71396	4.20862	3.88278	3.74735	2.02062	1.56301	2.08013	3.99892	1.01709
14.3348	9.6574	12.3503	7.20786	9.94403	8.86468	10.2368	6.17848	14.4516	8.13381	7.24899	6.34116	8.9034	6.90608	8.88023	2.68003	5.7344	4.41198	6.20533	5.54425	4.57763	9.14483	6.7222	3.67202	4.10499	5.98951	5.40085	2.5261	2.00333	8.41794	2.79832	4.42209	3.83701	2.50096	1.87201	3.47828	3.71725	3.58655
17.2814	9.88506	12.0935	11.6672	10.8949	11.6293	9.63147	9.50785	10.8207	9.39494	8.45238	5.80551	5.76388	5.61693	7.25788	7.9976	7.14088	5.3053	5.34239	7.18305	7.73028	8.01615	8.35532	5.5591	7.08727	5.34454	5.61424	2.43558	8.87809	3.11805	3.39571	2.48091	4.27249	2.65029	2.5393	2.24568	3.78734	4.70221
14.8695	11.1406	12.817	10.8675	10.4758	10.6431	9.37682	8.08197	11.172	9.31647	7.75032	7.98477	7.47237	6.84726	7.08901	8.512	5.23605	6.21845	5.3273	6.99373	6.18629	7.40845	6.84602	5.63009	4.05506	4.46247	2.93198	4.65445	8.6161	7.99853	6.1668	6.27855	5.69276	2.56487	2.04769	3.46493	3.31414	4.09947
16.0705	10.1125	12.5483	10.5016	7.36739	11.544	9.21559	7.18402	12.3737	9.13311	8.94976	10.4702	8.76953	4.80678	9.59059	7.22924	6.31843	7.07666	6.46514	6.78585	4.51588	7.12686	8.76361	5.67538	3.74789	4.94863	2.76245	0.363062	3.05644	4.78	4.28812	4.25132	4.47371	3.23905	3.42811	5.37631	4.07769	2.95595
15.2529	10.1702	11.9625	12.0514	10.5366	9.85944	10.4894	8.00141	13.6258	9.7185	8.18049	8.62148	6.83603	5.78336	9.10446	9.93593	5.92109	4.04728	6.71219	6.3637	4.27341	4.11675	10.2605	6.13172	4.035	4.61931	6.86558	4.96957	6.72362	7.41159	6.57631	6.7702	4.72886	3.51474	2.86305	0.527863	2.90127	2.96078
18.8108	14.9154	11.7553	12.5297	11.3403	9.96971	9.37573	7.72846	13.5241	10.3361	10.4439	8.11865	6.24678	6.4807	8.82603	13.3481	6.28524	6.51327	5.5527	6.17029	8.87485	6.36957	4.70117	6.69923	2.28146	2.88173	0.897411	4.1233	6.37559	6.76237	2.49444	6.36261	5.87344	2.27456	2.52754	4.83959	5.92003	3.1705
17.4248	10.5266	12.9548	11.1804	12.6997	11.2778	11.1421	9.09029	14.1554	10.3105	8.83266	9.06544	9.9551	10.4122	6.07968	7.09651	6.28679	8.41406	5.51532	6.92222	10.4403	9.43513	8.14851	6.89925	1.98933	4.91384	3.2922	4.4941	4.21515	4.68553	7.68218	1.52681	6.76584	3.35932	3.5454	1.60773	5.35016	4.69509
17.4453	13.1532	10.6524	11.8552	10.9369	11.6454	12.0227	9.35068	13.78	10.5706	9.4263	7.22024	7.24045	5.80713	9.0069	9.23915	7.2181	4.19138	6.72344	5.57491	7.98274	8.61487	8.25421	5.26485	3.72847	5.61325	2.27206	2.32861	7.96226	4.76703	4.00541	4.04218	3.89336	5.26474	3.3791	1.16575	4.13295	3.48724
17.616	13.333	12.7254	13.3759	9.20407	13.2923	10.9197	10.1192	12.827	10.8764	9.59954	11.5705	11.1635	5.78818	11.9445	9.40019	7.3086	7.93031	8.02598	6.95882	6.84375	7.58733	8.91704	5.52398	4.30016	6.73297	8.05217	3.78964	7.08728	4.87347	6.89573	4.9586	6.87758	1.39145	3.20693	2.89514	2.93339	1.91004
17.6054	15.6073	10.815	10.3514	12.4672	13.0713	12.818	8.48856	15.4719	10.9273	9.20238	11.2442	7.03734	9.08577	8.85093	9.4524	5.3233	6.27088	6.33246	9.4286	7.30418	9.83969	8.47036	4.53387	4.38833	3.41614	4.19691	4.07335	4.74042	5.49903	5.77209	5.91199	6.08729	4.79359	3.82132	1.42834	3.33735	4.31468
20.0695	14.5818	13.8445	14.0192	13.861	13.2412	11.5765	10.2191	13.0234	13.0755	11.3127	10.1896	10.8897	7.92828	12.5748	7.68556	8.12183	7.19507	6.29182	7.97193	10.83	8.86551	7.32918	6.02396	0.792166	6.14135	4.23542	1.38854	4.66993	11.2281	4.21667	2.92688	5.34186	5.73806	2.64783	3.9848	5.83395	1.95643
21.7093	15.5025	14.2208	15.3274	15.9737	12.7261	12.8361	10.104	14.8022	12.6745	9.83161	12.7787	10.1829	10.6979	12.2509	8.78824	9.25389	6.37604	7.53325	7.29779	5.88312	8.35101	10.2219	5.34954	7.34198	7.45657	5.18783	5.07478	5.83076	5.83672	4.09851	3.10397	5.35901	1.93024	5.77675	4.60541	4.57389	3.78355
21.1415	16.8065	11.1185	15.6722	11.5453	13.1508	12.3994	9.499	17.3555	11.6298	10.4316	11.0758	10.0799	9.17916	12.3687	8.3781	8.47226	7.21719	7.94629	8.31995	8.23021	10.3644	5.86292	4.57608	5.05047	5.97213	5.5255	3.52255	4.8811	5.11179	2.98901	6.98393	6.30505	3.66569	3.13336	4.14957	4.72495	3.40184
21.4328	18.1733	14.1514	11.3231	12.479	11.3339	10.9273	9.93768	13.4084	12.9268	10.783	12.085	11.9603	5.76814	12.2765	10.1793	6.4825	7.03441	7.18562	8.36356	10.4151	8.87046	7.57822	6.48963	7.16496	6.61338	1.71318	3.39375	6.30088	6.33012	4.74217	6.34615	8.1446	5.33181	4.25657	3.50033	6.27283	5.26931
19.3776	17.6688	12.4232	13.3648	13.417	17.0335	13.8943	10.4126	15.3512	11.9106	10.9209	11.572	11.4944	9.72998	8.90779	7.85965	6.54229	9.87602	7.9293	8.7911	7.30901	9.76624	7.76797	5.48221	7.93302	3.9864	4.30877	3.50984	6.83508	7.27336	5.12847	5.89209	6.59446	2.36095	4.32572	5.07326	6.19619	2.18324
23.7899	16.1103	17.9321	14.5889	15.7063	14.7651	13.0985	10.1099	15.1044	14.6382	10.1916	9.9208	9.5001	10.4049	12.6516	8.06306	8.27963	9.57994	6.43825	7.39574	8.34836	7.23372	10.1514	9.09594	5.00751	7.1903	5.24412	2.44739	6.61285	5.09637	4.33541	4.58223	6.0241	2.8595	3.7847	-0.256302	5.46504	8.58565
20.3999	18.5012	12.6195	15.6312	16.1981	14.4947	12.8548	10.7827	16.7218	12.9657	10.5227	9.05807	9.25672	9.78171	10.1013	9.86781	8.16501	8.54519	7.74136	9.07902	7.33205	8.92654	8.13318	7.46578	5.97729	10.0699	4.46468	3.704	8.17941	8.003	4.11125	8.28414	6.44932	5.49693	1.95664	5.59749	2.85766	3.03096
22.9071	20.3064	14.2498	17.0378	13.5816	14.2033	14.1135	12.2666	18.1978	12.5119	11.0476	11.5477	12.0928	8.79397	10.7212	9.9624	8.73997	7.00807	9.0703	9.99072	10.206	7.21013	7.08563	7.12151	7.76366	6.87432	5.27687	3.60469	3.6276	4.65059	8.19761	6.60518	6.13695	6.48671	3.70819	3.52368	4.83603	4.49674
24.0909	17.1564	13.4365	16.6592	14.7026	16.9994	16.0184	11.6716	13.4485	13.559	11.4048	13.7935	11.952	8.82446	11.7568	14.103	6.52466	9.08663	8.2783	9.14031	9.08596	6.80791	8.30914	6.28286	8.68367	4.88013	8.23721	4.43576	6.54368	6.94199	2.44872	4.42653	5.5676	3.32871	3.58548	3.8437	5.59302	2.89333
24.2284	19.7541	16.1431	16.7331	15.6468	14.3424	15.3525	13.3437	17.3396	14.1373	12.4384	10.7178	8.9687	10.1035	12.3768	5.95602	8.63532	9.95299	7.94691	8.49174	9.00708	9.15909	8.04826	7.07481	4.67282	4.99643	3.75263	3.54727	4.82393	5.1901	5.93964	4.04568	7.7548	7.46395	3.02717	2.09595	8.19506	7.05419
24.5653	17.9648	14.3358	14.2345	16.0662	15.8976	15.088	14.4749	17.0053	13.0357	13.8904	11.7713	10.0622	10.5296	14.0908	10.4074	9.05855	9.16735	8.47082	8.16076	4.1772	10.9335	12.3209	7.16241	8.61814	4.67698	8.82181	6.08829	8.65788	9.70341	1.75588	6.15876	6.50793	1.41225	5.15658	0.0951799	4.91793	3.85698
26.0879	19.1445	14.5026	13.4038	12.8229	13.0404	13.08	12.5061	15.9669	11.9404	11.3972	10.7491	9.09291	9.06916	13.8581	13.5394	11.7014	9.83501	8.93793	9.99353	9.9389	7.53561	9.71055	6.36843	5.53818	6.59963	6.33311	4.15789	8.1184	10.4918	4.64766	4.71216	5.8615	3.24437	3.28544	3.65403	5.1048	3.15807
24.572	17.5601	13.894	17.0043	17.184	13.7085	14.3273	12.4824	17.6479	13.5124	11.6386	12.76	9.24038	8.98208	13.3007	10.856	8.46648	8.69637	8.6564	7.8923	8.81286	9.94695	8.94414	5.83733	9.81173	7.62082	5.96568	6.64087	0.89399	8.10083	6.0305	8.18148	6.12922	0.554725	4.01567	3.94452	5.39595	3.32861
24.805	17.1676	18.5711	15.6616	17.2307	16.1252	15.0511	11.5731	18.6396	13.7418	11.4239	12.3702	9.26567	9.95874	10.3647	11.5753	11.4259	9.283	8.52697	9.29732	9.92723	8.70184	7.29456	6.47464	6.70092	5.55903	3.25108	4.23168	1.68938	7.79208	6.92357	6.88461	5.48103	5.42452	4.49307	3.86437	3.74446	5.75775
27.6518	21.3543	17.4643	16.8692	16.5797	17.4423	15.7071	12.9138	16.6504	15.7186	12.8345	15.0157	11.6807	9.49505	13.1012	10.677	9.60687	9.03999	8.56884	9.71688	9.5288	9.91493	9.98866	6.95399	2.95059	7.96734	3.60743	7.0139	5.6771	6.80027	5.69672	8.52781	7.57979	4.39165	4.3334	5.48664	6.17724	5.07998
24.6793	22.5374	18.761	16.3641	16.8371	13.5329	15.3857	14.1981	18.8357	13.1463	12.7949	12.0087	12.2722	10.9877	13.0393	11.3865	10.6164	9.2509	8.7082	10.1702	6.84973	8.9337	6.79906	6.97544	6.96479	6.77719	7.48209	3.60581	8.82649	6.14373	6.70441	9.28267	8.25563	7.1358	4.15149	3.91349	5.04584	3.93645
25.972	20.5973	19.8655	18.5558	13.3432	14.21	17.2929	15.1744	19.6752	16.1207	12.9954	13.2001	11.4093	8.64203	12.5017	8.63001	8.4288	9.10674	9.72374	9.38933	7.36399	10.7726	8.3971	7.65962	7.6683	6.06821	7.27013	5.38366	6.64391	7.65148	6.46184	6.61581	8.1419	4.51011	4.11199	6.73572	4.75377	6.23028
26.2275	20.9948	18.2026	16.7225	14.1534	15.7501	15.9704	14.1107	16.652	15.2388	13.4271	14.003	13.9479	9.28405	16.3149	12.0792	8.75437	9.46846	8.74755	8.89308	6.95806	9.3887	8.48331	7.17154	6.69925	5.02097	6.04906	4.39818	7.82023	7.62827	8.47239	4.86571	6.15055	3.91826	4.1992	4.27354	6.50261	5.37738
28.618	21.7451	19.8374	21.5887	19.3128	17.6756	19.45	14.4288	18.9676	15.6127	12.5208	10.2779	14.1992	10.4114	13.6215	10.7816	9.62748	10.4115	10.6426	11.3684	9.44981	8.79402	9.84981	8.95652	6.72704	9.34727	9.11815	6.10537	6.58884	5.27969	3.56708	8.45504	6.13597	9.99941	4.22102	3.25734	4.75506	5.8587
28.1372	22.8005	17.9497	19.8154	18.3932	18.2966	18.6206	15.6382	20.0488	16.1492	13.6248	13.7819	14.5146	10.9332	13.3843	11.666	10.2799	9.84828	9.35689	11.1049	12.0517	12.8267	13.2516	6.90534	7.88672	8.04143	6.48236	4.75995	9.63622	7.16074	6.63837	9.59908	8.33568	3.70988	3.59179	4.74918	5.45458	5.91315
26.7536	23.211	19.876	18.9636	19.3283	17.0927	15.393	13.1506	20.4159	16.1207	12.6704	13.7119	12.1296	12.1673	14.1412	12.0761	8.83322	8.49313	10.4157	9.46317	10.768	7.16741	8.92202	5.98827	8.39837	7.01876	8.28362	3.87706	8.02239	8.8037	6.40944	7.96736	3.84247	2.39927	4.42556	4.59021	4.65905	4.00238
29.8972	24.4736	17.0354	15.4294	18.3535	17.7162	18.11	13.7244	17.0527	15.9912	12.8755	12.3386	11.8662	11.3646	10.4388	13.4931	8.1044	9.61873	9.39967	9.69556	8.64462	12.3279	9.47001	7.5202	6.89733	6.62057	4.71377	3.67704	6.88884	6.62845	6.58035	5.31628	8.84771	3.9163	5.02461	1.26552	4.06348	5.02173
27.2346	19.5463	19.3291	19.0399	20.0534	17.855	16.9203	13.6739	20.4465	13.1798	11.5401	13.41	11.5243	12.236	12.805	8.37107	9.67444	10.0323	9.00837	9.37653	8.89473	9.49531	8.91644	9.30824	4.96136	8.98098	8.18505	3.67609	5.58622	5.76843	5.50706	6.78129	6.66775	5.57871	3.72918	2.49834	6.45067	2.44324
29.5911	21.4027	15.8385	19.4028	20.1293	16.5222	17.3512	14.0953	18.7804	16.2932	14.7494	14.1302	12.8197	11.771	11.7267	13.4553	10.282	11.8669	8.97197	10.688	11.3275	14.3572	11.471	8.8916	5.08289	7.97434	8.41702	5.50637	6.92075	7.20193	6.02241	7.48468	6.68674	7.09123	6.30327	8.11521	6.57725	5.7108
31.0425	23.4054	19.4962	19.2589	17.2397	19.0922	19.6753	14.2737	19.4875	15.1597	14.4698	12.6116	12.0693	11.6225	15.4374	15.3883	11.9744	12.3103	10.1294	9.92676	9.63667	9.48074	11.1306	8.63602	9.454	7.50869	6.03436	4.28146	8.41445	8.93547	4.36502	9.31752	7.45854	2.18225	4.83927	2.6192	7.03327	7.64417
28.3704	22.981	18.5223	19.0657	18.1573	19.4598	15.7246	13.7577	18.2251	14.0386	14.2695	12.6883	16.7958	12.7311	16.7554	11.5635	10.3477	9.95029	9.68463	10.1543	10.6738	8.99167	9.43616	8.91855	12.0325	7.58897	5.54016	4.60911	6.5806	5.97513	3.09643	7.66992	8.6025	3.90949	6.36334	3.09746	5.13959	3.52772
29.1532	22.2633	18.899	18.4293	18.1858	20.0295	17.0249	14.6649	19.6583	17.6378	13.604	13.6785	13.0461	9.13364	15.5117	13.7066	10.4998	9.16536	10.0574	10.1607	10.8321	11.6176	11.119	8.07913	9.23333	8.39785	6.95777	6.32603	6.10448	3.04127	2.83795	7.67245	6.76813	4.98243	6.4005	5.23388	6.55994	3.68511
29.592	20.8251	19.4627	19.1033	18.2582	15.0153	19.088	14.8891	17.9367	16.3636	14.5606	16.6026	12.8093	13.9873	13.205	13.9386	11.5024	11.6588	9.3503	11.404	13.577	11.3557	10.6316	10.0629	6.98722	8.14731	3.77068	3.29669	9.96415	7.16001	4.92761	7.11749	9.47033	4.41475	6.86766	8.39009	5.87474	5.02001
30.6439	22.7081	17.59	18.7466	17.5901	22.3591	17.9655	16.0337	19.1556	18.0467	14.6911	13.3199	15.4892	12.393	13.1036	13.0104	10.3729	11.0126	9.76208	10.2184	8.37105	11.0944	10.9445	7.70258	8.30164	5.02774	6.87702	5.5365	8.8514	6.52871	9.03415	7.54057	5.29599	4.21207	3.8078	1.3955	6.00591	6.4194
29.7811	26.1742	19.5214	22.4411	19.7779	18.3843	19.1454	16.6706	20.0265	15.9036	14.4928	15.6101	13.4376	14.2658	14.2873	13.4259	11.7236	10.9211	10.5675	9.76673	9.84818	11.5973	9.29416	8.02351	6.95293	10.1947	7.09665	4.9246	5.03585	7.65726	4.51168	7.08828	6.99498	7.22859	4.6296	6.28788	6.49833	3.32522
31.4461	24.8002	19.1116	19.628	19.8893	17.414	16.9201	14.7303	19.6877	15.2547	16.3348	19.1065	16.1754	13.511	14.4083	11.928	10.8616	9.74184	9.89526	10.8659	7.39521	8.83233	11.1688	6.89893	6.79859	10.4024	7.15609	4.96947	11.067	8.1395	3.83393	5.35599	10.0868	3.07392	5.99334	5.26002	4.01541	6.14142
31.3849	24.5411	18.9857	19.2209	17.1428	18.9575	17.7594	14.9219	19.6393	17.0164	14.9418	14.1804	16.3553	9.74958	14.3541	15.5436	10.2218	11.5745	9.09587	10.7259	10.1267	10.6889	8.36009	8.65078	6.61485	5.85625	9.82646	3.2382	5.70727	4.47845	6.93274	5.05816	6.1625	5.68457	7.59892	6.74779	3.47999	4.28821
31.7667	23.8425	20.6837	23.4532	18.7181	21.0351	17.4141	15.9094	18.9646	17.7009	15.3976	15.7851	15.5182	11.0549	13.2907	13.3999	9.44456	11.1145	10.9018	10.969	14.2606	9.09061	11.4579	8.06291	7.33326	9.37151	6.26925	4.06488	9.5084	8.65999	8.55993	9.86873	6.70477	5.95663	5.65249	5.00512	6.96834	3.22683
31.4069	23.4985	22.4376	18.6437	19.0978	19.1934	17.5283	16.6062	20.545	17.6493	13.2041	13.8305	12.0664	11.7603	17.1297	10.2077	11.7284	12.4706	11.832	11.2787	7.91185	10.1419	11.9197	9.53626	6.40135	8.96198	6.82996	4.67451	5.54748	6.22776	5.52183	7.41261	5.86417	2.59902	5.26725	4.56572	6.63413	5.8952
32.7178	26.3995	20.5636	19.6232	20.9369	18.9645	18.2673	15.7935	21.9473	18.4661	13.1291	15.3251	12.2466	14.1695	16.2415	12.1615	9.58132	10.0873	11.6972	9.27044	10.5559	13.5216	9.18294	7.09439	10.2827	8.43724	8.17835	5.59349	3.73143	5.61801	5.73908	4.5255	8.70926	4.82527	6.29267	6.3	7.42168	4.2789
32.3416	26.0602	19.8118	18.9012	18.8059	18.5027	17.3132	16.2664	21.2593	16.7653	16.7906	16.8874	13.274	12.754	14.558	14.1536	12.4309	12.2498	10.9709	11.5427	12.1056	14.4519	8.25062	7.34249	9.17437	7.12762	7.10261	6.04411	5.94995	6.44543	6.6069	5.52469	7.55497	4.42646	4.73346	8.24372	5.39923	6.52085
34.3446	24.4054	19.4553	21.2144	22.5898	19.7834	19.7349	18.5482	21.6395	17.5748	13.8104	14.1588	13.8808	11.7384	12.6725	13.5487	14.5428	13.3938	9.87493	10.534	7.72246	13.6804	12.6361	7.79638	6.92112	8.81065	7.60423	7.87965	11.3997	3.39252	10.7433	8.53327	9.2193	4.91481	5.5724	4.92203	6.32105	5.07742
32.075	22.5079	21.352	23.0038	20.8432	19.8612	19.9647	17.6125	21.9369	17.6343	14.192	15.3629	13.9817	12.5953	15.7778	11.6399	11.3685	10.816	10.7978	9.8655	9.68664	13.3826	11.0846	8.73566	6.84995	6.80232	6.31818	7.34657	13.7332	7.28822	10.6585	8.1362	7.09236	6.13802	5.52648	7.47043	6.7484	3.73093
30.6867	29.5237	23.4761	21.4389	19.7305	18.5477	18.9381	16.4279	19.7577	18.1384	15.4958	18.4812	15.6524	11.7395	14.2852	17.0254	10.9672	9.2791	11.324	10.5389	7.2902	10.1709	8.00501	8.97762	9.38254	7.58985	2.85552	4.42554	5.66655	5.79244	4.61511	6.24484	6.74798	6.16849	4.48266	4.53498	6.03148	3.71515
32.6035	25.2505	22.2057	20.544	19.6744	21.2488	17.1982	18.2213	20.1527	17.7571	15.4553	17.6451	18.0006	12.5538	13.8779	14.5516	9.3389	10.704	10.9977	11.0241	8.10239	11.1935	10.845	7.87993	11.6423	8.42286	5.41383	6.75498	3.31008	6.49411	8.63318	9.26202	8.44777	5.93497	5.71462	4.55353	5.57338	5.62622
31.0594	25.4658	22.6739	18.0005	20.6349	19.3946	18.3861	16.0881	21.2226	18.0583	16.0093	15.3042	15.8439	13.2032	16.4784	18.6221	12.2524	12.896	10.0346	11.2908	12.1952	12.3336	11.3412	7.36851	5.82673	8.14346	9.646	4.43789	9.3582	6.49446	6.35191	8.46291	7.33612	5.68585	6.32729	3.85919	6.79259	4.74217
35.919	25.2554	23.3853	23.05	21.8271	17.8794	17.7967	16.2817	21.5599	18.3573	14.8119	15.6206	14.9192	12.5959	15.5767	12.8717	9.92812	10.0489	11.5058	10.807	10.6539	14.7043	13.0195	9.42099	9.04607	7.83894	6.69881	5.73099	8.17874	10.161	7.00417	6.57033	5.96077	3.09025	4.8348	4.93681	7.1574	5.95226
31.5865	26.2043	21.7138	19.745	21.14	21.1831	20.7249	15.7123	22.0005	17.7998	16.2303	14.8812	14.7255	13.4783	17.1682	14.9705	11.73	10.3533	11.6254	10.5678	14.4819	10.8596	12.4083	9.7576	6.60285	9.47428	6.61073	5.43999	6.23883	6.73434	4.97259	5.53979	5.39581	2.76771	5.36016	3.27027	5.69144	4.81923
33.9842	27.921	20.3367	17.281	21.2267	21.1311	20.0259	18.7411	26.5414	18.2577	16.1609	15.7178	16.2998	14.4471	13.1268	16.3769	12.2167	13.6197	10.1013	10.8881	10.0547	9.0563	6.7938	8.31532	8.55161	6.27525	4.6981	4.41765	6.86275	7.63539	4.54214	6.08817	5.07539	8.46744	5.21294	3.22693	6.76639	3.89166
33.5344	26.0058	21.6385	24.8176	22.451	21.5225	19.6507	18.827	20.7119	18.0153	15.1929	17.0705	16.5875	11.6824	16.0679	12.3135	11.3575	11.7008	11.2549	9.97753	12.1765	9.78319	11.8868	6.94334	12.112	11.0499	6.4254	6.09577	8.9196	9.18453	9.93477	4.99469	8.61897	7.36093	6.63696	7.58353	6.07795	6.54788
32.5092	28.0944	21.8779	22.4781	21.5006	18.4469	20.2848	18.6216	22.4048	19.5169	17.4075	18.6808	14.7219	13.9211	11.716	11.525	13.0936	13.118	10.313	11.7848	12.3211	10.1369	11.2872	9.22854	8.16427	6.05563	9.59179	6.95735	10.8571	7.11615	6.58641	7.38331	6.3487	8.29464	3.7582	7.21432	7.14187	6.81104
34.2916	29.9329	22.8699	20.7003	20.8318	22.1213	18.6401	18.7922	20.5611	19.2087	15.5224	15.7626	14.015	13.3867	15.6022	13.3517	12.9784	11.3304	10.8717	10.8649	8.75687	12.4012	13.4726	10.9093	7.34638	10.5865	5.72338	6.83139	9.63767	8.02764	6.75499	10.2238	8.22902	8.51566	6.90321	4.64329	4.23481	5.49271
33.1931	27.4125	19.7842	20.5699	20.7732	22.0916	19.5308	19.2177	23.7292	17.8021	15.1336	17.676	14.3877	15.3675	17.7417	14.7088	13.4656	12.0501	11.4458	11.4373	12.4479	9.79193	11.962	8.79151	8.47956	6.75876	8.93059	6.97562	8.91219	9.08735	6.67181	7.36684	5.32496	3.22016	5.34576	5.03085	5.0641	4.0123
33.4044	29.8015	21.5322	22.0267	21.397	22.2166	18.9789	17.7208	20.5293	20.0128	17.0711	16.6754	15.0083	13.6736	16.5054	12.126	10.3707	14.014	10.4441	12.0585	12.4468	11.0001	12.832	9.87119	8.0073	7.20473	7.81856	6.2791	7.59109	7.64993	7.05673	6.52112	6.86386	3.92871	5.88646	4.16464	8.54594	6.33383
33.7793	27.3367	23.1746	19.5488	20.6857	18.7886	18.5475	17.4223	21.6551	19.2989	15.8533	17.7834	17.6064	15.3295	14.7556	12.4296	11.68	11.831	11.5283	12.283	12.2144	11.766	11.0418	9.16243	7.47543	9.45566	7.95848	5.26968	7.73289	7.14819	7.27643	6.16761	6.46962	5.14177	5.32874	11.2501	4.28597	4.29336
37.8718	25.9019	24.1488	22.0304	22.054	21.0092	21.0153	16.9583	25.2242	21.867	16.4241	16.2633	16.2854	15.2247	15.8425	12.5606	11.0632	11.3066	11.0079	10.1567	9.62019	13.5556	10.8009	8.7676	9.99714	8.27983	6.8838	7.32675	5.98867	13.8052	9.26672	4.90409	8.33481	6.9349	6.30563	6.46415	5.97874	8.6742
33.2052	29.7652	23.1251	23.6434	22.1926	21.4931	20.6379	19.7922	21.9275	18.7914	14.7816	18.8626	13.3049	14.5026	15.9705	11.1886	13.2991	11.9116	11.9255	12.1556	10.3446	12.586	10.6198	9.43909	9.29095	10.2403	5.26157	6.10572	6.54311	3.65605	8.00047	5.45705	4.45359	6.76607	6.01058	0.368195	5.66338	7.0912
33.9858	28.4611	22.9576	21.2069	21.9003	20.3414	17.8231	18.0447	21.2207	18.4956	16.6302	17.51	15.8579	13.5158	16.1124	14.4021	12.4812	10.9746	12.0638	10.9617	9.13962	11.7661	11.0915	6.75112	9.41476	9.09854	5.19978	5.6558	8.88583	7.56151	5.39904	6.96352	6.57224	3.65396	6.36452	8.49373	5.10944	5.38788
34.6613	26.2597	23.2538	25.1681	20.9694	23.6368	20.0961	18.4317	22.1263	18.319	16.1513	19.0205	16.8223	14.8564	17.0416	20.0259	14.2783	14.6633	10.8895	12.2833	9.88796	8.48712	11.0806	9.34279	8.25432	8.04124	6.02555	6.17488	8.95145	8.34673	4.81486	7.39196	7.13707	6.53862	5.99408	6.9278	7.33012	4.55421
37.5513	26.7112	25.9131	20.7704	25.7946	18.9967	20.8618	18.806	22.314	20.0495	15.7283	15.4288	16.3553	14.8959	11.4375	12.2759	11.5814	11.2826	12.6576	12.1592	12.2362	12.9644	10.0789	8.74106	8.7385	8.24509	5.2794	6.57532	10.8704	10.2045	8.32612	8.52282	9.5865	4.99277	5.62429	5.05007	7.82479	5.17871
34.9258	28.3979	23.1994	23.3328	22.5271	21.5615	19.4268	18.6521	21.1952	18.535	16.3668	16.7896	13.1322	15.4487	15.5657	17.2821	14.5191	11.8055	10.5565	11.3478	10.8521	12.4135	11.3947	10.0867	7.86121	7.97193	9.60255	5.30036	8.56083	9.23196	6.5147	7.85908	6.80737	6.87818	5.68485	10.0206	9.83915	5.35048
35.0582	31.6826	23.7704	19.8954	23.3303	19.2244	19.4968	18.7591	22.6163	17.7992	16.0017	19.7753	16.9085	13.1993	16.6564	12.1887	12.7904	12.1861	10.936	11.9625	14.8531	13.4363	12.0296	9.71428	8.75313	7.20137	8.72169	4.91216	8.45036	7.67257	4.0926	6.31136	6.61503	5.48161	6.71278	8.17228	8.24769	5.55314
34.1172	27.5354	22.2351	24.0517	21.5331	22.4882	19.3186	17.8146	21.0802	19.2445	16.6758	17.1726	18.6209	14.9557	16.1074	15.8393	12.4015	12.1899	12.318	10.5408	12.3613	12.5203	7.37449	9.60317	10.2923	7.94147	10.6384	5.60641	9.98728	6.37013	4.294	6.2274	7.88502	7.89872	5.61378	9.16234	7.90862	2.14333
40.2482	27.6733	24.1122	22.7206	22.1618	21.102	20.3362	19.4365	23.0568	19.2895	17.8095	17.2184	17.0376	12.4544	16.984	18.3423	14.3769	13.1393	12.2324	12.8228	10.1524	13.4948	12.7785	8.57196	7.55566	8.6902	9.17119	5.91223	6.48444	5.45097	6.36434	6.72393	7.98329	8.22206	6.29801	3.2929	4.95578	9.29449
34.1257	30.3254	25.2277	25.4116	25.2279	22.4809	19.724	19.2292	21.3467	19.26	16.5598	18.0254	16.0645	13.0869	12.8846	16.7785	14.7962	11.578	11.7955	13.247	13.5668	12.5706	11.8527	7.74858	8.41491	7.64775	9.19459	8.28946	7.81526	7.35375	9.68839	11.1916	7.2325	4.99558	4.9405	6.71801	6.01389	3.30763
33.3222	25.8266	24.7473	22.2095	24.3471	21.5911	19.1617	20.2665	21.077	17.0356	15.1689	16.8522	14.1731	14.0746	14.3352	15.6386	13.8536	12.0023	11.5389	13.2408	11.7431	9.57286	9.74859	10.4804	6.09966	10.0512	7.35839	4.7793	10.1229	7.16993	6.15511	4.65895	6.65275	6.57635	6.41266	7.91367	6.05163	5.48737
38.516	31.5542	23.6125	20.3121	23.4721	23.9715	21.8171	19.2163	23.5867	19.5926	17.4567	16.4705	17.6732	12.5203	15.5282	16.4739	14.8696	11.6161	12.1914	12.1739	12.8508	10.8022	12.157	9.80061	8.72877	6.50288	9.64505	6.4646	9.33807	7.484	8.2576	5.90729	8.98688	7.66944	3.70292	4.80148	4.70836	2.78794
39.9586	28.8151	24.2056	23.4571	21.96	20.5529	19.2695	20.7721	22.1613	20.1251	16.4822	18.3988	15.529	16.7443	16.042	17.277	13.9614	12.0024	10.6114	12.2929	10.4712	12.1628	12.6867	9.64591	7.28302	8.90432	7.63311	6.53057	4.09295	8.62873	8.22076	5.77798	7.76218	8.94723	6.23125	6.24582	5.09973	4.70158
39.2504	29.6963	23.9053	23.5778	22.8423	24.8683	20.17	18.3314	23.0493	19.9342	18.1989	15.1974	14.7185	15.2407	15.8314	12.8302	10.6635	11.095	10.9033	13.0255	10.5533	11.3466	12.6553	9.72405	7.78005	10.2812	6.18349	8.76185	8.94743	11.556	7.85956	7.81361	8.71316	3.55325	6.34998	4.94703	7.10481	2.22377
36.442	30.8745	23.0127	23.536	23.9864	21.9766	22.7778	18.9614	20.5879	19.2473	18.0908	16.4851	15.4571	13.5842	14.9392	18.5592	14.2614	11.749	11.1455	11.3432	10.7616	12.101	13.9927	10.2514	9.44735	8.44533	8.32216	7.7948	10.9121	9.36542	9.18089	7.25159	5.89657	7.75042	5.44768	8.46061	8.51771	5.14203
37.2734	29.1196	25.0103	22.9111	24.8921	22.1996	22.5529	20.0089	21.4898	20.5433	17.4243	18.0593	14.7673	14.1334	13.5274	11.4627	12.9564	13.0195	10.9921	10.5963	9.85514	9.61023	10.5666	11.6578	8.10444	9.04662	11.0835	6.43236	6.69779	7.77727	6.41807	6.11777	8.50406	5.59819	6.44822	4.21384	7.42124	3.94197
36.754	29.8341	24.2495	24.287	21.4421	20.4742	20.8958	22.2592	23.0345	18.6198	16.7445	18.7492	18.5584	15.8461	17.702	14.1154	13.6298	13.2166	10.939	11.9191	9.52807	9.91115	10.0419	10.0332	11.2455	8.04599	5.3999	5.11532	11.3539	7.09314	5.97322	10.3408	6.39764	7.21522	6.03863	5.3418	6.8186	5.30261
39.8411	30.3329	23.5203	23.155	24.418	23.6938	24.5097	19.7083	25.5807	19.1758	15.9245	17.2751	16.7631	18.3884	17.5084	12.2235	15.2042	13.8301	12.5244	13.5784	13.0377	10.0058	14.2977	9.30032	8.05682	9.23931	9.37694	5.08935	8.35432	9.45881	8.02721	6.46679	6.38687	9.09073	6.48657	4.12843	4.91867	5.59621
42.158	30.5092	27.2755	24.938	22.7194	23.4734	21.3275	20.4036	24.5539	21.7111	18.0906	19.373	18.1848	14.3692	15.3963	14.5679	14.4288	12.8353	11.6441	11.3644	10.3037	11.3663	10.5261	9.94196	7.08156	9.91276	11.3045	8.51003	10.6668	10.5037	9.67201	5.38681	5.1605	7.6347	5.31187	2.1694	7.96385	3.36711
37.8485	29.435	23.7772	22.1787	22.5881	22.6339	21.525	20.0969	22.7011	18.666	18.0467	17.4492	16.3913	15.0005	17.5267	16.0778	15.9713	12.0311	13.1142	12.6859	13.1732	7.95047	10.8131	9.22832	9.81353	6.66543	8.32937	4.16871	8.4883	4.99552	7.87815	7.87443	5.42349	6.17475	5.98269	3.51451	4.69294	3.92769
37.6288	35.0396	22.2651	23.0141	23.8421	22.963	21.0152	18.0583	22.6932	19.3899	17.3045	18.4172	15.9734	15.1143	17.0277	17.3322	13.6247	13.2053	12.1124	12.2656	11.2596	12.6323	10.5047	9.41695	9.7297	10.9948	7.62481	6.55769	7.93923	8.25173	7.46999	6.62634	5.68069	6.09708	5.19868	-0.41336	7.71877	5.89038
36.1519	29.9265	23.1361	24.6051	22.1943	23.2799	21.1542	20.4344	21.7515	19.2712	17.5536	20.4253	15.1997	17.6969	14.8047	16.6499	15.3997	12.4295	11.8684	11.0565	12.7931	10.7681	11.2979	9.05796	7.49818	10.0636	6.89207	7.83389	8.86928	3.93579	9.33572	9.33447	6.76908	8.62637	5.61246	3.865	6.55327	5.08437
37.6086	29.9975	26.7546	21.2726	24.89	22.3432	22.3336	21.5792	22.7909	20.8668	17.9184	17.5909	17.83	14.0002	14.8236	14.0208	13.2664	11.6686	11.9337	12.5591	14.9812	11.9864	12.7041	7.59546	9.15133	11.3649	10.0632	7.59916	9.14696	9.45478	9.62437	8.4128	9.24386	7.2699	5.72377	6.10357	4.99888	5.15189
38.9429	32.2104	26.1323	23.2217	22.9464	24.1964	21.0873	19.8009	22.9698	19.9084	17.8763	16.4035	16.0252	18.3915	15.5381	18.5428	12.4457	13.2955	11.8071	11.523	12.8145	9.43757	9.23243	11.6205	10.2539	8.39737	6.09078	7.31164	5.83808	11.4726	6.60762	9.96187	6.75512	6.29782	6.27679	3.35612	5.72834	3.96411
38.3665	33.2602	25.949	27.0635	22.614	22.5978	20.6308	20.0193	23.5685	18.4201	17.2406	17.4919	17.3208	18.2667	17.6668	18.5069	13.4271	12.276	12.3996	12.2018	11.7231	11.0024	13.3846	9.00815	6.38773	9.14921	11.773	7.57881	7.57047	10.5187	6.46834	6.0574	7.68513	6.92976	6.73515	7.57761	4.64864	3.14501
40.8746	31.6813	26.2901	24.8689	24.2442	23.8876	22.5648	22.5004	22.0398	22.2116	18.4658	18.4792	19.1835	18.1246	16.9415	17.4164	12.6071	12.501	11.7753	12.4344	13.4344	11.0909	11.1623	9.54869	8.9892	10.4239	11.3464	7.25893	7.56707	11.052	7.61629	8.2699	6.80051	8.82869	4.48665	9.43076	7.60034	5.02146
37.6911	32.2112	26.1512	23.5267	25.1147	23.3209	23.3269	21.8809	24.0244	21.7587	18.0982	19.6446	18.1148	15.2578	17.9629	12.1163	14.1801	15.7245	11.7385	12.2649	14.142	9.50247	11.9985	9.65251	9.49962	11.6799	12.0306	7.43184	9.76493	8.79515	9.11049	9.04014	8.13962	3.20978	6.45443	4.33084	5.89226	7.17372
40.1005	33.5872	25.3311	24.2102	23.1332	24.7064	22.6798	21.783	22.6853	20.8617	19.0654	16.6322	18.1068	15.6611	15.8925	18.5264	10.7774	11.645	12.8613	12.422	14.571	13.1624	13.8778	7.66272	9.56846	7.39473	12.8372	7.75647	9.1277	10.8742	9.53567	9.22236	11.3725	10.3574	5.24902	4.78276	8.79801	3.90096
40.3426	29.0081	24.7083	25.4287	22.8104	23.1076	21.82	20.6513	23.6653	18.8027	18.8066	16.8719	15.1478	15.2652	14.9786	17.5203	11.7899	14.7342	13.2279	13.5977	10.6412	10.965	8.31921	9.82667	9.0064	9.51242	10.4265	8.76665	6.73735	7.76173	9.04426	4.73533	4.76568	10.4346	6.62337	8.65627	5.97962	7.56533
39.6697	35.9089	25.7813	27.6214	21.8803	23.1205	21.5887	21.6775	22.662	20.5057	19.5378	15.4727	19.6051	17.3145	19.4958	14.9592	13.0857	10.9402	12.5104	11.0832	12.8819	14.7429	11.9725	7.99254	8.13286	10.4112	5.85537	8.22039	6.93707	9.94247	7.40745	8.54831	9.29851	7.89182	6.75169	5.77068	5.97499	3.69359
38.9132	30.7467	24.8062	21.3267	26.0124	22.7164	20.6134	19.6692	23.6513	19.8675	18.5975	18.7512	17.0795	14.5758	18.7972	21.0073	11.583	12.1877	11.8216	13.7376	9.36214	13.5824	12.2947	9.87813	8.68744	10.2389	10.4544	7.08461	7.41646	8.03742	10.4987	10.3853	6.8853	4.86655	7.35631	3.65965	5.43018	5.0742
39.6697	33.4045	26.461	24.0042	24.5296	23.7326	23.9246	20.6038	23.5104	21.2374	17.9696	15.0723	15.4611	16.0521	17.7068	17.6826	15.8092	12.6806	12.0114	11.939	15.0628	13.5964	14.128	9.49123	9.07159	11.6421	9.03927	7.15227	2.45862	4.48985	8.5982	6.45771	6.12745	8.8885	6.08168	7.08382	5.69241	3.43407
40.0289	30.6862	27.5202	24.9968	25.5299	23.8912	23.3957	20.6547	24.48	20.4699	16.6586	20.5572	20.0743	16.1305	16	13.7359	12.9317	13.5561	13.0715	12.9522	15.576	11.7875	14.3685	8.94023	9.23297	9.61697	8.6411	4.6392	8.07249	6.24833	10.5278	10.3952	8.76563	6.31152	6.07541	6.25316	4.61353	7.04222
37.7664	33.8801	25.3998	20.9298	26.3296	23.8958	21.9469	20.8367	23.4859	21.1038	17.5139	17.8823	17.8848	13.6576	13.0766	18.742	14.2982	13.1591	11.9688	12.2481	14.3998	16.1086	12.2248	11.206	7.22711	9.02932	11.5476	7.21821	7.31997	5.40872	8.3276	7.34082	8.40973	9.33813	5.38145	5.7025	6.61225	4.78
38.8457	33.9767	26.8834	22.1819	24.8578	22.5628	22.6762	20.7442	23.8226	20.899	17.8961	17.3616	17.602	14.8904	17.0993	16.7747	13.4506	14.2336	12.2323	12.6255	12.1538	13.4326	11.5442	9.15758	9.1034	7.8625	8.77006	7.46483	7.41213	10.1381	7.11112	7.26663	6.99245	6.18075	6.2766	3.845	4.47796	7.52579
40.5612	28.7888	27.3436	25.6672	23.1486	21.9543	21.0092	21.0681	24.3011	21.2568	18.2825	18.7564	18.7619	17.4771	16.6589	11.6292	12.786	14.2627	12.2583	12.2981	11.5532	12.3108	10.065	10.741	5.8953	11.3671	11.2035	3.90656	7.0467	11.0381	8.04286	8.05506	6.85546	5.74036	8.0588	7.57877	7.47587	4.00249
40.1456	34.6729	29.3669	26.1827	25.3828	25.027	21.93	20.5657	23.3379	21.3507	19.1834	19.1748	17.8609	17.0421	15.3782	15.4654	14.9001	12.3647	12.9065	11.6554	12.5759	14.143	10.7334	10.5298	9.95658	5.49148	5.74312	6.70637	10.4999	7.33488	5.89743	5.57507	6.87372	4.83485	6.32643	5.32557	7.29462	6.33362
39.805	31.8027	24.6655	24.6345	25.0767	23.2642	23.8551	21.6682	21.8496	19.4838	18.0894	19.5239	20.4303	15.0688	16.0487	16.3897	15.0459	11.5926	13.3296	10.8198	9.65681	12.0901	13.5918	7.8354	10.7997	9.72882	10.6321	6.26747	8.32697	6.86226	4.06128	8.92872	7.2013	6.21652	7.98718	5.35422	4.71228	5.957
40.8337	32.7885	27.6103	25.4889	25.1595	22.8289	21.6221	18.3998	23.3474	20.4756	18.0729	19.1134	16.7156	17.1134	16.6121	18.9888	14.7225	13.1102	13.3752	11.5739	10.2825	12.7013	11.2284	8.98639	6.87239	9.0647	7.72212	7.69371	8.38591	4.99364	9.25726	7.10931	5.1841	4.33182	5.19704	8.65745	7.14539	6.59742
42.2698	31.7105	27.2983	23.7236	23.5575	22.0652	21.5366	21.64	23.7805	20.8272	17.9368	17.6764	20.3266	17.2052	16.382	17.9823	13.7498	13.0892	13.3203	13.1177	13.5593	9.88437	11.7287	8.39017	8.65341	9.55948	7.34203	7.06383	9.43177	12.7476	7.55398	7.06448	6.36934	3.37328	5.74333	7.77137	5.51908	7.32133
41.9372	30.4138	24.9267	21.2994	25.3738	25.5313	22.2255	21.481	23.4715	21.3358	18.2079	19.1651	20.0195	17.4027	14.7437	18.3364	14.6697	12.5344	13.0621	11.205	11.701	12.4272	12.7717	11.206	10.1834	8.93771	6.62769	10.1258	10.4233	4.40357	7.10638	4.90628	8.26574	6.06404	7.38507	7.47361	6.12821	5.00764
39.1377	33.9852	25.2304	28.5019	25.995	23.8191	21.8868	21.5439	24.4396	22.0261	17.8397	16.5517	16.8941	17.9374	16.2202	14.5315	15.3381	13.5211	13.1252	11.003	10.1705	12.501	13.443	9.83873	12.3859	10.4204	8.82605	6.86201	8.09136	7.48785	9.56921	8.20049	6.33129	5.56708	6.00231	7.47999	5.83196	5.62465
37.3506	34.0061	25.5664	24.3493	27.7638	22.9838	21.3997	21.163	23.7246	22.8384	18.4637	16.8529	18.4271	15.3177	14.1228	14.857	14.869	14.272	12.125	12.4174	7.74431	13.7905	9.85959	9.39044	9.63098	7.04486	5.24185	9.11597	11.2948	9.435	5.80787	6.76049	5.80695	7.49538	6.95598	8.45054	6.42936	6.17135
37.1443	33.0234	27.4949	25.5582	25.1921	23.9186	21.9383	21.7314	23.9555	20.9136	18.9763	17.1061	18.4006	15.4998	12.9681	19.8751	15.2174	13.69	11.3823	14.0419	12.6954	9.70368	12.2676	9.30054	10.4509	6.03145	8.99013	6.43941	8.36425	6.29326	9.36229	8.71559	4.36549	3.61849	6.27707	10.0776	5.34702	4.1953
40.2756	33.8084	26.995	27.3016	27.0058	24.7088	22.403	23.1236	22.5067	21.3575	18.8459	16.2518	14.5532	17.0561	15.2558	17.92	15.3	16.3156	13.2602	12.7497	12.4339	11.6965	13.0469	9.6597	7.4757	10.4714	5.90979	7.09985	8.76878	7.50548	6.76021	6.84613	6.82933	7.98142	6.42714	8.71645	8.31457	5.55809
41.8797	35.2369	30.6978	26.1975	24.9288	24.6261	23.3757	23.0236	24.2618	21.4139	19.7221	14.9663	16.6604	18.6443	15.4573	14.0357	15.0245	12.6302	12.22	13.4884	11.4511	12.933	12.5857	10.6055	9.46894	7.54135	9.11838	8.42305	8.78306	4.15831	10.2054	4.88099	7.20063	6.34609	6.32648	4.99659	8.2949	8.4679
39.3917	35.1118	22.6744	24.1329	23.8751	24.4815	22.9058	23.728	24.8712	21.5952	19.0452	15.8306	19.4053	17.6772	16.7784	19.5839	16.0429	13.5659	13.0002	12.3665	13.6971	11.6556	12.07	9.90253	11.8245	9.18864	10.4256	8.25942	10.3247	10.2187	8.05477	9.40467	7.42943	5.65563	7.12113	2.73964	7.42365	5.61234
40.4236	36.5784	26.2915	23.7813	24.2525	23.7223	22.1872	20.1298	24.3787	21.6002	18.3999	19.0279	16.4255	16.673	16.6436	16.9543	12.9684	14.032	12.5599	12.3549	13.1649	15.166	12.8579	10.0603	7.88386	10.0716	11.3094	6.54933	3.47541	9.83511	5.85422	8.85444	3.47006	3.32201	4.87729	3.69128	4.71682	5.45375
39.8358	34.3772	29.0248	23.3169	22.2832	24.6172	22.2439	21.8393	21.8145	21.3579	17.6976	17.4162	15.5039	15.7977	17.3103	20.0631	15.0456	13.3752	11.7564	13.3285	10.354	13.5252	14.2754	10.4782	8.69892	10.292	7.49004	7.5291	7.67485	6.51188	8.08192	9.95783	8.54693	8.18723	7.12575	6.64171	5.66488	4.03068
41.2407	32.2894	28.5379	25.8401	24.0637	23.603	22.653	20.9437	22.507	22.0806	19.2191	16.592	19.6529	17.0662	18.9517	14.5654	13.1749	13.6703	13.1583	11.4297	10.3316	14.9107	12.8159	9.57026	10.6906	9.14608	7.68406	7.79282	10.4911	5.2691	6.66141	9.45777	7.66733	7.90489	4.94989	4.00793	5.26143	9.47071
39.0583	36.0418	31.3946	27.2883	24.4106	26.1725	23.6846	22.2299	22.3273	20.9654	19.5696	17.5751	16.4148	17.928	16.2549	21.4199	14.3814	16.2061	12.5189	11.5606	9.56684	14.3711	14.2384	9.19106	9.1766	11.4462	10.2413	7.78613	9.63206	9.1329	6.94588	5.84038	6.33946	5.84184	5.48403	5.1269	7.81846	9.41494
42.4136	34.6674	28.7934	23.3004	23.8964	24.1015	20.4029	21.1986	23.7479	20.2264	17.3714	16.2256	17.1781	16.3876	17.6029	19.8556	13.6565	14.2106	11.2447	12.7018	11.389	9.86963	6.91477	9.59101	9.8146	8.34427	9.69318	6.20476	7.69596	7.62297	6.5135	5.69568	5.85062	6.5937	5.12592	3.63659	6.46676	7.39785
39.7185	35.0463	28.2221	23.7915	23.5865	23.5514	22.203	21.4419	24.8209	21.8248	18.3892	15.9336	17.7695	14.8217	15.8994	18.3756	13.4162	16.372	12.4727	12.1893	10.9346	13.9907	10.7439	10.5277	11.8931	8.69235	8.18695	8.41879	6.92621	6.11057	7.99725	6.11857	7.38184	8.5514	6.75516	10.2504	6.71807	6.86141
41.5419	31.232	27.1377	27.1793	24.8876	22.9368	23.4939	23.7362	24.1275	22.7438	19.0027	16.4619	21.871	13.0271	18.0874	17.3434	14.3893	16.7607	12.3628	12.505	7.90924	11.8837	9.83505	7.70274	8.94108	9.06825	10.2408	5.79136	7.33065	7.94707	8.0698	5.05711	5.41852	5.29163	6.91907	5.84496	5.26859	5.50233
42.7368	34.1106	28.4098	23.3684	24.9824	22.0251	23.3378	21.006	24.0793	21.6227	18.2936	15.9231	17.0807	19.0822	13.6574	16.3984	14.5009	14.4732	12.7082	13.2915	12.4992	14.857	14.4315	10.6783	9.16971	9.96107	4.51106	8.33168	11.4914	10.4493	5.5955	7.91647	8.55323	5.60901	5.77791	7.26203	5.01706	8.93578
41.9237	33.1872	28.5048	22.4069	26.2493	26.2211	23.4003	21.4127	21.8717	20.8131	16.6784	17.4092	16.0711	15.9985	16.621	15.7303	16.6385	15.3318	13.9232	12.1106	9.95565	11.7321	9.63433	9.81544	13.1469	8.66931	10.3904	7.23219	10.4914	12.7154	7.75203	8.90196	5.97979	6.94417	6.44883	4.49125	6.15138	3.73677
41.818	33.4066	26.2336	23.6753	24.3397	23.6746	20.9319	20.812	22.5754	22.2301	18.574	19.1081	14.6304	16.3747	15.5747	17.5676	13.7467	14.3488	13.5203	12.6177	9.59511	11.9305	11.2492	10.7915	8.98333	8.82468	7.70341	8.02622	8.98594	9.39958	6.69079	8.08923	5.94847	7.39317	6.49621	2.72697	6.08709	5.79385
41.0058	34.3314	25.8856	25.054	23.6734	23.8238	21.6376	22.244	21.3271	22.3316	19.9562	17.7149	16.707	15.088	13.2077	16.8232	14.5174	12.4301	12.7984	12.3314	13.8116	11.8672	11.0251	11.0768	7.01337	6.91176	6.36539	8.25065	7.86766	8.19791	7.4554	7.47369	5.62188	7.07996	7.126	7.70338	7.03628	5.17998
40.7793	32.3278	27.3293	26.1375	24.8741	22.7134	23.6307	22.9546	20.6016	22.9491	18.9065	16.9333	16.6639	15.5301	15.3684	21.0853	14.2423	16.0543	12.3522	12.4176	10.1168	11.8568	14.454	7.83378	8.4542	6.86379	9.00068	7.60457	8.75339	5.73276	8.57053	7.05652	9.04579	5.75364	7.41941	7.94305	5.52749	8.40839
40.9838	33.8622	26.0677	22.5456	26.1956	23.9537	24.3038	22.4918	20.3646	21.8918	18.1594	18.1828	16.6002	15.2652	17.933	15.7307	14.0554	13.8166	13.7757	11.6997	11.1867	14.1145	11.9075	9.41152	9.73593	9.307	8.2551	5.54999	7.27723	8.10128	6.52264	8.08608	7.0483	4.83797	5.80594	7.32953	7.51096	5.59129
40.8525	33.6411	26.238	25.395	24.7792	23.7285	22.7668	20.8492	23.6079	20.6633	19.4842	18.6107	16.6601	18.2993	19.6139	16.487	14.7955	16.0049	12.9957	11.7869	11.7487	9.71949	9.42048	9.21001	11.9432	8.26612	9.92378	7.54952	7.99727	9.33278	7.44126	7.64173	6.66153	6.92419	7.76727	5.68456	6.26441	6.50455
40.6784	35.3393	28.6083	25.4841	24.1583	26.5232	22.5692	22.5153	23.8547	22.6453	19.6787	19.2125	18.3552	18.1744	17.2918	15.8684	11.9131	13.5255	12.9934	12.8107	11.7609	13.5221	9.30092	10.1196	11.696	10.4587	11.5217	8.30618	8.61326	4.9103	5.962	6.99616	9.15009	7.64331	5.6867	10.1323	7.77631	6.91935
42.9041	32.9146	28.4204	25.9328	27.6388	25.1386	24.0841	22.2033	23.9048	20.1605	19.5014	16.0438	18.0967	15.5458	18.6799	18.0477	14.47	14.3145	13.322	13.1964	12.7278	11.6194	12.4377	10.4369	7.56108	9.21809	7.86594	8.49752	8.68815	7.30721	8.46881	8.11012	7.14469	7.22919	7.12613	5.2664	6.25982	5.83426
45.4323	36.5303	28.5572	24.1917	26.6766	24.6149	23.89	22.4198	23.1318	23.2139	17.4174	17.5832	17.5014	16.6686	16.014	14.8185	14.6977	15.7766	12.9233	13.2696	10.9415	12.539	13.1537	10.7165	11.1069	12.2539	10.23	7.45958	12.0943	11.4746	9.13001	7.64036	8.02078	8.44678	6.22402	3.72515	8.2202	7.81098
42.2861	33.876	27.7617	24.1346	24.7066	20.6288	22.7069	22.571	20.8672	21.0497	17.9335	19.527	17.7211	17.4514	18.9819	17.93	14.2563	13.726	14.4	13.2582	12.2494	12.7875	9.73446	8.23193	11.1364	10.9722	10.771	7.65688	8.9148	6.30609	7.53111	6.4869	6.18372	6.96014	6.3099	3.56809	7.63064	3.90727
39.7248	32.7846	28.8038	25.2398	23.952	22.8539	22.5735	21.027	22.9063	21.5765	18.2377	19.9887	18.4338	15.7647	19.4814	20.3962	13.4605	12.9213	14.2468	12.4578	10.784	11.7511	11.1611	8.32728	13.1304	8.4752	8.29549	6.449	5.02278	8.89907	5.0972	8.72048	6.50347	5.6599	7.83366	4.57421	3.88315	4.78118
41.2029	33.3319	27.9344	23.4283	21.8094	22.6558	22.742	22.792	20.2258	22.3434	17.9834	17.7743	15.4561	16.2233	15.5213	17.5193	12.6011	15.4053	13.4114	12.1233	13.0137	11.6028	9.60407	10.635	10.2395	11.6049	7.37529	6.13138	6.31425	9.10278	8.99877	8.86363	5.53352	7.5584	5.92763	8.08375	6.23799	7.96332
45.0856	37.3776	31.378	26.9492	27.1658	23.6195	23.6041	23.6063	20.7561	23.1911	21.089	15.2269	19.1518	16.9428	18.3518	16.1142	15.6256	13.2724	12.0282	12.4896	11.1671	11.2627	11.8126	9.18907	12.0876	11.9576	8.92492	8.50095	6.07106	4.66311	7.77304	6.4755	8.46417	7.25637	9.32662	4.00985	6.38785	6.55695
41.0962	33.5222	28.6319	26.3775	27.6042	24.5526	23.4653	23.0431	18.4397	22.339	18.5704	17.1543	16.5572	16.4867	17.4561	13.6261	14.156	13.2857	14.8508	11.7835	9.12622	10.9432	13.3264	10.4038	10.1597	8.68351	12.0047	7.80673	12.1034	11.0576	7.59687	4.78273	7.05457	7.08216	6.51884	6.18131	4.61025	4.99738
42.6222	33.1396	28.5941	24.6773	27.1044	24.3969	22.6218	22.4491	24.2745	22.3811	18.1665	18.3634	17.5706	15.1469	16.6731	18.6588	14.6021	11.8588	12.1874	13.9451	11.0874	9.32577	10.2815	10.3683	8.08779	10.7479	11.2794	7.55568	8.01402	6.50985	10.1868	8.45288	6.82175	5.94382	4.83041	4.22148	5.15012	6.17224
39.9525	33.5695	25.0893	23.7484	25.5959	22.4853	23.1597	22.9624	22.4936	22.9805	20.1391	17.445	17.2987	17.0738	16.9238	15.0565	16.4155	16.018	14.2837	11.2122	9.97294	12.615	10.7516	9.41892	8.35709	9.42685	8.06568	8.76692	7.15092	5.019	4.76795	5.82312	6.05658	9.33381	6.21944	3.96922	6.14337	5.15818
41.6694	32.4959	29.6415	27.6156	27.449	28.1365	23.0806	24.8723	23.1785	21.2193	19.9205	17.0353	19.1359	16.4599	15.0266	18.8559	15.891	14.3934	14.0175	12.2133	11.0193	12.7813	11.4232	10.5146	10.2167	10.8603	6.89419	6.49567	6.19906	8.56423	10.381	8.61535	7.80039	4.44161	7.33223	5.61235	4.99903	6.68754
40.6047	32.1863	25.7871	25.0811	24.5467	24.3268	22.6438	23.6884	21.9985	23.4209	20.4179	17.5639	16.1571	20.9657	14.9257	20.841	14.8823	14.7177	11.5337	11.9633	16.1165	9.04869	12.347	9.5702	9.92386	9.49127	8.89556	9.60362	8.2476	6.79753	8.94279	7.16212	9.52206	3.75917	5.60407	5.36214	3.63867	9.092
41.0208	33.2927	26.1494	26.2942	26.2222	23.5825	21.3375	23.192	22.5331	21.247	18.8625	17.2198	17.4916	19.9004	17.2066	15.8921	15.5984	12.6337	14.661	12.8421	13.2884	11.6656	9.05824	10.9193	11.1231	8.74969	6.99037	8.24441	7.95625	6.85768	7.25291	7.98049	7.07649	2.33802	4.75456	5.5062	4.73979	4.16803
39.2151	34.4902	25.9315	25.6007	23.4555	26.2606	22.1405	22.5172	23.6024	20.5202	19.649	16.2498	17.6046	16.1833	16.2298	18.2264	14.2138	12.6667	13.0319	12.3006	15.2389	12.1647	11.1806	10.6823	4.9864	8.61222	11.4222	7.57978	10.281	8.90001	8.48245	7.13128	6.46703	4.99749	7.13244	3.62628	4.66494	3.63926
42.2908	31.5555	27.1491	26.0071	24.2439	24.9174	23.7051	21.9164	24.3917	21.6774	19.9794	16.3345	18.1607	15.4034	17.146	15.2022	14.3715	13.3501	12.7554	13.3095	13.6182	10.1999	9.69206	10.2546	7.64259	7.94863	6.2741	7.19034	6.74063	7.51145	5.37072	8.07749	7.1606	7.05309	7.8482	7.87332	4.57844	2.53758
45.557	35.2295	27.8744	25.8511	28.0049	25.6351	23.9524	23.6279	24.7657	22.7568	18.3606	15.188	17.5565	18.1695	19.4979	13.9864	14.0615	13.5247	14.6948	11.6221	12.8403	10.1436	9.35487	9.44122	8.05862	7.40869	7.56402	7.31775	8.12169	9.53207	7.96062	7.16141	4.99966	5.57631	6.29631	6.09862	5.3487	4.70778
41.383	33.671	26.9014	24.7544	24.5886	25.0009	24.251	23.4086	22.4488	22.6498	19.4913	14.7679	15.9246	16.4926	17.7724	16.2349	14.5681	13.0966	13.5752	10.4816	9.59135	8.42603	8.56082	10.3176	8.01629	10.7165	7.55177	10.3341	6.15904	7.41648	7.2962	4.74539	6.40687	6.86565	7.08747	4.12893	4.56642	3.62136
42.1101	31.5747	28.3361	24.5421	24.6817	25.0024	21.8084	22.4999	22.8029	23.0034	18.1797	17.8381	18.2576	16.0289	19.4732	17.6052	14.3274	14.1388	14.0411	12.6957	13.9466	11.0619	10.7563	9.77046	9.52439	7.74494	7.28807	8.22372	8.08946	10.0174	6.94097	9.27612	4.93622	6.24246	6.24588	5.91903	3.87801	6.9318
43.8657	32.4403	26.761	22.9931	25.3366	22.482	23.0647	21.6245	21.97	21.9704	18.1065	17.4526	17.0475	14.7032	17.134	14.4305	16.8277	12.415	13.1829	12.3516	13.016	10.8691	8.71689	8.27595	11.6989	7.28944	5.59654	7.11066	6.87975	2.6024	8.25934	5.74676	8.73722	6.8226	5.84494	8.1408	3.80535	-0.207776
43.5052	35.0569	27.2996	22.7954	29.0426	25.9083	23.0147	24.3676	22.6313	22.8175	19.179	16.4791	18.7017	15.4898	14.5192	18.9742	12.593	13.9955	13.1533	13.1442	12.3514	12.493	10.9586	8.55129	7.08964	8.53846	6.62958	7.8277	6.42441	6.86635	6.03541	8.24588	6.11359	6.27668	7.17896	8.48147	6.95252	7.81877
43.9409	32.0478	29.1108	23.959	23.7694	26.9339	23.0215	22.6624	21.1441	21.037	19.66	20.488	16.7593	16.99	17.7547	16.9944	13.9337	14.3389	14.3929	11.5196	12.2361	13.52	12.022	10.9309	6.51095	7.638	10.3161	11.0949	10.6877	11.7512	6.94112	11.071	7.90146	5.29575	6.41767	8.05174	4.63503	7.71507
40.5935	32.4578	26.2361	28.0965	22.667	26.9118	23.875	23.4861	22.1687	22.3736	18.0738	20.4087	15.613	17.2369	17.5141	14.3947	15.2764	16.6685	14.4655	12.3759	12.9673	10.2656	11.7832	9.9966	10.8937	8.68552	7.19938	5.57517	8.74034	3.5988	6.24696	7.10956	7.24163	6.4517	6.70239	5.86252	6.5728	4.31288
43.3808	34.0393	28.5133	26.594	23.6631	22.0858	23.1205	21.5573	22.0183	21.416	17.5739	15.8425	16.6726	17.5076	19.0962	13.8346	15.8104	14.6141	12.554	11.2281	10.8073	12.2223	8.8169	8.91549	7.35068	9.37986	4.35095	7.05486	4.96868	8.48438	8.36518	7.24005	5.44825	3.95284	5.62301	9.05678	7.60192	6.79636
44.3159	33.9916	26.9503	26.3639	26.6866	22.0872	23.0517	23.2885	21.1058	21.5141	18.7689	17.0418	15.3426	17.8605	16.2086	13.8724	12.0084	13.6473	13.3718	12.764	11.2581	9.58821	10.2259	10.5391	10.6763	9.04334	11.3175	7.33804	11.7904	5.82957	10.8097	5.18309	5.09195	10.5835	6.0844	4.25645	6.24127	6.04607
42.2128	31.4486	26.9965	27.61	27.7307	24.5262	26.0174	23.4209	20.7453	21.5418	19.0552	19.2564	17.1695	16.0159	14.1705	14.8458	14.607	13.525	14.3364	12.0582	12.9949	13.4735	10.056	7.67302	9.84317	12.5725	5.71245	7.80028	7.97478	9.44823	8.58909	6.28989	8.71319	9.17004	6.09965	5.91433	6.04445	4.49086
43.6273	32.7276	26.6094	23.4794	26.6615	26.0603	24.5335	21.0831	25.6726	22.4477	17.5711	15.4421	18.5006	17.4715	15.9194	16.7062	15.1041	15.237	14.9293	13.0586	9.24602	9.37428	10.1258	10.548	7.20951	9.65511	7.74225	5.89694	8.37052	6.33058	6.88192	8.51466	4.73492	4.92509	6.40824	6.36922	7.50346	9.17805
43.2507	32.6534	25.5823	26.0325	24.1671	24.0057	23.9817	23.567	23.6022	22.544	17.6734	17.5867	16.0897	17.287	15.8477	14.5687	12.7492	14.1662	14.7246	12.2742	10.5786	11.4176	11.3762	9.02833	10.2937	8.70998	9.25851	9.13368	5.18973	8.14849	6.83237	7.68461	4.07388	9.08925	7.96141	8.42236	4.97974	5.5882
39.5644	35.928	28.7495	24.4587	25.6355	25.161	21.409	23.3903	23.2804	21.2388	19.4378	18.1882	18.1558	17.2374	16.2192	15.4777	12.813	14.1959	14.6117	12.1184	10.9813	9.59063	9.52248	10.4621	10.5697	10.3162	8.97933	6.74874	10.8094	6.40432	5.64542	7.7526	4.57312	7.06931	4.38792	3.57511	5.87244	7.48773
40.8667	33.793	28.7075	26.4809	26.6642	26.219	21.1261	23.4406	26.8174	22.8961	18.5136	17.7507	17.7578	15.1386	14.1445	15.8103	15.3916	14.423	13.4985	10.7602	10.4581	13.6328	8.26691	8.73247	10.7619	12.2806	10.4736	7.35584	7.68733	8.8465	6.70959	8.22551	5.05048	7.3988	5.65686	8.19315	5.83444	7.04153
44.3032	31.5513	27.6735	23.2153	25.1439	24.9486	23.2287	23.4503	21.4447	23.6091	19.4422	17.6119	19.0035	16.9455	17.3578	14.7618	13.9238	13.6407	12.6735	12.7661	9.16149	14.0143	10.9516	9.55082	9.01865	7.10424	6.64541	7.83305	10.48	8.04113	6.62186	6.28537	6.09418	7.37793	5.96555	7.03192	7.63601	6.32778
45.3265	33.7716	27.7378	25.9113	27.1998	25.179	22.6572	21.5726	22.1968	24.1035	17.3476	14.8048	17.5135	19.6265	16.6809	14.8093	15.25	14.6099	13.5053	10.7126	10.2031	12.66	9.21534	10.4636	8.30409	6.94063	9.23136	9.54373	9.14929	8.32324	6.7138	9.23014	5.86743	6.69502	6.76839	7.94695	5.258	9.76125
41.3124	33.1161	26.135	29.3946	25.9568	26.355	24.9337	22.1491	20.5958	23.6783	20.0565	15.7534	17.6458	17.3285	17.4147	14.8483	13.7484	13.4005	13.9654	11.0354	7.95583	11.0693	11.4125	7.63304	8.80732	9.01838	6.13436	8.37736	11.2365	7.93218	6.41399	8.34302	7.53952	4.10331	5.89597	5.4058	4.35332	5.43438
41.0117	28.6398	29.4688	25.7218	23.5662	25.323	21.8617	22.3941	18.8611	19.6274	17.1384	12.8273	17.1872	16.0536	16.6665	12.0878	13.4631	11.8647	12.9352	11.2853	9.25637	12.2155	11.5864	7.57373	10.6849	9.55592	7.96125	8.63058	5.64076	5.65661	6.30672	4.43641	8.7187	7.03828	6.64494	1.04657	5.27092	10.1375
38.9628	31.9579	29.6336	25.578	26.086	23.4025	23.2589	22.0935	20.1966	20.4317	18.8456	17.81	21.2576	16.7209	14.6965	18.7544	14.3162	11.5643	11.7689	12.1735	11.2477	11.1768	10.6536	8.84407	5.37187	9.23697	7.47618	7.78524	8.14594	8.69599	4.88695	8.37997	5.25192	8.70531	4.44006	8.92597	4.07122	4.60644
37.9317	27.5049	26.6242	25.4143	25.4713	25.6282	22.6791	21.5928	22.6424	21.8179	16.3945	15.5993	15.5126	14.7053	15.12	14.6273	14.3829	13.3745	12.2066	11.0821	10.8671	8.12643	10.4258	6.64881	6.66641	10.3916	6.29256	8.19949	9.12525	5.07118	6.75002	6.27994	10.5338	5.58998	5.05582	6.8346	5.73789	11.2898
36.564	27.614	23.8926	20.8712	25.6258	25.5736	23.0329	22.1455	19.0315	21.8833	19.5905	14.9042	14.8823	16.9066	15.0142	13.2088	12.4835	12.6258	12.9597	9.58165	12.5981	9.66966	9.99101	7.1403	8.0618	6.33122	4.79108	6.33338	12.3087	4.03507	5.52515	5.34402	4.75521	10.8807	4.20712	6.37166	5.15109	4.98383
36.0907	27.9354	27.0379	24.7773	24.5848	23.0419	22.6043	20.5063	20.4311	21.1205	16.8994	15.3464	15.3818	16.0758	13.6702	16.8584	15.2402	11.3791	11.415	9.10336	10.0685	8.74867	8.51929	7.44171	6.05182	5.69056	7.0546	7.50279	7.00808	6.83128	7.27934	6.97551	5.32532	5.21127	4.5907	6.74256	6.32228	3.51107
34.5418	28.454	24.3319	20.0888	23.448	24.6158	21.3233	20.7803	17.2176	19.5328	18.3256	15.1925	17.7937	16.4178	16.6462	14.9014	12.1592	13.5761	11.5937	8.16107	11.9893	5.96711	6.33864	7.51175	12.7381	6.70704	5.67826	8.5632	8.74146	6.40183	6.85243	8.02953	3.57452	2.86736	4.75906	3.95754	6.28148	2.253
32.459	26.8692	25.6006	24.8083	25.9215	24.467	19.1631	20.5471	19.5922	20.4381	17.1798	16.1002	16.1052	16.6539	13.9919	10.5063	10.3659	9.19139	10.8505	8.71206	12.6224	9.55678	8.51208	7.11679	6.75458	7.77154	5.58749	6.325	11.9265	5.84064	4.96741	6.40478	6.03837	3.25136	4.59304	6.40688	0.982302	2.76536
28.7453	26.217	23.9923	21.7925	23.8056	25.2248	19.0637	18.7584	16.6589	18.4857	16.871	14.2097	15.6133	14.1859	13.0247	15.2078	10.7819	10.2655	10.7746	8.77009	8.61941	7.931	4.65623	5.93453	6.63479	7.83704	4.61438	6.8027	6.97861	3.94238	6.72803	2.54219	2.75854	6.2573	2.35952	6.90213	3.65053	4.17485
30.4651	21.4905	23.8948	26.172	24.5728	22.9325	18.7112	19.5592	15.7154	18.1483	16.064	13.1089	16.247	12.2115	12.4455	16.149	12.0364	13.1882	10.4469	8.78281	9.80853	10.6468	10.5349	6.41845	4.2873	6.94053	5.63336	7.42761	5.44348	1.22977	7.73978	5.39296	3.05079	3.40181	4.82041	4.18343	4.25275	1.91411
29.7256	24.6517	24.008	20.744	21.8992	22.7519	18.0427	19.7914	15.6278	17.9025	15.8477	13.7948	15.5181	14.2758	12.6962	11.7132	12.3488	12.1513	10.7561	7.60121	11.4134	7.65074	9.06862	7.0623	5.91145	7.04034	6.65812	5.32284	9.78525	1.88093	7.72344	6.86948	8.08814	5.18146	5.97426	3.22336	3.82415	1.98714
31.6919	20.8366	20.8237	23.0665	23.0856	19.1152	16.753	18.541	14.464	18.7677	16.1535	15.7875	13.607	13.928	13.0641	8.46094	9.02238	13.9342	9.96488	8.05747	8.64205	10.7821	6.68773	6.14029	6.30497	7.26645	8.90781	7.47761	8.47111	6.61782	5.70075	4.2426	2.87673	3.63302	4.40144	7.9549	4.11691	3.53808
27.6091	21.8044	20.231	22.4101	18.3149	19.0331	19.6984	18.9197	15.4537	18.0408	13.6424	13.0896	14.6739	12.1043	11.476	9.11403	12.8193	10.4289	9.97172	7.79026	5.25792	5.12678	5.49731	5.97169	7.78288	7.74635	4.71711	5.22412	7.5244	6.28829	5.70922	3.02166	3.51604	3.06646	3.93654	5.40049	2.91583	3.41337
26.1273	22.0346	21.274	19.448	24.622	22.0067	16.9317	17.9288	17.7159	19.3211	16.2624	12.2952	16.052	12.1827	11.5126	8.15829	11.2703	10.0171	9.86396	7.33731	7.20863	8.31132	6.73374	7.39538	5.5466	8.85679	6.49597	5.80388	7.85121	1.57029	3.4977	4.1245	3.99872	2.83526	3.70428	7.02288	3.2254	8.41814
26.2871	22.4799	18.0621	24.139	22.8749	19.7306	20.3508	19.8797	12.9585	15.6824	15.4652	12.9091	12.178	12.1345	12.7709	7.51956	9.9347	10.1534	8.58493	6.8056	8.46829	5.74217	6.49336	4.49273	4.38024	5.18761	5.6555	7.22759	5.22277	4.81403	9.11909	4.72857	5.15345	4.33587	3.76671	7.1828	4.28127	6.56462
25.1441	20.5986	19.7257	20.5617	18.4972	19.3098	18.1068	19.3825	15.7139	16.8035	14.3663	12.4492	15.3803	12.1232	11.911	10.2756	8.63592	12.0449	9.24436	6.15078	9.05626	7.28657	6.91736	5.37896	9.21203	5.99546	6.16005	3.5134	5.42698	0.695778	5.78314	5.25453	5.32142	2.61636	3.49959	8.09922	3.95929	3.59094
22.2395	20.0394	19.2131	20.809	20.2047	19.2017	16.3767	16.8249	13.1127	16.6665	14.379	12.5088	14.8492	12.4989	11.8453	8.59191	9.86854	10.6839	7.85173	7.45282	10.2416	6.24676	4.02611	3.70875	5.13937	5.44916	6.75768	3.86351	4.96485	1.70368	2.18998	2.90112	2.39748	3.66055	2.50842	1.7348	3.17395	4.4804
24.0899	19.4598	20.6689	18.2467	21.93	20.1196	16.7864	17.7287	12.3987	15.4109	14.5082	10.8971	12.2878	9.92405	9.27137	10.5469	6.97121	8.32695	8.61556	6.91826	6.76781	6.87	4.90747	2.44441	0.722541	1.80715	3.57442	5.31892	5.07489	0.138886	4.21422	2.35639	-0.0332829	3.07766	4.73131	2.28736	1.24246	3.78185
24.2027	20.7542	18.7292	17.8584	17.6814	19.7892	15.9152	17.655	10.729	15.9597	12.7973	10.7068	12.2535	13.7686	10.9639	8.61331	7.92726	9.19918	7.18543	5.35426	6.64547	6.06794	5.52631	4.02654	1.32997	5.28154	3.86085	5.26075	5.80687	3.11354	2.75906	4.9613	4.94152	4.90491	2.20796	2.76773	2.03424	3.81421
23.5235	17.0281	19.6158	16.377	17.8637	20.6614	14.6996	15.6631	10.8488	14.227	12.7356	9.4376	8.3137	11.8006	9.91202	8.8916	10.3657	9.51549	7.51087	7.52789	5.66261	2.28607	5.24343	3.68142	2.40132	4.8349	4.90589	4.63208	6.11585	3.67572	2.66644	4.87948	0.675816	3.64274	3.49046	3.75867	3.00227	3.12676
20.5934	18.1218	18.9428	19.5858	19.3806	18.5858	14.402	16.0315	11.6433	15.0343	13.8167	12.0117	12.816	8.5764	11.5139	13.1295	6.66176	11.6614	7.12642	6.01455	9.92262	5.56321	4.39355	5.63823	6.20498	2.11101	6.23504	5.96313	8.7454	4.06359	3.21258	2.70439	2.20242	3.89221	3.35964	1.09917	0.940251	3.24705
19.9206	16.2156	18.4095	14.8955	18.831	17.8643	14.0315	17.5048	10.4578	15.9491	13.4114	10.4421	9.27503	9.55549	9.02053	10.5844	10.5762	8.19325	7.32075	5.87514	4.31426	5.02761	2.73309	5.39161	2.42429	4.04015	5.92937	2.61586	5.40418	0.419378	4.69059	3.09506	0.302391	5.55559	1.89236	6.91366	2.45902	1.53487
19.0653	20.4626	16.4177	15.5577	18.502	17.154	15.2592	17.4628	10.5334	13.5831	13.0182	8.64377	9.47475	10.2665	13.1678	9.89294	7.71889	10.0753	7.63979	5.22074	5.22989	5.44051	4.39545	1.74018	6.61669	4.40135	5.06513	4.40504	5.79332	2.13772	4.6271	2.15945	1.68198	2.82869	3.97149	2.84013	0.797036	4.5979
21.4954	17.1595	17.9084	16.3903	17.769	16.0023	14.0496	15.3236	9.44596	12.71	11.7127	10.1467	11.4496	10.5315	9.21287	6.3432	8.78016	8.72609	7.56684	6.30254	4.66412	4.05907	3.21496	4.66509	6.77458	3.06483	3.23406	3.5161	4.54074	-1.35708	3.25662	2.92982	3.22226	2.53423	3.29808	3.63021	2.03419	2.59962
19.9557	13.5862	20.6386	15.6476	17.7536	17.5258	14.5541	16.1093	10.1662	14.2442	12.6457	10.8216	9.51462	8.46718	6.04204	7.13185	6.38088	8.37805	6.70357	5.26377	7.59083	4.7455	7.02569	3.62286	7.04434	2.77679	6.40863	6.47447	6.79292	0.686851	3.28952	3.44808	0.439927	3.33694	2.98004	0.253326	0.901631	3.6206
17.7821	15.7485	13.4893	17.6596	16.3794	17.3513	13.4056	16.9433	10.4228	14.2366	10.4404	9.69454	10.0189	11.0084	8.53101	7.95459	8.39276	9.57302	6.22652	3.99165	5.74448	3.06884	5.80685	2.633	0.14572	4.7497	0.934244	5.61522	3.84457	4.37244	0.903127	1.59762	3.62024	3.44488	1.10638	4.12183	1.69292	0.618183
16.2802	13.7697	16.1924	13.5227	16.0109	14.6598	13.4811	16.7482	9.61889	14.0004	13.6722	8.63881	11.8601	9.51339	7.19631	6.49498	5.26222	9.53486	7.2522	5.65443	6.73419	2.58154	2.63535	2.12302	6.28845	5.80665	5.70299	5.09321	4.33033	1.80345	1.38345	5.21122	2.79932	6.4834	3.48713	4.20731	0.87287	0.314075
18.6078	11.5607	15.4294	13.6441	15.9574	14.6427	12.0706	16.3768	7.13479	13.5595	11.5739	10.8891	8.2226	8.05379	5.30068	9.03529	5.24528	7.82038	6.39533	3.00958	6.03237	4.13306	3.68976	3.59677	2.10008	2.81467	5.0368	5.31939	5.87672	3.92704	3.78381	2.97204	3.11341	3.51181	2.91204	1.88673	2.27041	-0.380027
16.2087	13.9736	13.6954	13.2529	15.9224	18.1377	11.783	14.3511	6.87342	12.862	11.8397	9.11633	10.1984	9.38958	8.7818	10.7419	6.98921	5.49884	4.53411	4.60255	3.71038	3.00467	1.98118	-0.216003	2.73979	5.36834	4.11104	4.10829	2.31441	1.0122	3.63823	0.200674	1.98421	4.37609	1.58305	2.48352	2.36556	2.18119
15.9145	14.2442	15.0477	15.3002	13.7511	13.6947	12.7869	15.322	7.95824	10.8558	12.628	5.20936	7.70189	8.09737	4.19443	6.30867	5.89008	6.94087	5.8946	4.1186	10.4971	2.00541	3.62975	1.50036	5.32066	4.71071	1.46764	3.08291	-0.75646	2.33882	1.13326	4.34416	2.14766	3.91692	2.51458	2.22508	0.610207	2.64153
18.5783	12.0365	11.2474	15.4384	13.8356	14.1042	13.0556	14.6583	7.50855	11.9485	9.51716	9.71463	8.78756	6.59752	6.72035	6.87792	7.08621	7.34269	6.28251	2.99542	5.207	2.4389	1.36031	1.44936	4.66009	0.61541	3.70566	3.36443	2.79881	-0.63703	1.95574	-0.828491	1.55457	2.325	3.25954	0.785494	1.543	-0.952472
16.655	9.39386	11.5367	15.6852	14.313	16.1277	12.1826	14.8684	8.50669	11.6533	10.3952	10.6074	6.95585	7.41743	6.87272	6.10852	6.899	6.37452	5.33032	2.82883	5.08514	3.79693	3.96752	1.38766	3.3726	2.70847	1.48874	3.73372	2.91999	5.45926	1.9655	-0.78774	3.56658	3.22069	0.893363	1.44761	-0.536912	2.54868
16.8296	16.2669	13.1271	13.5795	11.6426	14.9464	11.9445	15.2099	9.34993	12.4678	10.7195	10.4078	6.84543	10.2876	4.91644	4.55008	5.8939	7.64221	5.02217	6.34832	7.48253	2.92581	3.28321	2.68686	2.76194	1.7996	1.30546	3.14775	5.60816	0.971601	2.72119	-1.71424	3.36435	3.09004	3.17452	5.2406	-1.13412	0.416607
13.1303	10.8815	14.1019	12.3693	12.5346	13.7277	12.2966	14.8253	7.74657	11.9719	11.2772	11.4553	7.75051	7.97528	5.38139	4.54485	6.52997	4.30419	6.43461	4.33137	4.88227	2.52521	2.86102	3.52184	6.2529	4.18591	3.88142	3.06436	3.99639	3.97842	3.75416	2.37264	1.68801	-1.13677	0.362887	3.34283	-1.79258	-0.405469
14.3926	10.8848	11.8496	12.543	16.416	14.9838	11.1767	13.5744	4.45545	10.5549	8.82238	8.48633	5.45159	7.76169	6.26287	5.96718	4.41364	7.11381	5.4825	3.29564	3.3946	4.19209	4.9233	3.2266	2.26053	2.34556	3.9567	2.83121	1.25092	0.644946	2.50895	0.976675	4.84821	3.16926	2.27168	1.52686	1.44456	-2.36482
14.396	10.8382	13.639	9.41216	14.578	13.7508	9.86371	13.7357	7.28577	10.9175	9.00062	10.1902	7.20309	6.96824	5.2468	4.58218	5.39359	7.0185	4.0435	3.36709	6.10811	0.659171	2.0241	0.97709	0.179501	3.282	0.803702	2.37135	2.38866	0.474479	2.87503	1.61016	1.68971	1.70198	2.52644	4.64099	0.540671	3.64308
10.4986	8.91236	11.7052	8.2013	11.2182	13.1563	10.4139	12.4948	6.86603	12.6618	10.391	7.29379	4.82801	6.01156	6.15053	5.77103	5.38154	6.88795	4.51252	3.76478	3.497	3.05036	1.06705	1.34634	0.716096	3.35186	1.81767	2.39129	-0.0365513	1.86324	4.57402	-0.73383	2.85836	-2.33078	1.25146	2.39191	0.11704	-0.166089
12.0194	7.85859	13.5199	10.3493	12.3983	15.264	10.9902	12.6311	6.91432	9.48144	7.80987	8.3188	5.10254	8.33478	2.07998	3.89817	4.17371	5.60388	5.18878	1.87597	4.99624	2.00388	3.10571	-0.547836	2.65792	-0.145478	-0.656826	4.32217	3.39437	-0.587986	1.69771	-2.32836	1.9947	1.58651	0.98446	0.42161	0.219615	1.60045
11.3416	7.97993	13.6006	9.84184	11.1382	13.5787	10.7045	12.7437	4.53668	9.40793	9.63519	8.84924	8.09673	6.99918	8.18298	6.45134	5.79641	6.70147	4.84449	1.15212	2.56468	2.95238	4.00532	1.61052	4.25091	5.66108	5.64503	2.913	-1.73151	-0.655781	-0.241551	3.39453	3.96724	3.08017	1.19394	2.658	1.3481	1.2992
10.1105	10.5965	6.60685	7.62224	13.1824	12.5449	9.58739	13.1218	6.76324	11.5268	9.18305	3.35536	4.82763	5.13701	5.09676	2.68947	3.50421	6.90539	5.4965	2.68385	1.97692	2.72417	3.34127	0.508765	-0.883422	0.347988	1.34665	1.41138	2.33441	-0.607593	2.72663	1.60036	1.50281	0.47479	2.13104	0.627372	0.430098	6.36626
11.7301	6.81469	10.8011	10.4214	14.8611	12.9151	11.2516	11.9172	6.11568	10.1146	8.14319	7.07341	7.93396	8.61436	5.15792	3.82848	3.74462	5.12408	2.90882	3.66066	6.13737	2.30056	0.661946	3.33817	3.88904	4.28685	3.4446	2.14862	4.30869	0.179937	0.687437	-1.67284	2.02586	1.15263	0.929368	6.45205	1.94136	1.02394
10.6088	11.1528	9.3025	9.24705	13.9738	13.1721	11.1639	11.316	4.46161	7.75892	7.06529	7.05719	4.08491	5.37636	8.60811	4.5626	3.50377	8.35341	3.4886	2.19429	4.99808	2.5291	-1.79609	2.34505	2.43916	0.844323	0.437006	5.18163	1.83078	0.996834	2.06442	1.51876	3.58804	1.19248	0.998031	5.65128	-1.10221	2.50663
11.5807	9.38934	12.3869	9.50403	9.29018	12.2403	9.34129	11.6402	4.99985	9.41193	6.57709	7.6431	7.96826	6.71347	5.20528	6.72896	4.78862	7.49896	3.8945	3.37144	3.16319	1.50615	4.69783	3.57366	3.41183	1.41161	1.80468	1.28029	-0.847	0.583147	3.38021	0.0275182	3.259	2.2437	1.31695	3.60779	-0.266503	3.74786
10.418	9.6367	9.07768	8.03652	8.18649	10.4229	7.7404	13.0154	5.9807	10.7036	8.62722	6.73991	3.16236	5.31836	4.32082	5.76072	2.38094	6.54202	3.86113	2.54861	3.2341	1.46559	1.79666	1.18466	0.13575	1.21424	2.6111	0.95185	-1.95879	-0.165862	2.66166	1.63164	2.16562	3.70414	1.49921	0.10858	-0.440179	2.68946
10.8413	9.90921	8.4582	8.62725	12.7014	11.2657	10.4905	11.1485	3.09466	8.87704	8.06275	6.19855	4.67134	4.19605	5.39274	5.64547	2.27231	6.76545	3.8093	2.37572	4.16204	3.8748	1.59846	1.28573	5.17971	1.42874	2.71595	2.28762	3.02209	-0.0342744	1.42073	1.18644	2.56323	1.3198	0.266522	0.00388475	-0.765326	2.16284
8.56561	7.76741	8.71492	7.95627	10.4818	10.9759	11.0205	11.7963	4.66093	8.90063	7.78714	8.09087	4.59956	5.29962	2.66067	5.94168	2.35718	6.22602	4.95125	3.44489	2.5133	0.551724	1.7521	0.852918	0.745414	1.4463	4.22859	3.07189	3.19486	3.17937	3.25737	-0.817893	1.87829	2.73628	2.04381	6.15494	0.0925962	-1.55185
9.42743	7.67932	9.41599	8.16583	7.51232	10.7573	9.15055	13.5388	5.7677	8.14932	6.31926	6.43778	7.64822	6.6719	6.24704	6.28739	3.16524	2.88318	3.42372	2.0641	3.8793	2.59751	-0.573107	-0.0419916	4.56767	4.35072	-0.920279	3.13293	0.0156735	3.80257	1.29691	0.75679	1.37311	2.01781	2.40337	0.219444	0.427266	1.21503
8.01113	6.51141	9.00448	10.1241	10.6399	10.2009	7.6331	12.7544	5.32439	8.135	7.09424	4.81342	5.54072	5.71352	2.79315	6.3907	3.20176	3.37377	4.31932	2.70462	4.92341	0.803608	1.71437	0.266672	3.98673	-2.93322	4.1268	2.44645	1.6704	-2.08504	-1.14606	0.0473105	1.24148	0.440413	1.6671	-0.236601	0.512805	1.43872
7.73312	7.68512	9.55509	8.67757	10.4193	11.6714	9.00837	10.7084	5.90076	8.36244	6.7369	5.88006	4.86611	5.50847	4.03801	3.38253	1.6324	4.01078	3.30361	2.0283	-1.20004	1.3564	-2.2852	-0.115207	3.29547	0.456162	-1.10771	0.906545	1.75583	0.274793	3.53967	-0.329876	3.55411	3.74801	0.174005	-1.20358	-0.45604	-0.413567
8.28781	5.50292	9.15985	9.79348	10.8797	11.9102	7.20685	11.3494	4.15498	6.706	7.16165	8.82906	3.98817	7.23435	6.06377	1.29476	2.99039	4.58105	3.2083	0.890839	-0.0537227	3.0982	-1.50988	-0.475313	4.03931	-0.888658	2.16659	1.13882	4.40001	4.06673	3.22197	0.651642	-0.230316	7.04563	2.44063	2.12785	0.113784	2.15273
8.44618	4.10616	9.83687	8.14512	8.67092	7.7803	9.26422	9.00821	3.07348	7.86481	6.05488	7.83957	2.57475	6.46339	4.3351	1.7652	2.66672	5.12373	3.15367	0.828319	1.3155	3.82775	2.04947	-0.462703	3.01281	2.62502	4.96993	0.199032	2.52457	-1.57379	2.01192	-4.40718	2.30584	1.42997	1.62545	0.381914	-0.919289	-1.0114
7.87808	7.32136	8.73283	7.84043	8.70149	7.28633	7.79637	10.0795	3.56016	7.84712	5.46454	4.74176	4.82898	4.10772	6.16447	5.51807	2.13638	4.4934	4.18643	1.36829	5.89687	1.50379	2.92407	-0.955504	5.50486	2.28421	1.6847	0.976584	0.141871	1.60929	0.854526	-1.7555	2.93469	-0.0717897	0.346387	2.48844	-1.61339	-1.52307
8.50632	4.82768	9.40567	5.12198	8.58467	11.7753	7.18231	10.7033	4.55273	7.89856	6.21033	2.51647	3.98046	3.70828	3.55312	4.97375	3.40664	5.72814	3.66746	0.774219	2.40465	1.59917	2.48788	-1.66547	3.18455	1.40425	1.84471	0.73604	-0.311162	2.45034	5.0101	1.0583	0.407837	2.59964	0.053765	0.39157	-1.66874	0.374815
6.13553	5.85478	8.17122	7.03369	9.61324	9.57146	7.49461	8.81541	2.41805	8.43772	6.05061	3.68341	6.60062	6.00204	2.1061	6.36522	-0.273512	4.48549	3.57501	1.35749	2.01556	-0.160465	2.25225	-2.04951	3.63367	0.71331	0.287326	0.0542371	4.73688	5.02898	-0.809369	1.12456	1.83017	7.82226	1.87092	0.64456	-1.08772	1.70384
6.75102	4.62385	7.95602	3.38464	8.43858	9.92702	6.4986	10.2374	3.24009	6.51751	6.24273	7.33102	3.87615	5.54656	4.17583	3.57459	-0.364063	3.01724	2.84689	0.471063	3.46523	-0.994067	1.11418	-0.703144	0.425302	1.78475	1.32129	1.94958	4.44805	1.17906	-0.152709	-1.81569	0.969221	2.80914	1.39897	1.99399	-0.266457	2.97371
9.38655	5.80047	6.47651	5.24738	8.18522	9.76775	8.67825	9.05485	1.50166	8.63369	6.08592	5.68131	4.77349	3.30727	4.00728	4.94731	1.95365	4.27452	1.92661	0.819571	5.15627	4.44819	-0.562696	-1.89645	1.51152	1.7737	1.45711	2.10515	3.62474	2.99955	0.0162094	0.22984	1.02467	1.01659	0.746553	-1.23613	1.7791	1.27265
6.28349	6.19958	7.7485	7.43915	8.00329	10.7471	5.76666	11.3119	0.81392	6.41613	6.23152	3.38382	4.99547	4.78176	2.22401	8.28075	1.92791	3.94916	2.59846	-0.333374	0.899547	-3.39262	1.91674	-0.0985182	0.538923	-0.286822	-0.863445	0.674581	0.833219	2.87123	0.616077	-1.08976	3.47245	2.36231	0.389875	0.719745	0.00159126	0.349162
7.04697	5.57163	6.15766	7.00885	6.12198	9.79396	6.89444	9.03567	2.98268	7.22221	5.26664	5.07706	4.16215	4.31818	3.90401	3.13911	-0.524862	3.01558	2.532	1.23259	4.40138	1.05884	2.0786	0.505732	2.06734	1.80214	0.521351	2.6382	1.83481	1.67792	0.643588	-3.46542	0.090912	5.19584	1.25905	-2.56441	-1.06734	1.22793
6.95981	5.53651	5.44148	6.77652	10.4833	9.03832	5.81847	9.89321	0.742279	5.67784	5.96126	4.16635	3.75264	4.73987	0.683859	2.47744	6.27929	4.20509	2.11056	-0.292958	4.45135	-1.4896	1.21695	-0.11414	-0.482301	1.26989	4.01591	0.954348	-0.132349	-2.53198	2.65923	-1.8211	1.40479	2.69554	1.07628	0.6585	-2.57476	3.57426
6.13009	3.96973	6.98256	7.3306	5.69146	8.12012	6.31664	9.58361	0.432193	5.00696	4.82081	4.43444	3.65781	6.59401	1.02636	1.23472	2.23533	0.377262	2.80942	0.211639	3.49453	2.30151	0.165057	-1.03289	3.0323	3.65243	1.90337	0.0626182	2.00455	1.71194	0.134987	-0.658399	-0.279295	1.97532	1.38219	1.9503	-0.75816	1.7252
6.53601	5.06036	7.176	5.96643	8.16784	10.1265	7.52341	10.6666	4.71672	6.56061	4.84441	5.56608	5.86481	5.11269	0.370007	1.9275	1.59105	2.39074	2.71046	-0.715112	-0.0793598	3.5176	1.46579	-0.560743	-5.35096	2.71054	1.56908	1.3788	-0.205946	1.69137	-1.29622	-0.159533	0.672904	0.801472	1.51003	5.61114	2.92387	2.48706
6.96684	5.68797	6.96178	7.76233	6.25154	8.01294	6.82931	10.0067	3.43762	6.81189	5.51291	7.75066	0.587596	3.59229	1.13942	5.88242	2.06043	1.8651	3.0998	-0.338394	6.48312	-1.32713	-2.51119	-0.581698	1.22872	1.72039	1.06224	-0.129772	3.18766	-0.824384	1.83098	1.00466	-0.187963	0.0939118	1.15053	-0.739762	2.5783	1.07374
4.84962	4.02274	3.52685	4.43752	7.10554	8.79392	4.83988	10.3531	2.79829	5.51197	4.15809	4.18685	5.22049	5.2045	2.48291	0.518708	1.73212	1.93631	2.39502	0.563838	4.39879	1.0191	1.96156	-0.410802	0.246499	0.933849	1.98934	1.70457	1.40701	-1.54745	2.56221	1.25126	1.08991	5.61458	0.254153	-0.387951	0.855414	3.41545
6.62442	6.5432	7.96728	2.93161	8.88762	9.16374	6.45883	10.4095	4.12969	5.84384	3.78044	5.40385	4.5508	3.87459	1.50695	4.8436	2.70489	6.33649	1.9807	1.18884	5.25796	2.03456	-1.21217	-1.13053	2.42586	0.0609513	0.752312	0.998418	1.10844	2.54684	-0.241551	-0.892489	0.996554	0.999513	2.05634	0.946918	1.14635	1.13183
4.70807	2.52055	5.85853	4.06176	5.06817	8.26951	7.20422	9.59193	5.07545	7.41083	5.29045	5.0335	2.22293	2.23255	1.09409	3.69771	3.14431	5.46998	2.30937	-0.708193	3.40554	1.90799	0.945196	-1.61011	2.02044	3.65326	1.66738	2.03572	1.88689	-0.214939	1.73521	-0.740403	1.88401	-0.61923	1.23533	1.53926	1.0384	3.5241
4.88355	3.65488	8.51129	5.73214	8.55618	9.13057	6.87606	7.9834	3.85279	6.11297	4.64714	1.81764	3.56738	3.49536	5.47903	5.43646	2.36216	3.30956	3.21555	0.110384	5.48603	2.82765	-1.66715	0.171478	3.16609	1.27114	1.40723	2.37627	-2.08242	-0.910175	0.326168	-3.89291	-1.01686	1.4922	-0.518441	3.91654	1.24288	1.37752
7.02524	7.05934	8.62216	3.86359	6.53514	9.42054	6.55255	8.39185	4.01111	6.19487	3.8461	5.26295	2.164	3.01222	4.5616	2.16819	-0.558969	2.55504	3.56569	-0.270633	1.06358	-0.223612	2.16839	-1.84507	1.72065	0.118113	0.953673	0.638504	2.47794	-1.15475	-1.7685	-1.05663	1.11407	0.931814	0.591429	3.38436	3.15138	1.14536
6.03027	3.98919	5.29127	6.74442	8.79825	7.63277	7.83466	8.31364	3.79302	5.37754	4.3372	3.36811	4.9714	4.12276	0.39839	6.7101	4.10492	2.93471	2.96001	-0.0755309	1.42696	0.0334134	1.92942	0.201945	3.13419	0.867764	3.30631	1.17097	1.0512	-2.11905	2.59169	-4.47401	2.28928	1.41979	2.10225	2.83161	-0.0503394	0.832833
6.04758	3.07732	3.21765	6.78778	6.02976	8.51552	6.15983	6.79695	1.97949	3.987	3.64599	5.11983	4.04571	3.29703	4.379	2.04086	1.6167	3.87532	2.61925	0.678726	3.38195	0.238138	0.921161	-0.492004	1.43579	-1.38095	-2.01567	0.061287	0.675892	-1.20718	-0.844547	-2.55321	-0.0577228	0.707906	0.284411	-0.144502	-1.14629	3.60879

## Sheet: Fig. 3c, Roll, Not activated
cell_001	cell_002	cell_003	cell_004	cell_005	cell_006	cell_007	cell_008	cell_009	cell_010	cell_011	cell_012	cell_013	cell_014	cell_015	cell_016	cell_017	cell_018	cell_019	cell_020	cell_021	cell_022	cell_023	cell_024	cell_025	cell_026	cell_027	cell_028	cell_029	cell_030	cell_031	cell_032	cell_033	cell_034	cell_035	cell_036	cell_037	cell_038	cell_039	cell_040	cell_041	cell_042	cell_043	cell_044	cell_045
-0.924987	-1.68389	-1.84359	-5.61486	-2.32448	-0.313178	0.0758728	-2.94529	-2.33919	0.945114	-2.89033	-3.45768	-0.531757	-1.02578	1.66189	0.283071	-0.75578	-1.28947	-1.07489	-0.849918	-0.876222	-1.16119	0.0766627	0.271255	-0.84507	-0.316224	-3.75907	0.924449	-0.984937	-1.8682	0.255217	0.729669	-1.24328	-0.429626	-1.99576	-0.248226	-1.3371	-1.12528	0.557164	-2.08995	1.53946	0.318823	3.24931	1.36638	1.7583
3.10007	-2.15963	-0.0207317	-0.602982	-4.40961	0.507998	-1.20571	2.02022	-5.80354	-0.265571	-0.738049	-1.61961	-0.613852	-1.71482	-0.867164	-1.05978	-1.98438	-1.48858	0.0989412	1.08029	1.31271	-0.868895	-0.246945	-0.618572	1.13977	1.81226	-0.892667	-0.13357	1.17872	1.11093	0.305526	-0.524335	-0.361076	-1.43781	-4.00692	-4.67346	0.716215	1.80346	0.429395	2.09366	-0.935536	0.677354	0.619508	1.13743	-0.363437
-3.85189	3.98608	-0.369931	1.13836	-0.635337	1.37534	-0.751928	-0.519318	1.0958	1.06779	-0.688431	0.947772	0.898785	5.02065	1.39206	4.18358	3.43495	-2.16546	0.993807	-1.10755	-1.09805	0.261628	-1.4754	2.34518	-0.764048	1.63347	-2.45011	-1.46977	2.24583	1.6771	2.56828	0.362081	-2.86792	2.74993	-0.435306	-3.13842	-0.709395	0.424254	-0.139439	-2.54556	-2.84219	-0.800469	1.93038	-2.8786	-5.12234
0.204362	1.71201	0.589941	0.896436	2.24412	1.81491	-0.650162	0.555839	0.43822	1.3724	-2.14841	-1.26748	-0.168013	6.27826	1.86332	0.0538776	-4.07481	-0.871202	-0.245412	-0.442577	4.42889	-0.232585	2.16034	-1.96558	-2.45576	1.91768	1.53955	0.134435	0.346002	2.48712	2.16161	-0.641455	-0.938846	-0.662935	0.787658	1.56765	1.47581	-6.45729	-2.44171	1.64812	1.72636	2.77097	-0.969589	2.21756	-0.30286
-1.9826	-0.287236	2.2218	-1.05753	1.3074	-0.904824	-1.52584	-0.110469	2.50507	-0.179003	-2.4908	-1.39614	1.05934	1.38766	1.72369	-0.744429	1.44782	0.697978	3.35235	0.925158	1.29587	2.0068	1.00454	-3.4565	-1.70158	3.23971	2.35211	2.90062	-0.778286	0.970549	-0.441062	0.151712	-0.828064	1.09308	1.80003	1.1116	-2.13603	-0.503547	-0.25317	-0.885093	-0.285827	-2.83118	-0.295497	-2.67199	3.82432
1.02168	-0.787209	-0.545165	0.0707267	-4.11536	-0.295775	-0.249177	-1.09922	-2.82815	-0.660345	-1.47573	0.118956	-0.365834	-2.44423	-0.914099	0.721652	-1.10658	0.936795	-1.1926	-1.20414	2.15244	-0.860703	0.609965	-1.96478	-2.09371	-0.678987	-2.51307	-0.658801	-1.29377	-0.539924	-4.58137	1.2859	-1.42847	0.801913	0.579067	-4.25196	-0.417849	-0.349391	0.86352	-3.06303	-4.94063	-1.7056	0.865912	0.718174	-0.361823
1.20249	-1.45707	-0.238217	-0.615008	0.806448	1.28333	1.81692	-1.15448	-1.18827	4.16319	0.218285	-0.808793	0.456997	0.857576	0.681561	1.44893	1.53041	1.06224	4.33413	-0.765995	-0.916717	0.857822	-1.71153	-0.224574	-0.646581	-2.52301	1.95807	2.59625	0.972707	-0.0142936	2.70239	0.502195	3.42178	0.361607	3.37126	-2.94127	0.451142	3.45713	0.682845	1.53278	3.32812	0.252724	-1.60827	-0.385779	3.27544
-2.58381	1.2677	-0.65539	0.0793117	0.635658	1.46064	-2.22774	0.551633	-1.4036	0.456383	-1.835	0.949577	1.31936	1.75211	2.10109	0.16888	-0.524541	0.141617	-2.16134	-1.36532	-4.07493	0.284072	-1.08528	2.33909	0.620721	-2.03304	0.549947	1.84454	0.874572	2.37276	-2.70492	0.233708	-0.990203	0.992207	3.60451	1.67134	-0.62143	2.33223	1.70383	3.93098	0.922812	0.700988	2.78324	-1.98088	3.30705
2.74632	-0.141254	0.650591	-0.00387379	-0.880971	-0.335372	2.60723	-1.09432	-3.96334	0.0863914	-0.667575	3.10683	1.03166	1.4594	-1.42056	0.903454	2.0248	2.81428	-1.64877	0.53982	0.804971	-0.557161	2.88432	-1.52121	1.29734	0.584525	2.72913	-0.253495	-2.78357	2.98804	1.26863	-1.8129	0.566175	-0.600872	-3.98917	1.88125	-0.334242	-3.42683	-0.455095	0.242829	2.47406	-1.24932	1.5333	-0.718212	-3.3678
-0.279708	-1.1851	0.758254	-1.35697	1.06663	-0.0768416	-0.0174168	1.2803	-1.7665	-0.029395	0.236627	-0.123418	0.87541	0.732701	-1.20388	-0.171172	-1.48166	0.27323	-3.42292	-0.256454	0.289673	-0.198589	0.889057	1.32167	-2.64506	-0.300711	0.214107	1.06894	1.0015	2.30363	0.881205	2.51395	0.844793	-2.48576	-1.544	1.75624	0.0343253	1.42595	-0.623933	-0.105126	-1.64792	1.32114	0.923444	1.51053	-0.691827
0.915531	-0.44312	1.05224	1.7422	-3.71839	-2.15632	-0.137783	-2.10081	1.30885	0.31008	-0.295745	0.17285	-0.445583	4.58421	-2.04968	1.2163	-0.839765	-2.5568	1.61631	-0.300003	-1.38346	-1.90589	-0.746269	-1.3925	0.446138	-1.58834	-0.871499	0.323794	0.291366	-0.791822	0.819608	-3.43647	-1.81622	0.172646	-5.57604	-0.0787078	1.23899	1.7787	-2.83456	-0.498819	-0.710052	-1.33717	-2.13715	0.211346	-2.32877
-1.65814	-2.30695	0.933998	-0.953444	-0.506759	-1.25178	0.755919	-2.05656	3.76428	-0.900392	-0.191035	-0.279394	0.00865537	0.953007	-4.35256	-0.988073	1.41866	0.503449	3.94407	2.13995	-2.60696	-1.82821	0.769812	2.34409	1.07737	-5.26355	-3.49942	-0.61175	0.871667	0.147552	0.0895969	1.8421	-2.31611	-3.56085	0.564037	0.591049	-2.41855	-0.975676	0.134542	2.06683	-4.27875	1.38664	-0.583064	-0.989085	-2.11997
-1.66034	-1.42122	0.321927	-1.22132	0.718485	1.17645	4.9901	-1.22461	4.57254	1.07567	0.283914	1.32156	-1.16797	-1.93643	-2.31824	-0.567716	-2.40074	-0.4644	2.01796	-0.694749	-0.409386	1.59983	1.00864	1.54169	-1.95141	-2.44902	-0.609244	-0.319054	0.481059	0.870428	-1.74587	1.98492	-2.30308	-1.86051	-0.942859	-3.70912	-1.88763	0.861431	0.956639	3.49506	-0.202798	-5.32223	-2.77976	-0.408303	3.59223
-3.67979	7.5889	-1.07991	-0.683401	-1.25201	-1.92744	-4.08666	-1.41636	0.00299764	-2.18393	-1.96156	-0.941976	0.384181	-4.99326	0.470333	0.739372	3.25217	-0.985232	-2.14616	-0.907437	0.594183	-0.490939	-4.07822	-2.65797	1.43632	-1.10004	1.69893	-0.555983	0.309728	2.44188	0.177892	0.102562	-2.15077	3.23163	-3.88183	-1.13251	-0.903408	-3.35196	-0.854766	1.88027	-2.50214	-2.35963	-2.64237	3.12336	-3.47134
2.42138	0.532053	0.844262	1.24049	-0.741477	-0.266085	0.0845888	1.95689	3.44866	1.72291	-0.416076	1.42429	0.0233846	3.35582	1.05045	-0.461275	-0.487316	2.84917	0.214623	-1.4652	0.602754	-0.87814	-2.61326	0.608897	3.13299	2.28056	0.264448	-2.38169	0.370188	-1.23116	1.17922	-1.87654	3.66279	1.96677	-0.119346	-0.516822	-1.59335	-0.351251	-0.438152	-1.61611	-0.581182	-3.09963	-0.289306	-3.10788	-2.96931
1.73492	-0.849597	0.538569	1.48677	1.36474	-0.285209	-0.426849	1.14629	2.9224	-0.443656	0.318623	-0.767948	1.45082	-4.57701	-2.93585	0.0669453	0.333322	1.16988	-1.28332	0.1873	-1.42686	-1.11151	-3.20005	-0.466388	-0.36741	0.00832401	0.749694	-1.38286	-0.791778	-2.29945	-2.03511	-1.3595	1.96465	1.39754	-3.02309	3.01564	1.64299	0.257567	-0.466047	-0.0387382	-2.42366	-0.294623	-1.00325	-1.4652	0.0336777
-0.908186	0.585342	-0.232077	1.14078	2.35431	-2.47961	-2.07312	1.28275	-0.854114	-3.73911	2.29636	-1.46164	0.16011	0.353316	0.816894	-1.15441	0.46897	-0.204996	0.5789	0.703296	0.53785	0.198306	0.184748	-3.09579	2.27822	-0.951692	-1.38345	0.684223	-1.40109	3.32832	0.967089	-1.80242	1.03341	-1.51019	1.7869	0.41036	0.829034	1.84229	2.48704	-0.0449904	-3.43109	2.40565	-1.8589	-2.7311	-3.84458
2.36207	-0.83541	-0.670854	1.08281	0.665376	0.84776	3.28888	-0.720999	3.02263	-0.816757	2.51143	-1.17375	0.671592	-5.36044	-1.34208	-2.69682	-2.27907	1.43746	-0.41303	-0.249313	-3.9633	0.330566	-0.773342	0.733712	-5.11417	-1.54764	1.59484	2.43709	-1.31544	0.185677	-0.397236	0.519897	-1.14766	0.0257853	0.615966	-0.469904	0.95206	3.45392	0.131373	-0.638306	-0.838662	1.53974	-2.95993	-0.647245	0.856624
-1.05867	-3.21589	-0.368486	1.93061	0.347775	-1.23747	-0.553426	0.640265	-0.491339	-0.897232	0.906025	0.171578	-1.53971	-4.89758	-0.967928	-1.54415	0.130737	0.807296	-0.327141	0.981619	-2.53064	0.926679	-1.9268	0.0152317	-0.951845	0.143116	-0.820236	-0.576421	0.580263	0.216749	-0.211102	-0.736658	-3.53296	0.626104	1.70467	-1.73676	3.59666	0.994701	-0.928678	-1.40982	1.42078	1.48196	3.03212	-4.03589	0.669713
-1.84237	0.230476	-2.88808	0.431064	-0.493553	1.40962	0.0107788	1.50003	0.0170963	0.747492	-0.904511	0.999177	-1.00456	-3.06037	1.26071	-3.23723	-3.38337	2.85749	4.20647	-0.553846	3.37366	0.0806673	1.61626	2.23437	-0.796361	-2.78588	2.25924	0.651523	1.00215	-4.46211	-0.689194	-0.951702	-3.65551	-0.51379	3.44518	0.368354	1.48018	-3.08005	-0.538562	-0.586811	1.16048	3.52897	-0.572553	1.0532	-0.873056
0.617308	-5.17368	-0.214972	0.615725	0.602128	1.54127	-0.544045	1.12526	-1.19093	-3.03914	0.609802	1.83072	-0.118265	2.37638	-1.5577	-1.25631	2.39267	-2.43968	-0.146495	0.958827	1.58265	0.808962	1.36413	-1.33389	4.10299	0.23973	0.769475	-0.121771	-1.68632	-2.3278	-1.82437	1.59237	-0.233209	0.311074	-4.04174	-0.259242	-1.92338	0.489234	1.80972	-0.20973	1.8656	-2.16194	0.418054	-0.686481	5.45236
1.12319	0.404853	-1.94032	1.92139	1.2544	0.770878	1.5907	-0.729291	0.699155	-0.648259	-0.584653	2.27202	-0.800015	2.04767	-0.777832	-0.563586	2.3909	-1.35361	-3.0906	-0.750741	-0.893571	0.775107	2.94472	2.42385	-2.60424	2.26698	-1.74046	0.778057	0.617288	-2.13529	0.906192	0.727315	-0.922551	2.99411	2.10051	-3.1069	1.75795	-0.174686	-0.0982813	-3.42119	-0.11649	0.178371	2.87315	-4.38653	0.923688
1.55894	-1.81498	-0.667784	-1.7364	0.331275	2.76159	-0.822029	0.761992	-2.29257	0.0479072	2.47285	-0.31034	-0.00531259	-0.245314	0.170678	0.0339598	-2.74585	-1.51714	0.112431	-0.920183	-1.45225	0.825718	0.678981	-1.84888	0.665595	-1.49442	-1.18267	-1.01312	0.193024	-0.230338	-0.725083	-0.595687	3.02226	-1.14999	0.0317347	4.52118	0.354376	-2.36252	-0.0937372	2.50582	0.527844	-0.488438	0.263475	1.55281	0.722011
-1.25219	5.60055	-0.488801	-0.829392	-0.106335	1.87051	-0.656821	0.983249	0.524459	0.912107	2.93151	-1.98937	-2.28756	1.99882	-0.591426	-0.621513	-3.91366	0.376164	-2.25144	1.43792	1.193	0.374694	1.80903	-1.07616	0.0351659	2.63566	-1.29459	-0.465086	-0.86487	-3.12156	-0.267924	0.414853	-3.42054	-0.708006	-0.905735	1.30376	-1.04412	1.74667	-0.175217	-1.94046	-0.43823	0.142729	-0.249628	-2.56483	2.58394
2.1089	-2.0055	0.176333	2.21306	2.68928	-0.105759	-0.352544	0.924299	2.25058	1.03476	0.286286	0.421452	-0.612064	-1.69922	0.976246	-0.0962173	1.26701	-2.5127	-1.17121	-0.0267457	2.5586	-1.98441	1.45277	-0.369613	1.00801	-3.42803	-2.54868	-0.85936	-0.548269	-0.644607	-1.52968	0.977777	1.49977	-2.10694	1.60116	1.58849	0.42843	1.37144	0.125182	0.0424582	2.86392	-2.88914	0.491403	0.235939	-3.73266
0.991176	-1.44881	0.249591	-1.66468	-0.476627	-2.05982	1.83586	-1.51391	6.94369	0.451884	1.73732	0.948842	-0.933327	-1.57212	-3.03418	-0.0849267	-1.38637	0.452812	-1.58345	-0.0923707	-1.81143	-0.441952	1.73346	0.782367	0.204057	2.47814	2.36227	0.252295	-0.395927	-0.888137	-0.539304	1.57267	1.748	-0.153021	-1.36248	-0.607433	0.0140505	-2.12228	-2.18842	0.0901078	-0.525538	-0.21839	-1.50792	-1.60713	3.69785
0.768552	-1.65772	-1.13781	1.81323	2.25184	1.67605	4.78619	-0.682728	3.56455	-1.10521	-0.619116	1.09398	-1.34736	-0.687401	-4.97351	2.70747	0.334457	0.931205	0.983172	-0.0457929	2.3671	-0.0971446	-0.198893	-2.0274	-0.534665	1.44366	2.7239	1.37287	0.0852141	1.69698	0.370859	-0.14909	-1.92313	1.40858	-2.54617	4.31296	1.72446	0.121291	-0.25078	-1.02527	-2.22538	0.851571	4.05157	-1.8799	1.26863
4.88597	2.99877	-0.126766	-2.23474	3.38756	1.59375	0.754	-0.520238	1.4171	-2.13203	0.264331	1.14254	0.692257	0.327591	-0.567491	-0.783735	1.05637	-0.882884	-2.9577	-2.14829	-1.33361	0.3377	-1.54456	4.56039	1.18633	1.55451	0.0349963	1.25526	-1.32309	2.46513	2.37834	-0.601939	3.15843	1.31648	-0.536294	0.924835	0.313963	-0.0146357	1.48709	-2.3686	-2.94062	2.29533	0.43625	-2.55273	-4.3872
-2.33961	0.706932	1.27284	2.84449	0.736705	0.905325	1.00622	-1.20224	-0.92487	-0.267725	0.719539	0.311395	-2.03849	-6.9893	-1.28441	-0.835394	0.564707	-2.29568	-3.23455	0.119423	1.69075	-1.6705	-0.587844	-1.09597	-1.96001	-1.55725	-5.97934	1.07485	0.113673	1.1334	2.73483	2.28133	1.21378	-2.37306	0.242341	-1.57866	0.755841	-0.13958	0.766595	0.425049	0.804696	-2.16015	1.0377	-1.10102	-1.19214
1.41736	-1.38178	-0.150663	0.77694	-1.65775	-1.05821	-0.0238626	-0.881604	0.144586	2.41002	-0.2256	-0.749034	-0.562925	0.550242	1.88919	-1.78068	0.0468657	-0.887533	1.86571	0.387504	-5.56257	1.06301	-0.954427	0.172545	-0.163765	0.970495	1.27428	-2.87978	0.0416706	1.31213	0.265052	1.39711	-0.398644	-0.270492	0.30598	2.37787	3.65934	-0.428672	-0.351284	1.13419	-0.0470665	1.10698	1.00275	-3.08455	-4.29417
0.230553	2.40211	0.715267	1.14645	-1.25465	-1.57072	-3.28976	-0.932728	-1.98028	0.389025	1.09481	0.680273	0.245622	-5.69719	-1.92853	-0.164576	-0.200407	3.79872	-1.86484	-1.48607	1.62827	0.309439	1.22684	-1.27273	-5.43104	-1.7883	-1.45182	-0.363084	-0.122865	1.38146	2.79181	0.210977	3.02568	0.424129	-0.150857	2.12028	2.33426	1.1312	0.727109	0.851485	-0.176242	0.371071	1.62825	-2.31174	1.97765
-0.0847859	-5.58903	0.0477148	1.9808	3.03109	0.762066	-1.70233	0.347749	-2.16209	-1.32637	1.98069	2.40278	-0.539796	-0.0664901	-2.09183	-1.5162	2.16489	-1.78206	-0.586886	-0.290296	-5.12988	-0.312544	1.05672	0.407345	1.86462	-1.5669	2.75318	-0.710754	2.0256	2.08374	-1.85886	-0.779916	1.85461	-1.99313	-0.95915	-0.839192	0.467681	3.07976	1.20653	0.328952	2.86474	1.2974	-1.01827	3.73165	-4.01569
-2.83424	1.02246	-0.731063	-0.336777	1.24576	-1.29639	-0.356996	-0.439649	-1.13765	-0.654093	0.778489	1.68555	0.195386	-1.79983	-1.37855	0.943079	1.34122	0.958727	4.28043	-0.46142	3.23468	-0.548911	-0.900483	1.51475	1.436	-1.60739	-3.11525	0.414816	-0.268436	-1.31319	0.864989	-0.358212	-1.23008	-0.268966	-1.74232	2.6246	-1.76668	-1.93574	-0.883749	-0.158082	-5.22817	-2.0837	-1.20849	2.23452	1.23124
2.82456	-3.46744	0.89342	0.258079	-2.08668	-0.289559	3.07905	1.40792	-2.35266	0.997673	1.33523	0.183297	0.537583	1.98401	3.40405	2.26612	2.26822	-1.22578	0.0735769	-1.06571	-0.362817	3.51264	0.568323	-0.245302	1.5113	2.80246	-1.26053	-0.740813	0.217927	0.548412	-1.67867	-1.08627	2.23003	0.896024	0.12794	-2.51765	-0.343934	1.22135	1.23049	-2.67577	-0.633662	-0.796191	-0.0207965	2.31306	1.49413
2.41775	-0.975371	0.939197	-0.364588	-0.793043	0.435128	-3.66154	0.297672	3.62515	-1.22471	-0.165981	0.50358	-1.38126	-2.49148	0.673864	-0.698069	-1.45459	0.0950526	3.591	1.46399	-2.62931	-1.1696	-2.29801	1.59119	4.11717	0.365832	-0.684864	-2.09729	2.10147	1.23918	-0.507409	-0.996508	1.65934	1.94864	2.47786	-1.71318	-1.82593	-1.18352	-0.97828	0.788697	-1.75804	-1.09302	1.09217	4.52669	-2.68987
2.00495	-1.11437	0.288306	2.25756	-2.44306	-1.4713	-0.8145	0.797269	-0.273178	0.169765	0.431936	-3.93107	-0.569675	4.28073	-1.64281	-0.447387	-0.469933	0.63552	-0.577637	0.353266	2.28915	-1.39862	0.580281	-0.247914	0.230013	1.21964	0.325524	-1.93445	0.0840076	-0.535552	-2.53693	-0.859895	-1.76561	2.28615	-1.01345	-2.23821	-0.691763	0.867878	-0.33796	-2.66878	1.03104	-1.30063	2.81131	3.40603	2.71984
-4.36415	2.59009	-0.686771	-1.25939	-0.469152	0.614371	-1.26357	2.14633	2.90392	-0.887875	-0.862795	-0.529467	3.0044	-1.62258	2.06396	-0.35754	0.334501	0.868003	-0.0141569	0.969456	-2.79014	0.94634	-1.84558	2.58855	-0.501917	-2.14088	1.34976	-1.65684	0.531693	-1.66407	0.307143	-1.71779	-1.53751	-0.8585	2.1444	1.45952	-2.10142	-0.819554	2.69127	1.78157	1.99735	2.4653	-2.16409	1.80737	0.662482
0.697529	0.352704	-0.695828	-3.33627	0.618017	1.29641	2.99719	-0.846626	-3.98421	-0.431705	-0.311037	-1.36831	-0.838247	4.76824	2.78149	-1.92515	2.68171	-1.19657	-1.5242	1.901	2.74212	0.140032	-0.823215	3.0209	-2.77305	0.793835	0.0724814	1.34343	0.476852	-0.879115	-0.118778	1.90707	-0.572656	-1.35907	-2.04875	-0.27458	1.25876	2.04857	-0.00670897	4.18917	2.21138	0.619742	0.889614	2.44097	-2.99899
-0.318027	-0.583539	0.354392	1.56577	-1.77157	-1.39515	-0.78438	-1.28175	-3.20197	0.387703	0.340901	0.377313	1.10363	1.40918	1.62986	-0.919728	1.47171	-0.504379	-0.365413	2.29766	0.346274	-0.725839	1.22449	2.69106	-0.909526	-1.67407	1.50783	-0.693827	0.38068	-1.58892	-0.101437	2.2692	-1.24562	-0.292218	-0.624372	0.0717302	1.30143	-2.81417	-0.00531149	-0.104767	2.1428	4.49613	-2.04513	-1.70574	3.12523
-2.21816	-1.14117	1.93867	-0.773691	4.95502	0.170436	1.67205	-2.08271	5.18892	-2.42134	0.304599	-0.28154	-0.745019	-0.264653	3.57349	-0.186907	0.931595	2.20107	-0.16851	-0.332196	5.3744	2.02086	-2.22495	-0.669175	1.19772	0.544814	-0.762498	-0.434666	0.010561	-1.25847	1.52184	-1.39264	3.36512	0.0977058	-2.03396	0.195288	-1.67011	-2.61897	-0.507142	-1.28836	-1.25475	-0.0454452	-3.90964	2.80485	0.846792
0.966859	0.281999	-0.0605253	-3.3776	-0.298161	0.334455	0.704847	-0.722184	-0.214635	-0.828675	0.156779	-0.855923	1.9301	2.73207	1.09801	1.2333	-1.17612	-2.67313	-0.913887	0.336412	2.87186	0.57678	0.56794	-0.127399	-0.733527	-3.03097	1.33057	0.433479	0.519998	-0.929413	0.144523	-0.414364	0.571529	-1.39922	5.09776	4.51552	1.83584	2.21414	0.753547	0.716838	3.81808	1.8328	2.02766	3.41535	2.29107
2.69719	1.63835	0.95495	1.90393	1.33926	0.329052	0.0403601	1.84119	-2.36499	0.45811	1.09894	-0.810359	1.04855	2.46675	2.74231	2.0724	0.578706	-3.20442	3.61008	-0.0458334	-1.67769	-0.618337	-0.608278	0.867882	0.608529	0.670329	-1.12112	0.194473	0.25038	2.10302	0.47263	0.926767	1.75904	-1.07742	1.54043	0.837728	-1.34851	1.34766	-0.777999	1.53986	0.586737	-3.20043	-0.733543	-0.674809	-0.940174
-4.75106	5.13881	-0.0478123	-0.729352	-1.75992	0.593655	-3.0925	-0.721504	-0.328515	1.41451	-0.284535	-0.729782	0.0252135	1.21378	0.0395654	-0.0406523	-1.5547	-2.87975	2.91084	0.932991	-3.07615	1.04938	0.911603	0.0705191	0.695725	2.5137	1.25646	-1.12356	-0.517322	-0.165936	1.1006	-0.688578	0.540623	-0.365792	0.860914	0.285786	0.968597	-4.26366	-0.0725378	-0.713279	4.26308	-1.5801	-0.942351	-2.1741	-0.488146
-1.73503	-1.37155	0.311843	1.07524	3.39723	-1.13646	-0.697673	0.514808	-2.47844	-1.25939	-1.65357	0.474307	-1.6129	-0.0890951	1.00595	1.32032	0.43921	2.20364	1.03244	-0.516467	-0.281574	0.623717	-0.695421	-0.737322	-0.772315	0.387434	4.88524	-0.410221	-1.78375	2.0929	-2.09742	-0.969866	0.637384	1.84652	2.94792	-1.04621	-1.15342	2.41647	-0.69624	1.65299	-1.26726	1.97015	-2.69974	3.03048	2.00277
-0.407389	-0.58164	-0.914555	0.323077	-0.7528	1.27269	-0.367461	0.833737	5.65666	0.703801	-1.12659	1.53415	0.143112	-0.29449	0.225391	2.42256	1.40044	-1.32289	0.301431	-0.739406	-1.56446	0.258226	-1.2533	-1.09802	4.36599	5.5011	1.43253	-0.585287	-0.815514	-2.30445	1.43561	0.967147	0.609529	-0.165091	2.16552	-0.268201	-0.0952532	-1.14552	-0.504089	-0.38351	0.163725	-0.213513	-1.87477	3.54613	2.04759
0.59256	2.80613	1.18748	-0.117989	-1.61506	-0.830296	-1.95623	-0.109606	2.0206	0.119677	0.454681	-0.662221	1.12204	0.812176	2.56433	2.39513	-1.24657	4.58955	-0.884637	0.137854	-0.815529	-1.29046	0.252124	-0.834081	0.600003	3.60825	-1.08583	1.62524	0.427833	-0.774666	1.43883	-2.43844	0.162089	-0.698283	1.90987	2.18892	-1.74266	-1.4961	-2.03743	-1.15651	4.94963	4.61488	4.62653	2.63236	0.2707
-0.626831	-0.0230559	0.0579996	0.845984	-0.893471	-1.40136	1.21356	3.11348	-3.48694	1.22081	0.0805715	-2.37805	0.675004	-0.166868	1.76867	1.16247	1.07215	5.09649	-1.21526	1.08936	-1.73343	0.644975	1.84543	1.20693	-1.09707	1.10613	0.341804	-0.269082	0.0390905	-0.167601	-0.0987098	0.274273	-0.130924	0.130616	-0.606784	-2.21619	-2.34008	2.22913	1.01608	0.825464	2.19445	-1.19409	-1.27372	0.633626	-1.00031
0.42132	3.1398	-1.40426	-2.28894	2.11293	-1.06963	2.01718	1.44703	-3.29289	1.19013	-0.566522	0.83174	1.06921	-2.13684	-1.77555	-0.533682	-3.17998	-1.01459	-3.03228	1.09783	1.35533	-1.10602	3.09732	-0.922914	1.81403	0.611726	-0.462315	1.92962	0.770563	-3.58418	-0.437404	2.17754	0.485344	0.912047	-1.62245	-0.384622	1.72237	-1.06392	-0.456525	0.237015	-0.447613	0.857732	-2.11217	-0.782102	-3.52824
-0.671512	0.117088	0.880752	-1.62206	-4.00718	-1.58913	-1.03544	-0.366992	-5.73304	2.48659	-0.746894	1.98676	0.0970912	2.13043	0.346789	-0.905563	-0.132977	-0.0389067	-0.619949	-0.956904	5.77376	0.644203	-0.726449	-4.38284	0.742005	-3.50774	1.15833	0.462122	-1.73806	-1.43682	-2.98167	-1.73392	-0.0755294	0.31026	3.89523	-1.75455	-0.908488	3.28838	0.635827	-2.36356	-2.17764	-1.06012	0.872799	-2.11799	4.44935
0.74954	1.39959	-0.175071	-0.852547	-0.533102	-2.66073	2.92123	-0.973753	-3.09018	-0.73628	-1.52905	-1.28654	1.2286	-3.81331	-0.941287	0.712594	-1.99693	-2.69626	-1.10215	-0.595167	-4.90709	-0.0958677	0.100854	2.24629	-0.233127	1.36566	2.79996	-0.998066	-0.437045	2.29302	1.51738	-1.19736	-1.47314	-2.30198	3.69974	3.86311	0.853328	3.26677	2.09785	-0.705807	4.21023	0.889822	0.797201	-1.53292	-3.08993
0.00909142	-1.12965	-0.352455	1.34419	-0.0355393	1.87808	-0.161903	-0.60359	1.55351	-1.31051	-0.0910463	-0.657012	-1.78482	-0.669763	-2.84819	-0.0321684	-0.186652	-2.64791	-2.03934	2.07873	-0.031811	-0.896597	-1.62037	-0.442888	0.33912	-1.04811	-1.78979	3.46436	0.00521599	-0.057134	-0.728609	-4.76761	-1.27969	2.35023	-2.05348	2.11117	0.274062	1.14174	-0.231547	-2.27547	0.433906	-3.18922	2.10638	-1.95231	1.26197
2.33153	-1.37832	0.37406	1.46389	-1.55472	1.33765	4.3756	-1.16163	-0.414977	-0.350425	0.40935	-0.461397	-1.04348	3.90325	-0.216485	1.03266	-0.749794	-0.826474	4.50733	0.499214	0.207698	-1.05326	-1.4317	3.97156	-1.32253	-0.140436	0.00855355	0.28557	1.5698	1.66983	-2.54603	0.746914	0.720684	-0.935575	-1.37359	-2.55573	-0.566439	-0.894412	-0.329826	-1.2504	1.13556	-2.27997	0.766059	1.43741	2.10839
1.22831	-2.86797	-0.722266	0.529779	0.573643	1.84863	-2.99823	-2.31057	4.46518	-0.799244	-2.61336	2.40112	-1.34162	1.89007	-1.79492	1.12204	-1.44714	0.612061	-2.79567	0.638805	-2.59605	1.68733	1.11429	-1.55527	-2.64068	-1.02103	-0.371121	0.0939199	0.214289	-2.84232	-2.9892	-0.190127	0.438078	2.10393	2.48083	-2.37203	-1.13084	1.02084	-1.63973	0.628842	2.13938	-1.67307	-0.905307	-0.289247	-0.0315559
0.517285	3.21767	0.488704	1.27196	-0.459706	-0.434026	4.47764	1.02384	2.22127	-0.121834	0.0602027	1.40537	-0.765915	1.64871	0.165916	-1.27596	-1.33383	1.45104	0.479822	0.386892	1.93578	0.169822	-1.9849	-1.64997	0.691843	-1.1233	0.377726	-0.115813	-0.823674	1.22173	0.55153	0.75598	3.43976	2.36179	1.51563	-4.02065	-0.0607949	1.19461	-0.164402	1.65592	3.3241	-1.21438	-2.15775	-0.317434	1.42134
1.87491	-5.94474	0.0563553	0.379898	0.976778	-2.84786	-1.56522	-0.05138	4.18427	-1.74123	-1.44221	0.222263	-2.21794	-4.71234	-1.45289	1.22161	-1.65297	-0.701867	1.95723	0.0674285	1.27502	0.0692176	-1.13296	-1.57538	0.466274	-1.19773	1.61835	1.87582	0.31716	-0.368149	-1.03375	-2.22281	-1.0005	-2.05055	2.18451	0.241595	-0.975844	0.53985	0.481623	-0.574423	0.206936	-2.0524	-0.484058	-1.21418	-2.50091
0.0533218	0.267374	-0.971848	2.0502	-0.0760779	-0.203898	0.409919	0.963326	0.170251	-1.24701	-0.160016	-0.311978	-2.79918	0.495944	-1.11687	0.834231	0.227097	-1.49086	-0.57646	1.8235	-0.543951	0.0770363	-1.598	-1.2409	-3.05278	-1.68931	1.1678	-1.73273	-2.37744	-2.65445	-1.34631	0.277256	-1.47604	-0.243093	-1.68428	0.021347	-0.498072	0.153835	0.763346	-2.00063	-2.10388	-0.669551	-2.20599	2.11449	-0.640291
0.253566	2.90451	0.531497	0.608064	-3.08642	2.74126	-1.3437	0.345534	2.61492	0.82104	-0.362852	-1.36497	-1.1098	7.31426	0.800512	-0.266487	0.106746	1.95121	2.98621	0.556466	0.711154	-0.598707	2.93497	0.309369	-4.83697	-0.813539	-0.384221	-2.61734	0.900476	1.07453	-4.91128	-1.07773	-0.477751	-5.01223	-1.89393	-1.98099	-1.22732	-2.17402	-0.297414	-1.12082	-4.90873	0.786982	-1.09308	-1.77839	2.05107
-0.669662	3.93913	2.82578	1.68334	0.244276	1.19972	-1.09502	1.44976	-2.16801	0.636891	-2.00495	1.74873	-0.0389831	-2.71059	0.291812	1.5723	-0.736151	-0.318284	0.800778	1.07665	-0.441128	-1.05521	-0.0929688	0.227457	-4.05306	1.2661	1.90252	-1.74372	0.113425	-2.45167	-2.86691	-2.71384	-3.94836	-0.937198	1.10716	-1.42968	-3.46466	-1.91272	-0.343551	-1.36175	1.65932	-2.77313	0.67315	-0.929418	-0.858438
0.361458	2.3309	1.42926	2.37325	0.380795	1.74283	-0.7244	1.26761	4.77276	2.57545	0.109425	1.3965	-1.08702	1.02734	-0.298369	1.1126	-0.687941	2.48522	4.12948	-1.42137	0.128155	-0.921019	-1.41565	-0.543861	1.14983	2.02658	2.0773	0.949803	1.044	-2.92721	-2.94716	-0.296587	5.59676	0.777301	4.08521	3.21135	1.44264	-2.63839	-1.49641	-1.78875	-0.113099	0.425307	-1.10875	0.0957756	-0.555123
2.02192	1.33832	0.712073	4.06896	-0.717855	1.56585	3.7101	-0.599529	4.8468	0.955766	-1.35124	-1.05994	-0.410509	-2.268	2.47837	-0.566967	2.16338	3.6829	-1.03058	0.380634	-2.22295	1.74297	-1.70459	1.57446	-4.03077	-3.38882	5.45685	-0.102862	-0.193397	1.76155	2.73353	-1.40302	0.403453	-2.13612	1.47755	2.05974	-1.03296	1.76285	-0.110488	-0.825515	-3.76493	-3.64451	-1.65159	0.798289	-4.53368
0.492079	2.0523	0.3844	1.14996	-3.04681	0.198196	-1.14281	-0.620326	1.72332	0.0540515	-0.783625	0.13612	0.962498	3.18707	-0.608554	0.77159	3.26428	3.20246	-4.27981	1.12385	3.47856	0.579611	2.34808	-0.815293	-2.22971	0.754601	-1.62577	-0.288217	-0.0952802	-0.262224	-2.97469	-0.968645	-1.41597	0.0497491	6.76173	-0.544838	-0.992452	-0.725433	0.591525	-0.782131	4.78002	-3.00341	-1.39485	-1.68473	1.11589
1.04568	0.23959	-1.81102	2.79763	-1.13661	2.1354	-0.391297	0.906892	1.6528	-3.57808	-0.922895	4.17247	-0.430274	3.49322	-0.164703	-0.666399	1.21296	1.72178	0.536487	0.7003	2.07865	-0.837552	-0.537223	0.129255	-4.11384	0.675565	-0.411028	3.0251	-0.919716	2.46796	-4.52321	-2.91165	1.53429	1.17714	-0.824225	-1.4642	-0.476812	-5.05727	0.0274434	-3.11369	4.36234	-4.2793	-0.621333	-0.910493	-1.60901
2.10174	0.954346	2.04774	2.36715	1.05932	1.9243	2.91593	1.29091	-1.63072	2.36163	1.86289	0.529284	-0.450716	4.00077	1.51653	1.75518	1.25349	1.45923	-0.552284	2.3344	1.90551	0.418682	0.851967	0.816669	3.75641	0.572353	3.57304	-1.36917	1.45788	2.03679	4.49927	-0.242151	2.63977	2.31835	-1.51646	3.32515	0.261837	-2.96276	1.00747	-3.22733	0.699312	-1.02991	-3.60217	0.361781	0.94174
-1.31394	5.27222	1.84235	-0.470027	1.0622	1.69343	-0.0899285	0.901168	8.47016	0.634845	0.660947	-0.591879	0.716351	0.992763	-0.21262	0.954346	2.65543	1.92785	1.3629	-0.171318	3.63823	-0.104823	0.996535	-1.27045	-2.21262	0.961696	0.334453	-0.698501	1.5665	-3.31735	1.14395	-1.72152	3.19464	1.5712	2.86021	6.60427	-0.0389184	-2.72857	1.14443	-1.28886	-2.1075	-1.57561	-3.55351	1.13994	1.86377
1.06695	2.19603	3.9687	4.122	-1.1749	1.31001	-0.22581	0.681683	0.824788	1.61283	0.323369	2.44853	-0.392429	8.39266	4.03896	0.620479	2.70319	1.24719	1.86663	0.497368	-3.47356	0.0183454	-1.10145	0.328608	-0.185615	-0.554726	4.16839	-3.70063	-0.201512	2.51719	-0.126917	-1.48961	1.82114	0.145566	0.915255	-1.08347	-1.82485	3.39085	-0.521075	0.72416	-3.34179	0.0430335	0.394716	-2.46226	0.815743
-3.34131	0.0966254	1.20814	1.60476	1.12493	3.73011	2.34913	-0.161207	4.26446	1.21813	-1.53601	2.52324	0.679706	6.22678	1.58779	1.49807	3.9588	0.567438	-0.246279	-1.35638	-0.606031	1.84413	1.38843	0.850756	-3.44856	-0.42538	-0.277488	1.17879	2.56174	-2.64812	-3.47141	-1.079	-2.35542	3.23056	2.27297	-0.57655	-0.668066	1.44673	-1.11207	-1.02304	-2.80213	-1.6437	2.93715	-1.93898	3.45358
-0.282321	2.18503	1.1709	2.9204	1.31696	1.50521	0.187934	-1.04076	0.811562	0.648465	-2.194	0.942563	-0.542816	1.57626	-0.186061	1.83077	-1.52087	-0.0895922	2.93222	0.274077	2.02645	-1.03299	2.83361	-0.71013	-1.48877	2.32079	0.990602	0.642417	0.955275	1.31861	-3.17183	-0.162331	1.8606	0.969907	3.03296	-2.25997	-2.36058	-1.90933	0.850896	-0.147752	2.50481	-1.28052	-1.18339	-2.16214	-2.02165
-0.51091	3.03702	2.77306	5.43349	3.14337	2.3268	-0.0994122	3.50404	1.8959	1.33087	0.238533	1.60704	-2.7398	-1.24614	5.51258	1.41003	1.93846	4.47327	1.483	-0.73392	-1.38122	-0.203883	-1.90866	-1.83129	1.27066	0.777073	2.8387	-2.48368	1.44255	-0.847615	-0.854859	0.869872	0.18471	0.636465	4.3743	3.00011	-0.0226581	-0.583248	-0.779489	-0.713045	-1.75051	-2.15076	-2.04109	-3.8988	-1.80044
0.082598	-0.856729	2.46309	2.98026	-0.110394	0.931679	2.1753	1.65396	-0.601854	0.546698	0.0338713	2.62266	-1.09508	1.06713	-1.10515	1.84904	2.04376	-0.868907	3.03423	0.620409	-4.92223	0.465071	0.267819	-1.5036	2.75477	0.115185	3.75267	-0.0960553	0.65142	0.914254	1.03994	-0.000141244	-1.64037	0.817902	-3.09366	0.890762	-3.84097	0.863354	-0.432748	-1.69522	3.67681	-3.64685	-3.9462	-2.65909	-0.351002
-1.73471	1.88158	2.48508	1.42043	-1.96458	2.89496	3.11889	0.922789	8.26068	-0.0806504	1.23839	-0.020503	0.368919	2.58915	0.223087	0.70393	5.12706	1.23882	0.097163	-0.488373	1.88561	-0.122006	0.238305	-1.00517	-0.582379	-0.614828	3.22505	0.7157	1.63602	-1.44547	0.902803	-1.63064	-1.65488	0.785433	2.40846	-1.02719	-0.437927	-1.16936	-1.28481	-1.39504	-0.826074	-3.29976	0.882317	-0.812536	0.189333
3.59129	0.851601	0.355907	3.08306	4.7852	1.71784	-1.61041	3.19258	-3.50235	1.55935	-1.23487	1.87884	1.31276	1.76125	-0.496946	2.93564	-1.6095	0.395806	3.61891	1.51221	4.58402	-0.557929	-0.853242	-0.569219	-2.78143	1.89889	3.30049	-0.628932	1.1722	-1.31897	-2.55373	-1.21467	3.9021	0.19755	-1.87205	-4.94457	-0.581875	-2.88673	-0.145224	-0.638355	1.5152	-0.388965	0.973785	-0.820965	4.68758
-2.16672	3.91301	2.9041	3.50386	-1.05937	0.740078	1.45646	1.59252	2.62453	-2.40985	-0.145526	2.47706	1.75444	-1.67909	3.78234	1.26538	1.03427	1.69705	1.45223	1.72313	1.21533	0.209814	1.33056	0.454191	2.6345	1.85521	5.84984	1.23521	-0.289335	-0.379948	2.27802	0.895209	-1.60512	1.60856	2.29138	2.21531	-1.04399	1.63424	-0.259404	-2.10226	-3.53666	-2.83286	-0.704101	0.880973	-5.42348
2.00617	3.88875	3.68677	5.78042	-0.899441	3.50928	1.48142	-2.42689	-4.72461	-0.130631	1.10328	2.10795	-0.206716	0.977152	-0.635958	2.5499	2.97437	-1.1149	7.55529	-0.808283	1.46956	1.41792	2.20722	2.85466	4.08967	2.89662	-0.20996	-0.06655	3.28341	3.35113	2.7406	1.05407	-0.22351	-1.30579	-0.147632	-0.75102	2.34988	1.97801	1.74039	-1.95685	2.16944	1.18913	2.08754	1.84292	-1.43453
-0.0125302	1.83087	1.94481	2.50096	4.62173	2.63057	3.26244	1.80367	0.85099	-2.99692	-0.369972	0.360171	0.306029	3.25462	-2.98957	0.233132	-0.616903	1.72016	3.44167	0.716803	1.62676	-0.580108	-0.985884	4.05228	-0.685453	-1.18897	1.83235	-0.594829	0.503065	1.29179	0.633001	0.259269	-0.827334	-1.43252	0.434929	-1.75467	-2.13084	-1.3661	0.0466565	-0.208894	-1.43129	-2.1214	1.17756	1.69881	0.391335
1.99749	0.505179	1.07049	4.63538	-0.423858	0.434101	-0.0815326	-0.858441	4.46507	1.06193	-0.868805	3.75035	1.4017	8.69697	1.16052	1.20936	1.96962	1.2464	3.5558	-0.702941	2.65316	1.23176	2.23323	2.20404	-3.1193	1.04639	1.029	-1.39311	2.68577	-0.744402	-0.469194	-0.263868	4.41021	-2.4116	-0.870645	1.44209	-0.458272	-0.459138	0.33635	-1.68735	-0.0804882	-1.51542	-1.91762	0.0554146	2.08899
0.846385	2.68179	2.54678	4.71305	3.32473	1.36984	2.34144	0.147507	-0.611204	1.30867	-2.30441	2.04454	3.15219	-2.47901	-0.723112	1.26187	-0.980534	0.201529	2.32391	0.730405	0.13342	-0.599697	1.10114	1.18721	-1.33745	1.12711	5.85155	1.67691	2.06938	-1.80611	-0.616345	0.651933	0.85894	1.98336	-3.74474	-1.02251	-0.150818	-0.718364	1.82301	1.50884	-4.13459	-2.32495	-0.932591	0.0847374	-1.58174
3.9097	-3.48947	2.70983	4.12702	3.94278	1.7013	1.19619	2.96392	6.11215	0.415007	1.64384	3.22557	0.0226844	-1.13167	0.78312	1.40404	2.0562	0.371592	3.40942	0.0853578	-2.35334	0.414777	3.08831	-0.532296	1.79578	0.248964	-0.241526	1.36187	2.57037	1.65774	2.4148	1.48616	2.09686	0.584366	2.93793	2.5934	0.971333	-1.71279	-1.72774	0.920952	0.0226758	0.94733	1.17382	0.551209	-1.56063
1.29673	2.30856	1.12483	3.02047	0.286125	5.23791	2.92932	-0.163922	0.372267	2.20394	0.919324	1.73827	3.44396	-2.8351	-1.10151	0.028523	4.33108	-0.259653	0.0252904	0.603909	-0.553715	0.904325	0.751637	3.42699	0.279094	-2.52796	1.7063	2.99946	0.665374	0.931111	4.3257	-0.62753	2.88831	0.563019	0.993231	-2.64711	-0.505488	1.25164	1.59355	-0.194552	0.903555	-3.93078	-1.7715	-3.3042	-0.532299
1.4015	1.82077	0.843239	5.12015	2.1082	0.820525	-0.840718	1.18789	1.46189	3.40328	-0.725111	4.7006	0.344319	7.37573	1.35829	1.08275	3.7604	0.286022	8.10651	1.09109	2.83228	1.71653	1.91222	0.81955	-1.51452	1.70067	1.789	0.168486	-0.445713	-0.908891	-0.515876	-0.940647	2.55974	-0.145677	-0.203733	-0.879719	1.59995	0.763409	-1.25163	-0.514646	-0.372865	-1.79	-0.367474	-0.585656	-1.53834
2.68274	7.84989	1.34322	3.04033	5.84643	2.19916	3.08842	1.36157	2.79063	5.0121	0.392571	2.42196	1.78493	10.7175	3.51958	2.03679	6.52201	6.10618	4.24716	2.38623	0.859412	-1.7419	0.235976	0.492192	0.124888	1.06879	2.93147	0.920897	1.78392	4.17712	-1.36419	-0.367372	3.03719	-0.661796	2.91417	-2.54503	-1.27171	0.927543	0.425005	-0.309352	-3.02392	2.2331	1.36645	-0.805113	3.25805
3.71971	1.48006	3.58096	4.87489	0.585585	2.0922	2.2813	2.6876	3.91387	3.25174	-0.625321	0.441037	0.938994	5.55151	4.16216	3.27143	4.63157	0.34744	0.633396	0.285789	3.70474	1.49236	-0.627057	0.0305808	2.8487	3.69658	5.09786	-0.237237	2.48473	3.84586	0.956797	1.84501	2.50553	-0.163783	-0.805383	-0.483912	0.425598	3.66546	0.603338	0.666136	1.69533	2.41722	-1.53796	-1.70757	3.10568
3.31813	6.11675	4.35091	0.759771	2.71478	1.68802	0.699249	2.80198	-2.21562	3.35863	-1.61717	2.35275	1.83553	-3.60834	1.91104	3.11814	2.54621	-0.200611	5.33454	-1.0777	2.24067	1.22615	-0.665135	-1.20944	0.651821	1.32207	1.3515	4.35576	2.06461	-0.025284	0.271925	-2.17154	1.13567	0.667101	-0.243602	1.33828	2.1056	1.18251	-0.117411	-1.4943	1.21153	-1.88729	3.37276	-3.70272	0.103272
3.4046	6.43067	3.2199	5.25479	1.26345	3.09921	2.58932	1.28893	-1.82475	0.104619	1.28784	1.53172	1.74651	7.57058	2.03674	1.84949	-0.332978	2.8898	3.39795	1.44112	0.20576	-0.28716	0.266327	2.29839	-0.443814	0.292066	3.29105	-1.10522	1.25743	0.986741	-1.4047	0.531741	-4.65427	1.7497	0.530487	4.02579	-2.92737	-0.973817	-0.673181	-1.16707	-6.63819	-2.63449	1.90018	-0.847547	3.4632
3.01575	5.4231	2.99172	4.91035	1.68603	3.3997	2.03323	2.70157	-0.507867	3.41794	-0.828843	3.21774	1.90051	5.81934	-0.0898018	0.966051	3.02542	3.34629	2.00706	0.194952	-1.43416	1.35905	3.01245	-0.973709	-1.72352	-0.516052	2.82178	0.0215058	0.735219	2.99599	0.557935	2.47806	2.87296	0.425094	1.53853	-4.43634	-1.63324	-3.61395	-0.191923	-0.18797	0.564234	-1.1259	-0.362545	-2.51059	-1.26232
1.70707	4.28381	3.78598	3.78229	3.96714	2.68023	3.92692	3.57773	3.26318	0.871194	0.521798	2.65374	4.84278	2.24817	2.55701	1.22616	2.60658	1.06217	1.00947	2.40565	1.59994	1.539	-0.630738	2.07721	1.15252	2.71194	1.50649	2.54745	2.77703	1.38864	-1.30881	0.837131	-3.18524	0.158681	-0.474315	-2.96101	1.51499	1.48514	-0.145951	0.226789	-2.3516	-1.57396	1.05992	-2.62212	5.7341
1.73273	0.835183	1.46513	4.44839	5.00228	1.86688	0.529557	1.50464	4.11496	-0.115403	-1.52444	3.06481	6.91186	3.84635	2.94568	-0.0138868	4.69119	1.99523	6.15667	0.994552	0.741025	-0.584447	2.06381	3.89389	1.72942	5.8169	5.57171	1.08303	-0.109794	1.25515	1.33792	0.896049	-1.78552	-0.531612	-0.945525	5.22437	-0.00831098	-2.87599	-0.629667	-0.545194	0.705854	1.30833	-1.07082	-2.32702	5.84887
3.37256	5.57786	1.79097	4.70389	1.50896	2.24911	0.964261	4.59898	6.68503	1.15374	-1.74948	5.19253	2.32644	2.46302	0.156929	0.821565	2.7189	2.04446	1.76638	1.18935	-0.016248	1.05414	-0.116442	-0.217685	1.03551	-0.30375	-2.00601	0.226139	-0.673527	0.544951	0.923661	1.25606	0.273076	1.34131	0.769723	-0.245059	-1.49568	0.0514508	0.790225	1.09373	-1.02006	-0.911005	-0.798712	1.93999	-2.35159
1.3796	4.31886	3.69114	3.16679	4.20216	2.16007	4.10785	2.37747	2.66208	2.91414	0.221223	0.991442	1.10748	5.15577	0.392052	1.08388	1.29325	2.47711	1.77799	-1.55635	1.42759	0.612313	1.22437	1.43755	-0.342844	1.06869	3.57668	-0.966343	1.23703	-0.348978	-1.44318	-0.0450706	-0.719566	1.51629	1.32199	-2.12981	0.513069	-1.16617	1.79602	-0.933308	-0.258487	2.87774	3.59675	-2.10351	-0.616674
2.77076	4.39473	2.72733	6.68359	4.90769	2.28634	4.22146	0.322145	3.32324	1.63402	1.28938	0.611946	2.47492	8.57334	0.215085	4.97234	2.22411	-1.18455	-2.25502	1.27648	1.5607	1.50454	2.81649	-2.53635	-0.0816582	5.04915	1.87241	0.462647	0.873454	1.44784	-1.08407	1.28285	1.11713	-1.74493	-1.36621	-2.64533	-0.0217668	-2.17999	1.84169	2.15212	3.69334	-2.17283	2.09795	-4.17581	2.15924
4.22407	5.79056	2.5803	3.4919	6.24993	3.07676	7.04499	1.73561	3.9776	3.30062	2.01238	2.85412	4.04745	1.84279	5.50898	3.21797	3.39874	-1.21198	4.3538	-0.309381	1.69674	1.00927	0.824155	0.844011	4.44213	-0.376186	1.79359	0.0641868	2.38803	-1.5217	5.05167	1.27639	2.89156	4.42941	0.0905544	-2.77429	1.33039	-2.369	1.78364	-1.32985	-5.20795	-1.76099	2.00533	0.212236	-1.24846
-0.918538	2.78879	2.47009	3.28852	3.99791	1.57772	6.65625	0.728426	1.86181	1.94211	1.23037	2.73565	2.1255	-0.149683	4.68633	3.67683	5.63604	2.21122	4.6658	-0.440924	0.0249986	0.411654	0.546667	0.565376	2.48995	-0.480281	0.553644	1.38247	3.0526	2.19823	-0.212745	-2.25448	-1.61213	2.98613	-1.80471	1.73212	-0.968636	0.255648	1.63561	-0.738949	-2.64886	2.76905	2.26823	1.94636	-0.216991
4.29969	5.61898	3.40502	4.66359	0.564713	3.01504	3.32653	3.00534	5.75235	1.37485	-1.32973	3.4982	2.09194	2.70793	-1.02145	1.49895	0.913818	1.86134	0.0556881	1.69079	3.13803	0.713097	0.752254	2.22773	-0.143889	-1.13827	2.78781	0.77992	2.18261	3.51014	-0.49203	0.0974672	1.54254	-0.998921	0.228898	1.78538	1.02956	-0.293557	1.69695	-1.38505	0.14924	-0.619484	0.413764	0.411314	3.73881
1.15251	3.52983	1.73453	5.01345	4.59061	1.83524	5.19871	0.832187	8.3619	3.44719	-0.542785	3.47086	0.679635	3.8897	1.53755	3.71026	4.4739	5.43596	1.89806	-0.694214	3.43882	2.061	2.73534	-1.37698	-2.36326	-0.049588	1.42288	1.66219	1.73701	-0.581782	-1.77452	0.767215	0.43043	-0.635949	-0.091539	-1.74694	-3.61937	3.65491	0.0266391	-0.00410783	-0.203552	-2.02258	2.97058	-2.75111	-3.14293
2.83995	4.79788	2.21808	5.01448	3.31142	1.53118	1.25833	4.31233	4.48241	0.747019	-1.41911	2.35097	2.14439	3.05821	2.39996	2.74409	0.270401	1.3186	1.72329	0.431189	-0.747187	0.0847898	-1.78956	1.68995	3.40058	1.35063	-2.00371	1.10887	1.33686	4.01075	-1.02395	-0.215814	-1.84686	0.143136	1.56384	0.0694156	0.60418	-0.275601	1.77354	1.33049	0.241273	-2.86718	1.11773	-2.73726	-1.31609
2.66898	4.39214	-0.188982	3.40427	3.44264	1.09145	0.730061	2.79596	8.78391	4.62936	0.936742	-0.22943	2.70797	2.48677	2.80481	1.12213	6.62093	-0.362105	6.1022	1.47808	2.06258	1.62036	1.40722	0.478515	3.63326	1.3648	0.23146	2.94655	2.57218	-0.201445	3.09307	-3.17224	-0.439538	-3.39298	4.46899	1.61301	1.55489	0.492129	0.0778175	-0.899557	2.46662	-1.10075	-3.40036	0.286942	-1.76299
5.14957	3.01653	2.41926	3.68112	4.76222	2.23274	-0.429248	2.04247	7.2398	0.591556	-0.169014	2.98219	2.60979	1.06246	2.11742	2.10056	2.93157	4.53306	1.09341	1.67703	3.55778	1.3713	0.86999	1.33983	5.69263	2.06044	3.76721	2.04087	1.83297	1.68174	1.30862	0.137384	5.03379	-3.11399	1.16545	4.01836	4.07191	-2.3104	1.20263	-1.13226	-3.35071	-1.90538	-5.91639	0.168309	-0.931552
2.84982	3.10747	3.18636	1.74164	4.13928	2.60622	7.72639	3.9079	3.18304	5.12483	-1.6263	4.13796	2.7998	6.56337	4.90876	2.50073	4.14981	2.26139	0.0788733	2.26121	4.06724	2.5079	2.90649	3.30393	-1.15172	-0.24087	3.49963	0.617007	2.83136	-0.96821	-0.61999	0.0234546	-1.20466	-0.215476	2.26318	-0.587549	0.656488	-2.77219	-0.545773	0.769359	-2.28774	-0.111658	1.36899	-1.40706	3.7546
0.0586417	0.494167	2.31107	6.37304	2.54082	4.62428	1.59135	4.81033	5.62694	4.24367	-0.989267	0.559269	0.446089	4.70616	-0.985536	1.556	0.964713	4.20867	0.285449	0.287827	0.322079	0.703632	3.02004	3.22102	-0.0822085	0.789575	2.61419	1.82536	2.22283	2.16279	-0.0312946	-0.603364	1.68365	-0.657355	2.37615	0.408406	-1.49515	0.0686427	-0.257774	-2.16387	0.471242	-1.38997	0.844221	-3.6713	-0.146048
3.20522	0.11367	3.02575	6.63726	8.43795	1.75258	8.37563	5.47625	7.4166	3.67662	0.810632	4.5413	2.65379	-0.627882	3.69378	0.394805	3.68152	5.0085	-1.37285	1.6368	3.08807	-0.220064	0.618956	1.99827	1.79795	-0.4401	5.34338	2.6129	2.55358	2.68245	3.11785	0.427441	6.21087	1.84773	2.32749	0.159661	0.8142	0.404434	0.224931	0.638555	0.566075	0.282131	-1.63863	-1.21755	3.95869
2.59891	3.27438	3.75457	3.37201	4.40078	2.14167	1.48583	4.63874	-0.613744	1.52014	0.168612	0.973406	2.24576	6.09049	3.51103	1.96132	5.29293	1.05917	1.02055	2.03055	0.672396	0.197122	-0.457367	4.34615	8.71358	2.70579	3.9857	0.28773	3.0978	2.14469	2.07658	-2.05647	-2.01736	2.10915	3.1082	1.66883	0.609825	1.1423	2.22169	-1.43394	1.87869	1.64672	0.932744	-1.38616	1.55317
8.22761	4.63285	5.5561	5.62114	3.84684	1.76768	3.88607	2.68161	0.547383	3.09631	-1.33665	6.01504	1.89671	5.83759	3.77561	3.46162	3.41734	2.65079	4.7837	0.52379	3.18724	1.98315	1.99195	1.56103	3.04287	1.41923	7.14714	1.37818	3.04547	1.44162	-0.0992	0.49078	1.62529	1.8452	1.85341	-0.88981	1.0785	0.914692	0.603703	-1.28393	0.279345	-0.711949	-0.990651	-1.55303	-2.63962
3.19435	6.76159	2.81869	4.62115	2.33204	3.00261	2.02403	5.87033	3.9009	2.77422	0.854485	1.31304	1.94329	7.24164	3.51589	0.91899	2.09073	2.7983	3.35311	0.882693	2.05277	2.89885	1.42554	2.22676	1.9206	0.420496	0.720561	2.86567	1.26194	3.82289	-1.80405	1.16011	-0.55219	-2.28147	1.38697	2.34521	-1.44336	1.47479	-0.183828	1.11656	-4.62475	-2.25939	-3.59635	-0.208705	-1.52662
1.79691	7.17118	4.03862	5.92928	-0.327575	3.05071	1.81862	3.84914	0.139682	2.82677	-0.919967	3.77277	2.15258	4.66813	1.77501	3.55392	-0.47373	2.06147	2.97403	1.66816	4.44587	2.54839	1.17473	0.460182	-0.141901	1.33679	4.97883	1.60887	2.2773	4.15883	0.226999	-0.611814	2.67392	0.409465	1.83365	0.882134	-0.247575	-2.48953	0.0281829	-2.6572	-7.68332	0.943231	0.362311	0.675728	-0.0403609
5.08948	2.61056	2.88416	5.74143	3.51177	1.2672	4.72141	3.81677	1.93145	-0.0815545	-0.0837271	2.48527	1.67544	2.47422	5.83463	1.38936	5.86949	0.387188	4.87853	0.872258	-0.735974	0.169848	0.467123	1.24566	1.82102	3.33904	1.77993	2.94698	1.89329	0.0509364	0.466538	0.651318	2.00393	0.603477	1.14566	-2.36409	0.829804	0.707908	0.721757	-1.7736	-3.81733	-0.187401	0.801044	-0.529903	1.89737
3.76307	2.71331	3.37966	1.34162	2.59395	2.88891	4.51702	2.31512	6.36433	5.65565	0.381398	3.62024	3.44999	0.644785	2.48119	-0.155048	4.13862	4.08898	2.06735	1.37455	1.23644	0.656411	-0.0163057	0.966791	1.05837	4.75419	5.60468	2.73679	-0.0038226	0.0720273	2.63233	1.16394	-1.25675	-1.93952	4.7345	2.26265	1.15445	4.32925	1.55411	-0.297733	1.1388	-0.607233	-0.528684	-1.49485	-2.96796
-0.308992	5.20983	2.50152	5.2181	0.585823	3.80045	3.43607	2.19095	0.578123	2.85533	-0.00532577	3.73406	4.24819	1.27235	4.96169	1.65061	3.83918	2.41184	3.16538	2.34215	-1.92308	-0.77365	1.99684	2.31761	-3.12822	0.475311	1.19086	0.189756	1.64698	-0.976807	-2.49549	-2.92107	3.4669	0.563368	0.828415	-0.010383	-1.23633	-0.0554394	-2.21867	0.517616	3.53266	-1.9183	-1.0269	-1.54567	0.472503
5.64449	7.24973	2.73008	3.39302	3.74199	2.11121	2.61837	4.07371	2.67756	2.66085	1.07452	1.33137	2.73861	9.37882	3.89382	0.780572	2.91433	3.28309	6.76809	0.910337	2.22556	-0.121532	1.54525	1.96397	-3.18795	2.82442	1.37159	-0.109143	1.87695	-3.24807	-0.145199	1.1659	1.63521	1.77698	-1.10833	-2.68265	0.547256	-4.84545	0.627437	0.662254	-1.86292	-3.40057	1.52109	0.111987	1.44845
1.69791	5.94414	3.57792	2.38406	6.3794	5.19025	6.05235	2.3465	5.68662	2.59286	0.574345	2.68691	1.67959	3.50767	6.1154	1.77274	2.49802	5.5908	2.80494	1.25613	4.89264	-0.371505	0.798241	1.74934	1.78109	-0.391031	5.3791	1.16466	1.35601	2.23828	2.88633	-0.316307	2.52829	3.60913	-0.433664	-1.37706	-1.2357	-0.97943	0.909429	1.23644	2.10546	0.342743	3.88764	-1.03828	3.65505
4.03085	5.68421	4.16047	6.19635	2.65963	2.8581	6.7971	1.74616	-0.840634	3.72481	1.13211	1.49237	3.47715	4.59444	2.57703	1.50117	5.61802	1.75015	0.519698	1.55572	0.830844	1.1928	0.931046	1.5709	6.03361	3.95158	4.78961	3.05706	2.65105	6.87896	4.71407	0.883518	0.484039	-0.291169	-0.736717	3.26436	2.7768	1.04614	-0.132398	-1.14121	5.85129	-0.0895916	1.25218	-3.09093	1.59233
1.87328	6.40111	4.22319	3.74208	2.75858	3.54803	3.68047	1.92676	-0.0264843	0.290053	-0.803457	3.05671	1.75036	2.16334	3.84742	1.8474	5.94394	1.47682	1.78706	2.1435	4.2715	1.33529	2.76297	3.86158	-2.20964	-0.402466	4.40223	2.79733	0.936323	-1.31611	-2.17642	0.378134	2.56729	1.07125	2.39608	-3.353	0.258556	-0.0890871	0.707904	-1.742	-1.06271	-2.0052	2.62575	-2.93629	1.39846
1.51194	4.01825	2.13655	3.02321	2.62761	2.75908	1.76418	-0.593666	4.52915	2.98079	1.31598	1.14502	3.16599	10.6393	0.146162	2.2289	3.21262	-0.515073	1.15423	2.25284	4.88705	2.62955	2.28423	2.75483	0.851073	-0.210882	1.64752	1.27601	2.75456	2.84822	-0.512139	-1.40798	-0.206008	1.50212	0.220016	3.93125	-1.10204	-2.88485	0.3732	-0.317529	1.61837	-1.32988	0.740689	0.479292	2.38828
4.55751	6.28415	3.245	5.0063	2.87678	3.58417	2.11535	2.24062	4.82058	2.84307	-0.643113	6.13593	2.26192	4.62411	1.44321	2.28274	1.41825	0.13495	4.16375	2.28324	-0.0923698	1.27709	0.82459	3.13324	-0.919612	3.53446	0.117942	2.56436	1.70256	0.800729	0.814638	-0.785893	0.66983	1.49865	-1.94691	-0.19038	-2.15648	-0.845785	-0.0614756	-1.49535	-2.82207	-2.02493	-0.277854	1.62326	-2.60573
3.58748	4.01766	4.46274	4.26196	1.60307	2.38941	4.66656	4.58824	-1.86317	2.90753	-2.02912	4.09951	1.77885	4.34789	1.94699	-0.82735	2.44233	2.98626	6.83543	0.0409862	-1.18385	1.15837	0.304291	3.93489	2.55628	1.77034	4.64371	2.52175	1.15096	2.92919	3.60578	1.73293	1.2416	0.450808	2.28897	3.49053	1.61954	0.000787052	1.40061	1.86142	1.91153	-4.46766	0.241446	-1.92723	2.31866
1.69152	4.04195	4.91934	4.1301	3.96568	3.66909	6.55352	4.46195	3.33867	3.45389	0.827545	2.93592	2.65239	4.50106	2.30178	2.9536	3.21693	3.96012	5.51097	2.62664	4.08956	4.51283	2.89719	2.8543	2.98	-2.39529	6.17174	0.0997309	2.52164	4.61129	1.89982	1.06624	1.03922	-0.152852	1.38853	2.78122	-1.16249	1.36779	0.566468	-0.135029	3.26144	3.43694	-0.828742	-0.180492	0.519215
5.27834	3.81286	2.19378	3.89785	0.435469	1.7872	3.04339	2.14582	7.56627	2.85556	-1.19548	3.59833	1.47488	3.97368	2.12029	1.20702	5.37772	3.54666	2.29304	0.68937	-0.598137	1.31059	1.55723	-0.206354	-2.22384	1.2658	0.529911	4.6321	2.55952	-0.147625	-0.318157	0.132557	1.20526	-1.60713	2.47602	-2.49355	0.508116	2.29949	1.02935	1.12099	-1.28393	0.301895	1.80484	-1.98731	6.88781
2.06749	6.5582	2.61714	7.18766	2.62291	1.41856	4.29514	3.51956	6.14082	4.92309	0.461635	4.1143	1.43989	4.29658	2.10632	1.52432	3.28465	3.18957	1.18989	1.92723	2.24652	1.21146	3.91783	1.87036	-3.00555	0.0741842	2.0944	-0.424656	1.988	2.27299	1.77572	3.10241	3.43057	2.90475	-0.545088	1.97061	0.902744	1.6521	0.198007	1.52624	2.1631	-3.0447	3.82135	-0.667076	3.79878
3.87089	4.49976	2.80411	4.52163	3.81242	1.24142	6.76581	4.75783	0.870873	3.22293	0.566563	1.61838	1.72273	1.91912	5.47563	3.5976	3.88883	2.91599	1.1062	0.419589	0.174649	2.27026	0.0199404	-0.933467	2.18579	-0.103484	5.00691	3.97292	3.134	1.84423	5.06164	1.54231	0.951865	-0.548232	1.6752	0.69801	2.12379	0.646928	3.03276	0.348585	-0.243413	-0.289569	-2.09929	-2.89887	-1.75879
2.82456	3.89583	5.00812	4.35555	2.04647	0.212682	3.60654	5.36302	6.18168	6.16714	-1.04315	4.57526	4.28249	-1.44655	3.14461	3.47662	2.35595	5.32541	-0.0806241	2.29408	3.70278	1.53047	0.402321	0.761609	2.29487	4.42726	4.09714	-0.266919	2.66557	-1.20695	0.469973	-2.06763	0.44004	-2.08827	5.66866	2.43472	-1.44309	0.614338	0.635706	0.862085	1.72793	-3.04285	-0.313631	-2.57486	1.76101
1.66603	3.78284	2.98613	5.30922	3.21307	5.17574	4.33136	3.97848	6.49138	0.487887	1.74851	1.19837	2.13738	5.16866	0.740099	2.91105	3.5316	0.505507	0.517326	2.97988	4.57953	1.57006	3.00751	-0.0078543	0.115406	0.355658	6.62146	1.79738	4.32876	2.24403	0.0761148	1.55474	1.14311	-0.480408	0.654598	1.9082	1.46391	2.87861	1.44271	-0.112304	4.87039	0.471253	1.02302	-2.5735	2.85985
6.05799	4.35717	3.46896	3.07895	3.74258	3.02527	0.403639	2.48293	6.22454	2.12945	1.23657	3.57154	3.41922	11.3565	1.4086	2.89949	-0.299777	4.3176	-0.296643	2.86869	3.3903	0.223381	-0.824616	1.37957	1.04367	5.01643	0.455142	2.17443	1.35699	3.154	2.98539	0.0683218	-1.46906	-0.884754	-3.09514	-1.37183	-0.373847	2.8835	-0.717343	2.95934	3.45117	1.02238	1.31935	0.338405	-0.986684
7.29731	-0.0824144	4.51645	6.97186	2.70209	3.20376	2.66785	4.90624	1.87906	2.52558	-1.43092	4.08168	3.88459	3.32236	4.62797	2.08256	1.3384	2.81003	1.18096	1.42889	4.51119	3.36993	0.369557	2.56415	2.02655	1.71717	6.421	1.66449	2.53296	0.498785	-0.87516	0.640112	5.69082	-2.1579	1.69766	-0.00697673	-0.874053	2.20051	0.0300223	0.750167	0.448773	-2.23932	-2.04027	-2.66802	0.161331
-0.188331	7.99674	3.55999	5.46282	1.66291	3.25697	2.6073	6.98478	-0.923197	4.43409	-0.577713	2.67925	2.49826	0.77533	4.86022	1.61121	5.17028	5.17051	4.33007	3.29311	2.30163	1.22309	2.75654	3.17483	5.01194	5.65592	4.14565	-0.767283	1.88866	2.64515	1.60799	-2.32118	1.84116	-0.0382336	0.518307	4.0597	1.24446	1.42645	1.36438	1.92438	5.81773	0.369513	-1.35326	-2.83735	1.0239
4.60413	7.61426	4.65665	5.94878	5.13399	4.33172	3.30623	1.46975	4.45109	3.85366	2.10116	2.49395	1.63884	1.31132	6.70734	3.31689	5.07126	4.05147	2.19496	2.14229	2.58164	1.90433	5.79039	5.02684	6.21944	3.39521	1.89102	2.46547	1.08834	1.62432	2.36701	0.857752	1.42299	1.3203	0.547637	1.87739	1.12019	-1.00644	2.00767	0.36206	-2.34494	2.35528	1.48711	-2.11893	-0.279151
1.11337	5.38518	2.70982	1.27283	4.28351	3.78042	5.95303	4.35865	3.25514	2.24339	0.508128	3.18773	2.01387	5.38338	1.78773	2.69488	4.80505	0.242194	-0.479044	2.34805	4.31864	2.20101	3.68407	4.69999	0.606758	0.891163	5.4745	1.40305	4.36891	2.13627	0.671994	0.380988	-0.209221	0.923943	-2.89541	0.157634	-1.1892	-0.672755	1.1457	-0.538574	-4.77806	-3.08979	2.67301	0.00318463	1.74542
0.696749	8.54702	5.11951	3.33116	0.692501	2.3239	1.38637	4.15741	3.2274	0.469058	1.02275	2.98264	3.88014	3.83428	1.11377	2.60702	1.17709	2.48307	-0.138413	0.971576	2.23967	1.92518	1.26409	5.85164	0.590151	3.32262	4.29662	2.83849	3.12338	4.35559	-0.988642	1.19404	0.0512133	-0.941381	1.49739	0.584882	0.138056	0.693332	1.29871	1.4139	-1.98224	0.194075	-2.08348	0.150895	5.16345
3.39718	6.61738	5.07887	3.84832	7.81083	3.75849	-0.539015	4.64584	1.7799	3.94421	1.33352	3.19983	1.58853	-0.201167	1.44859	2.08227	1.41286	-0.966574	4.05396	1.20755	1.95985	0.786234	1.18458	0.350674	0.921174	2.15026	3.50556	3.33147	0.872073	2.7765	2.78016	3.93048	-1.03325	0.643277	2.55605	2.70124	2.49147	2.02016	0.0904447	0.271788	1.78206	1.74959	0.101541	-1.39785	1.28053
4.69523	8.78493	3.08975	2.87694	3.79814	3.34931	2.94411	5.57678	0.501765	3.43506	1.28348	1.41825	2.40548	0.546408	3.70008	1.33811	2.16289	0.695171	1.09642	2.44525	-1.25671	0.514428	-0.653028	-0.851702	3.8074	1.55827	8.37956	4.34048	0.853145	0.551243	4.32332	-1.87092	1.26121	-0.304527	2.85625	-0.697106	-1.8745	2.06982	3.25546	2.87345	2.54467	-0.410048	0.538015	-1.15879	6.19413
4.40008	5.22859	6.18311	1.66618	3.14232	2.07006	2.65687	3.28233	4.37066	3.6308	0.854014	3.70258	3.87162	6.17523	2.81103	1.95397	2.98061	1.18278	1.8858	4.52733	1.45419	0.984188	2.4036	0.757436	-2.55237	0.729089	3.59239	3.39487	3.33503	3.25427	-1.5323	-0.952951	-0.529426	0.634592	2.5693	2.08536	-2.18491	-0.295669	1.60833	0.149461	0.989867	-4.79514	0.977966	-0.263177	1.48587
1.34504	3.47555	4.99429	4.98236	8.92124	2.06407	2.99051	4.84766	-0.0586439	1.27461	-0.45034	2.55435	1.56348	7.33226	1.97843	0.524928	2.51673	5.56781	1.20618	1.87495	-0.966273	0.580771	4.42442	1.98556	-1.3963	1.38473	2.39792	0.654914	1.19818	2.36655	-0.223728	0.263939	0.546814	1.62429	5.26251	-1.04165	-0.74057	-0.0739655	1.65618	0.145809	-3.00847	0.5125	1.73234	-3.27356	3.69066
4.06946	9.09669	3.99112	5.57631	2.32829	2.89673	4.01955	4.14353	-0.149817	2.97949	-0.222687	1.79022	2.35199	-1.31152	1.22161	3.43865	1.73018	2.38043	-0.125569	1.38645	1.87031	2.9985	1.48748	5.26833	2.90413	3.91017	7.87368	1.20887	1.38494	2.77243	2.77919	1.56543	0.555461	3.67743	1.44351	3.67357	-0.0999923	-0.0726628	0.548005	-0.861557	-4.26607	0.906098	-1.47414	-2.36438	1.48277
1.32361	4.39004	4.04463	5.57223	5.7605	2.06619	4.17005	3.2953	-1.02451	3.22561	0.139572	2.12038	1.98611	-2.34377	4.76162	-0.10606	5.23309	0.386462	-0.743823	0.281133	1.25171	1.15298	0.999833	2.06933	2.92139	5.87357	0.903414	1.75547	1.61469	1.23761	1.3253	0.222144	2.51569	-0.366919	-1.31889	0.915887	0.115988	3.22371	-2.52228	-0.832509	-4.58239	-2.5042	-0.324661	-0.140429	1.4589
5.91021	10.3927	4.77966	3.8126	5.03465	2.40808	2.19267	4.37285	3.1459	0.799538	0.458921	2.17031	3.2978	5.23397	4.57386	1.49134	2.63267	0.550431	2.58944	3.9017	4.66069	1.96817	0.206239	3.74607	0.740996	3.05633	2.6782	1.574	2.10751	3.0239	1.93822	2.72807	2.94108	-1.88223	1.59783	-2.45097	0.685351	1.24594	2.6758	-0.327976	2.81883	-1.08611	-1.25489	1.43792	-0.452803
1.20088	9.44098	4.62603	3.58508	3.59126	1.97333	2.27367	1.71126	8.0328	1.21152	0.108961	2.68951	2.73686	4.82705	3.87161	3.46996	-0.467934	2.05304	1.32842	1.52086	-1.43115	0.500092	-0.57743	2.45635	-5.7316	2.81163	2.14008	2.45825	2.75105	3.07771	-2.25922	0.263286	-1.15254	-1.4467	4.74242	-0.473894	-1.21357	-0.049496	1.16646	1.71254	-0.302747	-1.63514	1.51359	0.605148	0.681466
4.79156	3.95286	6.04536	4.39715	6.57071	5.20446	4.94345	2.64692	2.33023	3.06822	0.378172	4.8713	3.59315	2.73557	3.19387	1.95944	3.39723	3.79326	7.57916	2.77921	4.09503	0.403127	1.21538	2.20076	0.179255	1.27745	1.37289	0.660866	2.79556	-0.102721	2.56668	0.273484	0.960848	0.306127	6.07135	-2.71573	2.08495	-1.72491	-0.831372	2.31822	-3.83878	0.11222	0.108627	1.79905	-1.52319
6.07354	6.37256	3.44308	4.64898	8.26089	2.42357	2.72365	1.27748	2.54479	2.1446	-1.48442	2.74058	2.00829	-0.139378	7.14422	2.01204	2.14682	4.49451	0.739774	1.83084	-3.18134	2.16336	2.30635	2.66451	7.21141	-0.174577	5.62651	1.12057	1.54245	3.3157	1.15418	-0.736896	0.821548	-0.00109203	-0.189906	-2.29665	-0.671672	-1.62615	3.27839	-1.37305	-0.0648913	-0.549377	2.4472	1.50439	3.04656
5.32685	5.27154	4.05118	6.64932	4.96038	3.65437	2.44415	2.14192	-0.350549	4.62585	-0.256612	0.841359	4.77012	1.95442	2.71936	2.89289	5.1291	2.50215	5.08703	1.31943	4.33352	1.35644	1.96939	2.48945	0.814309	0.945386	1.36393	3.10515	1.96358	-2.53568	3.56853	-0.117983	0.533973	1.46586	-0.514491	1.52857	1.90072	3.2933	0.111699	0.575252	-2.0631	-2.01672	-0.834519	3.08656	-1.43005
2.7791	5.67318	3.59931	1.74946	4.60682	3.12468	4.65181	4.88676	6.14184	0.0936713	0.0404813	4.55296	5.87555	2.48111	3.52051	2.95633	4.16857	-0.138119	4.01242	2.24533	0.335478	1.19409	-0.0252601	1.88389	2.65187	3.90346	2.40618	2.64961	3.44894	3.31596	1.26152	-0.0299855	-0.0181279	3.55606	3.21882	-1.32748	0.151018	3.77455	2.64531	-0.884379	0.610444	-1.55801	-0.945616	1.13276	1.22673
6.43458	4.37557	3.30991	4.75815	2.54547	4.11505	2.32546	2.21282	1.99063	2.02122	0.784405	3.41241	1.7447	4.634	4.60566	3.44119	3.06849	4.61988	4.12683	2.97834	5.28152	1.06197	-2.41009	2.45253	-1.76247	-2.01022	4.8984	0.843472	0.600165	2.18683	-1.933	1.75487	3.76848	0.127065	-0.410135	-3.82287	0.80967	-1.46156	1.96107	1.12491	-1.3862	1.30285	-0.534432	1.99654	2.14189
4.68912	2.75538	5.08865	4.55265	5.8542	4.88364	7.36106	2.49174	2.07507	-0.176932	1.02166	4.43028	4.2631	-1.41391	4.27416	2.35763	8.53205	2.06886	4.21263	2.04234	-3.38069	1.41488	-0.728357	3.06681	2.82115	1.07799	1.33015	0.826876	0.885094	-0.78027	4.14655	0.0687871	-1.89994	3.84747	0.867207	-0.929486	0.544523	1.68539	2.382	2.15071	0.406126	0.264595	-0.056329	-0.000113344	0.567091
5.53979	7.72354	4.04663	2.81433	2.54652	2.18047	9.14864	1.02189	0.37886	5.70522	-0.527487	3.49233	2.42301	0.237154	6.41901	-0.543928	5.75708	3.4898	8.50152	0.508943	1.31827	-0.101597	-1.34089	2.10297	4.5245	4.01684	4.17935	1.34959	0.573059	2.04096	0.724137	0.00543379	0.0104293	0.736322	2.35923	-0.56185	1.8141	1.99772	0.152175	1.88231	0.0541581	1.28372	1.48961	2.8228	-0.959403
3.96053	4.70726	4.40349	6.11259	6.63389	4.59516	3.39337	2.77692	3.34975	2.95993	-1.66065	1.94347	0.987842	0.76313	3.53873	3.28167	1.84133	2.35602	1.822	1.70452	0.843306	1.27674	1.16426	-0.320048	2.40561	0.203843	8.19197	2.80445	1.12118	2.95446	-0.4347	-0.0544602	0.292193	0.194207	-1.44698	-3.14564	2.69993	-0.931548	1.48255	-0.518692	-2.38816	0.432564	0.550864	0.179096	3.04571
3.17526	3.4753	2.47023	2.01085	4.92428	2.69339	5.06077	3.3574	6.03869	0.688863	-0.486349	3.38358	2.94429	2.13164	1.23059	1.37513	0.744301	-0.813062	4.71341	1.27893	-0.362801	2.43132	-0.0490003	2.002	0.706548	3.46873	1.92634	2.25739	3.87702	-2.98483	-0.913095	-1.74493	-3.55793	0.984694	6.14564	2.65888	-0.510956	-0.459444	-0.244698	-0.405124	-0.502298	0.693845	1.16045	-2.00493	-2.83759
4.46489	4.19616	4.87116	7.13096	6.32088	2.03054	3.10043	3.35332	1.43752	3.9779	0.0741514	2.11216	4.50878	6.78672	2.75778	2.00452	2.61433	2.74728	0.609511	1.65092	-1.72688	0.33759	1.27784	3.38374	2.18113	5.15582	5.68052	1.16547	0.659718	1.46583	-3.87911	0.380651	-1.52288	-0.033247	1.70995	1.22276	2.27664	-0.0590781	-0.863763	-0.350073	-0.674657	0.0203159	-1.99459	1.11852	-2.36692
5.66291	12.3283	3.15848	6.80193	4.25278	2.09387	4.16578	3.35155	-0.0251162	0.792241	1.01081	5.49712	3.47437	5.98347	3.42015	2.7786	3.17724	4.42502	2.32743	2.19532	3.1448	0.822959	1.68783	-0.985062	6.09607	3.36518	1.82341	1.66744	2.67913	-0.528221	4.35388	2.87911	6.88116	1.51254	2.27955	2.08628	2.88952	-1.43707	1.37994	-1.4748	0.308675	-0.203988	-2.10817	-3.84745	0.0124783
5.90562	4.77786	5.39178	4.20605	3.90837	1.23648	3.06834	2.21145	3.18658	6.30804	-1.37329	3.22913	4.83634	-1.82287	1.11622	1.7478	6.82686	1.38002	4.89776	1.93268	3.97861	1.0479	0.729897	1.98864	-1.45911	2.20499	-1.35175	1.55142	1.00669	2.99306	3.78054	-0.334165	0.39834	1.02793	1.71729	1.20682	-0.139516	1.74123	0.205472	3.68329	1.03619	0.911428	-0.267215	-0.627531	-3.54253
3.04468	7.95193	4.28519	5.0413	7.63117	2.80451	4.13141	-0.473177	-0.425698	5.47524	0.750773	4.13933	2.40501	7.09328	1.12231	1.68626	1.53631	0.673581	5.05184	1.38092	6.83545	2.17611	2.34283	0.464356	-0.882671	1.71605	0.22619	-1.8667	2.72807	3.29163	-0.809468	-0.667182	1.78513	-0.244246	-0.157937	1.27345	2.69027	1.43145	0.169925	0.574908	-5.22556	-4.9764	1.78955	-2.86217	-3.42852
3.71783	1.92804	2.32689	2.46158	2.6836	4.2385	4.32338	2.1337	0.653189	3.04334	-0.422196	4.51065	2.69878	5.06642	2.09243	3.18137	4.80479	5.82766	2.10432	1.72573	1.12597	0.632158	3.82586	0.965094	0.97609	4.6672	1.38151	2.05943	2.89136	2.78187	0.618309	-2.34194	2.62799	0.495943	0.38028	2.47049	-2.23367	-4.01075	1.17062	1.95776	0.062956	-3.32551	0.7436	1.64134	5.84135
3.40996	6.05754	5.55596	6.56877	4.3277	2.93334	7.06199	5.21313	7.0772	4.36268	0.692691	2.95569	3.53831	8.05928	3.97364	3.98258	3.84461	2.96693	1.73183	2.68039	3.14983	1.64539	3.63435	0.636553	1.44216	2.6649	5.57808	0.675508	1.04937	2.71103	3.58798	-1.91491	3.79493	4.43756	-1.37207	2.38146	0.424414	-1.47473	1.44623	0.236746	1.6501	3.12478	-1.77578	-2.82756	-1.21482
-0.707365	5.81504	4.97015	2.56715	2.79103	3.43523	1.63053	3.90656	4.41939	4.33619	1.38276	2.57071	2.41951	-0.746103	3.15355	2.87169	3.20375	1.23908	6.60702	1.71614	3.36867	1.25133	0.479496	0.159133	3.10516	1.14736	2.89912	4.23713	1.7332	-1.27405	0.353673	-0.738323	0.605231	1.74616	1.32196	4.28136	0.312433	3.45404	1.67265	0.321667	-1.58169	-0.313387	-0.308757	1.74436	0.0374643
5.0435	5.97656	4.2991	6.99298	3.15891	3.80604	3.43028	1.5304	3.80203	0.97342	0.635635	4.43175	3.76995	3.01484	5.44788	-0.34184	4.21732	4.16524	2.59974	2.67674	3.69235	2.16822	1.15151	2.69516	3.57876	4.41263	2.25479	2.11107	1.25587	2.11074	4.47979	1.36698	-1.2329	3.21836	5.91484	0.616289	0.926104	3.46688	-0.719328	3.17132	0.188144	0.889889	0.774144	-1.05951	5.22897
4.60172	5.00611	5.20683	6.2657	3.9534	5.71002	3.69731	2.05214	8.63511	4.61005	1.31757	2.93288	3.93718	4.4109	3.23895	1.92408	2.41492	2.44356	6.59898	1.04376	4.73549	2.42541	3.02838	4.25038	3.34011	-0.408014	2.43491	-1.20291	1.16684	2.77865	1.28039	-1.13217	1.93695	1.04365	6.43228	2.37737	-0.492076	1.73993	-0.237165	3.11769	0.175859	1.60035	0.0872723	-1.08749	-0.671217
4.12889	5.25091	3.35941	4.41376	2.77044	4.22822	-0.15052	5.09965	-1.57476	4.25987	-0.264589	1.51521	4.05252	5.65915	4.79468	2.76658	0.719421	3.46008	-1.36825	1.18416	-3.21928	1.44171	-0.153732	1.801	-1.49646	-0.533112	3.02582	2.17804	1.3338	2.76364	-0.0409565	1.46511	0.718325	2.42297	4.07343	-1.55698	-0.581435	-0.138738	-2.1514	0.675846	2.50062	-4.65014	-1.65014	1.66879	1.74169
3.44483	2.86356	3.13941	3.83998	2.87446	1.69255	6.24162	1.91821	5.82678	3.74673	0.0554851	3.67416	4.38932	-0.949971	3.95647	3.82505	-0.203703	0.180984	0.407233	2.00337	-0.66551	0.894579	1.4507	3.27343	1.36327	2.29683	-0.0913956	3.86889	0.781735	0.628819	0.924989	0.127857	2.27193	-0.959176	4.5615	4.05836	0.437592	1.42712	3.02907	1.89863	2.84856	1.25023	-0.673903	-1.50397	0.0876115
0.218301	6.17788	6.4729	4.59149	4.70596	4.65509	3.60224	2.06726	3.92881	3.54851	0.644709	3.4615	2.69292	2.63587	3.39123	2.79893	0.400467	4.53624	0.322529	3.2738	3.68377	0.336291	2.44059	2.94442	3.7525	2.1171	2.87106	2.39663	1.9083	3.47084	0.777293	0.0958513	2.54255	2.7851	-2.49105	2.20903	-0.44009	6.29979	-0.435162	1.06686	-3.16552	2.06207	1.92005	-1.08617	2.74175
6.83676	2.77401	1.84308	4.6896	5.34498	2.23393	3.22358	2.24241	9.94656	0.563558	1.6813	0.405943	3.86908	3.76188	2.59753	2.68464	0.52582	4.1138	6.41299	3.39642	5.35218	1.95485	1.65857	2.01354	2.78659	3.35927	0.104514	0.628376	2.08104	3.40263	0.537261	0.631873	3.32625	3.09777	6.80193	-0.55118	1.32351	1.63404	-1.77869	-0.238687	-1.75684	1.32211	-0.932459	0.557306	2.49351
6.5547	6.37026	2.0122	3.48598	5.666	3.45534	0.710892	4.21823	2.59953	3.23421	-0.451913	4.26035	2.71597	0.183462	4.85247	4.25472	1.76683	3.19647	2.61681	2.0879	4.42751	1.54725	1.55766	0.254316	0.669655	-0.391661	3.10818	1.69716	6.15818	1.75686	-0.582599	-2.68349	1.2908	1.72902	1.52946	2.02906	1.48287	0.034839	0.111259	2.0296	-0.468045	-0.452068	0.129466	0.404265	3.68515
8.95985	7.93183	4.3025	4.3745	4.44394	5.14617	3.85294	4.927	3.93046	2.81568	0.698388	3.59811	6.26738	0.668586	8.3713	2.60135	4.72204	2.14031	3.44768	1.70051	3.38562	1.18804	1.45807	2.3709	3.97448	-0.781127	3.29923	3.13268	2.38286	2.88132	0.0943378	-0.768842	2.03659	-0.400228	0.832991	1.67686	1.6295	3.37735	2.54075	2.80978	-0.228908	-0.330755	-1.90325	2.9335	4.00606
1.06487	3.89945	4.5152	2.08679	4.86628	2.00099	4.474	5.34171	-0.996373	3.75656	0.67921	6.85374	2.27533	6.93651	6.33164	1.23007	0.408422	1.3532	8.31057	1.40928	1.71613	1.64767	2.29046	3.27711	4.82678	2.0046	8.0923	2.98625	1.56168	2.79706	3.53968	2.45542	-1.49646	-0.0295378	3.99262	0.893755	0.931987	-1.41224	1.44554	1.55054	0.78744	2.84337	-2.03462	-1.26974	-1.59337
5.30708	6.17135	4.77068	6.66504	1.79219	2.74021	6.10619	4.95387	2.47385	1.1915	-0.148553	2.945	3.09725	0.774332	4.27816	1.96915	8.14933	4.33243	0.258871	2.15211	6.09278	0.455918	0.377978	0.2221	3.04724	3.00076	-0.834563	2.2022	2.05324	-0.456405	2.17475	-0.833755	2.88247	-2.77351	3.96502	0.314174	0.11183	0.412112	1.34719	0.411653	5.07098	1.95022	0.600604	-0.861861	-6.91796
-0.171885	7.66269	2.40402	4.66119	4.81533	3.87055	5.44539	3.02505	5.1006	3.359	-0.655307	3.16675	2.79358	2.09155	7.21296	1.53765	1.8655	2.14394	3.77382	1.24054	2.60322	1.75274	2.30419	1.94327	-0.437021	-2.65353	0.749729	0.311834	1.58262	4.17069	2.07479	0.92566	1.35678	1.08373	-4.66521	1.56794	-1.74105	0.669228	1.20391	2.3009	0.415196	-1.41689	-1.27172	0.376953	-3.09223
3.19406	3.86056	5.02901	6.03388	4.29286	3.6597	7.26075	3.84411	6.42048	3.49605	-1.04173	2.55779	2.26924	2.77922	1.26309	2.87744	2.80401	2.92143	3.48018	2.58677	4.72482	0.479119	4.07957	-0.11614	0.857576	3.1492	3.22876	0.925129	1.0138	-0.169941	0.979555	0.320743	3.33768	1.91808	0.903041	2.32798	0.473434	-2.40413	1.22395	-1.02614	3.5695	4.90571	1.33191	1.1929	-0.568021
5.3099	8.83849	4.09939	5.18456	5.30018	2.10307	2.581	4.01075	5.07779	5.6463	1.33229	5.282	5.51411	2.70262	4.00526	2.87183	1.42797	4.13368	1.65571	2.78293	5.32967	3.25485	0.569042	2.71487	1.14491	1.3088	5.14524	1.57228	2.58123	6.04056	3.33083	1.56032	3.21566	1.6986	3.60577	2.5385	2.05139	3.14973	1.6336	0.485107	0.230927	-2.42073	1.10613	1.25646	3.14645
5.98474	1.1045	4.2266	5.09974	6.63931	3.92082	2.29843	5.67934	5.61099	1.92653	-0.0732121	4.49744	3.81845	1.34942	4.13952	2.00804	1.84913	3.71061	5.33545	1.3216	1.62355	2.06409	4.62139	1.09413	5.13236	-0.537935	-0.505968	1.20133	2.93365	4.09898	-0.289542	0.368878	0.0303277	-0.688437	0.905687	2.1078	2.93436	1.22667	0.0877082	2.47911	-1.10014	0.064995	2.40944	-1.86909	4.16533
4.91347	11.9556	3.79077	6.78811	4.67062	5.35654	4.00175	3.91508	5.1504	7.17846	1.48545	2.77669	5.09074	2.81863	4.06017	2.52709	6.59984	1.12132	1.10975	2.76347	4.84193	1.45163	3.06832	2.7388	1.60291	-2.7635	-0.779674	0.271597	3.42651	-1.66751	-0.134635	0.232245	3.86174	2.5864	-0.544054	-2.42993	1.25611	-3.00735	2.98132	-0.268483	-4.59	-4.41933	5.63772	-0.308379	0.99367
1.66006	3.58214	3.05368	5.72435	7.05913	5.7791	4.06435	3.15363	9.64622	2.49809	0.451584	3.8177	0.926815	9.66847	6.42026	3.48208	3.78791	4.58562	2.75773	2.39922	2.18099	1.61795	2.37206	2.64717	-0.452221	1.72435	2.67318	2.47409	1.67093	1.54224	-0.45057	0.949094	5.95599	0.68944	0.318894	1.60412	3.8894	2.47587	1.58901	0.577944	-1.21789	2.3691	1.08134	-2.32381	-3.13246
6.07343	5.12914	5.01186	7.35709	6.82255	3.68913	5.45326	5.30466	-0.193672	5.04123	2.17259	5.31525	3.32702	3.12396	6.30451	4.10527	3.93559	1.32736	3.45743	3.49389	-1.04277	0.872533	1.12783	0.391609	3.61383	0.435235	3.84264	4.77438	2.20633	-0.916222	1.35218	1.1356	1.69124	2.71056	3.79781	1.54824	1.5613	1.83498	1.49891	-0.391231	1.93142	1.30341	1.64152	-0.382824	0.512276
5.17843	0.33669	4.65222	4.47414	4.73104	4.26999	5.97982	5.67218	-3.55679	1.31761	0.922824	3.49353	3.86932	2.06461	3.39942	4.32604	4.78463	3.63758	4.04077	1.14008	-2.59921	1.5097	1.29483	4.17329	1.42591	2.43173	0.540459	1.92456	2.11327	0.506734	4.52679	-1.49643	3.38374	1.25292	3.79419	4.65882	3.74492	-2.08689	1.11066	1.15995	4.04286	1.8871	0.587138	-0.909209	2.80871
3.82993	9.07837	6.75043	5.46215	0.912963	4.07899	4.04974	5.3174	7.86727	2.74176	0.13704	0.199224	3.67392	3.77559	3.63909	3.01665	0.229921	2.71938	2.34289	3.74991	3.98026	2.19173	0.811273	-1.1819	0.245623	0.591611	3.21837	2.03321	1.44523	2.43162	3.40951	-0.467341	3.60028	1.06284	2.38186	-1.65274	0.32758	-0.517413	-0.432074	1.90818	-1.67804	0.626622	3.77424	-1.15385	4.83249
5.6215	8.60696	1.34631	2.54419	6.05104	4.50933	3.0231	3.34974	4.20816	0.192119	0.894595	2.76394	3.17034	8.31932	5.42569	3.01239	5.47443	6.34096	6.503	1.02409	4.00676	2.66281	3.48692	-1.08937	-1.87935	-0.287247	0.31623	1.49184	3.34245	2.3985	-1.99335	0.821474	1.40288	1.56053	-0.880569	3.65379	-0.756046	-2.64629	1.55007	2.64536	-0.825163	-3.71146	0.591583	-0.549506	3.91992
2.92668	7.72353	4.527	5.89012	6.57462	5.09591	2.25702	4.50372	-2.09221	4.51191	1.15724	2.79689	3.28726	1.60983	5.76865	4.43023	3.55115	3.96162	7.78491	1.43572	1.64642	1.27028	0.114704	2.79689	-0.589301	3.83255	0.395606	2.01002	1.99614	2.76673	-1.79961	-0.160451	3.84157	4.6726	2.65108	0.147099	-1.87397	0.24569	-0.817584	1.22205	-1.35371	2.89234	0.138134	-0.0544661	0.529436
4.40119	-0.166658	6.72323	2.19196	4.75631	3.44184	3.5218	6.52991	3.89734	6.03073	1.68763	3.24059	4.62623	-0.00297178	6.26008	0.698155	1.01664	4.59141	1.90014	2.12514	-0.0961916	1.34313	1.46122	3.05297	1.90931	0.889867	4.81388	3.48658	3.84303	4.39523	2.09526	-0.110099	5.06183	0.76027	-0.580919	3.11532	-0.703259	2.17855	3.11015	4.99495	0.358193	-1.36414	0.149673	-2.7592	-0.157146
2.25622	7.42923	6.10067	3.76153	3.0069	2.92572	1.07317	6.6178	-0.966612	4.99989	-1.06706	4.33734	2.50533	-0.146221	5.79007	4.38971	6.20868	0.936347	3.29832	3.37554	2.51333	1.56453	-0.120893	3.30738	3.12022	3.62981	2.75681	-0.33192	0.785334	0.163658	4.84873	0.329642	0.71185	2.73173	-1.75283	4.53447	0.511512	2.45448	0.97124	2.15602	-0.48326	0.694016	2.3968	-0.505309	5.11405
3.81466	7.41764	5.1769	5.67401	2.52968	3.57454	3.98302	5.18835	7.49766	6.27969	1.40584	0.897979	2.24645	2.51139	2.9784	3.4287	2.14658	4.15584	2.57074	3.10476	7.66327	1.68193	2.75503	3.12272	-1.58532	-1.39935	5.20282	-2.84658	0.411451	0.0338745	-2.57909	3.09355	0.381592	0.71428	2.68267	2.14184	1.01716	0.177735	-1.08198	-0.28772	-0.908451	-3.51046	0.731553	-2.95407	-0.871854
2.92696	7.18861	4.09704	4.92776	2.3872	2.69538	2.70989	1.85639	3.13334	1.27562	1.12439	3.58378	2.47414	4.08643	3.50984	3.09189	1.38266	1.84793	2.99173	1.43205	4.80887	1.64378	3.16659	1.9435	0.384321	1.28891	1.37132	-0.530189	4.05445	1.11251	0.590391	2.50536	2.30031	1.79026	0.283514	1.67658	-0.318313	0.672157	1.7538	3.54976	-0.0637936	-1.96967	-0.458523	-2.00936	1.08839
4.32807	2.19961	6.33752	2.95216	8.83207	1.89687	3.05401	3.64967	4.12538	2.51606	3.87029	4.72055	2.70129	1.0565	3.0577	4.27502	6.09917	2.06976	0.185015	2.80295	4.97563	-0.084085	-0.814843	3.42378	5.63743	0.286376	1.60584	2.72902	1.58893	3.22573	0.515165	0.646377	5.78614	0.181646	2.39542	-5.28238	-0.514538	1.46767	1.13315	-1.28506	-5.44285	3.79828	4.44644	0.25393	-0.132251
2.08862	5.97307	4.30932	5.60367	4.35435	3.41297	1.75308	7.43969	-0.575628	5.26622	2.31853	2.94149	2.35026	4.41169	6.12408	0.186602	1.27174	3.66024	2.83962	3.76775	3.40729	2.87092	0.90838	0.994335	4.2825	0.858226	4.87858	0.172163	-1.19655	1.20001	-1.34804	2.60039	1.61035	1.72555	3.64227	0.54488	0.227089	2.46082	2.02965	-0.483335	-1.81174	3.40005	-0.737082	-2.09965	-1.81001
4.42058	5.42847	4.88646	4.81997	1.10591	5.75284	2.26876	4.82416	6.64439	3.62294	1.28702	2.08952	3.23184	10.3721	2.3859	1.67189	2.79287	1.07748	4.91662	2.81257	3.32592	-0.0368646	1.64666	2.48075	1.29844	-0.0724861	5.76049	1.71478	2.54364	1.88679	0.0387384	2.04025	-2.03724	-1.87476	2.39363	2.91705	-1.04553	4.17384	1.12806	0.682183	-0.121575	0.20834	-2.11578	-2.18553	-1.26621
4.2313	3.77938	4.29685	4.07866	1.04701	3.71115	2.36563	3.7502	3.37817	3.16799	1.75313	3.25718	2.99052	3.44573	3.56077	1.56795	2.16162	3.68513	-0.552937	2.26254	1.02646	2.1765	3.74674	4.07371	1.39171	1.12143	5.75868	-1.38872	3.81215	-0.226513	1.22858	0.136342	3.69035	-0.372713	0.941916	1.48461	-0.507304	1.72475	0.0832421	-0.324971	-1.54504	0.0722497	0.987126	-3.31211	0.196272
4.96579	7.76532	5.97471	3.77186	5.61218	4.4799	1.32279	2.69637	1.69903	3.33742	1.55985	5.41637	5.03603	5.62979	2.71956	2.98384	2.55777	2.83977	1.21154	2.48452	2.93652	2.14212	-0.117693	3.51853	-1.68373	1.34667	3.99264	3.85482	2.50374	5.58581	2.48531	-1.05625	-1.92299	1.00795	1.52036	-0.821772	0.350643	1.03772	2.68784	0.694267	-1.51771	-4.22612	0.555459	0.272667	-2.52479
7.01527	3.17796	5.47744	1.23501	3.63468	4.04129	4.84826	3.56411	6.08042	7.3985	1.56241	5.90297	3.6081	3.95965	4.85074	4.52824	2.41642	2.07137	3.06837	2.36829	3.59418	2.49558	-1.02689	3.89309	3.92682	5.70135	3.69814	1.73085	2.17125	0.797997	2.98983	2.93145	2.88365	0.440756	5.35593	-1.00025	-0.996074	-1.20578	3.09851	-0.357835	3.47677	-1.99359	-4.72099	0.636255	6.24395
4.0237	10.209	5.08286	3.50733	3.20581	4.67648	1.52445	4.82057	0.204163	3.92071	2.81297	0.786024	0.361232	2.38872	5.73815	-0.307457	1.6884	5.63456	2.36836	4.23705	4.40422	0.629931	-0.680527	1.23439	4.99148	1.6915	5.62625	3.47115	0.957805	3.61125	6.81849	-0.897668	1.01266	1.29417	0.407806	0.82509	-0.408771	-0.38879	1.36867	-0.840179	-0.856092	3.14724	-2.32212	-0.230014	2.18213
5.68821	8.80433	4.57014	4.5799	2.39043	3.40615	3.94604	1.77519	3.56708	5.36579	2.80081	3.99899	1.77969	5.91617	5.33312	0.0974043	2.66775	0.343978	2.7983	2.80414	8.14357	2.14215	1.04564	3.5104	1.68716	-0.348807	1.7395	-0.307624	1.52424	3.32068	1.05462	-0.55147	1.28654	1.86194	4.90351	-0.720126	0.0030332	0.347208	-0.643149	3.64906	-2.34407	-0.82025	4.52908	-1.86836	0.657322
6.19064	7.27068	3.23831	3.72177	4.0111	3.7655	3.70666	4.48881	4.14411	4.07785	2.06563	3.64976	6.42766	1.67591	3.38006	3.73534	6.31003	5.5269	0.857723	2.73183	3.6357	0.830673	3.37714	4.18886	-1.62522	2.71368	5.17858	1.49134	2.77509	0.704537	-1.94371	0.848318	1.39285	1.85304	1.94741	-0.565973	-1.05809	3.24034	1.72235	4.28251	4.93987	0.00801243	4.81978	-2.29668	-2.67683
4.96886	1.0752	3.74938	3.83924	6.90559	2.2877	5.55727	3.64428	8.52896	1.02323	2.41035	4.16264	2.18025	5.37169	3.69753	3.60328	3.11184	2.21619	1.45814	1.10682	0.0714195	0.946177	0.891102	0.130561	2.6868	3.31741	1.5436	3.10771	2.7335	0.604506	2.16685	1.04876	1.37668	0.249175	-1.4306	-0.0679567	1.42927	1.77662	2.02694	0.425271	-1.39871	4.12114	2.18663	0.0351764	0.786251
3.13479	3.55101	4.05809	5.9667	2.91572	2.80037	5.42307	4.46337	6.18966	0.350171	2.22984	3.92801	3.73269	-1.34538	4.10218	2.07372	7.05246	-0.211493	3.42643	2.67287	-0.742459	2.57374	4.55096	2.21234	4.21731	3.88254	4.01987	3.34357	3.58549	2.89579	2.8249	2.21251	1.56241	0.227125	3.31589	3.1772	1.12136	2.36413	1.9153	-0.67541	3.25537	-0.872035	-0.272803	0.370571	1.7926
3.86465	4.66788	4.97853	3.80484	4.42946	3.10943	6.21196	2.83659	4.58174	1.94809	2.68637	1.31034	4.89676	7.25283	5.76721	4.33451	4.04811	4.304	3.31866	2.80712	-3.32941	1.52403	1.03865	0.0301494	-0.503552	2.94103	3.28398	3.01961	2.34119	1.25621	2.46815	2.19448	2.30536	1.9995	-0.982068	1.88214	1.39894	-1.55668	2.02045	0.256304	4.88127	-1.26812	-1.66702	1.16433	4.31653
4.48959	5.7183	2.4226	2.14478	3.53784	2.65369	6.35917	5.8218	7.12309	0.250728	2.67009	3.23026	1.99971	4.41655	5.60393	1.98196	4.58918	3.43665	0.275994	0.846867	3.85876	0.947631	0.549103	3.71306	2.41524	-0.606449	3.79833	1.26428	3.40963	3.77553	0.0304765	0.180831	3.2048	1.8033	4.30708	0.399878	-0.121232	1.48304	0.738227	-0.376153	0.504001	1.18891	-2.10973	0.339995	-2.54987
5.34119	9.45316	4.37635	5.88692	4.48736	2.2925	6.68102	5.50701	2.65428	2.97393	4.22389	3.14725	2.82209	2.7431	2.60182	1.80995	3.87367	-0.0974287	7.52364	3.85792	1.00983	2.51264	1.41172	2.23009	1.11548	2.66643	3.89337	2.27742	2.1435	0.960882	1.97079	3.01058	-1.19833	0.761596	4.33728	1.74827	-0.832211	0.567746	2.37047	-0.846896	-0.220148	-1.57593	2.8383	0.170989	-3.25923
4.38158	12.489	4.60887	2.6559	2.82512	3.29914	1.50521	5.67575	1.97923	5.31758	4.08343	4.79246	2.59666	2.68482	6.87232	1.38244	2.07914	5.25547	7.7681	3.42812	1.24022	2.98313	0.782548	4.24293	5.43591	1.27292	2.79273	0.615304	3.04415	2.49813	2.71447	-0.301861	1.56852	2.60345	0.901842	2.40637	0.0238746	2.30812	1.69713	-1.73472	1.67965	-0.964101	-0.838971	-1.01509	3.8231
6.38807	5.00654	5.03478	2.55815	2.44839	3.36788	2.54428	3.99713	7.78573	4.49717	3.87852	5.91964	6.07184	-2.29737	4.85402	2.08853	2.01064	3.95998	2.88411	3.6044	0.464158	2.60924	1.16892	1.64542	3.64014	2.36032	2.20767	4.54842	2.89755	-1.58012	3.15372	0.439551	-0.399801	1.75701	2.06017	0.569743	-1.12342	2.67868	2.31506	1.79611	1.78509	-1.61435	1.71081	0.906114	1.34368
2.90267	6.16994	2.59622	4.40173	4.13488	3.45239	2.50735	4.37001	0.17369	3.72198	2.43089	4.09487	6.14338	3.57643	1.79003	3.47384	4.79782	1.9442	6.94147	2.44756	3.1935	3.57355	-0.617377	3.56721	0.663488	1.6169	2.52549	0.412517	3.4341	2.82436	1.50829	-0.981623	-3.75482	2.3959	2.33106	-1.27459	2.24444	-0.801726	0.200463	-0.0483453	-2.01005	-3.52252	0.620662	-0.377432	-0.15586
3.90923	2.20484	4.68085	6.20215	3.03592	3.11416	4.92335	5.7003	-0.344925	3.82921	2.44651	2.05604	4.60985	2.90557	4.30799	2.10758	4.60441	3.97238	2.98935	2.33915	2.7536	2.37251	1.34931	2.22762	0.533553	0.294877	2.83716	0.3314	2.71917	-1.72536	-0.676284	2.9177	2.40831	-2.44231	3.47628	0.96911	0.793517	-0.885248	-0.34888	3.32231	-2.46054	1.51544	2.17255	1.30347	4.44435
3.5782	5.68193	4.98116	7.37143	6.33698	0.6987	-1.05953	2.24752	3.32502	1.78413	3.70322	1.79623	2.39345	2.26964	6.29295	0.0789887	1.66649	1.62084	2.97144	1.45545	2.74886	-0.0644533	1.99116	-2.51741	-1.30123	0.209226	5.32605	2.21934	1.32348	2.88823	3.32604	0.931846	1.17137	1.97115	1.72057	0.496341	1.64558	4.07625	2.54224	-2.73348	2.19606	-2.20282	-0.0148506	0.846443	-1.33928
6.24118	1.43863	4.62845	2.53565	7.86953	3.42573	1.75621	3.63151	5.33541	3.17025	4.10416	1.15483	4.27053	2.32794	2.88437	5.18713	3.04843	1.09846	-0.98978	2.94916	1.73978	-0.524064	0.0038737	1.19325	2.60895	1.14415	3.53785	1.98853	2.62321	-0.116713	0.687503	-1.29567	1.78857	2.52407	3.23706	2.2777	0.662738	-2.12292	0.203968	-0.889598	0.578637	3.3108	-0.443123	-0.691172	3.16386
6.46047	1.97747	4.12758	2.60026	4.10318	3.10185	1.27643	3.67392	3.05842	4.83824	2.2956	5.31892	1.68816	5.03784	2.75977	1.77914	4.93209	1.03029	3.8039	2.6599	4.66818	-0.3279	1.65791	2.79551	1.57398	2.00752	-0.530454	3.26453	1.40582	4.20511	1.2332	1.22627	-0.233217	2.11148	-0.630417	-1.15691	1.86258	3.40353	1.25965	1.72245	3.51625	2.3553	2.02039	-1.80437	2.27054
5.8096	3.5056	1.99772	3.38937	5.70284	1.86719	5.50824	1.14762	2.43838	5.40331	2.36987	3.79415	5.39552	7.65596	4.72997	1.88017	0.754018	4.52195	0.48343	1.74601	2.42102	3.15688	2.97598	2.40971	-1.89288	2.12182	3.10649	1.46972	2.97639	0.719364	-2.09529	-0.300434	0.587072	-2.7878	0.367761	0.957258	1.01772	-0.952794	1.15019	0.187945	-0.0288971	0.758715	2.28135	-2.9947	1.94193
6.37943	7.53267	5.53072	7.1975	5.33399	6.98552	5.15463	3.80901	9.59334	3.9302	1.99827	5.12852	2.45895	7.07133	4.9922	4.02733	4.84676	2.85272	0.142096	1.84457	0.363786	2.28161	3.48488	1.55313	-0.834093	2.9848	4.46284	2.59032	2.17745	3.22832	4.10709	2.71635	4.21586	2.20188	1.04321	1.95593	3.20523	-0.34629	0.0388243	1.06252	-1.04995	-1.80934	0.837662	-1.38063	5.13266
2.91023	6.15402	4.45972	5.43253	5.5728	3.31358	2.08918	4.34025	0.922205	1.5313	3.86303	2.81895	3.67248	5.13355	4.38494	3.17134	-0.765853	1.74903	3.85841	1.91113	1.05673	2.14415	0.109489	3.1126	3.88882	0.599222	-0.894058	2.25465	2.43466	1.99472	0.396722	3.28225	0.00372432	-1.20021	3.08943	2.72811	0.399994	1.12478	0.368808	1.33115	1.20833	-0.691663	1.80064	0.204496	2.10509
5.06848	0.608789	4.53473	3.45458	4.6094	4.47791	2.15447	4.04295	0.538737	4.50141	3.60869	3.16896	4.22334	5.68694	2.44426	0.245816	2.73564	3.69667	-0.333198	2.70138	1.10623	3.25206	0.349056	1.50369	3.90032	2.54718	1.12337	1.18538	-0.378457	2.15984	0.757976	-0.549196	3.05476	0.584204	-0.554975	-2.6608	-2.12014	4.2377	1.42408	0.385242	-2.3133	-4.25722	3.59199	-4.68328	-1.41839
6.49302	3.19868	2.95436	5.69752	6.03246	3.47372	0.929807	0.666303	3.03252	3.61206	3.5983	1.85757	4.21285	3.15941	3.5682	1.3175	2.33445	-1.17593	1.54173	-0.0851066	1.04382	2.28279	2.47892	3.25508	-1.68493	3.10089	-1.3585	2.02917	1.4582	2.58813	-2.3326	0.771429	0.753583	2.03697	0.154024	1.47467	1.80561	1.76606	-0.21553	-1.38281	-2.01619	-2.55799	1.55667	-4.73404	3.2049
6.15489	3.06964	4.59349	3.86929	3.63498	7.21051	6.09018	4.31842	7.58392	3.29756	2.01815	3.86262	3.29537	0.699642	2.84362	1.35993	4.0443	2.74554	0.401933	3.16789	6.65546	1.19232	1.25495	0.0905567	-3.04176	1.45292	1.243	-0.378256	3.22593	3.0465	-4.02649	1.36727	1.73617	1.34191	1.18869	1.63703	1.33787	0.993228	1.24013	2.11851	-1.69639	1.79166	-0.885588	-1.6348	-3.13446
5.99452	6.69402	4.90475	5.2698	3.09132	2.38217	7.04559	4.41843	2.48464	5.81024	3.7158	2.91104	2.88007	4.75895	4.14789	4.19125	3.45166	2.5186	6.57309	1.12364	2.56176	0.614691	4.49183	1.59293	1.04619	2.26014	5.45014	1.6457	1.91218	4.06027	-0.799894	0.177388	4.35504	-0.464751	2.71237	-1.92958	1.15607	1.82419	1.08184	2.29459	1.53037	3.54503	-1.31174	-0.495127	0.964797
3.65724	3.44261	4.65201	2.68548	7.05249	5.43235	5.24075	7.5481	5.64044	1.18963	3.95298	6.78157	3.48116	-2.83622	5.56479	3.13988	5.12772	2.59214	4.57856	3.15043	3.15942	1.25545	0.919306	4.36643	6.11983	5.51265	2.32842	-0.74087	1.1611	6.09094	0.673098	1.9984	1.23457	3.11903	6.25061	4.47217	2.39486	4.80861	2.0389	1.55244	-0.588064	-0.455614	-0.763888	-0.109522	0.138867
4.36797	6.23275	6.7233	3.78107	4.33295	4.47007	3.67885	5.25676	1.06433	1.29739	1.77156	3.12609	3.87528	3.00224	3.1482	3.90406	0.855245	1.03021	6.06577	3.19021	5.16503	0.657084	2.98119	2.04948	-0.251224	0.0918731	4.80969	0.630372	0.642259	2.7089	2.21422	-0.118021	1.5241	1.41911	0.55746	5.61076	1.4629	6.65013	1.22529	2.19103	0.406934	-1.56203	-0.683182	-4.0084	-4.24363
-0.196715	4.60829	3.99664	4.86492	3.42729	6.00531	2.37819	1.61359	2.78294	4.94823	2.29645	3.9625	3.63604	5.09555	4.16824	4.25442	1.59639	3.50993	4.71718	1.62998	5.85443	1.99172	1.96225	2.82765	-4.21179	1.2125	2.3932	0.405292	2.91346	1.26124	1.58422	1.61448	3.08622	0.336633	3.0429	-1.70927	-0.0312658	-2.07986	1.9938	0.153822	-5.53315	1.0383	1.27032	-0.856281	-0.359114
5.22192	5.60737	3.21035	7.58378	6.19107	5.33168	3.39248	0.50533	4.38081	6.08751	1.92713	4.87376	0.339232	1.06263	5.14273	4.19874	4.60353	1.48527	3.70186	3.93761	0.694603	2.09544	4.24827	4.50844	4.19276	2.28624	4.75676	3.37628	4.08047	3.03903	0.29926	1.7182	0.420312	1.48232	1.82781	-2.5039	0.515095	0.790041	-0.521432	5.17449	1.52836	1.10408	2.50587	-2.52973	-0.199532
6.48016	3.81101	6.61775	2.74091	3.92228	3.95275	0.620931	2.8115	9.67979	2.4242	2.38309	5.13225	3.37777	1.99536	3.3147	2.29429	2.98249	2.88596	3.45959	2.58703	3.46626	0.624034	-0.344873	5.00402	0.086247	3.51089	6.54972	2.0076	3.90192	2.7688	3.00733	0.104069	1.31959	0.952603	3.60142	0.539352	3.00431	-0.883328	3.10417	0.01126	0.915084	-2.27293	0.0209254	-2.92711	2.904
3.8666	4.64394	3.44741	3.7449	3.21216	4.1259	6.15734	5.54309	8.20198	2.77701	2.24888	3.2633	3.01261	-0.705618	2.82128	2.39865	2.78819	4.94031	3.96423	0.94084	-1.21562	2.19805	1.91291	0.714053	5.03684	0.610645	4.19145	1.09273	-0.0941692	0.904119	3.32952	2.99401	-1.02773	-0.247822	-0.192935	0.203904	-0.8218	-0.55367	2.06734	0.920042	1.25213	0.0369117	3.84233	-1.34931	-2.41964
5.19591	6.64893	3.92028	4.66106	2.53866	5.05861	3.09213	3.15368	5.78711	-1.58782	1.95784	4.79301	4.69944	4.31924	3.4323	1.4011	3.4008	4.55344	3.64	3.6729	3.05544	2.25267	1.55881	4.90853	0.134206	1.45956	0.616191	2.52184	1.17238	-0.704175	-0.0917291	0.658942	-0.933478	2.36068	3.63085	-0.410465	0.230749	3.08759	-1.60927	1.57665	-4.6534	-2.94804	-1.13041	0.46937	-0.649082
6.04043	5.40283	3.43433	5.16052	2.98403	5.7917	5.11283	4.3908	1.08426	5.38125	1.91599	3.16815	1.99776	3.93747	3.23192	2.03418	6.07148	2.88768	5.66965	2.58277	7.56805	3.50614	1.43088	2.10168	-0.930923	2.10977	1.03941	0.703099	1.90775	0.669036	-0.00524225	0.622533	-2.03674	1.12827	1.3863	1.05488	2.0784	2.24085	1.24688	3.96003	-2.85663	1.83489	1.53399	0.265273	3.18727
9.77065	4.68552	3.99304	5.06245	3.02168	5.45867	3.27928	4.21417	9.58384	4.27711	2.71627	3.72053	3.39268	-1.40047	1.83787	4.14283	4.64958	3.46839	2.88334	1.69881	1.48564	2.27754	2.12133	2.22009	4.25859	4.47154	-0.159237	3.39396	3.30642	2.39002	3.24471	0.42102	-0.719397	1.02799	3.78995	1.46235	-1.31889	0.346097	1.66562	1.431	-1.35656	-6.36204	-0.370924	-0.33079	-0.749315
2.3371	2.85191	3.24587	3.37391	4.9867	6.00597	5.62826	4.73414	4.16689	1.6788	2.42993	0.621145	3.35209	2.17752	3.19942	-0.0120144	3.03983	3.78318	1.07548	2.07879	2.2384	-0.436485	1.9947	0.922927	4.16721	1.19473	3.81036	3.37572	-0.902711	-0.126583	0.402696	-2.69211	3.59335	-0.796448	8.84727	4.29582	0.804478	-0.566927	-0.690124	-0.501884	1.83875	0.527209	0.498153	-3.65119	5.14284
8.50452	4.06479	4.50559	2.2148	3.25573	5.13523	5.20632	5.81072	6.19457	3.42454	5.46719	4.61347	3.67315	1.99713	5.22378	1.47061	0.668574	1.27324	2.8765	4.04925	-1.62285	1.8961	5.64897	3.26575	1.27172	-0.63238	-2.53599	3.28171	1.54279	0.499216	3.18422	0.688479	5.75521	1.75912	1.89046	-1.00061	2.7446	-0.139972	0.300148	0.174185	1.64291	2.02605	0.655756	-1.14706	3.3002
3.30939	1.9438	4.99999	2.36724	2.72625	4.21997	4.28815	3.24889	8.53434	6.26021	0.996939	3.26869	2.1156	5.80127	2.07295	3.00236	4.03443	3.50269	6.56837	3.41184	5.80961	2.54701	1.97778	3.47721	0.874248	0.348245	2.71471	2.71904	0.819171	1.46319	1.73721	0.0334502	-1.22277	3.21291	-0.102557	-1.73261	-0.624027	4.44602	0.183602	-4.84233	-3.27772	-0.00454747	1.5057	-2.38399	0.700612
3.16567	3.00188	6.63295	4.57426	3.23721	2.35641	5.01752	2.40666	3.94726	1.45484	4.92062	1.79023	4.08234	3.51725	5.70776	1.29284	0.31466	1.18104	1.72498	3.44928	3.12779	2.96544	2.61956	2.12331	2.79761	0.189066	3.06417	0.162971	2.64258	1.93954	-2.85392	0.923844	3.8113	2.78166	-1.73644	-2.45605	-0.130598	-2.36537	0.94672	2.3439	0.726305	-3.06009	2.88438	-1.46583	-5.3885
4.29359	5.61485	5.09985	5.30054	3.27514	1.73884	3.65116	1.75311	5.89162	4.82745	2.65395	3.94136	1.35047	1.92132	-1.022	2.59435	1.03088	0.925456	4.04343	1.88599	-0.370997	1.27087	2.03398	0.430274	5.65811	1.21718	3.35743	1.8436	1.75567	2.4617	-0.927003	2.28518	0.157171	-1.63505	3.23894	1.73884	-1.04463	2.74125	1.80374	0.381107	0.0697287	1.99597	-3.639	-1.43184	-0.158178
0.121896	2.78259	3.95935	4.62283	2.27777	3.1414	2.54847	3.67559	2.81651	3.33297	4.58692	2.85378	4.00549	2.47653	2.76211	3.53422	3.2082	2.09096	1.30668	2.65064	1.42752	3.39806	2.28248	0.868157	2.27337	1.30884	5.99349	2.61544	1.80663	1.62206	3.11833	-0.105634	-1.73133	-4.09527	1.81303	0.0172091	-2.21105	2.79476	0.50069	1.5576	-2.64157	2.87684	1.51869	-0.29787	-0.641989
3.79946	6.18475	5.26624	3.19672	3.0408	3.8646	3.59311	2.32176	7.78939	0.619956	4.22814	4.99517	2.78999	4.91085	4.95674	2.61845	1.67001	3.41435	3.10251	1.95199	3.8496	2.91954	0.58727	-0.0911873	-0.47992	2.25292	-1.72487	2.70947	0.749076	1.09762	2.286	0.424274	1.98713	-0.11407	-2.73691	0.146318	-0.910538	-0.27177	0.218679	1.78551	2.84024	0.433792	-0.3611	0.226052	3.05966
5.40154	1.39633	3.30187	1.05007	3.05305	3.11342	5.3475	3.75337	2.55609	3.61874	3.19342	5.61189	1.97428	2.24561	7.88016	3.54043	-1.13823	1.4402	-0.376928	1.17955	2.82213	3.57328	1.47766	0.203643	-2.18811	3.03192	-0.574006	-1.38162	2.36848	-0.811304	-0.398938	2.77242	0.956139	-1.03205	1.17139	1.53414	2.59094	-2.32838	-1.72009	0.884833	-2.84213	-5.33684	-1.08201	1.15173	-2.50704
2.34332	6.04163	5.15135	3.10734	6.47489	4.65799	4.25792	5.39132	5.45097	1.03953	3.03709	3.79931	4.23389	5.10556	7.065	2.28067	2.09937	4.99592	2.27746	2.40311	-1.11134	1.81283	0.99761	6.40313	1.96344	4.83332	2.57141	0.264588	2.60144	-0.571787	-1.19982	3.29077	4.44115	2.71678	1.55744	-0.749633	-1.0647	-1.62277	0.777774	1.02854	-0.165661	0.402677	-1.03988	-1.99394	-3.25996
9.49963	5.92023	4.85278	2.75569	2.73913	2.84555	2.74272	2.98313	0.326269	4.07325	3.81346	2.13223	3.69814	5.70196	2.5522	4.20467	4.3661	1.85844	2.43722	1.65936	-1.17028	2.76613	0.790795	4.13767	5.15871	2.56433	2.77613	3.52799	1.55085	0.509357	2.45794	3.17823	-4.3158	0.360837	2.2333	5.14374	-2.20855	-2.20312	1.41429	1.19228	0.271268	0.620753	4.23635	-2.97394	2.57072
3.43252	3.92993	4.14559	3.03728	4.95749	4.00368	3.54662	3.5277	6.18404	5.65512	2.61496	4.7328	3.11722	7.71989	3.69281	2.16993	2.6059	2.9068	-1.52395	2.51095	-1.91883	2.87585	0.818401	1.62114	1.19039	4.36223	3.10184	2.2526	2.53832	-0.309022	2.97817	-0.300802	2.26474	1.93947	-1.57862	-1.30845	-0.840572	-0.275959	3.54216	1.04332	-0.465173	-3.023	0.487	-1.20579	-0.760522
4.79215	6.81969	2.4356	3.59647	4.49976	3.46281	4.15869	3.44107	5.215	2.98106	3.565	2.85282	1.49655	3.26597	2.84094	1.4789	2.93985	3.16021	1.27582	4.00679	2.77166	2.09223	0.924575	4.00918	1.41403	1.14449	-0.86914	1.02437	0.454688	3.31675	0.42171	1.09963	3.63319	0.546956	2.01446	1.44207	-1.95359	1.91872	-2.89138	-0.101764	-1.12151	-0.337174	0.580417	-0.732074	-4.80496
6.13447	9.74362	3.34888	4.69986	2.51405	2.91641	4.03654	1.39575	7.29857	4.76534	3.78439	1.63725	1.79113	3.7605	4.11207	2.37448	-1.23178	1.32282	2.13669	2.89131	0.0720256	1.58218	2.95343	2.40634	1.32038	2.44447	3.39192	0.755119	2.02159	1.34454	-0.932617	0.710609	1.76699	2.04392	0.356904	-1.35533	-1.39223	2.67633	-0.106804	1.65324	-1.86254	-0.933712	0.327313	-2.74713	1.18811
3.33914	3.12943	7.09651	5.29964	2.33001	4.1297	3.04263	5.38508	-1.0649	3.40636	2.19894	2.20171	1.18657	3.43688	2.90245	4.22941	2.54962	0.996196	7.10822	1.25647	5.7928	0.169739	-0.0688077	0.128698	0.738788	0.403702	6.16594	2.49552	-0.259529	4.01375	-0.50169	0.469308	0.806019	-0.00387857	0.847134	3.88127	-1.96145	-0.823514	-1.90262	-2.89957	-3.06166	0.198646	-1.72203	-1.274	1.62619
6.0268	5.53732	5.06884	7.02869	4.32091	4.41273	3.76796	4.7455	-2.76365	3.06986	3.43008	3.29868	5.17862	-1.7004	5.57932	3.54433	3.52674	4.21067	0.469769	2.41842	0.169873	3.39535	2.9489	-1.06671	0.292741	1.29392	-0.824647	2.16658	-0.0825782	1.15341	-0.767794	1.36677	0.643044	-0.556427	1.21224	0.982635	-0.963647	-1.78101	0.184266	0.480897	1.31449	-0.615148	1.49328	-2.54753	-0.38773
6.40494	4.26575	3.09215	4.32728	8.90966	4.04511	1.82858	5.23007	3.16707	2.18046	1.20017	0.993311	4.24187	3.76072	2.62646	2.24491	6.42331	2.68193	0.553372	0.53229	1.05277	1.75914	0.132604	3.3413	2.92332	-0.0828518	4.41606	1.17175	0.620842	0.966722	1.70779	-2.40791	-1.16269	0.237665	-0.118554	1.3056	-3.17783	-1.53853	-0.0526887	1.25437	-1.26774	-3.15796	-1.29519	0.230494	-3.19976
2.42231	6.5171	5.36421	4.01326	2.89386	3.87029	2.93657	3.82449	1.27975	3.94144	3.84746	2.19208	3.38251	6.98429	2.11213	4.78983	3.62482	1.15197	4.62328	1.82891	3.83118	1.82777	1.14588	-0.7822	3.63058	0.851916	3.21545	2.95967	2.95813	3.48	2.74303	2.72131	1.62366	-0.452239	-0.817251	-1.64769	0.729938	1.19937	1.65147	-1.53041	0.098478	0.131641	2.58425	-0.209023	1.61798
8.5263	4.45423	6.54674	0.811177	4.9428	4.23688	3.51557	1.77645	4.60472	2.99041	1.56166	1.68346	4.46131	-2.87341	2.43548	4.42444	4.26923	1.58114	1.76417	2.74684	4.57778	1.28575	2.1536	1.7392	2.41713	3.22417	-1.19814	0.745942	2.56806	2.18286	1.83372	0.479988	-1.09731	-0.430583	-2.14697	-1.22939	0.765276	3.17713	-1.0433	-1.57518	-6.04201	0.128615	-1.5851	-1.35815	-1.69848
1.72043	3.85789	4.60007	3.36328	4.4578	4.76442	5.65192	5.77148	-1.06379	-0.813187	2.51193	0.474927	3.3487	3.7193	2.26261	0.977923	1.26183	4.02287	0.400511	1.22261	1.63664	0.3858	0.510065	3.0229	3.15189	4.12032	0.572104	1.87786	1.68608	0.742926	-0.897589	0.263683	3.25144	-0.387486	-0.594428	-0.631985	-2.49386	1.01076	0.822153	3.42597	-1.30282	2.03545	-0.799338	-0.723476	4.13031
3.61331	8.49341	5.82059	5.34304	4.57977	5.64416	3.14943	2.16081	4.07861	1.98094	1.265	0.676227	2.70967	4.8329	9.72079	2.02792	2.82304	1.64423	4.23016	0.310854	0.656004	1.59921	2.21525	0.902171	3.19822	3.50372	2.52687	3.90317	2.24667	-1.59636	0.591908	-0.554628	3.34941	0.258959	2.04183	3.06061	1.65742	-0.629054	5.35932	1.36262	-1.15765	-2.78494	3.5201	0.116352	-3.04802
8.02746	6.32087	4.61174	2.78313	5.62155	2.56283	2.4166	2.79937	4.24897	1.34256	0.667884	3.81712	0.266778	-7.87102	1.13506	3.30796	3.84671	0.732082	5.96475	0.633633	5.93509	2.34743	0.0561167	1.90799	1.93942	2.14404	2.67847	1.80914	4.61754	2.41922	3.13416	1.79522	1.26643	-1.344	2.04552	4.10966	2.4314	-2.24683	4.1994	0.37874	-1.27588	0.733083	1.81082	-2.69189	2.13568
1.90865	5.0513	4.23906	2.96701	3.11266	3.4356	3.90616	3.21006	3.66146	2.51944	2.50024	3.85929	0.492189	-0.0915687	1.51665	0.652174	-0.813257	2.40195	1.80286	2.43826	3.48228	3.06907	1.83404	0.941015	4.63229	2.23194	-0.46142	0.642804	0.931376	2.47312	5.82028	0.348939	-0.0994801	1.74266	0.870455	2.35674	-0.357044	4.88241	2.46174	1.93605	0.30722	-0.458476	2.49647	-0.936694	1.49871
3.12509	-0.0366624	2.0773	0.228005	6.11641	3.65949	3.6501	5.43739	-0.78703	-1.38167	1.54309	0.342149	2.88988	-0.487226	5.39785	1.34368	1.59938	0.99594	3.70491	1.62598	-1.45111	1.50992	2.72456	1.33772	2.4768	1.52983	5.16844	0.312088	2.86642	3.61179	0.349467	-0.63696	1.43406	0.577889	3.8262	-3.59841	0.57144	-2.35812	1.50697	0.958409	5.2266	-1.92422	0.358169	-3.55367	-3.63949
[truncated: 66 more rows]

## Sheet: Fig. 3d, Pitch, Activated
utricle_1	utricle_2	utricle_3	utricle_4	utricle_5	utricle_6
-0.00694394	-0.00261765	-0.00225883	-0.00871195	0.00905415	-0.00236346
[truncated: 349 more rows]

## Sheet: Fig. 3d, Pitch, Not activated
utricle_1	utricle_2	utricle_3	utricle_4	utricle_5	utricle_6
[truncated: 350 more rows]

[truncated: 4 more sheets: Fig. 3d, Roll, Activated, Fig. 3d, Roll, Not activated, Fig. 3e, Fig. 3f]
