# Supplementary material for: Tiltable objective microscope visualizes selectivity for head motion direction and dynamics in zebrafish vestibular system
Source: Nat Commun. 2022 Dec 21;13:7622. doi: 10.1038/s41467-022-35190-9 (PMC9772181; doi:10.1038/s41467-022-35190-9)
Supplement: Supplementary file 11 — Source Data [file 41467_2022_35190_MOESM11_ESM.zip › Fig_4.xlsx]

## Sheet: Fig. 4c, preferred
	grid_001	grid_002	grid_003	grid_004	grid_005	grid_006	grid_007	grid_008	grid_009	grid_010	grid_011	grid_012	grid_013	grid_014	grid_015	grid_016	grid_017	grid_018	grid_019	grid_020	grid_021	grid_022	grid_023	grid_024	grid_025	grid_026	grid_027	grid_028	grid_029	grid_030	grid_031	grid_032	grid_033	grid_034	grid_035	grid_036	grid_037	grid_038	grid_039	grid_040	grid_041	grid_042	grid_043	grid_044	grid_045	grid_046	grid_047	grid_048	grid_049
position_x(um)	3.10073	8.30073	8.30073	8.30073	8.30073	8.30073	8.30073	13.5007	13.5007	13.5007	13.5007	13.5007	13.5007	13.5007	13.5007	13.5007	13.5007	18.7007	18.7007	18.7007	18.7007	18.7007	18.7007	18.7007	18.7007	18.7007	18.7007	18.7007	23.9007	23.9007	23.9007	23.9007	23.9007	23.9007	23.9007	23.9007	23.9007	23.9007	23.9007	23.9007	23.9007	29.1007	29.1007	29.1007	29.1007	29.1007	29.1007	29.1007	29.1007
position_y(um)	15.8482	36.6482	31.4482	26.2482	21.0482	15.8482	10.6482	52.2482	47.0482	41.8482	36.6482	31.4482	26.2482	21.0482	15.8482	10.6482	5.44818	57.4482	52.2482	47.0482	41.8482	36.6482	31.4482	26.2482	21.0482	15.8482	10.6482	5.44818	62.6482	57.4482	52.2482	47.0482	41.8482	36.6482	31.4482	26.2482	21.0482	15.8482	10.6482	5.44818	0.248175	67.8482	62.6482	57.4482	52.2482	47.0482	41.8482	36.6482	31.4482
vector_x(%)	10.8086	-12.1494	61.0682	23.7145	71.8676	51.3029	-12.2272	-8.07725	1.65571	17.9262	23.2451	90.466	50.2809	46.7505	-13.3957	-11.8465	-5.88212	4.10455	13.2678	42.8315	-19.0102	-69.6858	-81.9198	-55.8158	-74.24	-100.676	-98.771	-47.5904	-10.1764	27.6582	56.5941	-35.239	-77.4771	-74.8639	-76.8096	-90.4389	-115.059	-93.5692	-103.987	-29.6206	3.1801	16.1881	8.95029	19.4007	-31.382	-62.649	-87.154	-149.39	-111.387
vector_y(%)	-17.483	12.7087	7.7004	-2.25666	6.52286	33.3513	-7.94191	-15.5549	-25.0972	15.5664	8.78085	1.116	5.07504	-5.08403	-14.7463	-5.64476	-7.06073	-33.7631	-41.8173	-24.3673	28.715	31.3896	16.9464	-26.1635	-56.464	-77.1097	-95.7188	-50.8832	-15.6567	-35.8348	-72.2464	34.98	66.4014	37.5545	-10.8826	-27.8827	-57.6112	-64.271	-98.6584	-54.5552	11.0458	-28.2765	-66.228	-80.4627	48.2175	81.4124	68.4444	87.3952	22.3136
[truncated: 81 more columns]

## Sheet: Fig. 4c, anti-preferred
	grid_001	grid_002	grid_003	grid_004	grid_005	grid_006	grid_007	grid_008	grid_009	grid_010	grid_011	grid_012	grid_013	grid_014	grid_015	grid_016	grid_017	grid_018	grid_019	grid_020	grid_021	grid_022	grid_023	grid_024	grid_025	grid_026	grid_027	grid_028	grid_029	grid_030	grid_031	grid_032	grid_033	grid_034	grid_035	grid_036	grid_037	grid_038	grid_039	grid_040	grid_041	grid_042	grid_043	grid_044	grid_045	grid_046	grid_047	grid_048	grid_049
position_x(um)	3.10073	8.30073	8.30073	8.30073	8.30073	8.30073	8.30073	13.5007	13.5007	13.5007	13.5007	13.5007	13.5007	13.5007	13.5007	13.5007	13.5007	18.7007	18.7007	18.7007	18.7007	18.7007	18.7007	18.7007	18.7007	18.7007	18.7007	18.7007	23.9007	23.9007	23.9007	23.9007	23.9007	23.9007	23.9007	23.9007	23.9007	23.9007	23.9007	23.9007	23.9007	29.1007	29.1007	29.1007	29.1007	29.1007	29.1007	29.1007	29.1007
position_y(um)	15.8482	36.6482	31.4482	26.2482	21.0482	15.8482	10.6482	52.2482	47.0482	41.8482	36.6482	31.4482	26.2482	21.0482	15.8482	10.6482	5.44818	57.4482	52.2482	47.0482	41.8482	36.6482	31.4482	26.2482	21.0482	15.8482	10.6482	5.44818	62.6482	57.4482	52.2482	47.0482	41.8482	36.6482	31.4482	26.2482	21.0482	15.8482	10.6482	5.44818	0.248175	67.8482	62.6482	57.4482	52.2482	47.0482	41.8482	36.6482	31.4482
vector_x(%)	10.7519	-1.29099	0.118041	-1.42126	5.81965	4.13463	-3.18167	-8.07285	-0.610029	7.07762	1.92572	-10.8886	3.49654	1.32235	-4.66373	0.814807	3.05978	2.74025	4.79976	0.215247	3.20286	6.04369	0.403016	6.78172	-2.75282	4.23676	14.1926	4.7392	-4.16593	8.95477	4.1122	4.84857	7.58137	16.0825	17.1314	16.6423	16.213	10.5033	13.5712	0.0120185	7.76012	8.14139	0.912671	3.30586	8.71001	8.47386	11.2969	9.09607	10.4459
vector_y(%)	-0.762891	11.7654	6.57817	-9.02721	0.0719778	-6.27788	1.07448	-6.30648	-2.17991	5.04079	-0.49563	-15.679	-10.009	-0.415534	-3.74863	-4.33842	-1.03155	-7.30881	-8.12663	-14.4739	-3.07906	-3.47604	8.20578	1.89402	-2.40255	11.1239	10.5255	2.86687	0.437075	-5.91667	-2.38994	-2.26005	-9.19879	-4.45411	-10.2555	-3.96243	11.7644	12.0956	15.3603	7.546	4.64786	7.8553	-11.9741	-1.72377	-6.09632	-11.4008	-8.18342	-4.04443	-4.71239
[truncated: 81 more columns]

## Sheet: Fig. 4d
	grid_001	grid_002	grid_003	grid_004	grid_005	grid_006	grid_007	grid_008	grid_009	grid_010	grid_011	grid_012	grid_013	grid_014	grid_015	grid_016	grid_017	grid_018	grid_019	grid_020	grid_021	grid_022	grid_023	grid_024	grid_025	grid_026	grid_027	grid_028	grid_029	grid_030	grid_031	grid_032	grid_033	grid_034	grid_035	grid_036	grid_037	grid_038	grid_039	grid_040	grid_041	grid_042	grid_043	grid_044	grid_045	grid_046	grid_047	grid_048	grid_049
position_x(um)	3.10073	8.30073	8.30073	8.30073	8.30073	8.30073	8.30073	13.5007	13.5007	13.5007	13.5007	13.5007	13.5007	13.5007	13.5007	13.5007	13.5007	18.7007	18.7007	18.7007	18.7007	18.7007	18.7007	18.7007	18.7007	18.7007	18.7007	18.7007	23.9007	23.9007	23.9007	23.9007	23.9007	23.9007	23.9007	23.9007	23.9007	23.9007	23.9007	23.9007	23.9007	29.1007	29.1007	29.1007	29.1007	29.1007	29.1007	29.1007	29.1007
position_y(um)	15.8482	36.6482	31.4482	26.2482	21.0482	15.8482	10.6482	52.2482	47.0482	41.8482	36.6482	31.4482	26.2482	21.0482	15.8482	10.6482	5.44818	57.4482	52.2482	47.0482	41.8482	36.6482	31.4482	26.2482	21.0482	15.8482	10.6482	5.44818	62.6482	57.4482	52.2482	47.0482	41.8482	36.6482	31.4482	26.2482	21.0482	15.8482	10.6482	5.44818	0.248175	67.8482	62.6482	57.4482	52.2482	47.0482	41.8482	36.6482	31.4482
vector_x(%)	2.10643	1.71303	3.64651	5.61498	6.9391	14.0984	1.789	8.73475	12.7083	2.96763	3.80718	4.25458	2.36426	9.78259	23.5464	13.9356	5.06837	9.21214	18.2466	20.1633	12.1094	7.1569	4.43121	7.42141	14.5624	16.7728	20.038	14.077	3.78566	18.5392	23.2704	25.0097	24.9993	10.5026	7.12965	6.17833	14.3087	12.6783	24.1924	12.2055	0.216848	13.0308	28.4081	33.0165	38.6796	28.5174	10.2851	8.02038	6.80405
vector_y(%)	1.03954	0.428461	10.901	9.1323	38.0435	25.1523	-1.8394	3.74961	6.33827	10.1274	13.8571	24.7423	13.3665	19.5577	18.7788	11.6981	1.95403	5.44529	12.3913	22.2434	19.6228	14.1563	14.7923	12.6814	15.525	18.5516	26.9637	16.5037	1.99945	10.1421	19.6217	15.9177	17.583	20.0499	18.7872	21.0929	22.7586	18.8548	21.6077	3.98063	-0.127562	3.74705	6.05277	12.6185	17.5787	17.0908	10.8967	8.62082	16.9689
[truncated: 81 more columns]

## Sheet: Fig. 4e
polarity	striola	extrastriola
0	4	0
10	5	0
20	5	0
30	2	0
40	6	0
50	1	0
60	3	1
70	2	0
80	2	0
90	16	15
100	18	10
110	18	11
120	15	13
130	16	12
140	16	12
150	14	11
160	7	10
170	6	10
180	0	3
190	9	10
200	9	13
210	21	6
220	24	18
230	16	17
240	9	28
250	2	14
260	7	9
270	5	5
280	14	1
290	6	0
300	7	0
310	5	0
320	4	0
330	2	0
340	0	0
350	1	0

## Sheet: Fig. 4g
polarity	striola	extrastriola
90	121.173	162.961
100	79.497	150.929
110	93.8755	122.704
120	105.302	152.11
130	97.8212	141.425
140	124.773	149.525
150	119.381	123.967
160	97.241	160.61
170	134.377	107.096
180	131.399	136.897
190	94.0248	122.877
200	115.551	137.858
210	132.38	154.601
220	98.7152	159.949
230	128.715	174.209
240	98.7349	149.757
250	41.8726	147.041
260	102.318	152.547

## Sheet: Fig. 4h
polarity	striola	extrastriola
90	31.7717	7.34612
100	21.4831	9.23336
110	33.8651	6.9155
120	28.4662	8.77092
130	21.5697	10.3892
140	24.302	7.00798
150	19.7124	5.13908
160	27.1141	6.08679
170	12.9503	7.55527
180	30.2236	2.81251
190	23.5918	3.65377
200	15.2026	6.06516
210	22.1318	4.89961
220	18.7586	3.58259
230	23.1019	3.72399
240	9.41358	3.61031
250	19.6119	3.14732
260	15.0256	3.53876
