# Supplementary material for: Tiltable objective microscope visualizes selectivity for head motion direction and dynamics in zebrafish vestibular system
Source: Nat Commun. 2022 Dec 21;13:7622. doi: 10.1038/s41467-022-35190-9 (PMC9772181; doi:10.1038/s41467-022-35190-9)
Supplement: Supplementary file 11 — Source Data [file 41467_2022_35190_MOESM11_ESM.zip › Fig_5.xlsx]

## Sheet: Fig. 5e, Tilt angle
angle
0.000602291
0.00509606
0.000616391
-0.00377107
-1.03038e-05
0.00255053
0.000821493
0.00192156
-0.00150016
-0.00122739
0.00266099
0.000484642
-0.001637
-0.00140163
-0.00223127
-0.0021149
0.00254934
-0.000341347
-0.000904933
0.00189993
0.00280928
-0.00124082
0.000159506
-0.00247362
-0.00239968
0.00132516
-8.95609e-06
0.000193507
-0.00210525
3.78981e-05
-0.00432796
-0.000487501
0.000531859
0.0012532
-0.000824323
-0.00125546
0.00270813
-0.00366557
0.00331964
-0.00138748
-0.000569546
-0.00160863
0.000310394
0.00215073
0.0038882
0.00114023
-0.00369132
0.00179584
0.00227674
-0.0019174
0.0169802
0.215915
0.665531
1.36292
2.28402
3.48385
4.93595
6.60714
8.54892
10.7474
13.1651
15.6577
18.1462
20.6612
23.1578
25.6536
28.1617
30.6716
33.1847
35.6746
38.1682
40.6572
43.173
45.6891
48.1804
50.6723
53.163
55.6858
58.1882
60.6646
63.1804
65.6804
68.1974
70.6707
73.1641
75.6506
78.1322
80.4184
82.4883
84.2827
85.8405
87.16
88.2032
89.0276
89.5931
89.9052
89.9826
89.9805
89.9837
89.989
89.987
89.9887
89.992
89.9964
89.9987
90.0036
90.0009
90.0017
90.0025
89.9999
90.0054
90.006
90.004
90.009
90.0023
90.0101
90.0088
90.001
90.0088
90.0074
90.0073
90.0065
90.0034
90.0093
90.0101
90.0123
90.0084
90.0048
90.0092
90.0056
90.0074
90.0077
90.0058
90.0074
90.0066
90.0032
90.0009
90.0041
90.0055
90.0021
90.0019
90.0012
90.0019
90.0007
90.0012
89.9951
89.9955
89.9967
89.88
89.5219
88.8998
88.0441
86.9469
85.5778
83.978
82.1284
80.0143
77.669
75.1549
72.6575
70.158
67.6649
65.1579
62.6416
60.1401
57.655
55.1347
52.6142
50.1113
47.6166
45.1053
42.6008
40.0885
37.5813
35.1002
32.5836
30.0817
27.5794
25.0829
22.5815
20.0775
17.5672
15.0847
12.6051
10.2275
8.1015
6.22313
4.58996
3.18923
2.07217
1.19631
0.552651
0.145406
0.0170114
0.0146839
0.0178804
0.0145528
0.0183727
0.0137309
0.0155039
0.0134821
0.0136737
0.0157566
0.0145171
0.0142965
0.0104376
0.0121478
0.0118199
0.00967562
0.00910965
0.0113412
0.00875521
0.00659298
0.00958157
0.0101815
0.00501477
0.00603704
0.00394712
0.00402006
0.0055606
0.00424758
0.00523346
0.00865236
0.00157421
0.0040847
0.00282226
0.000562053
-0.000853259
0.00100916
-0.00125947
0.00318841
-0.00152944
-0.000590895
-0.000698035
-0.00332926
-0.000567943
-0.00407822
-0.00441125
-0.0005343
-0.00614513
-0.00237765
-0.0066396
-0.00653832
-0.00654628
-0.00212345
-0.0391355
-0.274388
-0.769859
-1.5067
-2.49283
-3.72844
-5.21707
-6.95108
-8.94074
-11.1774
-13.6307
-16.1311
-18.6326
-21.1199
-23.5991
-26.1193
-28.581
-31.0982
-33.5829
-36.0652
-38.5537
-41.0685
-43.5422
-46.0251
-48.5314
-51.022
-53.4943
-55.992
-58.4641
-60.9695
-63.484
-65.959
-68.4479
-70.9383
-73.4528
-75.9544
-78.4081
-80.6734
-82.7142
-84.4975
-86.0228
-87.304
-88.3395
-89.1267
-89.6624
-89.9547
-90.0259
-90.0278
-90.0239
-90.0207
-90.0234
-90.024
-90.0189
-90.025
-90.0253
-90.028
-90.025
-90.0255
-90.0276
-90.0247
-90.0254
-90.0249
-90.0262
-90.0231
-90.0259
-90.0242
-90.0259
-90.0227
-90.0264
-90.0238
-90.023
-90.025
-90.0229
-90.0215
-90.0209
-90.022
-90.0203
-90.0239
-90.0288
-90.0216
-90.0255
-90.0285
-90.0274
-90.0274
-90.0244
-90.024
-90.0238
-90.0281
-90.0267
-90.0254
-90.0281
-90.0297
-90.029
-90.0276
-90.0287
-90.0275
-90.0229
-90.0255
-89.9038
-89.5514
-88.9335
-88.0837
-86.9832
-85.6309
-84.0114
-82.1571
-80.0304
-77.6714
-75.1721
-72.6633
-70.1699
-67.6827
-65.1617
-62.6405
-60.1336
-57.6227
-55.1685
-52.6442
-50.1348
-47.6408
-45.1219
-42.6321
-40.1197
-37.6098
-35.1229
-32.6259
-30.1164
-27.62
-25.1112
-22.6178
-20.1063
-17.5925
-15.0771
-12.5955
-10.2044
-8.07539
-6.18189
-4.55994
-3.17928
-2.04464
-1.15733
-0.526498
-0.137838
-0.00723003
0.000660636
0.00215232
0.00313625
0.00593913
0.0039671
0.00474408
0.0069845
0.00428227
0.00437463
0.0056385
0.00387032
0.00529966
0.00468345
0.0049445
0.00202667
0.00461855
0.00557524
0.00413665
0.00156763
0.00759981
0.00656885
0.00656859
0.00613859
0.00454629
0.00360667
0.0098307
0.00666223
0.00516773
0.00392475
0.00244742
0.0109384
0.0064208
0.00665829
0.00764674
0.00574439
0.00356043
0.0101678
0.00976005
0.00760721
0.00536873
0.00686852
0.00856115
0.0100812
0.00686826
0.00633054
0.00723364
0.0122745
0.00856145
0.00847642
0.0076072
0.00694842
0.00860138
0.00936596
0.0150638

## Sheet: Fig. 5e, Nose
cell_001	cell_002	cell_003	cell_004	cell_005	cell_006	cell_007	cell_008	cell_009	cell_010	cell_011	cell_012	cell_013	cell_014	cell_015	cell_016	cell_017	cell_018	cell_019	cell_020	cell_021	cell_022	cell_023	cell_024	cell_025	cell_026	cell_027	cell_028	cell_029	cell_030	cell_031	cell_032	cell_033	cell_034	cell_035	cell_036	cell_037	cell_038	cell_039	cell_040	cell_041	cell_042	cell_043	cell_044	cell_045	cell_046	cell_047	cell_048	cell_049	cell_050
7.49848	-1.36985	3.93278	3.95723	9.86462	2.50797	-3.4574	-0.474386	2.75882	4.45033	-4.25166	2.50103	4.37771	3.68676	-3.58611	17.1442	3.47976	-12.4821	3.63781	-7.04284	7.45353	4.25401	0.606066	1.05723	3.07964	14.5935	-11.2998	-8.07958	4.64544	6.43324	3.78598	5.16268	1.08947	0.164248	7.2779	-0.665742	-3.47425	-0.517996	8.51949	1.27074	-1.98004	3.7513	2.87636	2.48355	-6.28662	-3.34919	-1.4365	1.5331	-8.81072	-6.07339
-5.6364	4.85648	-2.83305	4.26441	4.09763	-1.96365	-0.251457	2.77862	4.85057	-8.15451	5.53443	-2.87511	-2.71111	6.30795	7.4857	0.313815	-1.78256	-2.23286	-3.23402	23.0156	14.7778	-0.402891	6.10811	9.75887	-4.90117	-7.28087	4.227	2.49637	-11.1108	-2.50248	1.19887	-8.59116	-5.3525	4.63337	5.16482	-0.777428	3.93946	-0.303545	1.98198	0.755263	6.36127	0.0862792	-1.29937	1.12944	-5.04235	2.7926	-1.03533	-2.07672	0.0890076	-0.804231
-0.974758	-1.27897	-10.0323	-1.82066	5.14481	-0.972809	-4.54035	-1.389	4.1879	3.106	2.48511	-6.23665	7.53935	4.53916	9.02848	7.65417	-0.21142	9.98249	-1.71313	-6.13725	5.48276	1.74848	-0.219872	-1.23367	0.111432	-9.33978	17.1702	10.9391	0.307798	2.76603	-3.00972	-3.34294	5.05817	-7.14319	-7.74537	-1.87599	4.88619	2.44049	4.8278	5.9095	2.38396	-1.50447	6.70924	3.39032	0.200258	-7.8873	-2.8671	-0.610483	-5.15068	6.05102
-7.11171	0.391907	9.49358	-1.43169	-1.82886	4.89956	-2.167	-2.45812	3.30982	-1.69502	2.13538	2.10958	1.7061	0.424931	-7.54955	6.02835	-8.0575	-11.1771	-4.88829	-5.9925	-5.05213	4.19288	0.187345	3.07455	-0.486101	-0.389068	-8.74587	-11.5088	6.83584	8.77279	0.956061	0.814162	0.372289	-3.9201	11.447	3.16045	3.77057	0.342808	0.315113	3.86734	1.10217	3.63492	-0.622128	5.45945	-2.6316	15.3809	-0.992688	2.46894	-2.64296	0.587072
0.558536	0.491588	-5.78802	3.14579	0.419083	-3.59103	0.813785	-2.58256	4.8457	6.79897	-1.90179	6.07566	-6.97521	-2.63487	2.49508	-1.88144	-2.57507	1.00454	-1.26236	0.913316	16.3138	-1.86309	0.66829	10.2701	1.99971	4.93823	7.88492	-10.748	0.324277	-2.22156	2.31267	-0.388974	7.7276	10.3377	-0.123226	-0.0466083	4.05422	-0.981951	-1.2613	6.07922	8.71324	3.61912	-5.91638	-2.16237	0.358246	3.7715	-3.12258	11.9521	-6.40985	-1.65966
6.20486	-0.758574	3.75615	3.87001	0.289042	-0.830393	-4.70532	-5.04046	-1.18994	0.0252275	14.4062	-0.487459	-12.8188	-7.22579	-2.87146	-4.94507	-2.47944	-3.27628	0.741031	-4.67297	16.4385	0.547666	-6.66106	3.73466	0.90584	-5.62804	-1.48284	-12.7811	-3.49242	2.18859	-1.45996	0.914431	27.6917	4.53118	-4.81995	6.46867	3.17299	-4.40873	-5.7347	0.489307	-0.199586	1.67373	2.1692	4.08964	2.8658	-18.4163	5.74153	14.3674	1.58314	-3.98701
0.383901	2.59478	0.266022	-0.597928	-1.00967	-5.75187	-6.88281	-1.7952	3.13038	1.9064	3.66155	12.7313	4.28378	-0.464438	-6.61546	0.835709	-7.38396	2.56201	4.88359	-2.13583	-9.14797	1.75785	-1.53712	-10.1411	-2.0282	4.36737	-7.23837	2.94514	5.5542	0.143267	-0.278623	0.766543	-4.89902	5.45978	1.73669	1.79198	-3.5661	-4.43362	-0.22089	-1.50917	0.472801	-1.4433	1.87643	-8.78976	3.8907	-2.43576	0.281763	-0.272527	5.89942	-1.00972
-5.49411	-1.11328	-8.40591	13.925	7.81445	3.06917	-3.54494	-1.36489	0.580284	7.16508	-1.92256	-5.92218	-1.45216	-1.57876	-3.96842	6.45676	0.317353	7.33276	-1.36557	-2.84197	-7.68162	-4.8689	6.75692	-4.03475	-3.46474	-8.02687	-1.81473	2.40561	-1.19061	-16.8853	3.37988	8.7365	3.72846	2.38326	6.35131	0.62359	-3.79191	-4.32217	3.35004	-3.72905	-5.24959	-2.67863	-1.16194	1.4285	8.74436	-4.22013	0.637751	-0.91832	-6.46564	-0.709828
-0.363819	5.09945	-1.27565	-7.26929	-0.954205	-2.98337	2.00218	-6.32802	6.81603	-3.86884	2.06059	0.74171	-7.71152	-2.70411	-2.3553	-3.50174	-4.47993	4.21874	1.11685	7.87317	6.91647	-4.80664	1.14369	1.21582	-1.81675	1.30092	4.74375	1.69805	0.366793	-3.81796	-4.5038	6.24603	-0.0610259	5.10495	-3.34771	1.25977	2.36978	1.72353	2.8794	-0.206124	-4.7017	1.35383	-3.97454	-3.66476	-1.59024	-1.79952	0.894277	1.01924	-1.76713	-3.37844
3.48119	4.23449	0.50631	7.4705	-3.87236	-3.93472	-3.10817	-0.371675	0.686125	14.4905	-6.37664	3.7652	3.13445	1.34208	8.80561	-0.693703	-2.98669	6.47187	-1.5175	6.55956	13.2668	-2.39526	1.30352	0.718201	-0.641362	-7.21912	-10.2376	1.23813	-8.70911	-7.48273	-2.60598	-7.30702	-12.9804	0.736934	2.45066	-5.73281	-0.794754	-5.58229	-4.55761	13.1558	1.42655	-5.07475	0.45767	-0.767772	-1.90098	0.431573	-9.88375	-11.0747	6.95177	6.11639
4.39267	2.45175	1.8674	5.30267	-3.50523	1.20133	-4.46986	-3.39112	2.74152	4.45301	20.3627	-5.49654	1.0396	1.68548	-3.64323	4.58579	3.19405	-8.37971	-0.247181	-9.42938	-1.90296	-15.2698	-0.00362909	-5.25055	-0.278667	1.0407	0.547506	5.06134	-4.76552	-7.67459	-3.531	9.70322	10.644	1.18556	-5.61059	-1.33229	7.79382	-4.04631	3.93997	-7.83839	-2.36939	-3.92379	-5.92925	0.255595	1.06572	12.8685	-1.92077	2.35944	-3.1979	3.07034
-0.0074697	1.0928	-5.11229	0.0709234	-7.24885	-5.07138	-1.83358	-0.736349	-11.1509	5.42103	18.2048	-3.14793	2.44742	2.25193	-3.30275	-4.82945	-4.60516	1.3519	-0.517396	8.05764	7.71194	0.294289	2.40475	-9.39062	5.4712	2.76884	-3.10791	-3.458	-5.34406	13.2195	3.61973	-2.95938	2.59189	-3.33389	2.41749	-6.6053	4.85961	6.8863	-0.925463	2.34511	-7.63081	-0.828288	1.68683	-1.76956	-1.39204	12.9301	-4.12309	-3.0502	10.4591	4.10457
2.10533	4.73883	-6.6419	8.95413	7.55761	-7.85649	2.59193	6.98496	-0.681488	7.5952	5.11389	9.28519	-1.33481	-2.56546	4.08663	-7.87441	-0.819625	1.95612	-0.371344	-8.32786	-1.11168	-6.70424	-0.385975	0.111882	5.08628	5.47258	-11.2739	-2.02845	-3.74691	1.10446	5.07459	1.50236	1.56308	-3.77154	7.6825	0.493703	-4.69669	3.33668	2.19479	0.97362	1.57946	0.105728	4.9323	10.1551	-0.951389	-8.34888	1.76206	-2.3842	0.313426	-2.99769
-3.31592	-5.54609	0.0503696	0.178462	-1.46795	6.77326	1.54153	0.647561	4.39731	0.697771	7.73086	-13.0856	-8.24821	-1.86666	-1.52066	-3.69869	-4.71746	-8.21859	-2.86995	0.769197	5.22215	8.08995	-1.94137	4.01931	-4.43851	1.63202	6.81697	-2.78426	7.80436	1.97013	2.5908	-1.57707	-8.85258	-3.68176	-3.98058	1.03162	10.5018	-0.454011	9.14396	-0.280793	1.76481	3.96066	1.12569	1.91807	3.14927	-1.37983	4.97333	-0.840286	-1.80392	8.11115
-3.06577	1.82287	-9.71242	-0.679129	-5.29939	-5.94487	7.6279	3.75944	1.54165	-7.42871	-4.49674	8.67441	-0.775385	-0.478713	-2.5727	-2.79971	-2.88753	-8.27028	-2.5506	13.3751	2.14853	2.48859	3.73452	5.57628	5.59935	-5.82879	5.96813	-3.69168	-2.26647	4.31555	-1.95669	8.71242	-4.68541	-14.2047	-2.47864	-2.89739	-1.89726	-1.13205	2.18142	3.77498	3.80047	-0.751315	5.11144	0.223483	-1.84039	6.09215	-1.35128	5.36373	4.21034	-0.542153
-1.03471	5.46521	-2.59208	0.558915	2.09659	2.59817	3.63263	0.299078	-5.09751	-8.49609	-10.7541	-4.72939	6.98607	-2.84066	-2.22233	-5.52156	-5.33648	-9.8796	0.555771	11.1981	-7.95043	2.10017	2.73277	-0.614189	-2.55128	6.06341	-3.55067	-1.89846	3.08217	2.95773	-1.0456	-15.4171	-4.26983	8.75733	-2.2527	6.76153	-4.17023	2.47869	8.02845	-2.06541	11.762	1.83627	-8.07029	-3.25033	5.48345	2.23392	-5.8074	-0.818123	-6.81315	2.4024
7.47551	1.3207	1.95582	-2.87814	0.209487	-7.53029	1.48101	-0.19129	-4.9796	-2.65486	-11.1331	3.76659	-1.29259	1.61482	8.30562	-5.32209	5.22852	-11.7821	-4.41568	-19.7411	3.64216	8.71828	-0.498131	-4.45422	-0.155156	15.1203	0.320195	11.6903	0.598719	0.421832	-3.22095	2.70999	-5.07611	3.0758	8.88454	-10.5309	-1.37701	-1.26786	-8.71827	-11.2205	0.0687397	0.10387	-0.29145	2.43396	0.754686	6.9965	2.14522	-7.23677	1.88977	-1.3182
-1.88783	1.26193	5.00984	1.85677	0.975041	-0.703953	1.12629	-3.77037	-9.46498	0.0540953	-7.41862	4.41689	4.7538	-8.53511	-6.38394	0.372126	2.99975	12.135	-3.17345	-14.7823	-7.64001	-4.82219	-1.63608	-0.290547	-2.6054	1.12471	4.82989	5.78461	1.76403	-1.63225	-5.19182	0.440217	7.81676	8.44781	-0.58535	-4.37669	-5.78865	-0.828686	-8.6719	3.50041	3.94741	5.20078	-0.830695	-1.28702	-2.23309	-6.23719	-5.31708	3.98608	0.969107	-0.302129
7.73066	-2.82503	-3.30011	-1.19969	5.05009	-4.9304	4.4914	4.55163	7.11371	8.90398	12.8241	3.98945	-2.40601	1.07439	-3.41199	-1.09312	-4.52843	-6.60356	0.893157	-4.98193	0.816217	4.18318	1.96642	-3.99159	4.28632	0.932948	31.94	13.2174	4.07592	-2.05823	-3.18636	-8.28846	1.39647	0.547113	0.585436	1.47487	1.82284	-1.3062	2.81304	0.176538	5.56058	1.62379	-4.58914	3.98625	-6.99531	8.03595	2.23702	6.34614	-0.291539	-0.612133
-9.0373	6.76781	11.2621	-2.54003	-1.88717	0.771577	7.24192	-0.190496	-1.77539	-6.65678	-7.65994	4.26384	-8.81124	4.5514	-12.0997	-4.36795	-7.82815	6.96	2.89675	17.271	-0.285865	-2.07594	-12.3599	-5.21015	-2.00977	9.76816	-2.94442	-10.6174	5.08623	-2.32815	0.0374433	-1.64972	-5.96398	7.35869	-0.0710875	8.3742	-6.22051	-2.411	2.06347	-0.173249	5.20289	-0.499784	1.16838	-0.48842	1.6404	-4.05765	1.68941	5.71422	0.703987	5.36933
1.64213	5.82187	-5.59022	0.207813	4.66812	-0.409117	7.73873	1.24315	-8.19106	0.216745	-8.84088	4.94623	-5.49533	3.64873	-7.98479	6.01357	2.37892	-4.75625	-0.774126	4.3877	-14.9964	1.61414	12.8059	-3.74111	-3.00862	-10.133	0.0422444	-4.23382	-15.4029	-0.346703	-3.57456	2.80987	-3.14824	0.760845	-4.62659	-8.00696	-6.43034	-2.09027	3.0126	-2.48705	1.12618	1.12558	4.06051	0.732676	-2.2994	8.9824	-6.99404	-2.43381	-3.58795	-2.76109
6.72961	2.61237	2.64598	-3.8624	-3.31813	3.69207	-5.99744	1.35557	0.193481	-2.7322	-4.26896	-3.01877	14.6121	-0.761366	-3.17298	-1.90965	2.38117	-2.18341	-9.29742	2.56997	-3.72878	1.1418	-4.2426	9.35048	-0.763084	-4.55905	-18.6801	7.04741	-3.17702	2.12004	2.45228	1.38453	10.3469	-6.80134	-1.56572	4.24888	10.4812	5.4291	-5.17582	-1.9108	3.43201	-2.27892	2.16912	-6.94919	-9.34681	0.500438	0.332085	5.33365	-5.47955	-6.60125
1.10621	-6.36422	-0.951902	-7.43892	6.01755	-2.48965	-4.77665	1.28232	-6.21921	-4.72705	11.9455	-8.5849	1.04068	8.1081	-3.4356	-0.840409	-3.94087	8.76724	6.61161	-2.47247	6.63385	3.74812	-14.4849	-3.42827	-1.44068	4.07395	-8.44916	-14.6704	5.64132	1.73929	5.36841	-6.37971	-10.2146	-4.82436	-1.58459	-5.90389	7.05124	0.909591	-8.54034	4.80722	0.416643	3.48288	3.24408	-2.05118	-1.81931	2.77103	-2.11112	-9.17745	1.6633	-1.16476
-1.18161	1.81786	5.3329	2.84255	2.70275	-4.75492	-0.876908	3.47644	-2.13559	-1.33089	-11.476	1.15669	-3.34651	-1.99203	0.959958	-6.05717	-0.157843	-3.89717	7.48972	-15.71	-2.79613	2.29858	-5.01288	0.0957368	-3.4901	-11.5098	-5.39301	8.83135	-1.77545	-7.44843	0.827209	1.27442	20.6502	0.568016	-1.37048	5.36588	-4.61833	-0.131153	-6.81465	-3.5952	5.84171	-0.574558	-7.27027	3.38593	-5.70078	0.231834	5.6647	-1.22868	11.107	-1.67739
7.60589	-4.37581	-6.71798	-13.3349	0.335236	-2.91626	0.119208	-2.02471	2.76327	-3.64455	8.22364	9.05465	0.633684	2.44068	-4.52601	-2.52304	-0.779602	-5.03578	-5.51473	1.74093	18.981	4.99056	8.78505	1.24109	4.37031	-4.05875	-2.03801	-5.8186	-6.96749	-3.86771	-2.70459	3.84312	0.198101	-3.0886	-6.95539	-4.0885	-3.2675	-0.630356	-3.85552	9.72435	-1.73744	-0.208702	9.71958	-7.18324	2.3393	-12.1713	1.12448	-7.67385	0.215534	2.81136
5.01967	-4.12029	7.62155	-5.09337	-1.50939	1.86483	-5.47545	-7.61774	-7.02393	-4.24557	-11.2143	-5.56582	-2.6057	1.75406	7.54945	15.4345	1.61353	-4.00588	-5.86559	0.134848	5.13389	-9.51229	-8.98685	-4.15513	-1.73273	-5.04456	0.177538	-14.6287	0.963015	-1.91969	0.272568	6.62064	-2.4081	0.605769	0.192044	-1.29951	3.26044	0.470339	-1.36292	-1.68963	-3.10764	-2.52734	-1.58635	-1.13499	-4.15898	-3.00841	0.642962	5.04614	6.42865	3.19414
-2.35951	-7.13289	-7.37604	6.32733	-4.48863	-4.99565	-1.64768	-3.92529	2.02273	5.24545	-9.45122	-4.45772	0.790828	1.6845	-3.65061	4.52234	-3.45457	7.16623	1.17489	-12.234	15.8439	-4.51341	4.80399	-7.29287	-3.51599	-1.50622	-13.3792	-6.21123	-1.17676	-0.02875	-1.79987	-2.05931	-8.16416	3.82971	1.32634	-0.698514	-8.59778	5.22669	-8.04201	2.01186	-0.0600658	-6.74764	-5.53619	-3.26771	10.0452	-0.053847	-4.30159	2.56847	-6.10598	-2.24798
-0.985165	-5.20753	-1.31864	-7.84636	3.49802	-0.722058	3.08564	2.48497	5.60668	0.817079	-5.24719	-8.11634	10.8974	1.54626	5.16875	-1.221	4.47676	-4.49856	-2.28377	3.80943	-7.02463	-3.38158	-9.76639	-4.05976	0.889417	7.16356	-3.54569	-7.0427	1.4662	9.63428	0.855927	-3.69694	4.39845	-4.91341	-9.27877	7.3302	0.212434	-3.33446	2.17136	-0.353725	5.66821	-4.67793	-2.15135	1.03254	0.27837	8.14935	-3.55974	-5.17733	2.19218	3.3133
0.509146	-5.27863	-1.969	2.07113	-6.77839	5.74894	1.55595	3.58303	2.72828	3.88552	3.74175	3.65451	-1.44847	-2.41701	6.53789	12.7789	-2.29816	-12.8162	1.58215	16.8133	6.81585	4.19985	4.34298	1.15009	-0.252175	-4.59638	6.22927	-3.85898	-5.97443	11.3996	0.665229	-1.70595	7.99317	4.35012	6.35637	5.87545	-11.8519	-2.88843	3.33774	-1.27752	-7.47039	5.58992	2.78928	1.91797	-3.40707	-12.4115	-8.74097	-2.32367	1.62255	-4.40734
2.0095	-2.55894	7.34935	2.5937	-12.0389	-1.54334	5.14778	-3.00746	-5.68645	5.23432	-0.474198	7.83063	-2.62332	-1.42755	-4.23206	-6.18601	2.20494	4.12094	7.51298	9.49532	-10.349	2.00262	6.13464	-3.13317	2.91776	-5.1972	-2.24897	-4.8179	-6.64425	-3.95099	-0.59582	0.693391	1.74912	2.43601	2.73379	-0.221539	7.20744	-0.971697	2.83552	1.63369	-2.55869	-8.34285	-2.80442	0.832911	7.61368	-5.88603	-2.42362	2.7956	-12.1351	1.67159
-2.84274	-0.0970983	-1.05038	-4.43556	-6.76914	1.06678	0.618142	2.68482	-0.432668	-1.85197	-16.0784	-1.44892	10.5103	-2.56793	2.97753	1.81933	2.66687	4.75071	0.967676	-5.10852	-6.10214	4.69372	4.82748	5.7356	8.53851	-0.910887	3.56869	-0.893281	6.31312	5.03373	0.916816	7.35569	-10.025	-10.5682	1.02565	5.47202	-4.82912	2.26392	3.36491	-3.42022	5.87586	-0.370315	3.00299	-1.20522	-0.554193	-2.86038	-0.780996	4.67251	-2.80896	-8.53753
-1.33443	-1.17281	1.06315	-2.52552	-6.24252	6.44283	3.13822	2.47055	5.83841	-4.10309	6.67261	-9.60898	-2.65457	0.937186	-2.82249	4.10176	1.55453	-11.5484	5.88371	-2.69908	-4.66735	5.02259	-13.0616	-3.75501	1.86196	-0.336709	-3.65904	16.5782	1.79895	-5.06525	-4.4869	-2.20479	-7.72668	-1.87224	2.2082	-1.70873	-13.6932	3.25928	-2.98312	2.62167	2.78766	-5.42926	4.04934	-3.48259	6.68603	-4.65746	-1.23055	3.00306	0.992063	10.1036
-0.642738	3.34902	-2.44528	1.51314	-5.89185	-5.90206	-1.19157	-1.49456	-0.441064	3.99501	-2.10474	1.34576	-14.5148	-5.4288	-1.02546	-2.11337	-0.16616	-1.7303	4.58643	3.73719	-3.69955	-12.2101	-0.732053	-3.33306	-0.787692	1.30242	-2.97535	-6.30049	1.79895	-8.131	2.98131	-4.40388	5.43358	-5.84441	1.90843	4.88962	3.03567	-0.616377	0.645815	-5.40478	-18.6522	1.51316	-7.14053	-3.81111	-3.63899	11.0693	5.22092	-6.54492	-1.06257	-0.762295
-4.43921	-7.01064	1.50836	4.10358	0.235053	-1.75638	7.16279	4.83999	-2.2379	-1.87489	8.24553	-2.25137	2.64556	-13.7874	-3.35966	-8.80906	3.83957	1.56891	4.68659	-6.78221	-14.78	-1.58668	5.67882	-3.59152	-0.185354	16.0853	-0.831574	1.85206	2.35316	2.12284	5.92854	-9.12557	-5.12852	1.27454	-5.58296	3.38152	6.48993	-2.35871	-0.285075	-5.23936	0.849558	1.85494	1.90301	5.4703	-5.58255	8.35112	7.86177	1.39314	-6.17431	2.04672
0.164084	-5.09969	-7.53756	-0.406742	-4.87165	0.114286	-7.739	2.22085	5.24183	-14.2643	0.90621	-0.720361	-4.8339	-5.60253	-3.63886	-12.4631	-0.129588	10.2738	2.23065	7.93983	-2.20603	2.41935	-1.10126	6.10422	-2.056	1.7098	22.7177	1.21826	-1.8368	-4.41003	-2.87722	0.595416	5.87157	-0.244947	5.26438	2.24807	-2.34848	0.358485	-4.97719	1.84003	-1.30641	-1.0537	-0.713988	-0.525475	2.72395	19.1959	-0.267815	3.31631	-0.269482	-0.268408
-4.31014	3.2948	10.9104	-2.77187	-4.56798	-0.668295	-0.755501	-2.86552	-0.205099	1.23848	7.30057	-7.57783	2.62119	-0.175627	6.90583	-6.20237	6.43834	16.0662	-5.83808	11.87	-0.723098	4.11078	-3.18396	1.11302	-1.84577	-0.864359	3.99445	2.10354	-1.76675	-6.92037	-0.240754	-6.91088	-8.24516	-13.2858	-0.120198	-4.22285	-0.00835563	1.1448	1.35621	-2.509	-3.67104	3.39305	-3.51763	0.505281	-1.27724	-3.46304	8.26355	-9.16673	0.601145	0.719914
9.09707	0.791718	-2.97208	4.05693	-0.226671	4.58946	2.96436	-5.89216	2.06176	-2.69979	-5.22488	-5.95062	-2.98004	0.0428353	8.00608	-3.72418	-0.418132	7.6894	1.81588	1.84426	-1.40487	-3.51887	3.69064	-6.05125	1.01555	-2.39283	-3.12726	7.90295	-1.44383	3.49571	-1.80543	-0.209021	1.58589	-2.8039	-2.52869	-5.1241	2.54742	-1.1549	-4.50702	0.9682	4.93306	1.98443	8.49261	-2.88557	1.57423	-19.3517	2.07631	1.74602	5.11488	-5.63304
-3.0421	2.15067	-3.98448	-6.16138	5.98895	1.91718	-7.96772	1.02337	5.7688	-1.72214	4.56956	-2.74053	-8.47371	3.04735	4.28409	8.15922	-2.98475	10.7747	-4.70382	1.535	4.08444	2.37975	4.05797	-4.28912	-0.747883	-4.66497	5.88015	2.59394	3.87667	-11.4657	-0.0268289	3.97556	-0.9212	-2.73051	-5.74092	-2.87338	-3.50596	7.53472	0.502809	-1.42152	-1.92455	-2.98308	0.571738	-4.92745	-2.22353	-16.0609	1.73764	-7.74499	3.51627	0.509338
-5.82155	-1.7412	4.74227	-0.754486	-2.70716	0.883828	7.28128	1.4927	-1.32419	5.18253	-11.2681	-4.03587	5.7419	1.29668	3.69595	-9.19454	1.12942	10.061	1.72901	8.93613	-2.08445	-2.3494	-0.585482	2.77142	-1.55609	0.189042	2.85723	11.7121	2.00361	-2.64255	1.15889	-0.0457258	5.84159	1.44265	0.878557	0.731568	6.04103	-0.737591	1.65068	1.03049	3.77816	1.46855	0.145726	-0.247956	0.181504	1.28482	-3.39523	0.650894	10.6445	1.42318
-0.0433296	1.62142	12.7327	-1.92142	3.58605	3.3868	-3.43465	1.2421	3.93889	6.77149	3.57306	4.96318	1.08159	-0.547698	-0.564138	6.06563	0.841407	1.60449	-1.20835	-11.8786	-11.2567	1.32533	-2.345	1.51826	-1.48235	7.09778	8.93362	17.711	4.84365	2.46823	5.55311	12.2055	-3.89442	3.08461	-7.34631	-7.5134	-0.795693	-3.3589	-0.130422	-1.40485	-6.90015	-1.37154	5.59494	-2.43444	-1.48076	-8.82383	-1.38225	5.0962	6.90436	-6.7141
0.904459	3.09784	1.60948	1.17692	11.7046	3.03935	2.77029	9.00656	-1.42471	1.9625	-0.906479	0.676214	24.5229	2.89923	-4.41179	-4.20671	4.44541	3.55287	2.55851	12.3194	-4.04263	4.76825	-2.68259	6.38366	4.55015	-0.474812	-3.15641	0.80364	5.99128	-3.73299	-2.07683	-1.52496	8.76019	-1.99228	0.185317	2.07913	14.8742	-5.23857	-3.72177	2.45265	-4.6821	0.283248	-5.82748	6.3161	4.7085	-5.87195	-0.656412	0.0159097	1.78978	1.05593
-1.5311	5.48542	-11.1611	-2.92301	1.16084	2.25241	-5.71781	0.335444	-2.23327	-2.16246	11.8642	6.38863	-15.0377	-5.27267	3.75636	-4.19378	-0.704506	-11.3369	4.10694	1.08024	-12.5331	-7.21099	3.06768	3.82208	-4.07581	-8.95498	1.03809	3.27868	2.27388	-5.15597	3.82497	8.5284	-8.7625	-1.48814	0.486874	0.942122	-15.7074	2.16517	-9.14103	-2.56037	0.29036	-3.28736	-2.73872	7.21704	-1.81839	2.03926	-0.190975	-0.699265	-5.22234	-4.40653
-4.59918	3.62195	-0.231732	-0.106835	-3.81243	2.51267	0.430392	1.16169	0.249043	-5.88767	-6.99389	-2.90432	-0.790964	7.92567	-0.012312	0.118989	8.07408	5.03062	-3.85911	6.63347	-1.0879	5.37781	-1.16813	1.38498	2.0413	-2.89439	4.9894	-16.118	8.3773	7.81978	1.23058	6.98863	-3.73562	-3.21989	8.61895	1.52773	0.944378	3.66585	5.26699	1.19541	-1.98276	1.29731	-4.05813	2.26256	4.44137	10.8629	-0.119799	11.4725	6.05391	-0.808696
9.18841	-8.75566	4.74714	-8.35356	7.53243	1.86621	2.55972	0.76692	5.13252	8.97618	1.5543	-4.83361	-8.13233	-1.5084	0.270196	7.21088	1.43552	-8.78134	-0.978338	-12.0077	-0.707585	2.35399	1.94337	5.35641	3.41387	6.86874	-5.68245	4.73033	4.30893	0.937397	0.845439	-2.9287	7.41989	2.66114	-3.89827	5.78562	-2.60039	0.258047	2.32486	-7.001	-2.42089	2.73182	1.85817	1.90625	-7.8818	-1.72256	4.04199	-10.378	-8.24255	-3.23477
-4.34128	4.08527	15.9863	6.82251	3.302	3.43222	1.92326	-2.44757	4.81944	5.72598	11.7403	-2.65301	-0.154614	4.68086	-2.71327	-5.57098	6.35197	-1.15	0.0367491	-11.6026	-1.91893	-8.54312	1.03393	-0.811608	3.75557	-3.6965	-9.79126	13.6157	-3.68959	9.09308	-1.09673	0.833076	-9.92152	-5.7593	8.50336	-0.527327	2.76836	-2.63491	4.59105	-2.16273	-4.26056	-2.73559	-3.03333	0.0596061	5.07488	-12.4948	7.94029	-1.88409	6.7083	0.478292
-0.900762	-6.29503	7.82257	-5.94853	-1.59368	-3.11723	4.06238	-1.76679	0.377459	0.412112	-6.01462	10.7759	-1.02747	0.0189951	1.48302	1.12881	-5.91062	16.3738	-8.11341	-15.3862	-3.60665	-3.95877	-4.78055	-0.514301	-5.68902	-2.0987	-19.202	3.64865	-11.1423	-0.0892828	-0.726512	-11.0607	-3.84352	4.93301	13.5811	5.38406	4.5693	-3.59991	0.779189	-2.78091	5.87154	-0.29144	-2.08501	-5.12442	4.82255	5.08445	4.69372	1.2043	6.68647	4.74177
5.41004	6.53394	-13.6733	6.13711	-0.966157	-0.565761	-1.51748	1.03728	-2.76118	-1.17132	-2.90807	9.04559	1.17797	0.156874	7.5883	8.52454	4.80713	-8.30233	9.37761	-0.614561	7.36644	-1.20467	10.211	-6.54427	1.72498	-4.74209	10.8672	2.48185	0.677526	-0.406607	1.02078	-8.1451	-13.7371	1.42108	-10.6803	-2.27172	-7.23733	1.48841	7.05578	1.66609	1.63094	-1.44782	5.43241	-1.54188	1.15752	5.51546	1.23469	2.7924	-11.3946	-2.96437
0.322317	-7.36229	-4.9695	-5.52195	-0.574099	7.84755	-2.53705	-0.494897	-1.80187	-8.70554	0.850866	-6.66861	4.97004	3.86875	1.8209	6.63679	0.708701	0.423507	-3.11471	-0.430271	-1.77938	2.46853	-0.939336	3.83934	-5.39586	-4.02721	10.3268	-6.0821	3.08093	-5.07685	-1.49505	1.94768	-5.35707	4.64212	-1.29297	-4.85329	2.91967	-3.59741	1.30625	-0.33779	-5.06782	5.80153	1.95962	-2.8253	-6.71749	-6.85452	-2.01195	-14.0136	-2.79247	-0.569736
1.15626	2.38591	2.99496	-1.05421	-1.92361	1.86276	3.77346	-0.337878	-6.81556	-5.74436	-4.00158	6.25784	3.14606	6.49322	3.67364	0.383016	4.03619	12.2271	6.284	3.53685	-4.57144	4.26599	-0.460607	4.26663	0.373828	-1.58234	-11.4455	2.2948	-6.35824	5.61149	3.04568	-0.0223947	13.5593	4.19655	-4.20924	-3.52128	-2.17585	1.2649	-5.11217	-1.5242	-4.97289	1.8555	1.66497	-1.43024	1.19377	3.26895	-3.08742	0.993896	-3.09472	5.20195
-9.13809	-4.29898	1.57332	5.64414	0.6798	5.75526	-9.22771	-0.637261	-0.853228	-3.88036	-20.7389	-5.74546	3.15594	0.977347	0.421656	-1.17829	2.32084	-4.97894	0.109517	1.40424	-2.39902	8.4228	1.99124	2.84497	-1.15069	-2.17198	4.39364	-0.264238	2.18786	6.11444	-1.48619	2.87001	-0.861793	3.21687	2.30376	-4.45295	4.9016	4.44442	-0.0724085	3.55834	-1.2196	-1.56935	-5.06153	4.66717	-1.21133	6.29801	6.12116	-2.94554	2.29332	-0.265371
-5.25322	0.502846	0.902038	1.82592	0.4242	1.80947	6.94131	1.86675	-9.57567	-5.02805	7.41968	0.447205	4.84008	-6.62258	2.34696	-3.36652	4.69945	-7.10339	-3.79164	-5.80876	-5.81149	-4.7811	-2.20977	2.79688	2.55999	16.5159	4.83651	-7.34453	9.57957	5.37912	-4.91999	2.31085	-5.25183	3.34576	-11.7748	5.4268	-1.03062	8.24782	2.3709	-1.70445	-2.52195	3.26951	1.43846	-0.0517353	8.98891	8.68504	1.79339	3.46292	4.12074	3.33584
0.189283	0.922341	4.74342	4.58681	3.16986	6.86066	-3.1635	3.98268	2.44482	-1.36595	1.04793	1.4004	5.63129	5.38763	-3.00478	5.34625	1.52549	-1.6093	-1.32042	-1.99925	14.6907	0.330185	7.19185	5.37229	-0.688814	-13.9208	-4.67101	0.232766	-1.70238	-7.59146	2.82913	2.37743	2.01995	-1.98485	0.28521	9.85222	5.77944	-2.99075	-1.3497	0.722709	-2.33652	-3.79777	2.66886	3.38391	4.60509	5.97983	-2.65505	-0.104194	-6.52287	3.15589
4.83485	2.71819	6.81139	2.3165	0.565372	0.359459	2.24137	2.02704	-4.09885	-9.84145	-5.05627	4.57762	0.270425	7.56157	-6.68704	2.02335	5.24492	-6.23492	4.60305	11.8979	3.138	1.01296	-1.36425	8.88543	-1.06585	-1.30601	4.34819	0.00957319	-4.38227	8.73198	-1.07433	2.48956	6.86079	11.2093	-6.61286	4.61971	4.30297	0.438015	-2.26065	0.720266	-2.9186	4.27179	2.32581	2.42105	1.221	-5.28544	1.99277	-5.08231	-0.0130465	-0.136517
4.98914	3.08208	3.88565	1.07113	4.92131	3.61806	-7.3197	2.70019	-1.35738	12.226	3.42492	9.44301	6.09866	0.701882	6.48265	2.45383	4.00981	2.47221	-3.08358	6.84143	-0.366205	4.30942	-3.63303	7.14015	0.370436	-5.44756	13.6169	-14.729	6.02749	1.41559	6.70319	-3.34383	-1.42721	-2.16798	0.0731499	-6.3946	4.78301	3.14093	4.68463	-4.36317	-7.89486	-1.30834	1.58597	-1.07296	-9.11028	7.05396	-1.74537	1.40866	-6.16446	5.85644
-2.55705	8.82354	-0.905084	-3.75254	-6.10939	3.19857	2.77438	-1.50694	1.72749	0.471456	0.912011	-6.71831	-3.39295	4.85593	-5.08235	-6.33016	3.73641	-0.401326	1.3211	-9.13625	-7.89534	-1.86426	1.13418	0.0656337	-2.02293	6.74109	11.2946	-7.24484	-1.12692	-6.61765	-0.456261	3.14094	2.56594	0.76754	-0.69309	-2.8737	-9.15849	-6.16495	-3.27616	-4.88466	3.71749	3.3112	0.647605	4.1205	2.01543	-3.3062	2.19422	1.22613	2.03584	-4.49452
-3.17504	-2.94951	8.9921	1.33679	-6.72178	1.37964	3.09352	3.04755	-4.08083	3.98043	-9.99858	11.6677	-2.05068	2.05452	2.26176	11.6165	4.1427	0.98121	-3.9038	17.4726	-7.20629	9.41716	-2.36528	4.51285	1.28581	-7.90047	-13.602	-10.4779	2.84663	5.62192	2.77275	11.0497	16.0718	11.4093	0.305712	-1.89744	-0.733536	1.72575	5.14883	-5.2927	-7.02018	2.54068	4.94761	2.06661	3.70112	10.2112	-1.0379	-3.92427	-5.94264	2.65906
2.54931	5.60343	2.61733	0.285075	-2.13941	2.10262	-5.0892	1.90658	-3.3838	3.62663	-7.17628	7.2101	16.4137	5.68633	4.26885	-4.97582	-0.275491	1.55596	4.14145	10.7501	17.4156	8.21292	2.3089	-0.83653	-3.04413	-1.48791	28.579	-15.5055	2.75361	0.56527	3.55133	3.05981	-0.664957	-7.28513	-3.67468	-0.799371	4.77385	1.1999	0.799107	-0.286181	5.36012	7.3962	-1.81528	1.08631	4.9961	-0.879719	-4.9916	9.7525	-6.28458	-4.41091
-3.77579	-1.23511	7.29016	5.46832	3.4262	2.93796	1.09694	2.85585	-2.05351	1.02032	-0.0665318	8.92883	-4.32213	-2.12787	-3.8396	-3.68879	-0.767777	-6.89982	-4.58078	4.54181	2.9703	8.33359	5.49978	0.515215	8.93518	-7.3441	-11.0287	1.45705	-0.393119	-1.97648	-1.81879	5.23556	8.79927	2.56828	-5.30452	-6.55754	10.0812	2.03068	0.651332	-2.55429	-2.49352	3.09711	2.096	-5.69642	-3.85933	-11.9176	-2.89058	-6.09454	2.2775	1.52244
2.8974	6.21126	2.52712	-1.91831	-4.23045	7.58309	1.00781	-1.47082	-0.356723	1.91465	2.73681	10.0111	12.0464	1.83207	2.95261	1.56389	3.06821	-5.92127	1.34936	7.95896	-7.1138	6.26732	4.03962	-1.90065	-0.245455	-2.09082	9.03639	6.10256	5.44005	-1.78793	3.80427	12.5447	3.78018	-4.47115	1.68758	0.573366	5.76496	1.7452	1.73118	-2.73746	8.06986	7.64102	0.701427	-0.774482	1.01698	3.89302	5.11002	1.96342	0.11691	0.978244
7.80655	6.80824	-5.88345	-1.88398	4.60071	8.93481	0.48911	2.74098	-5.59591	12.6602	-12.5608	2.46585	-3.59701	-0.668109	9.64848	13.2676	3.85174	3.32966	-1.12077	9.02823	1.16821	4.24224	14.5782	17.0747	6.2009	16.251	-25.5024	8.48863	5.93968	-6.89147	1.94088	12.2587	-1.19375	4.00881	-1.00142	9.85595	2.00066	0.460461	6.07265	0.97028	2.37831	-0.898379	1.9411	8.17064	1.22656	-13.2842	-3.67985	1.79917	5.83697	3.69718
-1.12749	5.16124	14.2291	6.4278	-6.80201	3.1754	6.70754	5.93785	0.472919	5.38503	0.591635	4.87276	6.04335	8.86149	0.265195	-3.59173	3.32037	6.70853	-2.16184	23.8513	2.49382	6.60089	9.97081	10.7233	0.73034	6.1718	3.0204	3.74384	-0.472666	3.77551	5.78993	10.0334	-6.24691	3.57296	-0.143219	0.993908	3.22424	3.06047	8.17696	-8.94207	0.827372	2.09459	7.19909	-2.59598	3.83041	3.47891	1.09311	8.34266	22.2818	10.0933
-0.281211	3.33786	-0.338197	3.11774	2.35249	4.11668	-4.31829	2.16291	-4.88767	0.825683	-6.6604	6.93251	5.1849	4.24403	10.51	6.78174	3.64421	-7.36213	0.25223	25.2602	19.8684	17.8096	4.13462	5.7376	5.37727	6.29515	4.90839	-1.75503	3.44442	-2.60701	5.0172	9.78025	-5.76552	3.46705	-2.50526	5.1358	3.49186	1.03053	-2.30519	-11.4772	4.24152	9.61176	2.45649	3.44317	4.63194	4.72692	-1.28249	1.46043	1.37235	0.868964
7.41406	8.77666	0.929156	7.06044	-3.34071	8.42629	17.273	8.03364	-5.19254	6.44223	10.523	11.8658	6.33308	-0.238009	0.906584	3.91765	8.67306	9.00412	0.869996	30.4026	10.1904	8.84538	8.30668	2.23076	-0.288463	13.5113	1.57402	1.2838	4.96846	7.81699	6.9399	7.68202	-3.42445	-7.54524	11.93	9.025	-1.58467	3.96817	1.28663	-8.24835	7.06365	3.83342	-3.54237	8.24916	1.05504	2.23804	2.21795	3.45024	7.27707	3.71287
8.39437	8.86981	10.5732	9.78773	7.21484	8.45666	13.1907	8.07208	7.31845	-6.09919	15.6747	19.7969	1.26936	5.57281	3.22977	-0.70444	7.41791	20.6745	1.79521	-4.05225	19.6959	14.174	5.26928	2.10314	7.25578	11.3665	-5.90876	5.18173	-2.43835	0.851122	4.4196	8.31001	-14.2446	-7.1023	-4.49576	3.69312	-7.80708	10.1765	10.5239	-3.77417	-4.57214	3.15666	2.81987	1.48221	-4.31268	2.02731	4.29467	7.22049	11.1989	9.81349
3.39043	11.3462	10.5734	-2.50242	2.71529	15.7795	16.2091	9.57837	1.91655	6.62557	12.677	16.3375	-5.2714	0.790689	4.86275	8.56803	6.38782	2.67476	2.6238	11.0125	18.0492	12.9604	5.2339	7.19697	7.91133	-6.64921	2.21767	17.7719	3.65301	11.0356	4.90183	6.92891	5.87539	-4.92383	0.475809	10.5758	9.78189	2.41301	16.2045	-1.42878	10.1448	3.76469	6.19761	-3.87195	3.80799	-0.0730605	5.8557	7.76701	5.36251	6.5805
11.5381	-0.70397	20.0619	-6.74559	18.4453	19.2374	27.0388	20.369	2.58856	4.31975	16.317	21.3384	3.05585	-4.48005	8.03143	11.5197	6.77348	23.8616	-0.799351	4.35021	-5.67783	2.45742	9.04907	14.3406	10.1379	14.8816	-8.48728	11.5384	-0.209067	4.69469	-1.75412	8.88138	3.11678	2.70217	-2.48784	15.6499	6.63532	0.871361	17.4778	2.29277	6.82758	11.5438	7.45486	2.08763	12.1459	26.3745	1.22244	9.35525	5.28146	-4.56471
20.7036	6.15109	15.6112	9.07456	16.1761	14.4178	27.918	22.9327	5.91885	8.75156	36.7164	23.2901	10.6214	3.67188	14.1072	25.1357	12.1733	13.1273	3.55906	19.9856	7.34605	14.8864	13.8969	15.072	9.18758	19.2835	0.315377	0.440221	4.03846	13.6704	0.914125	23.0243	0.901016	9.87947	-0.595658	9.75054	12.1249	8.3656	7.20846	2.83821	10.192	4.85172	5.51763	0.645697	3.1791	-2.48274	-1.80951	-1.58718	7.11706	6.51869
24.6244	16.7466	21.7574	1.33629	28.6381	15.211	43.6368	35.4039	15.9499	12.7955	30.407	46.3717	17.7042	1.82562	5.33243	18.5275	11.669	15.2423	2.45526	28.2326	36.9268	24.2538	8.11598	13.8596	4.44661	28.9011	-15.2637	8.98538	8.16964	16.9244	3.06156	8.3997	6.63555	6.73018	4.42288	13.0051	22.141	-0.984197	10.562	5.53299	13.1018	10.5453	12.2645	7.10251	4.36986	2.57865	3.43612	10.0885	6.19594	16.3226
30.9272	11.0279	29.5723	13.8191	20.7285	20.0995	39.7411	34.7892	14.059	13.0936	34.795	45.5185	25.1194	9.52663	17.4501	12.0113	15.5142	12.5564	3.19529	34.8216	23.2356	8.38112	17.1374	7.37615	13.6509	19.5811	-7.50019	-3.70797	12.8235	4.20813	6.53439	15.6251	12.6955	6.20106	1.10757	11.7885	7.60346	-1.98189	16.1923	4.76647	-3.00318	13.3401	6.02597	2.69927	7.05841	14.1397	8.70416	4.31219	-3.98358	2.41124
32.5606	8.23707	31.3278	14.7007	30.1772	21.2213	48.4201	47.9755	7.51529	28.1374	32.7905	37.4088	20.4661	8.85191	20.074	20.6136	20.2956	5.69662	0.0626642	39.4103	2.90014	29.0286	16.2581	4.2206	10.9028	13.388	-9.22359	13.2941	7.37947	17.0816	5.53845	6.43313	12.7065	21.6176	0.575446	6.12072	2.55677	3.49915	6.52194	1.46395	19.8852	14.5757	10.3423	10.0656	3.08074	20.8811	14.4786	10.996	6.62558	10.2732
43.4934	18.4549	43.3678	19.5667	38.2275	30.7684	57.3014	55.7502	18.2457	21.6614	54.2279	47.063	29.9807	9.67626	26.439	4.92584	17.1833	18.289	11.285	24.4676	31.8085	38.9835	9.55708	33.3093	14.7068	22.7615	8.65989	17.7967	9.45902	13.586	7.13358	17.3375	5.53953	7.662	0.702138	29.5667	18.8958	13.5307	14.4171	11.0299	8.56837	19.951	13.0238	14.5689	-3.47865	11.3441	3.63233	5.73816	0.791046	7.49961
48.0346	26.472	65.4157	25.673	46.9653	43.3221	43.6648	59.2469	23.7642	43.3832	51.0604	58.5168	23.0032	7.4003	30.4937	11.8073	14.3242	27.0444	16.4104	22.3871	30.0151	24.8906	28.5865	13.4085	21.4009	33.3075	2.76567	22.4111	20.6493	19.8974	12.1653	10.0782	8.56487	18.9759	-4.419	19.2725	17.0221	14.2393	10.5117	14.0735	4.66213	10.9158	7.84418	4.00296	14.3732	7.2003	12.751	7.7206	-1.59856	6.57566
70.1386	27.5842	69.5024	31.0458	69.3876	39.6441	54.5567	66.6221	21.7033	42.2319	69.6194	48.8059	34.9498	21.6992	25.5021	19.0156	11.1344	26.4174	8.02417	32.5572	43.3266	22.8218	25.4149	10.9972	16.7173	25.9214	-16.5529	8.93633	15.2016	12.2495	7.18241	19.9155	5.10039	13.3047	4.99106	34.371	24.9766	10.3055	29.3428	16.7235	7.20756	13.0815	10.7342	0.4177	4.28272	0.225229	12.5638	7.41817	12.2201	6.50935
73.5039	43.2581	86.7469	40.5542	62.0387	43.5999	63.7454	73.6729	37.3556	45.3352	39.0866	51.566	36.2168	22.1962	21.7085	8.59223	17.6988	39.3712	22.8918	33.784	26.7965	33.0884	20.6936	19.9964	16.7445	13.0617	24.0526	21.2839	19.3067	14.1036	11.118	25.9619	8.55557	16.8165	3.7291	30.3773	28.5995	10.0569	18.6485	13.3291	12.7324	11.5056	12.5795	6.59727	6.32831	2.97485	10.874	4.55057	11.7721	9.67273
93.6929	37.4774	73.053	38.0452	64.7825	56.3395	60.5894	78.4991	40.2466	55.6236	65.1894	48.8597	36.9552	17.5731	39.3912	16.464	20.7688	23.5111	19.5916	22.9246	45.4408	42.3152	25.4518	17.0672	24.6982	33.1666	17.8381	15.9891	26.4541	25.1122	13.5041	21.4842	37.8743	12.994	0.694089	27.7245	19.0254	9.03194	12.2989	9.13085	26.4124	12.5905	14.7002	17.7012	13.4815	4.15822	20.4487	7.48571	3.28637	4.10448
88.2539	48.6512	89.7064	50.8543	79.1533	55.2702	62.8169	71.9255	38.3354	53.9462	68.6538	45.3651	39.1452	13.5754	36.7665	13.805	21.5489	39.8272	26.0427	24.2463	41.9894	33.4449	21.9438	21.1363	22.8142	18.3553	18.3168	10.605	23.0265	32.2252	22.7727	35.3546	31.1939	-4.35887	7.24097	22.8919	31.8506	12.333	4.92937	16.7656	5.7623	12.583	6.73942	9.08229	11.3375	16.1995	13.4045	12.9054	7.33696	13.8995
103.537	61.265	79.5061	57.0068	70.9497	67.8529	65.6235	80.5219	51.0818	67.4016	44.7367	42.2682	31.9353	15.5586	34.8715	33.6966	22.7782	31.8801	29.1561	30.1907	29.5727	27.1359	18.6719	20.1062	25.1684	28.9182	11.7347	14.408	26.9465	28.3805	16.8361	29.4707	15.657	6.98316	8.47095	21.8813	24.5983	13.9305	24.6091	19.364	19.7567	8.74179	15.9832	2.62148	6.56779	9.70378	20.5615	4.89559	-10.9225	14.6285
115.768	79.8853	94.1772	56.8458	77.6322	78.0621	60.2196	88.4191	47.6957	81.7416	86.5747	54.0936	53.6429	20.4647	37.1922	26.0933	20.5234	31.832	27.4874	45.2704	38.9557	34.1308	38.9924	31.5125	27.2796	40.7302	13.2709	9.55149	26.2686	26.0952	20.5201	32.1138	22.6937	25.236	13.2822	29.9956	17.5635	10.4721	17.153	16.1926	6.99635	16.4847	11.1234	9.69051	9.69726	12.0809	11.6288	7.8146	6.43039	15.2294
125.657	82.3044	82.9732	71.6817	85.7027	74.5187	70.9043	85.0948	58.3586	75.3821	57.742	55.803	43.6297	21.0933	44.7246	35.6748	23.2818	46.3582	45.9176	33.713	33.6551	24.7965	18.99	14.0334	23.6728	21.1725	13.5568	29.3545	22.8467	25.7125	15.6906	30.5621	22.9004	16.4393	12.5208	25.9656	7.76023	16.6924	12.8955	21.5964	22.7632	20.2243	8.06266	10.7849	16.188	10.4044	20.5885	13.7264	15.403	6.46167
133.99	89.739	97.725	75.339	91.5216	77.7027	68.8176	89.0511	65.2073	74.9855	68.0777	46.3293	39.6989	21.3533	50.6202	26.515	29.0895	44.5525	32.7534	15.0608	39.3177	45.415	39.2416	26.0491	28.6068	27.2267	7.1793	31.3266	22.2404	21.0366	20.849	20.6439	14.6887	11.3767	13.558	26.4707	21.2428	18.2111	3.56111	21.1013	19.6061	12.956	12.6727	9.34194	17.8682	21.5096	7.86058	14.7305	17.6469	18.3774
141.716	89.0186	96.275	79.8289	98.7363	80.5048	75.1185	89.7453	49.8073	67.5923	55.7236	53.5534	54.995	32.2972	42.1242	24.0922	28.9623	31.6032	38.0205	44.5097	22.4473	35.1856	34.2833	38.3994	25.2455	30.0716	29.0376	7.17186	28.3835	20.2979	14.7135	18.4751	18.4402	21.154	10.8515	31.9293	14.6081	14.1815	17.1272	17.356	21.8538	20.992	18.8102	10.7636	8.10804	19.3558	14.9103	12.3769	9.01563	16.3699
133.766	102.627	91.4402	77.8574	107.67	91.9026	68.6312	84.6099	52.4513	81.1415	45.0749	64.4316	44.5781	36.5741	34.7733	52.6069	39.7851	33.837	32.1781	42.8019	49.0216	36.1376	31.7222	40.1538	36.2815	40.8336	23.6989	24.3805	30.0617	40.6228	22.0112	24.294	23.6373	20.6495	10.6317	31.3717	16.8556	14.3544	14.1216	12.0244	23.2131	24.4189	17.1803	12.9442	10.9895	2.79658	22.2263	9.65432	4.77094	8.53626
152.037	108.964	95.9693	97.9013	91.66	75.2973	70.9033	92.1743	46.1875	79.1854	75.6728	48.8446	49.4337	35.1586	43.7743	29.8899	32.0582	57.1957	42.4596	21.2105	42.1857	39.1495	26.4606	35.1201	27.4191	25.2176	31.4833	14.2569	31.3737	31.5025	20.16	12.5679	21.5434	6.03238	2.50839	38.8616	32.2689	17.1383	9.09229	20.8231	19.0489	9.68773	14.7102	12.3983	12.027	12.4396	19.3186	9.05744	12.8802	9.67187
147.022	114.43	116.193	100.841	92.8454	91.5824	75.1575	83.466	65.335	66.5971	84.5876	54.9013	35.7583	34.8689	43.4315	46.5242	24.7986	41.1813	46.3629	55.0012	35.6991	39.783	44.5794	31.0547	25.786	30.3337	31.3104	12.8304	34.4321	17.2555	25.4161	23.1294	23.4235	18.5637	2.98277	25.6971	25.0638	18.782	18.6332	16.4592	19.3781	21.1443	15.6015	15.3868	16.0138	-1.14727	17.6039	12.2035	20.1846	13.1977
144.352	123.58	105.296	92.791	101.345	97.1597	67.9659	85.6506	63.6969	71.7546	64.5561	50.814	45.8855	39.8958	31.2497	32.2419	35.1835	45.3667	37.3105	53.7114	38.366	47.7098	35.7621	34.2712	27.4645	17.7208	30.9852	23.9342	25.8535	38.3769	19.9735	17.5062	21.682	14.1698	14.4687	30.669	21.9986	15.1135	19.7964	16.1622	19.7144	18.363	8.60784	14.3923	8.61005	35.7775	22.8854	15.7885	11.0376	10.689
156.262	131.733	112.177	99.8679	103.717	85.7862	81.3958	94.0445	81.3674	64.2176	65.3618	59.9317	57.3501	48.6975	36.2414	34.1864	41.2374	40.8065	42.1906	62.5913	39.7972	30.6746	30.9668	39.4797	29.9672	28.3907	32.9055	23.3426	25.5805	28.5541	25.547	29.9479	23.3823	17.6168	21.6962	32.6239	33.2006	19.4752	9.35764	28.9511	23.8348	20.3441	13.6399	10.1877	13.1731	3.63534	20.7271	18.0517	19.8624	4.29358
146.2	134.232	116.559	91.265	96.0993	84.8244	73.5356	87.305	72.5962	64.8907	82.0903	46.8367	69.4596	44.3043	49.0062	48.9215	42.5627	24.1796	35.1869	50.343	27.6221	35.2182	31.095	26.3703	31.2404	54.1068	39.5692	33.1584	22.6695	33.2024	22.0872	29.6635	28.6046	19.7656	18.8787	32.921	20.4094	20.5455	27.3384	24.5221	27.3613	26.9391	16.9267	22.0124	17.766	6.77543	17.5638	17.8501	16.5459	12.7276
162.878	140.924	110.045	97.1786	103.346	86.5343	87.4474	92.9632	81.9519	67.3286	76.5198	48.4429	51.9311	40.4128	43.0361	40.6679	36.0711	26.7655	38.8794	56.5649	34.1357	35.7515	39.0791	37.6012	36.7739	35.0572	-1.01137	15.7768	29.5993	29.7038	25.5645	31.1155	39.2915	16.0527	28.3255	36.4291	20.4283	20.254	12.0089	21.2234	20.5621	21.1197	19.2273	13.5907	17.4903	20.4341	27.0528	17.3062	20.4526	10.4576
174.075	129.707	108.113	106.654	101.599	85.9362	76.1601	81.3284	64.9991	68.8286	71.4597	50.2112	52.4068	35.7762	45.581	44.3771	33.8385	29.0437	39.9622	22.753	41.5019	27.8829	35.8444	34.696	30.3702	37.2466	12.2335	25.3489	29.8722	26.8087	25.5938	29.0692	30.8146	14.4244	19.9013	32.807	25.7174	19.8094	27.3461	13.7883	12.3543	18.1843	15.1203	18.6412	14.4111	43.5467	23.9515	4.93251	13.2816	13.3833
175.029	122.758	111.067	118.937	110.428	85.4706	78.3638	88.1642	81.1343	68.0977	102.156	54.1405	43.741	43.8292	52.3496	50.6604	44.0519	37.0519	47.4911	43.2881	38.1766	39.5119	29.1899	39.8183	26.8555	40.9388	22.1225	23.8023	23.638	24.5536	22.7192	34.1924	33.1971	15.5803	35.3415	33.4655	35.2489	26.1107	31.3244	10.7907	11.3399	23.3789	21.1374	8.80143	13.9546	18.1402	16.9683	20.6697	28.7356	6.39402
165.409	125.047	112.723	108.884	96.7928	80.9327	78.58	81.9297	70.5755	76.6888	72.4711	67.7634	53.8827	49.2203	37.4411	43.0881	41.7493	36.1527	40.0196	44.1781	52.0035	38.7551	31.5048	27.384	33.4545	35.2693	16.6828	30.4	30.7526	46.6227	21.6337	31.6611	29.5142	22.19	24.3447	31.9136	29.0439	18.5419	22.8108	23.3723	21.6343	20.9782	10.717	10.1009	8.92777	19.0292	19.4836	19.0139	13.0436	9.07007
174.031	115.816	94.675	120.407	87.8273	88.0467	84.0119	83.2395	68.3245	62.8708	57.2123	52.9574	50.7406	51.4907	45.0881	34.457	44.088	33.3615	44.8666	47.7953	54.7252	32.0621	43.1383	37.7542	33.704	25.9068	17.3276	35.6252	26.2669	35.5382	22.5361	32.4143	35.8274	25.106	20.1851	40.2205	31.7975	16.948	24.1041	20.5142	24.5383	18.3872	20.9113	9.78722	11.7714	12.8883	16.3185	25.065	19.4107	10.4938
164.611	122.429	107.078	110.558	97.9754	85.3401	69.6943	86.7203	80.4541	72.1554	68.0866	60.5245	62.7453	49.0734	38.7259	38.1749	32.9225	39.11	45.9496	43.5451	29.9011	37.526	38.6739	34.425	30.8629	40.9639	39.7517	25.3298	28.9361	33.2916	21.4029	13.0614	31.6574	24.529	15.6598	31.3632	23.1942	23.9007	21.8499	25.4804	18.6808	19.3465	19.9298	8.78182	8.87249	11.5528	18.0207	20.7985	12.4166	17.5895
170.934	133.468	90.425	113.265	81.2952	87.9831	79.039	78.6822	76.7092	71.6313	69.6174	54.0929	46.7084	44.2275	43.153	45.6869	38.6741	36.0588	41.392	34.5812	42.2781	33.1976	37.5689	28.8901	32.9517	37.8156	6.8351	17.8088	16.3637	30.9569	24.9569	23.9649	27.0016	17.065	20.1826	32.9661	35.2511	24.0802	13.5605	20.5292	21.6841	32.6782	15.2323	14.3948	13.3584	21.2258	17.8372	19.0299	31.5182	12.9081
157.31	123.621	113.143	101.629	90.7201	100.179	74.3632	82.544	87.7519	71.0186	54.5042	51.4882	42.6794	54.026	44.0006	41.6759	39.6011	39.7494	35.5008	28.9681	28.6554	44.8506	37.6325	32.2212	30.7725	40.6669	20.4661	19.5624	13.9047	31.9819	25.5036	30.4852	22.1649	18.9366	22.8174	38.857	28.7927	19.4575	13.7192	25.5789	19.8474	18.8279	17.5268	20.3238	18.454	6.48379	25.6991	18.1764	23.9686	8.14206
156.626	112.576	107.587	102.882	92.4614	78.9708	73.9971	79.7389	83.065	63.5397	78.0878	38.6432	49.6767	55.3533	32.2572	29.2532	38.1057	37.099	33.5991	32.4953	22.0328	32.2688	40.4895	30.1181	33.4432	33.4149	-5.80038	30.663	14.1346	28.7043	21.7288	23.4725	22.1224	20.2075	32.2513	21.6881	19.6838	21.1226	17.1619	16.9119	9.43134	18.0388	16.0321	15.7423	17.1289	9.92982	22.2477	15.072	24.1193	2.17852
163.5	111.601	102.834	105.43	87.085	81.7979	75.7603	71.594	84.0487	63.7276	55.3263	41.7856	39.3	52.735	37.0414	43.7514	39.9711	30.0499	45.119	49.2101	38.4521	33.2706	35.2594	34.5593	32.425	31.7597	24.398	30.0333	16.1792	26.9144	19.0419	21.6626	25.0142	15.8883	15.7545	28.3882	20.4035	19.8492	22.931	16.0516	19.1383	14.3034	21.5146	14.6836	16.3669	10.2509	19.199	19.4909	12.9043	7.0518
150.667	113.673	81.632	103.49	75.5322	77.081	68.5643	67.3098	83.4096	71.4475	75.6728	51.2545	38.9972	53.1661	42.2822	31.4265	40.2067	31.2713	38.8542	41.8608	18.5726	33.4645	31.4829	25.6617	29.8729	27.3152	12.9624	26.5643	34.843	26.4235	18.6019	20.7908	12.0807	17.5886	16.1284	26.3091	22.6914	20.665	26.2726	23.1863	12.424	17.2151	3.53696	18.0648	10.9847	15.35	16.9974	19.7764	20.2042	7.30124
152.831	122.082	99.2047	100.701	75.2176	80.16	77.6646	65.5697	78.9643	71.8853	53.7333	57.829	48.7145	56.5411	30.9984	36.3173	34.3006	33.2202	49.5884	52.1198	26.2451	34.4384	38.401	28.2225	33.5531	34.2031	11.6043	28.9531	20.1475	38.7236	18.3561	34.2633	30.4014	24.7594	30.1276	37.3996	25.1144	18.8408	13.268	29.0073	17.4806	21.14	19.0769	14.5128	7.9967	5.43088	11.6346	20.8404	15.4533	14.5033
149.208	107.321	103.45	101.644	71.8053	68.3462	68.7173	61.0638	63.3421	69.9577	64.0667	41.2362	46.9907	41.8773	37.0355	11.7883	42.1524	18.3928	30.0506	59.2956	41.0586	37.1211	35.6942	35.7164	40.4653	38.0773	12.3293	25.4748	22.3798	18.3932	22.9672	38.2432	13.4176	16.5986	14.5371	30.9261	22.0207	19.2413	22.5713	20.4511	29.088	18.0517	15.7733	13.2628	14.8266	-4.16742	19.7064	16.4104	29.3887	7.9389
140.815	110.315	80.6247	96.6468	65.3754	69.9559	55.9931	64.404	59.2651	67.2894	71.1938	45.0437	43.6798	40.7627	31.7632	36.1652	31.7972	32.2727	40.835	46.3034	49.6157	35.3572	25.9447	33.7643	32.9907	22.5267	15.0265	27.2139	18.9609	23.4705	18.3161	18.6785	28.7356	17.5658	16.2195	32.5094	25.8518	19.113	23.1509	17.3932	18.4771	16.6423	25.3282	25.2163	19.3393	14.0998	18.2167	25.3407	14.5918	18.4166
135.994	100.959	82.741	95.3724	60.4382	64.9497	58.6482	59.6704	73.8584	58.6662	40.7829	50.5165	43.7524	37.3378	32.4697	34.9909	36.0326	37.382	34.5673	33.5064	26.545	28.4961	42.0137	34.8856	29.1427	20.6551	16.1785	22.8397	19.2411	34.4467	20.0856	22.2872	24.1145	21.2356	24.8413	28.6138	31.8577	17.8082	18.33	26.1174	16.9842	13.5475	16.2415	9.58943	15.9109	3.41317	6.5716	17.5396	16.1568	10.8096
138.016	98.5778	81.6015	75.7629	57.2979	58.9756	60.31	57.2921	66.1209	66.7501	73.3254	45.5254	51.3173	43.5285	34.3638	27.5833	31.8272	36.4823	30.4675	22.7292	44.902	25.306	20.8743	31.7347	31.0319	11.7846	12.164	28.7354	15.7733	34.8339	18.701	15.8567	20.8337	16.7874	13.2539	30.2968	33.2305	20.6482	17.6276	16.3392	20.3749	21.7487	13.367	17.0674	14.0267	2.22547	16.9238	24.5721	13.7832	1.65588
132.598	103.935	85.7494	85.9541	50.5078	70.6969	66.8245	55.7552	69.9907	54.5754	64.4747	50.7851	34.4702	38.6074	31.5577	30.2179	27.2669	22.9579	31.7006	19.8752	32.4604	23.0941	32.4379	33.129	29.2266	46.0327	17.5613	14.4231	18.3124	24.7417	12.2394	15.6146	20.0456	11.5586	14.5932	11.7524	22.6157	17.4311	19.052	21.4768	21.3212	21.3648	12.8246	11.1642	15.0977	9.15781	10.721	20.0427	24.1442	16.0551
129.911	89.6293	83.1114	84.8596	46.1417	65.9684	71.8151	58.6516	62.7525	54.6636	62.9089	43.7469	36.1706	40.4696	27.9669	41.7571	43.8726	27.2688	29.1622	56.3932	35.7491	31.8054	33.9195	26.0308	21.6392	25.9631	21.1976	40.4668	22.0265	26.6948	17.0426	18.455	18.425	14.4665	25.8017	29.1208	24.3771	18.232	20.9065	15.1484	24.6193	10.3854	11.8443	10.0822	14.151	-2.14381	13.5155	19.1182	26.7235	4.81529
126.409	108.66	93.4088	91.1056	54.6001	64.3282	66.4513	63.9243	46.2157	59.0292	44.2717	51.813	33.8906	44.0343	22.3939	37.7258	32.4692	30.2822	27.8114	36.9305	38.3551	25.0756	29.8993	30.2762	25.9713	23.3411	-9.93456	12.8168	19.557	18.9757	16.9944	19.4311	20.8111	11.8627	20.9052	15.2169	26.894	22.3076	26.4527	16.1039	29.3122	20.1723	11.1188	12.5672	21.5969	13.7405	11.8213	21.2051	28.9552	13.8539
126.48	107.396	94.0274	80.1938	46.5267	58.402	71.3157	55.4037	43.6778	55.5331	49.9205	36.8337	31.4426	43.2225	30.362	27.6968	31.6835	14.8578	31.332	27.3955	33.322	24.8618	31.8662	30.9227	26.0828	26.5627	22.2543	38.8626	29.3593	26.0441	13.8585	17.4324	21.9911	20.3276	13.5872	25.0559	20.3526	18.3072	28.5205	17.1378	16.4052	18.2443	8.90282	7.46173	11.4283	18.7324	12.9429	25.2598	17.6908	7.60335
127.762	100.529	71.5457	90.4839	53.9623	60.6503	70.2636	49.9817	56.2328	54.8378	42.6262	35.6306	37.138	38.2874	30.7105	25.7644	31.9143	37.6453	32.0884	37.0585	19.0955	13.472	30.6481	38.6254	27.8287	38.6061	12.3796	27.7923	11.1184	27.7227	18.8944	32.8823	16.6533	24.1244	11.2301	30.3228	26.329	20.5362	15.4687	20.3602	14.8032	14.6062	16.7279	15.5741	11.4697	23.4317	17.3798	4.00977	10.7163	12.1017
126.785	103.826	87.416	89.2482	44.9756	49.2011	77.0103	49.3125	54.7878	50.1143	49.525	39.4956	46.1308	46.8216	25.3444	25.7722	33.213	28.8094	26.6972	25.9129	47.7228	14.6486	31.4839	29.6814	28.6786	39.6787	26.8297	24.8607	22.5479	32.698	13.857	28.6194	5.07339	19.6473	16.9723	28.727	20.6541	22.3722	18.0603	13.7435	13.1042	18.5226	14.984	9.62955	13.538	4.80953	8.52358	18.6087	23.3285	8.13916
127.417	90.8974	86.6947	82.4819	52.7879	52.99	64.3361	51.6619	60.8333	53.0439	53.2971	38.9249	28.4769	37.9836	31.3682	27.4626	29.2075	25.2465	29.8043	26.2704	38.5887	32.174	35.3932	25.1861	22.1764	41.2332	12.0923	28.0471	14.8661	16.8571	17.9002	18.4205	16.2784	9.28873	18.6583	32.5199	18.8512	17.3826	24.9087	8.15668	24.3081	17.2191	18.4805	12.34	12.5718	9.78858	13.4063	22.6145	9.14382	10.0773
120.183	85.0826	75.774	91.2509	57.7676	52.6756	66.438	52.7045	56.6325	55.77	41.4482	47.1674	34.4725	39.1146	26.6942	35.2724	26.6005	28.7361	37.1492	29.3378	27.9449	21.8926	25.3332	27.2287	21.2211	31.3525	-5.77918	9.83318	19.9947	14.6378	18.875	28.0153	15.0187	23.8859	20.4325	30.7469	24.0447	20.2692	19.7401	26.4852	9.9648	17.9206	10.5212	14.2154	13.5534	8.51666	9.02521	33.5089	17.5308	15.2208
106.6	73.0208	70.8495	91.5019	36.4496	52.216	67.1258	54.1254	47.0561	56.9755	49.4108	41.9851	35.3906	29.1426	31.2031	29.445	26.8679	24.5117	37.2133	38.8082	30.8981	33.2629	23.2449	32.7185	19.0953	21.2313	17.8483	20.5991	13.0116	22.8797	18.5514	13.6906	19.6598	25.9333	16.6225	31.0772	33.8806	13.7396	25.1998	10.5788	25.7749	17.9014	7.2998	14.4253	8.68814	-1.33212	10.2597	13.0129	21.3151	4.77449
96.6126	82.8235	91.9746	85.212	47.8594	47.7969	76.212	46.486	62.1585	55.584	63.7936	43.5658	37.7258	40.3146	27.6707	18.7636	21.9332	19.1872	29.0268	30.0435	53.8305	29.0305	30.9492	25.1249	29.255	21.571	7.64702	16.8503	14.6282	20.6472	15.9454	23.8765	-0.39639	17.6193	10.4505	31.4176	22.2205	11.7941	18.7967	16.129	13.8914	12.6971	15.0315	9.37465	9.95935	-10.0317	20.2076	20.2195	16.5951	2.33279
105.318	71.3294	76.1553	90.7845	41.4116	50.6171	70.6712	51.2661	50.1998	64.0707	56.738	37.7232	31.763	41.6326	31.3369	16.295	27.4009	19.6119	32.4787	28.7735	42.2987	32.9286	31.6831	27.8125	24.9352	36.0231	14.0261	8.24312	10.2889	21.054	20.9125	10.6444	12.2517	12.0302	11.984	29.5143	20.1007	19.7491	10.4165	3.29067	27.5408	16.6605	15.2899	17.4779	8.40715	11.5968	12.4075	13.0985	10.3702	5.89586
105.324	78.5167	71.6649	87.2841	53.8817	46.7023	57.2746	44.318	53.0949	52.3697	59.0224	43.8326	29.607	28.9526	29.1165	43.1837	23.7134	29.5433	25.5339	35.6285	24.1385	32.4057	25.2219	25.5754	29.4551	33.1882	12.9813	15.6826	15.1878	18.281	14.6109	20.8097	21.0464	11.0465	10.2093	26.4773	21.622	15.0041	19.5696	15.8526	17.1021	17.0294	16.2621	14.0336	7.62239	6.96289	11.3249	28.0562	15.4783	9.00346
117.457	76.7855	74.3874	81.6258	42.2459	35.5725	47.2229	50.2147	45.862	54.354	57.229	33.901	25.1054	27.4972	27.7062	31.583	34.492	17.737	28.213	41.8194	23.3545	25.0449	23.5491	34.8265	25.4043	33.3806	-0.795201	12.5082	14.1848	24.4648	14.0856	23.6695	9.62804	14.2016	15.085	30.3293	28.5857	17.5183	26.1419	14.1336	23.3422	16.0326	8.40883	12.0926	9.62939	3.10469	14.9094	29.9528	9.29688	3.76346
108.639	75.3139	50.1827	71.9782	40.4306	37.1653	65.1898	46.4117	41.3676	48.4749	59.9776	35.205	43.5462	22.9949	27.3723	30.2855	25.8347	18.7865	20.3929	37.0656	23.9289	7.65499	26.5804	25.1828	27.8144	14.9584	-7.18186	31.0475	15.9832	18.2311	11.3626	26.0429	9.55542	19.3735	17.0973	23.3083	19.4105	18.5417	12.5125	20.9401	6.8962	12.497	10.6467	7.43865	6.77701	-5.82794	8.29588	15.3567	16.8336	6.29438
110.735	65.9493	66.6218	71.7277	34.4039	42.0358	60.088	49.9887	36.6568	49.8929	53.4605	38.3133	43.026	21.8528	32.1094	15.363	30.3663	18.3289	27.818	19.8473	51.078	24.8324	36.3027	26.837	24.516	20.4393	-0.241101	6.29615	14.2046	17.3349	14.8672	15.8002	-0.0778779	4.47188	11.4409	18.5715	24.1445	12.6638	17.4481	16.3281	4.23394	12.6646	12.6449	9.45926	10.9633	5.53608	12.4609	18.6446	1.0983	11.0707
119.002	80.1472	59.4543	73.0538	45.0639	32.5724	58.163	51.1431	43.131	55.7327	62.3299	43.5659	34.5845	29.5274	29.1194	29.05	30.2064	20.5752	26.099	43.6735	25.1245	26.5546	36.169	26.8014	25.0131	24.437	17.912	22.429	12.7907	14.522	10.2176	17.0503	21.1606	9.31275	14.3744	20.3017	20.4335	15.2447	22.478	16.1168	11.707	11.4299	9.89351	15.6692	13.2745	8.13034	14.1095	26.2726	7.30211	4.24553
112.265	81.3776	50.3816	69.6098	34.334	35.0411	60.4379	47.2438	35.8022	48.2158	24.4601	34.9942	35.6882	24.4355	31.8182	25.7913	35.6038	12.531	27.7754	21.0332	32.6602	11.779	26.4254	28.4808	21.9734	27.296	-7.44653	14.2788	11.7787	20.9659	12.9399	24.0636	13.5063	11.4445	24.8673	31.9138	20.5436	20.492	28.1472	7.53753	13.2628	13.1147	14.1901	11.4013	9.96509	10.0474	6.63592	18.1655	5.42127	9.60863
100.213	76.3481	52.4069	71.7225	33.6325	34.2361	55.192	52.821	36.4087	50.1706	73.8376	35.9676	36.0987	38.3681	29.1204	19.9389	28.2821	18.2975	26.8616	31.0763	28.0836	27.6775	25.7251	31.7477	21.4261	21.3165	7.4814	33.5288	19.1109	18.9001	13.1507	23.708	3.83687	30.3826	20.453	12.4181	13.8798	12.3384	13.2345	11.1039	9.75279	12.8535	17.0934	4.40618	8.7097	2.52642	13.869	21.4355	11.7925	7.9576
106.036	68.377	54.92	64.7691	39.7008	26.9916	56.3506	49.467	43.2408	52.1898	65.889	44.486	24.9849	30.5252	17.0784	21.7981	22.9427	31.364	20.2555	13.382	25.1908	10.0945	24.8393	20.6267	21.5425	29.9962	-9.54807	31.2896	10.0539	21.3142	6.72894	16.4775	13.9624	8.5532	18.0748	20.3283	16.3896	13.608	12.4787	18.1378	18.6958	18.4149	11.9102	7.5238	4.5196	10.1206	9.43745	23.6595	30.816	7.12608
111.221	74.4932	61.3747	71.5852	40.1721	38.8049	50.1103	50.3292	51.2658	53.8274	53.4886	40.0576	23.8599	25.1153	26.2789	26.5814	24.8726	25.9307	28.1354	18.5902	41.0202	23.4404	27.322	37.1366	21.6905	38.6839	13.7973	15.038	2.4398	30.1606	13.0988	15.1957	20.2033	10.7931	21.8207	25.6969	21.2054	17.6837	17.1265	15.4018	16.1873	14.4861	18.4777	1.35844	7.23457	5.87458	6.02149	17.6017	22.1728	3.85844
114.058	60.424	47.5256	60.4803	41.428	38.0553	57.2943	50.209	40.6745	61.6093	59.0586	31.2734	14.0618	40.0107	36.766	33.6076	30.289	33.6414	19.1776	25.6875	27.9576	17.6484	33.9475	31.5486	17.1617	34.7674	-0.350485	17.1316	7.8977	12.9291	13.1936	17.5831	19.937	15.2532	16.5944	14.256	15.7956	12.4214	9.01662	18.1162	11.5697	18.2606	12.564	9.40845	14.0648	28.5271	5.70968	15.2973	10.363	2.09048
118.257	64.8108	38.9645	60.3386	40.3098	43.9837	48.4622	59.9879	53.7834	48.469	52.4739	33.1296	46.382	39.816	25.3111	15.147	20.2181	26.03	15.3463	33.3924	37.8277	14.5117	35.4752	28.4433	31.2545	26.2475	4.82948	7.17934	16.2165	26.7471	13.6487	3.04486	17.445	17.1334	12.4133	25.3536	14.5326	9.60085	6.26224	16.3142	6.88751	18.5853	11.1756	8.72465	10.0901	15.3744	16.8635	16.3568	16.4192	4.58093
121.632	45.3328	43.5902	65.8425	41.0031	28.1239	55.4055	48.0962	37.237	51.2075	58.5128	47.655	29.3332	35.0478	23.3151	13.2499	32.2205	20.3723	30.0466	25.126	30.7796	12.6947	15.9783	24.6152	21.9955	36.4525	-10.6774	18.199	18.071	16.2001	10.0128	11.1804	17.8521	20.2736	13.5167	19.9557	19.3619	14.0573	16.802	13.0976	12.7267	16.3358	10.7002	10.3147	6.0362	23.221	11.3745	13.3892	15.209	4.5526
111.734	42.0256	53.7018	64.5443	32.5974	36.8524	45.7766	44.9105	47.5192	46.3493	55.996	49.1988	34.4739	32.6269	19.7468	28.8492	24.9343	18.1114	21.0216	29.1719	9.49638	9.879	25.7476	21.4543	26.2314	34.0542	3.64467	3.43857	12.3133	10.9063	11.3898	7.54604	7.4402	13.6692	18.6939	22.3145	14.6343	15.9145	17.1431	7.79765	16.9848	20.5482	19.9572	4.9117	13.7858	-6.25524	14.1268	18.1985	7.80379	10.8131
106.235	42.5136	41.8296	75.5439	47.1251	30.1778	53.4052	37.6699	38.1976	55.3298	51.0935	39.7716	24.0335	35.0189	19.619	22.2602	20.451	10.1392	22.9118	31.5645	36.1629	20.8802	23.9834	21.0491	14.7567	19.3372	-12.9493	19.4709	20.8171	13.5124	9.12527	14.0002	11.5423	6.28098	19.658	25.1215	21.2255	12.365	27.3179	6.81344	11.2404	20.6722	13.3272	17.2989	16.836	-5.14383	12.7744	11.7037	10.5878	5.07306
102.551	32.477	49.1901	79.0684	49.3422	27.6358	48.7324	36.3381	43.2125	48.3318	49.5575	44.7063	27.3705	39.0043	25.1432	24.1297	26.0821	19.5639	27.2679	31.9913	34.9095	23.4771	22.0854	29.8803	19.7176	28.673	23.8406	11.1891	12.5866	14.0537	13.5662	21.4603	10.7445	5.4861	19.7702	19.7451	15.1994	18.2919	25.8662	10.7371	18.7309	12.8418	11.1864	12.3581	16.3938	10.8315	6.94424	21.9445	15.9804	-0.614875
97.8815	43.4562	44.1918	76.5059	37.344	31.4139	42.1983	46.0916	30.2567	46.8458	49.8811	37.9327	23.9504	35.7247	26.7956	30.0531	26.2727	22.6285	25.4684	32.2451	33.2998	25.5582	30.2212	24.8658	17.9618	28.9206	0.899188	21.2985	7.53104	8.17127	15.3144	12.8918	4.54874	0.700764	24.2641	25.0081	23.3375	11.9607	19.3985	6.58434	12.0458	8.77734	14.2182	6.25966	12.8416	1.32092	12.9765	13.1258	6.9547	9.1701
105.522	42.9995	55.8626	70.7208	32.6944	31.3506	37.7556	36.224	34.2504	42.5405	59.057	40.0093	29.039	35.8524	25.57	19.9795	24.727	21.2516	25.0047	31.9182	31.7234	18.1964	27.6778	21.4711	15.4685	22.0679	14.2912	13.157	3.50938	17.0886	17.5323	17.5377	1.42271	19.6956	14.7684	27.5424	26.3293	15.0879	14.2403	5.16755	12.5971	14.8221	12.5131	11.8718	18.2707	23.5353	5.40928	25.6446	10.546	2.23205
98.7167	36.9123	34.0509	82.2813	32.1124	29.3101	54.4581	32.5151	23.2284	47.0627	42.1822	43.5086	26.4803	34.118	28.2019	16.3885	20.8445	9.3067	25.7013	27.942	28.6001	12.2387	19.192	22.3963	25.4906	28.8483	30.7198	12.0545	8.99363	12.178	16.7689	21.2739	5.77111	4.07712	15.5334	23.269	29.1483	12.9757	19.0201	8.12752	15.3952	17.0899	16.0802	9.71141	13.1723	13.3625	14.4802	17.9509	10.9575	4.38309
95.9331	49.0006	44.2009	64.734	27.0247	33.6656	54.255	36.3881	23.5249	42.5446	33.0207	23.736	27.4985	25.5901	19.9004	3.50944	22.7112	13.297	22.2397	23.0056	28.0691	18.3164	23.2481	19.5661	28.9009	37.0225	13.1621	21.5932	20.8563	17.6873	17.1307	8.99301	12.9552	18.4369	14.3078	18.9748	21.7362	16.1023	16.318	8.68802	18.2778	15.7637	9.21516	15.3738	6.41749	20.5529	6.41029	23.0331	10.5698	9.30648
96.2728	43.5927	35.7374	74.7448	42.7552	34.2078	54.2543	30.7373	30.3652	39.54	57.085	32.2685	16.628	26.1851	20.1794	19.118	20.9831	17.1545	25.498	18.0676	19.2469	17.3721	23.784	16.6472	20.763	21.4093	19.3661	11.4739	7.5779	16.244	13.0481	32.2172	11.9072	1.1566	15.3786	21.4134	4.20732	10.8732	10.5486	11.832	3.85031	13.7607	12.8214	4.34815	15.1579	1.32991	5.55455	20.0052	3.55398	7.10505
104.648	48.9218	32.6872	72.0159	27.6069	23.9085	63.5888	34.3404	27.0868	35.737	55.4248	34.9236	16.5884	30.0485	26.211	24.4483	30.1814	20.8176	19.4865	31.694	32.2163	15.0329	19.5818	19.2062	20.4543	42.9496	12.8081	24.8099	19.6249	10.926	7.90944	23.4846	-2.52256	17.3959	19.7356	16.6406	18.0289	18.7973	17.6634	16.1159	16.9931	14.6644	12.2266	13.4671	13.4107	-8.00495	11.4382	19.6157	8.71653	10.2047
100.234	34.9413	24.9921	73.3962	34.8275	27.4249	59.4864	33.4617	36.9524	39.3409	50.2161	47.1977	30.0353	25.5226	20.0596	13.3481	28.1991	26.3088	23.6911	30.7937	26.6141	15.7325	18.1315	25.6142	18.2686	26.9806	1.8693	5.0255	19.0767	3.47107	16.16	11.2451	18.247	8.24683	20.5299	33.1502	11.627	13.5395	21.0711	14.6099	18.0284	19.9184	12.5328	3.30536	15.4694	20.3125	10.77	27.1029	26.4323	9.00559
95.0604	29.7493	37.0044	62.804	36.5711	34.9372	39.2791	35.1177	30.4596	34.8186	57.5487	30.5448	20.9844	30.0639	17.7682	17.2445	21.2795	25.3647	23.322	18.2113	25.9363	25.0915	15.8675	30.8585	23.4063	23.9871	1.4588	21.3342	2.75571	11.3001	8.04771	11.6496	2.87947	5.84017	18.2436	13.3415	17.775	17.7835	22.2034	19.2171	13.6881	15.9883	17.7984	12.2829	14.0002	-0.366652	12.0235	26.2647	16.6916	10.3586
100.753	36.609	30.9878	63.5585	26.3925	36.8194	50.3909	37.3514	31.8027	46.2393	67.7652	42.2448	26.8502	21.8259	10.4779	17.8496	19.9168	27.1746	27.3893	38.2854	31.9797	20.4435	26.4086	28.6362	20.9002	16.502	13.3358	22.3773	16.5889	17.4613	10.1534	11.9624	16.0646	11.334	14.2116	19.2995	22.205	10.4991	9.01169	13.3298	12.4043	17.4987	12.7217	3.62585	13.5534	13.4958	5.86511	14.8643	10.9846	5.37402
89.0395	34.0377	56.2522	69.7031	26.7899	29.1397	52.1377	27.4077	27.4922	45.7321	37.628	39.8895	14.2544	25.4376	21.7036	10.4666	29.1719	7.94328	17.4853	36.1528	31.5681	24.5666	23.3646	24.7374	23.0078	28.0342	-6.86596	10.8071	8.47724	15.0407	11.2403	25.1952	-9.33054	18.3444	12.5129	23.1768	23.8357	25.2858	23.7197	12.6386	14.3365	13.9818	19.7128	13.1731	8.67417	4.99564	6.4222	21.2486	14.0598	7.74863
84.2137	34.6793	50.9865	69.0657	32.2696	29.7351	53.9557	31.1101	27.726	37.8783	38.6929	33.8497	23.8276	21.3565	18.5687	12.2152	27.7676	17.1567	17.983	24.3203	25.4081	15.3835	17.8381	21.3001	22.4485	21.4721	1.3915	28.6183	12.5086	14.7741	8.40288	17.3298	18.662	14.971	13.0467	24.1067	15.5121	14.1648	22.6132	10.2175	12.8814	16.4168	16.6806	14.2102	5.0936	-9.44326	13.6839	15.267	10.319	5.20108
100.296	31.6713	45.0619	58.6964	38.9085	25.5192	39.1711	26.5147	22.0014	41.4823	41.5785	34.8338	18.408	18.728	20.3738	19.2283	22.9676	9.83602	20.6522	15.7267	20.74	24.5596	26.7056	18.7519	18.5382	36.3351	3.76321	-1.97037	12.046	10.4442	13.6638	9.23747	5.79492	15.4909	9.76694	25.8976	12.7634	11.7778	17.541	5.09245	10.4447	13.2524	15.371	7.61276	13.8048	16.8934	8.17147	26.7069	26.871	4.19267
88.1798	29.4857	34.4854	67.1355	29.1465	27.3429	48.4784	25.5431	22.5103	45.5607	60.755	41.6687	40.581	21.0658	22.4593	21.5121	29.4401	14.6938	25.3178	25.0054	38.0385	6.19153	25.0283	24.4252	20.0188	13.3517	16.7881	29.8781	17.6152	16.9196	13.2759	21.7362	15.9658	13.5923	12.3279	20.7477	10.4278	16.7735	13.8462	7.61999	14.4314	16.2225	5.87732	-1.36106	13.7361	-0.0782299	8.26846	16.9438	1.26144	4.63765
84.2553	32.1317	46.4681	56.3947	28.2283	24.3963	48.5082	26.2906	22.1592	42.3753	46.7341	38.4384	39.0608	20.225	20.6413	15.616	27.3971	30.4779	19.5286	30.9291	19.6318	20.6473	29.5139	28.848	20.0765	27.4677	-13.4078	11.216	16.1279	21.8178	11.3755	9.95789	-4.43112	21.6211	4.95116	23.541	16.2461	14.9528	16.48	18.312	12.6871	14.2705	11.8328	14.9025	12.7275	6.04907	15.6977	14.4269	20.7032	8.61045
83.7475	38.1494	43.7101	59.4282	36.0307	25.3591	43.2699	28.5224	28.4548	48.334	59.2103	46.5972	24.4507	16.6125	26.6513	27.1023	26.0027	1.63334	28.2502	58.3992	26.8343	12.6534	24.6979	34.4999	26.5049	15.3627	1.84317	18.7246	9.22394	13.5481	13.2064	12.1435	14.4604	17.983	5.69208	6.80756	19.3009	13.345	12.1959	23.5513	7.55996	8.41212	14.7045	1.51233	12.0746	-14.0446	13.3579	8.16952	1.66725	6.07346
81.3442	35.3676	31.5468	49.8062	26.2172	19.5708	55.5962	28.2489	24.277	37.8378	35.0953	29.8728	20.1289	12.1885	20.574	15.4019	20.0454	8.37122	19.8502	22.1305	26.7136	14.7588	24.0939	20.6674	24.9937	26.3241	8.31005	13.9961	14.1793	12.3407	11.2331	16.1333	20.6688	9.46292	13.6076	32.7912	12.5308	15.7969	25.4395	9.70385	10.6892	12.9972	8.07321	8.5305	5.87326	1.20021	17.7252	21.4826	14.5114	7.43648
80.7209	37.1617	44.1545	56.0311	24.6473	25.9232	53.3701	25.355	36.1609	43.7286	42.208	36.3118	23.0334	22.4317	25.2612	25.4706	23.788	14.8755	19.2551	36.4239	25.582	22.3798	18.7845	23.9894	25.7276	24.9364	11.8481	11.4619	18.0709	19.2927	8.21917	17.4422	23.6133	1.84525	17.7142	15.9333	5.97541	16.004	22.0621	15.228	17.7831	10.0004	11.9376	25.5222	7.47554	16.6461	15.3874	23.2387	2.55743	7.04526
74.5437	26.753	41.0817	50.9048	19.4558	26.0238	45.3095	26.9369	19.5873	40.5787	45.1991	41.1908	28.6906	17.442	21.32	20.203	22.3682	17.7554	22.2071	29.0051	26.6805	20.7868	15.2328	24.1144	26.2384	14.869	-4.40871	10.3523	13.6827	24.1073	11.1776	22.2917	6.03825	1.7059	8.6702	22.9474	17.1804	18.2362	25.133	6.68849	12.7015	15.5232	10.29	11.1233	8.21704	17.4944	18.4155	5.50433	7.39825	-3.22417
58.4766	40.4535	39.3312	46.785	18.8313	18.9454	57.3382	32.1809	30.4657	35.8566	50.1697	37.5804	17.3034	14.0546	20.3127	11.2689	21.1561	4.90117	12.9869	24.5424	33.0695	22.0379	22.777	26.2981	23.3655	28.9788	13.8654	14.337	15.0447	27.656	12.8796	14.6368	-3.22368	17.5598	19.9919	18.2445	11.1078	13.9625	21.9713	7.22452	8.66194	9.35008	6.38592	10.4194	18.6868	12.44	17.3081	16.3738	0.537222	4.69292
66.6395	33.8579	44.6988	41.4281	22.4407	23.5393	47.4758	33.4116	29.0058	41.8835	33.1267	27.1637	17.6088	17.8742	15.1462	9.64495	26.7873	1.90271	20.2482	17.1515	7.57764	12.7863	19.4092	27.5796	23.9765	17.7411	4.81418	6.17395	15.878	20.99	9.7974	21.045	11.4297	12.9456	12.1477	7.01468	23.855	16.2451	27.6131	10.513	15.5726	11.5729	19.5109	10.8782	11.4757	-13.9534	17.2554	19.8874	4.24686	5.54481
70.3436	28.0903	37.5858	49.8796	26.9354	34.8809	53.2323	30.1211	26.6954	40.2555	42.0833	33.0237	27.5028	41.7503	26.2629	25.5904	36.5668	9.65989	28.0709	26.2897	36.8325	10.118	19.505	26.8197	16.3411	32.5806	7.94243	19.0387	14.4327	15.2438	11.9881	17.4906	8.86113	16.0752	20.2918	11.9466	22.8774	18.0311	30.2409	10.9093	5.64372	15.3126	14.5429	15.2065	11.0478	-3.01183	9.76289	26.5364	17.4179	3.51418
79.5135	28.614	39.222	43.7001	22.3232	24.9363	55.4829	28.2362	30.4578	38.6447	58.0064	30.1061	22.8253	26.6987	21.3651	23.7342	29.7209	12.8747	26.5414	31.6358	35.603	16.0304	24.9547	26.4293	18.0005	31.3181	5.59936	35.5627	8.73243	19.3486	11.0433	22.3609	12.7346	5.1625	16.1587	24.1733	15.275	13.432	13.488	11.4998	10.5495	14.4981	8.86009	9.34832	20.2107	15.8429	7.08207	18.5551	15.1213	8.47388
87.1862	37.5633	29.9844	38.599	26.1172	29.1837	55.781	28.4245	32.2038	52.4273	47.755	25.7722	44.6787	41.4517	24.2811	10.4072	15.4713	11.1995	23.0495	13.0528	19.959	20.389	23.5374	20.9447	20.5668	18.1253	19.4638	16.1967	14.154	13.2844	10.802	22.5455	-1.8184	19.6398	16.991	13.3872	10.7294	20.1572	13.9957	14.5133	17.8536	16.4382	11.774	-0.384156	13.4342	27.9585	11.2591	15.3853	10.0312	8.75514
83.291	31.2457	46.2213	36.077	19.603	34.5273	46.3003	25.8174	24.2396	41.4681	33.137	17.3322	31.3207	42.6277	19.5426	31.6441	28.5231	22.8514	23.0773	28.145	25.9245	28.7858	18.6946	25.8867	19.6679	32.2801	10.4324	8.28777	4.81632	11.8445	14.9409	14.4281	7.24251	10.5525	21.6654	24.9442	12.8102	19.5102	15.6744	13.5568	3.83202	13.8097	13.3555	8.9261	5.52136	37.495	16.5057	12.0852	4.02118	-1.94445
72.7858	28.1195	37.9541	40.9992	29.3549	29.9677	45.9321	30.981	26.2901	39.0403	38.7342	29.4522	28.5894	39.9887	15.6879	6.24535	20.4141	14.1011	22.6041	31.8125	26.7787	14.3136	13.562	5.9563	15.5739	35.956	-0.873293	27.9503	9.94758	14.1551	8.57049	17.327	0.615755	9.97781	17.4511	10.8199	-4.70123	14.643	18.7759	15.6225	20.2094	13.185	7.18338	8.27173	9.11055	11.4215	6.95899	26.5215	-4.91022	4.23724
76.9396	31.0841	39.0622	37.584	28.1935	28.7123	43.4579	28.3471	22.1362	39.7275	40.1909	29.2775	17.9952	40.311	17.8239	21.0146	19.9632	9.75508	21.763	5.70443	18.4271	14.938	18.1675	18.4801	17.8761	2.36125	-4.43145	22.9682	19.874	7.58054	12.3086	25.856	-4.73254	11.6103	19.4461	22.3785	10.0181	10.5136	22.7811	10.2072	13.4992	18.7332	12.1259	6.44101	7.08948	2.0187	14.53	18.2559	12.3616	2.62834
69.3384	28.7644	41.9136	38.0237	23.3386	30.3542	53.8826	34.1111	24.4655	45.2162	57.7445	39.1308	15.8172	41.899	26.0803	11.517	25.0809	15.0791	22.7119	22.2505	19.195	23.1976	21.6376	16.3515	24.1126	25.8352	-18.3262	-6.12418	18.1491	9.29165	6.05669	9.95304	7.63394	0.91419	20.742	8.34862	10.6466	9.35779	17.5701	13.5495	3.25196	11.143	15.2218	6.7043	9.05418	9.13168	13.7054	4.18797	14.7568	6.39522
68.3101	25.3825	28.9165	29.3135	36.4442	28.9299	51.0812	26.3916	19.2654	46.2189	49.9543	30.6025	21.7136	33.0433	16.6623	16.9236	31.499	19.2532	20.7853	24.3804	-10.2942	14.7042	19.521	7.82377	18.9004	7.79029	-11.0711	16.5277	13.2852	14.3205	7.90217	25.0888	5.2363	9.94961	27.0413	16.0642	9.17381	11.9169	19.8121	2.94549	22.1061	5.79553	7.80433	14.6727	15.5843	2.63087	18.3525	13.915	4.20792	9.20624
71.4956	37.1487	37.663	38.7335	34.2488	24.8472	45.4277	26.5741	21.412	40.4736	42.2429	35.7247	3.32857	43.6739	19.7858	22.2987	21.7837	18.0105	10.8155	26.6776	11.0417	21.3988	7.95081	16.1739	14.9853	31.4956	21.0016	23.905	17.2384	14.5208	7.95624	9.25837	8.23747	19.8571	15.8782	19.6371	15.7207	13.5787	12.6451	-0.581283	15.5883	12.9502	18.511	12.7533	10.6064	16.8292	17.3356	18.4378	6.14451	5.04455
68.6082	18.261	35.8598	44.3799	33.8806	24.2775	53.9148	28.031	33.6518	47.2066	40.4502	34.9566	25.2695	37.5861	18.802	15.404	21.9645	16.3792	20.7847	30.3034	3.23888	12.2407	32.6473	12.7534	20.3532	0.473314	-6.19189	13.8183	20.6708	16.65	10.2791	13.4986	-6.7759	13.0844	19.8361	5.01858	18.3213	16.6724	6.76856	11.8921	12.4676	14.8266	20.2731	9.3113	14.0639	-8.45975	9.21311	8.7753	12.566	5.56375
62.8454	22.7796	33.2595	34.7796	21.7157	15.5113	49.9748	29.091	26.8531	47.0545	53.4641	42.966	20.229	48.3871	17.1847	24.7625	25.2991	24.2759	27.8694	30.1892	28.6415	2.31991	17.883	18.8491	13.5387	16.2369	6.52525	10.3622	14.3098	25.6891	4.39107	16.2999	10.3236	5.02837	15.8052	7.8607	10.0656	15.1693	7.62361	14.8368	21.3432	10.9906	20.7274	10.0953	11.5955	8.5172	10.1786	0.928139	12.9551	13.2708
60.7485	21.5074	34.9323	26.0283	29.8492	21.5918	40.4662	28.7123	22.562	49.1798	58.4387	26.5275	23.3672	47.8707	18.959	8.20685	12.2829	30.8646	27.0949	20.5236	2.54919	17.1667	15.1938	19.9524	17.9445	6.35114	18.4094	15.2563	22.3158	12.4272	6.77687	11.1419	9.26207	7.59942	15.3566	22.7216	20.3756	16.1042	13.7744	11.612	13.6229	12.5882	16.6553	7.42961	11.5463	1.56515	16.5627	17.083	2.07793	2.38757
61.8736	19.7375	35.3642	30.8631	23.5775	21.748	49.3855	29.4512	29.1161	48.7899	49.1906	33.8958	18.3589	57.1158	22.4983	6.14885	21.8694	21.9709	17.4998	11.6564	18.8614	15.6257	6.56154	13.6479	16.6047	21.7536	25.7466	20.0965	11.0744	12.372	7.99075	8.07938	-11.2442	8.28319	7.57004	22.7855	13.3008	16.642	17.3833	9.19692	1.41431	10.6683	12.1708	3.25813	10.5988	14.3126	11.9079	21.1044	10.3325	-3.8328
61.2315	25.3967	16.4115	33.2612	15.9577	22.5725	38.4021	24.8529	13.328	38.1369	57.3111	27.9577	20.8862	42.818	24.9362	30.4005	13.4977	8.77976	20.4937	17.7756	26.7645	13.6367	10.9538	10.6416	19.5087	18.5177	-1.97215	14.0244	12.1639	17.5611	6.80023	7.58702	12.9611	6.92737	13.709	4.16349	3.28685	14.8613	9.14019	7.19858	8.94534	15.4318	10.9523	4.83594	5.61315	1.12745	-2.91343	12.9614	1.12401	9.14173
47.9817	15.736	26.9465	31.1838	32.3215	22.197	43.3807	23.7982	17.5826	47.4508	42.0573	34.5999	29.8869	43.6431	13.2306	6.32704	8.07821	17.675	14.2573	3.82717	14.9034	15.9124	18.8603	13.2073	18.8762	8.74349	15.2734	19.466	16.3454	5.20956	3.82446	-0.249284	2.67571	-2.7546	11.3511	17.2133	9.30915	11.7914	8.36004	5.31192	11.762	11.5497	11.0469	0.558801	1.81762	-9.66019	8.8668	6.54966	17.8939	5.68457
55.7831	22.5817	32.4215	39.9931	29.3436	16.5493	44.735	23.3892	14.2295	47.2546	53.2447	45.0532	12.9661	38.2306	11.0056	15.9914	11.6119	6.64542	17.2849	13.3042	23.9502	9.81222	10.2456	9.60104	18.9845	22.5422	5.52388	2.65105	2.78941	10.0404	9.52819	13.4658	13.45	3.8142	14.9642	11.8087	15.5091	4.24732	10.7663	11.4089	11.2425	19.4502	12.8033	17.6647	15.5869	-7.89051	7.92429	23.677	8.33037	11.6799
57.7516	9.7481	32.7484	33.1045	29.8064	16.8938	41.5577	19.3809	20.8464	37.5311	52.9848	35.4791	13.0084	40.3006	10.5615	20.7157	10.002	24.6842	16.2103	3.73189	11.3946	2.06333	1.49264	8.71537	4.21581	-1.08488	-14.5285	11.5478	15.1927	4.10586	3.46134	4.00081	19.7177	-1.70566	9.92051	17.5051	6.61251	11.2513	22.4054	9.81202	7.67061	15.3647	11.2795	3.79799	8.41015	-20.7347	9.66665	4.03534	11.0963	9.16568
62.4753	13.8776	26.5321	19.0438	37.432	10.6687	41.2173	27.4404	7.48111	23.5912	45.5433	25.0275	10.0091	28.966	16.2198	13.1976	9.16529	8.08107	10.5239	8.28569	13.5456	16.801	14.6334	13.1295	12.4982	16.121	-9.53448	21.8087	17.8012	3.29209	1.55858	11.0703	-3.60027	8.82809	21.5437	17.774	-0.810815	8.28229	15.8933	4.10752	6.12663	20.4463	9.65466	8.7812	4.67066	16.2386	4.79262	11.5138	16.3893	7.68494
53.2438	17.1012	22.3338	26.659	25.5897	11.5381	28.1029	18.0958	18.9004	21.722	41.8854	19.2993	18.7375	37.7493	21.222	9.91137	11.1824	23.8624	7.24367	16.7872	1.04095	13.2321	18.6788	6.79109	13.2778	25.7288	23.7876	-0.531019	16.5205	0.377835	2.12484	3.57664	0.152537	2.42077	12.7982	-0.391087	2.55763	12.21	16.8636	3.51077	-0.376615	1.44724	4.09578	7.42575	4.66046	-4.87668	2.45742	5.5827	3.7094	-0.318706
56.4979	10.0067	20.1806	39.5162	27.6552	12.2232	32.6409	19.9648	14.1737	37.0918	44.8683	22.7036	-2.05041	35.6393	21.6593	16.0383	12.5831	18.8681	16.4687	4.55106	9.0148	6.05659	6.33348	6.11278	2.31972	30.949	3.96502	19.573	14.4536	10.0258	7.97583	10.641	0.578661	-0.700542	22.525	8.23093	9.98002	6.08969	8.27893	9.82602	4.47686	9.16191	0.817104	6.94767	5.72701	4.1784	5.00184	20.4474	1.63718	3.75411
54.9148	4.03248	22.53	17.7715	14.9582	19.5241	36.0841	16.0799	10.0041	23.4508	44.9158	12.9856	9.49302	27.4484	11.0241	17.7792	1.11529	26.0629	4.30442	5.6701	18	12.5747	15.3042	10.363	11.5551	7.20564	-18.1679	9.76576	2.80316	13.0724	4.35629	18.0457	0.59197	4.33046	13.8672	11.231	7.46972	13.0692	16.7338	10.9279	16.2002	4.76563	-2.03807	4.09021	14.7964	-4.91639	8.50454	8.43143	7.62384	5.73584
36.9168	14.1758	17.1191	29.0938	21.9523	6.29928	27.2269	14.8995	18.5961	23.8242	51.0718	34.6843	5.37496	25.0762	8.59301	13.341	9.6546	12.4332	16.1975	19.9967	13.5501	1.43965	13.652	-0.342908	17.3191	30.959	8.51813	7.16761	14.8865	7.42915	4.10555	12.5961	-8.33532	-2.88477	10.5454	19.0565	10.415	2.63343	7.97076	15.8649	0.0765197	15.5267	7.73075	14.3048	5.10135	2.39069	4.13485	14.5603	-13.7249	9.9601
44.467	10.4392	10.8334	24.5405	15.1114	11.4923	30.2365	17.0308	5.00694	16.2121	30.6792	16.4177	17.4848	24.7116	20.3977	0.319391	2.50135	23.2452	13.2885	10.6856	28.1637	8.18658	7.45674	4.46665	13.0219	12.8818	-2.72147	25.6526	11.7947	10.2165	12.2588	2.9796	12.1269	-6.79195	7.7185	12.8507	-3.62869	9.10774	14.855	1.51181	7.06402	12.8	0.216682	11.6726	7.37441	-23.4987	2.3129	2.90286	-7.96226	1.707
41.4919	11.3029	1.77358	18.3233	31.476	13.7548	20.3489	13.0343	12.8568	17.6437	49.019	12.7301	6.66694	20.7182	9.09666	7.80082	15.3622	21.7902	-1.07086	20.0418	22.7976	10.656	13.7043	21.4699	10.6643	-11.5555	3.72852	27.5635	0.984212	8.37482	4.96896	8.81687	5.12085	-9.65601	13.4995	17.1215	16.7186	4.40159	9.21441	4.23725	6.20397	12.5755	6.52154	10.3161	7.34759	4.333	4.40104	8.37256	-9.24576	3.43314
31.8518	9.95718	3.25021	18.9278	21.0705	7.27199	25.327	11.5423	13.3407	22.0483	61.7488	18.9043	21.3443	27.5426	6.39794	9.98513	4.02853	18.6399	10.3835	-6.79864	22.8416	9.63239	8.56757	13.917	5.59278	6.53814	12.2311	14.6691	13.4421	8.42365	4.67932	8.64728	7.28359	2.36668	3.47359	15.9585	1.48648	9.98256	10.0452	-0.114771	10.9716	11.8927	2.87919	11.5507	1.36978	-0.812482	4.79024	4.29864	6.32178	0.450026
28.5968	10.3191	11.0716	19.4161	18.7808	17.7144	29.0838	17.9172	4.20415	8.90134	38.9684	17.0515	9.80996	36.3383	13.6407	6.62563	5.70425	11.4636	10.2078	23.2714	-3.12678	11.17	11.3061	9.08837	2.8204	-7.00902	-2.17065	9.85581	4.16766	5.96654	3.47778	15.7573	-8.4872	-0.336445	3.17056	1.04582	4.02497	0.366604	6.09415	0.913615	6.20202	6.82718	7.50676	2.49671	1.23468	-16.7961	5.00666	6.36687	7.09524	4.85482
30.1709	11.5842	12.4927	11.0205	18.446	15.1698	19.6604	9.36257	0.780733	14.5268	41.8806	14.9766	8.61238	23.4104	12.6764	13.6169	2.40912	15.4511	10.7784	13.6448	19.6596	15.6001	7.16605	6.33658	10.8931	-0.476065	-29.6377	10.9059	23.1552	2.39643	3.99317	1.17563	10.9428	6.5851	9.49773	5.74092	12.4	3.65249	8.10201	-2.13116	7.33029	13.2486	-3.38601	8.33707	-1.92183	-2.39466	9.55234	11.475	-4.55357	6.59015
24.6321	5.86681	21.7521	17.2587	10.0613	8.87258	24.8031	14.9143	5.48469	16.2569	27.428	18.4224	1.88519	23.1462	7.23615	2.41076	0.636055	9.55135	1.72012	14.7576	12.9697	17.1004	4.53671	10.6197	8.40503	5.77286	-14.6883	3.30672	0.862967	12.8499	-0.814225	-2.61023	13.4843	9.51381	7.60422	13.2955	7.69986	9.01796	11.3344	-0.0945667	6.1319	15.3678	2.49103	10.4999	1.72246	-8.75522	9.58494	0.40215	-4.13474	8.66618
22.1151	16.5352	18.4178	12.4093	13.2435	9.81792	9.808	7.79991	4.81989	16.5595	27.7295	16	-1.90376	17.4213	1.3447	5.4722	10.4172	26.7594	4.8844	3.14978	6.1784	6.79943	6.4141	11.1514	5.32566	-1.40177	-3.84311	23.0244	4.60963	10.3022	1.93003	-3.28724	-2.62294	0.513881	8.58962	8.73333	14.0616	4.10412	14.7317	-2.86083	-6.88504	4.32915	4.33993	3.47453	1.51	-0.106654	10.0082	2.25612	-0.438364	0.666499
17.3804	7.17069	9.30446	1.41909	24.8396	17.7154	22.4443	0.581632	5.13246	11.3029	38.1935	23.4971	6.54831	27.0204	12.0119	7.68055	-0.811644	30.7387	-0.304482	-9.23329	14.6139	7.1581	6.27509	7.62482	5.71333	24.7056	-20.1255	5.8569	1.56062	-4.55849	-1.06593	3.86492	11.0519	-1.25865	-0.102652	4.41098	4.06217	5.78787	17.8678	-4.69686	4.07805	9.16857	2.67481	4.03971	3.2966	0.33093	4.60878	6.11307	0.925533	3.12017
18.0387	0.836803	8.38579	1.31777	9.83617	8.88512	9.30845	4.35511	19.8001	12.0646	37.4996	22.2696	-11.3824	12.6051	12.6456	10.5797	4.85076	9.66001	9.11271	-2.07062	20.3147	4.57741	4.10167	3.47312	5.89329	12.7002	-13.7379	9.78918	5.65132	1.33054	0.0470546	-2.9203	10.7871	0.114297	2.88108	12.3042	0.461254	8.42108	4.61129	-0.610947	7.96288	10.0069	11.1154	5.72904	6.09861	-4.49337	3.29622	1.34025	-1.2981	4.72152
22.8733	14.2042	11.5366	8.57936	14.2566	8.10318	10.2554	11.0632	4.95143	9.10492	17.8743	14.8763	8.11758	12.8252	5.19415	6.44567	-0.155864	13.9564	6.32315	21.8286	13.0095	19.1969	8.45484	5.73974	9.02617	7.82331	-1.10355	7.15332	0.73638	8.52541	-2.37265	5.75327	15.5652	-2.53937	-2.95947	7.99804	-5.41947	4.41256	6.93275	-2.37809	9.27374	12.0887	6.41249	-1.17924	10.9528	-9.3666	4.02755	10.7311	4.48052	6.37883
20.3198	7.51162	14.6858	10.4347	5.80863	6.70204	5.66097	3.59125	12.8047	1.2767	20.9206	18.4621	6.52985	12.7914	2.31921	2.97248	1.59661	11.2002	0.148952	-2.32215	28.017	11.6546	13.3861	3.38131	4.09547	6.08599	5.94913	12.7751	6.52775	4.31017	4.10175	-2.52856	0.115052	1.76182	6.86388	12.758	-1.19765	4.7434	6.82623	-4.67605	7.09954	9.43821	4.60202	-2.03455	11.6319	-10.2089	-1.13416	2.81007	0.557827	8.1764
19.5476	5.19399	7.61597	1.77574	4.56146	4.76964	3.16229	7.65077	-1.98183	-3.15366	21.8975	6.14108	-6.87292	7.56171	-0.37569	0.0237865	0.465384	6.46037	-1.35537	-3.56722	11.503	4.32275	7.0218	3.9652	7.61513	-7.9478	-12.5901	21.0838	0.313739	7.66175	0.282908	-2.5649	5.82058	-2.76387	10.337	1.72776	-0.84919	2.77806	9.29345	-10.1683	1.72235	3.13241	8.31639	-1.26249	4.07484	17.8238	4.55272	4.22782	2.06287	2.73291
15.0542	7.93555	17.4043	0.686432	3.94179	9.61665	9.33209	13.2067	-4.69698	18.1696	16.59	6.18449	0.611146	20.3398	6.12735	7.34834	0.893502	13.5649	7.05788	16.4133	1.6611	6.46681	7.43625	-1.70946	10.9147	-2.98923	-13.8702	22.7697	-4.31733	13.4582	2.65904	10.2475	6.83679	2.22283	7.14019	-3.79058	4.36398	-0.846712	11.8362	-1.88181	-1.29351	6.9281	6.40524	6.96157	2.31683	3.18731	5.27557	8.58082	-1.49927	3.30177
18.8278	6.54909	13.3711	8.53269	-4.09521	3.16424	6.87776	5.08676	-2.38247	13.6489	18.9801	11.4033	18.9764	6.94947	9.20412	2.91087	-0.274097	6.19462	8.64683	19.4623	20.3133	1.29652	11.7267	8.19123	2.39074	13.6463	-13.4488	1.81511	7.53204	-7.81466	4.7722	12.7059	14.8989	-3.34727	16.1082	-1.45101	5.05529	0.921882	8.39267	-0.935017	2.68164	10.983	-3.46144	0.769379	-2.03002	14.2059	5.689	8.09491	2.56448	-1.25221
15.2826	1.80366	4.15752	11.3697	5.68812	1.71561	1.86182	8.16564	0.990272	8.83286	10.2472	9.03943	0.941662	12.4969	7.64194	14.2239	-1.10344	-5.76784	-2.33708	1.6949	12.5904	-1.20374	10.6778	11.3771	3.78579	-6.21558	-8.70487	3.3488	12.8626	4.72301	1.74282	-10.1092	-3.14284	1.34474	4.65048	14.5644	6.62671	1.89316	7.41848	0.445795	4.1872	10.1268	2.41052	4.20216	2.96653	-12.8386	-1.978	-4.93639	-3.67549	6.83055
12.0367	-0.276719	1.31332	10.1686	8.81126	2.85765	3.14393	9.59737	-1.95313	1.12408	9.86688	11.1908	14.3556	0.11963	6.24936	10.4121	-0.319823	12.7681	3.22218	25.1051	-4.74522	4.4284	6.58481	2.90893	2.45841	2.70959	3.12223	10.1756	3.3003	-0.351619	3.84116	0.765647	-6.81546	-1.13704	-7.83307	3.87475	-1.25812	-4.19302	9.94796	-0.414779	4.53901	7.79154	6.62764	1.70854	-8.66718	10.5667	0.882711	2.81282	-1.71369	0.0569323
7.15773	2.35823	6.45979	6.24974	-0.105031	9.49626	11.1803	1.81426	3.73052	6.75915	-1.1348	8.70046	-6.42569	3.7401	7.92124	4.20107	4.85053	-8.54164	11.4122	8.52921	7.73271	2.26315	5.12284	10.1636	4.36552	-5.20023	-2.98178	5.11036	1.26349	10.9166	6.86467	-3.81345	3.86865	6.52888	2.29454	1.52768	18.4301	-3.92832	-0.894697	2.62089	0.934008	4.54638	6.57338	4.03734	2.34913	4.6439	7.59129	-8.22171	-1.99552	3.03503
12.6161	10.8358	2.75409	1.89364	10.32	6.11036	-2.28038	5.85982	-2.03515	11.8285	11.9196	1.84982	17.1287	-4.03558	2.12763	7.92674	6.73637	-6.52179	2.19709	25.4468	22.5835	4.33707	3.65023	-1.76004	0.980379	-0.985156	-3.76271	11.8742	8.78019	5.51687	0.331862	10.5312	-0.446505	-5.83969	-3.7375	-0.989218	-4.68164	-3.65641	10.9404	2.11466	10.6676	0.390543	5.32634	4.45225	-2.93074	8.41328	0.788799	9.67644	-9.45466	-1.80336
10.7067	6.02135	8.73447	11.1127	1.50899	10.3218	6.73101	4.46422	6.33976	7.52077	12.553	9.22576	1.69889	11.5145	0.934463	2.47108	7.08897	-1.59408	6.00407	4.42109	7.14324	8.59816	-3.69847	0.129923	-1.60604	-0.328063	2.66468	13.8492	4.46768	5.28401	-0.778573	6.08364	13.8098	-0.117383	-2.33807	7.60579	9.08203	-3.69989	10.2172	1.14689	2.07734	2.39802	8.25079	5.3666	7.19871	-6.24111	-1.45813	-6.26411	3.78321	2.50009
13.3378	1.32009	4.89075	-2.28079	2.48241	10.4928	7.53497	1.61568	3.37391	0.865622	17.9546	4.27605	5.69069	3.72063	4.97014	1.68452	-3.97796	8.84139	2.85875	-4.83852	-4.36778	2.85405	-5.14484	8.34033	-1.60221	1.44368	27.7595	1.14449	6.26643	-0.942329	2.23105	3.42099	2.28421	7.88477	3.67244	-5.91729	-1.52454	-0.723392	3.7799	9.95107	6.62547	3.37773	4.21094	1.14911	-3.83979	2.51991	-0.800251	-6.71399	-4.64016	1.23283
10.9815	-2.14357	4.23597	9.25632	0.260398	7.55269	8.57092	4.17586	13.5883	6.71672	31.5706	-2.54964	1.43071	7.26427	8.00215	9.42632	1.87788	11.3535	-1.17927	-5.01019	8.63836	0.184523	8.60295	-1.04532	4.27003	-13.0119	11.5309	0.500303	-0.979635	7.58625	8.98774	4.91115	12.6121	0.663524	-2.59464	9.38048	8.4488	2.28127	-1.28128	2.31091	3.07876	4.69668	-1.63046	1.78909	3.86091	3.28506	4.9708	-5.55424	-1.61196	1.88885
3.64627	3.11441	-1.89299	5.33795	1.82693	2.12679	1.07127	-4.54758	-0.62379	7.99275	38.083	-7.57935	3.17141	12.8711	10.4155	8.22457	-5.56939	14.9845	13.2691	5.49457	12.2594	-3.03763	5.97091	2.7143	-0.580531	9.84981	-6.7547	-1.43572	10.6327	-0.864193	3.01315	-4.23185	-0.217844	-1.8429	3.22121	7.02802	-12.7448	-0.900753	1.39414	2.51613	3.76944	-0.166595	-2.46448	-5.04132	-2.04581	-6.27843	-4.25158	6.36871	2.41523	4.14597
9.0318	5.32099	1.23387	2.23255	5.68772	7.35722	-1.13992	-0.734738	1.54008	4.79451	19.3091	13.7936	4.72814	4.34948	3.32554	0.4984	3.49886	12.2102	-2.22591	11.6896	8.34426	-0.277608	1.96634	6.7364	0.307817	8.9158	-2.09453	1.8884	13.2589	-2.42022	-1.71196	0.44611	1.98747	4.61228	5.06574	-1.80514	-1.26038	5.78449	5.61687	5.96964	13.4967	8.23922	2.65589	5.0135	-5.27613	-4.23849	-0.594008	9.5282	11.7892	-1.84279
10.2932	-6.73372	8.42127	0.314071	2.95209	3.45779	-3.08547	0.385384	4.24645	7.87287	7.30057	13.6318	0.0335886	8.07865	1.46746	9.51147	4.45858	-7.05945	-3.23709	-4.61273	-10.6106	5.45618	7.45733	5.30852	1.70259	-2.78371	-5.88191	-12.2081	9.79665	8.56268	1.12531	-2.8243	6.40899	-2.32067	7.2785	8.14352	-6.47645	-2.10418	6.64785	2.76172	-0.888571	8.13028	-1.38893	-0.605498	-6.603	-3.51389	2.9906	-4.08964	-14.4088	2.57837
6.50189	2.80578	5.90425	7.96495	-3.88572	-1.64993	1.19963	5.54724	1.68324	5.77088	0.467137	4.02692	10.0006	5.25419	5.7203	24.1074	4.48293	10.5981	2.29379	19.2678	8.60191	1.53783	10.1161	-1.16709	0.457165	1.40335	4.12914	7.61165	0.842175	9.93509	2.9921	14.1173	2.56846	-2.67103	7.14731	15.274	-0.798175	-2.37874	6.40775	4.35928	4.58206	5.5316	4.07147	2.12592	2.19945	-9.707	1.12506	10.259	7.64287	-1.01723
12.3971	0.268119	11.1881	3.81825	-7.12907	4.68833	9.3901	-2.20579	-0.0686507	1.78462	6.73237	9.63133	3.34758	3.56734	6.72374	-5.75056	-4.63033	1.17742	-0.127361	4.21054	-4.35659	7.84622	-0.0721563	3.19453	-0.786627	-1.18196	4.90996	4.88746	0.322797	7.49809	1.35582	6.90078	11.5961	-0.957972	-1.37167	-1.71994	-8.686	-1.06578	-2.23679	3.86798	-0.621609	3.33539	5.2512	4.33781	3.11392	-10.8546	-5.6762	3.90479	-3.89249	3.89911
6.35798	-2.90519	-1.20052	4.40729	-3.10524	0.114212	1.01789	-2.90187	9.61811	-1.32069	3.83594	7.40436	1.62313	2.72291	4.25915	-5.3902	-1.58647	5.1527	5.14033	7.59512	31.3442	4.33361	-2.17132	-1.26791	-2.96031	-2.81031	-18.8543	5.7885	9.79194	5.03939	0.412483	9.40307	-5.11879	1.10704	-0.898836	1.3455	-6.87599	-3.2334	7.14036	-2.57336	4.05771	6.39009	2.30303	-7.68317	-6.67592	7.25706	-4.51619	7.10612	0.23407	-4.81363
9.92403	3.31594	4.05618	-2.01944	-1.76858	-1.23448	2.47725	-2.67442	9.2644	4.84753	0.794907	0.526393	-0.652406	-0.873991	-2.16324	4.12805	-0.902359	-0.953969	-1.36451	3.13672	30.6908	-0.200099	2.66633	3.8576	-1.64379	-2.5854	-7.13435	2.61958	-0.165579	-0.421548	0.87809	-4.98582	7.89918	-7.94205	6.69238	10.1615	2.84727	-6.39565	2.05144	1.88744	11.7618	3.80022	6.58379	-5.62887	0.682807	3.19444	-8.45885	-0.920441	2.7679	-1.07265
7.5624	8.11087	-0.0115754	-1.80815	-2.53439	3.6107	-1.32557	6.24041	7.64369	14.157	18.8246	3.00874	3.18569	4.64948	-4.70082	11.7476	0.925538	-5.75898	4.36461	10.1738	3.68534	0.529977	15.2468	4.04228	5.03912	-4.0245	-6.49434	0.388081	0.515164	0.58166	-2.59598	-0.165617	13.7821	0.319804	3.23716	-0.322807	10.5805	-0.613192	6.78185	4.17089	5.77976	10.4949	-2.75641	-0.570529	-4.23473	2.61271	3.90415	2.71247	-10.4242	-6.12504
8.65095	2.1385	1.53798	-0.775305	-2.08191	5.11722	3.62039	2.42697	3.82915	-7.42579	9.96935	8.07176	-2.82743	3.13908	-7.9161	6.09225	-0.485917	3.45854	3.5862	2.33627	6.94388	4.93661	11.2607	-3.42591	5.34011	-14.7315	-6.09364	-0.531019	5.89433	6.62703	2.12284	0.9047	5.96333	9.25194	1.96493	5.91446	-5.6333	-5.41079	9.70054	1.84573	5.67358	8.76817	2.23206	-2.86156	0.204196	2.70658	4.32818	4.30656	1.04565	2.01577
3.7977	3.74788	-2.42704	-3.08676	7.91816	3.73185	12.9722	1.0997	-1.15631	3.50178	12.5667	5.27409	-2.18423	1.87852	0.443501	-2.25702	1.357	8.69962	0.653616	4.40251	16.8953	4.44174	3.97908	3.07609	0.609628	9.31375	5.48627	3.34175	9.47922	0.0258046	0.622612	5.41865	12.2295	-4.3303	-0.43716	3.23202	-6.53056	0.486193	7.39186	2.0163	-1.88857	3.13995	-3.3948	3.56888	9.37446	-8.01421	5.25795	6.4105	4.6809	-1.24183
5.1509	1.52974	12.7164	8.88555	7.85195	3.22518	-5.86039	2.89555	1.80685	2.43632	32.8916	8.88206	-7.91946	2.64016	1.07938	5.80885	6.80514	7.43761	7.16533	15.5861	19.9281	6.42425	-6.06587	-0.657793	2.27567	4.93512	14.207	7.68726	3.21188	1.4013	1.82156	4.83499	0.333588	10.8705	-1.08412	7.23027	-7.92038	1.62579	0.0559896	0.512117	14.7348	5.27378	-3.14803	0.508023	6.61492	6.67196	-2.49128	4.89698	2.34732	2.37941
6.58577	7.25199	6.24697	14.9933	14.1184	3.00317	1.17332	5.73255	0.537236	-4.87748	11.2274	3.93763	-2.29666	6.2999	3.24281	15.2712	-3.08605	-12.516	-0.883395	5.02856	-0.430114	7.31986	9.97895	-2.55405	0.58294	-1.37315	20.7767	1.24644	5.98353	5.5672	4.4583	5.93042	13.1878	1.41346	7.01814	10.285	10.8642	-4.16605	-1.35224	-3.36776	-0.731665	3.50701	1.10439	-4.93558	4.64806	-6.29549	2.97217	-1.51267	-4.84098	3.94919
11.8596	1.56524	-2.31296	1.0152	2.1839	4.84838	3.70398	7.89361	7.95424	1.53327	2.07168	0.646572	-1.13381	8.47529	1.48386	4.07193	-3.0942	0.837853	-3.53294	-2.66447	-6.34411	7.18307	4.99344	6.65619	1.19856	-5.71391	5.76007	14.3664	-3.68546	5.02704	3.02816	0.857167	3.15291	2.18508	10.3326	5.41271	5.81452	-4.27719	-8.94957	2.34114	-6.38565	7.02814	2.14213	-0.16452	0.0364461	5.25413	7.69725	-1.77229	10.3843	-0.80993
3.94616	4.7999	15.0014	6.77371	-2.99588	1.41603	3.45641	6.66727	6.1544	1.56072	19.242	-6.60206	2.30636	7.95655	10.8261	4.39584	-6.47153	-9.34944	-0.614054	3.72133	4.85275	6.49662	0.649464	9.00596	-1.68419	-10.394	11.8325	-1.60714	0.674858	-4.03403	3.41498	9.6564	18.5334	-3.78441	15.7211	7.94596	-10.636	-1.47935	-5.06239	3.66956	-2.8672	1.69175	-3.8052	4.77355	-4.42676	3.23177	-10.0795	0.437657	2.23257	4.25312
2.52187	-3.50829	4.30039	7.33965	0.377684	-1.31562	2.7278	1.61609	-6.84187	1.37058	9.34653	-1.18402	6.10585	2.77994	3.94788	3.97821	5.42425	12.4501	1.43473	-17.7207	22.4966	-5.2181	5.82224	1.41009	-6.0148	-1.011	8.76561	4.75516	5.56975	-2.77099	-0.0551293	5.94577	13.4601	3.65799	3.88884	3.65541	2.93192	0.818888	-0.172628	3.01605	1.26062	5.26141	-0.312225	0.85336	1.58997	-7.8334	4.25887	-1.45154	-0.412394	-6.69217
-1.84771	0.101344	-3.94131	8.55982	-1.89905	5.84753	-3.95746	0.451457	-0.0791666	1.36765	10.1442	-4.23503	4.40867	2.43227	2.51645	-5.17179	1.21939	-0.636251	3.75151	1.09016	15.1948	15.9803	0.303039	4.28232	-3.5932	4.37082	-26.6497	-2.80175	10.285	2.88381	-7.50697	-6.50503	5.12055	8.42037	-2.17309	2.15006	5.89597	-4.14808	1.95596	1.46249	-0.780926	4.24561	-0.110196	8.60383	4.42596	-15.7433	-0.0775944	6.6041	-2.22629	0.794482
-1.95225	4.80669	-8.58728	2.89021	-3.01367	5.38298	-2.56471	-0.738142	0.425924	8.38733	0.766998	13.5857	-3.7978	6.69159	4.31714	-5.42829	-0.586561	4.13268	-0.12395	0.892752	-0.774044	-2.33651	5.67197	4.01619	2.89222	3.52814	6.23939	-13.7935	-2.64531	5.13677	2.99438	6.20424	5.2421	-6.21062	1.73578	1.88876	2.29294	0.450175	11.8238	-4.48023	6.50295	5.22	1.96173	5.29405	1.25715	-13.8428	9.63108	3.60107	6.18244	1.2315
11.869	6.50762	8.94155	2.87258	9.38345	2.50566	2.25752	-0.334539	9.69626	-1.96251	-8.15792	-4.84409	3.64092	-1.30441	2.55743	3.64228	-0.289599	19.5614	-2.63406	15.3294	10.685	4.5198	2.61068	13.9707	2.82777	-4.39773	-17.9628	-5.66829	-0.869604	0.392154	0.652371	3.19546	0.537233	-3.48767	1.88795	3.41952	2.62786	-2.3977	-5.68247	0.46983	-3.38493	4.94077	1.83226	-3.94565	-0.52802	4.16948	-0.994991	2.47072	7.06388	-2.01836
0.764855	0.279908	-3.76521	0.307522	-1.47964	-1.56121	1.5921	2.79543	-7.2738	0.645908	11.532	9.30703	7.5258	-0.787442	-0.306277	-3.78067	1.37351	-7.80667	-2.80205	4.83695	-3.70146	8.85863	-3.31679	-5.04502	-0.663398	1.09695	5.15001	-13.7866	0.248852	-9.82834	-0.262329	0.966876	8.80065	2.67027	-2.98524	2.34868	-7.26179	0.641701	-1.73777	-2.11689	3.09896	-1.43791	3.40088	-1.24806	1.33613	0.664321	0.856489	4.40564	-5.30764	-8.78679
-0.299851	-3.40999	-4.75119	11.7357	-5.85922	4.25291	-3.05713	-4.0133	-0.664499	5.62512	6.22204	0.915079	-10.982	4.4855	-4.21444	12.5272	2.37262	-7.05792	7.00216	1.62872	8.35007	7.11696	4.31956	-1.66168	1.69264	-0.178094	6.24877	9.74708	4.45879	-0.420428	0.989276	2.35061	8.02551	3.39733	6.04943	5.41355	1.50242	-0.721352	7.90073	-1.16994	2.28231	1.99693	-0.128299	-0.955335	3.29818	-1.55947	1.12969	-1.89475	-3.89531	1.77573
6.25995	4.17437	8.5222	4.22324	9.23723	2.5636	-10.8572	0.171168	6.07111	6.1648	26.9598	0.90074	8.39135	4.5094	-6.9126	7.80573	-1.73987	8.25569	6.24008	-1.02171	4.25183	-2.95082	2.43118	-4.63488	-7.61529	-1.60082	-0.706567	-4.27108	-8.69706	-5.54285	3.0716	0.571128	6.26925	-1.85597	12.2971	-3.75277	-10.7302	-4.84261	3.1167	-4.66269	3.72392	4.15991	-2.05341	-4.38502	-0.92275	-12.006	6.77922	-2.22105	16.4407	0.227033
2.64603	1.96395	-5.41647	2.85808	0.672677	2.02511	1.11827	1.11344	1.55487	3.43299	6.36772	10.2551	1.64146	1.60141	1.51792	5.39434	2.21177	-3.82327	6.63835	-0.344895	-1.36208	9.90589	2.34452	2.15415	0.180998	-11.2577	-1.26601	-6.79001	-3.44949	1.39094	5.16695	5.33386	-3.39795	-2.67714	-5.17998	-1.29198	-4.69066	-1.34926	0.0513172	0.843598	3.00017	7.43267	1.99051	1.9688	3.1279	27.7958	2.16988	-0.977255	-0.0943443	-6.03655
6.33523	2.12426	-4.49391	2.2726	-3.14797	-1.21475	-9.44424	-4.24039	7.51529	3.50559	5.36543	3.44269	-0.664029	1.50298	-6.74574	-1.20981	0.999452	-2.51783	5.38997	-12.3251	9.83623	1.75614	8.98878	1.42936	5.58689	-2.07403	6.38107	-12.2177	11.1004	2.00304	0.116404	10.9153	2.98576	10.0836	8.23264	-3.06471	-7.59381	3.73339	1.27784	-0.521874	0.676577	4.70518	-1.18354	-3.25586	-3.60342	9.1714	-0.687923	-5.67787	-1.7606	2.85611
0.41877	-2.14289	2.59769	0.830721	1.89288	3.95596	7.09346	2.321	-3.75904	-1.41086	0.700691	4.32318	4.45736	-0.882859	-0.644638	12.0428	0.544924	2.78774	-5.11087	-10.5818	-3.1175	-1.09353	-4.39486	-2.23971	1.12681	14.0009	9.92056	-13.6773	2.41542	-0.584146	1.71623	5.58913	-4.79801	4.07826	6.05503	4.96328	1.33425	5.44512	2.36196	-3.74424	8.51084	5.29235	2.84326	4.49863	-1.4743	-3.54465	-1.22027	-6.06025	10.2713	3.94518
-1.50702	5.2232	11.8082	4.37166	-0.817789	2.49535	0.380867	-5.00447	5.95183	3.9403	3.22918	5.10711	0.156625	2.76818	1.66959	5.2556	4.85705	-4.86673	-6.01	-6.56747	3.57636	12.2817	-0.612191	2.72718	1.92329	18.0367	4.2788	19.8695	3.36997	-9.17779	0.725077	8.27982	5.26055	6.2904	-4.04584	5.61874	2.02684	-0.0697312	-2.83514	6.09407	1.69571	1.9211	10.6283	0.506543	2.96717	-2.92255	-2.09993	-2.92905	3.47781	-0.543512
1.98853	2.87183	4.18158	0.743964	9.71209	4.08806	-2.60648	0.777998	5.65124	-1.22842	-4.52458	-0.967677	7.60296	0.698533	10.453	-5.12472	5.86591	-2.00378	-2.61935	5.91386	8.44053	13.709	-2.19273	4.35976	-2.73968	-5.48022	1.22581	14.8357	-0.294378	-3.63698	-2.16937	2.75012	-2.20222	1.68724	3.12859	3.33478	-6.30986	-2.52585	-0.657716	4.79781	1.72789	3.78442	6.70511	-2.18919	-0.443561	-1.11046	1.02115	-0.600509	-4.18295	0.278107
-8.98764	5.92105	2.85148	2.82502	6.12327	-4.23561	3.19865	3.61448	1.47258	-0.953753	-5.71366	7.95619	1.37843	-1.95541	-2.44795	-3.55936	-5.28601	-6.36392	7.94405	3.34917	4.2563	7.18538	1.72088	3.36925	2.46889	-5.07493	5.13579	-0.531019	0.506269	-6.12482	0.135465	8.03322	5.81912	-3.21359	0.368919	1.09358	11.6267	2.10354	-3.51972	-2.45212	5.65262	4.41868	4.76473	7.80111	-3.20896	-2.90797	-4.61052	4.12792	3.78076	-0.67466
-4.54618	8.70493	4.85948	-1.13061	6.14319	0.551812	1.16039	0.00402339	1.75762	-0.647072	0.512097	18.1263	7.95537	-6.97528	1.35137	6.95201	-0.311868	4.51161	-8.05827	-1.30829	-10.2743	6.69995	-7.25247	4.44627	-4.8355	0.0822354	-0.175832	14.1696	8.5226	4.17612	-3.30682	7.68623	-4.4511	-3.79577	0.353996	7.05682	4.0642	0.944944	2.15371	6.21863	8.63392	2.5869	5.13011	5.9209	-0.0107082	-1.80039	0.0686184	6.20353	-10.1505	1.40289
-0.793052	4.54012	5.84548	-0.263876	-1.05709	3.39489	-3.04113	-2.95358	3.09232	-1.17085	-6.62196	-0.953285	-0.951341	-6.67977	3.48352	3.92407	1.62139	0.717836	2.84386	7.27997	5.20993	11.2816	5.20274	-0.341294	-2.28851	2.98006	-13.3095	5.96718	-0.679003	-3.4301	2.23025	2.13297	-3.74905	-0.186786	5.4894	-0.342777	0.503062	-4.02522	-10.1307	2.06889	-0.628683	3.14027	-0.808695	2.1779	-4.46517	0.864978	3.65329	-0.471255	-5.286	-0.795993
3.16096	-1.45235	8.51041	-1.86589	-7.95736	2.8362	-1.93671	2.09345	8.24915	1.49427	3.84123	-1.86636	0.931209	10.2542	5.19683	1.61045	-7.05606	-0.429891	6.42708	5.30783	11.2546	3.12005	4.98198	3.93183	1.93676	-5.45293	9.56428	4.4566	4.84347	-6.67684	3.07989	4.7097	16.4888	4.578	2.38449	3.37362	-4.06768	-2.12321	3.3687	-2.26423	-2.36973	7.83643	3.59664	1.08212	4.6001	-7.56691	-5.10816	-5.43459	1.12398	-0.077911
-2.72468	3.44127	-1.39492	-0.112834	-6.74274	3.93341	-8.51326	2.34086	5.67346	7.01435	-3.3009	7.21656	-4.81271	6.49931	2.00818	3.02536	-2.93747	3.89348	1.80114	7.58523	8.44056	-0.135437	-1.22238	-1.12392	-1.60625	11.1175	-11.4468	4.62725	-6.7998	9.69443	3.69748	-1.54651	-0.248091	3.5355	5.70205	6.30809	-3.50644	4.11857	7.9743	-0.499284	-3.37191	10.534	-8.14767	-1.92957	-4.28373	-11.3803	-2.64914	3.58301	-1.14491	-0.129083
0.590215	-1.83194	0.241547	3.81231	-1.87291	0.726299	-0.502331	-0.190059	0.484653	6.27953	16.3172	4.90115	-5.60491	-5.38484	3.7032	1.43532	-1.9509	-3.87814	1.9315	-5.17316	20.9085	-4.2093	6.19724	4.88129	3.11291	7.23917	9.88059	2.37768	-8.35117	-1.80833	1.885	4.64213	1.02656	1.61076	-1.71702	6.23367	-14.4708	3.0624	-5.91215	-0.565357	-1.70777	2.33748	-0.126201	-1.61029	0.525666	-11.159	-5.97431	-4.81807	3.97473	-7.38526
2.22792	12.0498	10.3321	-0.153182	7.49936	-1.26849	-0.946427	2.2906	0.99836	-1.89074	-3.03753	0.956593	-2.97316	-2.28772	3.88193	18.5426	-0.755861	-3.05309	-3.43334	-2.51969	-0.429306	9.88254	8.50692	0.0510858	0.297098	7.14122	-7.10065	10.4412	2.61631	4.4624	3.26832	1.66231	7.41992	5.27322	5.06753	1.54277	10.5277	-1.28099	-4.76157	0.875979	6.80759	3.67436	1.39464	2.35295	-5.62564	5.36129	-4.18079	6.34962	-0.76616	0.015967
8.17638	0.294012	-8.25931	-8.30352	8.85181	2.87779	-0.0139432	-4.47985	4.8846	-0.627934	11.8769	4.09402	-4.96465	0.398897	5.91828	-3.62632	1.80142	3.21049	0.574133	-4.10783	25.9834	2.37459	5.72832	-5.40977	0.721054	-0.86708	14.4855	10.3942	-2.55121	3.94488	2.6848	8.63322	2.31676	-3.50882	1.22797	7.33184	-9.16138	-4.22381	8.1869	-6.54239	2.47588	4.21348	-1.29746	-2.53157	-3.72323	7.08476	-4.92244	1.52602	9.15244	-4.97107
-1.20962	7.19738	-1.45637	10.2573	2.24548	5.13529	-4.01994	0.663356	-1.7283	9.71973	0.103619	6.74307	1.47153	2.42835	8.87233	-6.11479	-3.33059	-14.9754	5.50733	-9.44057	5.21717	6.37301	4.97675	-3.24049	-1.2194	-1.58205	0.127408	6.00438	1.74584	3.04985	1.09914	-0.482279	3.79743	5.93405	-1.22726	2.78384	7.39007	-3.09093	1.39715	6.57506	-9.84547	4.52354	2.69667	2.12745	8.59191	-17.8794	-5.56094	-4.28197	0.754328	0.0850275
-6.12404	-1.34065	-1.09102	5.86241	-0.937661	5.89765	1.06395	0.106178	2.74194	2.16364	8.17947	-1.42703	-1.78432	7.02988	2.90891	9.90927	-2.19864	-2.36211	-0.592465	2.90357	24.4187	8.29688	6.71003	0.24295	1.24394	-12.5264	-1.38395	10.523	4.76409	-2.59342	0.524003	-3.8976	10.1485	1.55083	-4.17559	7.10513	2.39305	0.378471	4.04337	-2.28323	-0.962311	1.46896	-3.86203	1.36814	4.08353	-11.1323	0.80999	-2.16137	-4.2293	-3.30694
2.49309	2.2088	4.07509	-2.27174	3.6076	8.12069	5.09607	-0.440942	0.341168	4.94267	2.64657	1.39553	-0.774002	-0.875785	3.46369	0.390107	0.260078	6.42428	-4.23802	7.1203	1.34218	11.7175	1.8626	0.754137	3.03331	3.91174	-0.505308	1.56189	-1.60534	1.08725	1.40202	-12.7642	6.60084	1.51019	-1.31292	14.6416	-12.7904	-0.790467	1.20141	5.18377	-5.26632	0.944363	-2.4231	5.69768	-3.53138	-5.53873	-2.54809	1.9313	-0.732882	3.63839
-0.0474419	8.42404	-9.37311	3.44093	5.25032	-1.91716	-3.69398	3.10321	6.63498	9.42803	14.2788	-4.86148	-3.01422	-0.868223	0.675306	-1.62871	-3.89705	-4.28312	0.945965	-0.693282	-1.51605	-1.71368	-0.657591	-1.06235	5.99333	-9.89036	14.9218	-3.82112	3.6558	0.489236	0.246062	-1.83796	1.13912	-0.270644	-4.97322	-2.32054	-3.43816	-1.49956	3.26922	-2.26883	-3.43571	4.0098	0.792886	7.12118	4.19045	-7.50139	-3.06754	-1.1871	5.09715	0.307702
4.61284	10.1512	-0.173336	6.19774	7.08972	5.75356	-0.172983	4.47374	9.44953	4.99708	8.97436	-0.642716	2.88208	-0.91824	-4.09468	-2.54909	-9.02468	2.64246	3.78124	8.49186	15.5597	4.03875	-1.71513	0.894973	5.32616	-0.226369	-10.3217	3.1331	-1.77071	11.052	6.25966	-5.75632	3.30433	-7.13087	5.3395	5.89613	14.3938	-1.57108	-2.19791	2.55874	-0.0488158	3.97137	8.09431	6.63619	2.7017	12.4638	-3.53254	4.31692	4.22861	-4.18226
-4.46443	2.33929	11.3784	0.795602	7.23896	-0.969473	-1.64007	2.81812	8.23833	7.66063	2.92115	1.46708	-4.09609	5.24225	0.0848106	5.92133	-0.638836	-2.24236	-2.68509	0.650489	0.7109	11.3126	7.76684	8.29358	-1.11866	-1.80836	13.2481	3.56686	3.66785	2.3091	4.71056	3.9179	-2.55172	-4.67175	-3.96241	-1.93132	-0.966835	-4.79092	-1.24516	5.7276	-5.68799	5.49697	-4.38708	3.72909	-1.93953	-7.017	-1.89456	5.0518	-5.25921	-0.513739
-3.96233	-2.13857	11.9865	5.42028	0.0992346	2.06065	-1.59937	-2.19173	-0.112998	4.36827	10.6212	14.3153	10.9393	-7.46987	-2.16061	1.31159	-8.56245	11.206	-2.81652	17.5151	3.33871	5.61376	1.51338	2.10297	-1.3361	1.25578	-10.9748	-9.1707	10.0438	-11.71	4.43669	7.39443	3.10631	-0.201379	3.3786	5.53253	5.00239	-0.0724268	12.3846	1.65472	3.76366	5.41137	2.37271	7.82868	11.0894	5.36796	4.3873	-0.883695	-0.72027	-2.20293
6.9781	2.3659	-5.68425	2.06671	1.10696	0.305009	-0.669519	1.26894	1.95469	1.50779	1.60809	3.0678	-1.21785	2.19609	-3.52657	2.04724	-8.17498	0.100699	-3.91418	14.9305	-7.08902	-7.2699	1.88885	5.45109	-5.32576	-4.03197	17.7961	1.13123	-4.32418	1.43706	3.48547	4.55794	4.05592	0.298769	1.74712	1.98763	1.78264	-2.03851	-5.31368	1.77112	-4.70001	3.70769	-6.26281	-1.48825	-0.436341	-15.162	-2.0776	-2.21423	-5.65868	-0.336628
4.5726	2.29484	-3.01356	1.84401	5.53204	-4.01088	6.29332	7.26389	1.63982	12.5791	10.8979	2.92092	6.5605	2.01549	7.13658	5.93291	-2.17851	-0.869675	-0.635866	-17.9936	-3.96977	-5.71893	0.990372	-3.04132	-0.54232	-0.278319	-20.9566	12.7727	0.292863	-1.3244	-2.9552	3.98772	12.6552	2.49344	6.28197	-0.0585259	5.33561	1.32737	6.26939	3.36516	-3.85653	2.67444	-5.14245	8.21677	-0.0118356	-3.9622	-0.0467121	4.92745	-7.93969	-1.20243
2.45518	5.20609	-0.893375	-1.01249	3.59382	1.96635	3.28389	1.6759	0.0876609	-10.3112	7.36893	-0.692884	-0.254941	3.21393	2.69698	-5.54042	-4.51437	3.06182	-4.13209	6.5417	6.66456	-1.98316	4.02198	-2.6156	-0.810201	-5.05903	-5.80219	9.73333	3.13471	13.9361	2.63179	3.46156	-9.34319	-3.63623	-10.7609	0.221033	1.31146	3.4056	3.60147	-2.87374	4.83537	7.73324	2.99664	-6.33578	-1.65652	-1.59616	-1.25843	7.4243	0.37522	-1.92748
3.90746	4.68476	0.414545	1.25354	11.2555	3.06296	4.45178	-5.13487	5.88637	4.20854	21.1416	3.16427	-3.55269	0.558873	-3.38768	-0.34919	-0.961531	-7.04232	-0.778778	-3.21155	8.01715	1.01135	3.5649	-1.85136	-2.18221	-13.6884	5.39309	-4.25112	-8.84082	-2.55853	1.97702	-1.43292	6.17166	0.864082	3.33836	1.1403	4.55715	-1.71111	1.1294	9.01	3.06189	5.15365	0.710034	-5.24475	1.47601	-9.13274	-0.94318	2.0102	-3.89094	-2.29601
1.31708	4.2503	1.83012	6.58605	2.42728	3.91712	-1.03994	2.28649	4.03039	5.85363	18.6263	7.44696	3.61949	0.54321	5.72917	3.99712	2.6308	-6.32912	2.42929	-17.8462	1.93265	2.33109	6.0615	2.2233	5.30175	4.4105	7.82123	-5.96463	5.4416	-2.93474	2.56287	5.21827	11.9785	3.08541	-1.631	13.9835	4.68965	1.88659	7.78273	4.33333	4.44592	8.22778	6.13114	-1.36109	1.76892	20.9115	-9.35107	0.539261	9.75768	-0.706322
5.16794	6.73056	1.81346	-2.61404	0.368861	-3.68423	2.37346	-0.808533	-2.2469	-1.56925	1.35518	-5.40536	9.71531	-0.491078	3.01593	5.77676	-6.05618	-1.40403	-8.22189	-0.723747	-5.63951	-2.90632	1.89315	4.4371	4.90525	0.986157	0.311196	-13.5454	1.90858	-0.985654	-1.65835	9.48225	3.14084	5.80011	4.56324	2.80753	7.99866	0.473019	1.19677	2.94763	0.616917	5.34267	5.0172	-1.0563	1.93863	-13.0037	-6.3188	-3.36204	5.80085	-0.449252
-1.78213	2.17491	0.281247	-9.53293	8.13852	0.543933	-1.02206	-1.99123	-2.72327	-5.74616	6.5342	-3.42563	-2.62957	-0.127934	5.88925	1.52446	-3.23455	-11.5348	-1.95919	-4.22082	12.5144	-6.7653	-0.818214	1.08852	2.77417	5.69488	13.3662	-9.32154	4.7306	-0.178636	2.34262	7.90999	-0.173723	2.43438	4.15139	8.2576	10.2499	-2.12479	3.51805	6.10522	-1.57281	3.64529	5.02254	-2.59239	-2.70005	-12.0752	3.52418	-5.14825	-0.351744	-5.34268
-1.01915	3.13386	11.9559	1.05064	-6.19281	3.37429	-0.708611	2.19544	-8.13594	-1.9912	-5.05266	6.87621	2.22556	6.67207	4.96451	2.69153	0.244568	-2.17649	2.16458	12.4437	16.2977	-1.66057	8.07199	3.21151	6.17555	-6.87128	-1.00983	6.10602	-0.935709	3.82786	3.66244	5.30619	-0.874437	-3.56896	-1.66336	11.5896	8.8844	0.45567	17.1027	-1.60832	-2.47476	1.08956	1.99988	0.879044	-1.55899	-3.9766	0.215843	-4.47135	-3.60558	-1.34047
0.603499	3.90606	-5.19653	5.38462	-1.55258	2.19543	-0.957342	4.14748	1.22729	-1.07362	15.3701	-0.120328	-0.301569	0.785572	8.36761	2.01364	-4.48777	-1.10759	2.64646	7.63749	2.38109	4.30195	0.861527	3.21344	-0.430209	-1.25485	3.48427	0.586707	3.18566	-6.90846	-1.21111	-1.86072	2.55612	3.23015	2.24987	-6.79372	5.0719	-0.1838	-0.791023	-2.38705	-6.31558	0.251425	-2.06339	-0.346493	0.17324	4.94994	-1.06734	6.87051	-3.0571	-2.84808
9.96732	-5.94455	1.61997	-5.98666	3.18625	-0.857032	-5.9516	6.05039	4.42338	-5.48488	1.22054	11.3564	-3.04856	5.9696	-5.94492	6.80526	3.0369	-4.40573	2.24336	-3.59443	5.89918	6.80729	-3.36386	3.2406	-1.17338	2.21294	-3.03361	-1.3855	-3.62607	0.274437	1.40829	3.44322	12.5697	-0.997755	-2.04468	-0.739411	9.90872	4.88396	-2.53072	-0.433478	16.5863	-2.5542	-0.114703	1.53738	-5.40908	-12.5905	-9.97099	0.440864	-5.77745	-0.664065
1.02401	-0.920724	12.0561	2.86433	8.19629	-3.07537	1.10765	1.99119	5.98225	3.39088	6.12547	3.58172	4.70715	-1.26156	5.62489	10.2672	1.26759	-4.22801	0.555618	7.24009	14.7615	3.09069	8.155	2.77711	0.718125	-2.50376	2.53475	6.85063	-1.03541	2.40576	-2.63783	0.908958	3.02597	-6.97644	4.61459	3.5346	0.764686	2.34975	6.37046	3.02617	4.77338	8.40191	4.17653	1.25784	-3.72876	-0.686028	1.76788	-1.03215	0.0919905	-6.11046
-6.58114	5.05007	8.28147	3.50029	2.09782	2.39628	-0.449747	4.33203	0.130265	5.29968	-6.32456	0.337176	-9.01882	-4.7945	-4.12193	2.04724	-2.31861	0.722557	-3.07008	3.47144	-5.97852	0.760341	6.29004	-5.49417	8.47374	-1.83868	6.45998	-9.62799	2.51919	2.54224	5.77718	2.62792	-4.56901	-6.7175	8.17484	8.25323	2.68944	-3.33883	10.6482	-0.0807552	6.69437	7.7163	-2.72327	7.48117	-3.07636	-9.38361	-1.2329	-9.66945	6.17478	4.62786
7.99359	6.96864	9.44278	-0.537286	-3.81338	1.32072	-5.92266	3.4581	-0.531839	-8.17996	9.01392	-9.8797	-1.2124	-3.12041	-4.00107	6.90793	0.308036	11.858	2.31998	-6.0894	10.0158	-3.71475	4.05826	6.79286	7.62604	-6.84148	-1.15491	1.7242	4.1136	-2.4376	-3.46374	-10.4263	1.71711	2.62888	-4.48371	2.65363	9.11828	-1.10358	5.757	1.65493	3.96761	6.48127	-6.44076	3.51984	0.523594	-8.91496	4.79719	0.434746	1.69933	1.22245
-0.929227	2.739	-0.180119	10.5226	1.32483	3.26642	-3.73915	-0.0377804	1.75395	-1.42492	-0.634529	-3.8338	8.6613	-1.28228	1.16073	3.64613	-1.01547	-7.30694	-2.35488	-3.05197	-7.39307	-2.2401	-0.220298	2.3511	1.70431	5.24462	2.25508	11.1082	-0.593885	8.04517	3.19455	2.71067	0.0269238	-2.19175	0.736648	-0.721925	3.09497	-5.56145	-5.04059	-0.291764	5.28436	6.45362	6.93198	-1.55743	-2.5265	-5.77368	-3.24403	0.348363	0.240949	-8.05337
1.13533	-3.93765	-4.83267	3.4954	2.76292	6.43187	0.280874	0.935234	6.40329	8.6533	8.45735	-1.79088	0.604974	0.631743	-3.23591	2.74517	-0.467968	12.4693	3.26425	11.4751	-8.23654	-3.57689	-2.52236	5.90971	1.59724	-9.58776	-5.81148	2.58927	7.72245	3.59745	-0.418075	-5.2676	13.3925	-8.79615	-3.59228	-3.57765	-1.04293	-5.85314	-0.472805	-2.56033	-0.937785	5.81561	1.65795	-6.37719	-2.65271	-8.44351	0.682295	9.07513	-9.62665	5.02971
6.43311	7.16708	-4.50955	6.98333	2.04994	8.0995	7.71652	0.354742	7.4399	2.61717	-2.24915	-2.10416	0.85552	2.74503	1.40215	-1.58684	4.99748	-1.92333	6.72016	-5.87984	-1.11489	-6.42491	-3.87675	-1.30906	1.26514	2.42962	10.7025	-2.17232	0.97977	-1.77249	4.95062	0.452763	-1.1126	-5.86635	1.2978	6.60318	9.84236	-2.85687	1.82756	3.30226	-0.293027	5.57257	0.664565	3.48184	7.38868	9.13477	5.84744	7.40122	-3.04849	1.14595
-0.393257	1.85239	-4.12075	1.7814	4.92572	1.62745	-0.305503	-0.689917	-6.03946	-8.10102	10.4031	5.42785	-8.21032	0.00217442	-13.2161	7.27532	0.66204	4.86014	-3.51697	-2.84879	-2.88141	-4.29054	1.04211	-3.63654	6.23975	-6.46948	-2.12225	6.42468	6.29992	-2.10877	1.14573	0.469029	-18.81	-1.74237	1.98104	-1.13957	-3.48785	-2.50256	-2.52426	-3.70525	5.0162	2.8166	1.13429	0.00978314	3.72793	8.48816	2.64949	4.20101	5.71709	6.7407
-6.14822	-2.11874	-5.21796	0.396611	3.48543	2.92976	-0.49704	2.74003	-3.60877	-0.332899	8.43722	12.9942	-1.86367	-1.12264	-0.966866	5.37609	-5.77609	3.87235	-2.55954	-13.446	15.5998	12.1372	0.689725	5.18251	3.44964	1.33387	16.2655	-2.99616	1.42954	-1.96046	1.938	-9.30504	3.4822	-7.28792	-8.40706	6.87958	0.596285	-2.75782	3.93468	7.56811	-2.44114	6.70826	0.706802	-0.742554	3.15783	9.07743	5.08329	7.91141	8.64148	0.974109
0.801696	2.94967	-2.02748	1.5657	-4.76308	5.15616	0.546111	-2.27165	4.5731	0.392659	-4.2232	-4.57775	5.59796	5.41148	0.140114	0.498797	-0.0507613	6.72149	-3.7926	-5.43083	-6.11157	9.75948	1.23203	2.73142	1.82459	-12.2646	-12.1397	0.0928337	-1.88034	-5.72601	1.62917	-0.981282	4.32796	6.74016	-1.65114	-4.28897	-3.89228	-0.52538	-0.685363	-7.23616	-4.26668	-0.620239	4.30631	0.783486	1.27106	-2.0903	-4.73187	3.28519	9.69058	0.948036
0.582203	5.43525	-0.0735729	2.83136	-1.56356	-0.974794	1.31369	0.961844	5.80785	6.02144	0.854554	-1.61723	8.44506	1.67257	4.57955	-6.84196	-3.39505	-0.246122	3.53148	12.2302	-8.26965	-2.83991	-0.649875	4.7931	3.53403	1.58562	-4.59742	-5.70328	4.55071	4.47368	7.22598	-0.34894	14.6259	-4.55476	4.59701	3.33311	2.22308	-0.56008	-4.99511	-5.56697	1.00725	3.87222	-1.4111	5.57818	3.57769	3.36549	3.73048	5.33329	-4.28799	-2.51482
1.21842	-0.00769147	1.36813	-0.390592	-0.0974581	-3.0855	-1.86756	0.832776	4.16821	-2.85635	25.4503	-4.60444	-13.5953	-1.89809	6.00607	-2.49754	1.60192	12.139	-4.59827	1.87645	-0.316135	-1.18169	1.99798	-3.21697	-4.70188	-17.3771	-15.313	-2.31615	-4.20242	-3.39345	-5.8232	0.107738	-3.36823	-8.25305	2.01286	-4.60219	2.81693	-0.912065	1.02386	0.664318	-11.115	10.0059	-0.262903	4.4266	3.83064	-4.94139	13.1877	5.92703	12.1111	-0.679488
2.12623	10.8902	-1.45181	-4.15741	-0.40654	0.496785	0.132777	1.27761	3.7619	3.89667	1.46914	-3.16459	3.83451	-0.288483	8.97905	-4.28813	2.99783	0.136326	-2.92642	-7.50244	5.50232	5.86108	-5.02028	3.56527	1.78822	6.60617	-10.4016	0.303567	2.39987	2.11905	0.178485	-1.84849	8.52588	-1.27976	8.51487	6.77948	14.7495	0.847298	4.9523	2.99102	-2.30935	6.98091	2.0768	1.80788	-7.10314	-0.271132	-0.630429	1.31939	0.0939853	2.09856
4.45516	-0.753091	3.57051	-2.72313	-2.93482	12.9179	-6.36174	3.24188	4.72822	-3.16019	0.861405	-1.70317	-8.63228	3.76569	6.91612	8.87586	-6.86008	-6.86563	-4.39507	-3.92367	7.56006	11.4904	3.92301	6.40102	-2.02101	-2.3763	-12.3194	-0.209058	-13.3668	-2.70451	1.71764	1.86996	2.64405	-0.996437	-2.56597	5.13256	13.869	1.07281	6.05117	-2.89789	5.84849	2.11514	-1.12972	6.09481	1.78746	0.267606	-7.69323	9.84694	2.23859	2.10665
5.63076	0.843339	-1.3675	-0.357061	3.47266	9.26508	-1.75481	-0.000768725	-4.92962	6.74095	3.24156	-2.53465	-8.14023	6.33394	10.5661	1.49448	-0.692564	-23.3046	1.69754	11.3444	16.7439	8.22864	6.97375	-0.8883	-1.52416	-5.58597	0.676964	12.3535	-3.49335	-3.04401	0.977292	-5.42053	-9.73055	-10.1376	-6.50653	-1.40383	3.94218	6.93192	5.78565	4.87826	5.0768	4.26546	3.91186	-4.18708	-0.523339	12.721	2.29665	-0.815249	-11.8456	6.65984
11.1124	11.446	-2.90245	2.6635	12.4178	5.76939	1.70881	0.0324688	5.33579	10.7732	26.6059	-3.25991	0.0626515	10.827	-2.20424	0.763889	-1.8864	-6.01159	-1.83082	-3.36387	4.95368	5.01468	7.1133	-1.51453	2.55558	13.5196	-1.72407	2.13714	-3.97289	-0.315547	0.351576	1.914	1.24229	0.38264	-3.07373	2.80209	3.23858	-0.300813	5.54117	3.90624	-6.68959	1.60395	3.02104	-1.74069	5.55182	-9.29515	7.84256	-4.3295	1.09281	-4.12646
2.37402	7.36037	1.10266	-0.579808	0.135662	-2.73325	2.38272	4.17371	-4.95547	1.80855	6.74431	9.58008	0.384651	2.84078	6.46256	-1.54383	-4.88643	-6.50901	-5.72468	-6.41678	-9.2652	0.730384	-4.47067	0.56524	-2.2433	-5.35411	-4.46553	10.3599	-3.1962	-5.54629	-1.49834	0.633882	3.93597	-5.23598	4.26942	3.41797	6.93499	5.83876	4.70333	1.93929	2.72458	2.70784	-6.49828	1.00702	-6.33697	-13.9409	4.77835	0.690703	6.54932	-3.91996
3.86087	4.22973	2.20205	-1.10978	-5.40423	-0.39129	-3.06996	9.79701	5.7601	-0.935329	22.6127	4.35799	-8.65192	6.24589	5.45439	9.70093	2.31077	-1.7118	6.10605	1.28493	9.60803	0.659047	-1.6046	3.8337	-2.17853	-5.7826	-18.6307	-17.8549	-0.103	1.33659	0.48225	1.21635	4.84507	-12.2342	-7.3638	9.84721	2.94438	-2.41233	2.41381	-5.61923	-1.3828	5.11716	-2.39825	6.79848	-6.15807	-0.119872	1.41263	4.58654	14.4043	-2.38219
1.78278	6.18452	1.2698	2.89129	5.37151	5.24645	-9.16127	1.70214	7.65625	-4.13254	2.72288	5.92267	14.1985	-0.840357	5.17652	7.06179	2.45386	16.9136	4.30175	-2.78192	6.76871	9.99782	7.18253	9.40697	0.775953	1.7741	-25.1587	4.71118	0.949679	12.8344	-0.172548	-6.5107	2.45942	-1.1259	3.51651	5.5015	12.7968	1.27779	3.74644	-9.86926	-0.957141	8.41795	-4.41617	-2.61917	3.19555	6.08731	12.5484	2.17888	8.65726	2.87005
-2.95362	0.732926	-1.17777	4.60162	2.91443	-4.40121	5.53243	4.94554	9.43918	-3.34222	12.6206	11.7505	10.4414	-3.74134	-0.666858	6.04876	1.99071	15.9895	-8.41317	8.23926	3.62377	9.77597	-6.22883	6.61041	6.63685	14.1257	-17.0632	-7.4506	-3.31282	0.814932	-2.29728	1.0355	-3.30513	3.8366	0.242644	7.39354	1.55044	6.77178	9.02094	3.03533	7.31901	4.42798	-3.37668	2.47078	3.37144	-9.64166	-0.534582	-0.757934	13.4701	2.92982
13.0433	6.02389	5.12308	6.54955	4.04821	-2.62962	6.421	2.20955	15.9637	-0.322822	7.79163	4.90922	11.5369	13.97	-1.716	8.46571	-0.13179	11.1327	1.05002	15.4807	12.6107	14.7993	9.55017	4.66133	5.67736	8.08671	-23.5435	2.7422	2.49147	5.17309	0.970848	-13.5699	6.17709	1.5753	-1.54975	-3.92953	15.9314	-1.76554	5.95337	-0.774642	0.540251	-1.21749	4.12302	-4.47721	-2.76525	18.5638	1.46927	2.03754	0.349836	1.75356
-0.168617	4.15469	-0.654495	10.1326	0.9453	0.834822	-1.09196	1.10149	-3.91341	-5.51143	11.4581	-3.80731	-6.78193	9.4763	11.9709	3.4816	-3.72759	1.03902	6.23158	13.1899	11.0412	9.55625	0.655672	11.7966	2.08168	9.17727	-3.55689	-6.44939	1.52466	4.13145	-2.01698	0.0461436	1.32847	-14.5945	4.5359	-1.72109	8.99323	3.09642	0.0481184	3.97484	1.29545	2.69742	-7.29277	-4.39768	2.33858	-0.364	1.72928	-1.10695	1.62094	-3.2838
7.96907	7.10497	-6.11209	2.22941	2.16564	-1.8704	-4.13038	2.21847	9.24994	-0.073861	4.19579	6.29569	3.37584	6.75899	0.173227	2.36378	-5.82432	4.09024	-2.1006	11.6172	10.1274	-0.0523895	6.41469	7.18537	-4.07067	1.44368	1.0645	-2.42734	1.85092	3.38108	1.65074	-3.92029	2.51168	0.999189	4.77101	-0.414352	6.06907	1.74169	3.31476	4.04056	-3.38541	11.7687	4.05093	2.88011	2.0694	0.665641	7.6295	4.82016	10.7564	0.772642
9.30299	1.09972	15.8582	7.9633	4.31668	-1.52162	4.34919	-2.06671	9.47961	-6.14392	1.88102	1.7091	9.16761	1.0857	2.33457	11.5101	3.45803	13.2549	2.56608	8.11534	3.18875	-1.80897	4.62959	11.4195	2.65437	7.59511	0.336613	-8.17749	-3.22861	-0.965041	2.35519	-5.17908	9.91581	-7.04747	2.42836	-1.19479	13.7838	-0.741491	3.33805	-1.5512	9.51465	4.14927	1.51444	2.48473	0.141893	-3.09758	-4.54559	6.712	10.0154	4.29226
4.24031	-0.679119	10.442	7.38926	3.24051	3.87212	7.67753	0.542136	21.463	-2.43982	3.41329	17.3654	7.06741	4.50398	-2.24006	3.30767	-4.42949	4.82886	3.86413	10.7018	3.1543	8.50873	10.4029	15.5085	2.44773	6.54613	-11.5899	9.4844	4.69698	-3.96074	-0.458733	-2.1639	5.62228	-6.24506	-0.0656363	8.56349	11.2258	2.14347	3.84136	-10.0405	-7.66367	11.8197	-2.60455	-3.90737	8.16944	0.641064	8.71198	15.1765	8.12801	3.50562
11.5792	6.94416	16.6086	3.25501	5.22112	-0.121037	2.5686	1.9889	7.34211	-2.6414	8.27172	12.3003	15.2711	6.18168	6.45622	15.0592	-2.87645	32.0468	0.365431	17.2216	12.397	-2.07754	-0.7494	11.4219	-7.06042	21.404	10.7786	-13.0674	-1.26641	0.755539	-1.75172	9.89712	3.87906	5.46556	-5.07824	23.3538	9.61249	-1.88623	0.572188	-2.54788	12.757	8.71385	3.62081	1.80992	0.698767	5.11598	-0.349762	7.31606	6.77425	-0.230827
5.39455	3.32403	-3.67388	6.85747	-1.64784	7.17761	3.93852	-0.944795	6.38615	5.44373	27.518	0.0693625	15.0279	5.75946	11.9071	19.4005	4.29367	12.0923	2.42963	11.2016	15.5493	6.85446	2.24042	13.9625	7.1768	3.72333	-11.25	-0.837425	0.420855	7.76694	2.45974	3.30423	5.13411	-0.93578	5.36922	2.22705	18.6951	7.4612	-1.76041	0.736481	4.61238	10.9824	3.84188	6.82769	4.80917	-9.08031	-0.772933	0.490892	8.42348	1.94374
6.65298	4.4551	17.0607	2.08835	-6.0912	-0.549572	-1.63508	2.15834	2.15184	0.354681	21.1452	17.6952	13.2592	6.923	6.29649	1.61607	2.67252	12.7765	3.01839	17.2404	14.2805	15.8177	6.18895	7.83755	1.18945	19.2036	-6.63722	-1.77156	-0.311239	3.23852	3.86575	3.09412	11.6249	-1.68882	-2.05937	3.82089	2.63502	1.01732	11.8081	-3.27567	10.9624	8.93414	3.21587	2.40145	5.39486	3.43781	-1.1212	0.852756	7.42617	-1.76439
7.14757	9.61756	5.16379	-3.10823	-0.324478	-3.90379	6.11336	7.27155	-1.68967	2.37133	23.4084	14.765	4.90858	6.04333	1.78581	7.24082	-4.35198	10.0547	11.5685	18.8004	20.1027	16.787	3.88941	20.4528	0.575982	6.64801	7.76691	3.34175	-2.98453	-0.310645	4.54132	9.83918	-3.25503	-4.09636	-0.608032	-3.49893	18.9473	-2.54779	3.03783	3.26274	17.0872	1.05428	-2.91443	7.57631	3.43504	-3.29407	6.00433	3.33381	17.5304	-1.86476
7.79797	9.49	7.83277	5.57636	-5.06773	-5.73577	6.04477	-0.49898	6.71346	4.31367	15.4634	10.0823	16.241	0.280881	9.85999	-0.919244	-2.68107	12.937	-0.0177599	30.8845	1.51703	11.603	9.35665	14.3619	5.55589	17.7929	4.08093	6.56407	2.67325	10.0332	-2.934	3.61637	-1.00324	2.9676	2.465	10.9098	8.01122	4.78226	-0.586771	2.05431	2.3881	4.01479	0.385487	4.56796	-0.338617	7.43096	2.11339	6.21351	11.1733	-1.03105
12.7571	7.69896	9.9684	0.212004	-0.688997	0.664589	3.84786	-0.0394031	-0.237697	6.41602	50.6913	-1.11979	7.2825	15.7544	11.078	13.0111	1.07879	6.53882	12.2822	-7.88217	22.7265	22.398	3.29241	11.4088	0.431076	10.9715	9.72296	-10.3845	0.289569	-10.3355	4.10524	6.10966	7.36117	4.66551	2.51374	22.7296	9.40658	-2.58792	8.51882	7.97755	12.6411	10.5139	5.99419	1.39479	2.78301	3.44279	8.07969	-2.82121	5.02243	3.69899
2.38562	11.0627	-8.63311	6.24383	7.38217	4.70078	-4.17751	2.77982	9.37657	2.12195	14.6762	10.7339	-4.29832	6.2923	-1.33525	1.50245	-5.1909	9.19642	5.11666	-3.69921	26.2182	12.9418	9.55088	5.26797	7.84598	5.02328	-16.8297	1.2641	1.1572	3.5122	-2.9377	7.24367	16.2766	-1.34919	2.81424	9.35423	5.12601	1.68944	5.25969	0.242007	12.3186	9.40688	-2.25774	1.2308	-2.20161	2.94539	4.14583	-7.74734	10.5347	3.02249
6.86619	6.11799	-7.64466	9.13714	3.38268	-1.60853	-3.50732	5.59382	0.513731	5.92862	12.5049	14.667	-4.05087	8.4068	5.26429	0.807164	15.8137	12.1036	2.94664	27.147	3.13304	4.50195	5.25155	18.8676	4.30471	11.1119	5.98674	4.41809	13.7867	11.0048	-1.20686	4.31306	10.5047	-3.33605	-2.20727	19.1043	6.24277	2.35437	16.4905	-0.604122	-2.98373	9.76962	2.81495	-3.75672	-0.532269	6.96111	7.48032	2.98868	5.14865	2.79271
7.40498	8.63992	6.01618	6.5008	-1.22883	2.94809	-2.38076	7.32462	-3.13528	-0.0686573	10.6971	7.46802	8.9619	4.24385	2.16246	-0.19144	4.21634	13.7123	5.4979	13.6972	3.64925	12.5086	10.2332	11.2333	2.2309	9.61436	-0.662854	1.3724	9.6335	8.16095	-2.60175	7.54021	15.035	-0.418118	3.52524	7.04992	7.18396	7.67288	7.38708	-3.17963	7.11	7.80741	-0.324161	1.64828	4.96844	16.9879	7.4294	16.0687	8.59384	-1.30718
11.1677	8.25981	7.61571	17.0747	0.439849	0.849348	-6.57394	1.7687	4.0372	0.136734	11.7117	22.2216	10.84	10.4143	4.92182	15.9603	0.739032	12.9087	17.8885	9.44198	19.7334	6.2004	9.19717	5.90442	5.60847	13.1043	12.5175	-5.57102	12.0175	8.14301	1.60622	-1.00892	20.4274	0.34276	2.64328	20.7442	19.4537	3.21211	1.6296	6.08734	12.6445	7.01168	4.89275	3.80968	3.46013	-4.75476	2.48006	2.66591	-5.43407	1.59418
6.32884	8.23314	2.72082	9.38157	5.37161	-0.652499	2.43882	11.6716	3.4666	8.25011	24.7575	6.14155	13.4747	3.35228	-0.161277	10.2482	11.8987	13.0258	14.7322	14.5842	8.67009	0.280918	6.97837	5.85912	5.41719	4.58428	-7.03058	10.0243	3.1209	8.24951	8.06891	4.72622	0.459189	-0.0399706	-3.05217	16.1002	15.5611	9.39576	11.6112	5.38802	9.35195	9.60545	4.71046	1.46841	2.95241	19.5542	2.30965	7.10257	-0.615581	4.4628
1.91557	6.84311	13.9873	10.0902	13.0093	1.24828	3.51969	3.04381	-3.57965	12.2389	18.7059	12.6411	9.73035	8.24612	4.40158	16.9177	5.63942	12.3356	7.35465	9.31316	11.5436	18.7535	14.1245	16.291	4.32338	12.9678	-4.70765	8.92566	-1.57011	-0.397991	2.53193	9.32256	4.34104	5.41302	4.7989	18.65	15.3868	7.01855	7.49089	3.38585	8.08921	9.13852	-0.88712	9.05694	-2.0398	9.73735	2.86046	11.3621	-3.80624	6.1486
11.7297	13.0981	3.73835	5.95694	7.14013	-2.82946	5.74874	2.27278	5.04891	7.43851	33.8887	6.5165	11.5493	5.0808	0.99779	15.939	9.38724	11.169	12.3676	12.9215	8.41832	9.05812	10.854	4.02921	3.50939	8.19581	-9.10798	8.85651	6.54496	5.25877	3.34838	13.3519	2.20307	5.23142	-2.43916	17.1545	10.8528	1.3346	13.0879	-0.371205	13.3842	6.05409	6.9652	11.0947	5.48509	1.67108	2.61351	3.36514	16.4899	2.43167
7.14189	6.72212	0.158321	8.09314	-3.42559	-1.0503	1.47371	4.04278	2.02475	8.38307	18.5622	14.2846	10.8269	-3.6181	5.53245	2.74367	10.7745	10.7526	14.333	10.2742	3.11104	17.7851	8.70705	10.3952	5.69296	5.13643	-4.47885	-7.32295	4.58377	14.7535	-0.221074	6.61042	1.99533	6.63474	5.59759	12.2291	23.9383	7.97153	5.76094	2.09458	8.1942	6.67975	5.76528	4.87147	4.94258	-12.4588	2.78982	15.4673	-0.489888	2.40416
7.15195	8.89838	11.0666	13.0061	4.00156	-2.05307	13.2808	5.08428	6.17797	9.56684	23.6593	11.4832	0.529578	14.814	4.44721	3.51669	10.0207	10.9665	13.2831	0.968677	3.40413	15.2957	7.04046	10.1326	8.7556	5.35809	-23.6076	-0.269759	-3.57525	8.75847	2.94413	14.2932	0.445778	-1.70162	-2.75564	8.90497	9.03073	3.43999	-2.98983	1.87355	2.6091	10.6591	1.59449	1.63218	3.79948	-0.889293	11.7866	4.38095	22.5025	7.65632
5.66763	11.6282	3.66341	16.0261	-4.1513	5.41633	8.72382	4.65942	1.31845	9.14843	20.4906	2.96121	17.1905	2.98727	7.30043	17.8904	8.33622	23.4536	6.66699	16.3621	14.2847	2.16085	12.1662	9.20812	6.65457	10.4298	-3.07939	7.20318	4.67539	16.6016	5.11891	12.3947	3.40688	8.62885	2.9171	17.7597	16.286	7.09664	4.97331	3.99239	6.61767	5.28997	7.52607	6.92341	3.29984	-8.5215	10.2062	8.20818	14.6211	-1.07472
6.51823	8.32742	15.3073	6.47413	6.75951	3.67416	2.05981	5.09416	15.3625	5.5908	14.0907	9.08866	8.52587	0.0033216	16.0504	-2.99712	11.4111	2.95609	12.2836	21.5695	11.6941	22.702	7.91933	17.3624	11.8682	14.3932	-10.1562	9.29479	0.100313	9.72537	2.13462	0.584368	21.121	2.29828	1.36414	24.1682	22.0238	9.00898	0.641124	6.75765	8.13032	12.1895	-2.10787	7.25756	1.87366	8.27644	5.24119	13.4921	2.60339	-2.08991
8.29395	5.77738	14.4119	9.48168	6.7081	1.82644	1.38248	6.44209	7.63049	3.98576	15.5536	6.54663	2.53878	6.72206	10.4369	9.72341	3.57666	5.24242	16.004	6.0529	10.7729	22.2909	13.5725	8.27205	10.9861	22.8217	2.53314	5.20895	-3.99732	10.145	0.44791	8.93983	3.2633	5.70477	4.34817	12.1879	6.16833	7.63299	5.36473	-1.14833	11.9417	8.47011	8.40791	5.02345	5.2208	-1.28575	5.29228	9.81444	4.94698	-0.0581822
11.6819	18.3629	-4.1163	8.51805	3.3316	-0.318621	10.654	8.18105	10.2263	9.83328	24.9365	2.43831	18.7657	9.17195	1.72941	3.1817	6.26002	5.24622	7.15854	31.2556	18.3493	3.08717	6.88056	12.2802	10.7999	-0.714544	-13.3959	10.1596	0.834671	4.08031	2.44356	11.7421	5.79767	-5.66944	3.06224	1.64755	1.51874	6.91213	5.33903	5.58218	7.98825	7.12846	4.75772	-1.23444	1.10398	8.27616	6.40197	3.96272	8.50154	4.08125
11.7329	12.5483	-2.88527	3.75115	-5.12842	-2.19337	-6.32648	-0.916639	11.6298	5.21475	16.8933	11.7202	9.48572	-0.288178	5.53024	2.35003	9.00618	6.99506	15.724	13.8903	16.7744	5.19945	17.0138	9.34848	7.03473	14.5362	-1.79773	-6.00132	-0.0821288	4.59707	0.691057	10.2813	8.25329	6.81598	4.34374	12.9531	11.2991	5.47594	1.14659	15.3222	7.34172	14.3694	-3.90619	7.32069	3.41412	-6.39148	3.41626	3.34763	-0.869499	2.58393
6.58643	8.00495	10.7081	10.322	5.41646	-0.835048	2.89657	1.94622	9.9267	11.4122	15.8135	12.4164	15.787	6.42334	12.4185	-4.45058	11.8479	3.27714	17.0508	2.58139	27.6456	3.77264	11.9833	16.1779	14.0167	3.96207	-15.7949	2.7943	-3.31707	8.47679	0.492276	10.5495	2.40276	3.07943	1.2891	22.573	9.01672	0.704727	6.01811	1.78037	2.98808	6.63385	-0.732169	-1.92066	8.46797	-13.1515	4.92041	12.5376	8.70073	2.63825
8.0367	4.90992	2.98627	2.24652	6.15196	-3.02393	11.5798	2.3465	14.5826	3.22699	11.7864	18.4589	15.8757	3.89366	14.051	16.2589	13.8665	-9.1623	10.9384	25.0023	4.95709	6.01467	6.38971	11.7612	11.8884	0.643386	-0.0946024	13.9101	-9.36164	19.9389	1.17964	6.56665	2.13906	7.12623	6.0792	24.5443	13.9875	4.37602	11.3569	5.60693	9.41567	8.31462	2.49859	-0.546404	3.32346	6.56308	10.0099	14.1429	11.9613	-0.0762783
12.2358	3.74913	5.66585	3.38152	-2.49088	2.17034	3.90331	7.65141	-1.66105	7.20206	6.45827	11.8768	3.60717	4.51935	-0.308299	6.89321	7.57457	10.3586	11.7142	5.37967	11.4765	3.64076	7.48219	14.3722	12.4627	36.4736	-2.24901	14.197	10.18	6.22715	-2.55514	4.43136	12.1045	-4.50284	-3.52384	24.4144	10.0666	6.89635	8.65452	10.1212	11.5923	3.7845	0.83275	5.14744	-3.64259	8.90508	4.85881	10.4258	10.2481	3.54532
14.1539	10.3052	-2.4244	6.96852	3.50392	2.0311	6.43237	6.48661	-3.41789	9.3014	9.31397	19.7674	7.94848	7.68914	0.600717	7.04745	11.9436	15.7593	11.4778	23.9113	10.4425	2.24283	16.419	14.9617	4.68547	7.64455	0.230117	-6.04844	8.10113	8.54715	0.752072	2.79583	-4.31032	4.87892	-1.48151	7.02955	15.6356	4.60758	8.07349	2.31856	4.21756	4.18368	4.93513	-1.23347	4.75078	5.21336	2.81942	10.3462	16.6107	-1.6439
9.02075	6.12051	6.12305	2.63851	3.70226	3.33529	8.40119	5.30471	-0.814372	12.7876	-4.47145	16.56	9.60257	3.20722	7.48308	0.430875	10.7352	1.94618	11.7504	12.5199	-1.49098	7.34041	5.11716	14.3432	8.25888	17.0038	-4.23131	-4.90644	-7.29954	22.3789	2.93768	-3.48866	-0.657653	-0.68678	-0.305614	20.9435	3.32085	3.73881	7.23593	13.4769	4.49906	6.83531	11.4609	3.37027	2.1036	-8.66401	9.66914	5.69966	7.38184	1.10541
12.5817	5.01141	-6.38867	4.34223	3.06059	-4.61374	4.58418	10.4903	15.2964	-0.740659	22.4651	13.5365	-0.0172636	12.1605	-2.51218	0.85387	7.17713	-2.11547	19.4016	23.4447	7.09481	11.2148	13.9411	7.40655	7.93113	13.6094	10.11	10.9374	8.92939	13.448	-0.932769	4.3709	2.4951	1.71232	5.13863	18.7541	6.50361	1.44857	13.0604	6.73169	13.4162	2.69377	4.53189	5.0399	-2.84566	-3.48873	9.20692	6.98567	-0.202255	-3.42566
6.83366	13.3029	8.73582	6.11319	1.97705	7.52072	3.91906	4.61492	1.5276	5.58555	25.06	13.1169	0.602999	9.48163	4.4568	9.58272	14.4637	10.7585	13.0671	28.7963	18.3522	-7.39968	12.5785	7.49784	11.8379	4.5093	-3.85926	7.98636	-9.76367	4.54772	0.265149	8.40702	2.44732	-3.41829	0.797778	19.9311	3.57514	4.00825	10.8079	5.94514	9.68188	2.26786	-0.0490802	-1.57061	8.76976	-0.945029	0.195212	15.6049	22.9269	-5.28042
3.97935	11.6368	-0.988781	-2.53644	5.52271	7.05991	4.57113	8.509	3.20507	8.06897	14.1527	16.1625	12.9222	10.59	10.3898	3.20895	4.16262	4.2504	12.6445	7.78899	4.63514	13.9354	5.35959	10.3418	10.3306	12.2766	6.23903	-4.20682	9.02082	10.9822	-1.14851	8.68004	-0.82533	13.1956	-4.37368	11.7215	5.50841	12.1057	11.2245	4.96373	6.28148	10.5305	9.50848	-3.76483	4.88636	6.85896	3.05659	21.2431	5.87279	2.47087
2.64436	17.3003	11.6403	0.114341	6.73481	4.9699	2.81675	4.99282	6.21441	6.74303	-2.43003	20.0916	5.69024	8.36156	3.34233	-1.27065	4.94882	-3.83122	3.38255	11.2815	12.4994	6.29863	11.8546	8.49664	9.07338	-3.18614	-18.1767	5.29817	-4.23769	24.1169	2.25124	1.81874	3.19769	0.374027	-0.83505	17.305	9.40063	8.41476	2.02486	3.56793	6.09641	1.70489	2.0071	1.78859	10.3349	-9.42066	7.66942	-1.08241	7.54431	-1.72971
7.77926	7.82056	-3.23731	5.588	6.72101	-0.187186	4.95459	10.916	10.0399	5.09171	26.335	7.4633	6.91696	3.74971	-0.276231	8.70247	4.55961	7.92613	10.284	8.0512	13.1154	11.4207	4.74379	5.65579	9.01207	4.50648	0.648988	1.28285	-2.13249	5.14789	-1.67952	11.3331	20.7717	4.25421	-2.48513	3.41359	15.2695	5.96086	7.13549	12.0194	6.47753	2.075	1.48093	-9.24272	7.12641	4.65743	8.33525	4.6976	19.6052	-0.634279
10.4944	0.89997	9.02526	9.62135	2.71216	0.986213	1.0812	0.957403	2.10708	1.4848	-2.07492	13.6839	4.71126	7.77335	1.08991	7.75625	3.9186	-16.426	14.2385	12.4614	9.79043	5.93307	9.08741	15.3495	11.5717	26.4973	-16.9764	-3.987	-2.66555	3.11533	0.393487	12.1002	11.2941	-0.193519	14.1208	1.87909	4.40913	5.58865	2.12064	13.1387	8.51076	8.87928	3.86018	5.92022	-5.73974	8.52155	5.51393	-1.54453	-3.99247	0.134209
6.27879	13.0766	7.04736	4.61596	5.68903	2.71447	4.78282	8.5051	1.79944	5.7091	23.9045	10.919	11.6735	1.82703	0.252165	6.74884	1.69082	9.24983	-0.115768	30.9401	16.8276	4.89999	6.79983	3.85223	7.42939	19.0574	1.91554	7.43446	7.48503	13.6712	5.24861	16.0504	-6.09415	-4.57892	-4.67536	16.7094	11.4544	3.59043	8.44123	16.3528	-1.49338	8.13041	2.86674	-3.11546	9.38057	1.57237	6.35939	12.3068	16.1813	-2.61608
10.5157	7.87557	7.0756	4.08983	4.71998	2.35442	-3.77398	6.45872	-4.36677	6.98944	5.12263	4.02202	8.24846	6.08505	-5.39983	2.1808	13.742	-0.563132	8.49856	15.6473	30.5278	0.645347	11.8332	11.7305	9.49229	28.888	-6.55127	-0.221329	-0.463679	7.1717	4.29692	11.3812	17.6249	5.9719	3.22415	6.71363	9.03244	2.03444	-0.0260129	11.8052	-0.689765	10.62	5.84885	-1.76446	2.11093	-4.3751	11.2787	3.50646	2.10028	3.86529
3.34203	8.99757	6.47741	7.6645	-5.00227	6.27507	0.989922	1.75206	-5.16858	0.564744	21.0872	16.9999	14.572	4.19374	1.93235	7.07067	12.9652	16.9396	13.64	25.6292	21.9411	14.5269	2.85039	10.3236	7.75006	16.7359	-23.3444	-5.10302	7.34803	-3.66338	-1.38336	-5.76337	-1.94335	1.89373	2.43795	1.58437	6.07342	9.22354	4.69478	0.653595	12.1126	4.93849	-1.67063	-4.87254	8.11501	-14.3483	11.8517	-1.41032	5.99857	-3.61481
7.30627	6.57668	3.73018	12.9032	4.80509	5.90203	4.92451	2.97334	16.4777	7.8769	16.9373	14.0815	5.08365	8.92472	5.57767	7.91154	5.92412	-3.90011	11.043	3.04313	8.93508	1.42975	4.86333	10.607	5.44396	16.116	0.400825	14.8033	4.74812	10.5831	2.05323	2.8258	-0.267155	-1.51945	-2.61163	19.3292	14.3077	8.78583	5.73989	9.31201	9.21743	5.78303	3.2674	6.53073	-0.670792	-8.80391	14.7527	13.0314	9.13806	4.8195
1.87138	10.2122	5.40485	12.8028	-0.317621	2.5084	-2.36418	4.86779	7.8037	10.5937	13.5251	10.7089	15.22	11.8554	-2.00141	1.39357	2.13616	-9.93136	15.2318	19.4977	3.14676	9.63468	20.0525	3.37174	12.7973	20.8381	-0.227782	8.75653	5.7084	1.97732	4.81308	1.22259	10.6894	-6.20345	1.76007	12.4263	9.84229	4.97266	4.93376	13.2123	5.25176	10.0582	8.87147	0.372821	0.736333	-2.44605	5.19608	12.0084	-2.97684	3.69689
6.37079	6.68504	6.7361	9.6253	-1.62047	-0.24496	5.23071	3.66458	2.88399	6.90963	18.3572	10.1746	1.99197	4.78583	11.4733	12.8798	8.07985	7.28099	11.4912	17.4882	7.38582	12.1309	13.4843	14.2877	12.5997	9.28085	-7.73118	14.6322	6.00897	0.203649	0.144536	9.25293	6.0114	-5.39997	3.38394	21.0853	-7.33337	10.3342	12.2723	10.6879	14.0191	10.2981	3.82106	4.61566	4.68888	18.3196	8.76121	6.73832	8.76243	-6.20844
4.94685	8.84373	1.93297	9.85865	9.32836	-2.52141	-0.11136	8.01674	1.98341	7.10011	14.2169	19.5943	13.5976	9.51217	3.55361	-7.54695	5.46545	3.9797	12.2138	14.4517	16.7312	8.53029	14.2723	7.34482	11.0675	9.47804	3.6829	-5.81094	8.48341	11.2472	4.58551	7.99547	9.54526	5.90089	3.81607	16.7228	18.3321	11.9614	5.28706	3.83137	7.34362	5.7092	5.56557	1.47245	-1.50442	-12.2525	6.27943	12.5358	-3.30186	-2.25025
3.41797	9.73441	10.438	8.33645	0.542327	1.19602	3.40814	2.49781	5.01616	14.0043	12.0577	15.8593	-2.87376	9.48312	3.90147	-2.67751	6.81227	0.213818	9.94359	2.54244	3.56454	2.7992	17.5854	9.49383	5.45992	14.9506	-0.097922	17.5229	-3.6745	8.72819	2.90387	3.58553	1.17794	-6.23761	-3.58464	20.1845	17.0681	6.28657	10.7269	12.1548	1.95517	4.14968	10.5515	0.961763	-0.827823	0.579268	0.666751	7.19849	13.9953	0.5747
5.58799	13.3243	-3.68689	13.1183	2.28761	1.50476	13.1601	2.47149	1.7002	7.80651	0.300153	11.8264	3.78747	7.0594	3.99809	10.5663	0.244625	9.92085	14.0767	17.4449	4.14144	1.73323	20.8586	9.96498	18.8212	4.58906	2.36634	5.09422	5.92762	19.1993	2.56058	0.647181	6.18982	5.61641	-0.706364	15.0144	9.11345	8.72366	11.582	6.36431	4.76481	6.1141	1.59832	0.158375	-7.1752	0.558111	5.50208	7.90803	1.78843	-0.785779
6.09034	13.0147	0.454266	12.1179	1.03939	-0.826994	10.8486	8.64611	0.314082	12.7347	20.1007	16.5624	7.05474	12.2921	4.51411	-1.1176	6.4381	12.6799	6.3333	9.08092	13.1723	3.51969	12.0317	11.8585	9.65671	12.7847	-2.23686	5.36185	13.58	4.2152	-1.74809	3.40917	-4.19793	1.1899	-5.51156	8.46091	2.8073	3.76131	10.7071	14.4469	10.6829	1.84541	7.37995	-2.24776	3.06454	-1.1271	8.89316	2.23297	24.376	4.50628
5.46244	12.0815	4.7158	4.23187	10.3432	-4.70162	4.43223	8.80295	1.86428	6.1301	17.4624	11.1796	6.28824	7.33246	5.02871	10.0485	8.65991	6.64124	9.02405	10.168	12.5095	2.3669	10.72	8.62121	4.27127	4.9991	-14.6331	-7.27074	4.33004	8.72529	2.52447	-1.0382	-7.33074	0.352736	1.5794	13.4298	16.223	6.895	9.33661	8.33903	-0.16395	7.10868	2.41125	5.06065	-3.76876	5.30323	4.59857	8.95327	6.36209	10.607
2.24649	14.3151	-0.896003	11.7273	0.893463	-5.10969	7.17299	-0.619523	13.0052	9.556	20.185	7.81734	-4.82747	2.17909	4.96768	-0.372118	8.70927	19.6164	6.81345	10.2463	12.8402	6.00316	14.5513	18.8244	18.0279	-1.90706	-9.81249	6.05662	4.13209	5.99641	4.3279	3.61688	2.7564	-5.01017	1.76767	19.0519	15.4489	5.0499	3.73603	11.0097	6.28763	2.68092	5.58911	-1.13012	-0.503465	1.2376	5.95343	14.1332	18.9654	4.96877
14.6041	13.2155	1.07223	2.10144	8.88943	-0.44407	-0.568904	6.72319	7.1226	9.26567	12.7635	5.87647	1.65775	8.9834	4.474	13.1594	7.6654	-0.965063	2.86318	-0.971144	8.58649	4.87603	6.76319	6.85063	8.37066	13.8648	-1.84477	-5.56878	1.24469	10.0613	2.56088	5.26097	4.77372	1.22496	2.53369	0.783805	3.40679	7.95335	5.3792	9.40917	3.0993	5.78833	3.14519	4.73514	5.4716	-8.12537	10.5646	8.35775	8.55825	6.03989
8.86505	10.8325	-3.98589	0.0445966	3.44191	-2.98986	15.4278	12.2869	9.05367	9.50915	15.8604	3.39464	2.78873	6.40502	-0.0200344	1.64845	0.758414	11.8619	9.06471	15.8315	13.1029	1.23442	9.3087	11.0079	7.74998	14.0089	18.07	10.4003	6.50324	3.44817	0.0684275	6.90457	15.4279	7.87515	3.59702	13.0455	10.9186	5.58486	2.27484	2.9146	10.6644	7.09387	5.29292	14.8265	2.08232	-2.88253	-1.189	11.9854	11.3376	1.44063
5.46311	2.73642	-5.56202	9.27305	2.01449	-1.47345	3.35049	0.120944	0.620262	11.2263	5.7633	19.4123	15.1183	12.9756	5.48252	-6.75113	1.93575	7.5386	8.39108	17.2916	6.54105	0.889132	9.44785	9.24827	8.61132	27.4898	-9.3548	7.42953	4.80905	7.99052	2.22271	12.8817	4.41341	0.18619	-5.53691	19.5699	6.10217	5.24666	5.20856	2.65197	10.306	10.069	8.47301	-2.57955	4.09927	3.21554	5.2918	3.97333	8.08718	0.298395
4.67946	9.69972	-1.43522	8.06614	6.21925	-1.35302	6.85487	6.83964	3.45389	8.09022	26.9227	20.3255	5.72711	3.92569	6.83929	1.37739	10.0146	-4.68263	-1.25805	33.801	22.7514	-0.200584	16.6061	11.855	12.7891	7.80336	-2.25728	9.90015	-0.0184396	9.66778	-0.0695876	13.547	10.1019	-4.23757	-2.59681	9.77639	12.7826	5.72217	17.1619	10.0684	2.52022	8.04415	2.0377	1.1293	6.01263	-1.19279	3.983	4.67369	-6.95761	-3.06817
9.00023	13.8943	-1.32032	3.81655	0.445954	-3.74269	2.11267	7.84603	7.51122	7.14175	19.6396	16.8606	-1.7364	11.8427	3.54699	-3.56006	4.48427	8.58984	14.5525	11.9266	8.91304	6.31416	4.31542	12.0718	6.99597	15.0771	5.96179	4.09335	10.0334	1.74273	2.24039	9.3636	-3.21665	2.83975	5.51943	16.4255	11.8668	0.420895	2.85555	3.28867	6.981	4.67399	2.44694	6.93396	-1.48144	11.2677	2.72796	8.20682	3.73335	-1.04109
2.11776	9.11907	1.16188	9.34483	1.59691	-0.870394	0.601333	10.9025	5.16103	9.12604	12.3501	13.9259	6.75642	15.1492	11.6028	13.6489	5.77196	9.72828	10.3783	13.3571	12.0584	-0.746798	7.7328	18.0236	13.453	10.6623	9.2047	8.47519	5.13748	21.3912	-0.632033	-0.613594	2.67174	-0.32533	2.41598	12.9862	14.4896	9.42565	4.13252	13.9165	1.35	6.77732	11.8232	3.91951	3.61487	2.46074	9.36337	6.36753	13.2957	0.4112
4.11873	8.74036	-1.10115	11.2357	5.13874	1.29728	-3.45106	7.44703	4.83766	11.2444	21.2375	13.3075	0.945433	9.32533	9.26057	-1.35403	13.9911	7.02345	16.8697	1.56887	25.0533	5.36382	12.9507	5.41351	5.77448	11.3036	11.1879	12.0466	-6.43195	6.50617	1.26577	5.15573	-12.2027	-4.98586	18.4147	17.7016	6.75717	4.78902	11.6889	-1.48144	9.44678	4.45955	1.29918	6.57303	5.97573	3.16798	3.23148	6.01569	3.31154	-1.56724
1.31058	14.7579	6.86089	0.966641	-0.339248	3.22616	5.95544	4.21497	3.46739	6.23735	23.8518	8.38512	0.398253	3.40037	0.552313	10.2261	10.9754	9.10179	6.73112	16.4876	17.4041	8.6168	12.499	8.01453	9.02493	8.25823	2.60622	14.5768	2.08972	8.51223	2.8941	4.84692	2.77394	4.90762	0.586858	5.65374	-1.10702	-0.545255	6.96132	8.61363	9.612	11.0008	0.402529	3.06011	-1.77885	-4.56368	1.43746	5.70842	21.5023	1.40621
6.65717	7.24009	6.75697	8.48626	6.09518	2.65021	3.05208	5.79656	16.6122	-1.99588	20.9136	17.0912	4.10456	10.5173	-5.41034	-0.555881	5.79149	-0.43916	2.0396	8.18265	9.64947	8.53525	16.3258	10.2231	6.16369	6.11635	-12.6116	-1.52502	-5.15336	-4.20636	-0.310854	3.49245	13.2662	-1.84525	-4.47165	7.908	-2.50273	2.37417	20.6116	5.09136	6.64851	3.76383	3.64058	2.13792	-3.77818	14.0854	9.88894	-1.88058	13.3879	-1.4474
8.80739	6.76304	13.3176	-0.128476	1.56919	-3.85371	0.405644	1.14131	4.39969	3.07405	8.11702	6.09662	15.1413	15.6504	12.0331	17.5083	7.4409	4.68372	8.99188	5.83477	11.0285	14.8378	10.7405	14.715	12.0877	1.66026	-4.86232	-3.46903	5.6189	3.21043	3.42092	7.36374	4.76891	-6.02811	-2.91055	26.3179	5.47444	10.9021	11.7777	8.8955	4.144	4.07287	1.57037	6.49991	2.77727	11.0295	4.86652	16.8933	-5.12693	2.94091
10.6068	6.97667	-1.18384	0.331557	1.41666	9.28047	4.91716	7.3755	-4.03956	4.59911	8.10807	7.58708	4.54399	15.1632	7.88716	-3.16834	4.26304	-2.04218	2.44667	3.5698	24.175	0.257922	9.93242	12.8021	10.2955	0.531378	-10.002	6.41109	2.13444	11.1959	-1.48383	0.45212	6.41656	-4.94902	3.58691	8.15741	6.44882	4.68996	5.85346	4.76812	8.57029	0.890767	7.38152	5.58813	-0.0213492	5.65822	8.69308	10.7809	1.05723	2.92596
12.4009	10.3968	-7.02568	9.27612	7.52889	-1.2529	-7.50148	5.21036	12.8871	0.406617	23.122	14.404	-3.20289	14.537	7.84386	-6.20807	1.13161	5.78975	1.91463	13.4555	16.4314	6.72814	6.11669	12.0865	2.01577	13.2312	-4.75327	12.6854	2.1847	-1.79099	-4.4308	3.6493	-1.48601	-2.3883	6.1925	4.16814	7.67655	4.31529	13.4761	8.0494	15.943	9.99395	7.5335	3.67356	2.06113	-2.18444	1.46748	3.51722	4.27113	-3.48911
4.11143	5.70871	2.16202	-1.48875	5.39403	-2.63555	-4.47745	4.3479	0.538442	3.87733	23.0943	13.6581	7.92041	2.43374	0.661338	3.58617	4.01901	12.6825	7.61449	7.14505	4.52364	-1.69885	8.83662	4.07914	5.11369	10.8492	-7.43625	3.51532	4.89949	12.8321	3.23759	6.24002	5.14663	3.24561	-3.30816	9.99782	3.05315	2.87849	3.25738	0.630062	11.8234	6.18707	5.12223	3.75863	1.1483	0.113753	2.06795	4.55534	0.0684998	3.73668
8.72056	4.89343	-6.71764	5.84566	-4.79507	-1.57857	-4.98642	5.91742	10.9727	-0.0863214	45.1595	7.55558	-0.0411352	0.593932	4.33256	6.15466	1.20399	13.0276	12.1949	10.0008	2.23436	1.89852	14.0039	13.3113	12.8096	-6.66622	12.8026	8.22914	5.306	10.6302	0.077541	14.1515	-5.06541	1.99674	-0.362327	18.5939	20.5414	7.35467	12.7125	5.65975	6.1644	6.83631	6.26625	-4.66565	-3.09548	0.239132	3.22328	2.66674	6.05951	0.390254
17.764	9.59659	-12.0895	3.96267	-0.0305698	0.0657858	3.91823	5.59916	0.672714	5.81335	19.9813	11.292	3.25722	9.26126	6.01714	3.87915	8.20301	15.123	13.0907	11.9195	8.51964	0.651383	10.8506	13.8965	6.75544	26.6128	-8.02068	9.61596	8.38762	18.5144	-0.17707	-1.79794	2.64405	0.934071	0.507798	6.59883	6.18647	6.46141	2.93267	12.5183	0.553723	11.3755	0.994853	5.29654	4.81472	4.57365	11.9284	7.28904	7.46828	-1.92927
5.57514	9.55642	1.63481	5.39798	-1.9946	-2.78047	3.9072	2.95613	5.73408	4.5715	10.9091	15.9761	14.5299	9.08922	3.78867	8.3899	3.39427	-1.67425	11.804	10.4435	9.89934	8.97811	3.6117	13.7615	4.60449	6.49338	-8.9746	14.3911	8.97298	18.9722	-2.42196	0.748325	-5.77695	5.25199	0.656212	4.47823	-4.72149	3.75151	4.73276	9.53127	5.86528	9.71561	1.01946	-1.4794	-2.5414	5.69551	2.23212	8.91946	5.6597	5.06377
10.082	6.54735	5.78564	17.0062	4.55817	14.6894	2.84058	9.4605	5.08658	11.408	18.9537	9.59591	13.7812	9.27718	6.28961	9.11672	10.1496	11.7565	14.7034	9.16617	10.8794	5.22738	11.4635	10.6294	9.12047	13.4802	-7.6182	2.65531	5.98424	11.202	-1.71653	6.81583	5.06432	4.93692	-1.02692	2.22095	8.6158	4.462	8.59316	2.86814	7.57778	6.07419	0.621847	2.34893	-0.216539	-5.6159	9.87744	10.1837	22.3077	10.8317
16.0063	9.51225	5.19592	4.04274	-3.68276	7.99789	0.48115	5.10781	11.9776	3.84627	16.3827	19.9096	0.780298	3.97197	-4.64829	2.78602	7.39989	4.3329	14.5617	2.1903	16.547	1.19074	7.80759	6.5484	8.642	9.08516	0.127279	10.2071	1.62277	15.0504	-2.62696	-1.81804	5.85577	-5.34657	-0.51621	9.21403	5.02106	9.28728	6.07894	5.60664	10.0513	8.39535	6.74644	8.29678	-2.79674	11.8329	-2.14789	7.13072	15.5199	5.26319
7.46387	11.059	6.05551	4.6985	-0.359058	-2.34426	4.59257	1.02053	10.5141	7.03368	15.8635	5.61521	11.3392	16.7765	5.6521	2.55461	7.25345	-1.43826	8.53295	13.537	6.8893	9.25113	8.63882	20.9952	8.8562	15.4519	-9.15475	6.81612	-0.109729	19.8597	0.0882587	5.55281	0.422598	7.38445	1.95753	4.30653	18.6019	1.70569	2.53925	2.9208	10.4792	8.39927	3.88195	6.91166	2.90742	4.88514	6.78472	13.3833	10.3545	-2.40207
14.1028	13.3405	2.65574	5.01539	0.37857	5.64908	-1.57007	6.7689	10.262	3.58068	10.6654	11.1213	9.13071	5.72286	1.0486	6.95212	4.60005	-6.24748	6.76722	5.36711	9.62335	6.61388	8.34661	11.7097	12.4451	21.2805	4.64532	5.93292	6.80724	8.18509	-0.431487	6.2527	0.914558	3.99274	-0.732353	1.95897	8.31476	12.1806	7.46435	11.1282	4.74514	4.4884	2.86996	-5.03999	-0.267068	19.3994	5.64817	6.31389	3.6662	-0.759748
10.6567	12.4138	-5.78922	9.2788	0.0762553	-1.94131	-0.799063	6.63492	-0.692581	9.34466	13.6657	6.19002	-7.82613	8.26638	9.35506	3.03842	11.6606	8.86613	11.774	3.65088	15.3324	6.36375	16.0558	18.0073	6.66973	15.3302	-7.8665	-2.34659	-6.11643	8.9498	-1.1018	-2.3711	-1.67402	5.45923	6.03366	15.5477	8.58349	7.33144	6.75267	8.52018	5.01411	6.68328	0.988048	5.91005	-1.17819	4.51833	5.19254	7.27403	-1.96198	5.76782
9.66706	7.30239	-6.83111	7.39492	7.50208	6.27035	-1.99262	10.0776	-0.221734	10.1307	26.6396	1.7655	5.13577	5.94166	5.89614	8.0401	4.3449	4.84555	10.2865	5.21377	15.3378	-1.09526	2.49631	7.2541	12.9928	-4.70775	8.45835	1.99371	-4.12069	21.547	6.63275	6.17542	-5.53347	1.66805	-1.46691	7.76781	5.998	4.40014	7.59395	14.0333	12.3307	3.25285	8.28291	1.21343	-1.14275	1.31477	-2.13875	13.646	21.2241	-5.13232
10.9053	14.2478	6.95176	6.18534	-3.60565	-0.674144	2.96406	9.05933	-3.56013	11.4346	14.03	8.33165	2.6064	4.4482	4.34516	5.64061	2.12847	15.3278	5.41451	4.20366	12.9243	1.56211	9.84054	14.0922	9.52744	4.56326	-10.1895	6.65888	-7.98054	22.701	-0.9991	6.41058	1.80896	1.96045	-2.88784	12.6489	-0.386956	7.42974	13.5711	2.01268	8.19893	7.85086	2.54054	-0.515443	3.56564	-10.1018	4.42399	10.7591	3.26994	-1.60458
5.99812	12.6288	10.0232	11.615	1.28865	0.531278	3.07695	7.01903	5.78413	0.840648	18.8682	7.24074	-8.09096	8.45315	4.31246	3.22211	8.25077	-6.00511	11.0432	10.5692	18.8738	0.882347	10.6311	9.66028	7.08005	9.19279	2.30164	10.0557	-5.22649	20.1906	0.445226	12.0606	15.9599	2.35731	1.14685	5.3961	7.42942	7.21868	4.84999	14.5868	11.1	9.26723	13.6068	2.0683	-0.460691	-2.35852	4.67922	12.9522	-3.58516	-5.31248
7.41717	5.69723	16.0562	8.77955	-2.38041	3.19961	2.4245	2.06408	0.169292	11.0832	1.59925	5.89911	15.7817	10.1351	5.33057	-1.73228	12.3841	0.587998	8.68039	14.1768	12.659	2.65545	11.1628	14.5442	13.286	12.5803	-11.3133	-14.4976	1.19905	3.76304	-3.69803	10.5796	7.5172	6.71254	-1.73126	10.8952	3.10013	4.01725	4.42688	5.15213	15.1427	4.04606	3.09439	-0.575835	-1.49675	-0.986829	8.69035	11.8819	14.0211	-0.511466
10.5398	6.36948	2.15205	5.40303	5.58366	1.38612	3.1985	5.17065	-0.0723963	11.8368	17.6734	6.05106	3.6901	5.78	4.29216	7.42209	5.28061	9.01855	12.4533	8.14114	18.7343	0.125656	0.860456	7.90117	11.4316	13.847	2.06652	17.5858	10.3539	17.563	4.54024	8.44399	0.825449	-2.42669	6.44971	15.1794	6.85081	5.64222	14.4104	6.03742	11.0739	5.44837	5.57353	5.62019	2.07338	6.79811	5.56252	4.05641	24.5439	2.26286
2.77937	0.0664951	-2.65147	4.64563	3.31841	0.625502	1.01671	3.50689	4.41686	11.5231	-8.65763	4.87966	15.1829	4.96532	-1.40577	-3.84039	8.57627	-13.8534	5.38595	13.2053	2.18525	3.86226	7.5535	11.1268	14.245	4.91715	7.64236	6.45118	4.92969	3.22795	-1.0217	7.41003	-4.08039	0.277008	-2.94616	10.8778	0.290296	5.59804	9.66405	11.4621	4.44322	-1.08971	5.0925	1.79606	-2.71894	2.41858	8.75726	-2.77784	5.70524	-3.48767
16.7178	7.09651	4.15982	-1.45409	-3.34045	-0.828865	-2.10231	7.08089	-0.29688	7.26664	11.1399	11.9171	2.95692	10.74	0.980201	-6.96551	12.0474	9.52758	0.0898489	12.9538	14.9445	-2.85085	14.79	11.7486	7.84603	10.4598	-11.6624	12.7011	1.49972	5.15307	1.88247	10.4457	6.80544	-3.17771	7.19233	14.7264	13.9336	4.37662	6.49723	14.7809	6.23818	4.77698	4.60388	-2.72145	-1.72181	2.66311	12.3988	11.1629	7.88874	-1.58478
6.24289	5.492	2.81543	4.80408	3.94437	-0.970441	-4.71506	8.69313	7.94461	4.21288	6.00024	5.87426	9.04568	13.9295	5.69111	5.2462	10.1932	-1.41901	8.76366	-4.96516	10.7982	-4.31254	0.834664	18.306	13.644	15.0554	8.41004	1.37986	5.3989	10.1567	0.275857	9.02852	-0.0845213	-4.79603	-3.93309	13.7055	4.57539	3.23145	16.6938	4.63573	12.5285	8.56716	2.00283	4.59796	5.87184	5.84713	1.22562	3.089	16.4582	4.19358
6.35741	9.60539	-3.00205	5.82584	-2.46141	-0.733554	-0.059124	4.57145	7.0274	8.37324	12.7156	10.8404	2.42602	14.38	-0.166017	-7.98332	-0.136278	7.75136	1.69354	8.80518	-5.26608	-8.47151	18.0677	9.05652	6.34367	-3.08721	-22.258	-8.997	3.37279	25.7631	-0.0750779	-0.850402	-4.58093	-0.825624	4.18963	13.726	3.38013	4.42275	19.6066	10.4502	6.23	5.4338	1.05965	-10.2661	-3.41327	15.6991	4.72336	12.6181	4.8566	2.34358
5.42552	5.28478	9.32465	0.896828	-2.99443	-6.28455	0.398934	4.11503	3.34465	2.42806	9.33049	3.15177	7.41094	8.36927	5.90906	8.73719	8.68632	0.730348	14.6649	21.1052	31.6343	1.72277	6.02265	9.65568	9.75731	3.54753	-8.98016	-11.9473	8.7246	11.221	-0.483065	11.6705	0.472583	0.956456	3.08478	3.39965	5.35535	6.3787	4.76544	6.78949	6.79389	7.00153	-0.037928	2.68931	-0.812204	15.2444	6.65481	12.4524	8.30004	-0.0427193
4.18182	9.44756	3.13804	10.3405	4.75761	1.85904	-2.73153	1.40629	5.00709	6.91147	16.2784	5.9022	3.57849	8.90687	1.94526	4.62275	14.3635	-4.54583	15.821	27.8101	13.3845	2.80785	10.6033	4.96983	12.3085	6.094	1.93223	3.86457	-8.7965	9.32178	1.54264	3.63349	-1.09019	1.61901	2.02206	9.08694	5.53826	4.00161	9.49885	11.4545	11.8105	2.25884	6.53023	2.81748	6.28138	2.74242	13.5034	3.77115	10.2615	-4.26829
10.3616	14.0505	1.33356	11.1585	7.16115	1.05299	1.84693	10.3627	4.38157	5.20486	21.132	13.295	8.62621	7.93247	7.185	8.28967	8.48301	1.15048	13.5137	16.7753	25.9749	5.50237	3.53811	10.063	10.9156	13.3574	-3.67418	5.28973	-1.83154	9.14898	3.95834	1.66442	5.97013	9.70817	9.84667	16.2169	10.5619	2.53235	5.08887	11.555	12.7856	8.69608	7.01339	6.40302	10.6412	-0.776388	7.42103	12.2137	0.972635	1.77827
11.1654	6.30837	-0.67156	8.96173	0.586882	1.27131	10.4138	4.60369	2.77383	7.64294	29.6132	2.90924	-0.674888	7.49523	0.117879	8.64092	-1.53831	-1.95159	13.078	21.5423	10.8581	-2.11596	15.431	14.1647	11.616	11.1202	-4.6878	4.23116	-1.1655	19.2387	5.14929	4.48261	15.1151	7.63593	4.37743	20.7887	12.8114	3.20158	3.53744	9.38485	13.2473	6.01971	7.40071	-2.64965	-0.497234	-0.373424	7.95721	13.0484	17.1385	0.976248
16.0365	9.94223	11.9927	2.31421	-0.00261803	8.8157	11.0042	5.29748	0.413991	6.32956	31.8953	5.12791	1.14952	14.7893	0.423031	7.39087	1.6654	5.58229	5.82712	4.87905	23.9213	3.83637	5.69444	12.9099	11.3793	9.92747	-6.64421	7.17622	2.15713	9.96176	3.21014	9.03497	7.88032	3.18084	5.76352	11.677	11.1856	8.67998	9.93697	3.94506	9.43666	1.09538	-3.29167	4.37937	1.50199	2.8381	4.48236	1.269	4.96128	-5.82093
3.81019	5.66247	6.63258	8.00447	0.617732	8.84866	-8.87248	7.63263	4.34482	11.9852	9.40375	8.39933	3.19646	7.34211	3.71152	10.0329	8.7693	13.4612	8.96144	10.1877	22.939	-0.820485	10.1945	7.21567	9.54207	8.63826	-8.26337	-0.177456	9.19212	6.19013	4.54789	9.43958	4.53377	0.881652	-2.31203	7.53177	17.6111	6.17294	11.7733	7.83819	7.43559	6.73496	3.73372	-1.5201	7.09813	0.953761	10.6863	21.689	-4.51557	0.24329
2.39485	9.08523	8.11455	3.20706	6.90183	4.85018	4.94513	2.51579	15.65	12.6208	5.25451	3.46947	2.50309	13.8682	-1.20218	3.50504	6.57846	2.5263	7.51864	5.61326	15.3309	-3.11776	4.34375	12.9328	8.4048	3.71852	6.94338	-6.37825	3.24644	7.13164	1.58726	10.7527	14.6709	1.9443	3.35749	14.277	6.84747	3.72411	10.8052	7.46028	4.42887	10.082	1.98302	4.34347	2.49159	0.402209	6.54673	3.44934	3.26163	0.0140781
9.01624	8.49528	-1.80334	10.2887	4.32147	-4.57252	-1.57071	9.33192	13.0595	14.1067	13.5963	15.6594	10.6901	18.1699	0.321652	5.10591	1.06656	7.45458	1.60167	5.09085	20.1481	4.5448	13.9455	4.91179	5.08788	7.95949	-10.7099	11.5548	-10.2116	11.6312	1.48522	5.61698	20.9318	0.815774	7.29164	14.8339	5.92424	7.36413	6.59509	6.3138	13.851	14.6451	1.61383	2.01635	6.63908	7.77911	-0.0427616	5.77831	-1.62043	-2.82808
10.1204	9.88443	0.65487	6.72579	1.71858	1.60781	1.08437	3.89602	11.2767	8.56003	20.5608	15.4201	-5.77622	6.42608	-2.40076	9.20148	4.36767	12.3273	11.6638	19.6786	28.9001	11.1227	7.38599	7.16898	5.0963	19.7559	2.05472	4.99309	3.17811	5.48146	-3.24577	18.7484	12.6164	-6.12786	-1.20439	1.89213	8.41289	4.53024	13.3302	8.02773	4.93616	11.9048	4.94153	0.391819	10.1444	-12.326	3.62892	7.11591	2.91833	-2.93497
9.07775	9.20067	0.308942	7.5289	7.31201	6.21167	5.36357	10.1804	5.21186	13.4598	7.8598	7.35568	5.92774	-1.41384	6.07548	-3.30881	7.00345	-0.218057	11.2579	18.4242	17.7956	9.41245	9.07896	13.6572	5.80225	-3.08129	-11.8915	7.42237	-2.54479	-0.0537397	0.98925	15.3506	2.0129	-1.3489	2.02664	2.88407	1.91184	5.5942	6.2615	9.399	8.17222	13.123	-0.718888	2.69746	1.15023	12.9137	8.85116	7.7545	15.7698	3.11705
10.8137	12.7882	-0.495023	9.48764	5.23816	-0.29105	4.47762	7.54686	10.0623	8.95696	13.4149	8.14915	9.94684	1.25207	-0.228031	-0.186206	10.0703	1.53706	12.1682	19.2038	28.9497	7.28323	1.37314	8.54509	8.77107	13.0055	-1.25344	1.45122	12.2636	15.1228	0.00813073	6.61596	10.5016	-0.712966	-4.94411	6.8958	16.5503	7.46283	4.13107	2.66986	4.76374	14.5384	-2.62309	-5.00972	3.30108	19.8856	5.98111	1.97045	14.9892	-1.08174
11.3786	6.72592	-0.390491	5.31632	7.46785	-1.38086	-3.06314	7.38154	16.7982	14.8038	5.45225	18.5914	10.7567	8.91605	2.23446	9.54624	7.63793	-8.08785	14.2396	18.666	17.0864	-2.76692	7.79162	9.81299	14.138	4.564	-0.654567	0.0557167	-3.20017	13.5519	0.583845	9.4298	14.4646	-4.04459	-0.67681	2.93227	9.66259	6.13565	-2.76462	11.4561	2.91406	7.66068	4.78071	-1.93211	7.27307	6.09511	2.06059	3.47669	16.5596	1.86845
5.3704	9.31941	7.49302	13.045	10.0324	2.50527	0.0134138	5.24763	17.1278	9.62858	16.0051	15.2246	11.1837	10.7678	-2.94259	1.25601	7.698	5.04143	12.8232	-3.45552	32.5668	2.44341	7.98108	12.7644	3.81251	6.94349	8.11022	-2.02428	7.30573	9.36104	2.72997	10.4492	-11.1772	5.5874	9.36432	0.834016	16.913	8.09585	5.26805	6.63114	7.88711	9.71145	9.15485	-3.0041	3.57762	7.22958	9.52923	9.46592	-6.52007	-0.473076
17.6401	7.01357	0.25246	6.7587	6.80855	-2.25572	2.94548	6.63786	-1.34971	7.78244	17.257	6.16425	-4.65989	5.51625	1.57859	18.5174	3.72238	-0.67281	8.61814	6.47395	21.6269	12.5868	11.1544	-1.1393	5.5094	-1.84994	-4.18574	5.81545	0.646945	17.226	2.85452	3.87836	4.05849	-0.159656	7.19119	12.7854	7.85853	3.41717	10.5174	3.02512	4.243	9.97644	3.01592	-2.31381	2.38758	-1.41154	2.27719	6.74513	4.70356	3.11284
4.2856	15.2833	0.971293	5.38248	-0.257283	7.20381	2.88645	11.6596	11.5981	1.4284	20.4623	8.65205	7.31563	1.67749	8.39688	14.6111	11.6969	23.0155	10.2106	11.4068	13.2081	7.85193	5.4752	17.5363	5.4767	2.41494	7.76038	-13.3869	8.14519	11.6013	2.79323	11.7102	18.102	0.686716	-0.655697	14.6035	19.2878	9.17544	2.80208	13.692	11.0073	11.2982	1.85605	-2.90812	0.509787	4.52804	-0.983371	17.5645	7.99842	-3.49394
4.32255	7.01329	6.40359	16.1316	1.40695	-7.08159	-4.83339	6.96548	7.57737	7.02479	19.7652	7.25866	7.19865	4.11278	3.31719	-3.61897	11.2953	15.4181	3.91671	16.7146	9.53557	3.61628	9.42728	13.5347	10.6636	5.95418	3.57393	1.49437	4.90144	17.6391	-4.00706	7.94549	9.32	1.91131	9.82266	13.0961	8.75542	0.766456	2.77332	3.95941	8.28958	11.3041	8.51452	-4.17651	-0.45401	21.9535	0.378962	7.08007	-7.13969	-5.42338
2.99617	3.78227	-3.80937	7.30464	9.42293	1.68167	0.235775	5.32223	9.61827	2.64667	20.587	3.59958	7.25421	8.17252	0.71181	1.91453	8.88893	20.9824	15.1011	6.88142	8.1807	1.84975	14.1319	6.35315	10.5189	24.1423	22.5348	-1.69312	10.026	21.5318	3.49542	8.6492	7.01906	5.93571	8.64807	13.4336	20.9643	7.67837	13.3179	6.86513	6.64109	9.84355	2.52656	-1.64418	6.73499	6.27348	1.68527	4.09055	-1.59618	3.30169
3.94109	10.2406	-9.4	9.29952	0.529588	0.223238	3.52419	9.99589	-1.87329	9.64463	29.3573	10.6293	12.773	5.64343	15.8883	3.71645	13.7126	2.9708	12.6557	20.9869	22.9824	-3.2531	7.24942	4.05592	8.76756	6.86316	4.73606	3.9013	1.17062	16.5038	-0.475678	-0.314953	8.25942	4.62324	-4.8919	8.23209	3.17481	5.35162	7.74145	8.98498	13.1656	9.19829	4.38076	-0.262873	7.51403	9.00534	-3.42039	3.18784	1.2831	-0.122899
10.3853	10.4729	-0.833638	11.8414	-3.48645	4.63594	-5.52784	11.1293	4.12703	7.69827	24.7426	9.51025	9.85419	7.97057	0.402913	3.18956	8.8884	14.9066	7.10845	8.01472	22.8031	4.8632	10.2044	14.4639	7.18862	14.2965	7.23583	-10.5545	-2.41687	15.8575	5.06779	-0.328359	2.82884	-1.45138	2.37602	-0.419386	17.8054	1.43071	2.39678	7.46962	5.96005	15.6461	4.94467	-2.53342	5.99027	-13.9228	3.12977	2.82782	6.12034	0.785103
11.5048	9.16886	1.10683	10.8732	3.72644	-7.04138	2.28921	6.43942	-1.20836	6.35135	-5.6663	1.32305	5.79386	8.04543	7.20913	5.06069	11.5527	15.0384	6.61843	9.8172	17.3335	0.134209	7.94295	8.77764	3.32367	10.4008	3.92001	8.52308	2.5008	6.88682	2.91418	-1.58593	13.8121	-6.9256	6.17371	12.5624	8.79077	0.731652	4.91808	5.90264	4.36149	9.3883	-2.97466	-1.57358	3.12816	24.9779	6.03467	8.38606	3.01859	-0.107497
6.82456	12.2645	8.55254	5.57335	4.56272	-5.35353	3.19986	4.37135	5.34515	9.26778	17.7129	3.98661	9.11472	6.32143	3.41536	10.6401	6.73245	14.1251	8.32144	1.67503	18.5516	0.0377597	6.82878	14.3739	6.70933	16.497	-2.67852	7.68525	-7.63443	29.4223	-5.36915	13.5433	0.59955	-2.82513	0.162505	8.00982	6.11582	-0.687557	8.33285	-1.246	13.794	13.1415	-0.155152	6.33734	-6.89947	9.66278	-0.111177	0.886999	13.8673	1.00385
2.72526	11.2529	0.635	3.97408	-4.26936	1.29212	14.6087	8.05108	9.3545	-3.29697	5.03872	14.4723	3.80817	11.3165	-4.4712	4.09716	15.7544	-2.30728	5.45632	12.9764	12.5162	-3.7922	4.83843	11.6413	5.64891	2.49325	-7.90825	13.7236	3.71912	19.6806	1.32755	16.8991	-1.59904	2.06426	-1.67222	2.54056	2.61104	2.16621	19.0375	5.19895	12.0404	10.8922	3.97185	-2.03307	3.58629	-1.23982	7.38121	-1.02857	5.39798	-2.88041
5.34612	13.9341	15.121	7.55453	-1.28176	-2.62009	8.7061	6.23215	7.66784	6.89102	29.6186	9.63774	-5.03878	5.93237	4.12415	-0.333145	1.96199	9.20278	3.48456	-1.60148	15.6433	2.33943	5.38417	0.448002	0.715563	0.40582	5.41089	4.38566	5.29432	5.29687	2.7897	20.1493	5.37287	3.27649	3.02935	1.91624	2.2304	4.04073	1.28933	-7.33392	10.8204	14.282	7.12328	0.222984	-3.74056	14.7926	1.61346	-1.22965	15.0083	2.50305
1.49018	3.86512	8.36129	4.12997	0.379928	-1.2626	9.19299	6.66166	10.1672	8.77721	0.498045	18.9907	7.23138	5.0685	0.861729	0.695541	6.39192	5.62411	14.34	25.943	16.8788	1.223	10.5178	5.77462	8.30794	16.1694	-2.6714	6.31889	2.03283	25.0933	2.02518	7.82919	-3.68606	-1.82221	-8.3915	8.94585	12.5065	4.89894	4.01369	-3.05279	4.10475	10.6755	-0.657489	1.40507	2.12789	12.4916	11.3541	-0.051293	12.6436	2.03729
2.90173	10.9716	4.33371	10.2201	-3.93466	11.4927	8.82512	10.5779	4.07179	5.92899	-2.506	7.36878	-6.97121	7.95833	-1.90293	9.99311	4.89135	4.48611	5.35659	17.561	16.304	6.38738	5.69843	2.27472	9.00185	-0.91349	-5.33928	-0.0423081	0.645492	14.1376	-0.692947	7.83804	-4.67672	-4.20567	0.821338	3.23114	8.67201	3.75295	-0.632936	0.164022	3.52385	15.0892	-4.76433	-1.40151	4.61868	16.4642	3.20857	-6.44068	17.1154	3.71097
2.29039	9.5574	-2.32284	15.4335	2.75022	0.907587	14.6713	5.33354	8.54714	-3.66616	11.007	8.19006	-3.71721	3.6761	3.0833	-1.55065	3.57274	-0.0157557	10.8096	18.6909	7.9517	6.17173	-3.60106	3.15262	5.88181	26.8061	15.0902	10.8305	-2.20032	13.9465	-0.577927	11.2241	-6.78212	-1.60661	4.62865	6.11519	15.3734	3.44022	3.46962	-0.624573	9.70306	10.4635	5.83402	0.329155	-0.727634	22.7424	1.70197	2.97996	-1.18229	4.26535
10.8968	10.6144	-2.97581	8.11816	-1.32694	-1.3871	8.47167	0.369963	5.6172	10.7975	23.1258	-2.47044	-0.056296	12.4482	9.03097	0.428191	7.87654	5.26352	10.8805	9.58741	10.6241	7.97553	6.24609	-0.795389	7.91114	17.6021	-0.177705	4.62089	-1.79132	16.9162	2.28165	7.18203	-1.36232	-0.700029	-1.64641	4.44926	20.4094	0.0360542	11.9087	2.57635	13.5431	9.07012	-2.88338	0.0412426	5.80482	1.90954	6.20355	0.233253	4.05695	10.7828
6.40461	6.93044	2.59083	-2.40109	3.95147	-2.67475	0.861733	5.81174	4.14113	3.9562	14.7139	-4.30357	8.02108	0.493915	14.8132	-5.12529	9.70505	4.01907	3.28868	18.084	19.8449	2.03661	-1.07149	12.0702	6.9229	-9.6068	12.864	-5.88088	-7.57087	4.07767	2.58706	19.5149	3.87744	4.51961	-3.61894	12.2175	9.27631	-0.202661	0.934721	3.76213	4.70186	16.8556	-0.361761	3.31118	1.81309	0.859853	2.07196	1.2172	0.593395	1.49098
3.52994	7.5321	6.82664	1.50634	-5.20285	-5.48046	6.56955	7.30014	5.39582	1.34601	16.8164	8.57535	10.6641	4.76235	3.64949	0.106282	8.43508	2.04822	-4.20371	19.9625	17.8485	7.41552	2.25869	1.12285	-3.60376	9.53635	-8.76988	-6.59496	10.6983	20.9438	6.93906	6.5095	13.7282	2.11733	-1.47773	12.7247	14.5607	2.45761	5.69405	1.81231	10.4202	12.3017	5.62324	-0.898566	-0.212429	0.542362	1.24619	0.0576862	1.36333	2.09626
10.5859	5.35348	1.25098	19.7191	3.00068	9.61574	-0.0331521	-1.68282	1.66498	1.00009	-3.21562	1.83454	8.41952	5.98472	6.38243	5.68266	5.24931	3.04794	11.095	14.3706	22.6569	-4.98491	0.802106	5.53718	4.3355	-0.391509	15.8273	9.49976	1.9228	7.89248	4.55042	13.7114	-1.57125	-1.46344	5.94303	19.7948	14.88	-2.60418	4.61976	3.02321	13.8871	11.5139	7.34957	1.07263	0.610119	15.2699	-5.36095	7.94644	-9.24672	0.0700646
9.24971	5.87263	5.059	8.3768	4.58927	1.77774	-0.626337	5.60047	-5.13227	2.09732	8.58499	6.40364	10.2369	0.458051	2.2562	1.79863	-4.28093	7.80734	-2.69499	-4.97205	15.1383	3.82823	5.11218	7.25675	0.357844	17.2546	-15.0316	2.65005	1.78155	12.2461	-1.91549	2.40081	0.664069	3.07517	0.431011	14.9516	14.0598	-1.21283	6.53917	-0.95572	0.262125	11.4248	-7.8031	-9.61107	1.41241	3.69931	2.97793	-0.141285	1.46482	-6.979
2.92763	8.86854	-0.183356	3.97794	8.49621	-0.655481	1.65113	0.246895	-0.516336	1.10332	-4.9087	10.8727	2.16792	6.04647	-2.0204	-8.67501	-0.4725	-0.122913	0.29932	3.59478	-5.33295	7.95868	7.85388	8.77695	4.00904	-2.60683	-9.56038	7.12963	1.91865	9.77067	0.415577	0.908301	9.73403	-4.56537	3.51724	-1.67861	-0.37171	3.85987	17.5482	2.79922	7.99066	11.406	0.969323	-4.66442	2.04616	-0.400431	-1.4852	-3.63643	14.1422	-5.39038
4.97964	14.2183	1.5663	3.83597	-0.618568	3.94069	-1.23118	5.4592	11.5745	-0.217765	-5.62493	3.48726	2.14188	3.57109	3.2826	-0.304675	-0.536912	10.8392	0.764784	8.80935	14.903	-0.960273	1.49695	-0.188702	3.88048	14.6715	-16.9504	5.61275	-9.60996	14.6063	-0.426858	5.2019	11.354	-2.90231	3.41407	10.7164	13.1409	4.19591	-2.65594	-0.155726	12.9499	1.37272	7.69489	-4.94646	1.47014	12.9675	-2.32483	7.88673	2.02142	-1.88707
0.632544	5.25857	-4.07519	1.00547	-3.51904	7.0654	4.60789	2.98044	15.0575	1.23121	1.0847	7.8072	0.598617	-3.70079	-1.50853	3.72557	-3.65954	0.25837	6.16857	14.6984	9.1189	3.61164	-0.817327	5.98791	2.54935	9.51618	-1.93508	13.3674	-8.38894	6.48756	-3.55185	7.77449	-4.61631	6.17275	0.897197	-0.466639	9.68578	4.17466	-2.34641	-1.61482	8.35348	11.5796	3.67211	-4.54414	-1.63162	19.3933	-1.40323	-0.596024	-10.359	5.18479
5.29852	4.96741	-0.802389	-1.67655	-6.70465	6.56202	2.43547	3.65229	11.9586	2.69824	1.21669	-0.860569	2.35503	4.98149	0.276203	-0.928497	3.01396	7.6513	4.61973	3.31945	20.0801	-3.32835	2.80668	1.89395	0.924442	0.291763	-12.4028	1.1492	7.20495	6.96187	-3.97812	3.97141	15.1314	-1.11612	-3.48761	4.09759	14.2567	-0.895072	5.85386	0.0879487	0.652383	3.66629	3.62642	-0.735374	0.430249	8.93043	2.44699	1.24697	13.4325	-2.69229
7.39892	10.9081	1.01312	9.05828	-4.38937	-3.89507	-5.89066	1.14837	4.51783	1.0807	12.2058	-0.398604	7.32378	6.14419	3.06142	-3.00164	1.35126	-1.27057	6.46955	18.8746	1.69984	-2.6719	8.13671	10.6993	-0.168957	2.81073	7.14074	-7.46939	-13.0538	18.5324	-2.53369	2.10672	-3.2423	3.52491	4.69771	1.62612	10.9417	-1.81779	6.6956	2.20447	-2.38956	12.4562	1.05234	-3.806	0.350794	-2.82071	-0.774308	9.72458	5.51527	-1.48618
-0.0632031	5.14651	-10.6229	-3.48486	-1.31657	4.63851	1.60032	1.31094	4.78468	3.58152	6.81572	5.93578	12.0876	1.42017	-2.49424	-7.57143	0.848704	-6.85198	-4.26089	6.00856	9.32063	7.77349	11.433	12.5666	-2.72711	-3.23242	5.09364	2.58927	-0.771146	10.2974	-2.70195	0.349679	-1.53663	-10.7069	-7.50503	-4.54624	0.570601	1.40142	3.03274	-0.901533	0.621087	11.0557	2.84181	-0.460634	4.4549	-16.2123	4.4895	3.43095	-1.39174	-1.06221
1.75519	4.47033	3.54013	3.94804	2.54206	1.70338	4.51492	3.41541	-2.89192	-1.53915	15.3844	6.71654	4.86943	9.34661	8.17689	3.24362	-2.66983	-17.3224	8.80566	-4.072	8.97798	8.62586	-2.05576	2.93951	-4.87464	3.46691	-10.9716	-2.87808	-1.40495	4.36449	3.78886	-0.618008	2.18486	-8.1358	0.0249516	2.47831	0.847408	0.875089	4.09512	5.67985	-0.120249	9.24764	6.70356	-0.0964503	0.26553	11.5768	-5.14416	3.95932	3.39301	-0.395169
13.794	3.90266	-1.61639	1.0343	10.2191	-5.30421	0.950198	1.13184	9.49486	5.89318	12.4072	10.6703	2.81734	0.30905	1.71481	16.4809	-1.37692	7.15342	0.391427	-3.33845	13.6527	5.63136	2.4063	6.45167	-2.9091	-2.95265	8.94319	1.71482	0.608365	16.9632	-2.61029	-3.22979	7.69174	-11.3388	8.9433	-0.752598	7.53783	2.6938	10.441	-0.679645	-0.802799	9.52617	4.32543	0.341561	-2.9873	11.914	-0.714006	-1.80509	4.35722	-5.57926
6.21828	2.04403	1.72742	3.39092	2.43549	0.672687	-4.72072	-1.63244	-10.6412	6.71238	11.8512	1.02946	1.09877	-3.94072	-0.262028	2.70432	7.98068	-3.37446	-1.75104	0.49529	19.2109	9.26433	1.31025	4.70017	-2.48918	3.99798	-7.70248	-1.89625	-2.12381	11.9109	-1.43915	-1.0575	-0.0971025	-0.437236	-5.87777	3.11872	4.29875	-0.260843	-2.24558	-4.22687	3.51867	6.03556	-4.56712	3.21602	6.29069	12.893	2.38941	6.91741	-2.77814	-2.40128
5.89031	6.62956	2.44273	6.58482	-5.77521	1.64377	-2.44304	-2.78721	6.01315	9.3541	23.1449	9.53077	-1.73025	3.18572	2.12543	-2.69126	-7.25275	4.11094	-5.30156	-3.74926	19.7411	-0.538246	1.95215	7.10128	2.91851	11.3142	4.68227	-7.38089	1.90413	8.98545	-0.272946	-1.21484	8.25546	-2.52064	0.259725	-2.44168	6.43593	-0.172356	6.03896	3.89581	-2.53717	5.2228	2.13156	8.16506	2.20544	10.8983	-1.59522	-0.646271	18.3789	-3.04575
8.59018	7.68854	-2.1924	-6.88772	5.48115	9.12776	0.436437	9.17094	-1.56168	-4.13106	-3.50228	-6.84165	-1.47152	-0.00783937	0.439456	7.98168	-2.05536	-0.470033	-9.45787	1.60797	8.37945	9.72436	-1.39919	-1.02471	1.84468	-6.06585	-21.4222	5.46914	-13.4398	-0.0731875	1.80055	6.23408	3.19936	-2.00859	-0.65159	4.47551	8.70632	2.00276	5.53062	-3.60117	2.12261	11.4461	0.219974	-0.894227	-1.00692	-14.4831	-0.390633	6.96066	-4.03614	1.41319
2.48854	2.976	-10.5871	4.85863	-2.87867	5.53468	-10.2379	1.05444	7.58246	9.44156	5.99827	4.41055	-9.41636	-3.37217	8.34415	19.3784	-3.40046	-3.38466	-0.884321	5.7151	3.24646	5.12588	-2.48925	1.29263	1.61591	4.30768	-11.2846	-1.45264	2.75604	10.8036	-1.87769	7.62141	19.3389	-8.89632	4.94221	3.03229	-1.45968	2.77071	0.913292	2.69587	7.81345	12.5893	2.33717	-3.49756	0.331539	-3.62365	2.39026	5.47573	9.07228	1.05427
4.94701	5.49956	-6.90673	3.65937	1.95033	-0.166242	10.018	-0.285303	7.97802	5.86531	-5.69304	-4.58394	0.292213	-5.21624	9.02588	2.3223	0.425185	-3.79539	3.64693	4.05752	2.69607	6.39651	-0.130579	7.47299	5.37304	1.96202	-20.9084	8.73974	1.90294	9.79933	-2.22204	7.90128	16.571	0.658174	-1.05744	3.399	6.882	5.51553	-5.52543	4.42608	-6.39373	3.65145	-6.05561	1.1271	6.49838	-5.58493	-1.94662	4.75006	-11.5646	1.18278
5.60312	1.6316	-8.53635	3.9288	-1.79623	-1.73772	0.888398	8.1725	3.0805	3.25408	2.96133	-1.7546	-2.52965	1.19474	2.01698	3.70542	-3.78747	0.460006	-1.34546	11.6705	8.51865	-0.567548	1.5195	5.769	1.13327	5.47948	1.22146	-5.8384	-9.7625	1.16629	-1.3112	0.0709981	-0.229436	4.95768	0.187262	4.73025	7.57419	1.69764	1.89534	-4.90128	0.823898	7.94937	0.198833	-5.35842	-4.94623	7.2844	4.07909	-0.592655	13.6017	0.407549
3.84658	3.74797	2.39454	6.67563	3.30433	4.55544	6.17781	1.24507	7.88064	5.6129	9.36843	4.5047	3.7899	6.25567	1.47249	7.74646	-3.95937	0.165081	-1.99183	-2.87002	9.25276	-3.25817	-7.23522	-1.55688	-1.52118	2.77654	-8.37105	18.5771	-9.67955	2.28214	-2.72214	5.05241	0.504034	-9.06264	3.28358	9.46141	-0.577321	-3.57842	-1.49765	-3.84766	0.509446	9.5361	-4.18471	4.05464	5.79152	-2.29553	-1.33828	2.81703	-5.77658	0.748414
-0.77835	-0.822938	2.88602	-0.601273	-2.60647	3.86656	8.21957	-0.893086	-1.28647	3.05092	18.8753	11.6914	1.6673	0.236069	1.28612	8.73244	3.5894	2.66916	-1.21888	-3.96363	19.0632	2.88712	-1.99461	1.2935	1.30867	-2.31646	10.9214	-5.90513	-3.13061	3.66444	6.0511	4.0627	3.9051	0.87099	2.06952	9.02237	13.4409	-0.000285592	5.24971	10.1527	2.897	9.0027	2.48611	1.52658	-1.08954	-5.20056	3.82056	0.401293	10.7528	-2.22773
-1.24799	-2.24666	11.217	6.62941	5.57766	0.156522	6.51734	-0.354753	5.54621	4.31426	10.0502	3.11294	-2.97937	-5.59171	-3.07651	-9.03712	-4.753	7.29791	3.86662	-2.78004	22.3037	5.39238	5.76692	-3.32406	4.52022	-2.41121	5.02758	3.30525	-1.04978	-3.68765	2.91906	1.84278	6.73177	-1.62415	4.40072	9.06712	4.54023	1.57609	2.39738	3.23921	-5.26814	8.61139	-1.57021	1.40828	0.694192	3.31792	-3.23255	2.39625	3.59424	-2.30042
0.426679	4.74846	9.06777	-1.19793	8.91416	-4.71712	-9.42498	4.34163	-0.831696	-0.38788	-18.8278	5.99235	-11.1339	4.73051	-2.99611	3.29447	-0.724361	-3.09518	9.90515	7.53072	21.0191	7.91123	3.00781	-3.92009	0.82727	-1.97175	14.0837	18.1996	6.94361	-2.96296	-0.850193	2.46062	6.9575	6.40046	2.30409	-3.89395	0.678076	-1.33495	-6.16121	4.08847	4.88097	6.33579	2.24716	-2.93749	7.56424	-1.15951	1.22281	0.934021	10.6757	-5.12865
3.57772	3.28441	4.54418	5.25238	-1.49755	0.850575	1.09277	0.386842	5.50605	0.832618	2.97283	7.46908	-11.5164	-5.97033	-3.51088	5.9402	-2.24056	-7.4878	5.31622	-2.40762	7.73742	1.08609	0.352435	2.37421	-2.43993	-15.6626	10.0901	7.06473	-6.41449	3.3319	0.133254	-2.14276	13.2523	-1.58411	2.10522	3.29369	-3.20464	-3.02084	-0.332088	0.682261	-3.48805	6.48299	4.314	1.99737	-2.94635	-9.4017	-0.861192	0.761261	16.9486	-0.215093
2.28786	4.07	-12.1536	6.02517	-3.27079	2.76663	6.78727	-1.67901	-0.0579454	-2.3892	-3.40369	-1.09683	-1.40865	4.80651	1.55905	-1.74804	0.901992	2.77522	-3.60315	10.4074	14.6388	4.01899	-6.50821	-8.87153	1.77795	5.32598	-9.2395	-1.87519	4.7694	2.18678	-1.0117	2.55454	3.33121	6.42513	4.72809	7.56251	-2.73488	4.8334	-2.33435	3.20966	-0.500379	9.71303	5.40338	3.6636	-2.16791	7.24127	0.988653	-5.80793	6.68941	-5.85566
5.22259	-0.133749	-1.63083	7.70492	13.0227	-4.71231	2.75779	7.93708	3.81409	-3.10656	20.7475	8.65195	6.74288	-2.54317	3.911	10.1718	-4.63536	3.61773	-2.55268	-0.359113	10.664	5.29487	-6.65352	6.4468	8.05204	0.778442	7.1773	-0.777229	1.39493	7.26327	-1.95934	-8.93751	0.994894	-0.638072	4.83428	2.40279	6.46966	-3.01143	4.19674	5.25496	11.4335	6.98373	4.4873	3.81852	5.37216	8.01128	-2.4686	4.12845	10.2444	-2.60119
5.80489	4.30652	-2.13795	3.88891	1.00487	3.0915	-0.836727	6.25352	-0.665284	1.18572	2.98383	3.1491	2.52497	-2.33729	2.84745	-6.00736	-0.759302	-15.5124	2.94165	-2.21171	5.68793	-6.56442	4.45953	2.64702	0.0538359	-3.23905	-6.63372	7.9148	5.47425	-3.61907	-2.04219	5.32816	-8.35265	9.01283	1.60473	7.77313	5.85344	0.725364	0.300062	-8.48155	8.03302	2.07952	-1.71942	0.740568	-4.82306	-17.1924	-3.86885	6.10817	-9.50952	-4.70559
-2.40802	2.16563	6.93001	4.04255	5.6923	4.19596	3.59884	6.9119	4.03253	-0.296554	11.514	-2.80442	3.72122	-1.64403	-0.343118	5.50354	3.9618	-8.5372	4.40551	-9.43423	9.42461	-4.08278	2.24545	-0.593102	0.918565	3.34598	0.363944	3.59313	5.32093	4.49868	1.54413	5.6239	6.83731	-1.64962	-1.90562	-6.19163	-5.00572	1.78145	1.96411	-0.963819	6.94234	8.12585	-0.448802	7.32679	-2.61742	-0.826908	-0.84357	3.60875	5.50245	0.820484
-2.67997	2.92654	13.1793	4.59876	6.64309	3.01814	3.74393	-0.633825	5.72202	7.60527	15.504	-3.24847	16.4668	-0.422504	-1.807	-9.56043	-0.259224	6.70695	-1.7846	-4.84718	7.89594	3.42618	10.8516	10.9233	0.872081	2.82249	7.37937	-3.65204	4.94716	0.582783	0.22255	-5.10871	4.2994	6.10661	1.0649	-0.0707834	13.0938	2.7909	-1.76245	-5.01544	0.719941	7.18775	2.70861	3.37492	0.226855	12.1996	1.57356	2.56393	-2.38576	-2.15887
4.36536	7.27721	5.94799	4.62527	5.60944	5.45826	7.30595	-1.14376	2.07341	-5.53672	11.3293	4.05976	-1.2969	0.0781095	4.9936	6.2871	1.76358	-0.914975	2.86157	-4.31696	16.7324	-1.26191	5.65721	0.774151	-0.973624	4.30655	1.71211	-5.15257	7.55884	-3.519	2.85208	8.07247	10.0355	9.08095	-8.76823	5.58956	-13.4597	3.24287	-2.23184	4.75106	-1.02653	7.84507	0.0985098	-1.3986	-1.54773	-11.5777	-2.78454	-2.0824	6.09333	-3.1599
2.40913	1.32847	2.5549	7.29498	4.89677	1.61517	5.0367	0.402524	-0.135219	0.930559	13.3181	1.37031	3.17519	2.8575	-0.0609956	-5.48789	4.36047	-18.6842	0.515693	-12.3734	10.0756	-1.66791	9.93806	5.21161	1.06103	0.944494	3.12223	13.9938	6.67292	-1.02176	2.01394	-6.2047	6.34755	2.16986	-7.01219	-0.802167	8.59947	3.05078	-0.971966	4.7929	-0.144411	6.6577	-1.70626	-2.11301	-4.5091	7.41549	1.68359	-4.06183	3.30299	-1.48151
4.4008	-1.01421	-6.35369	10.7844	3.41613	0.335222	-0.169611	7.92538	-0.546684	-5.14573	17.8008	12.1152	-2.53169	-7.81138	10.9164	-3.72125	-11.77	-9.94553	4.17227	-7.30678	-4.64655	-1.08435	10.2962	7.68469	-0.898066	-1.87219	-0.980695	6.64715	-1.93318	2.60862	2.84239	10.4194	0.693254	0.929589	4.67127	-0.157259	4.40337	-2.19931	-3.25682	5.57631	1.15936	2.02829	2.35949	0.826165	-3.79159	-4.29125	0.318669	4.86486	13.3283	6.17544
1.53007	3.96114	7.56016	2.02006	0.879407	1.34806	-6.40488	0.0122301	0.973194	1.61995	5.73574	11.6296	-1.20449	4.19819	10.4551	-3.96115	-5.24716	2.87516	3.78455	10.2827	16.1402	6.39442	0.514706	-4.63049	-1.25423	6.35745	-12.8442	-6.73951	3.73051	-5.69163	-0.464627	6.53131	10.5186	3.465	5.32065	6.89318	-9.59193	-1.86409	-1.00088	1.68144	-0.827356	5.30621	-3.47172	-1.04379	0.281291	2.91177	-5.22386	-4.30466	-6.56793	-7.20123
-1.78054	-0.356122	4.02934	12.5159	-0.0958563	5.76465	2.41683	10.7704	-6.7315	-3.49207	22.4285	0.689435	-0.719624	3.34341	10.6672	5.09298	-0.331748	-19.935	0.0701142	4.07433	2.91521	7.44343	1.51104	7.99145	0.00843217	4.6115	-10.304	-1.84742	4.84734	-7.09298	0.517974	-4.84693	-3.05089	10.8175	-0.116068	2.46587	-5.95533	2.45382	0.0431593	-2.60593	0.20132	5.86219	-2.72936	-2.08744	-0.928699	-6.6568	3.30503	-4.78053	-1.15866	1.12753
5.84846	7.13439	3.21447	8.32783	-5.30401	-3.42624	9.28145	-6.14744	0.0794049	8.73049	13.2811	5.48687	3.3257	-1.37829	10.3043	8.64279	-6.38972	8.42027	4.9558	19.0163	-2.1426	13.0784	1.21242	1.80765	-0.490261	2.19253	-11.9087	1.76534	0.180378	11.756	4.86817	1.47131	10.3692	3.83105	6.91556	2.46807	-9.92508	-2.3814	17.1832	3.31148	-0.46732	6.50569	5.07824	-0.166507	-3.06218	4.47154	-4.48254	5.3886	2.89866	-5.74276
7.17591	4.72768	5.61556	5.40009	4.67983	2.01896	9.38967	5.18405	-3.2975	0.274017	2.82191	-0.000803119	0.884436	-4.33316	5.36026	4.31201	-3.56678	-0.87755	2.87241	-17.9535	-0.00460196	-0.982539	2.5827	2.22189	2.51169	1.7446	-18.369	-10.7401	2.59536	1.70537	3.85585	5.20396	14.7625	-5.95577	-6.44213	0.09732	-0.724767	1.34656	0.695716	-0.801369	-4.66542	5.8382	1.27106	3.59566	1.74003	-2.3908	1.66245	-1.35784	2.93822	3.44745
-3.25035	-0.242348	7.84202	-0.452947	7.64531	9.07335	0.049572	-3.16108	7.09315	3.04245	8.23094	8.28765	4.17037	-5.75248	6.44844	3.25578	-7.26608	-12.9561	3.07959	-1.58517	-12.1905	1.85561	5.807	1.2054	-6.16396	-1.82564	-10.8163	12.7777	0.996218	-7.23426	-3.14826	-0.202897	4.0343	-0.744841	-2.42239	3.23307	5.56611	-3.1759	-2.76946	4.8914	1.98178	3.53682	4.94037	7.4877	3.99938	17.2486	-0.509923	-6.94404	-4.31745	-2.96337
2.18464	6.05048	0.47356	-1.68961	-2.69387	0.909421	2.50587	-1.2166	5.3385	1.74672	0.636207	-3.49443	-5.12854	0.176798	5.8176	5.77166	-1.22785	-9.70239	-7.10523	-3.91979	0.689888	-1.81865	-3.44896	5.72003	6.23993	0.324836	-5.09461	23.9657	-3.29192	-8.18761	-2.93397	-5.79695	10.522	4.12831	2.77273	12.1573	18.141	-1.38242	9.44662	2.47992	-0.0988798	10.494	0.476658	0.796438	3.63829	-10.7109	-9.51155	-9.65104	-8.09038	0.302848
3.65972	-0.405157	11.0961	3.3401	0.949038	7.57071	5.04834	5.06524	-11.9759	-2.75572	2.861	5.10835	5.87398	-6.773	-5.43031	3.29187	4.29653	7.25882	-4.52589	-0.739776	4.09387	3.36785	-10.2664	-5.33995	-4.96178	2.42125	6.51907	-7.98227	-0.710011	12.7721	-0.1085	6.66805	-3.92266	5.81444	-0.225406	-0.0263212	-5.89198	-1.14962	-8.61465	8.56452	4.3329	11.5347	5.61351	-2.36693	0.627854	-5.53053	3.4495	-0.908801	-3.38596	-5.74339
2.96526	6.54269	2.08165	-1.20432	1.36129	8.18604	7.13018	3.05447	1.28647	3.8321	18.6552	-3.77561	1.29592	-5.06958	5.35546	1.32601	0.14378	-0.763812	0.189125	-2.92661	-0.793117	6.01233	0.686001	-5.6198	2.47838	0.524625	-6.05996	8.84653	2.09325	14.0027	1.59399	8.71587	-7.28689	-4.93966	-1.30043	7.77915	-0.327953	1.70981	-3.08994	-1.1264	8.31281	6.79091	5.05153	3.5749	-0.561854	0.865965	-1.11526	0.0717236	8.90164	2.56669
3.13037	0.427859	12.4669	2.14175	4.60367	6.11253	8.99752	-1.0204	1.62725	-6.20264	-2.95431	0.414934	-4.80946	-7.0386	-11.1763	-3.84042	-6.03619	14.3816	-6.90668	5.2661	6.98393	-1.75019	2.94368	7.28844	2.46249	3.42888	1.24973	8.69002	10.3894	-0.149561	-1.31394	6.47141	8.60338	2.53205	-0.845603	-4.57	1.46858	-2.99693	-7.04634	0.705467	1.71162	8.33075	10.4453	0.841511	-1.64312	-11.1608	-4.9671	2.44864	7.62786	2.03144
0.86742	0.0108215	6.13747	2.27083	1.2549	0.659982	7.83044	2.88779	3.8734	12.0009	2.3462	-5.02224	2.08128	-2.61917	0.950659	3.30123	-6.67609	-16.7661	0.0025456	7.36423	-2.17683	2.09094	0.184764	3.26066	1.5706	-3.75899	-0.888196	-5.20777	10.9011	-12.0583	0.778239	2.62646	4.91924	-0.86106	1.11414	10.6446	1.71606	3.58185	-6.17036	3.13122	-1.06132	11.6869	-0.263956	-2.23888	-0.56721	4.97309	3.30691	1.72839	-10.493	-3.17672
-10.7959	7.8623	8.71197	5.59219	-0.631091	8.04852	2.93131	4.25413	11.8149	10.2854	0.831107	4.86225	6.15527	-3.5443	2.97926	10.9299	-2.01428	-0.15019	-5.12334	-1.28886	7.52755	6.16516	2.8357	8.53163	-0.446889	8.81266	-9.05276	4.55295	4.15787	4.7138	6.24848	4.97122	4.18343	-1.87677	1.57764	1.931	-3.9775	-1.18079	4.28877	1.43779	-7.1687	3.54393	-1.30295	-4.16366	4.00562	-17.7498	-4.84079	-0.901275	-1.65857	-2.12343
5.80559	6.74799	-6.96462	-0.900059	5.25977	-1.20239	4.07438	4.57313	5.86023	2.42585	22.4145	2.37113	5.7518	5.06938	-0.264033	-5.11162	1.73873	7.35075	0.930986	5.3027	8.55075	5.4281	1.39266	-1.79137	-1.60808	-17.0444	5.42263	3.95656	6.10923	6.67241	-0.726384	7.75697	-4.17196	6.95491	2.94861	-2.1585	2.23075	0.992863	-5.24518	-0.21106	5.3924	9.08155	1.18399	0.265864	-2.17618	-6.34032	6.8975	-1.75655	1.90008	2.77163
2.82854	-3.44425	-6.44642	2.91042	2.54422	0.782942	0.568936	2.58261	1.96024	-0.221743	-4.73548	0.453552	1.83104	-5.01869	-2.35279	3.9557	0.932145	5.47308	10.7024	4.02444	4.79757	1.07883	4.33725	5.74174	6.36576	-3.08447	-2.45576	2.71253	2.07635	4.33585	3.81776	7.05833	-5.04439	-1.18126	-3.35213	-7.48294	3.34699	2.10171	-3.45577	-3.30601	6.10555	8.34055	5.75631	-1.41938	1.10091	-4.58769	-4.58075	-4.45803	1.36293	-4.37655
4.33055	3.47052	-8.72571	4.66314	-2.80683	8.99068	4.24485	5.5419	-0.504552	1.3931	-3.16422	9.05673	-3.89963	1.71961	-2.44267	-0.922255	-0.76557	-17.9793	1.97675	7.75593	9.97175	0.586052	5.02678	1.08947	4.89544	-5.58332	10.7438	10.9645	8.54336	7.33727	3.43649	1.56781	-7.72091	0.813604	6.26838	6.36641	-18.2605	6.49482	6.33715	2.69552	7.0898	3.62365	-1.18143	1.4497	2.79252	-17.6806	-8.83745	4.77778	0.201665	-2.36869
1.72062	2.84059	9.94445	8.94375	-0.347847	13.8116	-5.9193	-0.928606	-0.231231	1.31977	-6.02054	1.82715	4.26343	-0.322904	5.70784	8.42628	3.93413	-1.76044	12.2785	8.82531	-2.84447	6.82009	-0.630939	7.13767	4.2279	0.845049	-12.6231	-14.4677	-0.819349	-4.92905	-0.31894	-1.75241	4.38795	-6.75482	8.03414	6.00717	1.16902	-0.575493	-7.1168	2.451	3.72926	4.57353	-1.81359	-7.57629	-2.28151	-9.42787	7.40093	4.16501	-4.22174	-0.804114
1.3897	3.19068	-8.96474	-1.90022	8.92317	7.0085	5.62683	-2.29552	-3.83389	-2.38166	4.61269	10.2134	6.51024	0.194578	0.935842	5.74124	-1.58767	-0.679666	-0.89459	11.2499	18.4328	4.3346	-6.63401	-1.45674	-4.26455	5.91258	2.12861	-6.38321	-0.783218	0.195425	2.85437	0.99007	-2.24995	1.41608	2.45426	12.7243	-4.05458	-0.885618	-4.14944	5.52136	-2.65182	5.10005	-2.0494	3.53648	-0.736	-10.0903	9.42232	4.23065	-3.16684	0.0869143
-7.77267	3.47527	-0.863185	2.84414	5.91657	0.383417	-3.37892	-1.16658	-1.26657	-0.286332	-4.73264	4.18103	-1.8296	-11.8288	0.700309	12.1951	2.85421	-0.737721	2.69832	17.4833	1.00634	8.78954	2.18828	3.06213	-4.42358	-3.07472	-3.15084	2.11916	5.2697	3.53472	3.26906	-6.1778	7.55629	0.352736	0.299093	3.53339	4.14594	-1.17062	10.1214	0.612074	-1.41318	8.67657	-0.285639	0.222649	-1.77001	4.61127	-3.11869	0.165201	5.69322	-4.49554
3.66125	8.17078	0.780017	-4.36368	-1.98	-2.69937	9.56229	-1.93735	9.94659	4.83951	-1.81783	4.01258	-2.78488	2.0853	2.07837	5.17081	-3.72382	1.93308	-1.31272	-4.38281	3.26427	-4.98277	-6.01082	10.3185	-0.690895	11.9282	-1.02632	11.7407	-4.30235	-0.082275	-1.4922	-1.19207	8.27507	0.783561	-4.51015	13.8166	-1.12253	0.228729	11.478	3.86243	3.28933	9.32788	2.23189	3.13584	-3.19707	-0.218948	-1.82482	-2.68391	7.22301	-2.9625
0.172787	1.52325	-1.0124	-4.28478	0.825105	0.650709	-1.29216	-3.11634	14.9677	5.90028	-1.09201	4.14957	-0.110512	-4.53633	1.82841	7.04673	-1.27359	3.05889	2.136	-11.0567	-1.59796	5.36897	6.87554	-5.82543	0.189364	-6.06431	-21.1131	6.64715	1.33827	2.96771	1.57014	8.10401	5.48267	9.78073	-2.55157	3.00545	5.44597	-3.63209	8.41984	-2.02906	0.808731	8.54145	1.60208	0.127776	1.64692	0.308334	-4.02626	-4.63808	-4.38324	-4.55985
0.086743	11.3653	3.03278	-2.55971	-4.13111	1.67755	6.21174	4.4758	3.18809	2.73742	-17.5888	10.8488	3.14217	7.20157	1.72775	2.77788	-5.07833	5.81296	4.58299	5.00993	4.50273	1.77381	7.55328	5.10788	-3.36099	-4.76258	6.21381	14.5451	5.60186	-1.83912	-2.08846	7.1031	5.9158	2.84187	9.42079	16.4863	0.107847	-3.08274	3.49116	4.26437	-2.13999	2.30557	4.79183	1.41221	2.19324	-1.16964	-2.49072	-0.524657	-9.56329	-1.82306
7.2896	6.91745	6.23521	-0.529678	-0.47874	0.074957	7.42301	0.0257725	9.49877	-0.661153	17.2334	8.97727	4.00215	3.56628	6.82866	4.16907	-0.903383	-0.798514	-1.44793	4.35248	-2.33667	-1.27187	-5.22366	-1.73048	0.101546	4.61965	11.3863	7.31958	-1.32036	-1.06806	1.13269	3.92082	13.0988	-2.93942	0.517842	8.70869	7.88965	-2.87014	-5.72841	4.17651	-2.11341	7.69637	1.37316	-6.27833	6.83979	5.8851	-4.25963	-0.272288	0.252101	-0.124803
4.05304	-5.24501	9.99813	10.7535	3.70057	3.90852	2.21552	3.33815	4.83269	2.14959	-4.32745	-1.06887	-0.528612	4.23835	-10.0133	-3.07201	-0.415859	-7.82314	-4.20945	1.4084	7.7733	4.9176	0.759529	-0.675131	0.937714	1.91969	-9.71193	14.5424	4.79155	0.820478	2.81529	2.23663	11.861	1.73309	-2.00247	-0.286803	4.56069	-2.13237	6.51416	-0.220401	3.44471	6.00047	3.41154	-1.74818	-4.42455	5.62378	-1.39562	6.34703	-2.89705	1.53765
0.88772	-0.874425	-1.46397	2.73395	7.14017	-2.96723	-2.02292	0.765671	-0.966879	8.47678	-2.61811	4.19346	2.12034	3.32006	4.20563	2.98286	-2.53728	3.18071	-0.975671	8.22326	2.16347	6.54427	3.8069	0.245589	2.64906	-9.02034	2.22587	-6.96438	4.45365	0.0779287	1.27548	-7.35147	7.00489	1.7932	-1.83049	1.93664	4.25496	-4.65778	-10.1496	3.16987	-1.87896	9.22594	0.538038	0.307605	2.10499	-8.28299	-1.72811	-0.651091	4.5194	-3.87708
11.4187	-4.29446	0.373161	10.4387	1.99327	-0.00900202	-0.595078	-2.7863	-0.996015	5.74932	9.62744	4.00653	-2.74314	-5.58385	5.68668	8.68515	-8.05661	-2.718	0.737874	-10.3257	14.9123	-4.8057	-1.45407	-3.32005	-3.91483	3.09536	0.123642	-1.2101	4.36483	3.33603	5.34349	-0.858147	2.30493	5.81724	-0.642285	-3.72882	-4.27825	-0.312964	-2.37296	4.69056	-0.0911077	2.70421	1.54404	1.55883	-1.72024	0.357605	-2.32336	-3.47846	1.06662	-1.57969
0.565198	0.842933	6.3694	11.7378	6.29179	-1.88787	1.61122	1.89217	1.79063	7.61623	-2.60087	-6.97078	-3.65831	-1.0887	-3.20612	3.05232	-3.02048	-2.07794	2.74971	-0.283443	22.8274	8.16817	6.68874	3.80916	1.60361	-2.07403	7.5014	-4.74466	-1.12744	9.13131	0.0904569	1.37894	3.46037	-5.49298	3.49742	7.21938	-4.23874	0.164452	3.83771	18.0729	0.187422	6.24506	1.74644	4.93847	0.200068	1.23033	1.12832	0.70116	13.2469	-7.96754
2.17886	6.07298	6.04249	-2.5494	3.70625	-0.0350863	-4.5551	3.24718	-1.37914	9.15563	2.53671	-1.03526	12.5259	-3.39805	2.3083	-1.31792	0.330735	10.4604	-2.84803	3.88493	0.695195	1.52584	-3.09992	2.55801	-1.55739	1.36634	-0.727858	-0.363536	3.49999	0.601651	-0.783696	-1.05962	4.92637	-4.43195	-2.59372	-4.72337	7.94649	2.8613	5.36312	2.99448	-2.81884	11.1972	1.109	-6.34131	1.04451	0.593393	3.06149	5.92769	1.57359	2.00698
-3.02283	7.08284	2.34024	-1.12184	1.66942	6.74056	1.33381	1.04724	-0.701264	5.24612	-0.217985	-2.99834	3.11942	3.55166	-0.977418	-5.6459	-6.33814	5.66996	-0.929949	-15.1617	1.89261	-0.0100282	2.63047	4.66765	-7.82566	-9.75833	-12.9969	14.5714	-1.28709	-13.8377	2.78784	3.51135	5.91615	1.38219	-8.39144	5.7137	10.3793	0.561839	4.97221	1.37879	-8.97397	2.26364	4.73604	1.7861	4.43095	1.09356	3.38889	4.06702	-2.61829	-2.68092
3.28338	-0.80891	8.42913	2.20093	2.65719	1.7643	16.1244	5.53231	6.77232	6.56676	13.7299	3.45617	-3.48641	-0.764334	-0.0029384	-2.00336	-0.650497	-7.72175	5.39796	-6.16813	9.61978	0.857907	0.15962	-4.99772	2.58225	2.61873	-10.4496	-0.60525	15.8084	-0.506017	-4.05295	2.91989	2.45754	1.18588	9.80739	5.33468	-3.11833	-0.674368	-1.24818	4.04568	-1.18438	10.8438	-1.55653	0.457538	2.79335	-11.4697	1.55801	3.84903	-7.51828	0.154363
6.43389	4.79183	-4.38899	10.9666	-4.13494	-0.209022	-3.88337	0.835927	-3.87285	18.3746	10.9438	0.595706	4.1812	-4.20359	1.25818	8.99186	-5.52727	2.60878	-0.0822604	-12.8481	0.0530403	-12.5149	5.87089	-5.02409	-5.40457	-3.43018	3.0202	4.00035	8.96018	-5.58112	3.50619	-3.00003	1.42467	2.04889	7.88996	9.13919	-2.87965	4.7186	2.32453	3.34652	-2.16556	4.46502	0.881437	-1.65453	1.91068	-3.12188	-6.34435	8.67078	-2.85452	-0.991895
3.76591	8.91021	0.945267	5.51503	-1.29279	-1.47999	-6.87462	4.91706	2.02712	-3.08231	-3.9109	0.42984	2.22206	-5.45322	-7.3502	11.1351	-0.566043	7.70033	3.22204	-3.56216	12.1224	-3.31692	-0.193298	-0.578742	3.81707	1.91273	-11.1665	13.9372	1.36429	-7.59687	-2.45513	1.34601	-0.740325	-1.60199	-1.51907	-5.3049	-4.40447	-2.66231	-0.553247	3.92766	-1.44082	6.56442	-0.7401	3.40064	-0.616734	2.44459	-0.725403	4.0409	3.55723	-2.50731
0.294405	4.89903	-3.90325	4.71456	-4.10616	4.48177	1.56681	0.705592	-7.33716	-0.571144	-0.562737	7.82313	8.43694	-4.87643	-0.927025	-0.265278	1.92786	1.23746	4.47549	-9.91688	1.79087	-7.95087	-0.655182	3.00501	-0.619369	-0.870401	-3.3165	5.32552	4.72218	9.8238	-1.21429	8.16912	6.17367	4.51671	-1.05067	6.54835	3.18272	-4.32357	-3.74192	-0.313835	4.03771	8.80576	-4.78816	3.81944	-1.83074	-0.976269	3.2912	0.0185224	-4.11983	0.950361
-2.87962	2.32586	0.944262	1.34251	-2.43017	0.972609	-2.95382	-0.00334766	-0.40811	-2.62473	16.8228	-0.898327	-2.18122	-2.64452	-1.74676	5.35085	-3.93568	-3.46041	8.25773	4.304	20.9221	3.57311	-0.00294041	-0.467768	2.471	-2.57836	2.62828	-0.770621	6.10174	-16.7186	-2.76482	6.46223	-1.5526	-0.228451	-0.607049	-11.5108	1.28027	-5.40665	5.76535	4.17078	-0.234237	16.7419	-1.49694	-1.6053	-3.66931	-8.67106	1.34808	-0.898166	6.28299	-1.76729
3.35746	3.02001	2.73821	9.53242	0.227584	0.656296	-3.31838	7.17643	6.64086	0.0383503	0.149661	9.54371	0.418027	-8.6761	-3.15599	6.34399	-1.9321	9.27819	5.20704	-4.79519	-6.0354	-1.20664	4.17415	-4.19885	-2.29753	-1.32568	-7.49038	-4.05642	-5.08021	-0.259382	5.33618	-2.40878	-0.789251	-8.52567	0.935647	2.8601	2.15722	2.59446	-7.14375	5.18247	3.10033	6.83	3.10975	1.28936	0.256256	-3.93899	-5.57519	-5.76779	-2.3594	2.15108
0.0294823	-3.94226	1.14954	-5.89168	7.07411	3.34371	4.29694	-3.93246	8.24504	1.17021	3.20175	6.70639	0.0968134	0.216903	6.7316	1.10619	-0.925263	4.65349	8.10373	10.7133	17.5123	1.0865	0.648517	12.4602	5.61867	-4.51197	-2.14331	3.50774	8.51386	0.00594835	5.0339	-2.07406	8.5819	4.68834	-0.0153428	5.26605	7.96888	-0.212186	-1.81251	7.14814	-2.01589	10.916	-3.18666	-3.24577	3.53567	-10.1247	2.69221	-4.68055	2.23889	-3.42632
-0.917171	0.459236	11.9642	10.0487	1.6864	6.59189	0.603761	6.98186	-1.95445	9.91791	1.57044	-7.90147	-1.74443	-6.00948	3.49577	5.24948	-5.85881	-7.34947	4.448	15.5113	0.556077	-4.06362	4.74101	4.62255	-0.329512	9.16981	9.68184	8.84928	0.47186	-11.3929	-6.21713	1.59972	9.91426	-1.47536	-3.49103	-7.8998	-1.63223	-1.88184	-6.4245	2.35625	1.15914	7.49289	-1.09448	-1.45217	2.39087	-7.89837	-5.13888	-0.0487126	-2.55183	-1.91722
-1.88828	9.74999	-3.17553	-3.10405	-4.42167	-5.20522	6.49807	4.27413	0.60704	6.42188	4.97961	-4.03795	-4.64958	-1.81308	-3.06984	-8.31797	4.63944	-3.60224	-4.64518	3.71466	1.64456	-0.583159	0.0289104	8.51208	2.07576	4.36401	-6.70434	28.101	5.93826	8.04232	-1.89114	7.17346	-6.98482	4.03676	11.7318	-0.217185	10.7659	0.710264	10.7753	-1.80877	-2.29544	7.24851	-2.04537	2.28566	2.14759	-3.397	-4.87513	5.08203	7.74831	2.76605
6.65821	0.753452	0.524825	-3.48909	0.634449	3.32514	6.66932	-1.24453	2.56193	-1.8259	-5.56636	-1.09432	-7.90651	5.63414	3.59104	2.8842	-9.285	-3.07398	5.54502	-5.76308	3.61762	-2.77278	5.43817	1.51546	-2.63696	-7.89991	3.89603	-3.68659	3.95948	2.97386	1.32492	1.71687	6.05221	-1.65555	-8.11353	-5.61861	-8.12299	1.89272	6.8854	-1.66558	-0.528297	7.26731	3.12557	-3.33871	5.2467	-0.919918	-5.24095	-2.23729	-2.73749	-2.8727
-2.55466	-0.09536	0.240274	2.08383	10.0956	3.86194	-2.31348	3.24547	-0.231893	5.89008	1.68074	1.62214	-0.609384	-6.36996	4.72525	-1.51954	-5.9446	3.12364	3.73508	1.43194	-0.469808	2.22979	1.97193	-0.878637	-3.45195	-5.43002	0.489892	-5.53539	2.02296	0.726978	-0.325986	-4.8214	-3.77585	5.11853	-4.54414	0.584765	-8.91408	-3.65988	1.12513	-6.63562	-3.71993	5.27373	-9.33719	9.97479	0.0980006	10.5512	-2.94456	5.74704	-2.5784	4.0965
9.08712	5.86767	8.43556	12.7103	-4.66309	0.559293	1.84489	1.81213	9.77203	1.2877	2.04189	-0.046886	-14.876	2.35849	6.9366	-8.32149	-5.19456	6.2824	-0.5997	-6.77414	-0.0595997	-4.98822	0.0117463	1.85906	4.20224	4.27732	5.55656	5.00238	-0.092122	8.8602	1.64984	-10.9215	12.4816	3.55613	-0.659452	-0.624269	-4.26847	1.90226	-0.463921	-3.29562	-6.70376	5.16614	1.99358	3.3935	-3.63388	0.581354	-1.83981	5.19399	5.36703	0.621164
1.23319	10.1182	1.76574	-1.9895	-2.63207	3.04719	-6.20747	3.71145	-3.53205	0.158287	9.05225	2.93621	6.55966	4.52704	2.68863	7.54029	-0.0901556	17.7109	-0.428892	-7.07838	13.1682	-5.04398	2.04707	-7.74303	1.83922	-8.19743	2.47857	0.868161	5.90138	1.71827	-0.722891	7.60918	-7.01259	-0.757153	6.09626	-5.88087	7.3746	1.83781	-1.27865	1.82326	5.83304	7.7351	2.64283	-4.78895	7.18856	1.47263	7.54964	-7.48562	-1.96741	-1.48254
1.87992	2.82559	8.12029	8.42622	-1.74086	2.54913	-3.47553	2.95901	-0.0922079	-0.969031	-10.0073	6.1288	-2.82687	6.50697	4.02014	-1.68374	9.78125	-18.0174	-7.04619	2.88607	-6.31803	-1.5046	3.38027	-2.51017	2.55702	-0.242681	-0.992315	8.38931	7.30578	7.15525	3.10966	2.57682	7.63075	5.14796	2.97924	-8.633	3.73395	-0.00243819	-2.48483	-0.460748	0.808472	8.53948	-3.9189	-2.35647	-3.05859	19.5998	-3.97125	1.49025	-5.52615	-0.397894
-1.01063	5.23705	1.94034	6.02826	4.68201	-0.681631	-2.1381	-2.80122	7.03258	2.54449	16.9451	2.93288	4.97533	2.45783	6.43366	2.35117	1.99438	4.11733	0.117945	-7.47755	-1.77108	2.8821	5.77705	0.303776	1.76629	3.51037	-4.22845	11.1712	4.65311	14.575	-2.61107	15.2289	0.595534	-1.95922	-2.85287	7.92485	3.97267	1.50188	6.2947	1.79915	10.2017	7.47103	-0.913263	-2.40925	2.17299	-8.44566	0.294757	4.36387	3.88612	2.87177
-2.1773	6.11001	-4.84855	6.60557	-2.87822	-0.44644	-2.44537	2.07446	-2.83173	5.25646	-3.27738	9.67969	1.50809	-4.16815	16.6581	-3.09821	-7.19061	0.654668	1.0382	-1.58285	-1.25634	9.5334	2.88031	4.79118	2.68413	0.00913495	9.41352	5.44295	12.4388	-3.79293	2.6094	-2.33791	-4.47067	-1.24469	-0.268504	1.6125	2.61725	0.205236	-1.43172	4.40868	2.29437	6.08212	-2.3028	4.01894	-2.50217	-2.96932	0.478335	-0.320495	8.05329	5.53665
-1.46413	-1.39708	7.90747	8.49091	-3.14706	8.62922	-5.40396	-0.515138	4.06086	-0.0950234	-5.47188	0.552151	0.673186	0.664853	-0.851585	-2.12472	-9.53041	4.97308	8.88346	-0.297647	1.16212	0.795619	5.00353	-0.302502	-2.08209	3.95058	11.9445	0.00797538	-1.23591	2.40788	3.73501	9.53542	8.05233	5.88456	2.07073	1.52263	4.78203	-5.79311	4.10526	5.29063	-2.93359	8.48766	0.595711	0.279881	-0.207535	2.09728	-1.86227	1.73981	3.12898	1.95325
7.29961	0.413727	4.01093	8.42324	-0.217839	1.16112	0.0695675	6.467	-1.28315	3.05691	1.3307	7.13255	3.34733	-3.30961	-0.173568	4.24854	-6.43636	2.85931	8.51554	3.03876	13.4122	4.24421	-4.31208	3.2112	0.122147	0.0663355	-8.94403	3.41355	4.32709	-7.06447	3.4404	5.88065	0.347559	-0.495254	5.96147	3.77766	1.86276	3.91516	1.40776	1.34592	2.19321	0.680857	0.141312	3.05666	5.00419	2.38935	-1.16029	-1.85707	0.884096	2.62143
[truncated: 7 more columns]

## Sheet: Fig. 5e, Tail
cell_001	cell_002	cell_003	cell_004	cell_005	cell_006	cell_007	cell_008	cell_009	cell_010	cell_011	cell_012	cell_013	cell_014	cell_015	cell_016	cell_017	cell_018	cell_019	cell_020	cell_021	cell_022	cell_023	cell_024	cell_025	cell_026	cell_027	cell_028	cell_029	cell_030	cell_031	cell_032	cell_033	cell_034	cell_035	cell_036	cell_037	cell_038	cell_039	cell_040	cell_041	cell_042	cell_043	cell_044	cell_045	cell_046	cell_047
-2.31528	-3.03653	-3.55451	-1.53431	-0.538273	-8.33335	-0.557721	-3.20174	4.60247	0.728211	0.298342	-4.42152	5.81822	6.97743	7.15127	4.13609	-2.06218	2.4762	8.90172	-4.23764	-8.49265	2.85234	-2.0519	2.55017	-3.47955	0.649654	-0.111484	12.2848	-2.8733	-3.77672	2.93599	5.93714	2.81505	-1.35735	-4.97105	3.65329	-2.43444	-4.14073	2.41784	-8.12558	-0.424627	6.10019	-2.70416	3.04326	1.40683	2.94218	7.29444
6.70058	-0.555687	0.760987	-2.49381	3.99684	0.186766	2.89043	1.56703	-7.01422	-1.35665	-5.95502	-2.8133	8.07799	-5.77652	0.433871	2.60307	3.76207	0.475529	-1.95843	5.7348	4.72985	1.53344	3.5173	9.05265	2.50332	4.61047	-2.37954	-5.50248	4.01837	0.16163	11.2459	-1.10652	8.93481	6.24911	-0.290392	-2.70525	-1.49664	14.2656	-3.33499	-1.77405	5.33278	0.75633	0.134301	5.03636	-1.00404	2.62501	5.63794
-6.94068	1.18923	8.67147	10.8771	-1.27146	0.108513	-7.00402	-6.29148	-0.30681	8.34272	2.58432	-1.30478	-3.2749	-3.51778	2.58406	1.17144	1.93624	10.2791	-0.326846	2.35928	-2.81597	-6.17431	0.924361	-2.59355	2.16854	-4.47443	-6.94817	0.414913	-2.87907	5.26385	-6.93552	-6.38772	0.304425	9.69296	11.3587	3.09037	1.50117	1.98656	3.76532	-1.18206	2.69203	4.30332	-3.36832	-2.7878	1.08531	0.401661	-1.09456
-1.4585	-2.9264	-2.87599	0.0290122	-11.4928	1.47503	-0.57618	-0.354914	0.999292	-3.33087	2.48702	9.77021	-0.561295	0.133467	7.69964	0.65028	-0.840468	6.29199	0.463759	3.76086	-6.10658	-2.89397	-3.46351	4.63673	1.99835	8.31101	-1.95667	-2.92916	2.11738	-0.018531	-5.08156	3.47499	-7.922	2.01442	-1.09528	1.23584	-0.945623	-4.06561	0.303622	-3.85069	-4.89214	-5.17865	2.33733	-1.31171	5.52621	-2.25119	1.72455
-12.4746	-4.7971	5.61769	-5.22678	-1.75884	-5.76617	-5.21523	-2.50688	3.03341	2.50605	5.02076	-8.78467	1.24797	5.68514	-12.8407	-8.26908	3.60762	1.18469	-5.9313	2.41643	-11.2363	4.42017	-5.03569	-4.46063	-6.71079	0.544024	5.36234	-0.216051	2.23608	-13.1721	-1.62268	-4.73918	-13.4331	-11.0086	-7.08801	-8.13165	6.35633	3.70226	-2.11933	1.95798	6.97923	-9.88538	-1.47532	2.88886	-0.550659	-1.37347	3.02063
-6.98381	-1.03774	-3.28153	-6.78096	-2.03662	3.80318	2.74903	-4.12411	3.64851	4.72837	-1.06401	6.9859	1.07573	2.56111	-2.97193	1.68062	6.66456	-0.486283	-2.32011	0.955177	2.94318	-3.07398	-5.82198	-0.888479	-3.77789	-1.49894	-8.04029	-4.7262	4.36603	-2.59758	-6.70081	4.50802	0.330327	1.12748	-8.01443	-0.661755	-0.943603	-3.00628	2.12754	5.27368	-1.02342	5.32058	-1.89516	-7.52405	2.09894	-0.349847	3.63231
-1.05281	-5.45086	9.06888	-6.27006	-0.749819	0.112433	2.65614	4.24938	3.62927	-5.70327	0.604707	4.01068	-3.00552	-5.41157	-13.4493	-4.23564	11.7424	-1.8982	-3.95448	-6.34814	5.18483	-7.14031	5.1044	0.52976	-0.611574	0.693844	0.718902	-2.16607	7.58986	-1.97346	3.81351	6.90952	3.34109	-7.40204	5.29265	-0.513344	-0.0416643	0.896639	-6.20191	4.6609	-4.45151	6.15672	6.09289	-3.1595	-1.73175	-5.90325	-2.78361
0.474086	-0.865984	-0.161216	2.1125	0.179757	7.52503	-0.0643593	-5.02346	-0.0786755	-2.27165	6.06013	-1.71589	-5.64887	-2.823	-2.71806	0.874982	-6.368	-4.85149	-4.71773	-2.7383	6.11933	-2.78748	-4.72553	-5.86941	-6.60815	-7.67864	-2.71397	-5.14305	-3.89584	1.50883	-5.48587	1.24442	-3.10934	7.11199	-4.08437	0.135911	0.353807	-2.65884	-4.32282	-7.77799	7.91902	10.0756	4.52501	-2.36313	-0.582441	-0.155586	-2.50521
3.8278	4.05336	0.165031	4.22797	1.1369	2.53815	-3.11006	-2.79694	2.28375	1.19975	5.26694	0.486293	1.44688	-3.82132	-4.49959	-5.32363	-5.89696	-4.30785	4.64811	5.32842	-1.49782	-4.23754	-10.4683	-2.11203	3.32808	-3.1231	6.32295	-1.37018	-5.64963	6.66895	4.20574	0.813861	-7.23297	-6.46081	-8.08036	-2.27001	-6.36042	-3.43453	-4.65065	-5.9997	-0.862217	3.39577	7.0167	3.02362	2.19626	-1.55085	-2.62793
-5.50159	-2.50624	1.1272	-1.15395	1.66917	-7.25945	-9.26354	2.26448	-0.789649	-5.91533	0.1159	-0.575178	-10.9072	-3.68001	-1.4466	7.65445	-3.21278	-1.00599	4.22725	-5.80567	6.36872	7.9495	-0.883579	-3.95667	0.769994	-4.62126	-4.31058	2.66977	5.65333	-2.4554	2.42106	-2.52935	-3.55108	-7.1159	-4.11318	-1.65893	3.64928	-0.852058	-2.8473	11.5043	-4.96318	4.05039	-2.18102	3.42588	4.15933	4.43868	-2.44717
-1.04094	-2.50698	-2.92965	-0.721265	-7.60481	-0.63974	2.37025	0.206363	-0.653584	0.743868	3.25834	-0.246699	0.536716	-7.93177	-12.8369	-4.80795	2.51006	-2.03336	-5.08859	-1.35391	-3.98054	3.37485	3.63402	7.52985	8.25116	3.98787	-3.15644	4.30732	-1.05863	-2.17256	2.91722	2.25425	-2.19396	-2.98406	-0.252021	-2.65453	-5.5537	8.17054	-0.510224	-1.98299	-7.89293	2.9015	-3.04695	1.53387	-2.09779	-0.699537	6.81383
-0.72333	-2.43066	-4.40832	-2.83594	-2.67737	-8.82932	8.94956	2.75317	-4.55696	-4.49351	-2.90394	-5.22886	-1.10775	-0.958622	6.43939	7.0042	3.85864	-1.66114	5.70078	-0.818238	-1.58449	1.98758	2.47581	-0.971305	-3.70414	-0.746241	4.89067	1.01128	-0.863807	-0.394057	-9.00869	-3.85717	3.0872	0.966776	-2.38363	4.2731	2.67331	1.46183	-1.94183	3.45939	-2.54531	-2.08202	-6.36205	9.31592	-2.52781	3.60963	-1.47
5.6962	-5.60916	0.347384	2.1882	3.16677	2.31195	3.75891	10.3475	-1.52781	-1.12819	-4.37476	6.52339	-0.857028	7.85751	-0.0874528	-2.90312	2.84505	-1.86513	-8.53684	2.22779	1.8032	11.5359	3.64723	-0.205112	-0.16387	-3.64324	1.58583	-10.7079	2.93448	1.4198	-1.21592	0.0532137	1.65082	0.354694	-3.3144	0.328159	-3.20242	-2.77695	0.919678	4.44697	0.604499	-0.339204	5.36298	-6.15373	5.49071	0.63618	4.47401
5.36164	4.74778	-10.118	2.18319	-2.15424	-6.98145	-6.42244	0.571361	-1.24759	0.0753865	-6.25535	-1.61028	-2.29059	-5.27656	11.4726	-2.87514	4.04863	-1.65546	-0.302987	2.69365	5.41285	-1.72469	-4.15867	-6.29163	3.10974	-1.42227	0.134262	-1.22179	-2.83804	-2.6912	-3.28319	-2.73847	5.40737	-0.367649	4.50517	10.3112	5.82011	3.94883	0.382124	-5.38551	-0.850201	0.870349	-2.05145	2.75574	-0.318272	-1.45997	6.76979
-5.03961	0.552611	4.65197	6.42072	-9.26315	-5.2684	-6.3648	4.86792	-4.58569	0.235876	2.91248	2.96101	-2.27004	2.04674	0.332332	-3.92093	0.471859	-0.533817	0.14975	-0.347044	-4.30836	-2.00803	5.933	-6.10958	1.03946	-2.14131	-3.43902	1.04928	2.72665	-6.19202	7.64341	3.29835	11.3482	-1.73666	0.492224	15.1859	8.32798	-1.82189	5.45406	7.89453	0.318621	-8.49498	-5.11021	-0.367924	-1.81686	-5.4607	1.51208
-0.0237255	0.388457	-8.1509	-8.45245	-2.0838	4.85718	-2.97643	-7.5465	-1.88625	-0.360506	-6.51678	4.79157	2.72751	-0.844296	0.318713	8.27885	-9.62343	-6.66919	-7.61473	-6.10487	-7.82033	-7.36941	3.17465	-4.1003	-5.57554	-7.94045	3.37371	3.73078	-3.47793	0.859633	10.3735	2.36765	-0.504534	-10.4088	0.253407	-5.39971	0.643167	-5.75967	-6.22772	-6.54243	-4.9931	3.94501	4.6114	2.7081	1.05236	5.04486	3.01225
7.22715	-1.26846	-6.79491	-0.873081	0.193466	0.123079	-2.44258	2.15749	9.02109	-7.63398	6.99577	-2.4648	5.27239	-4.61718	5.7532	-2.91446	-3.21291	6.47437	-0.158275	-4.41337	-6.40055	-1.87682	-1.13484	0.71865	-7.09715	-2.77061	2.63096	3.71111	1.28234	-2.39254	1.39876	0.710671	-11.3542	-14.4797	-5.38204	-3.19371	1.33794	1.97139	0.850924	4.28973	0.784128	-0.782238	-4.81978	-7.80812	-2.84604	8.51718	-6.08885
7.66557	2.44297	-3.90716	3.29125	3.15682	0.230789	17.2441	6.12384	0.796817	-1.4786	-4.18955	-2.85845	4.37204	4.89301	5.10984	7.65752	-8.40664	0.258311	2.31689	-6.50858	-3.79952	6.03114	-11.1319	6.02187	8.24723	-15.5275	5.48594	2.2928	-1.40792	2.00352	-0.127021	3.55013	-0.325306	5.02144	0.187337	1.59739	4.00687	1.06758	-2.0442	-13.0662	-9.77307	3.51412	-4.41512	4.3303	4.17779	-0.61292	1.86734
2.98065	-0.855596	-0.338796	-8.57749	-7.66049	-1.44358	15.5634	-2.21276	-2.30165	-4.74999	-4.37389	-1.7089	0.78159	-0.847704	-5.55044	2.67894	0.579716	-5.74286	-5.63657	3.23657	-10.0807	-0.582097	-0.033734	7.90558	1.53671	6.96123	-8.408	0.504085	6.82004	-6.03191	-4.62891	-5.3696	6.33113	-6.9847	6.26924	-0.306602	-5.30416	-0.857039	0.633215	-8.05577	-3.01841	-6.1267	-1.858	-5.01061	-6.17245	2.82931	1.2366
-7.72554	0.736652	7.05162	1.01951	-13.0519	-5.8519	-14.691	5.49857	-3.08145	0.480632	-8.48127	0.848113	-3.44582	10.4644	-2.89078	0.508621	-4.02836	-4.0947	-3.86619	1.02808	0.958259	-1.69697	-1.12214	-5.41118	2.88976	-5.94225	9.62156	-2.98511	4.60839	0.202047	-1.05919	5.6529	8.79246	-5.24703	-2.90907	1.76773	-1.4202	-3.43217	1.10451	4.60464	-1.85171	-0.895613	1.1517	5.01291	-0.428376	-1.90979	2.0636
1.16114	-1.19392	-3.57191	-9.50014	5.54915	-1.75609	8.88869	-0.0302476	2.03792	-10.8305	-2.25267	6.98403	-3.47766	3.76428	6.17851	-4.01101	-2.71513	4.92949	5.48725	0.969091	7.01339	1.99763	-8.1942	-2.9878	-2.92193	0.075614	1.0064	-1.85948	-0.613966	1.96203	-0.418702	1.02437	1.37195	5.50549	9.56331	-1.56084	3.30624	-0.98381	5.60575	-1.36392	-2.64126	-5.04432	-0.252681	5.13715	-5.56397	-5.41979	-2.08722
-2.46724	0.525075	0.20372	-1.12115	-0.685472	2.18686	7.37168	-3.5861	-4.10028	-3.78459	1.63897	-1.28988	1.98044	0.434774	4.14149	-0.00988633	-1.16279	3.72898	6.65893	2.26418	-5.74455	-0.2353	-1.59845	-3.44077	13.4397	-6.77985	-3.14	-4.93348	-0.42372	2.70378	1.90882	4.2813	6.31281	-2.0659	9.24692	-1.79099	-4.62284	-3.93414	-0.727385	8.14212	0.408332	-12.2937	-5.61735	2.21146	-0.754923	1.84202	-4.17309
1.66536	7.5017	4.79266	5.68115	2.73151	2.14189	-3.50418	-4.12995	3.38834	-4.74537	-1.59514	-3.00221	4.02539	-9.97204	3.60663	-6.03209	0.565784	-4.74728	0.654788	-5.293	-3.87565	1.0809	-6.69344	6.91261	-0.139122	-5.40406	6.73962	6.95314	-2.15677	1.34202	-1.91028	3.51177	-3.97097	5.04684	2.36751	3.57274	-7.61395	-0.36503	-0.191317	7.2126	-0.575753	-8.21397	3.98955	0.574612	0.186976	-1.76789	-6.47349
10.6386	-0.26402	4.05133	2.69097	6.61274	3.69307	3.51732	1.25192	3.84202	8.77082	-1.03505	-3.91539	0.245647	11.0579	1.00705	-2.14973	3.82103	6.57035	5.18639	-0.139975	10.2103	-1.54793	3.44295	3.67755	7.31334	5.85064	-0.620415	5.11749	-3.51842	2.58703	1.65371	0.379518	-4.7298	0.219664	-3.6883	3.58214	0.759467	1.30162	2.63846	0.216076	7.64757	-1.35446	-1.41316	-3.36915	-9.14955	1.55734	-0.00337791
0.58947	-1.29845	7.81518	-3.42239	3.3696	3.66146	-2.00021	0.602578	17.2325	-2.01893	-7.27638	0.394621	-4.76199	5.53219	1.77868	16.6083	9.37754	0.041624	2.16471	7.42964	-1.01578	0.643393	-0.875535	4.14478	3.49352	1.78221	-7.39669	2.37081	-6.35194	-0.375633	5.04772	-3.84446	0.778758	-10.0212	-4.06512	-3.3376	3.46722	6.33329	0.518539	-0.0929931	0.306453	1.25132	2.03895	2.17494	7.29694	3.611	1.03085
4.17033	-3.61016	0.146922	13.6762	9.65007	0.878919	1.55024	1.69117	-4.85375	2.79424	-0.641532	2.57778	-1.21653	6.03475	-0.0265945	-1.77233	5.69388	-1.9973	-13.3855	11.6731	5.53939	-2.36417	-5.36825	6.11999	-6.11127	3.82066	10.492	-1.13736	4.96014	3.5429	-1.22528	-4.53984	-5.00713	10.6906	-2.67717	-1.0007	1.33293	-0.301821	-5.17101	1.77798	-2.60237	-5.1184	-2.10679	1.91968	3.3295	-1.76471	4.42254
5.72686	-7.05705	-11.1748	-4.82202	7.83539	-1.07683	-17.1477	0.141429	1.69467	6.18272	-5.92251	-1.47105	-5.14584	-2.081	-9.77777	3.14386	-5.7137	-7.6104	-4.62919	-0.960408	12.8191	-4.4589	-4.2337	-5.59722	8.18943	6.89617	-3.11815	8.68696	0.739927	4.19996	8.23112	1.80097	-2.76749	2.38324	-1.19682	-0.699515	2.12222	-4.50832	-2.53316	-2.11438	0.341957	-3.33591	-1.96623	-4.57595	-0.0131049	1.98739	-4.74011
5.83534	1.59733	-1.65161	-2.08266	-12.6682	11.4236	-10.8724	3.15519	-10.2012	-2.60163	-3.19393	-11.2244	-8.53099	5.26748	-2.94192	-13.6772	-6.46789	-0.369995	-9.78179	-0.101716	7.32457	3.79892	1.9323	-4.3538	5.53693	3.19252	-10.7498	-6.61465	-4.58772	3.50455	3.20666	-1.86817	6.22204	3.09627	1.37268	-1.99056	-13.8983	-4.42207	0.418941	-6.51832	-3.07318	0.751506	2.73599	5.23018	1.528	0.112895	0.721028
-12.1499	4.242	6.17972	-3.63568	-0.46622	2.17405	-3.43722	1.93448	1.72711	2.37175	-4.6298	1.32045	5.76203	-14.0357	-0.213291	-4.10064	5.49849	2.3346	5.9224	6.19085	7.84702	-5.11366	7.5463	-2.75484	0.368063	15.1622	-5.17644	-4.53993	3.82192	2.23176	3.22823	-6.07702	0.101701	-4.98438	-2.93244	-4.78713	15.6504	3.47853	6.02829	1.57232	-1.973	7.36846	9.17171	2.40114	2.93564	-0.0993681	3.11934
0.0101595	1.3828	3.55684	0.743611	9.89783	1.89453	4.48486	0.0680147	-2.46599	2.88906	2.27527	1.30264	3.71028	5.06928	8.50949	9.94766	-8.92267	1.81611	10.7281	-4.41808	0.117003	10.3329	12.8315	-0.0550504	0.40367	7.81215	-2.73125	-0.811517	-0.773621	2.05314	-5.8959	0.813501	-2.9889	-3.56461	10.6742	2.80254	3.20411	-0.949654	2.32783	7.28755	2.6965	4.59925	2.59599	-1.74776	-7.07773	-1.54808	1.52035
3.18716	3.4662	7.98878	-3.17788	6.67173	-0.0202001	-3.07712	-2.17507	-5.71051	-1.2218	4.09495	-2.68145	2.58122	3.59208	4.37549	1.90595	-6.85815	-11.1423	1.16524	3.63182	-0.77759	-4.70853	4.74142	4.9438	-10.3685	0.885547	-6.30031	4.87972	0.864947	1.97602	-5.85761	2.15533	-3.46988	-3.29668	-1.61845	2.38643	5.00018	-0.649949	-0.283579	-1.82251	6.71954	2.02412	-0.34737	-8.09944	-1.18425	3.48379	2.57764
-4.78496	2.26538	8.57501	-1.53207	-7.84312	0.29451	-13.7349	2.87641	-3.16027	-4.8668	-5.81496	0.768878	2.84842	6.28226	-8.01052	0.487345	-2.97615	2.36546	-3.10561	0.496066	-0.169879	-3.26218	-6.77046	1.80041	3.67384	0.41499	3.83671	-2.40512	-2.29355	-2.1511	5.46013	0.923526	-2.73837	-4.295	4.63887	-5.80019	-1.02758	2.2092	-2.9785	-8.21777	-0.132556	-0.351604	4.81567	-7.20956	-2.02751	2.66205	0.166413
0.347554	3.40015	-2.00271	-4.54163	-2.2337	-0.0444285	12.6515	-2.72805	0.497917	-6.87573	-0.783591	-4.31345	8.6175	3.03433	-10.3985	10.3979	-4.1939	1.09827	8.91708	4.65481	1.48774	4.76335	4.53743	2.77696	-3.21281	-2.41845	5.23222	1.0509	0.435595	-4.00632	-5.16499	0.175986	-1.47113	-6.8241	-2.65232	1.10921	-3.02008	-4.76325	7.81884	-3.55609	-3.20202	4.8471	-1.87619	-2.10957	-0.744518	-4.90691	-2.97435
8.55217	-4.1552	-8.16915	-2.49931	11.0868	-3.16576	4.92626	5.067	-0.207324	-0.816301	-2.74608	2.9308	-6.6286	-4.17816	-6.07991	1.09388	-5.20792	4.28667	4.13549	-2.98531	-2.79186	5.29011	5.81952	6.34209	-8.43549	-3.2259	-1.99154	-0.110195	1.04003	3.09959	-5.01975	-4.87695	-8.95304	-0.204962	-1.64909	4.72505	7.6438	0.850057	-3.21159	4.41394	3.74046	1.91483	-1.70248	4.23664	-0.192405	1.47842	-4.00686
-5.93943	-0.328154	-6.59158	5.94234	1.93208	3.2515	9.11615	-1.22771	3.22739	6.29788	6.80591	-4.87409	-11.3052	-0.459789	-2.67951	3.6281	6.885	-2.05137	-4.38907	1.22637	-1.41685	-4.42419	-0.867323	0.307343	1.64283	1.97604	-5.18509	-9.4138	-0.80643	2.35195	-4.28523	3.09695	-4.85066	-0.26997	-4.38825	2.4494	4.77565	0.99107	-0.121215	4.9706	4.97534	-4.45224	-3.07467	4.71454	-0.130194	-4.65225	6.66783
-3.44743	1.14928	-3.75157	-4.44209	-4.85037	4.59243	2.14415	-2.278	-3.95395	-2.04905	4.57055	2.59802	3.51695	-0.370265	2.06098	-11.0894	-2.27009	-0.0268862	12.0744	-1.12672	3.89658	-5.84655	-2.15568	-1.93668	2.41721	-3.83696	-0.789045	2.04188	-7.26297	3.81461	1.8793	-9.27122	5.95151	14.6934	9.60235	3.25522	-12.4753	2.37334	3.17954	-0.511497	1.00911	3.3843	5.78228	-0.0630002	0.99296	4.35411	-3.23574
-8.23655	-3.81392	-5.81261	10.8323	4.76197	-1.45235	-7.90087	-0.810005	2.56666	1.15305	0.155024	2.84827	3.99437	5.26824	-5.84487	-4.7882	7.11062	3.71839	6.48761	0.550043	3.05334	-7.98029	1.39211	-3.76971	-2.56808	6.8677	8.26861	0.205074	1.59519	-4.04363	1.84374	-0.2156	-2.77087	3.7742	-0.120156	7.61807	4.70976	0.561035	-3.32596	-3.18379	-5.87058	-4.36819	6.55733	-3.15499	4.99063	-1.70957	-8.1316
-1.34733	1.20797	-6.65674	2.1389	0.417852	2.28298	2.64786	1.77954	13.6636	1.41531	8.09792	2.67684	2.17102	1.03678	10.2506	-8.74129	6.71825	-0.457576	-5.50029	0.384425	-9.40579	5.83834	-0.142246	1.57731	11.1785	8.41481	3.26446	-2.36453	-4.09917	-6.62168	5.61288	-0.159719	5.94736	-1.14	0.931511	-11.3753	-7.05536	-5.42142	-1.15226	-6.65163	-4.27523	2.04822	-3.76218	-5.74187	7.03515	-8.88275	0.483854
-6.55957	0.523142	1.03823	2.58166	-1.04244	1.10291	-2.10265	-6.46229	-11.4277	-4.76018	-3.11171	6.82934	6.88342	-2.70912	0.0314496	2.62747	-7.80344	5.06195	-6.27559	13.9248	1.595	1.87292	9.6099	0.941331	1.78809	0.778575	2.54462	3.27396	-2.94596	5.23295	2.55911	1.30184	0.974066	11.5368	-0.464889	-3.63473	-2.17938	-3.69667	3.33158	2.42662	0.935756	6.70003	-1.06352	1.81735	1.94169	2.80374	-5.54425
-3.68261	1.40686	4.40161	1.86021	4.2611	-4.00438	-10.5298	-0.967708	-11.9971	5.16843	1.49344	4.42782	5.19903	-10.421	7.34682	-0.183722	2.79418	0.972291	-0.108775	0.61329	-2.83184	1.22432	3.21799	-3.95231	2.28538	-5.79996	-2.77824	1.7642	-0.281316	-1.97676	2.25017	1.95108	3.17296	0.996233	-0.450922	-8.919	3.11471	-2.10623	4.16414	1.78169	1.57206	-2.58955	-3.54774	-1.02949	-0.411819	-1.75757	-1.7326
8.32399	0.989148	4.40448	-1.20927	5.02829	-6.96609	2.36384	5.78582	-1.34289	3.50318	5.6397	3.06884	-5.16638	-1.59686	-5.26093	3.97797	2.67543	3.62843	0.734268	-4.38467	0.318578	-3.25425	-1.24587	1.23446	-6.17584	3.78729	5.90047	-3.36193	-2.66675	0.0220163	8.06743	0.968968	0.968344	6.71368	4.86823	3.43463	2.08296	-1.76976	-1.21585	-4.59554	-0.261647	7.62583	-1.60614	5.89819	2.9309	6.36462	-1.29911
2.86165	-0.674247	1.32961	-1.69313	2.11353	-0.149848	3.59863	-4.77592	1.7838	6.96436	1.91337	3.61964	2.98075	0.366176	6.65409	-7.26997	-2.57086	2.94575	-2.26839	-0.271163	-0.0416394	9.16458	-5.54648	-5.19052	-0.941027	-0.581806	7.911	-0.672425	-2.95266	-3.26952	-4.30948	3.12346	-2.66397	-11.3956	-1.79802	0.236743	-7.12484	3.27723	-3.41007	-0.981616	-3.37591	2.96689	5.513	-5.34721	-3.79768	1.44946	-1.78751
2.62403	5.64485	-6.41252	-2.70834	-0.294314	-9.13153	-4.03746	-1.14931	-5.93292	-2.2199	7.73107	-4.81149	-10.895	6.49315	10.5474	-4.73946	2.40924	-2.32067	0.268451	-11.2002	9.61254	-0.376301	5.54194	0.890236	-2.78336	-0.65695	1.94713	2.44516	-0.594487	-5.24138	9.01114	0.883827	-6.06308	13.1762	0.611006	-2.6502	1.6112	2.67602	-2.09912	-3.68946	0.21204	-2.83842	-2.11683	0.787797	2.10617	-6.25036	-4.08526
-4.02243	1.45313	9.9224	6.40873	-0.888539	-2.85256	10.9954	2.81099	-1.04553	5.55156	2.83742	-7.91835	-4.91526	-2.91932	-2.18796	2.98264	1.27545	-3.83725	3.64567	-2.19518	2.77633	3.53146	-5.73285	-6.5244	-2.58602	-3.91742	0.197554	-2.06513	-1.66392	-7.33601	-5.40761	-2.81271	-0.811568	2.22586	-2.11714	-7.58867	6.87669	2.03524	3.35372	10.1654	3.55639	-6.94206	6.42672	-3.74151	1.41019	-4.03712	1.12266
3.85117	0.630304	-4.2381	2.92724	-0.873353	2.81858	-2.29108	-7.06823	-3.67769	4.06351	0.227977	9.19272	-4.75872	-4.05703	-3.69275	5.35594	-3.85883	-2.28535	-0.173176	-5.427	-7.64488	-5.65492	1.41374	0.246829	-0.0535445	-1.47673	-0.702734	2.08554	3.39847	0.174203	-3.68819	2.51568	4.61695	6.31168	4.38632	4.07801	0.51783	-0.238596	4.75146	2.9763	-2.41357	1.10344	-1.34367	6.99373	-1.81597	-1.90216	-2.59952
-2.60456	1.4748	1.02916	0.0995495	0.962151	-1.60475	12.4656	-3.15711	-2.90909	2.85966	-4.52364	-4.05832	2.71006	-0.372271	1.2864	3.4443	-0.211126	0.690881	7.72001	-10.546	1.75063	-13.3955	-6.04535	2.99919	-6.62758	-0.770646	0.412512	-1.88608	-2.74222	1.68423	-4.94767	-3.94419	14.8591	-12.1763	4.89613	3.77959	0.825874	6.44525	1.45325	-5.69146	-1.74428	2.27154	-2.37453	-2.05782	-5.16475	0.917765	-1.64712
4.55569	2.31601	1.059	-2.52654	-1.14544	6.75307	-6.40825	5.62431	3.32521	2.21949	-1.92975	-2.46256	1.39571	-10.0293	9.50276	-11.1569	-4.92479	5.64077	1.85485	-3.32157	2.2397	0.46467	9.4007	-8.16679	-2.77945	10.2412	-6.31447	3.29043	3.50488	4.88615	-5.49184	-2.18812	4.73577	10.0677	-7.42426	0.806963	-3.74301	-1.99478	-2.58158	7.87129	3.07077	1.4963	-4.34415	-2.70957	-0.933521	2.16026	-2.66207
4.84724	0.415401	-4.22846	0.629452	-1.95753	6.95542	-0.0346844	-2.76121	-0.0722279	-1.02122	-2.82775	4.56802	4.71767	-0.300329	-4.66486	-1.94372	-1.12143	-5.57566	-4.42347	0.397421	-2.35015	0.182546	5.09702	5.40411	-7.96067	-9.60497	-0.80796	3.39981	-0.669942	-1.54611	-10.01	-13.9072	-1.37144	-0.485327	2.29344	-2.84294	-5.89167	-4.75639	-3.98507	4.51913	4.05699	-5.62118	-8.12621	3.90802	-2.81037	-4.29117	9.4141
7.63265	-1.55582	4.35818	-3.92603	6.38325	0.400181	4.75576	-3.25366	0.025293	6.55523	2.63998	-1.28563	1.1311	1.98444	-4.64146	0.593797	-0.425827	4.95362	4.1738	5.95532	-9.45226	11.9066	-5.22358	2.76028	0.407185	5.08543	-1.82247	0.690813	-0.475006	8.48762	2.00022	4.4333	-4.03324	4.7646	0.37066	2.76578	6.62479	2.30726	4.69342	-4.26505	4.57323	-0.977579	3.1105	-5.3299	2.60048	0.247134	1.71833
-6.84588	0.974318	-5.14101	2.84557	-2.28209	1.09823	6.44449	3.75319	6.45512	1.3825	-2.34278	0.687356	0.36332	4.02225	-5.49275	1.20148	2.36392	-6.31255	-8.65624	2.38367	7.37126	-2.30846	4.96767	0.577762	-0.846458	2.78845	8.60798	2.26345	-0.460408	-0.271248	-0.944213	2.86412	-3.13742	7.9939	4.92038	-2.18923	-6.62502	8.11379	-2.88501	-1.83061	6.36934	0.578109	-0.626665	-2.47025	-3.51905	6.30455	-4.83795
-3.14595	1.12142	7.60872	6.35309	-3.19037	1.72194	-8.33746	3.47019	11.6065	-2.94909	9.01556	-6.1316	3.97983	-0.850687	6.63257	4.61981	11.8407	3.31622	-1.27747	-1.43923	-2.85011	4.71914	0.821913	-0.902538	4.2599	-5.58641	-5.39968	-3.35187	8.57105	6.76273	0.810697	3.45261	3.06925	-5.45782	-9.88069	-0.518361	-5.31577	-6.75655	1.83108	5.4038	2.86103	-5.03474	2.58609	4.16336	-1.11113	-1.66444	-0.985713
2.34565	0.897866	-5.29233	1.03926	1.25202	-1.13047	13.7934	-0.205344	-0.111181	-3.30439	4.46223	3.40922	-2.62837	-2.60787	0.972615	5.93391	-5.19228	-2.76272	-4.06257	5.09845	3.79833	-6.40519	2.96052	-7.03809	-2.30728	0.122574	-0.675291	-3.70528	-1.97199	-5.6473	-6.79376	0.0563928	-2.79322	-0.200381	-1.12023	-7.93609	-0.777692	4.78908	-2.36559	8.19286	5.00567	-0.282241	-1.50256	2.02978	-1.96802	1.33715	-0.128962
3.11835	2.74715	9.06157	-0.394428	-1.51514	3.9689	14.1469	-3.27872	10.2913	2.825	-1.52431	-8.07835	-2.5624	-3.54492	24.467	0.443936	7.36083	1.78814	-4.12268	-4.21259	-2.1283	-5.48492	5.70541	-0.222536	4.74425	4.98699	2.11598	1.96047	-5.15583	-1.57906	3.40991	0.668301	5.27825	12.7618	0.622931	-4.081	-7.95717	-5.07743	-7.55563	-6.14965	5.8346	-4.94959	-11.5199	2.64746	4.97681	3.00515	-0.771745
-0.873124	0.459514	1.63872	1.49428	-1.74956	5.45505	1.68918	8.40572	-0.566085	-5.11171	-0.356804	-5.69561	7.82917	4.04673	-8.9785	-4.21081	-3.59868	0.681793	-6.46183	1.73161	4.12569	3.13463	4.40259	7.04376	3.45762	0.132894	2.54808	-4.05426	2.03419	-0.0832617	4.22832	0.37844	3.69089	-4.31835	3.91514	-5.98796	-8.4003	3.25005	-0.637315	-1.26032	1.67932	-0.990891	-2.16201	-5.74338	2.74926	4.01877	-1.4584
6.4358	-0.194529	0.141545	-0.396866	-0.673555	-11.8887	5.45695	-3.95491	-0.0141284	-10.7764	6.00444	-2.41242	0.00073365	-1.09903	-1.16888	-11.9824	0.209036	-2.18771	-3.23064	-3.97617	-0.0476174	-7.05222	2.46647	1.1402	-0.568143	4.39718	1.01769	-1.58556	4.64793	2.01664	2.37509	0.0682121	0.161938	13.7192	1.8716	-1.70001	-4.62783	-1.14625	-0.744392	2.35129	4.68429	-3.5337	-3.25449	-4.1074	-1.11421	-0.674677	2.49245
1.6707	-0.779999	-3.42906	5.21012	7.31731	0.397903	5.39403	5.04518	2.19386	-0.230539	3.56207	-4.4663	-4.0082	-2.59424	1.46686	-9.10057	-2.79788	3.09668	-5.86073	1.03891	2.75843	-5.30849	0.576275	4.47345	7.33526	9.21769	-2.60142	-2.70805	-2.69244	4.89299	-4.70451	-0.973208	9.09328	-0.46687	2.93392	2.05006	-5.55944	-0.400436	2.3193	3.17961	-0.885975	0.536332	-4.51443	-5.74317	0.294303	3.69348	0.399916
-10.343	2.15447	-1.10357	2.06514	3.72367	-3.28651	-0.377035	0.64307	5.91164	-4.25499	0.104276	0.715494	-6.6082	2.24033	16.1566	-2.58451	10.6076	-5.00204	-0.45799	1.14945	-2.7679	9.43725	4.8405	5.29605	4.80361	6.37987	1.24577	0.894793	0.923913	-5.33279	6.78643	1.00146	4.71125	6.32559	-3.15762	6.39377	0.830723	-2.34358	-0.323689	6.12421	-2.43767	-7.93813	-7.41349	5.88327	4.3563	-0.83753	1.00362
5.67387	3.90847	5.1911	-2.16672	-2.46476	2.01855	-5.00451	-3.82888	-10.3046	8.03193	-1.18439	2.94926	5.25441	6.52309	-9.24329	-0.450371	2.09933	6.70175	2.33267	3.78763	4.74384	-2.22468	2.53783	2.95453	-4.37677	-3.96046	3.14444	-4.76862	3.139	2.41297	-9.35232	0.0309137	3.91191	-3.55282	-8.82706	-1.99642	4.30484	-6.21684	-4.86338	4.93268	3.93899	0.864196	-0.0351043	3.31306	4.24022	-4.34769	7.70303
-1.17545	7.307	-1.53985	6.00069	3.13566	1.95059	-5.45235	-0.732115	1.0593	2.66932	8.80841	-5.77057	-8.84715	6.92875	8.71377	3.17781	-8.38221	2.3175	-6.9422	-5.20963	-6.64792	-1.00781	6.42068	3.61278	2.57879	-3.37164	-3.4727	1.07272	1.12237	-0.523559	8.62125	-3.52879	14.4545	-1.39923	-3.69029	-3.5295	-1.8609	-10.4149	0.770045	2.28635	6.3045	4.8009	0.975038	-1.13116	-0.729863	-4.64012	6.57957
8.49656	4.66329	2.06279	-3.40585	-1.44715	-3.40926	4.26712	1.39081	-11.0681	-6.22207	2.42967	-2.15562	2.79275	-3.48701	-6.12659	-0.702183	9.20042	0.853114	2.3444	-2.71005	-9.07628	-4.6545	7.5262	0.585746	-3.89647	1.28428	4.7121	3.01228	-3.06354	-6.21917	3.95732	7.98497	9.23586	8.67455	-4.14302	-2.7555	-3.33711	-4.1149	1.69732	7.60066	-4.651	-9.15205	3.6275	1.15315	-1.88559	2.2947	12.9114
9.32707	-0.606807	4.91506	6.14134	7.1627	2.24409	6.20824	2.06265	4.14319	1.99185	7.02611	-2.50323	-7.63642	5.9501	0.066266	4.6426	1.066	-4.74283	3.56646	3.90216	-9.26168	3.65327	8.65982	5.14211	4.33229	1.02929	10.3264	0.897392	10.4946	-0.85762	-2.44467	-2.05428	14.0408	1.86644	8.65429	2.33228	-7.75614	-3.80967	-4.98558	-7.15898	-0.433386	2.41911	1.3706	7.14984	1.39634	6.768	3.41075
-5.66233	3.75144	-3.37656	2.829	5.60317	-0.584685	5.43955	5.89036	-8.74485	5.2883	-2.677	-1.26117	-2.32824	1.47556	-4.41729	0.493899	-7.05349	1.27222	2.19346	-0.841689	1.81471	-1.88525	9.68445	1.21714	9.75175	-1.26502	7.88207	4.20521	0.264573	5.03422	3.63268	2.30368	2.20877	9.21158	1.59645	6.8432	-3.33392	-2.76859	-0.478563	5.46991	7.89398	-3.43562	-6.37714	6.43414	-2.58393	-2.12776	1.22965
3.25245	-0.484751	-2.54191	6.76628	4.77654	2.96047	6.07464	7.50762	-1.87539	0.503832	7.54653	-10.5934	8.13334	1.3701	0.25818	-3.67375	2.26929	2.18908	4.07926	1.34058	1.38809	-8.74256	6.75695	10.4053	-0.412819	11.383	-10.2195	1.22012	2.21828	-4.90221	2.38495	-2.0003	18.4797	3.41781	15.8226	5.51155	0.525125	0.051271	1.49912	-4.28508	11.1505	-4.64772	3.88966	-1.46857	6.14023	-3.82671	9.08293
-4.7365	-2.53879	1.85753	5.43086	-1.59119	-4.49441	-7.45346	3.77993	-2.37607	5.62658	1.22669	5.9568	2.37627	-2.15457	-1.87172	4.22907	9.09809	-0.405903	3.09595	-1.26994	-2.2065	-1.32671	12.9379	0.624045	0.643232	16.3165	10.3509	-1.39019	3.99167	-2.65365	14.3079	3.28084	18.7248	11.1774	-0.747507	1.87907	-2.57945	-6.81197	0.100552	3.21986	18.9728	-7.91734	5.12704	0.827571	2.23754	-3.15362	-1.10582
-10.5509	2.89311	-0.434151	2.4385	-0.0493368	4.97183	1.53277	5.19573	-2.83347	5.08474	-7.24483	5.37026	-4.79093	7.18186	15.2034	13.6056	14.316	-0.432033	-3.4717	0.456154	0.562212	0.0410812	5.96575	9.92597	0.469783	4.25232	-1.74468	3.65683	1.00555	2.15097	14.2392	-0.206035	13.9399	1.97053	9.05361	1.29294	-0.323504	1.92741	-5.85489	4.97689	-1.30299	-6.2965	0.603469	-2.75742	0.758558	0.773891	5.10603
-1.33215	2.98398	-1.36414	-0.339976	-2.61215	-0.642788	-8.78199	0.0498348	1.71407	2.85593	6.11408	-1.7085	-4.5935	3.12302	1.86971	0.359853	-6.61115	-6.38826	4.49426	-3.02591	6.0121	-1.89725	1.47355	-1.99439	-0.13873	2.93084	10.2142	9.51021	3.88977	-2.80841	2.65668	2.91442	12.8375	10.7713	4.50877	0.366127	-0.652806	5.08176	-1.31378	10.2529	1.80906	-5.03969	2.33422	0.464136	-3.51609	0.0764804	6.17699
-5.3138	-1.46179	-0.924363	4.01968	2.3874	4.72285	8.99309	-2.47534	-5.98137	7.68452	-7.43377	-6.19722	5.11227	6.58317	5.52825	-0.371514	-0.841952	4.63389	7.67537	4.79481	-2.24309	-3.15067	11.6891	-2.35731	8.77115	6.89791	-6.30254	1.66661	-3.93539	3.08917	-1.31836	-4.56108	17.9744	6.69649	-4.52707	3.42057	1.12353	15.3217	1.22592	9.8483	11.0593	-3.12538	1.4767	3.46968	-3.92719	-3.44429	19.3905
11.6451	-3.07621	7.94021	4.28643	-0.0590519	5.04773	2.3363	5.37508	2.34532	0.163244	6.13908	0.760255	1.15442	0.334668	4.06305	12.1494	9.35621	0.96756	-8.8198	-4.13773	-1.85097	4.81472	12.8079	9.25671	-1.63367	6.5911	-1.21321	1.28196	3.38692	6.63766	6.9278	5.18208	12.8314	-0.405599	-1.68437	7.83172	14.2681	3.52484	-1.55764	1.78592	8.62648	11.5563	6.99242	8.09741	7.43141	-3.57282	6.96785
1.4456	2.10536	1.92162	3.87623	1.81315	0.194787	8.7674	2.60193	-9.25881	-1.82176	-1.06977	7.48251	7.86261	-3.64434	16.6921	-3.21638	4.14366	-1.42762	8.55124	-4.67964	-6.52312	-2.64442	6.63701	8.21454	0.846105	6.58315	-0.407874	-0.137764	-3.75676	2.56158	11.8077	-7.54206	7.36343	-1.87199	4.5895	8.9529	1.5224	-4.13755	4.97443	3.54264	1.80301	-1.34454	7.47165	5.00231	0.344858	3.84784	14.8555
-2.46362	-0.266816	2.46607	3.88158	13.2377	3.55306	-5.7964	6.01822	4.1856	8.0788	8.57814	4.74883	-6.24337	10.7091	2.60353	2.90816	-6.88039	3.88315	6.14092	-0.477983	-3.39029	-0.331235	4.06755	7.01278	10.407	4.64881	-0.99614	1.37649	-4.73012	7.8871	7.41162	3.05648	12.1114	8.8022	7.43695	3.63181	8.09795	-1.9315	-0.751056	2.06974	11.038	-2.84802	8.76889	11.1621	-1.2759	-2.10562	10.4194
4.67665	0.444535	14.4651	9.30631	1.3005	-0.382543	2.55524	2.0664	2.09496	0.264383	-4.94977	11.1396	-7.44518	4.81681	0.508232	3.29884	-2.83316	3.41758	3.65852	5.68081	-2.72836	4.56872	7.77616	6.06688	4.99054	4.69933	3.37418	-0.650331	1.76981	0.819069	-2.67234	1.09977	9.51665	2.99501	9.23496	16.7096	14.0782	3.30877	2.2226	7.46822	2.12391	-2.99575	2.90832	10.7559	6.51399	6.12418	2.75258
6.25387	6.2994	2.6494	-0.921774	-3.09211	-1.89242	-1.40016	7.06269	4.58914	-5.68522	6.5513	13.0658	8.92427	5.31787	10.1869	11.1345	-6.11008	8.76677	8.21578	0.582863	-0.0994815	3.70913	9.06534	10.8214	5.97108	2.75028	-0.298429	-4.85463	3.19189	-0.13716	8.77364	2.67116	10.2329	18.0188	1.45993	0.385751	6.24961	1.79153	7.14988	16.3847	10.0944	7.79028	15.5272	-0.351323	-0.739673	7.7231	7.56073
1.29065	8.23868	-7.98582	6.36099	-3.9735	2.92037	1.41596	10.5395	-1.12582	2.92363	6.092	2.68045	2.98537	1.92828	-1.20337	-4.9318	12.0209	3.32896	11.048	3.26991	-2.96458	2.93187	11.4096	10.7416	5.56988	9.84552	9.39787	4.75835	4.79072	-1.10722	-0.417024	1.76226	0.877367	-0.921399	1.32535	4.09983	10.212	8.65344	0.940319	3.74207	11.7021	1.92912	11.1603	6.31359	0.862389	3.03592	9.18817
-5.81014	3.09104	-7.10865	9.27818	2.00706	-0.313548	6.79085	4.81356	9.85699	-1.12163	6.94268	9.75928	-1.95447	2.97798	12.6235	-8.06948	12.005	1.20005	7.19715	20.9359	-2.93887	-7.131	12.4221	1.53303	11.2251	7.51305	12.3322	2.93164	-0.96207	5.63791	0.22022	8.08869	0.895134	-2.77573	10.8601	7.98279	-1.82046	15.6423	8.88206	2.69429	9.6992	-2.74125	5.88434	4.45086	2.99076	3.28943	4.17181
0.0736568	-0.140096	0.64571	12.5473	-5.69225	0.35068	-4.61045	2.91602	1.43127	1.57945	8.78371	4.38588	4.37675	0.464596	-2.12094	-3.09495	0.778023	-1.72824	8.44469	3.97219	-2.4633	3.22429	3.49677	-2.95096	3.7428	3.09015	-1.25581	-1.6188	0.434837	2.33394	10.4784	7.00698	-1.06213	-4.80003	-2.81469	10.6602	3.82562	3.39272	10.8332	13.5252	-2.892	-7.96916	3.81853	-0.033571	1.89652	-0.659756	9.92016
-6.78548	3.76779	-3.66288	7.1875	-6.08037	1.77856	29.7552	11.9753	-0.533906	3.4577	10.4242	-3.48727	-6.62112	-3.55142	7.61269	2.2543	2.03758	1.57971	-0.948374	1.69666	-6.71044	-6.89157	7.92715	5.74882	6.26323	8.9851	-1.90726	-3.09489	3.97354	-1.54976	6.3459	-3.05614	3.72331	-3.6826	9.25911	4.48091	3.73704	1.92144	7.03856	3.00671	17.0529	-5.97954	3.21124	-5.92114	-3.16697	-0.91259	5.6062
-5.90232	5.266	-3.12133	0.671631	0.734571	-0.712211	12.1025	-4.94901	3.39461	-0.730019	8.92276	3.383	-1.23085	1.03302	-2.54994	2.07847	0.487705	-1.18032	4.6546	-0.164185	5.97781	4.816	8.7076	9.42579	2.57315	-2.75329	0.556026	1.99712	-1.17108	0.861399	8.50163	2.88015	0.283759	-0.405599	-3.33088	8.45141	3.38825	3.44416	-2.15758	-1.03956	4.07012	-2.35112	3.7084	0.909536	-2.70693	6.05805	9.18133
0.34325	2.65861	-1.63067	-1.34322	-6.54925	1.81931	12.306	13.2752	6.37043	2.58518	19.2795	-4.08382	-2.44792	6.59462	9.14154	-2.23996	6.8182	6.86974	1.71694	2.47644	6.56115	4.15177	7.4865	7.21097	-6.17655	12.2242	-4.15499	-1.08044	-0.219875	1.49484	5.41114	7.49842	10.3802	1.54724	7.31258	8.21681	9.77177	3.9029	9.1255	3.30312	-8.00144	4.30645	4.33826	4.89821	1.34229	1.49282	-4.49321
7.30064	4.82191	6.67544	6.04509	7.06648	-3.32487	21.1204	1.17661	10.0125	4.41863	5.63219	-6.81128	4.68736	4.10578	9.6545	-0.0759674	10.2522	2.08756	7.77221	5.29464	-7.09464	5.95863	3.63585	4.19934	-13.2153	8.43808	-5.29662	-1.99043	-6.88664	-1.76197	8.15648	2.06754	5.43162	8.57755	-2.67844	2.24623	6.25585	8.12803	5.17374	5.10492	14.5377	4.92902	2.32896	3.31002	-5.90379	5.97044	5.65925
10.9833	0.564993	-0.179887	5.14542	6.0132	2.88321	28.1919	9.63956	1.18264	13.6324	5.0443	-1.19974	-1.98242	0.918943	5.99852	8.78753	-2.6879	8.26167	-3.05713	6.86462	-2.05742	7.8084	11.676	3.95811	4.11988	8.62696	3.99217	7.61448	2.76817	2.109	18.217	1.70838	2.81461	6.58499	7.57221	8.00025	6.77648	6.55037	9.37163	0.56806	0.297074	5.01774	-1.5512	3.76742	4.74359	9.32779	-2.74708
9.03591	3.9814	-4.34299	6.5219	5.88184	1.70718	7.27679	8.23852	-6.40696	4.01931	-3.43695	1.71328	-6.42454	-1.82909	-5.75326	8.58243	15.776	-1.49949	-0.255014	-2.90935	-5.79325	7.09543	16.8557	9.76035	-9.69845	11.0914	12.0949	-1.19578	-1.76559	1.3013	-1.95338	1.40457	4.51112	2.54084	4.30222	10.1201	9.43735	1.19295	8.29593	8.99837	1.39474	4.77727	-2.01894	2.25804	2.17348	4.66074	-3.24156
3.03814	2.144	-8.48183	1.6309	-0.30423	2.92978	5.21477	-0.109946	6.80505	-0.960724	5.83547	-6.62493	6.11378	-0.931761	-12.3194	-5.79031	2.35696	-0.203456	-10.9574	0.0454173	1.37091	-2.38845	13.8397	7.48028	2.24179	8.62612	11.0226	-0.0266586	-2.73947	4.71365	3.36608	-2.21312	3.29714	4.90114	5.23574	10.0684	8.3082	0.553927	1.11402	9.69682	2.03982	8.07871	7.57221	5.61756	0.35882	-2.63698	4.71326
8.08267	4.69472	-2.30433	8.14456	-0.332929	3.09475	8.08185	6.26668	-13.166	0.968719	3.45844	-1.29969	5.37161	-1.64037	0.0273007	-0.821594	-2.63066	-1.1292	-9.97606	4.16326	1.25318	10.178	9.7323	2.06713	3.93186	3.1543	11.1501	1.59225	-1.27792	-6.31147	8.51996	4.70057	7.35501	10.1203	-3.97586	5.29995	10.7385	10.5452	10.9147	4.06611	22.4511	4.88451	7.07514	0.997584	-2.09905	7.9074	0.91383
10.9001	5.80196	1.01174	6.80085	-4.02077	4.71844	17.1997	0.443702	-4.15825	-0.742995	1.16252	-3.45246	1.72124	-0.625865	-11.2394	2.99468	0.282219	1.1506	0.941401	1.62989	-1.82105	7.30615	17.1891	7.84211	11.8439	6.35583	0.233764	6.36679	-3.45451	-6.83138	10.0129	2.91131	3.96393	10.9668	-2.23379	19.6691	15.3655	8.25388	0.12011	0.666745	3.09206	8.86578	-2.0923	7.6159	-3.82315	3.0593	7.04749
-3.10267	4.63972	-0.660808	17.5593	-7.64049	7.71715	-5.25244	-0.348416	-1.14169	11.4707	2.73664	-0.573081	5.2554	-6.69885	1.3478	-6.01348	-1.31334	4.11085	-5.17043	0.0246981	4.38932	5.96681	3.78862	0.468443	0.752667	0.543045	3.73764	3.95201	-11.1781	-4.78507	18.6498	-0.227236	0.159485	9.25906	3.91554	11.8999	7.40522	10.7707	-1.2214	-0.562291	-3.04061	4.97283	7.87296	1.87442	-2.75901	4.81676	9.6235
4.72464	7.67955	0.412486	2.81923	3.34004	7.54863	3.44807	0.0404193	-3.26165	1.23036	4.74673	3.57035	-0.82524	-0.604005	5.35012	1.82232	-6.44031	2.26988	6.83959	10.4926	1.90624	3.83416	25.9974	10.8437	0.207075	4.75264	7.70674	10.4167	-0.922401	3.58546	8.18698	3.89797	3.6119	16.9754	1.51089	2.37193	-0.675827	8.45402	9.20892	3.5114	9.77111	4.94929	5.41101	11.2377	1.44184	2.74434	3.45658
0.189467	0.989593	-4.60491	3.17545	-4.49011	-1.6081	-7.56349	0.519309	0.570494	0.58634	15.4723	-6.42563	2.70634	1.1963	0.414011	4.2517	-5.37675	-1.05945	3.7102	0.748575	-2.15724	-4.11803	5.28111	10.566	9.2653	7.7698	11.9345	8.43716	-7.30241	4.41462	3.41355	4.86266	4.88774	9.16692	0.629413	12.4705	6.89243	18.3589	2.96159	4.53225	11.7163	4.12255	5.61919	5.04285	-0.260913	4.8728	7.11192
-7.3688	4.60812	-9.03714	6.50841	-0.0585415	2.31332	12.3059	14.1888	-3.83093	12.5058	1.23986	1.73462	4.21387	3.77787	-0.280086	-8.41538	-0.00060431	-0.163446	5.66905	4.33569	0.392248	4.76184	9.63856	10.1362	3.37736	4.67837	-3.95075	5.56236	0.75704	7.31913	10.4205	8.3332	0.217058	4.3739	4.02919	15.5797	5.64012	13.1528	6.80827	-3.09973	8.92993	13.3871	20.1853	2.5387	1.13474	2.70605	5.36477
1.75308	-1.83447	9.35638	7.47022	0.240212	7.75642	1.48648	5.49755	-6.38466	5.24158	3.49689	-3.16214	-8.45306	8.43872	-5.28088	-1.53159	-1.85496	6.72196	-0.471947	0.783923	-2.98023	-3.17189	13.4668	9.35285	-1.90875	5.48275	9.77514	7.06251	-11.5993	0.598759	22.2839	-1.79717	5.53765	6.05281	-4.89496	8.86661	9.69927	5.78654	2.82905	-4.26372	0.40531	-0.0299044	8.59406	3.53055	3.89773	3.50635	-2.36834
16.6787	-1.05604	0.565281	0.400577	-1.66046	6.40956	9.72631	5.47283	-4.46398	3.05322	-4.11	13.8274	2.30263	-0.533889	-0.777884	-0.337275	0.0518348	4.6275	-5.15603	8.1482	-1.51126	-7.14775	19.4941	15.0692	-2.96194	6.52458	5.88361	8.85821	-8.10249	6.29512	20.6489	1.10414	2.68678	4.43965	2.56624	9.80758	7.41178	3.27519	1.62556	11.048	7.18286	2.10864	6.32452	-1.26134	1.91269	7.62086	1.54961
9.37883	1.25465	5.18303	11.3486	-0.919269	2.20376	15.1833	7.64587	-0.756097	-0.0924093	-0.289541	-4.14138	1.33029	1.14345	7.64481	-0.893482	-4.26185	4.38147	1.98097	1.70853	7.90948	-1.7357	11.7378	8.31314	5.24678	4.44241	-3.46746	2.25612	-0.57653	7.72119	15.4617	3.89424	12.0046	-0.696089	0.842405	12.0954	7.40339	6.83387	4.90571	8.55069	5.86312	-3.90328	7.34493	2.12749	4.03563	8.34082	3.182
7.64193	7.82048	4.40683	3.04877	1.34262	8.48975	-4.66648	2.07233	7.74855	1.65796	3.8365	0.0420969	-1.55728	-3.34872	6.42967	-5.54158	11.0103	4.58359	2.61457	13.1126	-0.10564	0.559569	19.4597	2.83073	-6.82313	5.43099	1.12819	9.07578	-0.292915	7.94086	21.651	0.313384	-4.48989	0.750548	4.61314	4.13026	-1.71515	3.72548	5.16776	9.22074	19.8362	2.28862	4.47945	-0.748907	3.03847	5.23947	5.52131
1.51524	3.80917	-1.27503	2.74396	-2.41773	-2.73747	6.18343	10.0699	0.888207	2.66532	13.0033	-5.40798	-10.962	-1.84531	15.4832	9.82743	2.56842	4.25199	-3.76834	9.7068	2.71643	-2.13991	10.6658	0.851792	6.21085	10.5501	2.51644	4.77468	-2.07806	7.51917	16.6603	0.0742579	3.95413	1.96759	11.6381	20.9886	6.86891	5.05828	0.753636	0.676764	10.4373	-2.27863	10.3389	4.12827	3.08415	9.8003	5.1118
-4.60921	3.10026	-0.66959	3.13137	-5.18925	11.281	11.0187	2.14822	0.00534462	6.17225	-0.658201	-5.73198	-2.45371	2.17216	4.35008	5.82158	-1.95323	0.696755	-8.61726	8.84641	-5.43986	-3.77503	9.0094	7.87152	-0.747729	1.89631	0.929623	9.57332	2.24202	10.2164	15.9739	1.73488	2.17911	14.5294	0.195895	9.59049	10.9329	-5.80711	2.34237	4.49304	11.6415	-3.38904	16.4972	5.05911	-3.77341	5.59339	9.10771
1.40131	3.43511	5.52342	-2.01267	-0.699458	6.96724	5.05873	11.9063	6.05405	-4.16483	12.0667	-0.0116234	-3.93936	3.48792	8.58158	2.34028	-7.22427	2.01621	1.31252	-0.944618	-6.80356	-9.46317	16.2401	3.70649	1.10523	9.0144	10.2275	4.71527	-5.7552	3.08012	5.49652	1.329	-0.916565	2.00496	6.6576	9.40054	2.79757	6.36608	2.39087	5.94596	15.1203	4.52339	9.18731	10.0544	2.20121	6.71432	9.61952
4.06759	0.897103	0.756219	6.35372	0.181626	5.72304	11.8874	-2.73047	4.03967	-4.2148	3.99134	1.51185	7.89043	-7.73864	-4.77011	1.08584	3.78972	-0.0502474	2.36141	7.91647	-2.9625	10.2701	17.9911	17.4012	1.47195	3.00425	12.5247	0.690379	-7.94965	12.4277	10.3054	9.48175	11.6714	1.21765	3.2468	3.65708	-2.28442	-4.06096	-2.03278	3.37259	10.2544	-2.34828	6.09432	7.31336	2.55749	5.36249	9.97022
11.4103	4.78276	0.13748	3.1281	-0.082145	4.67487	1.34243	7.31686	-3.22076	8.26681	9.25016	-5.17841	-2.00929	10.8641	-1.35401	0.605098	-1.4193	0.695761	1.05147	2.98113	-8.39615	0.7544	17.7228	5.95078	12.1489	2.48386	2.98343	0.845102	-5.96763	6.03754	12.1545	2.35597	0.116131	9.38355	6.9949	7.92173	8.09532	5.27488	4.64834	11.0251	8.50911	-0.0790445	7.76439	7.42427	0.108905	6.48348	11.157
0.335195	1.26995	0.344319	0.966279	-3.40243	10.2122	14.9759	2.08959	-2.36823	7.57931	0.593517	3.52722	2.50162	2.76367	-0.564832	0.201204	3.24812	0.168569	-9.71251	7.93173	-3.71765	6.79488	17.3146	11.9734	-2.11151	10.4631	-5.07577	10.8516	-5.37252	12.5131	9.84603	0.56822	5.48746	7.05549	10.0798	16.6271	10.8509	7.93466	3.29246	5.49494	3.64674	2.16054	7.60099	1.58818	5.00297	3.76027	6.24431
3.41535	4.28081	7.21126	3.63636	-6.91182	-0.596565	4.75538	9.14697	-1.60654	2.08335	6.64049	1.28632	-12.0899	1.95483	0.0543903	1.51468	-15.9985	1.44907	3.6737	5.51131	-0.736414	-0.348525	10.0288	9.37099	11.5207	5.64064	8.88073	10.2808	-4.6822	10.7903	13.5324	1.29786	16.8623	4.50945	5.97575	7.10529	-3.50143	1.0883	7.66831	7.36311	15.7225	5.47755	-0.640598	2.595	-3.4581	3.35466	3.60402
1.91324	3.03482	-1.9993	4.19206	7.37709	1.84045	13.1781	0.299477	-8.01889	-1.01771	-2.91354	-0.719756	-2.78347	-2.30923	4.47336	-0.963638	11.8407	4.44274	-8.05501	14.3433	-2.5038	1.47668	14.0017	10.5565	-6.28954	10.2248	2.63361	5.71839	-1.70396	4.44596	7.24182	4.94433	3.0211	11.4125	-2.20793	11.4526	1.56782	5.20762	4.41316	2.25409	21.0695	-5.88097	10.8485	1.28677	1.52712	0.0223402	5.38946
0.444123	2.89274	-0.135948	-2.24689	-7.17074	5.65251	13.5442	3.18043	-0.0108013	6.46288	6.71404	5.13737	-4.71062	-6.49521	0.77068	-4.74055	3.14408	3.23511	-1.85066	4.36107	-2.04115	-0.776164	13.3253	8.51685	3.88338	7.89098	12.4693	10.5322	-5.39776	5.49275	8.4709	3.58298	15.3665	10.0909	8.9368	17.5493	3.1814	2.94078	0.826974	6.03118	20.4086	2.04792	8.5508	2.02477	3.79372	11.7245	8.33231
6.06701	2.11841	-3.2832	6.34922	-6.22188	0.0993162	5.83931	9.11392	-0.767196	1.24992	2.42128	-0.996242	-6.11819	4.12535	3.50814	-5.36487	8.35264	-0.324	0.808948	7.94083	-4.66405	-5.80282	14.808	8.15933	-1.13045	8.3805	6.72754	11.67	-5.01728	5.13578	8.24898	5.35828	2.06793	1.78183	5.97438	2.19129	4.47407	6.55045	1.21558	5.85662	4.1336	-1.91209	4.66872	0.156179	3.90314	3.9185	9.80344
3.05769	-0.34435	6.28262	1.29412	-4.86483	-1.19717	3.06014	4.43958	-0.469769	8.13366	7.3022	-2.60042	0.121135	3.41796	-3.78731	-1.19527	11.4861	0.633628	1.40363	2.95695	-4.25062	4.43419	12.9443	4.02654	-1.72439	6.51153	8.42725	4.10124	-4.82705	11.8156	10.5437	3.66151	7.23026	7.29712	2.99529	11.0095	-2.71641	-4.16217	3.46057	3.58583	14.8739	-7.24713	15.9144	5.20016	-2.936	2.45559	4.2569
4.55242	6.3413	-0.00213488	3.08643	1.82308	1.86558	2.80678	3.73888	2.15834	-2.4523	1.39599	4.33446	-0.2125	2.15013	1.21556	2.30063	18.444	6.6296	-7.37756	3.86702	2.81096	9.01635	11.0879	5.12466	-0.691271	-4.07855	-0.153963	6.57233	-0.794863	10.826	1.50911	2.98316	9.23577	13.8225	12.505	6.97668	10.6478	4.86462	-1.18282	1.96372	13.9868	1.41606	12.881	-1.35875	3.90651	-3.64141	11.0979
26.6636	2.20192	-8.35601	6.14619	-3.61925	7.30829	6.04832	13.4735	3.8272	-4.45939	3.70163	-2.01952	-4.46211	1.86574	5.14443	0.325879	-6.36138	4.32571	-4.04023	10.5865	-9.28456	-6.28884	11.4218	3.87506	5.64027	7.16473	7.60835	8.64919	-4.00168	5.78084	15.8909	5.03941	-0.0986495	8.0958	-3.35685	9.51751	3.82587	-4.85563	0.351229	3.22158	13.4611	4.14744	7.74953	-1.03884	3.39159	4.21079	6.08703
-5.55461	5.02617	-3.07454	13.7861	7.14693	1.77897	8.25538	0.627004	-0.372061	7.97892	4.05191	8.34917	5.69209	0.545054	0.439128	3.04495	-4.16072	0.364224	11.1615	-2.59708	-5.66766	4.00335	11.3672	12.1089	8.86025	8.18449	10.6839	12.8855	-8.21144	8.04691	16.4023	2.57252	0.606495	7.05705	6.03206	7.99938	8.12165	-4.96922	-3.57089	2.33289	20.1748	0.0261551	11.3517	-1.58486	6.69874	0.815755	3.34706
1.2852	1.27884	1.4742	4.31408	-4.24774	1.57112	8.02452	1.90663	7.98454	0.540018	-2.37044	-3.72697	-1.2164	-4.81806	-7.30775	13.0246	-7.72209	2.22543	-2.85434	4.02021	-11.2154	-1.23908	27.1713	6.86221	6.26273	1.86194	10.3725	3.4659	-0.159306	4.60568	10.5204	4.22645	4.28704	8.94272	2.04289	4.79791	4.28275	1.63434	5.72545	3.65104	8.69746	7.19961	16.8887	1.7174	0.505988	6.82209	8.52776
6.14036	1.19026	-4.05599	-2.54903	1.79553	3.52908	9.50658	0.288543	-4.26315	4.51323	2.79044	2.56934	-6.29637	3.94519	15.1098	4.58519	-0.147315	0.967032	0.219174	0.677933	-1.73038	-0.181305	15.6316	0.508789	1.93236	2.89923	7.27761	2.72648	0.0399106	0.789452	19.3906	-0.985454	3.09423	10.3497	12.4532	4.71385	1.44468	1.3225	4.42888	3.19835	9.90268	6.32545	6.54129	-0.497291	0.197642	3.99961	11.4232
3.07502	-0.633543	6.44376	6.03909	5.90857	4.72998	-2.94158	3.67099	0.243382	0.930591	0.678652	0.761095	-3.32267	5.85657	-1.32551	-3.12714	-0.103259	0.728634	0.127491	1.55078	-1.18892	7.82774	17.4539	4.16862	4.55764	1.78983	7.14496	2.21512	-5.41628	9.35005	-4.51632	-3.20099	-2.85573	8.89827	7.15097	5.75846	6.43488	6.95263	-0.496987	0.492208	-1.48209	2.51113	10.7422	1.31018	1.95362	2.31963	0.304477
13.9443	-2.03192	-0.881167	6.04895	-4.22191	4.7836	14.9532	3.8316	-6.22393	1.53674	5.06829	1.13438	-0.66676	4.61836	2.69796	5.9614	1.38997	4.41507	9.21922	-4.30934	1.94507	-4.94527	14.7382	11.4498	4.3915	5.60494	0.461038	4.36742	-4.65022	5.61112	0.840738	4.54676	13.5344	4.12084	-0.349143	4.70559	-1.84352	-6.90102	4.12059	0.400045	6.90988	-8.03548	12.3495	-0.00599566	-2.4089	7.65194	2.78416
-0.670721	-0.637008	-1.78714	1.75167	1.26789	4.35471	-3.53275	-1.30844	7.41989	4.78391	-0.0589575	5.29638	2.8234	-1.98383	1.24629	0.822393	8.74445	2.06768	3.43347	5.54847	-5.10471	0.195979	9.38331	3.70917	0.168945	6.09699	-0.786908	0.342248	-4.92809	8.55939	2.33389	9.1922	-3.63196	13.3675	-1.49635	-3.55568	0.517517	5.64979	2.59947	15.0835	5.89588	1.84378	5.23062	11.4212	5.27614	5.51439	7.10241
6.11977	5.43212	-9.46388	0.477132	-5.22892	2.31945	6.2422	1.75324	0.845401	-1.21109	4.32228	4.36251	1.95224	-2.59878	5.81368	0.559188	-3.89909	4.26842	4.16356	6.22283	-6.79862	5.41061	9.94415	7.87877	-7.67064	10.4708	6.7041	13.6281	-3.69658	11.4899	9.21865	1.43473	-0.878027	9.07132	-0.116968	1.3352	0.655486	-0.647744	-3.06763	-0.505646	9.77329	-2.99974	15.0165	1.47363	-2.43756	4.48752	1.57776
4.6133	3.99662	5.0014	13.5975	0.699548	5.14472	0.876175	13.7137	-6.13995	5.30248	-6.52619	-1.53383	-2.38281	-4.80782	0.252205	3.84574	8.83302	2.19615	9.49372	-1.47388	-9.00542	5.9445	8.09857	6.18198	2.94934	13.4063	0.234172	5.79987	1.56714	2.82038	-0.939416	0.459459	4.2007	11.3183	-1.38866	13.6058	-3.23229	15.5431	-2.98728	8.42203	4.8592	3.36449	8.93994	-3.87588	2.49545	2.40879	3.96399
2.274	3.13098	-3.22705	10.887	-7.23465	0.632735	10.0894	2.05619	4.58478	-6.04588	3.01415	-2.76318	-2.60321	-0.100243	8.28764	-6.6281	-4.15401	-0.077732	-3.21776	6.52465	0.717755	-4.82994	13.2591	11.9524	-3.83297	-3.84755	6.04944	8.33669	-6.64166	3.46892	8.49087	2.25668	2.25423	4.69725	3.35645	12.7273	14.6993	-1.38112	-2.78692	-1.84801	21.2013	-2.03342	3.9531	9.1863	0.667283	5.16852	10.0607
4.32206	2.023	-7.72003	1.53251	2.63576	5.48281	-3.94639	4.98171	3.26362	7.54561	8.30959	-3.54918	-1.09468	9.05323	1.57147	7.90444	0.519237	2.8348	7.06045	1.83054	-7.42733	-4.2137	14.3809	-1.04372	11.6542	4.47901	6.83405	8.99255	-2.72544	7.46477	3.40464	1.44584	7.29031	2.07411	7.94005	16.7039	4.68692	1.59458	6.2606	5.26696	17.2924	-1.84083	15.6894	6.69113	4.77981	2.4404	6.60737
-6.94749	1.81249	-2.36138	6.5719	-5.39687	9.39039	10.0921	12.4904	1.5199	3.65992	7.34951	4.31959	-0.348699	6.70848	-6.25888	2.36947	12.6376	-2.86034	6.04755	1.99329	-5.73455	5.48162	21.8619	-0.00616669	1.43949	-0.282223	7.16934	12.9645	-0.791167	10.9872	8.38985	2.85451	-7.24531	9.34394	0.103329	10.5908	0.442048	6.82098	3.24159	2.44656	14.9898	0.751948	9.47576	9.38246	0.787844	0.427129	-0.389616
11.4825	1.87436	-8.64515	8.33651	-0.379353	2.38598	3.64562	-0.316096	5.19631	-3.49513	10.7275	-4.35564	-3.61982	7.43678	-0.0543454	3.71527	3.30778	0.241352	0.0963505	3.29544	-1.61104	2.38483	13.1668	3.41368	-1.89696	8.57983	-5.5283	2.57029	-5.59225	-0.407011	8.70442	0.771246	4.60532	12.5188	1.3989	11.803	-2.02211	-4.01851	2.47532	1.73289	15.1817	-8.82391	6.27314	0.0417366	3.84709	-1.8063	4.98532
4.94244	-0.102839	-15.1058	0.899701	-6.03139	8.93558	8.7	1.91783	9.52197	7.31408	6.24185	1.38922	1.34603	7.75689	0.800396	12.058	3.60662	3.66759	-0.509645	7.42334	-3.58655	-2.40316	12.8663	8.33921	6.20969	1.82576	0.0690786	4.42091	-7.41079	4.96247	8.87967	3.56374	0.0201952	13.8944	-4.78599	-0.111767	12.2409	0.913925	2.3657	4.83756	15.7158	0.316558	12.7793	6.11307	5.63081	4.85569	7.69949
-10.272	0.619166	-10.21	-1.14616	-1.53434	2.90496	-2.51931	1.67067	1.17954	1.79075	7.32293	8.99707	-0.979414	3.7837	4.10298	3.17518	2.08194	0.0713249	0.862247	4.50006	-6.90258	-1.75626	9.83812	3.84409	-1.48827	15.7121	11.0563	6.97469	-4.90387	6.02603	9.17982	3.13233	-5.23435	8.21058	0.645192	18.3328	5.65963	5.19097	4.31104	-0.448984	7.79335	-3.62458	8.42765	10.0393	-1.14104	11.4676	9.02879
8.34872	2.38941	-0.0698593	8.77199	3.03217	2.38368	11.1128	11.6065	7.10593	4.63951	6.09912	-7.18499	-6.74642	3.34117	-12.2501	5.53175	-0.184697	9.36443	6.04483	-5.6682	-4.22569	2.31958	3.27973	3.14219	5.91276	2.16802	8.43433	5.28869	-4.2302	8.12623	1.47012	4.2049	8.24368	3.81892	8.53704	9.50746	1.14999	2.79691	6.35459	10.2405	11.8271	-3.97843	11.1004	7.91354	-2.81488	8.11575	6.44472
6.09195	6.71839	-0.722393	9.23133	-2.21075	0.0998614	19.7024	2.78588	-0.634561	-4.50441	1.73124	1.22379	-8.85477	-1.5164	3.10774	-1.59344	-6.82518	3.66541	-5.78671	-4.94068	-3.73681	-4.64678	19.4967	5.41258	3.26176	5.36654	5.86964	4.86353	-5.96352	6.12754	2.41415	4.29956	8.27695	11.7002	-0.380236	7.90771	-2.48527	-8.09437	3.59425	8.06398	11.354	1.21051	2.73294	11.2781	-1.18118	4.12437	7.54783
-1.31903	-0.255466	-3.60387	-2.86773	-8.12241	13.7443	3.14309	-1.48789	2.24158	-0.252778	-0.83037	11.2117	-9.05815	-0.434881	-3.22025	5.28536	0.108707	6.66699	-0.944798	2.26736	4.51923	2.38515	21.5582	3.42147	-9.96892	-2.00984	7.09171	9.69366	2.70467	1.57673	11.1672	4.07365	13.1317	0.472714	7.47387	13.5682	3.38341	2.21614	4.85662	2.06445	8.0998	11.2347	10.8359	-0.579293	-2.33104	5.82347	-0.360752
2.27553	-2.26377	-5.55566	-2.86962	0.681314	1.87712	-0.771176	0.274818	0.516609	4.33094	1.17905	7.80961	-3.77245	-2.11588	0.526089	4.73916	0.49524	9.30146	-0.824147	3.1902	-11.4102	-1.6276	14.4763	8.6572	3.06433	13.3161	12.0015	1.03124	-0.823817	8.07803	8.51013	9.99866	1.63718	10.8494	-5.46481	12.0132	17.6154	11.3028	7.66022	1.18389	8.5006	0.413149	5.50614	-2.73155	-2.95196	7.76849	1.27387
6.90685	4.57125	-2.05327	3.50811	0.574591	4.97498	7.24292	3.08387	1.4354	3.71604	-9.23568	8.61255	-5.13541	7.8563	6.91006	2.15531	6.50532	0.458332	3.90391	0.089472	1.42155	-3.91323	23.3113	4.97349	-0.153563	9.2244	8.76233	9.86576	-3.2203	8.83392	1.33824	8.86631	-3.42893	4.6614	4.17401	8.62385	-1.62752	6.39891	4.59476	1.35533	7.49228	1.82275	16.9714	4.23307	4.99217	2.32668	8.65497
4.16616	-2.16621	-2.68451	8.4375	-1.23943	-3.92116	5.80113	2.29093	6.91121	2.9058	11.3894	-15.5683	-8.07103	3.23136	-4.61126	3.04426	3.16906	1.09641	2.04526	-1.17448	-0.232887	-1.0482	3.79241	6.33343	0.164729	13.6133	-2.93716	5.16032	-6.79667	2.3121	10.3102	1.96942	1.60735	2.65515	3.71732	7.03657	1.99322	1.18003	1.50898	8.04606	6.51086	-1.37717	12.6538	1.10166	-1.74503	-0.941428	10.3923
-0.181495	2.44318	0.295559	2.95025	-10.4017	3.76178	-1.74511	6.59176	1.42721	4.41077	-2.47076	4.22715	-1.97474	5.17084	-1.68516	-9.86839	0.233124	2.31685	0.280665	3.48179	0.267059	1.19442	21.0486	7.94548	-1.70335	10.9411	0.902341	7.62979	-1.4581	10.1198	13.3705	-0.77125	4.63437	4.64039	-1.09373	-0.823594	2.62913	-1.18688	6.76561	2.41412	13.1068	5.34691	12.552	-1.68014	3.77047	5.52845	2.46426
-5.55901	1.99403	-5.57916	5.06916	-1.29589	8.06469	-0.0457083	12.9576	2.29421	5.22608	8.56415	1.80434	-3.66342	1.77148	-0.428258	6.49778	-1.38585	10.6822	5.71031	8.59503	0.271589	-0.621424	8.8953	4.08273	9.57181	4.52789	11.659	2.06087	-0.493209	8.74788	10.5894	4.14563	-4.43937	9.3927	5.47207	0.302199	2.60765	4.13234	5.89291	6.03077	1.22572	5.01987	16.5398	2.8338	-4.45471	10.2179	3.20881
2.31136	1.44328	1.41478	0.580731	-7.51968	-3.40062	16.5356	1.79432	-0.216308	-1.04155	6.95371	8.69917	-2.78373	3.43266	-12.6608	-1.8587	-1.47308	-1.43112	-0.96197	-0.361437	2.02735	9.88308	3.93797	11.2558	-0.609772	10.5327	13.0586	8.84967	-3.59723	2.23607	10.7487	-1.23424	-4.42548	6.7045	0.537081	5.2219	-3.04773	-1.37538	-0.0325756	-2.11944	6.96127	-0.562577	9.23281	2.90239	-0.795188	4.17824	5.70789
3.54764	3.98468	3.74461	7.98015	-2.99454	3.30081	21.3195	7.56917	0.387025	7.26772	1.62268	-5.84674	-9.50147	-0.570061	-3.22112	1.00264	4.23395	3.47339	-4.56166	1.96904	-10.92	2.32488	8.80703	11.9507	4.59901	10.7071	3.0781	8.18829	-1.21239	17.4489	12.1086	0.222615	4.37981	8.70792	1.26999	3.5501	4.63857	2.11689	-3.09535	3.85155	19.8908	6.98416	4.16851	4.63619	6.38983	2.72917	9.18458
4.62801	3.94062	-5.55274	13.2742	4.0245	-0.826201	0.301719	8.02665	2.28797	2.61383	4.68224	6.4276	0.298359	5.38445	-4.10135	3.45309	3.2498	2.3731	-2.65617	8.12572	7.61213	-2.41092	9.39312	-1.96079	7.02961	4.43354	5.70017	9.50933	-0.300672	10.7787	13.9853	3.98569	3.56489	4.72435	-1.04456	11.257	0.160154	7.81835	5.25676	0.387079	10.1819	-0.156525	10.1214	-2.31831	1.07406	1.84682	-2.79946
-4.5811	-3.29999	4.5811	8.34359	0.975802	3.60098	12.932	5.89493	-0.207349	11.7258	-3.37562	5.49154	3.96594	2.19746	-9.97109	4.23235	0.87136	-9.63393	-1.27425	-5.31498	-3.27212	0.31055	11.4579	4.48221	10.7789	2.12608	6.96583	2.6459	-7.54683	2.84918	12.3851	3.69619	-0.81933	13.4385	-2.73757	5.16733	14.9037	-3.39825	1.28767	-0.407961	5.50523	4.4603	6.8865	6.22199	4.43787	3.70802	0.0845971
9.33063	2.23768	7.0512	4.63044	-6.71675	3.43903	17.6429	9.11577	-4.80637	3.99167	0.665402	-5.24923	7.59178	-3.36854	1.90799	-5.64736	-2.96574	0.276549	-1.31314	-3.637	3.31331	-3.68332	10.534	4.23058	2.08148	14.6007	6.50837	3.46071	-1.84923	3.49229	8.47758	-0.848508	-9.9631	18.343	8.095	5.05463	3.94385	-2.10127	-2.61556	-5.39262	1.63536	-0.838937	13.798	2.36443	5.51028	1.43472	4.62652
4.54635	3.55086	1.10352	0.0689344	-3.55774	1.77384	6.98369	-1.9018	-0.435251	-2.7908	-5.82797	-3.15951	4.45049	5.92389	-6.83934	-2.37529	-10.0638	10.7496	4.47119	0.0648463	-13.3426	-5.18502	18.7793	4.12999	0.105641	4.02841	-7.38295	10.4333	-0.285544	5.0986	12.9504	6.21985	8.60996	9.63419	19.4413	10.3831	3.83335	-4.17498	4.43387	8.29282	6.6469	-13.1071	8.98377	13.7841	5.42127	3.16865	5.39846
4.3112	0.889275	-1.86663	10.6959	-6.63234	-1.63189	6.49797	2.41947	-2.13123	3.47006	-1.09364	0.0983577	-7.88236	-1.3424	-10.3714	-1.87153	-0.699318	4.33506	-2.68335	4.63526	1.78497	3.52428	17.1542	5.29976	-1.18762	5.89851	8.27024	3.62181	-3.6253	8.0693	10.6469	-0.646977	3.44722	4.62579	1.95497	13.2139	9.24702	2.4554	1.54627	13.6881	6.44528	-3.91746	6.86348	-3.13665	4.43751	2.15313	-0.584996
5.85831	3.47819	-4.78942	3.84146	-3.83014	7.94998	5.564	-1.96796	3.75979	-2.04302	6.00721	2.56551	1.05024	2.41241	8.30267	-0.930868	6.22557	3.66085	-3.81314	-0.434196	-1.48354	-2.62833	8.14531	2.93005	0.677914	5.11176	2.88409	3.18676	-9.44176	6.68886	13.3603	6.78262	1.6025	10.0436	-2.92775	4.36614	6.67751	0.450119	-0.4868	11.7448	6.10651	1.14178	13.0514	1.61821	-4.31459	5.50993	6.91079
15.1045	-2.30261	-8.82561	0.400237	-3.79489	1.72323	11.0175	2.09404	8.57381	-1.33063	7.30435	-7.19707	1.13025	1.37185	-4.18764	1.77838	-8.32739	2.49108	3.37357	6.72237	1.25856	7.25082	10.6046	1.79049	4.66769	-0.890348	10.8813	8.61615	-3.79447	0.923154	-2.18692	7.22068	6.60656	13.6428	-0.700133	0.62962	16.8879	4.33133	-4.07463	5.5495	11.2679	-2.69558	5.3094	1.78248	1.80171	4.37934	11.0714
7.13269	-0.385075	-9.68164	-1.6724	-4.52285	2.97186	-2.56314	7.83796	4.09966	2.41199	3.18325	1.80974	-5.51427	0.464188	1.1173	-3.32498	-0.639261	2.0717	-2.82233	5.77312	-9.30218	7.47461	10.6583	4.16563	-0.690419	12.6655	-4.50105	7.62035	-4.01282	11.1253	0.0928586	4.63708	9.80359	13.2411	2.43363	6.69152	2.39324	1.0691	4.91121	-1.24682	22.2472	-5.28872	12.7605	6.51853	-5.23965	7.00806	7.85871
-4.20631	-2.15679	3.01394	0.948912	-5.21678	13.0888	6.16517	9.32903	3.86925	4.91068	6.47957	-2.71929	2.15866	3.25044	3.75833	3.8871	-2.27377	-1.00507	1.48065	-4.88332	-3.90514	4.42925	10.2273	4.38385	2.15848	6.32235	6.94932	4.48474	-1.57748	7.20882	5.12252	1.395	-7.24705	-3.01864	11.709	13.0991	12.8636	1.77158	0.551948	-2.61033	14.9603	-0.0990798	10.9526	5.11547	-3.99486	9.0512	5.30448
10.9132	5.48711	0.574438	6.6262	0.00599986	7.26202	-2.71761	9.04972	-0.43499	5.71879	5.74822	2.07261	-3.22315	-0.605206	10.2375	-11.1212	3.66546	-4.79199	-5.80374	4.66292	-8.68599	1.39279	-0.880999	2.3291	0.425092	3.76005	7.23336	8.51479	-2.97573	3.69626	5.74794	1.17262	-3.6357	14.5437	2.50282	4.05428	0.832428	0.91125	-0.974394	7.40359	10.2921	-5.77262	6.57209	4.55254	4.06048	1.08832	5.78497
0.685787	-3.21949	-7.69263	3.21767	4.37571	1.63633	1.99607	-7.31533	2.77245	3.14388	2.05273	-0.668444	-3.94927	5.18989	3.35312	-7.7566	4.02296	-1.89899	-3.99124	-1.52812	-8.82565	-0.788735	16.5487	4.16848	5.72437	1.21283	10.3761	4.6991	-11.3202	11.3183	10.5164	4.7014	-4.49513	-2.9388	3.04727	5.47075	-1.35757	-1.62157	-1.21316	-1.30703	24.9759	2.5353	8.61561	-0.444489	0.727125	0.651642	4.87611
-1.75958	0.35472	-3.15066	10.5787	-2.31637	-3.97032	5.05065	3.32649	9.55888	1.86327	8.14903	3.65052	3.23177	-2.35117	6.84807	0.122603	-3.78405	5.06664	-0.123693	3.95801	-2.97904	-5.49781	14.6772	11.1759	-3.69328	6.42946	3.38927	4.07356	-5.62514	5.11673	1.03339	-1.1894	-0.089963	11.7369	1.02089	10.125	-2.13357	-4.97003	4.02113	7.90691	23.4813	-1.1876	11.0451	4.57409	4.57204	14.1776	4.94694
-0.584878	0.497216	-2.16466	-1.60698	0.605811	3.85082	-5.86334	2.31506	-4.86249	-1.9798	8.45937	-3.444	-0.858102	4.79665	-1.56365	-6.95871	2.68369	8.20301	-6.53978	9.699	0.641319	3.28712	4.99971	-1.73382	1.952	15.417	5.50288	7.04262	-7.83409	5.27533	-0.187384	6.11754	4.76352	15.1372	-6.84187	5.10142	6.98585	-0.555387	2.04908	7.21316	4.57209	0.935227	9.34656	3.07401	5.4514	10.6235	9.7757
10.4116	5.0634	-1.55175	3.21955	1.80923	11.6686	5.95776	-4.40473	10.3192	-1.22177	5.1017	-1.37565	4.79295	3.71594	2.02803	4.65959	10.2586	-1.36134	-1.21584	4.88929	1.93982	3.69454	2.99862	14.6298	5.89964	13.1855	14.1636	3.821	-4.80883	4.19633	4.64633	2.47466	0.0677852	9.90466	-9.78639	7.53173	14.4475	-5.52406	-2.3593	3.67752	9.58096	1.1435	10.0358	0.746777	1.20927	8.57879	13.5612
-1.50727	-0.937699	2.40271	5.40523	-0.108437	-0.234875	-10.4621	1.13914	-5.92672	-2.86438	5.29668	-6.5357	-6.20115	6.34139	-0.829287	2.97649	-12.2289	3.20886	-4.36379	5.70766	-2.36127	2.23084	4.73011	8.72599	-2.35623	7.87448	11.5999	2.96481	-0.697561	5.15445	5.00452	0.896922	-9.93763	6.75423	3.88076	5.65031	4.7217	0.78889	0.0656744	2.75764	11.1329	7.80164	10.8468	2.17333	3.23682	6.24809	5.08047
3.63463	1.86887	-1.27265	4.87081	-0.666675	11.3971	12.327	12.9576	2.74056	-4.40903	3.67975	22.0009	2.94074	-2.5754	-4.98243	-0.484908	6.39716	2.10697	14.3354	9.07184	2.50785	3.78707	12.5608	5.22294	0.666648	3.11715	12.1529	7.46484	-9.76033	15.0471	2.13026	2.5591	0.0587483	9.27384	-0.587399	5.87612	1.00548	-2.31642	0.330339	-1.21728	7.60926	-3.661	2.37611	8.52931	2.88642	-2.14016	7.55772
-1.30114	-0.554958	1.2183	6.73358	4.37428	1.03719	4.00994	5.46677	-2.64032	2.43609	0.480754	5.28219	-2.11575	2.09589	1.74077	6.29683	13.5988	9.46622	0.740486	8.84731	-3.95845	1.87554	9.81508	4.72255	3.35313	5.68418	-5.64822	12.3869	-9.08452	13.7324	11.3901	-6.46873	12.1084	-10.4076	-4.00473	8.21745	4.3049	0.787268	-3.90303	-3.30766	4.60116	4.70821	10.1699	1.25694	-3.81027	-2.16256	4.22724
0.499992	2.20863	1.63392	3.72624	-4.22921	4.3912	12.7659	2.53235	3.5024	-4.23007	8.72198	-4.6012	-7.08907	-0.463613	-8.62696	3.69622	-5.76429	11.3286	1.87668	2.65092	2.99975	-0.656558	15.9163	14.5463	-5.77173	11.7393	2.44121	6.75116	-5.88402	3.09964	4.43926	10.0613	3.54619	6.28612	-1.8145	8.76251	5.95079	-8.1064	1.3626	6.86414	12.2024	2.2804	12.3995	1.78381	2.28632	6.65782	5.97437
-0.191992	0.660664	2.69083	-1.51074	-4.68417	2.56954	3.71882	-0.731883	-3.64146	-1.91193	-0.269348	14.236	3.92585	3.82733	-1.70173	1.90176	10.7456	3.40729	-4.79547	-2.26518	-2.03572	5.4466	1.52918	9.91638	-6.67615	0.92538	7.15048	5.67958	-6.08117	5.01486	5.09502	-1.33987	2.94937	5.84419	-2.25934	4.59285	-6.74589	1.94494	-0.510785	2.9416	13.9104	-1.44287	14.0962	2.9276	3.5485	3.02268	6.1359
7.30413	-1.20979	-8.011	-1.2455	-0.753192	10.5151	-3.26687	0.5746	-1.01726	-2.14278	-1.69794	-0.648332	-0.589888	3.04357	-0.100475	6.00053	-0.509099	-0.382538	1.00172	3.7799	7.51431	0.627528	7.20072	0.619723	7.6507	16.4037	8.34104	7.24829	-6.35878	12.9766	11.7326	-0.133712	2.23513	-2.25777	0.514935	10.3664	1.27523	0.823465	-0.31054	10.2931	10.9486	-0.657178	9.57182	8.45491	-0.865908	5.61382	4.85639
18.8656	3.61221	-3.7103	11.8387	-3.97652	5.032	-6.5926	5.75324	-3.01761	2.56588	1.57106	-1.8969	-7.67932	5.05628	-5.39916	1.02736	-5.50488	-0.903581	-5.93137	0.243892	3.84852	-2.62263	4.78471	9.13854	-2.49056	9.7491	11.6137	7.99509	-5.20825	6.64232	10.8008	3.03516	8.98908	4.56226	-5.03877	8.08689	3.4194	1.58449	-2.86661	-2.01359	11.9732	-2.94171	8.95588	1.99393	-3.18929	3.71286	1.06196
-2.72373	1.6465	3.84294	1.38456	-5.42724	1.78542	-5.85983	4.51007	-7.29815	1.08325	1.93051	0.136949	-7.10773	-1.87514	-11.7832	-2.16965	3.79599	-3.0243	-0.104798	1.16735	-2.96731	9.01176	11.2096	9.77539	-4.7792	7.87865	8.75254	5.68787	-4.5882	17.9919	2.29372	3.87595	3.02412	11.2132	3.4001	-1.48855	2.2186	6.13614	3.78324	3.51802	8.93742	4.54116	13.8132	2.19411	-0.943063	11.0011	3.40019
-4.68035	-3.5651	-2.08748	1.2095	2.31111	-2.99692	18.8973	6.31428	-7.06514	5.40703	-3.56625	-5.11712	7.73046	6.35357	-14.1867	4.32548	-0.25793	7.58037	-5.50014	3.75633	1.35437	4.59147	7.01601	4.22069	8.01926	6.20738	4.57849	9.70669	-4.27868	11.2723	2.38899	4.70727	3.58998	16.7614	10.8514	13.2184	0.541876	17.4283	1.4938	4.01364	18.852	-7.32831	6.68899	11.1363	0.164184	0.330303	1.33948
0.263187	1.72337	-1.05637	3.7937	8.01822	1.40778	7.26596	7.51492	-3.21839	-3.10262	4.65888	6.30832	-2.18679	0.973057	-0.296341	4.18921	7.43675	9.39353	1.23783	-1.70232	-1.54538	-5.84231	11.0295	0.883496	-5.51456	0.241672	-5.39613	4.53598	-3.35586	9.35884	18.309	4.86253	-0.235139	5.33972	4.42221	10.1197	3.6886	4.18158	-5.46259	-1.56371	10.6904	7.6085	14.3212	1.38167	0.218121	1.26802	0.86626
8.97745	-3.69616	6.45136	8.80299	-1.38728	6.96601	1.72678	6.12873	2.10555	6.14935	3.70286	0.175926	-4.36944	3.9584	7.49477	-0.504261	3.68111	1.84347	-8.815	2.33729	9.9471	-1.96698	4.52735	11.2668	4.52217	0.804336	5.03186	6.31337	-2.51166	3.78016	2.66623	5.20274	-3.68249	-8.01424	-3.51042	7.54002	1.01159	2.669	6.1643	2.10744	15.1698	3.08245	12.3777	2.91907	3.83258	0.456537	5.33915
11.9255	5.12152	1.8645	9.99722	1.43082	1.96985	12.5308	9.34491	0.886525	2.85555	7.86861	9.03308	2.55569	4.00823	-5.39806	7.81802	0.0905764	10.2482	-4.39442	6.52791	1.97615	-3.81486	13.148	11.3093	-2.3535	7.20504	5.17221	7.58963	-9.63227	5.55801	11.6486	1.92234	3.87703	1.24822	4.06614	7.02014	4.1321	6.71083	8.8453	6.39987	16.3909	2.40134	12.9401	7.94315	3.49378	3.91245	7.58967
0.0760964	3.17531	10.7305	3.34787	0.401073	5.055	1.21882	12.074	-3.42765	-1.98923	6.26763	13.5543	-4.88681	2.47959	-10.7529	2.47905	-5.05125	7.84704	-6.72971	2.85303	-2.95609	3.15721	13.0556	6.56397	-7.18341	0.161281	7.99695	6.33852	-0.660442	9.93836	-2.17394	5.69604	4.51159	1.87354	-2.29408	2.2451	2.408	6.00599	7.85608	5.22881	1.58266	3.82564	12.3658	1.21124	3.1433	10.5957	0.164486
9.11646	-1.65806	-0.747772	7.24445	-3.11871	4.09099	6.00921	3.61898	2.05051	3.77794	3.15674	-4.3048	10.166	-3.41482	-2.28144	1.39404	-13.1454	-0.0925932	3.70574	0.403816	12.7311	-2.48018	9.03759	4.40951	3.22413	9.55777	3.55803	9.66935	-8.46558	8.24628	1.0224	11.1558	4.55533	2.0504	-7.60716	5.39377	-1.28379	21.4008	6.03367	9.89536	3.98621	8.22785	9.05028	3.15179	1.71681	4.69066	12.8969
-3.86614	-0.863679	3.52943	5.18667	-7.77099	-1.13723	-9.56865	10.7009	4.89321	0.99764	-4.21283	-4.9349	10.7658	3.11418	17.9579	15.3245	-0.345536	4.45918	5.87661	1.10565	3.27851	3.27092	4.73299	5.9024	2.15621	8.77176	10.412	16.093	-1.06897	8.85359	5.86382	8.68089	-0.107962	12.6381	-8.62504	9.95537	9.73788	8.11536	-3.02367	8.88508	11.2135	-3.86375	4.10989	6.09885	0.352581	2.88999	8.53081
-0.208005	-1.87957	1.43002	3.72086	1.41688	3.60184	-10.7996	5.64796	2.72061	-6.33409	1.36762	-2.04804	10.9394	-1.82514	4.66417	-2.50104	5.45649	4.75549	-2.26618	5.13364	-1.93506	3.82143	9.32901	14.0718	5.91254	-6.18214	-4.37238	8.94865	1.81933	0.691823	11.4937	8.20633	8.95402	8.29134	0.45836	15.4407	10.1831	5.95125	1.21777	4.02926	16.2929	3.79794	7.92485	6.65304	-2.97424	6.58929	3.14075
3.16526	4.4171	0.401424	4.20047	-6.14614	5.51216	-1.5935	9.94481	7.80883	5.53833	4.059	6.23558	11.5719	0.2374	-2.61509	3.20684	-6.31014	2.79081	3.38784	3.09276	1.0639	4.01202	18.1176	6.47049	3.58541	0.905738	8.71132	17.404	2.91982	0.0782747	6.85468	16.633	2.17693	12.9138	-2.50679	12.3969	8.95042	1.75417	9.66385	6.27599	0.0646091	4.25348	5.97811	1.31378	-7.05459	0.0671305	4.09736
1.52491	-2.42872	-0.287832	3.87076	-2.01386	1.15079	12.4774	3.61556	8.77961	4.00524	9.50014	3.08249	5.96742	-2.62257	-3.55046	1.52614	10.3946	3.84291	4.63512	3.92642	6.99658	6.15832	2.86794	3.01601	4.3597	2.16204	4.02	3.00081	-3.42521	10.1166	8.44999	8.3884	9.73515	15.3197	-3.08374	1.84514	0.254191	21.5109	3.42972	9.52937	4.12085	6.20298	5.53117	4.57931	-1.45721	9.3569	4.6619
3.76989	-1.00931	7.12747	2.93225	1.78564	1.39837	1.48506	3.49164	-1.04502	2.13266	3.03093	-5.82774	0.652661	0.40369	-7.82455	1.53165	-6.94621	5.32516	-0.480898	0.80825	5.2586	6.07123	13.4614	7.59093	12.168	7.10696	8.75293	-1.23181	-10.8507	-3.04022	15.0109	7.97215	11.4169	2.74128	-2.96696	9.72977	7.21713	14.9373	5.34258	13.0179	1.20875	-2.43041	0.239695	4.55823	-8.36361	-1.11667	2.07477
9.00534	2.92919	3.90652	13.7538	2.0587	16.7042	10.0048	13.7433	-0.0655348	12.3485	1.54231	0.144613	-3.62925	-6.29671	-8.68832	5.51428	7.02172	-2.66681	5.18272	11.1845	0.471208	5.06752	4.25863	11.1648	5.23889	7.61916	5.57014	6.46769	-4.68033	0.00904927	20.0873	9.95974	-2.52952	15.2415	-6.37001	7.29965	-0.448959	-7.20224	-1.608	2.25088	6.96257	10.0573	5.88101	2.03612	1.35767	1.54032	12.9066
-2.52849	6.06892	-2.24144	-8.48993	-7.02793	2.61437	10.084	6.79971	5.73718	4.22405	3.22921	2.28865	-10.1974	5.87043	0.20637	16.5744	1.31931	-3.2304	-13.9878	-1.74236	1.51296	3.75863	19.241	12.8947	-1.27676	5.82783	14.3477	5.54297	0.282589	-2.95419	4.67317	2.4268	-3.77764	16.5495	0.686222	10.4041	3.20824	8.92678	8.39814	3.93878	0.228927	5.77581	-0.467681	1.10465	0.769426	7.11428	0.518044
12.9799	-2.31232	4.88215	1.38928	-0.825213	7.84583	13.7912	7.15195	12.132	12.5284	3.12817	-7.6831	-5.30269	8.21957	6.1221	4.13212	-2.75578	1.6423	7.50597	9.20636	-3.45314	-8.84119	18.4699	-6.30506	0.931935	4.79465	-1.92626	-2.06277	-7.17945	11.4216	7.6934	1.12521	9.22838	3.72229	-6.75958	-1.96525	8.93551	1.14502	4.96192	9.747	9.33705	-0.973514	2.52678	-0.6122	-5.02997	0.0224009	-1.53405
14.2208	-2.3915	1.25651	3.48976	3.59959	1.74945	11.8644	9.23189	-3.07753	3.18961	-3.11996	-6.22935	1.94511	-4.3788	1.3361	1.69314	5.25764	-0.303948	4.63641	5.54058	0.652808	2.54862	15.5292	15.73	-4.18593	8.35953	-6.32421	-1.79889	-2.57884	1.242	11.0223	1.71526	-6.98705	-0.506091	3.77755	3.92892	5.31975	-3.61848	2.27391	9.38674	13.9252	7.00695	-0.253726	0.129896	0.582091	1.34923	-0.366057
15.5197	5.45201	-1.89692	6.8908	3.65649	2.67126	4.6762	3.01137	8.2089	-3.08615	10.4411	6.04997	-5.95914	1.08464	-7.15232	12.9168	7.91313	1.62854	0.610092	-1.03749	9.8978	2.73704	22.8581	4.13373	-2.11336	6.23274	5.16914	6.39447	1.35748	4.42132	6.49865	6.50687	11.4252	33.9771	-3.84843	15.3182	7.31832	6.26732	3.92678	-3.60338	-2.32732	1.95459	5.10574	7.308	-2.38691	-5.16603	6.51346
11.7752	2.02438	1.52687	2.30903	-1.41791	2.55382	6.46896	3.06973	-3.56817	-1.63518	4.84634	12.1822	3.09504	2.75521	-10.7297	0.323487	-2.96719	-7.06269	2.20938	10.5623	0.396753	2.26137	8.72525	2.0671	4.54634	5.94634	5.13984	-2.3415	6.24439	1.68214	-10.339	10.1866	7.28838	12.278	1.0334	-1.06757	-1.67897	6.1903	2.31747	10.1707	4.86126	6.08954	-1.00115	-2.1632	2.86004	4.80675	5.69435
11.1919	3.64301	1.58309	20.19	2.95333	0.453795	16.8805	18.6326	1.94669	7.42853	9.65695	-1.4411	3.71268	-0.929901	-0.576172	9.25902	5.43168	1.29184	-3.44196	-3.63108	-4.10736	-1.72667	13.3714	10.1866	0.866008	3.95611	2.3931	7.39178	-1.69386	7.05335	12.5192	13.2076	1.29297	2.59964	3.45063	5.98214	5.97971	8.13672	3.81721	5.73905	6.68827	-7.26287	8.41746	6.41514	1.59194	-0.631427	6.90735
2.89719	3.79399	0.726111	6.85493	8.0411	-1.34253	1.41349	5.06063	3.0252	0.476514	7.99213	15.1023	3.90433	-1.36682	1.37415	3.96897	-3.35013	-3.28231	-5.23122	5.69425	-5.48259	-4.86801	7.54409	4.65548	8.01454	0.892889	3.19874	4.02607	-1.09806	4.2264	8.77927	4.61533	-7.38818	0.0240687	-3.74593	-3.27933	3.38358	6.23847	2.4494	-4.1326	3.65501	-1.58649	10.8293	-1.8734	1.2504	-3.7013	11.0278
-0.916391	-3.61833	4.15432	0.610052	0.510334	2.49245	3.69937	9.45285	1.71292	-6.21311	8.65794	3.75105	0.673521	7.9249	-6.83871	-4.84562	1.04636	1.10179	4.80039	7.89135	-2.63042	5.62433	11.2429	-3.96039	3.74226	1.64214	11.3256	9.66445	1.39644	10.6882	9.3527	10.2522	-2.13705	3.82029	-2.58903	5.3824	7.70688	2.36758	1.79798	-4.04052	4.58495	4.07013	12.3584	4.50315	5.92658	-0.66721	8.24622
2.31655	2.9076	-8.88991	5.01675	-1.4827	-7.6122	-5.57982	-1.46194	-6.06582	6.30647	2.78414	1.15832	-4.46254	0.85882	11.7335	9.77708	2.89414	-5.42132	-11.0807	4.15434	-3.37695	1.60532	12.7152	1.88293	7.99966	7.48321	-8.51702	-1.64294	-0.50041	2.39549	9.2263	5.84265	4.22029	-4.3974	-3.3896	8.07109	-0.783301	-1.2665	5.59952	9.19492	3.18394	1.95875	7.44561	7.02704	-0.498626	-3.28823	13.1668
19.2242	1.76592	-1.35833	-2.58767	-2.46946	-0.231264	10.2828	9.96768	5.07077	3.57698	10.8209	2.6945	-4.64999	-3.07466	15.257	6.27427	-0.593337	7.7803	-0.619428	11.3151	2.0657	9.08878	12.0776	-1.07586	10.0695	-3.39787	2.15898	8.21877	-6.37482	-0.196766	5.2104	4.99293	7.7481	-0.328217	-2.79662	10.851	1.00559	-2.24519	-2.37336	5.00776	8.73224	3.35825	13.6591	6.23286	1.88363	7.93318	12.9143
6.75578	-2.72748	-1.4839	4.71649	11.5833	6.05846	5.37993	8.11752	4.13027	-1.30569	11.9151	5.23512	-0.854396	-2.91123	1.88114	1.17745	2.19602	-5.55525	-0.739284	0.81433	-7.06712	1.45696	9.23753	0.0897424	3.82728	3.15334	12.2001	-10.8471	-7.89036	1.67067	3.53123	9.51502	2.70486	4.87748	-0.754189	6.11655	-0.73638	5.04482	7.49055	18.5242	-0.402545	6.83592	4.7854	8.44437	-1.0988	-0.204339	5.22064
8.95845	4.03707	-3.48615	-1.28509	-10.2645	2.09191	9.17305	6.88694	1.18726	2.99974	1.72843	0.21984	-1.3541	2.33875	10.9197	4.37792	-9.60999	0.372637	3.70617	0.306367	-10.7557	-0.326092	6.04208	0.481381	4.56121	-8.41992	1.75608	-2.0905	-0.984171	-2.81391	0.981647	5.83794	2.50401	5.34727	4.78883	7.63424	-4.95504	4.57286	1.72705	10.6211	0.0520975	11.0138	16.5259	3.32797	-2.20445	5.68514	10.9306
4.21531	1.64809	-8.02148	7.26763	-3.02739	-5.10404	7.46577	-5.02379	-4.49225	-0.190929	0.730979	0.80348	7.74703	9.34206	7.26326	3.13144	-6.43476	4.43351	9.37882	2.37384	8.29458	3.53969	13.9447	4.67193	2.83352	4.31496	16.6194	4.70717	-0.849279	4.69014	3.46394	3.73687	14.4944	4.8004	4.79272	-0.35437	7.23081	1.79156	2.80905	15.6758	10.6523	5.66993	12.9658	2.95048	3.55279	4.46832	16.4302
9.50474	0.655714	-3.25775	6.22749	3.73703	-4.04017	-2.00526	4.37141	0.151848	-3.64964	-5.32298	0.368573	8.58066	-0.652796	-6.26501	-0.769202	6.47176	6.75246	3.82272	-5.71055	2.32514	5.48208	-6.67708	8.81533	2.16158	4.51528	4.65738	8.0862	-0.153288	6.86176	2.27716	-1.54202	10.2605	6.88495	-6.05686	6.69691	3.52015	1.06871	-0.315051	20.5903	0.726032	4.76392	-1.62141	6.00045	-0.439317	7.74813	8.6918
-15.7352	-0.363136	0.072284	3.48219	-2.01048	-3.84974	14.4821	-0.378265	-4.96181	10.6159	2.39529	-5.51133	-4.98706	2.73662	-4.51582	0.922278	1.87226	1.27021	-6.31913	4.26407	-1.63589	8.34111	6.16796	5.92474	3.34245	5.02288	6.61502	1.37763	5.156	-0.981237	-0.306506	0.50196	11.0044	15.7507	-13.9908	2.78092	3.26544	3.73337	6.35134	5.81283	5.0428	6.42358	9.68142	6.762	-3.54559	-0.00319913	5.86898
-1.76048	-0.712185	-10.6057	7.24839	-2.46814	4.29453	3.51312	12.2421	1.54017	4.23532	8.2021	-1.57203	-7.04745	-1.55536	9.23488	-6.70941	6.24916	5.17979	1.30769	-11.5421	-5.40404	-3.47841	4.93846	-2.14918	10.7447	3.65189	0.191114	8.7292	-1.00126	0.36334	3.69996	5.99009	10.8869	6.29994	3.58095	-1.59805	-4.14185	2.59315	2.50752	4.11952	-4.24394	5.84481	3.57134	1.78776	5.25217	4.8123	-8.12062
-10.5395	1.80335	-3.42948	12.1638	4.54297	-2.1915	-0.064676	4.29876	-8.52775	-1.10598	6.42636	-9.56629	5.62104	8.9681	3.70756	-3.49046	4.19826	3.49973	3.37907	4.21216	3.88544	0.718699	20.5193	7.72247	2.51692	6.07166	-0.0548355	7.19562	2.2993	4.55947	7.17472	5.67939	6.35536	18.7861	7.76564	3.41779	-2.42006	-3.62539	-3.30794	-7.85751	8.74189	-4.01625	1.15556	1.70793	0.27657	1.92937	6.85867
3.6125	6.81089	-13.3706	1.79704	-0.0461557	-5.53406	11.7901	-1.05678	-4.9191	7.68025	1.58354	-2.12148	9.94209	1.03822	15.8139	-2.07621	-4.4265	4.13837	-8.14566	-1.28947	1.95801	2.78715	2.25571	5.78336	0.996121	7.16602	8.1213	5.40871	-1.68169	3.40333	-9.3194	11.894	5.10622	9.32996	-7.96361	3.24917	-1.94643	0.990509	-0.672403	-4.21932	7.10469	-2.39874	9.72357	4.46276	5.33369	4.53042	5.18084
-0.350068	-4.42565	-4.76207	9.32207	-5.65347	-3.81659	-9.67453	1.27232	5.94366	-1.51586	0.170436	3.43677	-0.915927	0.168866	-8.76147	4.91482	-2.14659	-0.425962	2.59826	10.7873	5.54073	-2.15469	2.30172	-2.69824	2.07947	-2.22867	12.9934	-0.405403	2.94689	-0.47979	1.80343	6.81941	10.6476	6.10593	-5.24928	1.90064	1.15431	3.91161	2.10285	-8.64287	3.90374	1.01852	6.55474	3.70098	2.07968	-5.7312	5.84185
-0.621156	3.95689	-12.7802	1.30002	2.78077	0.34212	-5.89334	2.12208	5.02286	4.81232	3.17763	-7.68099	-4.54733	2.63725	2.54977	3.65819	-1.22206	-2.4012	-10.8395	15.0723	2.39894	-2.44766	-0.488612	8.7629	6.66967	7.51475	4.72424	9.29261	3.01009	-1.34619	7.88295	2.42621	15.1395	12.247	2.44961	5.2562	0.110774	-1.71802	-4.76453	2.05766	7.62193	-6.59761	-4.09338	4.66077	7.76604	-0.451121	-3.17974
6.10927	2.36323	-2.73798	-1.22717	5.58956	1.22095	2.5148	4.82448	-0.662389	-0.449688	-6.82927	-1.19036	-5.6296	-3.35461	7.90558	-9.11699	-0.354727	4.56479	-3.69745	-5.31973	-5.76115	-6.29888	5.24718	0.380647	3.14326	4.92901	-1.59659	1.99065	4.77153	5.12018	-3.57736	2.79593	4.43	6.46825	7.85902	8.0464	4.06586	-3.41303	2.28065	-8.447	-5.26367	-1.90184	1.6188	8.00548	1.90973	-1.34079	5.65218
-5.04927	-2.12117	-5.08604	0.720375	1.98403	0.0958403	-8.99696	2.76865	4.52994	1.82426	1.19115	-7.3647	3.28224	4.63947	4.37541	4.86749	-4.07221	-0.0935465	1.14108	10.6606	-3.39012	0.833016	2.66496	9.17385	5.37845	0.324419	1.69618	-6.68895	7.96077	-2.35925	11.4179	7.21512	0.84425	-2.54555	1.60015	5.74589	-0.116195	-2.16673	-1.37387	9.05294	2.77187	-3.79629	-6.30124	2.87279	-2.88261	-1.92427	8.91487
-1.04276	0.808881	2.89725	-3.56103	1.18519	-2.49126	3.57191	-0.187297	-8.60164	5.06019	-5.41592	1.70315	-6.94153	-5.21989	0.157511	4.4763	0.92194	-5.48492	-7.57018	5.91129	-4.50677	4.28661	-1.89174	7.10389	4.88994	3.762	1.55554	3.37357	2.75329	-0.592231	0.937713	0.665619	13.7395	-2.08273	9.14317	-3.96068	-0.599669	-2.75802	-6.10798	9.88961	2.32344	6.75785	4.06785	-3.61176	5.59834	-0.193311	3.07071
-4.30137	-2.12074	3.14224	10.0515	-0.591107	-4.85418	9.7659	6.78508	0.455088	1.08284	0.0685475	1.68815	6.74165	-1.91348	2.60798	1.4401	-4.34897	-0.602025	-1.32354	6.34912	1.64705	-2.34969	-2.46658	10.2678	9.38043	0.671795	-2.34258	4.77057	0.185138	-3.05151	-1.449	0.907503	5.33479	2.69733	-3.80549	6.25657	-0.036451	3.52132	-3.57014	-1.75123	-1.37745	-0.220943	-0.320154	4.11121	1.17705	-3.45328	8.59216
-5.1226	3.14291	-2.24616	3.60828	0.964233	1.99128	-7.85929	1.00018	-0.42594	-5.30396	6.19612	1.96269	2.24946	5.06676	3.75911	-3.36523	-3.63071	1.19647	-14.147	-2.59918	7.10356	5.37198	0.517029	-4.60429	1.33861	6.15038	3.144	7.54478	-0.070888	1.01005	5.60306	-1.35896	12.2889	1.44355	2.41775	-13.732	3.24973	4.12622	1.15562	7.42985	6.15631	0.294519	1.8599	3.0805	-3.63915	1.75555	1.16239
1.5388	-2.21505	-5.98503	6.74291	-3.13563	1.88172	1.90435	6.39011	5.38913	-5.02589	10.7655	2.37863	6.08987	1.56688	5.47988	5.41451	3.43612	-2.63788	-5.24282	5.18576	5.44058	-8.78088	12.8988	4.94902	-0.910886	1.87519	11.5781	5.44852	-3.69852	-2.28377	0.962359	-1.31321	3.68615	-4.94001	2.6512	2.59642	3.71955	0.812046	1.23654	2.50865	4.56643	4.76667	6.82076	1.8318	9.601	2.05355	6.91162
-4.56628	0.0379588	4.207	2.4471	1.54203	-4.59302	2.10265	-2.1101	-5.08169	-0.182043	5.20229	-5.52874	6.77414	1.2674	10.0977	1.4057	8.88105	3.87266	-4.1181	2.66844	-0.569838	2.15858	6.25566	8.22766	4.1875	-5.34139	8.64951	-0.618866	-3.19383	-0.11348	0.275639	10.3485	4.22511	-1.0689	1.53521	1.66424	3.927	0.76485	2.69975	6.91707	3.20366	3.09083	-0.414029	4.78663	3.41152	3.44448	1.1055
3.27929	-0.0427449	-0.90281	5.52724	1.55093	-0.0514953	11.4496	5.42117	-8.87883	1.98327	0.30369	-2.99906	8.45457	4.17065	-2.85999	0.940106	-1.89495	-1.79711	0.928059	7.71904	3.35252	1.01683	5.36632	4.4232	1.32635	3.92344	1.94055	2.0596	-1.99369	4.9341	12.1811	10.7315	-0.574856	13.5868	-2.34791	-2.60849	0.603955	1.47553	-1.94788	0.566562	-5.43863	0.404564	-4.3832	5.54124	6.94341	0.725144	-6.06277
1.4598	-2.82011	1.58271	3.96282	-4.00564	2.07775	0.6873	2.0974	-0.290565	1.81677	-1.76087	0.587627	1.08147	5.14736	-7.94246	-0.168294	-3.37785	3.20682	0.934026	13.5436	0.624991	-3.14313	-6.9016	0.392269	4.13542	0.199704	3.04189	6.56704	4.2821	-5.14332	1.96886	0.721277	1.3752	5.48003	3.71649	-6.54244	4.65821	-0.449596	1.61015	2.96627	-3.7847	2.66497	3.2173	2.02635	0.334803	-5.88648	3.0903
-1.05281	0.115283	8.80526	1.98607	-5.55164	6.12955	6.18025	-7.50507	5.02195	1.86101	8.46887	-2.82559	-1.38024	9.69016	1.78448	-3.99478	-3.27809	-1.29291	-1.0307	5.75766	3.90878	-2.55186	0.441985	4.93569	2.87291	-0.455568	4.97517	0.644927	-0.706225	0.371223	11.0252	-0.564829	-0.209196	-10.4297	-5.40004	3.66367	-2.48198	0.382881	-1.14347	-0.702399	-2.4418	-1.82472	5.05488	2.25355	1.77543	-4.44894	8.6344
-7.00358	2.19069	-3.40156	1.32705	-1.05823	-0.723895	6.65787	6.59289	0.0199202	-4.83374	7.53153	-1.90397	5.01136	-0.690657	-10.9178	-1.12574	-2.61476	-3.3698	0.512566	6.85784	7.87286	2.18708	2.37299	0.828681	8.68779	1.00729	-2.568	-5.22228	-3.08629	-7.04729	-3.92218	-0.82232	1.8752	-3.18917	-3.70713	8.26109	-3.41373	0.337409	5.97894	7.18702	3.75341	-2.43117	-0.478353	-0.0965825	4.07502	-3.41589	-5.9286
-3.63568	0.510092	2.88891	-0.843599	-2.27218	-2.76872	-6.88885	-4.24665	0.473412	1.64777	13.0491	11.675	0.157586	-6.5723	10.016	3.32867	-7.26707	2.5828	-3.41423	5.96525	-2.40887	1.73544	-5.38821	0.272233	9.65626	3.80109	-6.54608	-0.988427	-0.229979	0.713542	0.265288	2.85744	-7.05243	-3.50982	7.34472	1.11618	-0.471552	2.14129	-6.50463	1.75864	-0.0596118	-6.91064	4.8702	-0.568965	2.83605	1.57305	2.53944
-6.53551	-4.80977	0.473646	-4.71799	4.89546	5.40176	-1.4294	0.18853	3.83655	-3.40164	-2.32232	9.46781	-2.57229	-2.4142	1.76681	-6.52968	-8.22373	-5.74965	-0.44208	2.94627	0.913799	0.92897	-5.68108	-1.58051	1.24295	-4.90294	-0.768869	1.61257	11.0051	-5.96866	3.52761	2.13047	-8.67359	1.50881	-9.5415	-4.97844	5.29584	2.67784	2.61985	0.939077	-1.12034	11.391	1.29047	-0.705081	-0.866648	3.00773	-5.5412
-16.264	0.317837	3.72738	2.94277	2.84504	-0.924694	-8.53859	-0.255019	4.36046	-3.23172	-4.9799	5.74251	-2.31352	-0.647399	11.4537	5.67402	-1.85681	0.0248216	-0.581873	5.19253	-1.307	6.96792	-11.1949	5.11554	3.75269	-3.3543	-0.0847292	-3.39037	-0.177374	1.80431	-1.52825	2.52264	1.75889	7.13926	0.812871	-1.69826	-6.14663	2.74939	3.54586	6.37878	-0.862024	-7.59236	3.84436	0.589263	0.51033	-0.492446	0.455108
-2.77889	5.99458	-4.72956	1.15087	2.3933	-0.427016	5.70624	3.17922	4.41355	-1.07116	-2.62527	-8.05088	-6.96449	2.46104	8.72029	0.975784	2.04866	-3.71696	-1.31847	3.02158	6.54077	0.427932	1.81959	-10.2242	3.5987	3.62554	-2.97934	-0.679638	4.62999	-0.359819	11.7871	1.13071	-4.90466	-1.40472	5.21526	3.8836	-0.867683	-6.82307	-4.0853	-2.26093	-5.35184	2.11538	1.62859	-2.56986	-3.74862	-3.47905	-2.61897
-3.98628	-1.01795	5.34517	-2.08816	-3.77009	-0.298383	5.46417	3.73067	-0.551452	2.67914	-5.42917	2.10503	-1.10241	2.04619	-8.32142	2.87281	0.78629	-2.18145	-0.595378	-0.35648	2.03148	2.74116	-4.71237	-0.222833	2.96178	-3.21562	-0.405973	3.98774	-0.47809	-1.56934	1.22994	0.292152	-0.461351	-0.786656	2.31977	-1.35118	3.59788	0.436601	-2.63026	1.86687	-8.42693	1.40519	-0.150406	-4.88057	1.61786	2.94675	-1.70602
5.56538	-3.94267	-4.02203	1.87662	-0.571504	6.21481	7.44164	5.06111	-0.970659	-3.23693	1.84094	3.61428	9.95855	2.67544	8.92559	-3.67046	1.47988	-1.83246	5.53516	-8.49537	-7.76586	-2.25299	7.78076	-0.779676	-3.19235	5.07166	1.09426	-1.58167	1.88286	1.24247	7.85924	-0.453553	2.31583	5.40023	-14.8154	0.489943	0.193933	2.49552	2.26423	-0.746278	-3.37596	-3.22767	8.01906	-4.7174	-4.30742	-1.97643	-3.70423
6.7031	-3.76731	4.36041	2.1348	-1.30791	1.02062	-6.23825	-4.17758	0.364559	-12.9037	-0.977609	4.74508	-1.30595	6.6717	-1.28747	1.5871	-1.13343	-2.57581	1.76176	3.45889	4.70633	-7.91139	6.19724	-2.44198	1.35978	-4.99471	-2.31617	9.32178	-4.31142	2.52489	7.109	-0.198651	-1.86666	7.17277	-6.67112	4.34142	-6.7853	1.76852	1.59674	-4.42605	0.806503	6.71839	-1.34232	8.80564	-2.67261	0.893146	-8.16016
-4.92412	-0.122383	6.65199	-0.0562252	-1.18424	9.38716	3.88985	4.78562	8.33241	-0.27437	-4.4152	-3.24125	2.38315	-3.68915	1.84806	-8.9006	2.21365	-1.73068	-0.822556	6.70003	4.66391	8.91253	-0.360299	6.19394	5.83376	5.90471	-8.9825	-1.16753	1.97839	4.31047	5.0674	2.02102	4.77343	-1.3585	-1.93089	1.09338	0.0318134	-10.083	0.387741	5.35957	3.40386	3.3058	3.27152	-0.11861	2.14014	2.3048	1.19924
3.62588	1.01296	1.56579	0.576469	5.51198	-4.41139	-2.48003	-2.97201	6.88757	0.459208	3.87105	-3.53803	-6.49532	0.786533	1.93501	-1.89334	-3.09138	7.50256	-5.96845	1.65163	-1.97621	2.43268	4.46694	5.25055	-4.30005	3.45518	10.1635	-1.69809	-0.406772	1.34936	0.172402	-3.12354	-7.25067	-3.43218	-8.41225	3.77935	-3.75035	-4.39859	-4.76139	-1.03054	4.24262	-7.66171	1.73687	6.7233	0.559029	0.650484	3.88456
-0.899462	0.829106	-3.49618	-2.84546	1.50314	-0.180321	-1.35963	6.14193	-0.296218	-1.21724	7.12321	-1.56826	0.766296	-0.896091	-4.92263	-3.21266	7.99958	1.36827	1.70326	7.99655	1.14757	-0.159107	-0.337981	7.19201	-2.9627	0.451582	-1.33534	9.74263	5.55818	-3.20583	-0.68672	1.43285	-7.7299	22.3248	-10.0379	-4.50081	1.79376	-3.90649	-3.2686	3.31045	2.44974	1.77033	1.22505	-4.177	-0.549092	-1.95871	-3.01824
-10.012	1.3692	4.6718	-1.61903	-2.67679	-7.09039	15.2476	-6.19095	4.09066	2.15729	5.13726	5.74047	-0.200917	5.109	0.754962	-5.37644	-6.22142	4.17017	-1.98993	4.43316	0.588947	-1.86276	6.18201	-5.98843	2.12231	5.83428	3.60342	1.58749	0.396942	-4.69366	-6.45973	-0.368992	6.59811	9.79729	5.28385	0.613631	3.5458	1.77845	-0.166948	4.29948	-1.13739	5.31024	-4.05973	-3.93532	2.08864	-1.50182	-0.471551
1.71174	-0.175771	-1.95667	1.1409	-7.21087	-2.23186	3.32301	6.01875	3.06302	1.0582	-1.79148	9.14127	-10.5713	3.38547	3.63805	3.1992	2.6572	-4.29956	-3.46679	4.74409	2.29779	2.82145	-8.84889	3.81894	5.12922	1.91258	7.49148	0.208764	-1.27875	3.90539	-4.76412	7.61592	2.732	-0.610053	4.01393	-0.295659	0.95874	3.24657	0.88297	3.79053	3.00445	1.94502	2.33465	-2.73144	1.60516	4.37135	-1.46157
-3.04065	-3.88796	2.85389	-3.00732	-4.57953	2.33538	-1.3867	0.599172	-8.30284	-0.171897	-4.79984	11.326	-3.02984	2.34838	4.57821	-1.66803	4.50894	-1.82888	6.68438	3.3076	2.06182	0.180524	-1.43804	5.05542	9.96314	2.92147	7.44015	-4.05514	-6.47112	1.85544	1.70613	3.19608	-0.656419	-1.76047	-2.8124	4.67347	-7.60468	-0.232561	-3.83601	-4.55043	-4.27274	8.17997	-7.91576	0.278449	7.23173	-8.5868	-9.01205
9.95391	-6.77427	0.557428	2.33203	-11.0502	0.44953	1.68918	-5.8818	0.77532	-1.9388	0.172084	-3.30952	-0.34556	3.02212	-5.45093	-4.37635	-8.15332	0.926939	-4.21664	-2.45811	6.72637	7.67911	3.15663	-4.68234	5.82991	0.387952	2.12232	-0.0930745	5.24979	-0.581275	2.27856	2.40981	10.7265	-1.93106	-0.418782	5.69915	-6.09639	3.06939	-4.53503	-3.41081	8.99815	-1.26453	1.13753	9.3669	0.736591	-3.38458	6.15396
-2.1983	-0.218666	6.67033	-6.29232	-7.12981	-3.68313	-4.23183	-3.59525	-2.28444	0.994268	4.04745	-1.19605	-8.66908	0.918059	-6.53472	1.85933	-9.97672	-1.57992	-5.94743	0.940326	6.79074	-3.66754	2.41595	4.88465	-5.81876	1.18282	0.517788	-2.15309	2.75238	3.15924	-4.23889	1.86834	-13.8702	2.43674	5.26497	-6.60413	-1.2934	7.02627	-1.53243	-3.63716	5.12625	-7.02836	-5.2791	1.47201	0.474394	-4.53695	-5.75152
-2.76685	-1.7052	-6.22602	1.21247	-2.61048	-3.19428	5.84999	-3.06905	4.79024	-2.35207	-7.37222	1.50844	0.960032	4.25794	7.59149	-3.35416	1.50808	-3.79648	4.55859	2.57276	-3.04679	-3.16713	0.488058	3.06069	-1.15051	4.73342	-2.95876	4.05356	-1.42293	-4.17972	3.16619	3.08633	-4.28938	3.95754	-10.5923	-3.29181	-1.33965	1.79002	-1.03167	8.00593	-2.20122	-3.66085	-0.678882	0.278078	-2.39053	-2.74537	3.2943
13.0935	1.47933	3.34711	-3.33253	6.74393	6.58007	-3.14249	-1.1208	4.05208	-4.98492	2.11231	-0.920498	7.38367	5.27628	1.69752	-7.08233	-9.57184	-5.69457	-0.915089	1.3345	-7.00983	3.38846	0.527252	-3.79492	-6.66259	-5.76278	6.62095	-0.702036	4.33449	0.649904	3.48679	6.74832	1.87019	-3.2367	-1.60222	-4.21615	-3.00596	0.0809936	-6.77588	-8.44916	4.70791	0.386345	-13.8028	1.73541	1.71789	-4.20088	-1.7839
-9.63015	0.109858	-0.516564	-4.36674	-0.320728	3.1626	-2.82568	-6.03443	3.12273	-1.06551	1.79677	-6.76944	5.54382	-3.7491	-4.1026	4.23691	-6.97347	-5.92084	1.58685	8.1718	7.22906	5.46133	-9.93235	-2.005	-2.17547	-0.76416	4.17669	-5.54061	7.89458	-0.82136	9.3084	7.07692	-0.670919	3.37178	4.03992	1.90336	5.6864	1.53258	0.595143	-3.0545	2.6132	10.5144	1.90694	1.81545	-6.02652	-1.88631	-1.69252
1.44531	-5.11984	-7.96445	2.09856	5.37629	3.81756	-10.7381	9.74124	2.88907	-0.177774	4.22701	0.156769	4.23222	-5.20282	-2.67387	-0.0771278	3.00653	-2.95269	-5.15452	-0.383766	10.4738	-6.70232	4.62013	7.67174	1.84865	-0.381498	6.04849	3.35104	3.3639	-5.30451	12.3519	5.9944	-6.28013	-8.17435	12.6922	0.1296	10.0945	-2.41126	2.86258	1.80021	4.63641	-5.912	3.72066	1.16596	-1.5607	1.94624	-7.77118
-1.83423	1.53263	-4.54653	-1.14511	1.15932	3.53702	5.84143	7.14329	-2.78653	4.01768	6.1334	6.73644	2.64424	-5.05269	5.72161	-1.23999	-8.62969	-5.34515	-8.17701	-1.82739	-4.58689	-2.28209	6.13279	-2.28144	-0.382834	0.197235	-1.15324	5.03815	5.38643	0.0583285	-2.06149	6.96894	0.556544	6.75865	-1.80242	5.98782	12.624	-7.88647	-8.45478	2.03214	9.9012	-2.55196	-4.21222	2.07741	3.76353	-5.53203	-4.40204
-3.14851	-0.325726	9.3235	-3.72717	-5.38305	1.67362	10.4287	-4.86546	2.24665	1.31336	6.61077	-4.70513	-2.26967	4.04876	-0.00634399	6.57657	-8.00158	-0.449752	-6.96394	3.57963	1.10199	0.842075	-2.55373	2.16569	-5.87509	1.01038	-10.6138	0.713642	-2.18962	-3.64932	13.7297	5.17331	-5.93123	-6.40775	-4.62557	-11.5631	2.13659	14.0428	-10.4918	-5.37026	6.5598	3.90037	-0.98011	-5.28981	4.74187	-0.697383	-2.21152
22.0765	-1.36112	-4.33543	-4.59679	-5.60414	7.45799	9.25761	4.17766	6.04253	-3.20714	2.4841	0.88559	-0.667566	-3.98757	4.19441	-5.33276	-12.8605	-3.64203	1.21273	-1.78323	1.34423	-7.68492	2.71979	1.48347	-1.28506	5.04987	8.41642	5.62435	1.39168	3.83839	-7.38325	0.0666646	-2.58436	6.61371	9.53113	-1.45542	4.63094	-0.617721	-3.65774	4.62743	4.50333	-2.47903	7.524	1.98616	1.53617	-1.57468	-0.717769
1.67307	1.19043	0.289904	-0.510089	-5.53492	4.09567	21.0407	-4.2625	-1.21943	1.44205	1.89943	12.187	-1.28461	9.41532	-7.96709	5.91485	-4.23372	-0.480808	-4.51168	15.1566	3.97536	1.75785	-2.98837	4.21199	1.16891	2.41336	-7.78736	-2.86448	-3.49959	-1.80997	0.81034	1.7349	-4.30297	4.18763	-12.5845	-2.48891	0.744486	-0.840411	-0.865299	0.756896	6.01797	9.71929	2.90896	-0.408501	3.00538	-3.02437	1.62064
0.582782	1.91258	-6.93733	-5.43243	-2.31016	-3.93351	5.62032	3.78305	-2.77445	1.99859	13.8645	7.98439	-9.45558	-4.58569	-2.96499	3.43129	-5.8259	2.5237	-3.97392	-1.83632	-2.45657	-5.77531	2.90976	5.80975	1.90014	-2.62904	3.77983	-4.24191	4.63241	-1.77029	7.18205	4.21963	2.41173	6.7356	2.52657	1.05819	11.8579	-6.55143	0.128638	3.51818	-3.4692	2.0463	1.28255	4.66766	1.70321	2.97547	4.75548
8.58852	1.73336	2.42293	-2.87924	0.725614	3.33651	-0.0203521	-1.27394	1.17901	1.61027	2.04019	3.15814	2.13103	-5.07437	-6.68427	-3.85522	-2.07371	0.290598	8.48234	4.72763	1.40221	-3.72798	-7.77645	-0.0366435	2.58835	-4.94335	-4.14552	-4.13559	3.75418	2.86801	1.0277	9.96111	-7.15763	2.5068	1.28767	-0.409428	0.775095	-1.2909	2.81964	-1.55983	8.03053	7.31368	3.45432	-1.80096	5.74247	0.346225	-1.43348
5.29765	2.35074	-5.33445	3.47819	-1.84879	-2.32153	1.13284	-5.53615	4.67208	-3.45045	-5.2776	2.22457	7.2466	0.529985	11.6297	2.07907	-3.55114	-2.60078	-4.47579	-0.573426	1.29562	1.6708	2.51644	8.48574	8.12011	7.96067	-2.77739	-1.45784	-1.09475	5.66072	6.0619	7.11087	-7.28603	0.404292	-3.54017	10.0421	-6.47547	-0.221608	4.19623	0.342926	4.63661	-4.6033	0.942615	-4.89018	2.58768	-1.92789	4.31917
-8.92935	4.86444	-3.71392	-2.42581	-2.68609	-3.17491	0.670446	4.05491	0.546558	-1.60245	-1.87503	9.34449	-2.30154	-2.55801	4.83359	-13.2456	-0.527729	-4.31361	-7.05713	-3.93165	-7.54108	0.552368	-5.50228	9.92308	1.1137	-3.01321	0.774604	2.04156	-0.0998247	-2.76713	-1.92827	4.10295	-0.457279	10.1205	-8.48558	-0.104764	10.3977	-0.607775	-0.495703	-0.874845	0.460593	9.52353	-11.2494	5.34433	-4.07265	2.49887	2.79456
-18.3909	-0.91627	2.67217	3.23918	0.22677	1.36483	-4.09936	9.18998	3.59409	3.80907	13.2577	-0.816529	6.35383	1.05285	2.00782	6.87821	-2.98369	-2.49452	2.3766	4.33836	-3.73831	-1.44434	-2.16776	2.16291	-5.79286	0.72592	2.22181	-5.95304	0.720675	-5.19912	7.20731	-0.520362	3.69471	1.30208	-3.93642	4.27431	4.66674	7.69438	-1.48224	-5.19617	1.83273	4.99035	-1.12452	-0.379527	2.96691	-1.21432	2.58812
1.44277	1.7394	-1.22691	6.20485	-0.0304989	6.8555	-8.61714	0.367183	9.94927	6.25159	-2.70082	4.2571	3.39153	10.3615	0.834743	2.71862	-0.66853	0.0680741	3.05947	4.78102	9.46696	8.8917	12.4303	-1.86138	-3.71241	6.33635	2.28755	8.92896	4.48267	7.29796	3.18462	5.39791	3.78373	3.10224	3.80203	0.0267828	-4.71918	2.99946	2.0936	11.6153	-1.296	-9.13095	-6.34078	7.49794	-3.63662	-1.31006	4.60309
-1.18939	-2.53927	-4.34918	4.79847	0.92347	2.53187	5.32869	6.67773	-0.575069	-1.82482	5.74541	-0.642453	-2.4251	5.98051	0.474395	-5.17455	3.55497	1.11219	3.49945	3.4085	-2.72769	-9.05449	5.09633	7.47787	2.93867	7.65361	-0.321858	4.07403	-2.3823	-4.25533	4.99416	1.79974	-5.48687	-6.50292	-7.32522	10.2237	-1.19441	7.56052	-3.66833	-1.16634	-1.87725	2.44384	4.45956	1.17371	2.78622	-2.801	7.06554
1.91107	0.0983599	-6.42497	10.2267	7.26566	0.798067	-2.83809	4.59912	-2.89504	-1.84893	3.31809	4.42763	2.5677	11.2345	3.85974	14.3951	-1.91573	-5.83806	3.56321	7.41485	8.41186	4.87743	-1.05629	-4.65201	-9.00213	-3.65705	-2.55596	3.83641	2.32267	-2.56562	1.85851	4.85758	0.503745	5.37749	-2.67986	1.93597	-0.970719	-1.49657	-3.63295	1.89908	-1.52484	7.36317	1.25025	7.11677	-2.43445	1.00612	4.85063
-2.7787	-2.04323	-7.54442	-5.96367	2.21141	1.35614	6.358	4.22377	-0.489563	-1.3344	1.56995	3.14115	3.41786	1.47727	-7.73554	1.08632	-2.32934	1.28003	1.63162	2.2075	1.33614	-0.555023	7.4432	0.531144	-5.62744	-1.57838	-8.28297	2.92803	-1.27664	-2.0254	13.9517	2.73669	0.925147	2.80341	0.552292	-6.37333	7.47007	5.97565	-5.4975	9.88092	6.22573	2.56077	-1.44257	-3.52397	4.05524	-3.47882	5.41469
6.16768	1.01522	-1.49668	-2.10526	10.3381	4.71331	-6.94358	2.04175	-1.77053	-0.305988	1.10027	0.495662	-0.331252	-4.37917	-5.43586	-6.1644	-2.25747	-4.90217	-1.73402	-4.56186	0.31016	-0.477924	-5.36678	-0.0918026	0.0770361	-0.661162	-2.29882	0.998947	0.848807	-1.16655	9.96246	-1.60919	-5.67172	5.98693	1.33994	-0.476311	6.52808	6.1516	1.98508	-3.59085	5.99437	-5.11099	0.130301	-0.115334	1.90409	-1.63174	0.378029
-1.19847	-0.600977	3.50282	-1.38224	0.839282	-1.05403	3.27014	7.01741	6.6558	0.858513	9.76407	-8.72246	-4.27113	-5.06866	0.397229	0.725566	-3.21087	-0.149418	1.83631	9.25917	-2.27401	1.52561	2.91453	1.8604	4.18257	-5.85942	-2.39773	-2.12922	-2.37721	-1.54494	4.27252	5.3564	-1.62858	-6.90385	-2.9513	-4.12097	0.215915	-0.921199	10.2839	-0.865681	12.1899	4.53999	2.29445	5.73441	3.16523	-1.96124	-3.83684
11.6393	2.07922	-3.0089	-1.27381	11.0063	-4.23137	2.48539	-1.21727	7.64219	-2.41777	-4.41078	6.2145	2.54359	1.6317	-0.551566	2.53575	1.30628	0.577399	-2.69012	-3.36417	-1.09044	-4.65672	-3.60214	-1.97742	10.2055	-1.83466	8.69751	1.93191	3.54824	-1.9293	6.40286	3.76426	4.72059	-4.23507	0.0451461	-7.52394	3.89469	0.936091	3.31125	-2.54845	-4.34439	2.32582	1.82921	5.97874	6.1093	-4.81361	-0.742863
-5.80888	-3.11603	5.96846	10.9062	-0.0479429	3.0194	0.545269	-1.25701	1.47421	5.51378	-5.77049	1.50497	-6.24371	1.39396	10.8081	-7.57528	-7.02545	-1.77336	6.99381	3.26848	4.7802	2.71611	-0.61475	5.17755	5.32568	2.42857	-4.69743	2.06139	5.25343	-7.06749	1.25613	-2.73676	13.7663	-9.341	1.04035	-0.669877	-4.37126	4.38158	4.46954	5.72449	-0.741549	0.718759	4.74791	0.0227799	0.00997531	4.13489	-5.71383
6.13794	0.684723	2.21786	0.735998	-1.88178	4.38214	0.0954689	-4.27784	-0.179701	1.20586	-2.02656	4.62508	-0.950787	4.45438	-5.21365	-0.304669	10.6048	-1.48228	-3.43279	9.67936	-10.0713	0.0995532	6.09967	-3.7345	5.3229	0.0158118	-6.09865	4.95084	-3.45882	9.07098	10.6147	5.1583	7.43721	5.86252	0.327031	-2.38348	-4.10448	3.02243	4.90192	-1.36323	-1.34631	-12.9795	1.6093	8.25712	-0.192282	-6.36842	-1.54716
1.9098	0.192593	3.82836	-6.58559	10.1749	2.19656	-7.05043	0.685394	3.42904	-0.0346219	-0.579117	-4.97138	7.6183	6.23291	1.55864	-5.96766	7.86656	-5.92682	0.2271	5.64824	-0.2525	-5.68369	2.17003	-3.20493	0.732435	-2.32968	0.748258	3.22545	-0.530936	4.67779	-4.88845	3.34807	3.01771	5.9049	-2.23777	-2.54398	1.97496	-0.73858	0.569636	-0.623363	2.3654	-3.91372	4.00328	0.886941	1.72223	-0.161578	7.83301
-9.63279	0.530424	1.21083	2.19495	1.00544	-8.11945	-16.0301	-7.232	-7.35145	2.3522	9.61474	2.22911	1.10229	-3.41792	14.0253	1.21792	-0.557135	2.11054	-6.73374	2.64462	-6.81556	0.741296	-2.47629	-5.5832	4.95803	0.519961	1.87522	6.42739	1.49719	2.72729	-0.668637	3.8713	9.16811	-1.05044	4.62444	1.8897	-7.76177	3.89731	1.2315	-4.10167	4.50465	-0.202708	-7.96213	-2.4458	5.16177	-0.211435	-10.2993
-9.1953	1.92576	-6.66291	-0.755831	-5.72824	0.542199	6.02409	-0.326124	6.49225	7.50024	-3.87256	10.4489	-4.49515	3.86515	11.9087	5.99048	-2.97249	1.07638	-2.31941	15.6392	-4.5635	1.66698	6.1598	-6.90006	8.84079	2.65007	-1.62056	5.88957	6.76805	2.42856	9.42345	3.00495	-0.77101	-4.66479	-0.806893	4.34504	7.07015	0.435282	2.72075	5.42161	-0.223074	-2.4026	1.25873	-3.13519	4.79032	-4.49064	-6.30042
-0.757002	5.97425	-0.536287	2.81565	-6.52565	1.63497	11.0591	2.91726	-6.38953	4.43642	9.53681	-4.5945	9.87222	2.38494	7.01084	-2.7193	-6.48796	1.0327	1.93746	-0.947271	-1.34989	-0.969803	-0.172871	0.0489892	-2.55107	-0.502928	0.580184	1.73451	8.25249	4.77329	0.547162	-2.47274	-7.18004	-1.86178	1.37073	-8.34238	2.34879	-1.63631	3.08585	5.86188	-5.91389	-5.86192	-0.57826	3.67272	-0.253383	-6.05278	-2.32589
-6.80163	-1.52331	-2.26118	2.35515	9.16561	9.50508	-2.76426	-0.370898	1.24763	5.54701	6.76757	7.99718	-1.77468	-4.00111	-2.1144	-7.66526	-13.9308	-6.42028	-11.5509	-6.30009	-2.39134	-2.33104	4.6534	-1.74551	6.0099	-4.04657	-1.31326	9.54773	-1.37074	0.165715	9.3968	2.46201	8.26132	7.82777	5.85752	-4.54113	7.11049	4.21111	2.67639	-2.44216	-6.59072	-10.3156	0.0715141	5.15291	5.29484	1.84712	8.17828
-9.17789	-0.462731	-3.68579	4.8298	-1.58708	-3.15774	-3.76043	5.86635	1.78249	2.23541	6.245	6.36024	2.36757	-1.937	-4.97885	-5.85123	-2.02416	-6.71481	-7.19265	1.38601	-0.73094	-3.07324	-4.2949	-5.35467	3.4118	4.08096	10.136	0.736409	-3.43299	0.145402	5.81077	5.01879	11.3269	-7.58664	-4.42004	-3.77398	-3.2044	-1.442	-2.46794	1.66227	1.63953	-1.43123	-2.62916	-4.62445	-2.3797	-0.795768	2.00643
-6.38317	-2.40271	-8.41511	7.55693	-4.93352	5.04164	-4.48296	6.32574	9.78387	-8.36054	-4.332	3.53357	-3.90667	2.0596	-4.93665	-6.38153	-1.21416	3.21382	5.2726	2.65909	-9.56173	-3.97999	-1.35652	3.0503	-0.151438	-0.38079	-1.17445	1.11754	4.6634	3.86479	9.27949	0.892904	1.98131	-3.04524	-4.25478	-2.52401	-6.8344	-7.56212	0.706804	-3.3032	4.44588	-5.53277	-4.91362	1.64724	1.66139	-0.236381	6.30699
8.55606	3.72952	0.654558	10.8672	5.6773	1.16576	-12.3577	4.32865	6.44427	5.15444	-3.2873	-0.754241	-0.565998	1.61524	7.18365	-3.08626	1.64791	1.20149	1.32255	2.35214	5.58444	4.1074	-0.509439	-3.27269	2.57586	8.41283	-0.677687	-1.34541	-0.974185	-0.283238	-4.21506	5.72101	5.40833	3.74144	-3.08738	-4.85271	-4.29617	-4.16307	5.15074	2.45213	-0.21241	-4.11075	-1.05259	3.92759	1.04229	1.90142	1.87429
-2.45625	3.98934	2.65273	8.72139	0.72151	-2.54266	1.54814	0.932861	1.26186	5.03541	6.62649	7.21144	2.98623	-2.86113	-6.25053	6.92368	6.27997	-4.15301	4.03438	-0.948725	-3.92677	-1.67775	3.93616	1.59949	1.6057	1.27846	-3.61228	-2.84971	-0.62182	-1.982	7.10282	7.16944	-6.67986	1.27017	-7.33196	-0.847322	-9.89362	0.79478	-6.99324	5.8882	-5.4789	-4.1233	-6.94091	5.54884	2.41635	-0.039567	0.836568
-4.75701	5.98087	-2.69014	-2.77474	3.89638	8.02194	3.31677	9.18583	5.45668	1.75811	6.21029	2.62697	9.82682	0.315351	-5.72982	-3.339	-12.5215	-0.602025	-0.565486	4.98882	-3.6486	-2.80888	-4.38395	-1.28294	2.56575	0.738055	5.94982	-0.452563	-3.0976	0.361346	5.9879	5.441	-2.51741	-5.69854	-5.58605	-5.64026	-5.26227	-7.37904	3.38139	8.76547	3.53427	5.44933	1.79829	-0.612035	4.74154	-1.70767	9.1547
0.00673154	-5.56345	-2.03442	7.02413	3.66676	-1.03868	14.2912	11.9286	4.11398	4.70507	7.62519	5.67921	7.86967	4.83277	-12.4255	-2.81141	-2.88987	3.56161	9.8208	-0.00781828	-12.4743	-1.49125	4.51039	0.677922	2.92792	4.29105	11.0392	7.39981	-4.74515	-2.44897	7.23853	9.60757	-14.0912	17.5955	-4.04118	5.01845	5.19018	-1.9074	-2.57336	1.77908	2.78274	7.98231	-1.00737	1.66816	1.50761	1.70198	7.02539
5.73724	0.817344	2.4224	0.770914	4.67166	-1.09921	5.24926	-4.63207	10.4839	5.1224	0.645548	6.77765	8.4247	-1.53104	-9.55057	-5.5455	0.348263	-1.40418	6.68407	14.6182	0.572593	-6.42527	-7.55414	-2.51321	4.03877	-3.05384	-0.148468	-0.0558054	1.22866	3.41203	12.4473	8.47103	2.79537	0.245206	-3.00554	-4.35904	-6.75721	1.27363	0.379695	1.52114	3.03878	-8.20042	-5.1164	-1.18232	7.60453	-4.68306	3.32954
-6.21804	4.63722	7.44232	9.52113	-1.86801	-0.896341	4.92899	5.02206	3.93192	-3.46507	7.47667	3.94328	-1.51352	1.13307	8.39333	-0.0933306	3.0116	3.21933	1.1645	-5.00155	5.76899	-1.55983	8.91794	3.81564	3.66816	10.9269	9.80077	-4.0899	-2.15345	0.108112	-1.02031	3.35906	11.5119	-6.19126	4.88135	0.121984	8.3155	2.70224	3.56714	11.2715	-1.00305	-3.53205	6.69603	-0.563798	2.7808	-6.17556	-4.72503
-5.51642	-0.911352	-0.23659	5.61263	-2.97631	8.0397	-0.173881	-2.14452	-8.45871	1.54137	11.303	7.24091	1.73829	5.40502	3.69529	4.10152	0.423079	4.27999	4.96614	9.40537	0.958259	0.15069	4.51177	0.0936654	4.30466	-2.53092	7.44227	-2.5301	2.32289	3.54795	-6.55925	3.86561	3.26123	3.21911	-6.23783	-0.410099	-2.31309	2.21255	-3.8676	1.38945	0.248833	-4.61505	-2.21633	1.02196	1.10277	4.32591	0.0508524
-5.91324	1.03503	-1.13817	3.34013	-2.37076	6.22198	-9.78076	-0.654869	3.72019	-0.0513974	-2.78054	-7.6535	-4.81726	-0.742165	0.973772	-5.90357	6.222	3.45135	6.15656	1.76463	7.64166	7.82911	-2.44681	-1.97147	-4.60639	-5.56845	10.5662	6.69791	-3.35712	-3.89405	-0.430438	-0.763125	7.78707	3.45317	3.00763	3.25856	4.78101	8.52949	-7.24738	-8.21214	-5.05453	1.65566	-0.922001	3.04589	2.80522	-7.69209	1.81562
-0.0538651	-0.848488	-0.107484	3.91774	-6.17564	-0.957741	3.85438	3.05114	7.38485	-8.04996	10.1019	-3.31304	4.53052	-3.67858	-2.30625	5.3401	0.851485	-3.36228	-2.20105	-0.203077	0.522394	7.39453	1.18721	1.84874	7.2915	-2.06428	-9.61851	6.33274	4.37384	-2.12046	-4.35626	-0.131064	5.19987	7.82777	-3.10639	0.883835	4.17028	6.28143	1.43009	-3.21557	6.27043	-1.74811	-4.75832	-0.87878	3.98112	0.647493	1.39507
-2.21983	2.70805	6.78615	1.32407	-0.0616308	4.30752	16.1046	-4.39506	7.72165	-0.972066	3.49177	-6.19417	1.68488	-0.0253952	18.4213	5.57829	-5.38495	-2.90892	-1.33361	5.5919	-2.38538	-9.58066	3.96135	3.64995	3.15627	2.13301	-1.15981	3.32258	4.99707	-1.32295	2.08873	8.57621	2.73041	-1.78654	-0.989863	-1.73545	1.37634	-0.521116	6.42151	8.35384	-6.11758	2.63051	-6.29377	-3.90121	0.00212496	4.14844	4.0103
-10.6273	4.1523	2.40334	6.47795	2.29519	3.97105	-4.34073	5.2929	-2.13807	3.6474	3.62174	-1.2976	-2.0145	0.520584	-1.266	-7.92429	1.8766	2.66042	0.952963	2.29267	-1.38794	5.29749	10.1915	-3.32028	-0.331714	-1.2739	0.278465	3.42156	3.85177	-3.29202	12.4015	0.672208	-3.83511	6.14135	12.5991	-4.13754	-1.82574	-1.26557	8.90037	13.9551	0.461955	3.91877	0.167836	1.47737	7.86341	-0.066231	0.216803
3.0756	2.73723	1.60664	0.528185	6.19238	-0.215315	9.67329	6.3655	0.570707	0.771089	-0.512814	5.33214	-6.46562	1.72135	2.09356	2.17384	-1.86287	-0.394946	2.97051	1.82552	7.19794	14.3663	7.39239	-6.88221	9.39721	2.71755	11.8137	0.75524	9.41315	5.002	0.258066	5.81462	7.57511	-3.74951	-2.29911	3.49095	3.28257	-1.60779	-2.14324	2.63538	3.81971	-1.991	1.77577	6.30032	4.62842	6.65738	0.413472
1.45925	0.472034	10.6429	4.43261	1.30046	11.2035	-2.421	-0.187386	-1.63132	-3.677	0.280641	3.77145	-1.3128	-4.56489	-1.41041	-0.748377	-1.7559	6.56445	7.83656	3.79055	3.37709	6.71342	0.459641	0.899044	-2.98869	2.61165e-05	2.88082	-1.35714	3.0191	-0.421813	-2.79334	2.11142	3.44557	1.62376	4.89054	1.90887	2.49907	-1.99004	1.92248	0.687636	-1.94189	1.09295	-2.99105	-3.80906	3.04566	3.77104	2.5349
0.828987	7.39058	4.91919	3.26365	1.55271	-1.59879	-12.6994	1.12348	-5.33091	0.834863	-1.66185	0.944168	-2.8198	0.43507	0.508127	1.11172	5.79771	2.13154	2.75122	0.577319	-4.50585	10.4745	0.0459471	-11.9458	-2.51371	10.6016	2.77382	3.83794	3.61445	-0.543411	0.157694	-0.245336	5.50995	15.7787	3.76492	7.00112	5.74698	4.88735	4.28819	4.59446	7.78247	-2.0725	4.95045	4.86222	0.748511	-1.55409	2.45166
4.31415	0.568721	-5.15329	8.9394	-4.68169	3.91436	-3.52	6.78755	12.7622	3.07769	0.718871	5.87366	-10.0291	-2.44914	11.6331	-0.165928	0.0728341	-0.142433	-5.41082	4.14934	6.20035	5.87183	2.66118	-5.41945	4.68813	6.25078	0.610562	-4.70867	1.62859	0.203097	0.464667	-1.67042	-1.05269	-7.41483	2.56316	-1.61949	-2.56173	1.89099	-3.07862	0.985233	1.73567	4.46916	-0.177804	1.10073	1.40407	-1.19905	-4.05198
-8.11873	0.300664	0.805317	-4.90657	-2.45155	12.9192	-4.77457	-3.1704	-2.27107	6.45237	3.67917	-1.58709	3.08594	5.73209	4.51894	5.10794	3.50175	1.83482	-2.56043	2.92954	-2.47844	3.02895	10.9592	-5.43258	3.7752	5.6962	13.03	-1.67591	-6.4349	-3.26241	11.7858	-2.44301	4.3071	4.40711	-5.83255	-1.2621	-1.77654	1.58493	0.53971	-1.18127	-7.05858	0.208638	-0.70225	-2.28469	2.09915	2.41097	8.58358
-3.23775	4.52774	-1.84645	0.0186074	-1.72264	7.38431	6.58538	-0.81756	11.3544	-4.30426	4.53883	5.09574	0.169424	2.82202	11.5452	0.0681149	13.0892	9.09086	1.97438	4.40911	0.890056	3.199	2.61747	3.48061	3.69179	9.9556	-8.74414	-1.03835	5.37162	-3.54594	7.94184	8.19259	14.5941	-2.62424	-0.0450865	-1.682	-1.17447	4.99065	-0.577533	0.305882	4.10837	-5.60004	-1.58866	-3.45551	3.4181	-5.4598	-1.31869
3.25521	0.223045	3.43173	6.44663	4.1863	3.18033	2.54907	-1.68393	-2.66058	-2.08939	11.2938	2.00025	-4.30813	2.40627	9.16902	-0.881849	-1.84271	-0.575209	1.83706	9.94743	7.40974	2.05542	7.91107	-0.854526	1.3108	-1.32014	1.50241	1.60225	3.21578	-3.11794	-3.27384	9.93255	2.29584	11.0577	5.2529	0.951233	-1.10949	3.86524	-0.773817	-3.11459	1.37836	2.62842	3.79628	-2.18366	4.3437	1.00296	6.9591
2.72145	1.30502	4.01699	-0.513749	-1.93078	0.420878	-1.12231	5.69011	-2.55397	-4.01856	4.13839	8.8582	2.55452	7.85962	5.59211	4.40269	-0.713006	2.05968	-0.814446	5.50664	1.2888	-1.05972	-3.01308	-2.68241	-3.00251	4.94644	-0.753792	-7.09884	7.50107	-5.14581	1.57818	4.14107	6.8689	3.11691	0.380176	-3.17261	1.78642	-8.35478	0.204939	1.8499	6.52065	8.74628	-1.1803	-3.62385	8.97484	-0.330996	2.25495
1.78424	7.07856	-0.28981	5.2302	2.12493	9.78505	13.417	4.37506	8.33204	1.74362	-0.898298	3.53883	-4.92538	2.32394	18.8128	7.94035	3.87601	-2.4627	-0.148721	5.43205	-2.16628	8.54663	11.6489	-3.57015	4.70922	2.7686	8.11262	3.05606	5.03004	2.09617	7.64795	5.13374	10.2378	25.1152	0.948158	2.48121	-1.56286	-4.61383	5.3247	10.4664	0.474075	0.354735	-2.42962	1.98706	6.49545	-2.20845	12.9192
10.3019	-0.474589	-1.59567	9.39085	-6.21477	5.81846	-3.91158	0.311635	3.11434	-2.26219	13.3929	8.16332	-5.36322	9.62658	7.62711	-0.605441	-1.45963	4.00248	8.32716	5.01658	0.46269	-0.709556	7.12286	6.0083	-1.08639	6.46439	1.79624	4.39442	-3.6636	-2.34533	0.566567	1.0095	8.04876	2.13551	4.62294	-4.13152	3.68154	13.4421	1.94735	4.35756	-3.10601	1.9206	-5.02446	-4.03757	4.27183	6.15774	10.8653
-4.94162	3.15199	3.03333	3.32283	6.80913	6.45814	10.4488	-5.76242	5.76876	-14.5171	6.14913	1.45899	-1.10259	11.1455	14.9232	-1.32789	7.9968	5.53877	2.3981	9.43544	4.21528	16.9252	1.06764	-8.77042	-6.92607	6.04224	-2.10257	1.40205	7.53205	-1.28677	17.3376	8.03862	15.4753	-4.4831	-6.45644	-2.84175	-4.38301	6.04086	-2.89831	15.2022	4.43025	1.96814	-2.42371	5.05572	5.54372	-0.830434	21.5152
22.0833	0.94986	1.22267	0.172136	4.10669	-1.61813	16.393	3.07999	3.12822	-0.0928107	10.0649	3.45395	-5.26586	9.34036	5.47285	2.46071	-6.53496	2.92917	9.17075	10.1996	3.42338	13.6136	12.6265	-4.55152	0.998691	4.4844	17.4301	-3.71004	-1.04079	3.62533	-0.482836	0.356438	-2.73545	5.68443	-4.18089	13.6881	-3.0515	7.40713	-0.27986	13.9904	10.111	-9.31061	5.01421	7.33059	1.64983	5.04849	19.1861
2.42109	6.76523	-0.507395	11.4102	3.05771	5.01728	16.0322	7.00957	1.55662	1.68751	9.77302	8.43634	-2.54156	11.0193	1.49606	9.76027	8.17222	2.04529	4.10049	4.00118	4.08939	9.3494	2.33763	4.17293	9.38576	4.12728	7.01715	1.19479	4.65349	11.0118	2.12766	-2.05536	4.98809	4.27728	-2.70463	5.89449	-6.15043	4.90935	1.35409	7.34171	10.4168	-3.72609	-0.831424	7.1194	3.6073	2.58568	7.75776
8.273	4.48804	2.01097	5.5266	5.33837	3.4873	1.93355	11.2055	8.15576	-2.46963	14.315	5.6387	-7.47871	3.28011	12.7845	-1.89551	0.071011	0.333538	7.77017	5.04679	-1.25988	6.21487	7.01677	11.9064	-2.49057	6.13625	8.84701	-4.97217	-0.475472	2.21432	-0.445693	-4.12368	2.95781	2.19116	2.0672	8.96865	6.9592	6.62512	6.05312	9.58446	-8.39877	3.77836	1.85203	2.45233	4.25236	4.02233	1.63921
23.8836	8.12795	12.3648	-0.213954	2.05522	8.75214	43.5472	7.56071	10.4304	7.52074	9.66304	13.4075	3.78171	5.25474	6.84466	6.16129	12.1359	2.26219	8.41779	12.954	1.22225	3.21065	18.3869	19.6413	5.82748	12.7095	12.9612	7.27471	2.38553	1.30098	7.57758	1.93815	18.0028	11.7864	8.85615	11.9677	4.48413	8.77814	-0.58474	12.118	-4.84854	3.06691	0.872299	8.61874	4.49729	-3.44648	10.883
33.1062	13.1216	22.1975	8.51122	9.38626	3.29005	43.7108	16.1008	12.4711	2.1629	12.9706	16.1447	3.72947	-2.30876	22.318	8.35964	11.6108	5.19959	12.5842	15.4927	0.619488	7.16824	19.4565	12.5546	-3.16375	4.74818	7.8298	6.5674	3.59278	-2.34957	6.81522	5.85383	9.81769	5.4058	4.26212	6.91449	-3.38305	8.24945	0.494822	20.5014	1.33725	-3.1502	10.0987	1.85358	10.6307	5.13745	6.35785
16.5592	17.0309	34.2513	11.009	6.87273	8.67048	38.4113	21.9584	2.75545	3.0235	17.4703	30.2286	-1.66864	1.55965	4.38467	8.02363	18.5139	6.56203	16.6191	8.75978	-9.07273	11.7387	15.8586	11.9187	8.11676	4.68836	0.276278	2.86947	7.82712	-4.54874	7.37984	4.24172	9.51735	6.76404	7.04208	3.16875	2.09509	12.3104	4.90188	19.6193	7.84637	-4.46207	-3.59351	8.47735	0.103613	-3.54418	14.9543
28.4381	21.7357	51.0574	6.61609	25.0213	23.0626	45.9626	27.8081	22.037	0.838677	20.8656	25.9385	1.89719	2.62053	15.2061	15.9976	11.3453	6.05807	31.7083	16.4045	2.60853	7.60012	16.5062	14.4399	16.023	12.3569	13.9081	5.67264	3.87486	-1.72317	-0.0601516	10.3977	7.16211	16.9769	-0.825376	10.9588	6.16195	5.19777	1.20365	8.07525	16.5316	8.82327	4.65413	7.16422	2.25805	1.51996	16.121
36.2178	22.0875	54.6835	23.8664	19.4684	22.9293	40.8275	26.9133	20.8313	13.3483	29.8534	35.1337	5.95011	10.163	11.7519	7.67188	7.05125	2.47562	19.9433	8.60116	12.2481	7.98881	9.16589	13.0449	8.75757	1.37987	6.6011	8.33423	4.74675	1.82077	17.9071	9.48262	4.51818	16.7303	-2.05909	8.72888	-3.24129	-2.65973	2.98917	17.0713	8.12729	13.0814	-0.149875	15.7983	-0.713839	8.84977	10.7749
50.7603	35.1182	68.2856	22.2962	31.8966	47.2889	48.7824	37.6167	28.3363	17.5637	33.696	35.1531	11.4672	13.7386	9.9714	17.7506	12.0849	1.3101	42.5342	7.45854	3.92096	17.0693	16.069	13.0078	9.71961	21.0219	12.1565	6.33524	-1.46247	1.87699	-4.95367	11.5156	5.82987	9.98964	-0.0484125	19.6352	6.26918	11.7774	3.6057	8.68056	13.1975	10.3144	5.46104	3.46493	5.09822	7.24076	14.3798
74.287	48.5292	70.4494	21.7781	48.7557	49.2777	70.0882	46.851	37.7886	14.3685	38.4475	33.1768	-2.29788	7.81452	45.8074	29.9596	20.5949	14.5629	30.8911	15.0901	11.7692	17.9992	22.6871	18.7258	13.8028	13.271	21.7712	9.61254	5.78028	7.99015	18.3855	7.20109	8.39666	24.9191	5.46125	9.36348	0.132494	9.19724	1.54848	8.15436	8.17106	6.35445	1.28565	9.11007	4.26496	5.71838	8.1728
77.1492	67.4983	81.3166	38.3566	56.2833	59.7888	62.3963	51.9609	29.4097	25.5563	37.3322	26.7738	10.382	11.9382	13.8872	36.8833	24.8435	15.0184	24.7248	23.0402	5.38997	13.258	29.1315	8.27565	5.99545	24.7104	4.9286	8.47588	-3.22236	5.85838	23.4502	12.4114	3.31666	-1.24096	5.00469	15.0425	8.92073	1.47112	2.28344	5.09498	10.9811	4.75239	11.1106	13.5177	8.95231	11.0771	17.1013
88.7179	72.9146	89.8921	45.6524	53.4351	75.7152	82.3536	51.1025	57.5884	21.9754	33.1413	34.1075	10.2394	21.91	41.0683	36.5015	33.236	16.3873	22.6223	18.9524	4.21485	20.511	40.6201	11.0716	30.4248	20.5289	9.20254	11.953	9.46518	-4.34074	18.9745	11.2228	21.5	13.4529	19.5669	9.40724	11.0026	11.2337	8.68607	8.13235	9.39319	12.0708	7.25897	10.0064	10.3366	6.04839	0.979216
98.9862	84.1096	107.198	57.2017	80.875	72.0675	83.8859	46.6623	42.7886	27.3463	50.5644	35.8819	1.29503	28.3907	41.4436	48.1772	24.2211	20.7196	23.8163	30.5698	12.831	12.1222	29.969	30.8446	20.5212	20.3699	26.4733	4.17704	4.61232	8.57525	20.8126	9.59139	6.69655	31.5386	6.47657	13.2416	3.23055	5.82974	17.1231	8.45448	12.5478	9.76592	7.22641	12.4245	8.28044	11.9961	10.5973
101.896	86.7249	107.252	78.1684	77.6766	83.8367	84.6444	64.611	54.267	61.4318	52.5967	41.078	9.40308	38.5988	37.2091	47.3017	29.4482	27.9209	34.1407	20.9349	14.3715	14.9644	25.926	32.8435	14.6115	26.9437	21.3404	20.1354	11.1839	10.5735	25.3532	16.5103	16.131	20.4018	-4.76663	20.8307	14.847	3.46675	11.8102	27.4846	24.1561	5.6699	11.5076	10.8318	4.77179	9.88308	18.2186
129.961	103.265	118.496	94.2604	87.8753	104.721	88.4947	51.7034	54.7442	39.0515	51.7905	44.6196	14.9126	39.0205	52.7346	44.812	39.7971	23.3526	38.6402	45.5417	12.744	15.8995	41.1102	26.7183	17.2501	25.2522	26.753	24.0774	12.7362	16.2321	17.2476	13.6124	14.3213	15.7766	26.1588	6.40011	6.12351	4.35131	12.6987	9.36096	20.3487	11.1477	6.56833	11.8217	6.17706	2.04519	11.9187
125.52	108.003	105.859	111.083	95.9195	106.396	85.5571	67.3325	61.4326	44.7273	57.7869	45.165	10.537	42.2385	29.6316	48.5616	41.957	32.4801	47.4974	44.3065	10.1751	19.5943	42.5284	31.3784	26.9717	31.9682	28.6488	19.0615	18.0424	12.4144	39.4631	28.5008	19.6141	21.8683	-6.39831	33.8421	20.1637	-0.372501	13.551	10.5003	9.74017	4.44886	15.6263	11.3888	18.0799	9.20835	10.9372
108.923	101.498	119.585	112.384	86.2049	120.053	101.582	69.6985	56.5219	53.8062	56.9795	48.3257	25.1455	53.554	36.3483	44.6738	37.0809	39.5745	30.7612	26.3094	18.7684	22.1126	42.2206	32.3887	20.8097	27.2237	17.4525	25.0503	21.2135	17.1488	28.0619	24.5679	15.2533	11.1931	26.649	13.119	19.9927	17.4788	13.1505	12.746	12.7468	7.0838	20.3959	19.9685	15.4282	8.63727	8.04674
129.59	119.426	103.668	121.931	104.789	116.738	118.591	60.8097	53.7646	56.9743	67.4608	54.4533	19.4284	37.9791	44.2314	49.1	46.9282	30.5114	36.4969	36.1697	8.32629	28.2907	36.5174	44.2221	29.0322	33.1242	21.7702	25.8244	10.3115	21.1568	27.9451	15.7799	13.1983	20.4207	15.9496	33.9105	13.6572	7.74902	14.9613	23.8842	13.8571	10.3105	4.99021	11.3898	11.7092	12.2742	2.89134
155.892	127.891	116.755	126.477	108.005	126.394	75.5714	75.3914	63.1695	54.4104	59.7827	49.2398	16.4194	40.4126	56.1939	39.1521	51.1851	30.7612	33.7983	43.1863	24.6092	32.6331	34.0382	31.7731	28.5019	24.4652	45.2207	24.3344	10.1135	22.8454	25.1205	26.236	14.5832	4.58704	14.9936	23.8072	15.6533	13.9445	18.1606	17.1281	13.452	6.45072	15.4319	13.2397	14.7889	20.1041	14.351
152.959	119.983	129.649	123.195	100.907	122.299	97.5981	70.7021	60.8763	55.2553	64.4939	55.8845	29.1667	47.0666	28.3999	42.7106	63.2005	42.2107	39.9594	50.9013	18.8701	23.772	32.7122	32.9083	23.8538	23.1295	26.3853	30.1862	16.0718	23.1999	27.6231	10.2566	21.7867	8.30459	17.245	17.7352	16.9306	15.6737	15.102	16.7572	18.813	14.543	21.3185	10.7981	6.34963	7.56914	9.35007
125.884	116.34	124.346	131.668	102.736	134.339	124.48	85.2687	67.242	65.0967	53.8507	52.1207	26.6662	42.6077	32.0081	46.0922	56.0086	28.8355	46.4609	38.478	22.2444	16.6165	36.982	26.6596	29.8954	16.442	29.9594	24.4229	15.4976	20.9163	12.7335	13.1962	11.3353	17.682	27.3151	24.773	20.4347	11.557	13.8396	13.9592	11.3333	6.31298	17.8991	12.3556	12.4419	15.6698	7.68783
150.443	130.539	108.647	122.412	112.805	137.787	83.6679	72.0613	64.5606	61.9786	72.1885	30.4551	33.9049	51.7165	55.4139	45.6592	53.6059	40.9423	30.6605	40.1932	32.1932	16.9926	53.2294	36.9534	31.6546	23.3467	11.7389	30.9928	9.45434	31.5219	28.5356	23.4087	25.809	21.7157	20.3317	34.2632	17.0148	8.61817	13.1187	10.776	30.9042	9.21601	28.0075	17.8166	12.4211	17.2432	19.3125
160.179	121.61	111.954	124.574	103.064	133.889	90.9901	90.0583	64.267	64.6824	58.6927	59.7236	46.7292	56.3901	68.5334	48.0694	54.8606	35.3413	49.1256	45.3116	21.2313	28.7284	50.8966	37.2431	32.2024	22.0472	24.0081	31.3476	15.4414	26.3487	30.3004	13.1212	14.6158	36.5542	21.995	30.7504	21.7165	15.8041	10.9362	14.4362	20.3939	11.4834	28.0372	14.2931	11.8787	13.6174	16.58
161.9	123.231	118.876	140.352	100.348	133.057	111.647	77.3437	68.7612	66.6054	67.5782	49.5049	41.6315	51.6748	55.9806	45.9959	58.516	36.3123	46.9592	51.352	32.6856	34.9041	34.6072	50.4222	38.1802	26.0382	23.1352	29.9831	15.1603	26.1056	30.8487	17.4505	21.1981	20.7312	9.93516	37.6044	18.3436	16.4313	14.606	11.5008	12.7001	15.8603	20.288	17.5409	9.06831	17.794	12.0779
147.548	124.147	120.094	128.438	110.83	123.17	80.2942	75.5249	76.3697	65.5175	66.8042	46.5009	42.6791	52.3927	49.9479	37.7697	57.8085	45.9986	53.7519	44.9549	22.4974	40.0506	39.5179	33.8229	24.1752	33.8611	26.7752	28.8093	14.9653	27.3988	24.5621	18.2485	21.2832	16.2431	22.473	25.3781	23.5579	16.9535	11.3173	17.8353	34.6042	12.6339	14.7082	4.52588	14.6889	11.6593	7.89731
154.184	120.612	112.224	136.214	112.678	113.246	88.0717	74.6869	77.3365	67.0572	72.9101	43.4194	64.3151	46.6962	45.2843	36.9026	39.7071	42.9928	35.8813	41.1623	26.9937	37.1978	38.0617	38.0844	34.3756	25.9568	22.4293	25.2834	20.3172	23.2875	38.7646	25.3985	26.4926	19.2651	14.0061	28.4988	20.299	15.98	21.1188	20.9848	18.5483	14.8611	21.7612	12.8644	14.6388	9.6063	8.64244
135.082	120.026	111.382	134.918	102.074	114.784	89.394	71.3104	69.6909	70.529	56.7553	40.4784	43.9306	45.0686	38.547	48.4273	56.3836	38.2895	42.4273	41.5415	16.3451	25.0355	30.0089	26.9056	28.2323	24.4078	24.6057	22.2805	10.5702	19.6787	24.7019	16.8448	9.85238	18.9881	12.399	15.3096	25.5962	21.1437	9.60586	9.91801	23.2076	18.8085	22.2439	15.3162	13.6618	16.7613	14.5597
128.951	128.687	113.849	132.05	92.8796	115.678	100.241	86.107	64.5657	76.6205	57.5084	60.3327	49.582	58.4181	49.7272	35.4658	45.383	46.5967	35.7902	41.1718	36.0084	38.1571	43.3233	29.8451	24.7748	24.5839	30.8026	13.7542	8.70899	25.7872	24.6697	16.7366	21.2299	14.3048	16.3589	22.7295	14.8779	18.5748	16.9502	10.0294	23.2817	16.3591	27.1728	12.7558	2.63254	11.4917	15.0161
158.674	128.68	108.458	123.393	89.4192	117.811	77.1747	73.983	78.3745	65.9365	63.755	54.3266	58.7569	36.6136	36.2092	51.7237	32.5927	46.7832	51.6985	35.5577	36.9851	28.76	38.3463	26.7087	25.8236	34.603	15.9316	35.6892	9.4422	17.7027	25.5382	23.6421	10.7558	17.0072	15.4754	23.6366	17.0437	20.2648	10.1188	11.2503	22.6005	9.8377	19.7948	5.83906	10.7836	21.2407	8.18258
127.772	125.673	105.342	117.737	105.184	109.379	83.4688	73.4113	65.5387	67.5825	61.4998	60.2146	55.5746	46.7902	37.1459	48.8236	38.9657	49.7874	43.2003	45.228	32.1522	31.4552	35.3907	40.565	33.3125	27.3993	24.3875	23.7287	17.7937	22.0795	24.2171	21.6626	24.9231	15.508	18.5999	23.4621	19.7901	15.2828	7.04957	7.46573	22.211	15.0251	25.61	13.3214	14.8849	13.6925	10.811
125.357	124.028	114.48	120.916	110.341	104.644	90.8599	68.7536	61.148	60.2202	58.5955	55.1173	73.3672	42.0775	45.608	53.211	43.0788	46.6149	38.6475	37.1207	29.8167	26.1747	32.7209	37.8209	28.7293	27.9909	19.7605	24.5991	17.4352	25.5752	25.3645	15.367	26.7205	22.4217	17.3722	16.0543	21.0809	17.9386	8.72119	25.1687	26.286	13.0881	26.47	17.9948	7.3251	13.8608	12.5623
148.379	125.362	110.474	117.868	97.2938	104.808	98.9422	73.6564	65.47	62.0037	55.074	47.4391	71.4862	39.9003	36.9378	32.2601	49.6994	39.4778	39.3611	35.283	36.3514	35.527	45.0888	28.5105	22.066	19.7283	24.4747	21.2564	12.0382	15.3497	22.1387	16.5791	12.8706	5.89522	21.924	25.0848	13.749	22.9279	13.4866	8.82814	23.0067	15.899	21.2348	10.8987	5.83717	20.11	10.1767
110.586	125.861	110.639	107.669	98.4308	114.32	85.5691	74.1642	61.3124	67.0431	63.9645	44.5847	80.5229	46.397	31.3183	42.4221	41.9478	47.7825	41.2983	44.1866	45.1721	22.2843	29.2709	30.9443	32.2165	24.5063	24.2243	22.5051	10.5115	25.3519	17.7694	21.9191	19.5829	29.6695	23.41	18.9749	21.3205	18.4133	21.6885	10.8924	26.1647	7.46899	22.7171	16.4006	8.48441	11.1064	9.81406
125.063	120.794	109.923	108.699	101.532	94.9939	93.1749	72.5238	63.5987	65.7649	53.9219	57.854	68.8658	47.777	52.4807	31.197	41.1521	45.7875	35.1421	49.371	47.5656	21.6914	39.2378	29.6977	24.1574	26.1889	34.8278	25.9254	13.2104	22.1341	27.8936	13.5475	25.879	24.4283	21.7474	17.1005	8.18497	16.2496	18.3114	18.2637	24.2376	16.3133	23.5787	13.0732	8.94835	12.6618	22.1164
120.126	120.468	100.966	100.063	96.2455	95.395	91.8255	80.6192	59.8355	59.828	65.4727	55.8518	72.4955	32.8814	35.8574	32.5682	41.8667	55.3038	38.0731	37.0935	38.1054	24.0965	36.0802	29.0824	20.5888	35.9682	22.4443	25.2266	15.5284	24.2667	18.1988	25.8855	20.8029	23.2817	6.33869	26.7353	19.2341	12.1368	16.3414	0.0346325	21.4715	11.8214	20.1866	4.97689	11.6731	13.1406	12.7236
137.982	125.966	108.84	87.6013	98.1699	82.6852	83.5416	67.2964	63.3952	57.3429	56.171	51.5497	61.0377	44.6321	42.1102	38.0613	32.3132	45.9002	39.5595	33.7385	32.9593	33.3329	40.8263	29.8046	13.6906	26.7628	22.4715	21.2782	12.8902	19.2903	29.8734	17.5784	23.2186	23.369	15.8586	18.4516	13.3691	12.7147	13.294	16.2555	21.3475	12.8029	21.2514	11.5556	7.50669	10.6306	4.41003
116.717	124.671	108.347	97.1833	80.9141	77.9163	78.4791	66.4015	72.2755	59.0888	54.4489	52.4291	48.4899	42.7385	38.6879	54.6481	26.2693	40.3523	43.1699	48.7797	42.6441	24.6988	44.0905	29.644	27.2996	22.42	24.8237	15.9185	3.86742	22.9028	35.9717	20.3202	15.4344	33.8783	16.1709	26.5998	11.6733	12.3617	15.4152	22.1413	24.0219	8.89528	21.3693	13.0943	12.9219	10.6448	6.65259
123.044	127.26	112.275	108.952	93.0205	81.0185	87.6241	63.8341	52.8161	67.4148	60.5613	50.5652	55.2352	39.8024	36.7159	33.808	43.6845	46.6092	46.2792	39.571	34.3526	28.1216	36.4144	29.3248	18.5666	23.692	23.7202	22.453	11.1521	23.5627	19.7999	13.1931	17.5206	19.539	18.0224	19.4828	16.0265	19.1667	11.0819	10.4637	16.7577	15.4902	13.8056	8.66929	11.0529	17.8471	8.83675
116.355	121.573	107.223	85.5434	81.8983	68.1029	85.5835	73.5638	49.6538	65.1101	51.193	38.3692	56.3566	36.29	50.3201	40.062	44.708	43.7793	43.9448	41.2098	33.1314	30.447	43.4772	51.0232	22.0338	20.2991	26.8939	11.5902	13.3313	27.6759	25.6163	17.9136	23.7492	15.3092	16.6102	24.8374	17.5313	21.6714	15.5453	15.9531	15.7777	13.0564	21.3867	10.9211	10.6074	20.3924	14.2879
96.1438	124.666	108.729	93.1985	90.3008	75.3788	101.258	63.4125	60.2666	70.6576	49.9579	54.8066	49.2296	60.4566	56.0182	36.6718	36.4536	44.3524	37.8116	40.9063	29.844	32.4074	44.1622	29.148	29.0807	25.9437	25.2657	17.0515	10.9928	23.1625	19.5735	14.52	30.2595	23.1538	26.475	26.0584	22.4224	11.1484	21.4514	17.8513	18.195	6.67549	12.9308	7.54159	11.0684	12.1979	19.1364
128.824	127.7	102.909	87.412	87.8086	75.2351	88.9864	69.599	55.0513	56.6034	57.517	38.8683	50.1262	50.5589	54.4571	38.4306	43.8302	42.9022	36.3598	41.0627	37.63	29.7626	43.5011	35.9479	25.7998	25.4194	4.35543	11.0308	12.8769	16.9039	14.5915	19.6187	29.1634	18.379	14.4643	23.6909	15.5724	23.4926	18.798	22.4213	17.7365	6.70666	19.3483	13.0797	9.21595	16.7008	8.91217
109.207	127.291	99.6677	89.2092	89.0862	77.5034	93.9875	77.3199	55.5629	61.2111	53.9031	38.4788	53.9284	31.1771	56.1731	44.3177	37.3201	43.6524	36.5981	30.2818	38.818	27.0871	47.3196	40.9484	13.7323	19.6388	23.4811	18.6494	15.5673	24.3207	16.9597	12.4636	11.3148	19.2646	22.707	19.2014	21.3995	14.7789	22.2688	13.0239	12.9132	11.6079	18.8974	12.5656	5.3609	10.7197	7.24888
117.316	113.55	94.3408	94.0598	80.7522	59.8008	88.441	72.7002	69.6591	58.7672	43.8008	44.0724	51.8176	39.8294	29.5942	39.5905	45.9555	46.0446	29.216	35.762	20.6901	31.8048	38.4087	27.4693	12.8765	27.7114	29.8523	20.7404	9.77415	23.3089	13.5942	10.3473	21.1242	13.3236	16.2381	28.3404	10.4934	26.9065	13.6599	11.1681	21.878	7.59399	11.0383	10.9807	6.90116	6.73432	10.245
125.538	127.615	85.4136	98.6198	88.3652	67.2732	72.525	74.1906	63.607	63.1447	57.0573	45.0244	49.2858	42.1782	26.9975	36.5141	44.6574	47.8384	35.6141	30.3141	23.4196	30.539	34.2307	24.8651	15.1164	31.7913	25.9543	20.6413	9.62276	18.1825	19.0456	20.9463	15.2861	19.7813	18.1343	8.71118	21.7741	14.061	13.0933	14.7314	32.7733	19.7039	17.1499	14.4525	10.2269	5.21371	12.3863
101.994	125.202	98.1645	98.3608	86.7749	71.9756	78.3672	69.7712	58.9902	58.4589	52.3065	52.5819	31.915	37.1206	44.8688	39.88	30.544	41.2898	42.6877	39.6063	25.3688	32.6143	42.5805	31.0209	18.4234	22.4889	28.506	20.3005	18.1512	24.6145	25.778	14.9549	15.2768	26.9911	14.2909	18.0133	16.5671	17.3833	12.6021	23.1852	29.8661	1.74623	7.47877	11.6934	14.4396	8.16522	6.40554
99.0074	114.382	92.0495	89.4658	89.1009	79.175	88.8901	59.5351	53.0101	52.6909	46.8376	46.5469	49.0799	37.8762	43.925	47.7331	30.6818	51.4735	46.3371	34.6453	29.4521	30.6721	34.2304	24.3523	11.3484	20.3973	19.5686	16.7694	13.0623	18.3197	20.1137	6.61383	20.5498	15.4287	13.1626	15.3769	17.5918	17.5815	19.4708	18.8126	8.9591	9.99775	10.5756	8.96192	3.38672	14.5925	8.44624
109.543	119.524	83.9849	106.316	84.9284	76.4078	61.2231	77.137	56.3753	59.5353	49.1854	48.2962	49.3074	46.2472	27.5871	41.3949	35.9065	42.8261	17.2125	22.2542	12.6638	32.5979	33.0204	21.6448	15.103	21.751	15.8625	21.946	12.6354	19.5739	21.4587	17.8388	11.3599	21.4477	6.488	19.5735	21.0293	20.2569	11.9817	13.5095	27.36	12.0982	13.2928	10.4435	9.87694	11.7243	10.1153
91.4373	116.572	85.3088	102.567	84.9286	84.6734	64.0565	73.0711	60.2942	69.2943	50.6218	53.4063	50.6189	43.1302	51.224	29.4049	32.6075	47.2218	31.5956	30.488	26.8995	22.9302	41.2588	23.8888	26.6166	19.7209	27.8559	18.9438	19.7253	21.3327	16.8159	10.5461	11.4372	33.0885	25.6888	14.9082	17.7717	23.2991	14.0936	16.8638	21.7745	16.4227	12.8181	7.46086	13.3552	5.02326	0.66613
99.8886	103.493	90.8546	95.6126	81.286	81.7964	76.7713	71.972	68.0891	61.7313	57.8146	40.0663	33.8152	39.0761	56.2512	45.2951	32.8842	43.4653	40.0037	32.3242	26.7545	32.5464	37.3886	20.2136	17.9861	28.0822	13.5567	12.5865	9.09391	22.4603	27.3167	18.1091	9.66933	21.7287	7.61613	18.7674	18.0711	16.6631	4.69752	4.27208	14.3664	8.54421	16.8292	18.5789	9.57326	14.0094	14.823
93.2991	107.211	90.4987	103.421	86.8938	84.134	78.0834	69.379	52.3116	59.1569	43.6147	52.5374	43.9157	50.0285	35.6794	40.2395	46.866	47.7937	32.8795	31.435	24.9636	25.6084	30.5632	27.6576	15.7513	21.2151	16.874	32.8735	6.63675	20.2413	20.1901	14.8656	21.5046	12.5516	14.0789	10.8531	17.5071	22.2106	12.6908	21.4014	14.3354	19.6996	11.2666	19.9454	12.7913	16.6374	6.03126
101.665	104.652	90.4273	89.6435	89.9873	74.8568	82.4948	61.4442	50.8652	60.1973	47.376	40.4177	47.7349	39.6249	38.3735	33.0783	33.1984	42.483	36.578	28.2386	38.4817	24.308	47.227	24.1924	18.6536	21.1101	25.6005	22.7061	7.25001	18.6248	34.2094	12.256	9.51603	20.2707	13.0253	9.78514	19.6789	17.6476	15.8386	5.95873	10.8981	9.9479	13.1236	5.70252	0.926541	11.578	5.04891
83.489	107.208	75.5327	105.998	93.8922	94.4364	75.4211	58.6161	64.452	70.1055	57.701	40.8632	38.0937	44.71	37.9556	41.5275	24.9238	44.5585	48.4327	41.0708	14.3936	22.8128	39.6466	28.0295	14.2443	17.5221	22.17	30.1664	10.9232	26.7594	32.6559	9.24423	13.6837	22.7177	19.7409	10.4022	10.412	14.062	18.7255	3.67154	25.4629	9.48883	14.6861	17.0901	8.15411	9.3717	-0.317909
106.374	101.432	83.2965	97.549	77.4563	87.6073	72.9092	73.5597	56.9475	64.4412	53.0203	54.4995	38.565	37.1416	43.2763	37.1886	34.7627	40.2969	32.8237	38.1285	23.9126	26.1536	48.663	38.5601	12.9842	9.45691	16.3272	36.6233	12.2883	25.8941	25.3178	17.2544	29.7693	11.6517	8.85545	21.8111	11.0667	14.9973	19.7282	5.81102	15.7296	13.2947	20.7344	15.6306	5.70551	11.1396	7.21528
104.036	94.2024	82.6138	105.822	91.4318	97.6949	56.1837	64.4774	58.9429	62.1348	52.1927	46.4487	48.1046	48.0314	34.6289	27.0831	40.7776	37.8411	23.3767	33.0771	22.2198	38.3886	30.7541	23.9058	18.1525	15.5784	16.2552	35.6558	9.37412	25.9295	16.5311	16.936	20.4079	6.22043	18.8163	28.8171	10.8821	18.0523	15.6086	13.3483	16.0422	17.2384	5.97059	7.09071	4.4663	8.74465	10.3993
98.7605	102.014	79.6077	108.744	87.5449	94.7495	73.3303	53.3726	49.1236	65.0295	41.5204	60.8251	29.8867	40.7594	25.4506	47.093	16.363	33.5068	38.4535	31.2549	24.6415	23.297	31.3423	26.0075	13.9999	18.1826	13.1818	40.7703	15.532	32.6675	9.40735	11.7171	24.381	30.5444	30.5655	15.1295	4.33508	16.0207	15.9069	13.2447	28.7332	7.96247	14.5441	8.09182	6.0756	15.3444	18.8444
94.8223	93.3264	81.7334	110.576	90.8512	90.1617	91.2628	66.2842	41.4488	54.6655	50.7577	44.9857	37.7411	33.7231	45.8017	36.5078	27.2449	32.5345	26.0826	39.2323	17.0684	31.6975	30.8027	31.9177	11.1676	27.9403	32.5065	39.34	11.2087	29.9712	24.2341	17.3575	25.7981	16.3016	17.4374	9.86405	18.499	8.29635	13.5014	13.1283	15.6134	11.1275	12.12	2.95646	12.3831	17.9558	5.48976
104.622	83.7437	89.1353	104.048	81.581	86.9791	79.1502	64.0084	50.9802	56.5184	54.78	46.1918	26.2806	37.4046	41.7286	37.7232	35.4835	37.3096	20.876	27.1376	19.6292	37.7823	33.3667	22.6749	13.5503	11.6092	17.5933	39.9117	12.7354	36.562	9.54121	14.9429	17.8418	5.58186	11.4641	22.9839	5.72782	25.2079	7.42804	12.729	27.8376	14.5041	8.3241	15.3546	6.31045	14.6602	12.0569
72.197	91.1367	90.619	99.2296	80.3178	87.6937	69.6579	51.6806	45.0732	58.6562	54.0818	39.8488	28.7877	58.6314	32.9498	39.4874	40.3192	30.5441	28.2218	31.1522	18.7731	23.1438	30.4921	16.9427	14.1448	14.6174	20.1965	47.0243	13.0816	38.3958	14.3216	13.7254	18.3061	20.5965	17.784	8.46515	22.3148	17.7206	12.7661	4.2019	35.2311	18.743	12.8989	11.4275	6.48719	10.1941	9.82983
104.807	96.5808	80.866	113	77.9212	76.8359	76.5888	65.9681	57.3942	51.1318	49.4141	56.9246	29.5723	44.6648	10.7629	41.7843	30.5945	31.236	44.6205	31.1204	21.4546	30.1045	31.6041	30.4273	14.486	16.1788	23.6842	48.9967	7.99835	31.067	22.8621	18.4971	18.3707	18.426	13.679	18.4622	15.7018	12.9736	15.8053	13.3758	19.43	8.26502	19.2131	8.60842	4.82397	10.7715	12.0817
90.5312	93.4666	92.2797	113.892	78.8625	86.1157	85.4512	62.8037	51.9699	56.7824	53.6086	46.9368	47.7033	43.8468	31.433	26.4925	38.8996	30.4751	36.4799	19.6087	19.9435	28.1376	21.0994	22.1966	22.856	22.0412	14.147	47.4315	10.4743	31.7979	19.806	11.2079	14.3948	13.5251	11.3331	22.0628	17.7034	18.1037	13.519	17.9218	16.8374	0.829763	11.6471	18.7996	7.97877	9.63226	5.18129
94.7499	94.6155	89.4895	103.593	98.9947	89.8244	67.6418	55.2263	44.8624	53.3995	37.2951	46.2069	50.1965	41.3742	23.6662	27.6149	31.6821	27.8771	39.5055	34.5481	21.7224	24.5712	33.2751	29.3212	24.7021	17.3374	23.865	45.0201	7.04732	29.004	25.1682	17.1086	25.624	12.6637	7.8954	12.268	2.80928	10.9087	13.0051	18.1355	8.56722	11.8825	15.2752	12.9971	11.3281	9.85123	12.9033
88.1404	95.4734	84.3615	99.5456	76.2228	85.857	72.4873	54.9347	66.3888	61.3307	50.6004	48.5467	43.1059	41.2911	30.9711	46.2264	29.4204	28.3171	37.5537	30.0464	24.7789	24.3497	34.0958	27.1614	24.305	12.3349	11.8926	42.3151	17.1652	26.8859	24.7389	11.0377	26.0299	26.0345	15.7665	16.972	20.1676	15.3946	12.3331	14.9518	27.7622	18.6627	13.7974	3.78708	11.3266	5.99297	12.3536
86.9455	92.1285	87.8744	105.312	90.8185	81.5443	86.9716	60.7089	53.224	42.6704	52.1718	54.5133	45.7679	37.7812	25.9285	33.5974	41.3742	25.7717	24.5464	30.442	21.7531	21.6338	23.706	26.983	12.3293	16.0633	26.4325	45.3224	11.6863	31.0166	24.6402	8.66092	17.2521	20.3917	10.381	28.755	10.1141	16.6702	14.1317	11.7188	21.1908	15.4714	15.253	7.28846	3.94715	11.3527	2.87058
102.591	100.618	91.8211	108.744	83.0159	92.8341	52.768	53.8231	55.4485	56.4822	45.7476	48.1161	37.1682	35.5713	33.8461	30.8605	35.7793	25.4538	40.0041	30.3173	19.2915	10.0378	39.0373	36.3529	13.8395	24.435	28.8921	42.7889	5.66294	28.3257	21.6054	15.8643	24.6587	23.2636	17.2587	13.1927	11.9755	24.3481	12.2071	11.258	21.9615	20.1431	15.79	11.1851	4.93154	2.34931	11.2853
97.7467	96.0188	85.3216	108.313	81.9998	91.0404	86.2564	55.759	44.3918	58.5973	50.6538	35.5876	31.9221	47.2031	24.1008	44.6748	38.1687	32.1906	18.6155	31.2197	17.3826	19.8464	40.6601	18.6298	24.5961	29.4717	20.0697	52.6587	6.29674	21.5893	23.5693	11.9868	11.5486	19.3549	5.04511	10.1564	17.3827	13.3198	11.7877	15.748	16.3824	2.33468	17.3251	5.09275	9.89034	7.39219	16.2578
63.3712	93.3713	91.1697	108.621	99.8746	86.0595	91.9795	48.7714	51.1843	54.3413	52.6603	35.5175	29.2035	39.2719	39.8443	27.8222	29.3696	14.8086	28.269	27.6602	14.0445	35.2828	32.1972	23.4582	20.6418	24.8022	16.6575	65.5541	12.4695	24.6657	21.9305	20.1262	10.8868	27.0354	7.92342	18.6719	15.7876	11.2542	6.64116	15.6888	4.83358	10.9025	13.3768	8.81208	7.88512	4.42865	10.8215
77.723	91.5586	90.043	88.5152	80.0572	112.057	71.2174	48.3993	49.1029	51.6075	42.6829	30.1204	27.308	28.8813	30.069	37.4462	39.7058	26.8137	39.4169	35.5835	17.3976	26.3981	33.8097	28.9058	16.9027	23.0017	23.1737	56.484	16.3875	28.9626	19.5245	14.9523	28.3393	11.1079	8.3956	20.1279	23.5784	17.486	11.7877	9.51473	7.50384	10.585	13.6286	10.9407	-3.48257	12.4398	6.43223
78.3701	94.2656	85.1576	93.173	82.4736	102.021	74.9017	63.4971	44.9507	54.3163	47.5283	44.4207	28.384	40.4297	33.2917	37.8184	43.3434	26.617	27.0208	35.2243	15.2157	15.9184	28.3755	18.7871	13.1964	12.005	14.6359	56.4859	13.9202	29.4568	31.8138	8.58952	33.52	21.4231	16.6699	24.9471	15.5722	13.2309	13.6943	7.95733	6.88365	10.8546	12.4262	9.89618	7.42193	11.8481	4.08803
67.7113	95.6923	73.8756	95.1859	78.1599	114.517	53.6106	65.6096	46.6236	59.9302	47.7053	42.8241	23.0604	34.3685	31.1599	33.8585	45.8026	29.6601	28.4006	28.8836	14.7798	30.6757	35.8847	22.979	14.5058	20.9371	19.5295	53.3162	5.78256	31.5656	17.7971	9.05895	23.9391	21.5402	9.30942	21.0104	11.3861	16.8391	9.10537	22.0225	19.0278	13.3465	14.3531	15.807	8.58671	12.3908	9.62434
85.8262	96.1735	81.1304	91.1156	86.6497	96.6226	64.2307	59.0417	46.9359	55.2804	47.8597	37.133	10.451	39.1795	29.7439	27.4994	31.0005	18.0545	26.9695	26.2629	3.12651	29.0744	27.1811	21.4463	13.8256	25.7668	12.222	63.4609	9.22595	25.5839	20.9783	17.3647	19.8865	17.4275	18.8471	17.5711	14.3913	13.272	11.0536	8.97845	11.3166	3.51627	12.7376	10.1183	6.78206	16.0309	4.80444
86.6178	95.4128	82.2397	76.6797	85.1031	90.4509	69.2702	59.1942	46.9674	57.4121	52.1253	54.5542	11.123	38.2134	25.0165	33.6923	34.0876	31.3782	27.903	26.5393	6.33687	19.6638	40.0797	21.5274	31.7926	9.77403	20.8204	50.34	12.1302	27.8315	18.9544	7.97577	14.5921	20.9561	13.7916	18.6866	18.9776	20.5701	14.4227	8.81087	10.7548	18.8719	10.7375	11.5341	9.5261	10.0912	4.2309
82.0132	96.3427	78.6919	95.0764	88.2798	93.2445	76.538	59.6683	49.2576	46.6275	46.4674	49.1784	17.6958	46.0211	46.1093	19.795	32.335	25.9689	22.6785	33.4456	11.2971	17.2968	39.3194	23.799	13.7672	15.4424	26.8084	38.8581	14.3566	37.2764	17.4463	16.3939	12.2299	18.0463	8.21021	13.0677	3.15792	12.7724	14.4176	21.2618	12.1869	6.32567	12.29	14.8276	9.86136	8.37006	6.67137
81.0667	107.78	94.5594	90.8483	80.056	88.3376	63.6321	47.5583	40.5017	51.2877	35.3894	43.9204	27.0508	46.5864	8.9156	35.7297	34.8753	28.925	20.0984	32.933	14.521	33.4594	29.8168	27.0745	11.1616	11.8596	16.6811	40.8543	14.8398	19.8661	16.3601	17.7465	16.8408	18.9651	14.2548	10.9714	16.2736	18.3432	8.92073	16.6078	25.2554	7.30102	11.0944	10.1083	6.94066	16.0251	11.0494
68.6048	100.339	81.0294	107.044	90.5574	93.8788	70.8898	50.7836	46.5685	51.8957	45.0901	39.5695	12.0738	35.5865	28.8126	28.1834	34.5019	27.1366	24.7147	32.5159	4.98034	21.3379	31.7717	23.9452	11.1306	22.2455	22.4971	29.7748	12.739	21.5199	26.7767	15.5528	15.175	9.21125	14.1602	19.6136	10.3602	20.0957	7.40786	18.5332	10.1794	3.39582	14.2352	14.0879	5.78654	6.83572	5.79569
93.6703	101.997	96.0554	77.0891	82.742	80.3371	78.1782	54.0092	43.7974	58.2505	53.1761	55.5719	19.1288	34.6654	30.4425	32.577	30.9451	23.302	39.038	41.0793	11.4702	20.1312	29.7365	29.7268	16.1693	23.6293	16.4113	33.9779	5.20099	19.0162	20.3509	7.66671	26.3909	15.1728	1.21505	22.8234	10.7112	13.7332	17.6917	10.1558	13.3785	17.9554	13.2811	13.9794	4.87868	8.248	5.30291
81.6945	99.172	84.057	81.9866	79.9043	85.6785	67.616	55.1471	48.3777	47.9355	41.5524	31.3071	16.3088	43.5104	7.63421	30.878	22.7937	21.9493	37.1286	25.9091	11.4511	31.1522	36.016	29.3017	18.0715	30.8385	24.3847	36.5287	16.335	15.5036	19.3177	6.97025	20.477	9.78214	-0.528964	18.0478	14.5536	8.23261	7.19077	15.4512	22.9313	8.94785	7.20926	11.7472	1.0123	2.93961	10.3402
78.8942	103.158	95.1061	74.8076	81.7869	92.0309	79.4717	58.3105	33.093	48.1863	41.7485	46.3195	23.0865	27.3265	21.536	39.5631	34.5019	23.0754	27.9252	21.0682	17.2826	28.6956	27.7875	15.5121	19.5359	31.0072	21.0612	32.3116	15.4481	29.5935	9.46488	7.29401	27.7519	16.9709	3.86982	18.4211	18.0623	15.7418	16.3197	6.52852	14.1212	8.33099	6.26135	3.42264	3.40035	3.73987	12.9578
73.9631	97.919	78.7537	75.1535	67.3436	89.8808	67.2827	42.5873	52.1072	47.6025	47.6897	39.3612	14.6909	24.4524	20.026	24.6351	28.9229	25.519	33.0553	32.3992	7.31271	19.7637	34.9267	13.8347	16.4034	15.9448	25.4479	29.7353	10.2953	24.8693	24.396	12.3384	18.3699	31.4047	8.46219	18.6366	14.3032	18.5354	10.6004	7.49138	12.0871	10.2018	4.02676	6.30171	0.679106	4.95034	9.88248
93.0426	80.1384	86.7215	55.3629	84.1557	90.5465	67.2032	56.6011	50.1262	37.6604	45.3336	37.6903	6.57105	23.0331	26.3643	37.7498	25.8634	25.6909	28.2584	28.7386	16.0763	33.5892	34.0571	25.4114	4.83775	18.135	16.5266	28.9321	18.3352	19.1688	20.3754	5.23498	17.9104	20.5494	9.25132	20.9287	11.652	8.64805	12.3071	9.89908	14.8469	5.40875	10.5308	11.5917	4.21403	11.4967	5.10298
88.0418	97.1436	73.682	77.6769	78.0921	92.8042	70.6666	50.9603	42.9273	50.805	49.4327	31.0198	8.06303	27.1048	22.2877	27.4781	29.2332	28.2421	35.4451	26.875	12.283	28.337	23.9971	23.2111	6.92495	22.1658	24.2909	18.999	7.72643	17.3552	29.9718	10.0618	30.3315	20.1866	11.7105	21.8853	13.3502	15.7408	13.5986	17.8206	10.017	13.4457	13.8902	8.52744	5.09507	12.3283	3.53762
68.5321	93.9517	95.9859	79.8476	72.026	83.3441	68.8348	56.0645	50.3863	37.9203	48.6903	54.2004	17.4107	33.587	34.5554	43.2788	32.5249	29.5321	30.9174	29.1608	8.46105	27.9147	34.5309	17.8618	12.7902	27.9002	14.8366	19.4174	8.31434	16.5291	21.5695	11.5119	28.3061	14.7224	6.37206	21.7095	7.50052	15.4307	14.1232	21.2068	8.85139	4.85178	8.8365	9.97598	14.6612	17.817	8.78758
82.7604	88.7163	76.5586	66.7021	86.2086	97.7122	69.1583	58.9254	53.8182	43.936	39.1257	35.6224	16.9098	30.3999	31.4152	26.8802	20.5937	28.1614	38.103	21.2106	14.2216	24.0846	39.3447	25.6581	14.0176	13.4982	24.9764	24.921	12.2333	18.0498	19.1787	8.89152	19.0191	7.74008	10.015	18.9071	12.7437	17.143	9.174	15.2897	8.41076	8.19922	15.0907	11.9074	7.60962	11.2698	7.10955
85.2461	80.9516	83.447	71.6926	83.8943	111.556	82.2433	54.0176	50.3025	43.6014	44.9117	39.5526	24.8482	28.2317	17.2555	35.8549	26.1507	28.878	42.6239	21.0764	11.8937	35.9532	22.1688	32.09	19.53	21.3943	24.0158	28.3821	16.2466	22.4828	9.04625	16.7701	12.2255	18.9644	8.7806	13.0845	15.3066	19.1057	10.1534	14.7917	16.3253	9.78596	12.3102	7.87572	6.20219	11.3005	0.551837
104.987	88.4238	91.1776	65.6604	97.7958	108.137	80.6542	55.5495	43.0026	29.5167	50.6211	40.339	22.1054	21.9803	31.7933	20.8214	30.3822	22.6932	32.4401	37.211	19.5557	23.0554	22.4349	27.3095	19.6833	29.0797	21.4993	36.4764	11.5471	21.7663	23.2973	9.33401	21.8932	26.6702	14.2868	11.163	7.29799	15.4688	11.3373	18.2499	12.3345	15.4482	5.94365	3.20147	2.29293	14.459	7.95207
82.586	89.3582	69.5816	83.9337	82.4424	99.2477	70.404	56.9388	53.4259	46.4125	34.0484	38.2185	8.25728	36.7819	19.0339	50.4376	40.4923	30.711	36.7466	27.7367	2.991	15.7049	36.0242	21.8772	8.17419	20.8114	21.8255	32.4683	11.3897	20.4125	22.8926	16.0138	25.2201	13.9377	13.278	24.0178	10.0814	12.8275	14.2685	17.4857	23.0094	9.96275	13.4249	10.8252	9.99661	6.9513	8.27712
87.4258	100.592	77.621	77.437	75.3447	106.606	93.626	61.3494	39.7514	38.8862	45.4185	41.5455	23.6639	30.9182	21.8151	34.927	37.4416	25.8088	37.3355	27.0859	10.9148	22.6873	28.6549	22.0039	18.435	16.4099	12.6555	31.561	10.1665	20.204	16.3775	4.61942	21.5057	24.0636	-2.97701	23.1005	14.1295	20.9295	8.85914	17.9345	9.34206	13.1178	18.9042	13.2678	-2.68992	12.224	11.9755
89.493	95.47	80.1508	88.224	81.7889	102.166	84.5484	53.4658	42.9737	41.3115	44.572	41.0818	19.5222	36.0645	24.5674	34.2165	32.8171	24.3668	30.1568	25.1517	13.7886	17.4664	20.3759	21.5969	20.4965	16.5697	21.875	20.5811	9.65994	24.6387	15.7137	6.29674	18.8999	19.4205	14.4283	7.4099	15.678	14.1293	8.69851	14.1188	24.8495	8.97196	13.6991	9.04997	3.15754	9.89692	20.4549
84.6612	96.2735	81.1725	83.4234	82.1773	103.014	57.4978	54.3016	41.2369	52.4767	27.512	52.3807	22.5213	35.7424	11.3868	26.6688	33.7764	25.5477	44.8026	22.6598	6.86538	23.8189	28.0695	21.8436	10.135	18.8376	23.5845	27.8656	8.59003	14.2526	22.6155	10.3781	35.9251	10.7848	20.2311	10.0211	11.3154	16.268	12.5575	19.9366	15.1241	10.1621	11.954	6.32306	7.56825	13.5252	3.91161
91.1997	91.8677	83.6005	81.4657	77.1283	101.142	86.4115	54.5932	48.5802	53.9007	49.1689	43.3455	21.7092	32.9369	29.0726	32.7581	53.243	23.1741	35.3368	34.0604	8.2655	26.6712	35.2742	30.1944	21.1263	20.509	15.7299	26.9389	6.86121	14.8029	19.7505	13.1272	16.3531	3.48688	10.0497	15.3021	9.90699	11.5918	9.32752	17.7822	10.6522	12.5233	16.2041	7.76036	5.82119	10.7792	2.76898
81.5214	95.6374	81.1025	80.9628	79.1486	102.096	69.9872	54.8934	48.1095	45.3837	42.9134	37.9492	8.36986	41.4505	33.7841	27.9712	29.4591	26.2517	42.428	32.5171	1.41688	26.0379	36.474	19.7766	14.0956	32.6787	20.7214	20.9347	9.73889	14.8089	9.86467	11.8667	17.2659	4.13102	2.10792	17.7682	10.9245	9.58374	9.55968	10.1614	16.3974	8.64923	13.915	12.0575	6.07707	6.06893	7.50567
88.8061	95.4936	91.764	80.7791	70.8136	94.7114	66.118	51.1962	45.3932	46.778	38.6081	32.5588	32.2486	38.4091	11.2429	29.2183	36.5388	25.2816	29.3156	28.711	8.14317	26.4331	31.4877	19.8322	19.0035	20.2139	21.1786	25.166	12.0935	15.0533	21.2686	10.8703	14.1751	4.98747	11.675	8.09732	15.6063	3.86554	6.64457	15.1904	18.7879	8.75247	8.82528	-0.764597	11.2034	7.99657	4.91945
91.8176	88.5176	99.265	75.251	84.4398	98.5117	67.3003	51.4601	52.0735	39.4232	52.5344	42.2862	13.2171	33.5427	18.5106	29.7041	30.4413	18.2992	27.2654	26.7742	6.67914	19.567	31.3259	24.5785	16.4507	25.9921	21.3603	15.5811	8.37838	16.9105	25.1254	4.41482	16.7209	17.8577	11.0407	27.3145	10.7357	13.0631	13.1511	3.65577	10.8831	15.5595	12.3732	14.364	6.5688	10.952	3.08448
109.297	84.5182	88.6952	70.3574	86.8857	95.5333	75.9007	58.2151	38.7845	43.4014	35.5084	51.0541	12.8848	41.7372	22.1517	33.9684	40.5244	24.0627	36.7831	32.3976	14.4177	16.1821	36.0738	23.8499	10.2541	19.0163	16.9115	20.7455	12.6533	12.0041	20.694	9.68964	18.1246	8.53227	5.48532	16.9143	8.79073	13.9368	8.97573	18.7084	11.5748	-0.0981239	22.8904	9.7516	9.01364	11.7176	10.2722
96.6861	82.1462	99.3135	80.9851	81.9108	92.8378	65.1708	54.1567	46.3845	48.526	42.6939	44.0638	18.1701	38.3673	11.1661	37.8268	40.9009	24.6547	37.8085	40.6183	12.6498	21.9272	28.6426	32.9162	19.1912	29.8113	30.3365	23.7808	6.8006	22.942	32.4291	15.6773	12.2451	11.121	2.85881	22.5323	5.46548	9.18144	12.4235	12.3767	12.605	4.91961	17.1584	11.6948	8.95702	5.40186	13.0956
71.4012	76.6292	86.2751	79.9001	82.376	104.368	95.2316	56.3981	59.9955	47.1093	47.1492	51.3427	23.8406	47.8676	31.8922	37.2104	37.3552	19.5035	29.7873	38.3844	15.0285	22.9168	31.7321	32.4116	18.1749	24.2775	24.1997	24.3017	12.7608	20.4691	26.3546	16.4867	17.1782	12.8507	17.4411	21.8144	7.97906	19.4987	9.28262	23.7663	5.14716	4.79931	17.8083	6.7657	12.1746	17.9413	10.5324
117.409	82.6194	94.9102	76.1581	98.7213	99.4826	69.5577	51.3442	52.7394	51.6447	51.6159	43.8022	11.2638	27.4184	30.3957	35.7226	41.0245	14.9743	26.9373	29.7826	17.6228	19.1392	28.4328	31.7743	16.1169	22.7838	27.5914	32.6636	13.5458	20.0468	28.1359	7.35085	11.9489	8.56197	12.0222	22.9793	18.8517	12.0326	11.4925	7.24205	7.45016	11.1098	16.2292	7.58585	13.3041	9.81651	7.03677
82.7639	75.0999	81.0964	81.5079	88.9773	103.653	74.5512	59.5928	39.1632	46.2623	48.8468	45.4902	12.1697	30.5945	28.5356	42.8564	23.2405	24.0399	18.3947	36.277	14.7157	11.8178	22.0902	26.6677	7.80855	29.8277	11.383	19.9388	14.4169	13.1475	30.4161	11.542	28.6228	19.4281	12.447	14.4575	7.95219	12.8391	11.1344	6.20811	7.53924	7.36934	15.4387	14.7901	18.6187	18.0085	8.53575
95.2135	79.2283	75.4853	71.9784	86.4882	102.389	82.6501	56.0882	44.9561	44.6161	45.3176	38.8727	7.45561	20.872	28.2125	31.1987	37.7514	25.7439	28.0259	25.5745	12.5489	21.8474	30.5785	35.9845	17.3402	27.8631	18.7736	37.1341	12.7181	22.7194	29.9127	10.2897	24.6447	7.13465	12.0972	20.1085	2.42575	15.6665	15.8173	4.30162	9.48091	3.88941	10.5957	14.4172	13.7383	14.7325	13.6001
101.311	75.0951	87.0323	66.6614	80.0464	89.8486	75.9304	55.3177	57.2546	47.3419	46.0615	44.1127	21.0674	29.9426	27.4624	38.8386	41.4902	17.3836	39.5227	15.9741	22.3669	17.4659	33.1932	16.6323	12.7429	31.1927	16.6958	29.9909	13.9767	14.7349	27.7361	15.8191	15.9487	5.43463	12.3004	13.4824	4.83157	6.55045	8.60892	15.2167	2.08462	1.2816	3.39989	11.6163	5.29765	10.8592	11.2075
111.452	72.2917	81.2749	57.0554	81.5542	91.5395	72.5774	59.4281	52.4004	51.7976	45.4169	28.9708	13.8816	38.5974	24.1803	36.5216	26.521	16.1856	20.7143	40.4893	13.2644	21.4752	26.885	22.3687	19.8248	23.6641	21.5428	28.2414	7.72208	24.1064	27.2402	15.2165	12.8837	9.81516	4.60585	32.8458	0.847928	4.99841	8.83206	11.7834	-2.49647	8.12872	13.7093	11.3865	12.7699	10.6321	21.4145
115.41	68.931	89.5704	57.126	87.6005	89.3242	70.7475	54.9165	46.0022	34.3988	42.3143	31.6424	6.39044	21.9077	29.8061	44.8336	28.4574	19.1609	26.254	23.2482	17.8427	20.9057	25.1756	20.9619	17.2008	28.1017	21.0251	27.4907	11.1559	15.484	10.8738	9.10462	17.051	21.368	16.8419	11.92	0.351519	10.375	8.5902	28.174	4.23449	17.6182	12.1964	10.5821	5.42403	10.0732	11.2268
121.611	66.0432	98.0799	59.1786	87.3269	96.7655	55.2113	50.5171	52.6292	49.3985	46.7894	33.2596	13.245	25.3537	12.449	28.9559	15.9499	18.3077	19.0536	25.1898	20.2833	19.9534	27.5007	31.1279	14.7833	33.4993	32.0309	25.8958	10.189	17.1714	13.9571	9.85362	13.2822	5.80558	11.4863	11.9037	9.48884	5.09069	4.57949	20.2935	7.85946	1.33527	7.70597	13.0966	15.8605	4.82401	19.3788
88.5843	56.878	85.7722	51.8689	72.8868	82.63	62.8375	48.9528	54.4138	36.9467	38.0308	30.7016	10.1138	31.866	29.8528	35.8155	10.3963	13.4659	37.0376	23.1152	19.6097	18.8804	23.1478	16.6022	3.2092	21.2445	19.2425	20.7861	14.0756	18.7725	13.0035	16.2074	11.7595	5.80376	7.97097	23.1549	3.33565	6.71438	15.0685	18.1692	14.6824	13.4826	9.12359	6.56353	4.53555	2.31044	9.17644
98.6459	60.2706	64.8419	47.9379	80.1254	80.3119	62.5819	49.0542	31.9476	24.7179	26.3814	40.1993	13.9428	19.0242	21.9934	29.5282	19.1396	18.1622	15.7457	23.729	19.1658	19.0985	23.7996	22.5352	6.21782	12.643	24.1098	12.959	11.1289	5.71653	13.3844	15.1951	4.4497	15.7534	-2.06562	18.6299	25.0185	6.97187	9.18333	9.93516	2.85841	2.00779	19.0965	11.4695	9.07501	2.34818	14.7124
92.9528	52.8596	79.4856	49.3061	58.9043	77.0417	54.0456	40.8544	50.2027	25.5618	40.1108	26.908	12.7693	18.7031	30.1764	29.3455	34.4704	10.2495	21.8675	11.0804	26.2746	3.26508	29.428	17.9582	13.5938	5.03053	19.1707	13.112	15.2947	4.74553	27.2265	17.7574	12.3348	14.9056	6.33943	18.1738	14.0683	13.2079	4.20463	12.6498	11.5108	4.4513	2.54814	11.1824	8.8144	10.2652	13.8341
89.5729	49.7078	83.877	42.8436	75.1062	66.3925	49.3397	43.1613	55.6205	29.7608	27.015	24.7649	9.67261	24.0163	23.6084	28.4359	26.5249	12.38	28.5582	26.1346	24.5804	20.0285	21.8482	11.8391	15.9299	11.2813	12.4991	13.9023	13.5999	2.07932	5.14691	10.9746	14.8224	16.9952	5.81711	19.0632	4.19162	4.56956	12.0322	10.7272	7.85829	8.57066	12.5735	4.18698	3.71215	3.5767	16.9953
83.7793	39.6162	74.7395	35.0944	45.5937	59.83	34.3046	52.7831	36.7813	14.4784	32.5944	26.6034	2.43103	10.594	12.5141	21.6635	14.1072	12.3734	31.9406	17.0891	5.12422	21.5022	20.2494	10.5837	17.2316	14.5682	12.0627	7.0705	16.5672	12.7527	15.4383	14.508	23.1087	7.81071	5.70344	15.3199	7.70489	4.94026	9.76005	5.43459	9.60861	4.95412	2.25572	4.69314	8.80157	6.47183	11.9716
58.9319	40.8035	67.9767	42.9706	46.0256	64.8005	43.8378	30.913	22.1138	26.4525	39.0751	24.5608	7.54876	8.82272	11.0762	24.2055	18.2105	11.7547	34.45	15.5025	12.7848	11.9448	15.3887	13.486	20.5244	29.1867	18.2757	16.8509	2.19727	3.60168	5.08646	13.5657	12.6492	2.91753	9.15386	0.877335	11.4885	7.01227	6.64002	12.924	-3.39014	-2.02965	3.19269	8.7212	7.56744	2.36234	8.68332
73.4874	32.6617	60.6199	31.9885	45.5424	55.0716	27.8527	32.9411	22.7409	22.2362	23.9464	15.5525	11.4992	11.2441	19.1327	18.9795	18.6631	15.5551	14.7479	13.7199	6.30338	14.6005	20.0023	13.147	6.70169	22.7129	5.30476	10.482	15.2259	6.23039	10.6714	0.381094	11.2997	6.33453	5.93091	11.2787	1.73244	10.3689	3.44718	13.0781	6.77245	4.60487	5.32003	8.06395	6.73306	6.18717	14.0606
61.1865	37.3663	46.9909	26.8259	32.2528	55.3668	41.6392	27.2571	45.8553	10.6424	24.694	22.6896	11.314	17.0628	10.7916	3.78535	16.8977	2.67826	20.9045	17.488	16.4981	17.3444	19.3792	16.0358	13.4233	10.1478	-3.52053	12.6443	0.0231871	4.80981	4.2886	2.67353	9.67141	19.0954	5.37428	-1.00826	7.31252	5.98514	7.94982	3.51394	13.9292	6.94554	8.36969	5.99017	11.725	1.35377	17.6092
58.4161	28.5299	45.0311	20.6459	36.6837	53.1211	45.8613	15.1946	24.8415	7.26042	22.806	38.6851	10.9049	6.47525	10.0068	14.3957	16.9433	3.41099	22.3591	14.8478	5.21401	4.67491	27.264	10.3665	17.8848	11.1492	9.01584	9.85527	2.14283	4.76168	23.0839	6.2762	11.0304	12.1151	-1.05241	5.39487	9.0919	2.87033	3.64809	13.9721	-5.70067	16.5704	9.20455	9.27348	12.5332	10.9393	13.2811
51.2979	28.0197	41.335	21.7148	27.4739	50.6647	21.0957	25.6868	32.5998	17.895	18.8736	17.6633	3.9661	6.4166	22.9326	12.6119	19.3572	3.29616	20.1108	14.5296	8.41822	3.74345	16.2138	13.913	5.40707	12.193	16.8169	10.7464	5.82556	9.56687	9.73244	12.1375	16.9752	2.94094	-2.63471	-3.46425	-2.24181	-0.401402	1.75655	18.564	7.11481	3.73134	11.5354	5.13294	10.4785	5.6685	1.43556
40.7817	26.885	32.6612	25.9358	29.7754	39.4225	34.9016	22.5831	26.0303	18.2182	19.3851	20.9826	0.442033	12.1565	17.5217	29.343	11.5463	4.15866	6.95155	15.9185	0.928336	14.5803	14.2666	4.07458	10.6239	16.27	4.82665	1.20153	5.63961	6.7927	15.2691	4.54219	26.6306	5.43898	5.01991	6.0651	4.8887	3.26068	-3.40077	13.9295	7.26841	-0.103921	8.3965	-4.99908	2.0325	-0.416841	15.5798
45.6584	20.06	34.4312	14.2322	26.8483	40.0679	14.7531	28.0604	18.5594	17.052	14.7529	26.1955	6.86127	9.96275	11.3369	13.449	4.06729	4.18328	17.1932	11.3015	1.45995	9.73194	10.1406	9.74729	10.5055	11.1508	7.33871	5.53953	5.35068	2.79396	-6.3584	8.94032	9.74738	5.17874	16.9227	9.55604	12.1599	0.986382	0.0667401	17.6767	11.5799	3.44009	8.64823	1.68915	8.54	-0.404744	8.57824
46.3641	20.0244	28.8497	19.529	20.738	37.5044	23.7069	16.1638	22.5067	5.42518	20.7201	14.1829	7.45044	13.905	15.0349	30.846	13.3599	7.80599	13.7391	14.702	11.3728	14.263	22.4254	10.9718	2.67648	21.5972	2.07862	4.32352	5.40981	6.10356	6.40072	1.74397	8.15795	0.298743	4.92758	8.75303	0.546256	6.77	-0.344803	17.4046	-3.45616	-7.95281	11.0066	4.79093	4.4702	6.4789	14.8699
45.1435	18.2242	37.9504	14.6463	21.3914	34.023	9.83111	21.3684	14.2895	14.1417	21.5554	10.5098	7.10876	4.86292	5.24007	5.05788	9.25262	10.3129	7.83312	4.39993	2.58354	1.92826	12.9676	5.09736	12.1287	8.99722	17.1381	8.59677	11.0038	4.24009	7.02053	4.4882	10.1864	4.27224	19.0158	13.9342	8.79428	6.20687	6.23865	2.71694	9.33831	-2.1037	9.32296	2.93943	8.65117	-0.0112999	13.6018
42.4873	21.0329	31.8925	14.4162	14.9375	25.6783	21.6138	14.2115	7.14388	11.1367	13.6976	27.9118	0.702186	12.4083	-0.462328	14.3292	9.45271	9.52614	7.43969	7.90463	-1.31955	15.6288	18.9765	5.65043	3.08151	11.2373	13.3689	10.4172	1.96029	4.91374	6.09026	8.77095	9.7286	0.133996	-2.58914	1.05442	-1.89191	-0.27253	-1.60817	15.0576	4.77239	5.03304	13.0415	2.5599	2.55627	6.58792	14.4178
12.6695	17.0474	24.6177	9.19301	14.7964	24.7565	15.607	22.4987	22.596	13.9019	10.9069	24.9644	9.18273	9.7568	11.9266	9.15774	9.34787	1.07905	20.8451	9.3477	0.779474	11.8588	16.2475	3.13849	-0.435691	11.2418	11.6254	6.08572	0.165591	-0.402713	19.9298	8.14009	9.77693	7.35733	9.07199	1.51263	4.0303	-2.63681	0.32617	3.17517	-8.94789	8.6435	5.91747	2.77872	6.04301	6.63413	10.0479
25.2904	15.6048	25.0968	12.4194	13.0008	20.3715	40.518	9.47045	20.6614	3.26608	14.1517	8.8177	0.463391	6.42904	13.3482	19.7668	10.7441	6.49621	8.25846	14.8209	2.03151	9.49981	2.32675	2.3125	8.18221	18.6294	-8.41188	0.181702	3.03023	2.85007	10.6432	3.75896	13.6806	-3.56832	8.11871	-2.6284	-4.21288	2.86564	-1.80184	10.543	-1.46892	4.66356	-1.51268	2.9601	7.84355	4.68755	7.12885
24.741	14.1437	26.9584	8.16333	7.0847	27.5067	15.8232	7.33224	14.3164	3.34056	21.7513	14.5918	-0.376917	5.67673	21.9069	6.78571	8.09075	1.64645	11.9818	5.44209	8.99685	5.05991	2.27673	0.0813716	5.12844	6.3599	5.09008	6.66086	2.27352	-0.629071	-1.06684	8.99273	-1.25943	7.07336	-4.12897	-2.15538	0.471788	-2.01463	1.92403	-4.08254	-1.36123	0.946291	6.31318	5.05676	0.592233	2.90848	11.9189
20.1228	10.2563	17.9992	20.0262	12.1071	27.1993	17.6903	14.4226	12.5428	-0.140978	13.0574	8.90578	9.00858	0.576577	8.39469	7.44874	5.58237	2.08503	8.00534	9.79875	-4.13121	7.37816	8.10236	7.56932	1.7826	8.84114	5.51278	9.5449	5.54362	-3.31445	1.28972	10.4849	6.67835	-2.37792	5.77706	2.66202	-3.3195	4.38364	0.283795	3.17918	4.91482	0.453157	5.44247	-1.57306	4.34739	-2.46479	5.61912
29.3842	8.9017	17.5949	9.57584	13.5837	21.484	-3.01548	12.3122	14.5664	9.32111	14.862	18.3443	6.57796	-2.22274	5.52005	7.12571	27.7109	3.09291	8.89416	8.78377	0.647312	2.43463	11.2509	0.226728	9.70206	5.23422	4.15765	5.28922	2.85483	-3.54699	6.65492	4.06526	7.6526	9.45804	-1.017	2.63746	2.61224	9.71973	6.47585	1.25474	-1.54194	-0.522663	-2.21332	0.1892	-2.66955	1.87223	-3.08243
31.5363	11.2842	20.0448	21.2189	11.5596	17.3266	15.0234	16.7611	12.6976	4.94768	15.5402	10.5058	-0.0498598	8.65451	16.0541	11.4561	9.78942	-1.99128	9.30457	8.09138	5.03107	3.1001	-1.95104	10.2649	2.16238	14.1981	7.17171	-3.11871	-3.22663	1.3402	18.0061	6.00735	6.94724	6.54352	2.10112	10.1971	-1.44117	12.8844	7.91691	2.89288	-2.26517	0.437537	-0.591478	2.97719	3.68303	1.54842	2.69205
5.6838	8.72072	24.8499	10.8096	3.56824	15.8454	23.0815	5.21647	14.5498	5.98156	20.246	8.7466	1.43714	8.59634	12.8769	3.86465	10.0008	1.95031	6.25779	7.16686	4.65275	2.44953	11.4986	8.23733	7.20474	13.0481	12.4809	5.65068	4.67151	-0.358989	10.3462	3.98918	7.44243	12.4569	4.62004	15.3093	-4.0584	-6.82559	1.47149	7.80361	1.34575	-1.30616	2.45315	7.69819	2.43685	3.01325	4.7912
22.5586	8.50665	12.3674	11.3593	12.525	13.7286	10.36	13.7128	13.2591	2.48384	10.2757	10.602	8.16642	0.771564	4.23039	5.05009	4.59337	6.26893	12.2428	17.6293	4.19879	-1.0522	10.6546	12.9083	6.19757	4.9094	11.7672	-4.27802	-0.601925	-1.51939	6.85804	2.14731	7.68399	1.41956	8.58235	3.58828	6.49971	-4.97674	9.15222	12.447	5.54465	8.43462	4.91485	-2.72286	10.6895	-0.681323	2.61044
13.2521	10.4145	15.2191	9.95161	4.6504	11.5605	-5.462	12.8987	8.17409	9.57448	0.115739	8.75343	-4.05135	5.56194	-7.40665	4.35769	6.8748	0.219321	4.39577	3.30455	5.24114	3.57256	12.5058	1.32251	-0.837056	8.58117	8.62879	6.1154	4.87018	4.84501	7.65886	3.66571	15.7788	6.9875	0.0739962	1.09796	2.33179	-0.34076	1.15021	9.88286	0.671956	8.61187	7.57093	1.38688	9.1918	0.677279	5.55013
10.1931	10.603	12.0519	13.8559	13.7231	15.7328	4.49316	4.8066	16.5925	2.87859	4.34938	3.38202	1.34256	1.24774	4.74657	3.35142	9.57455	1.69414	11.3992	7.61011	10.2228	1.12126	3.14471	1.10202	9.02403	9.69397	10.5417	5.21949	4.23413	0.556787	13.4633	8.10717	0.271792	10.5305	4.24941	-7.07867	4.67486	9.01534	4.04338	5.5276	1.88892	2.07655	-0.892813	0.456567	0.610421	1.78236	-5.22667
15.3084	5.59502	6.7356	10.5141	15.6613	5.5414	6.15233	3.95229	9.58036	11.6796	1.67385	0.646218	5.23598	1.02063	8.55685	6.0537	3.75805	-6.952	9.36135	9.326	1.15847	1.36201	0.732458	4.69813	2.8107	3.13893	2.06135	2.2061	5.08528	5.76389	18.4909	5.15878	-2.84869	10.6503	0.22086	-3.43392	-0.383505	-4.67703	3.63759	6.98989	-1.04018	-5.27128	-1.93088	1.29993	5.69704	-0.517317	4.14199
18.0452	9.01484	11.9907	12.2661	6.58344	11.7574	-1.9253	2.67954	16.7157	4.55079	5.4556	12.974	7.96402	-3.32126	1.37592	11.5045	-0.158443	0.628249	5.5936	7.98553	18.4365	0.717629	3.98219	6.8316	4.92962	16.1653	9.06654	2.27152	5.4524	11.0304	-0.217843	9.95322	3.61455	5.44677	7.36448	7.07458	-7.76325	1.88565	6.53628	1.55814	-3.70146	-0.807444	-6.68435	4.52763	3.21767	8.83231	2.76133
21.2225	10.4616	10.9073	2.99418	15.6739	17.8394	13.3057	11.3555	14.0572	5.50267	10.8505	7.12455	13.1897	1.99883	2.92858	3.02075	-1.04201	-2.819	7.80729	0.686082	-2.10432	1.94114	2.39207	1.72687	3.02809	4.19756	-4.80986	4.7913	4.00749	4.70189	0.789659	-1.56194	8.46151	8.93273	-1.15171	-0.0429661	-4.53658	2.64421	5.87384	0.0512965	4.41183	2.9434	-5.33715	-6.36044	2.09611	-5.04423	6.16743
-6.35115	7.26475	6.17687	5.22024	0.171325	14.2518	6.91706	8.01544	2.89999	2.96137	5.20549	16.3355	6.99151	4.46532	4.14399	2.63143	13.7664	3.22981	-1.83347	8.83281	6.71776	4.95598	-0.764241	1.32554	3.59602	7.23647	1.66003	7.36874	3.1241	1.15518	0.211054	3.91312	1.77787	9.29603	2.13566	6.29076	1.84514	-0.613311	7.77808	4.45144	0.490668	-0.0319438	2.07565	1.05534	0.791801	3.89263	13.7716
8.76139	2.92013	18.6188	6.50567	10.3795	9.43059	14.5431	12.9447	13.256	-1.76269	6.23624	-5.76926	1.90455	12.1928	6.87668	1.46985	2.2663	3.97076	2.03946	9.68562	-5.92497	6.9348	3.17748	3.00104	4.74066	8.04057	10.6137	0.624703	-1.67593	3.40307	7.05731	4.75231	1.61344	0.162756	4.32996	0.593877	-0.580817	3.66179	4.88846	5.80933	-0.794506	1.89965	-1.0908	2.5847	7.5202	2.60364	8.20399
3.29658	3.08948	1.06699	7.28577	4.43659	15.2166	15.6448	3.88257	6.34375	8.36914	6.99088	1.64542	-1.3368	-3.70516	7.14934	3.02745	10.4366	1.84383	6.68522	-2.82065	0.438461	3.00679	-1.94759	6.80708	3.27085	6.01383	4.20893	3.54422	5.49222	2.50677	10.3009	2.63726	-7.41447	3.15023	3.67882	-0.4633	-2.92687	0.317079	-0.36482	6.86312	5.50401	-0.181701	1.19817	2.83655	2.80351	5.76335	1.60879
17.683	5.06863	0.254684	7.85575	-2.21688	8.47972	0.789516	3.02596	-0.389734	2.94322	13.8009	5.4975	10.2481	9.81438	1.70238	-0.22087	5.68284	1.3567	4.88998	12.7749	4.07577	-1.31571	8.34525	5.49206	9.01394	10.1101	10.7335	5.06931	5.65216	6.63134	2.3274	6.54702	1.98574	-0.838522	-1.03421	-0.459589	3.14424	3.6067	-2.52587	2.78588	-2.823	-3.97143	-2.65963	-0.200984	4.99417	6.96671	2.03219
17.1565	7.8312	10.3357	8.02866	7.36234	7.39597	15.7975	1.04991	8.05752	1.71863	2.12931	3.78036	-10.3837	-3.60544	3.19024	-2.56403	0.92938	1.6399	3.88962	6.64536	2.89949	-1.05775	10.6901	10.8811	1.05307	10.5598	-0.632259	7.89881	5.77672	5.2706	-3.0721	1.75751	2.5912	2.69939	-6.21398	6.33116	5.02975	10.8125	8.90203	4.74971	0.899097	-1.50384	3.12048	3.35103	5.06186	8.21162	2.7326
18.5684	2.15162	0.867487	15.7906	7.63745	8.49048	12.2663	1.98056	6.93428	2.19283	9.93424	5.99269	-1.61122	-2.42979	2.72183	-1.61929	0.764017	7.98974	11.1974	3.59872	4.56095	2.95255	0.303298	0.254495	-4.04938	5.48509	2.83768	-0.40822	-2.43628	-1.60536	12.9594	-2.81786	5.13603	3.08851	-7.00825	-2.55346	3.99571	-1.65452	4.18487	-0.244699	11.9167	7.87496	-3.36413	-3.89901	2.80685	3.6825	-3.30657
8.92719	9.46533	7.68432	2.51509	-0.543634	4.17813	10.391	3.20459	14.8667	6.97232	1.24525	-0.0187811	3.00033	-3.47582	5.54886	0.768771	6.71526	-6.16085	8.25214	5.99702	3.62968	2.27397	5.16776	-2.35921	6.88853	2.81238	3.78307	3.19215	-0.0306421	2.81408	1.55444	7.09043	5.27634	-12.4741	9.91401	-1.38233	-3.13817	-1.51308	8.24881	3.18816	-3.09005	2.13109	1.14381	0.498308	5.51494	-2.75844	3.10789
13.9885	3.96601	9.50034	9.5081	7.89148	6.06706	1.53037	8.49985	3.24181	10.687	11.0429	10.2511	7.33943	0.482609	-3.33602	-0.567104	-4.20596	0.619028	6.26377	5.00609	6.37286	-4.40652	5.63243	6.75006	2.36366	6.08808	0.238467	1.11111	6.90781	-0.975962	5.1189	2.441	12.6195	2.58901	8.38158	-9.44159	-8.9616	5.17931	4.6066	5.61842	-2.1855	3.82519	2.15202	-6.2107	2.11475	3.96091	0.176623
5.26182	-2.23013	2.31673	2.95712	-0.522585	6.62498	4.84624	1.54743	12.5832	2.42317	6.78378	11.3395	3.57012	2.81027	1.25219	-2.41806	11.8116	-2.2255	1.07973	8.7278	4.02458	-6.94268	5.64706	8.14378	10.5604	9.2345	3.93748	2.29693	4.04823	-1.81406	2.22712	0.457402	15.2071	-5.3527	-1.22852	2.55162	3.21561	1.10298	0.909912	-0.644015	0.156688	-0.358015	3.77904	-3.51562	6.95671	-0.126571	1.36132
5.36098	-4.28201	9.62118	8.72062	4.31268	4.85194	4.44422	8.57445	-1.19525	0.787159	17.5019	8.1796	9.03476	9.96658	-6.08806	6.21471	0.526711	7.27636	10.2717	4.57855	5.61665	3.45381	-3.74838	0.623211	9.50869	7.53554	-3.18659	-1.97754	5.58819	3.05229	9.54272	3.39708	7.03927	0.390629	14.4829	2.56088	3.55801	0.249781	1.68424	-0.71645	0.804063	-1.9492	-5.11481	-3.6583	-1.14447	-0.251631	1.095
8.34876	2.23163	0.519138	4.83987	8.03167	4.29122	0.153027	7.08153	7.69675	-3.54418	7.75214	4.07891	6.39811	-0.782154	10.4973	12.5199	2.0731	0.728267	6.91863	3.3009	1.9853	3.35954	2.2194	9.3201	-2.65326	5.50913	-10.3736	8.83776	1.06743	-2.17981	7.31026	6.03245	9.57188	6.0149	4.07538	0.469268	4.85013	2.17967	-4.40001	-4.46235	-6.09997	4.26789	-1.93124	-0.967564	-2.33493	3.35715	5.87963
-0.428565	2.11502	4.62111	3.9458	2.98436	5.05596	7.30423	7.35582	9.27193	9.71076	4.64001	-1.6794	-0.525962	0.898689	-1.19622	-6.42817	-4.05209	1.38394	13.9532	2.93084	0.795609	0.757573	-4.11098	9.76537	1.83904	-0.199375	-8.21112	-0.386347	-0.238843	-4.66711	3.31653	4.99725	3.46521	-11.5495	-2.96614	-0.347179	9.85238	7.32473	2.7668	14.6163	-5.29394	2.96395	4.04574	0.353863	1.6292	6.01383	6.65849
8.71423	2.7226	-2.97689	5.87402	3.14518	10.2183	-5.29548	10.6642	-1.77705	3.70214	4.70238	9.72239	-2.87073	-0.627008	-11.0794	13.4127	1.93943	0.0335989	10.6637	-6.53929	-5.99763	6.73497	2.93829	-0.0688164	2.57945	5.44827	4.71071	6.56798	0.417159	-5.17972	2.87695	-0.254053	13.2843	6.05737	-2.30619	7.36028	7.77775	5.5491	3.67465	-0.582812	1.74148	1.37978	-1.27592	-2.91785	2.56316	1.11674	-1.94778
3.36931	3.88579	-0.00801937	11.544	6.51561	1.76275	2.25052	5.98961	0.389607	4.06417	5.40575	-0.66592	1.28674	11.7254	3.83957	5.1245	7.08404	1.9911	-4.05189	3.23207	1.43327	-1.25214	-2.59897	-3.61819	-3.01373	3.57413	5.88703	-2.94802	-0.997653	-2.30051	0.499449	4.10973	11.5999	4.24317	6.47984	1.99205	8.9999	-0.94984	0.234249	-3.44735	-0.706983	-7.53845	-5.37914	4.87525	5.35296	0.166592	2.58292
4.53011	3.01733	5.31859	4.45446	5.55885	6.36295	3.55071	2.2314	17.9552	5.25275	7.75548	-0.00599522	2.37465	-3.99389	-4.00583	-2.51868	-3.48337	-2.44821	2.04066	3.88641	1.50388	1.88834	5.82395	2.9172	6.78506	11.4253	-2.32186	2.67486	9.88186	2.12005	7.23853	0.201001	8.20424	-3.88449	-0.613233	-8.53121	5.43157	-1.65862	2.8889	2.9075	2.70665	9.7115	0.183831	2.29727	3.39265	5.99059	8.8614
8.67512	5.10766	3.86137	2.84285	-0.339831	6.35487	10.4113	5.8489	9.11631	4.67419	6.59523	7.01934	4.10144	-0.965003	14.4899	1.47623	0.55205	2.46174	-2.51764	4.88948	-7.02023	-0.0708914	5.26885	6.92727	-0.598333	8.83673	3.1996	-3.07794	4.37727	-2.2399	6.79592	3.76937	11.2538	10.9498	15.6811	8.35974	10.9934	-2.52542	2.56237	4.28481	-2.94754	-2.06878	6.92527	4.34831	0.311963	0.0302255	1.98948
7.18322	3.73392	-0.280999	3.8425	8.64363	7.69812	3.33335	0.983583	4.01075	2.70565	6.59016	9.62031	-5.53055	-3.15693	-0.381555	6.75394	-0.130339	-2.21717	0.276076	4.1158	-0.419897	4.53751	6.5136	3.65694	6.0196	6.87708	10.388	10.3998	4.80929	5.97228	6.34317	7.02016	3.93579	2.40692	-2.41894	4.17299	1.83587	3.86142	4.68576	6.71471	-5.55355	8.50551	5.81762	7.03696	8.66797	4.31321	0.660745
1.71878	0.217268	5.65899	8.73781	5.00747	-2.64863	0.0902204	8.97469	4.03163	-7.52435	-0.317121	-6.86714	-2.62124	0.407527	1.48409	7.07934	8.64741	4.67812	3.87699	3.59887	-1.81566	-8.3996	3.52752	7.08588	0.720957	-0.0430908	7.89613	4.62969	8.00938	3.41442	1.29835	-2.40052	0.984952	4.80906	1.67806	5.47858	-0.0841232	5.41541	5.59391	-2.10347	13.7293	11.6447	-0.734076	6.76415	-0.849939	2.88143	0.623767
-0.793621	6.10809	-10.2592	8.24374	9.58931	2.51308	18.4612	7.92252	-6.53881	1.5453	0.404687	1.93842	10.0085	5.41249	12.6191	-0.385646	-4.26912	-0.111373	4.78591	4.78711	0.504324	15.8846	-0.691053	-1.62935	10.3046	8.48637	5.04659	-0.138855	0.941055	-3.66005	-2.53394	8.69492	5.23176	6.13769	-2.73486	1.67615	3.81432	4.67976	6.4256	4.28481	9.19082	0.235909	1.56402	5.46915	-0.277775	1.2977	-3.29816
-4.73029	3.46916	-1.79133	6.02982	4.8685	4.56618	0.772779	-0.40307	-0.609565	1.45769	1.53272	12.393	-0.317125	6.64938	1.8829	3.31075	-2.56283	5.2421	-1.70657	1.54825	2.25409	-4.32056	0.151296	-0.802528	3.9747	-2.25692	1.47825	5.75268	-4.66817	6.46714	3.91482	2.54022	7.66295	0.632233	6.93101	1.26479	-12.4233	7.26462	1.0282	-1.46518	-8.69833	-2.96369	-2.09935	5.40733	-1.69576	2.5899	-1.10909
3.23408	-2.62183	2.90556	6.75639	4.10303	3.53937	2.21471	3.71223	2.49977	-1.13669	4.73471	0.473804	4.4391	13.4479	-7.24691	-5.905	5.2252	-1.57502	-7.41574	5.33941	-2.17014	-2.75058	1.80922	2.01314	8.35133	-1.76477	-1.38621	0.510834	1.21329	1.9928	5.84261	4.7094	4.44492	16.8095	5.4474	6.85979	-2.62523	1.72564	0.80398	0.643999	5.19752	-0.416497	-8.59665	-1.53961	1.64159	6.23374	3.53356
-2.68384	2.35861	6.37887	0.96678	8.29415	5.06136	0.828717	4.44143	2.52498	1.7945	6.78603	5.70223	-5.64261	-1.19676	3.7468	4.07662	4.83579	0.867451	11.7349	7.78759	4.36348	11.1503	-1.98841	-4.05937	5.9787	7.17697	-3.04512	7.82363	-1.2654	-7.31269	8.62145	3.58085	7.4993	-8.75346	8.51441	2.87003	13.2408	11.3359	-1.08296	11.1672	-8.14787	0.580121	-1.45291	1.94411	3.06953	5.60744	-2.05412
4.99282	2.43587	7.93054	3.22541	9.4933	-1.40727	0.35677	7.02769	7.75877	5.38434	4.77054	6.3329	-0.725725	1.90439	-1.48262	-3.67269	3.34338	-5.39754	12.5879	2.9891	0.380137	-0.871561	4.17544	-1.09456	7.84961	7.88051	6.08386	4.32614	-0.942695	-1.05274	6.96231	3.08477	2.93742	-3.66222	1.0808	0.491627	13.2269	-1.80525	0.305782	9.27799	-1.8111	0.406722	-2.96696	-2.08937	2.74344	-2.47859	0.296692
3.50382	-0.0223403	-6.44414	1.78648	2.56235	7.6954	4.84977	-4.81058	10.0867	0.576821	4.20116	3.76841	-0.771953	1.42606	5.99992	-2.67734	4.5195	-4.30981	7.60749	0.633204	8.09716	-0.936944	-2.63581	-0.139204	-1.86583	4.26445	6.33535	3.04889	4.50751	6.19452	3.93304	8.07684	3.6939	-0.840329	-3.36091	-1.46043	2.19465	8.31521	-0.302391	0.845568	5.94931	5.6404	-1.77622	4.01337	1.62006	-0.281478	1.44369
-2.78755	-0.717869	3.73594	-0.514128	-5.55645	10.2491	6.43667	5.3089	-0.84064	5.84642	8.36147	2.8095	-0.982818	8.7881	4.51866	6.98098	0.866556	-3.84511	7.07017	14.8208	6.64284	1.17365	-7.51603	1.40723	3.30592	12.8342	1.53658	2.41029	8.2676	3.579	11.5766	-3.49798	6.96656	14.9071	2.46334	-3.93654	12.0429	-1.16659	6.91603	3.9695	1.73319	-6.85071	-3.59863	-1.88258	2.22484	-2.46152	-1.32863
-6.19751	-1.07013	6.21011	0.452965	4.26095	5.33186	-5.31831	-1.23262	-1.31953	1.44547	7.06998	8.86134	-11.8751	7.69201	-1.16474	-6.21516	9.30039	-0.163385	8.52158	-3.50178	-8.68327	-0.450593	7.50462	0.180445	2.04973	2.73664	-2.11153	1.4579	4.01837	7.28367	4.68497	-6.39975	4.77694	-4.90663	3.26395	6.72562	-0.403785	-5.00478	4.20889	9.3935	10.1887	-0.99796	3.47625	2.19929	3.78879	9.46706	3.84156
12.0228	-0.592754	8.04723	10.3798	3.86265	3.26412	-2.76781	3.23276	0.143403	-3.27063	4.10218	6.68881	-1.64063	-0.285325	-3.73338	-9.59107	-1.68105	-7.90519	6.62637	10.1705	7.08291	0.541126	2.15336	2.25517	-2.67725	4.94159	6.8867	3.31278	1.46374	-1.1727	15.0277	3.19644	-9.06671	2.80093	3.93457	-4.47067	1.34078	4.34223	-6.40338	4.92536	5.50158	7.09955	-2.53473	1.9036	-0.939788	-1.45879	3.73496
-0.576165	0.347377	5.36372	-1.47106	6.767	6.87552	-5.96399	-0.240212	7.58769	-1.69178	6.92395	-1.38836	-2.97279	3.0286	5.98964	10.1477	10.8058	-0.406663	1.31029	14.9104	5.02005	13.2025	4.67587	-6.39734	-4.52638	0.463941	0.06003	6.48635	0.200541	-7.24389	-0.423182	-1.42198	-4.52024	0.702016	-0.975257	-5.50837	8.79508	0.582781	4.69269	4.1001	5.86618	1.26133	-0.408841	-2.62899	2.3628	-1.7634	-0.6359
3.60671	4.78363	5.2616	4.54443	1.53987	6.78986	-1.84648	4.64959	1.98528	-2.59681	6.46446	0.150157	-2.26368	0.879416	18.4036	-0.224162	8.08878	5.51044	3.71392	4.58023	-1.72022	-3.40234	1.95411	-9.4618	7.19271	4.60368	-3.61633	13.0937	7.13965	-1.38156	1.78903	2.17185	2.84173	10.8993	13.3999	-2.89024	-2.46318	-3.15266	-2.70508	11.6033	-0.0786486	9.0409	10.1731	-2.33439	-5.24066	-3.41464	6.45863
0.222394	0.259044	-4.2877	-1.48777	7.84317	-0.0621234	2.25868	-5.18107	-0.100672	0.316014	-8.92014	-3.5012	6.66431	1.35353	8.10079	-9.35627	1.53064	-7.77864	3.72326	2.49769	-0.297458	8.28112	9.53858	-0.968518	-5.88069	9.98073	4.94688	-3.09161	-1.35071	2.21907	3.38048	8.16737	17.366	-3.50314	3.43659	-1.92792	-1.18649	4.44551	3.75053	-2.69866	2.43247	1.12461	3.8004	1.75904	5.79354	10.49	2.8106
-3.02621	-1.31595	3.86704	4.45156	3.38629	1.95616	-2.5579	15.989	10.8687	6.44578	3.46947	0.634667	4.03478	0.117219	6.21665	-0.498926	1.20519	-4.07519	0.0634504	11.0664	4.42082	2.80341	-2.01715	-2.68082	3.93397	3.81344	6.67793	8.00723	4.47504	4.24034	0.0378169	8.13717	0.759395	1.33833	11.522	0.818565	-2.38027	0.0610299	1.34151	-0.197662	-5.61113	-0.215205	4.53139	0.328233	1.47586	-0.848422	1.25818
11.9515	3.6643	1.76937	-0.844937	7.89024	-1.19759	-0.082166	-4.47619	-3.19781	6.73345	2.47526	-0.909856	-1.27426	8.20788	-3.72525	7.71749	5.78743	-0.0330243	-1.44616	4.35604	8.23618	3.6223	8.68356	-4.98909	3.82876	5.54763	7.24142	3.37787	5.72559	-0.449255	12.8931	4.40987	14.1768	4.72871	-1.08865	-10.8433	-0.928531	-1.40172	-2.64143	-0.120026	-2.25036	-7.10372	-0.250325	-3.24352	3.92987	-1.72942	3.13081
1.93964	-0.0392216	-1.59878	4.83481	7.14505	3.0983	6.81767	10.5635	4.48708	9.49448	9.23833	8.96506	-4.36485	6.99456	10.2432	-4.05867	4.55874	0.655329	9.1178	3.87871	-0.846345	3.33835	1.15496	-0.943744	3.77945	5.64919	-2.11599	2.64796	4.94986	-1.68195	8.88895	9.36547	0.610853	-7.23423	6.77267	2.02758	9.83688	2.72234	5.37667	2.99273	-7.68519	2.62418	-5.21647	-5.93739	1.40173	0.185016	4.98696
1.38622	6.013	-4.3784	1.60751	-7.61599	2.06798	0.967237	3.92093	5.46317	5.06383	-2.27425	10.0686	1.29402	0.363328	4.38898	4.23398	-3.39616	-2.17366	2.9567	7.30103	-4.476	6.89268	-0.799015	8.25553	0.120416	5.10681	3.21407	1.94583	0.326225	0.794356	8.9966	8.81701	6.14889	1.39074	0.498191	-0.580882	3.08873	4.96056	1.55134	5.98735	-5.30904	-1.16518	2.68065	10.8154	-3.57097	2.63445	1.45447
8.5352	5.83519	3.80362	7.64605	7.41001	-0.275505	14.6725	-0.321913	-0.238076	4.25425	1.97894	-1.64103	-1.68806	-0.817782	6.40709	-0.214479	1.72861	-1.98937	10.9178	-0.96522	-0.295825	1.27043	2.49311	1.96432	-4.60071	5.43423	19.9353	-1.196	6.42171	-0.0401543	-0.0936995	6.01725	5.62206	-1.44201	3.21886	-4.18171	6.44332	-0.490554	4.97508	5.684	-1.35922	-3.73593	-1.09083	-3.33069	-3.35035	-0.396033	2.08277
7.80548	4.97337	-0.105922	1.29416	8.32251	3.46642	5.91441	10.656	12.08	-0.00330368	6.14456	3.73751	6.41884	1.83734	-0.120622	2.15777	-1.77926	4.7473	7.00446	-3.81552	1.18492	12.5623	2.30433	-4.01751	2.39327	6.59994	-3.83721	2.97303	4.93015	-2.19858	4.64224	1.35982	7.96951	17.6274	7.34782	2.30582	7.7717	1.83636	0.145438	3.85449	-2.27541	-5.1353	2.52138	-1.39418	1.71745	0.50396	1.49051
7.64302	4.23027	5.57961	0.542025	0.401361	8.66869	-7.72975	10.4995	17.1733	-0.832724	7.44062	10.6058	-9.58242	4.64685	8.96104	1.63086	2.21447	5.5902	-3.29178	7.04144	-5.68419	-2.31745	4.14228	4.841	2.3663	1.89546	1.55898	10.7466	-2.59124	-2.31427	2.30719	6.83147	7.5637	-2.84948	-0.621342	3.22406	3.46407	2.67	-0.209626	-2.54292	6.37444	-1.68599	-4.55931	3.22935	2.57137	1.10216	-0.123463
5.03971	0.767222	9.48493	8.72536	7.05594	7.99614	2.7855	5.40113	3.75686	5.53343	-3.53585	-3.47616	-2.90482	5.75408	6.59573	2.91753	17.0208	5.96195	1.51884	-0.22066	-0.6688	-7.4964	2.9187	0.246829	3.17198	2.23964	5.16383	4.57263	6.58714	-3.16262	4.32945	10.9148	9.21993	0.399501	0.820134	-5.56592	-0.211422	5.61126	3.5609	-0.134522	-8.0376	4.78947	-1.28904	-0.404661	-3.75099	3.28865	2.80111
-0.846584	-0.12306	-1.58636	8.79097	5.74747	4.32027	8.00728	5.88544	5.68678	-0.831176	6.38876	-3.26622	-0.635387	0.247236	7.43502	-1.57601	5.11908	1.22805	8.90742	1.26683	1.51247	5.34905	0.201614	-1.53357	1.4788	0.507457	-7.60797	6.77419	3.52654	0.130977	14.0946	2.10724	0.966506	6.50826	-1.95238	-1.1737	3.76027	1.50035	1.80844	-2.99164	3.07062	-6.80463	5.22006	-2.62243	-0.186072	-4.92606	2.46357
3.23228	-1.883	2.58546	4.26011	-0.47726	3.07271	15.6895	13.8469	5.99104	-1.06406	10.6796	-6.51935	0.283352	1.25002	2.88063	6.77872	6.43735	1.29076	-6.55017	4.30055	-4.79854	-0.215675	3.54061	2.62822	-5.64792	0.750221	-4.54381	2.32016	5.72672	3.01516	-2.09715	5.03574	2.15532	4.4369	1.0504	2.53288	4.88744	0.633043	-2.27294	2.44077	-9.65213	-2.38761	-5.22832	-3.45281	1.6301	1.56023	4.03194
2.73498	5.23902	0.201702	11.209	8.37587	1.48781	2.57421	-4.67525	-3.17078	0.195607	-3.85701	-1.201	2.66145	2.07275	-5.56056	9.34135	7.92572	-2.91273	-6.26517	4.08541	5.77295	-0.299467	5.48031	0.341364	1.44183	4.58899	-5.33356	4.40756	0.987779	5.43923	-9.7914	5.32384	12.4297	0.766789	8.3326	-2.9478	0.571137	-7.88331	-2.55496	-2.70465	1.27215	-2.92937	-8.00389	4.45796	1.87226	-0.920261	6.7058
6.71935	0.698752	-2.92359	7.97762	2.85286	1.08772	-0.56471	5.7551	-2.39781	-0.32892	3.18783	8.41	-4.7886	2.92294	3.66288	0.580251	5.12565	-1.36752	1.91236	-3.28244	0.748973	-0.55018	2.41261	-9.77212	-2.33404	10.264	-0.434088	-1.67231	-1.88532	0.832383	7.43893	3.90644	-1.34465	7.3239	8.36862	1.1583	-0.105853	3.933	4.35124	-8.82913	2.23218	8.7893	-2.01878	-3.29274	4.83689	6.22922	2.67321
-2.17236	-1.1367	5.51231	2.95033	-2.71664	12.5345	-7.66187	-3.71095	5.46844	-0.227183	-3.33359	-4.67785	-7.43629	7.8548	8.23863	-4.36706	-6.53225	-3.96453	-5.61278	4.32302	-1.8529	0.13346	2.83368	-1.5791	1.21946	3.72471	11.1264	0.0118262	5.49395	4.07321	2.5995	2.07236	3.40671	3.71156	1.11122	2.62022	-2.79976	3.93952	3.27075	-1.31089	9.27623	1.68811	8.07956	-2.12894	-1.18072	1.03626	2.55829
0.506108	-2.49055	1.73543	-0.00434269	-1.09296	8.34392	-4.35889	2.97406	-11.3411	5.48299	10.0483	6.93339	10.3777	1.69915	4.6483	1.36858	-2.00961	6.57924	-1.62672	7.68987	5.23508	4.29385	-3.24541	2.1295	0.176775	-4.66926	4.57783	6.27941	1.86655	2.39656	-9.22234	3.67548	3.13766	6.35797	4.08088	1.3092	4.05487	6.55526	2.97799	1.39589	-5.56267	-3.77291	-7.46499	1.15434	0.829693	0.801609	3.46584
0.992649	2.6457	8.72655	-2.67759	3.47899	-4.86255	7.09916	7.04757	1.74765	1.65784	-2.09263	-8.06635	2.32484	6.71376	1.02483	6.99557	12.7864	-0.829488	7.02748	4.66609	-1.09893	6.11656	3.06133	-5.98926	3.52609	0.0474629	1.40236	5.01746	2.18084	5.21786	6.10643	6.25297	1.12167	-6.59982	0.926088	12.1145	4.47174	8.31327	0.962864	-4.9737	3.33176	14.5679	2.77785	1.19313	4.35488	-0.275663	-0.517951
10.523	-1.68034	4.52755	6.59747	2.23387	1.66668	2.79343	7.39194	5.39447	-3.979	3.88844	0.813114	-1.83188	-2.7465	-12.6139	8.70538	9.76972	-0.0408035	-2.84164	1.79717	-3.76102	0.254617	13.5472	0.27791	-2.51688	7.54283	1.35107	-1.75056	0.549189	-4.74856	4.98302	5.7777	10.2801	-3.59469	8.15891	5.74921	-2.42043	1.69056	4.19314	-1.92556	-12.3514	4.7694	0.862935	2.44255	4.69315	0.913288	-3.62254
5.04377	-2.80799	2.97666	3.52374	3.84596	-0.563445	8.86241	-3.2341	9.57395	-1.23225	0.146866	10.0878	-3.62589	9.87931	6.08735	4.25779	-7.4924	-1.49517	-2.6004	6.15728	14.4696	1.16236	-0.82086	-2.0799	6.747	1.92485	8.44762	2.86687	2.6017	-6.66565	6.38589	5.37308	1.77268	2.78802	2.19735	4.50966	3.12422	1.56951	1.23623	-4.3536	2.9984	-5.24182	9.91903	4.98475	3.31892	1.12582	2.65468
-5.69219	1.05666	-0.385516	2.67308	-2.66618	7.9439	5.2308	7.66813	0.0594089	3.95984	-2.10384	12.6402	13.071	-0.147843	24.3668	5.32692	10.0801	4.983	11.2213	3.2196	1.90472	5.73598	-3.18666	4.77292	-4.27687	4.9799	-2.86969	4.84272	-1.82051	-2.78558	1.33471	-3.72786	4.86955	1.55289	5.90067	7.11644	6.34091	3.36474	-2.57974	7.99789	-6.20047	-1.30986	0.417398	3.85237	-2.79058	-4.02259	9.55145
-1.23144	-1.99044	0.907178	8.08689	-3.45355	-1.94439	11.9576	-2.92565	2.24216	1.0146	6.03041	1.76529	-2.13665	4.77872	-7.04496	4.2204	-6.65649	-5.0727	1.6823	4.64996	7.49849	-0.924839	0.162175	-0.847434	4.93492	7.11066	3.61882	-6.75434	1.03285	-3.39118	5.07312	0.339319	-2.02416	-6.56302	-5.62671	-1.21025	-9.95893	3.38865	7.59815	2.73815	-4.05703	-0.869974	1.30124	3.67355	-8.48237	-1.79932	-9.64235
10.6137	-4.30754	3.89138	2.31335	2.6597	4.50148	-10.8384	8.12586	6.67386	0.078211	2.91109	1.79663	2.58428	-3.89157	-0.127515	-1.87561	11.9186	-2.55471	4.76766	9.36451	-1.75109	-2.77143	6.06498	5.4951	0.412361	3.84745	1.49344	2.58483	-1.2759	1.31536	5.45469	3.95782	4.02695	-2.1107	5.54744	0.193649	1.17668	6.09007	-0.00170995	7.75033	4.21363	-1.58545	-8.08808	1.18284	-1.63145	1.9471	1.0577
-2.41526	-3.32174	3.47646	-3.68473	5.34571	2.11437	0.647351	5.18189	3.00365	-5.0264	5.62201	-9.0868	-10.186	6.50309	-6.23274	-12.3999	8.9676	16.2698	3.27206	2.46495	2.81295	4.47657	1.96994	-0.402825	9.57915	4.21897	4.01816	4.38509	-1.16615	-2.6894	1.15178	0.917518	7.02899	-3.84576	-6.75603	6.52573	1.12477	3.22393	6.73706	-4.08178	6.66625	3.26605	-0.828082	-0.0674563	-5.66871	0.263255	2.81118
-3.09617	1.38235	-8.69824	2.59575	3.61186	0.378256	3.31852	3.60694	10.9462	4.56806	3.30804	2.6402	8.70418	-0.27704	10.6299	-9.99594	4.08961	0.443966	-0.0507888	0.107783	2.85969	7.73856	-3.29624	-6.12511	9.11339	4.39729	-8.23928	0.975463	4.30469	6.28568	0.502833	8.35984	0.552383	15.5668	-0.230182	1.19801	-1.868	2.0875	6.57613	-0.0870835	8.40924	2.69167	-4.93072	2.27344	3.14074	-3.68448	-1.43286
-5.98847	1.47676	-1.06198	4.18601	-0.36083	6.00541	8.59751	5.61321	11.5144	8.228	3.98265	-1.72598	-1.45455	4.80934	5.22409	-9.03148	3.95456	1.63684	10.2031	6.44684	3.98425	1.17329	6.12079	-1.52262	8.66298	3.3008	-6.00522	-0.0780847	5.86982	-7.82861	-4.89923	7.69417	-1.1988	3.93383	-0.90523	1.77947	11.9376	6.45469	-0.387137	1.99867	-1.82709	3.65888	-0.00429655	-3.99656	2.68292	0.956352	0.936167

## Sheet: Fig. 5e, Lateral
cell_001	cell_002	cell_003	cell_004	cell_005	cell_006	cell_007	cell_008	cell_009	cell_010	cell_011	cell_012	cell_013	cell_014	cell_015	cell_016	cell_017	cell_018	cell_019	cell_020	cell_021	cell_022	cell_023	cell_024	cell_025	cell_026	cell_027	cell_028	cell_029	cell_030	cell_031	cell_032	cell_033	cell_034	cell_035	cell_036	cell_037	cell_038	cell_039	cell_040	cell_041	cell_042	cell_043	cell_044	cell_045	cell_046	cell_047	cell_048	cell_049	cell_050
4.02942	-0.863668	-5.90529	-4.9146	1.67801	7.40767	-11.5707	3.28406	-5.89869	2.76905	-1.07971	0.339953	2.28299	2.19369	-4.36609	10.1561	5.92188	7.6042	4.85378	-6.24699	-1.99052	1.73687	-7.61388	8.17266	7.6492	3.40879	-0.0469081	-0.0182444	-4.82802	6.35772	0.13389	4.44952	0.872006	1.88524	0.0390383	2.13997	-1.82482	-6.9591	-1.24994	-1.02749	2.78434	7.18876	-7.84409	1.44048	-1.37125	3.21857	-1.21289	4.77277	-8.34921	-3.17482
6.06276	-4.51845	1.99479	-2.0496	12.0422	-8.48135	-5.20268	8.83711	-4.11777	2.70011	-8.11533	4.32345	12.6535	1.50922	-1.21186	2.83797	3.07288	-1.90234	-3.57442	-3.8965	-3.21377	6.68361	5.4718	1.43781	3.18488	3.40406	-13.8977	1.9015	-4.66845	11.7683	2.50404	-2.04682	3.79537	4.00715	-3.96254	7.38541	-1.06983	-5.91096	-11.2744	-4.14924	3.08939	-12.2036	-4.2211	0.94434	-7.65599	-3.90576	-3.21219	-2.39453	-0.253947	-7.03962
-1.4811	-0.442957	2.48607	-0.748785	-1.43294	-4.948	8.92841	-4.70345	-6.98819	10.4814	3.60471	9.40313	4.24783	-3.85691	3.36885	-8.92036	-1.18751	-5.62518	2.34612	3.86702	6.59301	-11.9125	8.48159	0.518092	-9.77796	7.11314	-10.934	0.948347	-2.85463	-13.8265	6.1464	-11.4952	-9.28652	-3.08327	11.2166	0.278288	-2.87902	5.02916	-7.55259	1.71012	-3.20189	2.78484	5.404	-5.19811	2.28537	-7.9094	1.49216	4.24448	1.07185	-4.52427
3.14408	-8.25853	-0.910412	-17.293	-0.148579	10.3527	-5.90959	4.69893	-8.14202	5.20055	-1.67783	7.07922	-9.41262	-4.04082	-7.33706	-10.4138	-6.49701	-0.205907	12.0326	2.635	-3.67797	0.820971	6.53484	-10.9841	2.90211	-4.8998	1.23668	0.934104	-8.86023	-2.95049	8.26485	-0.415266	2.70804	0.0122479	2.37146	-4.10849	-0.127159	5.82201	1.25464	2.37224	-3.53864	1.66697	0.480974	-1.85613	-2.58479	-3.99164	3.55218	-3.66906	4.89606	8.37337
7.33206	-2.8292	9.28548	-2.66994	-3.79548	6.758	1.89786	2.71249	-2.64122	4.50226	-0.233861	-4.69788	-0.108571	5.36854	4.89194	-3.44094	-1.65733	7.39948	-9.82623	1.97685	-7.12683	27.9284	-4.12266	-4.06937	0.0885552	-0.72824	10.4727	-5.92313	-1.20361	12.8687	-3.22223	4.30678	-4.4944	6.56648	-3.37971	8.95743	-3.45924	2.32827	-0.894542	-3.35258	-1.06007	-6.0603	-15.5588	1.22246	0.161959	-6.20518	8.97429	-1.34959	-4.1728	12.7291
2.91729	-6.62887	9.27242	5.64134	1.34385	3.62168	3.69993	-5.86718	11.8902	1.60408	-2.87904	-14.1249	3.21186	-4.38132	0.907675	-1.41945	-0.789855	6.01019	5.06419	-5.45892	-2.96527	6.36497	-3.98655	7.27691	-7.06589	0.474432	-6.90506	4.91181	3.21583	-10.5701	-0.243553	-1.93228	1.93916	-4.14629	7.94139	9.38711	-5.05325	-0.384768	-3.25511	7.46361	-0.651883	-5.53668	1.55754	1.58717	-4.14257	4.78823	-2.38667	-1.42446	-5.49999	-2.85826
-1.80011	3.53102	-5.53606	3.09126	-10.1964	1.35473	-4.15714	-9.51232	-12.4025	4.13541	4.14512	-5.36632	1.33244	-0.39779	-10.6699	-10.5064	6.59719	4.75201	2.81561	10.4895	-0.020631	-2.53007	-0.857455	-4.39768	2.73826	1.12123	1.92459	16.0867	2.45834	1.78646	0.0895055	5.43967	-8.59935	1.57441	-6.31372	2.70747	-8.81935	1.84484	8.48653	-4.11517	1.17817	-13.9558	6.67574	-6.80573	5.83415	9.17206	-1.23493	-1.1995	-7.15078	8.04811
-3.29977	0.240236	12.632	3.01915	8.89602	6.83257	-6.019	10.5122	0.956448	8.39575	-3.5433	-9.08248	4.84931	7.78919	6.83913	3.97415	-3.66653	-0.629419	-10.6517	4.61934	2.15935	11.058	-1.82193	5.00432	6.7988	-4.30615	3.22419	5.66972	-3.13603	-13.682	-0.124253	3.79855	-2.86519	-8.05329	-0.246817	-0.749086	-2.93443	-2.27707	2.02726	-2.89941	2.39459	-1.54421	2.26703	5.40605	8.19885	3.34559	-7.08164	-1.5527	-4.70758	-9.31275
-4.3382	-8.55034	-7.31204	-7.15454	-11.955	5.92719	1.38773	4.29711	-19.5376	-2.17078	-1.1479	-7.01598	6.59575	-15.8505	-4.21076	-8.56122	-5.47233	-3.82305	12.3414	-3.19772	-0.499261	1.07908	2.00924	2.84035	-5.02541	-2.46033	-15.2023	-1.04523	0.296241	8.77308	-3.88262	2.72801	-1.24778	-4.48082	-1.62189	-10.8541	-3.11487	1.64695	-0.0275831	-4.55031	-2.40079	-2.5169	-6.59964	0.900405	-8.13852	-7.2358	-17.4849	-0.500315	5.85331	8.12616
5.61731	-2.48798	5.38027	-3.11464	-2.54379	-3.92183	6.55139	0.639594	16.9602	8.25833	-4.04844	-7.58362	-2.61248	-2.19265	-0.359228	-11.3066	0.430327	0.941866	1.09935	0.94678	-9.44282	16.1853	-3.67272	-1.5432	-8.3867	-0.700891	-1.44507	-9.54539	-6.18718	0.955759	8.11692	8.73497	15.7677	-0.603356	3.12189	-7.29509	-0.401024	-9.38384	-2.37143	-4.62331	-1.57296	-1.18295	2.79003	0.845513	-1.39983	-1.77881	1.46463	-3.85662	-2.1933	-1.70287
-0.989463	1.33088	-3.41735	11.5324	-1.69134	3.28973	-0.662569	1.0731	0.650559	0.239871	6.24624	-12.3106	5.91643	-8.99529	4.92057	-7.60149	0.299364	-1.17753	-7.302	-2.50716	-2.41385	12.6976	1.84758	-1.49888	0.629796	2.67718	-9.60713	-8.7869	0.581154	-2.30359	-3.01361	-5.905	4.12727	5.02113	-4.54522	-0.128214	5.64341	1.04196	0.942846	-9.02582	-1.93808	0.390667	-8.46875	-5.18713	3.5573	7.00129	-4.93644	-2.37206	8.77837	-5.12151
-1.64305	2.47698	5.07517	12.7518	11.0483	16.7082	-0.68315	6.36965	8.66038	-5.31387	-4.04799	15.0426	11.094	2.4973	-4.95393	-10.3289	-0.0123701	4.00382	-0.0406778	4.82979	-0.222077	6.21427	0.243467	0.306123	-0.738188	3.53613	-6.67434	14.3098	-1.88888	-9.51789	3.11307	5.98602	-0.591514	1.64635	2.14199	1.26386	0.513321	-1.54168	-1.63364	0.424024	-3.25411	-8.58105	2.99812	-0.546032	6.03763	-5.22606	-7.38768	-0.76563	-2.19811	-4.66501
-7.15204	-1.82345	8.97707	-3.68465	-1.83955	-0.0902485	-1.20673	-0.583297	9.07672	-10.4514	3.8005	-4.6706	1.22167	-6.44955	-9.09708	3.46894	0.900977	-3.55781	1.72238	-1.58717	-5.21253	-8.31853	2.94997	-1.58661	6.30236	-1.87683	7.96021	11.8029	-8.57283	-4.02733	4.145	2.49482	-10.3566	3.38129	-11.5565	0.205499	3.74168	4.45478	1.23031	-0.718649	-6.7618	8.15883	1.45197	-12.1057	3.00302	2.80378	-0.338886	-1.85347	4.14109	7.93438
-6.94752	-5.12667	4.53538	-9.62131	-18.8242	0.573984	0.960429	-5.8795	-15.2946	-19.1514	-2.32248	-8.41321	5.68543	3.67594	-6.80323	0.0277809	3.98027	0.486038	-4.47155	2.20874	5.16125	-5.38077	0.554656	-1.61207	-2.2788	-12.8889	5.67912	2.09499	-3.72617	0.363694	0.474286	-9.90691	0.801371	5.68708	3.1283	4.54234	3.83626	-5.7032	-3.05312	-0.254581	3.07475	-1.76217	6.86522	-8.44386	2.42299	-8.56491	-3.9798	-5.50531	-7.2344	19.3742
-3.83955	6.2266	-2.89387	3.44895	-12.0718	-1.60274	2.09151	1.44898	-4.13717	2.79992	-2.44081	1.18066	3.94706	-3.4372	-11.869	-0.032381	0.111664	6.78418	-1.80413	-0.284879	-5.90411	6.56002	7.38831	-0.0436087	-3.71854	-3.47734	-1.91819	-2.92605	-3.89184	5.61255	-0.798344	-5.28636	1.0802	3.9614	-3.08175	4.51915	5.51827	-5.89825	-3.3023	1.71056	-0.346988	4.73445	-1.06821	6.48882	3.63929	3.98781	5.67727	0.0684572	2.61315	14.7757
-6.15231	3.61756	5.10764	-1.42636	-7.29835	-9.26044	1.21202	-0.257475	13.2915	-3.68668	-3.16626	-22.8065	10.5297	-7.93207	2.25873	-4.81539	-6.47715	-1.13556	4.78999	-0.836107	-0.883406	-2.02469	0.121003	3.78153	0.609747	-13.9547	1.61809	-2.27749	-11.0991	15.0358	-8.50227	-1.51197	5.9311	4.02207	2.98748	-7.82618	0.813465	-3.80816	-4.99909	1.43702	-8.96409	-1.24541	-1.7196	3.82114	-1.87798	-3.01381	-2.13342	-1.72345	-1.75801	-13.6331
-1.35071	4.04669	7.51976	0.395051	4.02594	-6.06044	3.09522	-2.75154	3.12554	4.84433	5.57069	4.01966	-5.3593	1.98451	-3.51961	5.58124	3.86836	5.0778	-6.9462	2.98046	0.0754031	-2.45782	1.37937	1.87698	-2.77353	-4.1043	7.56203	5.25471	1.97702	-7.53088	-0.437625	-2.49717	1.653	4.89161	-0.354894	-9.18518	2.04784	6.59349	1.5729	2.22525	1.30947	-1.05112	5.12496	2.86369	-4.01853	-0.120795	2.06738	-0.445731	0.351976	-1.01681
-0.843232	-5.48148	-0.504439	0.396174	-8.00645	6.53101	-3.68261	-2.54323	-15.6537	1.46565	-2.50034	8.15151	-1.35772	-6.2048	-6.66446	5.13673	2.76221	-2.83724	-3.07806	1.70431	3.53539	6.7421	-8.57328	-0.0279821	5.33624	9.35883	12.3083	7.77454	1.47416	3.27746	-1.10483	4.12708	7.71065	2.71533	4.27708	6.48928	-0.494832	-7.19097	6.54922	1.64214	9.3263	-2.70597	1.53436	3.41154	-8.05018	-1.29487	10.895	-0.189398	-4.18839	-0.840229
-9.97238	7.25043	4.59224	-2.32769	-6.64392	9.13447	2.01969	0.723094	-6.85441	-4.81184	0.676728	9.96359	6.96391	2.63832	8.69302	2.25629	4.85006	2.82906	-11.0994	-5.52834	3.26586	-4.3937	-7.27243	-9.0033	-2.45839	-9.92738	3.01331	1.49536	-4.30401	12.5753	0.868164	8.69474	9.10025	9.8166	5.42935	1.28722	0.381531	10.0373	3.06879	3.36399	-5.10288	10.6146	-3.8205	3.16997	0.529504	-9.60072	5.93223	7.64769	-11.3748	7.91656
7.48789	8.84511	-3.62642	-10.536	-2.30691	-5.98415	0.248279	-3.09194	-1.19894	-2.01921	-3.01288	16.6414	6.76145	4.39079	6.83461	3.84593	-4.97961	-5.89347	-4.50312	-6.19644	-2.90431	3.21028	3.66266	3.11535	-5.10074	2.14929	-2.39913	-8.37459	-0.0962704	-10.591	-1.06405	-4.15259	1.75005	-0.395718	-2.13332	-0.245711	2.73459	-8.01486	-1.18681	7.0396	5.5828	-1.81653	-2.53455	-5.98193	-5.81628	0.486951	-4.13929	-0.46183	-10.2911	18.9171
-10.4822	4.77882	-9.13178	6.70533	8.57319	3.08647	-3.54626	0.589127	2.10108	-16.9809	6.56721	2.17451	3.39208	6.28461	1.58936	2.72471	-7.54939	2.75146	-1.22473	2.55743	-3.83134	3.78607	-2.24614	3.84008	2.80155	0.751845	-1.41507	1.97723	3.18331	6.50072	-4.19996	0.10567	2.41106	10.4831	-3.27776	-3.54335	-2.80891	-0.972062	6.81787	-1.02152	-6.63459	4.08858	1.86796	1.92048	1.62096	1.62612	-2.31806	-4.01054	4.39474	-3.3732
4.87786	3.70698	-10.0105	-5.53325	-13.7511	-8.04129	-4.91064	-7.33835	1.06414	2.90557	0.301152	-11.1264	-9.6305	11.4054	2.93098	5.29347	-2.26742	-1.8649	-4.19981	0.106723	-0.861586	1.34601	-6.31924	-1.68088	-1.41234	-6.9965	-4.85258	-5.23485	1.46298	-5.34619	4.78048	6.41428	-5.78904	-3.9752	-5.7481	7.10117	6.73372	0.10268	1.35835	-3.13443	8.25189	7.55523	7.81564	-3.08009	-4.12085	-0.703774	-0.938071	-2.28931	-0.187005	-13.3711
6.45965	-3.41026	2.23464	-3.09514	-0.858695	4.44399	0.363407	-5.048	-6.07958	-2.61553	-3.94197	-3.3569	-2.26433	6.33693	4.73638	6.52826	-2.61934	-2.36141	-5.68709	-5.72783	6.56209	-2.48704	5.76257	1.45891	-1.13317	14.7842	-2.79136	-1.59658	10.2814	-5.35858	0.776065	7.35082	0.140257	3.69183	5.62348	3.81294	2.68421	-3.79706	-0.384438	0.115586	2.06837	-1.58828	-7.81184	-3.19509	0.296049	-3.41794	-3.43795	2.96654	-2.90941	18.0577
2.4364	0.745743	-9.7923	-5.42938	9.87177	-6.19632	1.73115	0.264899	-9.6442	5.52321	2.8987	3.82277	-6.75566	-3.13293	-0.497906	-8.24656	-8.02894	-3.99768	-0.589886	2.29003	4.15528	-0.911677	-0.649395	-1.37144	6.99259	3.27121	-0.617683	13.418	16.0754	7.54279	-0.243947	2.47544	-5.86525	-11.4326	-4.06716	-1.52247	-4.07937	7.98935	-2.88007	-12.2721	2.30033	-5.4257	-3.29947	5.57444	12.3047	-1.61262	5.22227	4.60901	-5.16601	4.39272
1.87489	-2.49704	8.9534	4.43803	1.72809	-4.1998	8.09961	4.63168	-1.23036	0.520448	4.35692	-5.31087	-11.1638	-7.97587	4.90242	0.227459	-0.588882	4.77054	-5.35382	0.309685	6.73837	6.6578	1.23415	10.6649	-0.97202	12.6848	1.9288	4.45542	3.06013	6.82211	-2.79099	4.14797	-5.27662	-0.114659	1.36721	4.52674	5.79578	-3.295	5.20114	6.462	-2.83876	-0.556532	-3.45379	2.61707	2.75149	1.20165	-3.44333	5.62778	0.709134	-11.173
6.98801	6.02434	0.0592589	-2.59291	4.66401	0.27084	3.94596	-3.39138	-11.9916	-7.94239	-0.935843	-2.26495	4.90771	-4.83977	3.78213	0.852903	-3.34178	1.97903	9.0553	-9.52931	4.26525	-11.174	-2.20792	-4.60925	-6.42514	12.5882	-16.3686	5.0798	4.11168	14.5243	-6.25662	6.88486	1.63468	-0.837997	0.567365	-4.12835	1.78833	-5.36614	1.36361	1.99236	-0.158339	8.5939	-7.73929	2.33164	-8.18821	-5.23591	1.00297	6.05358	8.26502	-11.8442
-0.74558	-6.38587	0.824593	0.400888	15.5471	-5.98256	12.2664	2.68379	10.4327	8.07257	11.3437	-7.61774	-0.149625	-0.43591	1.44962	6.90422	6.81308	5.22666	-8.0193	6.53906	-2.15802	12.6467	-8.56815	-4.97953	1.94169	-15.5697	4.13967	3.20197	-1.95274	-4.70469	3.59418	1.58873	-5.97153	4.54689	1.48195	-6.45808	5.52291	-1.98624	2.78953	5.98502	-4.88253	-4.15031	-8.15904	1.4598	2.9354	6.04543	11.6608	8.6069	-2.20636	-2.77982
0.254402	5.84664	4.04961	-2.11038	14.1796	1.24995	-2.70491	1.37077	-4.28942	4.45879	3.54034	-5.15444	-4.30941	0.954073	10.0086	0.966254	1.28	-1.57254	-3.76653	-9.61163	-0.581713	-15.3555	-4.37333	-0.439548	0.37515	1.71569	-2.50017	-0.762909	-6.6242	-4.24253	-5.06585	8.31109	-12.0864	0.804861	-3.30823	5.99685	1.05003	1.50236	-4.81035	-0.649227	-2.23342	2.24077	-1.93831	-12.6737	6.0162	12.009	-0.16762	2.19372	0.895157	-7.22569
-3.08528	-3.875	1.5787	9.06264	-6.97256	4.5656	0.339032	-1.74612	1.04456	5.66026	-0.815602	20.2101	0.0759757	-2.74664	3.76892	-6.63791	-2.0216	0.422899	-1.16764	3.83155	-2.16161	-5.37381	0.514611	-0.193262	5.30304	9.24554	1.57851	-0.210764	4.05589	11.5036	-1.86558	-0.646073	-19.7447	-3.53919	4.38529	-7.6867	-9.39816	0.399195	4.30193	8.38172	-0.680069	0.987661	1.10753	-2.95415	7.69542	-3.54308	10.0406	4.59021	1.13439	-1.37797
4.20332	2.06426	2.70694	2.26848	-5.92387	-2.34981	2.92601	-7.47623	1.47343	10.9678	12.3596	15.1521	-7.91065	-0.78688	2.9451	12.4229	5.11992	2.10625	5.10251	6.67548	1.77527	-3.57726	-4.2962	0.679727	5.24387	7.9095	-3.09169	-0.044945	5.34636	6.69418	0.659983	-1.77812	-4.59023	5.73747	-5.98347	0.272451	-3.48028	7.29552	-4.26405	6.24735	2.33266	-3.80338	7.00822	-6.24817	0.930317	-0.190829	-9.61636	-1.58409	7.24748	4.23258
4.43374	0.0286923	4.30336	-1.9432	11.2869	-1.48408	-5.96551	-7.24062	4.01941	-1.23055	13.0194	-4.85288	-9.29635	2.43097	-1.68488	-0.437457	-4.82704	1.80921	11.9743	4.73551	-9.0186	-12.3707	1.66051	0.240034	-1.18465	-2.7927	-2.532	6.4673	0.0369583	4.3666	3.3631	-1.40649	-3.25872	-6.45695	-2.05856	-6.10803	13.0943	0.469116	-1.20378	-8.44892	3.32928	-12.631	5.89293	-2.63916	-6.90354	5.35512	5.27445	4.08218	0.712246	-16.007
1.72965	4.7277	-8.60776	5.58482	4.75046	-3.48067	-4.26271	-1.90911	1.06322	-1.75286	8.89988	-2.4577	-12.7682	4.06926	-3.62121	8.20229	1.90828	-16.4624	-13.1227	4.96054	7.30205	-2.76847	1.28201	-0.937163	1.62206	0.134209	-1.87509	1.31817	1.98895	1.11064	-1.95395	-3.65344	7.73973	-1.66512	9.73258	-10.536	-0.661688	-8.21832	6.6923	-0.00238399	9.97754	-7.60119	-1.46403	3.85714	-1.59342	-0.9899	3.53835	4.23616	-4.40056	1.71332
6.01002	-0.644609	2.10424	15.5506	-4.59331	0.118247	1.77803	2.94511	-0.90713	-6.71541	1.25471	3.82379	1.03022	-1.8588	-2.43994	2.73126	10.8871	0.37163	0.34984	2.31146	6.37804	-3.81284	3.5956	-5.07269	11.3234	2.93255	9.30987	2.32104	1.10179	-15.5738	-0.20713	3.83339	10.1485	-8.01642	14.7498	7.02977	-9.51052	3.61002	2.43686	-6.58418	-6.02232	9.48115	-0.0357416	-2.53567	-2.20331	-6.25924	2.45953	-0.342214	-6.26461	11.137
-3.90621	6.8293	5.683	-1.32694	1.91872	5.43514	1.34022	-3.03015	0.240664	-0.831134	-4.91677	3.76491	1.41485	7.10618	-2.23663	-5.47451	-4.76395	0.492218	-4.11892	-5.87159	-0.75873	-7.18334	-4.99404	14.314	-2.68456	-5.33568	-19.3614	-2.23229	-6.0074	-0.260031	-5.9833	-3.91912	11.3288	2.09777	-4.67116	2.53329	-0.171384	10.0102	8.63723	-4.42664	5.6815	0.861415	3.47944	1.09359	2.04151	-6.15888	-9.14394	-1.59868	-1.8892	8.59362
2.04871	-2.41709	-5.30893	-4.3602	-4.97453	-3.09423	-1.97156	-2.47796	-5.40446	13.0618	-1.45522	-12.5656	-1.56116	3.85357	7.62943	-7.68299	-9.62874	-7.91591	-6.67432	2.24161	5.39012	-7.37217	0.661638	-6.86627	2.24646	3.52576	24.9335	-7.81452	6.38169	-9.42142	-0.135674	-10.4307	-5.12275	-7.17685	-8.42598	1.28246	-2.12118	-5.99629	2.66092	-7.67159	-1.05852	5.0244	6.57643	-5.4892	0.942793	5.7918	-0.932797	-3.33832	11.1047	-6.28282
-11.5836	-4.6054	-12.1692	-12.1006	-8.00575	-5.5912	-3.11121	-7.52512	13.9341	4.95482	1.96352	12.436	-1.55922	5.97386	6.32954	7.22472	7.47007	-9.30316	4.04265	-5.16209	-3.2634	11.2079	0.0164224	-1.37512	6.29521	-3.75503	7.70869	-5.60465	-1.17324	-11.8504	0.288139	-1.24789	-4.64751	-2.90628	-0.581595	0.675106	-6.96272	1.74857	-6.21527	-3.12892	-0.67776	-5.58319	-6.22191	4.28745	9.5615	-2.53156	-0.836201	-5.18821	2.10972	7.92531
4.0168	2.02985	5.63883	15.4391	1.18306	-7.75527	5.44269	3.05943	10.7972	0.566014	-8.54466	6.82908	-3.31186	-1.6606	-2.43037	7.75418	1.08229	-5.30876	18.8083	3.70384	-1.3722	-10.8518	2.06089	4.40531	2.95376	-2.67943	-4.94934	-5.02714	3.81416	7.39346	1.59582	1.8161	2.43796	-3.98507	-1.85651	0.94247	3.38998	2.67536	9.4264	11.3566	-5.177	3.03543	3.04233	-0.606523	-7.0742	6.5499	3.01262	-2.68897	-0.0485459	-12.1446
7.67359	-2.8772	-0.994847	5.10086	0.902088	-8.34641	3.11693	0.813328	4.62497	-0.726789	-3.16977	-9.89559	-4.56194	0.623002	-2.54788	-4.53899	-0.937959	-1.7505	-7.0775	0.466081	-5.43935	-13.7608	2.2034	-9.85749	-0.622092	-1.26767	18.4679	-3.3082	9.12731	-0.645062	3.16393	-8.89834	2.72266	7.03996	-0.0310851	1.06881	6.192	9.37782	-0.793249	-1.88304	-4.04713	1.00077	11.5043	4.60585	2.03979	7.13423	7.71076	-10.0516	5.52284	-5.05668
0.196554	-3.12479	-13.0774	-4.03304	3.79419	12.5129	-0.237841	-6.35091	14.4966	0.785192	3.23245	6.02014	-9.67975	2.51164	-5.57246	0.0106707	2.74241	1.84486	-0.333399	4.90271	4.76703	0.885254	11.077	6.42202	-3.7432	1.72764	-0.091461	-7.52844	7.26313	3.90236	-10.0274	-4.79277	2.30005	-9.70225	-1.30024	-3.92806	-2.72373	-2.71579	5.37768	6.35212	2.43532	-2.21158	-10.7843	-1.48858	4.46299	0.269316	-6.69998	-2.3362	0.305749	4.0058
-7.10998	1.39377	-1.01446	-11.3158	-1.35712	-11.8361	-4.50186	6.53054	5.71097	5.91536	-4.69814	2.25767	-7.91969	-3.373	4.15461	-5.70629	-0.0636821	0.321174	-5.26437	-0.676495	-2.46984	8.64448	3.97486	-0.0663226	-5.74313	-0.240635	-0.66957	12.6583	1.73237	6.09614	-3.93083	-20.5716	1.04973	7.96592	-2.29758	3.40074	8.2825	1.83662	2.83491	2.04336	0.0720101	4.51694	10.0947	-6.15541	-5.11551	7.65614	7.13998	-2.00023	-4.75729	-20.8826
-1.34013	-4.56621	-2.91341	6.59172	3.70688	-11.3585	-3.8995	5.62529	-6.51053	1.93106	4.01986	17.6124	2.19271	-1.35169	-2.04694	8.43167	-0.0455499	1.93949	11.6307	2.36618	16.4931	-12.2229	4.55999	4.41547	-2.94907	1.1288	-10.7102	-1.63279	1.0858	-8.80738	5.92116	-0.529504	-2.47219	-3.62435	3.71514	0.668959	-13.4667	3.41851	0.791912	3.32876	0.60637	-6.50275	5.42304	-0.0149594	1.95122	-0.96291	5.38712	-4.35994	-3.53338	7.13218
-0.914366	3.26455	-3.51247	15.2756	0.343895	-4.81885	3.04288	8.5723	-7.07671	-1.6896	6.91872	0.379084	-5.95673	-4.93845	4.43816	0.856836	-5.26179	-0.353653	-1.45186	-7.56267	2.23079	-3.17959	0.232784	-0.62065	-8.14517	-13.331	-7.84914	5.14778	-4.87684	-10.0861	4.11548	2.80213	17.0248	-14.9905	-5.64546	6.40269	3.63451	3.46629	-4.42263	1.73441	-5.41472	6.9888	2.91081	2.18409	-6.42711	-8.07022	4.2988	-6.94779	3.18116	-6.39158
1.12879	-1.8758	-1.8536	8.2161	6.16979	6.66658	-1.29085	-1.86453	-2.08157	-7.42901	3.19738	1.15347	9.89852	-1.26019	-3.55365	-2.06071	7.86125	0.336358	-8.63476	2.3592	5.22976	-8.23903	1.50826	5.16021	5.62029	7.20085	-0.813076	-1.54905	1.51627	1.68178	0.508273	3.06213	2.86561	2.57495	-8.67891	-1.32205	-0.836896	-1.19918	-10.1765	-3.91249	6.61174	-1.26938	-2.22668	2.23266	-2.28609	1.632	-0.691943	3.61741	3.4895	7.10985
-1.85736	2.21848	-0.726679	-13.7243	-17.9316	-1.98725	-1.6967	12.7539	-2.60853	-5.14295	-5.4309	-4.84545	3.80126	8.15173	1.6349	0.918934	-4.55423	-1.54045	4.23622	-1.23427	-11.1499	11.3922	4.01307	-3.656	1.52444	-13.2665	2.52298	-5.73058	-1.4829	-13.5203	-2.43907	-1.70658	-0.709475	11.0494	-0.403499	0.342208	-0.616287	-1.74246	8.95065	-1.52466	5.30629	-6.36938	1.46958	-2.04461	9.3018	-0.402911	0.111187	-0.194009	-3.01229	7.7813
2.99484	0.29611	-0.716612	-4.49907	-7.1249	-2.44394	-0.576967	0.949885	-1.61906	-2.67383	-10.7779	-2.78271	6.81547	4.44345	-5.74976	-3.58114	9.69677	5.14427	-2.64493	1.11187	-2.47632	-2.43586	-0.788308	-9.35829	-1.40842	11.0169	9.73749	-12.0137	1.63427	-0.339947	-2.61117	5.85742	3.79227	-3.69307	2.41959	-2.13471	-0.501146	9.86225	-1.3274	1.04725	-1.34349	0.764641	-8.70278	8.11502	1.6463	-1.05027	-4.33169	3.67497	-0.0673809	3.46655
1.14788	-6.56769	-4.45709	5.72953	11.0694	3.14295	3.21059	1.96184	-5.09052	-9.95695	-3.92041	-1.39641	-1.7639	-3.79936	0.410228	-8.51893	-5.58054	2.36553	-0.159956	3.89174	0.418	-18.6282	-5.10287	-13.3059	2.448	-0.43469	-1.45343	-6.48093	7.38685	5.37331	-4.31997	-0.0914106	-6.28753	-2.29211	3.34658	10.5337	-6.84648	-10.9758	0.375537	2.1237	8.29467	0.0350588	6.94364	8.59801	-1.48137	-3.26203	-2.67666	-9.17958	7.34086	-1.98886
-5.90327	0.888867	-15.768	-11.2079	3.35858	6.65014	-5.54355	-2.5161	4.39323	-2.28825	-7.08352	8.05109	-7.80092	-2.60327	4.59955	6.2654	12.5606	5.86011	7.73248	5.50293	1.22908	-3.47793	-3.0437	3.77768	-5.455	5.84334	3.66972	1.93003	0.556429	-1.67285	2.9636	2.84388	-7.17283	-2.8211	-7.66548	-2.02644	2.12707	6.40393	-3.83786	9.64544	2.87625	19.5962	2.2438	2.79615	-6.35988	0.126848	-6.38303	2.60428	9.37125	-3.53601
3.17506	3.77853	-6.77042	8.23101	7.90239	1.39677	-5.2168	1.01217	-6.24151	5.26463	-2.27176	11.7064	5.64817	1.04524	5.62868	3.26034	-1.67078	-7.3962	6.16464	-6.7329	-0.264914	5.4422	-7.91656	6.40384	-0.119011	9.38035	8.73967	-9.66657	1.11581	-9.12159	5.41855	-7.06694	-4.56076	5.10646	-0.63658	-0.679902	-1.4938	-8.42927	-1.29695	3.54189	1.00356	1.14222	-2.39553	7.49148	-3.95877	2.13945	8.64458	5.92691	4.0151	-18.8619
7.28915	3.09602	9.78692	-4.28157	17.0144	3.71334	4.97137	-2.4436	6.74397	-8.49771	-8.29798	-19.532	-2.273	0.489694	4.53678	10.6238	-4.31566	-4.22673	-0.468692	-8.85299	3.31416	1.53644	4.65647	0.041784	-0.202477	3.30771	-2.88032	-10.5443	-4.00951	15.9298	2.18833	-1.72412	9.67643	-1.68146	12.44	-3.05839	-1.41435	6.01385	-5.58196	-6.79261	0.572572	-3.19277	-1.49137	5.54598	3.20393	7.04776	-8.29409	3.97066	-0.260228	-7.98226
-3.70741	1.42369	1.27042	-3.63697	-7.85133	0.807768	4.72006	-1.16705	19.3411	-3.70156	7.62916	-6.71745	3.37474	1.68357	-3.05305	-10.8013	1.20193	6.69449	14.5559	-2.27416	-0.408328	3.74535	-5.94893	-1.72554	-0.192547	-9.54227	9.5281	9.2674	-1.24784	3.67137	0.443255	6.14664	4.87519	-5.28126	-0.569233	-5.93505	8.47999	-5.59612	-7.06522	-2.39811	-8.23602	10.7594	1.61853	-1.3293	-0.79973	0.305573	1.34381	6.34389	3.32547	-4.02388
-5.08533	-0.849314	10.8791	7.86101	1.10051	-3.23704	-0.855821	-1.64513	7.54911	-0.20362	-9.07005	4.4104	-0.35758	5.09159	-7.69307	11.5483	-2.61194	0.516991	2.53934	1.85474	-4.34541	7.62892	4.71701	4.72803	-3.21533	-7.85559	-3.41202	-14.5466	-9.62978	-6.53737	0.788351	-0.788171	-6.38708	-1.33187	1.91939	-6.2937	3.2657	2.38219	-0.0890955	-1.17879	-2.26131	-1.16354	1.41057	-0.23325	-3.80455	3.54517	-1.46253	-0.464267	3.24441	16.4496
-0.652015	-4.75197	0.867401	14.5525	-0.535028	-13.9805	-4.07525	-3.12669	2.9182	11.6029	6.57925	-2.3181	4.44986	-8.98421	-1.79189	-2.78755	0.758989	-4.45673	1.73977	0.0214379	2.65352	-0.800217	1.42263	5.91418	-1.65216	5.59608	-1.44842	1.63699	-1.89912	-16.0084	3.33522	1.41058	6.72072	-0.040091	-1.8149	-5.76562	3.20867	11.8036	2.97245	2.69516	-3.63056	-0.642929	5.61016	5.55712	-1.78489	8.98644	5.188	4.3103	6.51456	3.06948
-0.986175	0.579048	-4.78697	6.77725	1.16034	-10.6553	-0.954713	0.89776	-5.36886	2.63109	4.31723	-7.75515	-7.32835	3.44073	-6.84412	0.821227	3.60629	2.85355	7.43358	-6.88547	3.41197	14.4582	-2.85984	4.47488	-1.87472	-5.07791	-7.15423	-1.44518	-0.483709	-0.033234	-0.483256	-4.50485	4.71154	-9.89362	-2.66078	-7.70567	-4.97904	-0.283818	-3.94355	10.6936	4.71254	-2.08677	-3.4164	1.5233	0.10217	-0.0302757	8.76001	-1.51101	-0.220528	-3.70317
4.27005	8.44083	-2.63703	4.42476	0.338683	4.15568	-1.5389	3.77293	6.31725	8.18256	-0.419268	-1.27526	-6.76903	3.75359	3.36639	4.80002	1.40242	-5.03418	6.32809	-16.0789	2.51523	13.2109	5.46493	2.01195	-3.96798	6.18505	4.50407	-4.55017	0.810375	10.8664	1.37807	7.31294	6.36581	3.06191	-0.934723	-1.86901	-1.68463	9.78936	4.00529	1.37611	-9.04502	-0.320789	3.32626	-6.62751	4.80586	-5.37295	-5.77658	-0.1395	6.54092	0.4931
-4.74279	3.18994	-2.40285	-5.53033	2.69676	-0.481155	7.36859	1.0497	2.3084	-0.109739	0.856705	-15.0932	-4.64357	-0.317959	-10.391	8.57673	3.59125	-2.33207	-0.719838	-0.12144	2.50694	4.93761	5.09251	2.98953	-2.36901	-1.92153	1.53331	4.44229	2.15412	-6.98769	5.64293	-8.87725	1.15701	-8.43857	-11.5122	0.0789029	-3.08326	-10.9508	7.22599	-5.97836	0.368259	-0.676986	1.93017	-0.328896	-2.14527	-0.184432	-2.30021	-1.58618	-1.35853	19.1494
1.38178	9.36039	2.1513	6.0796	-13.019	3.43268	4.82614	-2.7008	2.68112	7.57014	-4.38262	-9.46685	5.06573	-1.71101	-8.52043	5.97088	-5.2981	-5.12388	7.2456	1.66942	3.11631	0.904078	10.4633	-2.79485	-3.78109	0.285384	4.19374	4.47091	8.10677	-10.0354	8.74008	-11.1306	-6.71107	0.55714	-4.97569	-1.5925	-5.024	-3.58947	3.55766	4.29709	-3.32558	-6.08038	4.18778	7.98611	0.196639	10.7733	-5.78012	2.05615	-4.89803	11.1654
4.14035	7.60155	10.0329	-8.78479	-3.43381	2.70886	4.18555	3.88064	-14.8056	0.994617	1.54214	7.74129	7.03579	3.82449	4.49486	0.0453546	-7.23024	-4.79582	1.76807	0.643148	-7.62453	5.59706	0.460323	-1.48245	-6.14192	14.015	8.55998	10.2578	-12.5879	-3.0067	7.31108	5.42677	-5.27416	-5.69252	5.0508	4.14793	-1.65407	9.38316	-1.15308	2.11844	-4.92636	-2.26568	0.987454	3.67341	-5.96528	2.08745	3.25926	-4.33765	-2.86755	-6.4795
4.24809	-1.25979	-1.90582	3.77937	-10.1483	-0.958744	-0.792115	-6.64639	4.25167	-7.57215	1.00972	9.49038	4.77888	2.49308	10.1378	3.02169	-5.17392	3.71991	4.15908	1.06817	-6.02707	-10.8008	4.81864	7.76303	-0.737386	0.258172	7.64253	0.64116	-0.308937	-4.72534	6.86411	-0.309837	2.89917	7.38113	-7.23087	-4.23761	-8.89048	3.6568	11.1856	0.461158	-2.72847	-4.89216	-0.461932	10.0621	14.2749	-3.42566	12.8427	6.07839	-3.25132	0.236462
4.88774	7.94052	4.68062	-10.1011	-1.85123	1.26318	3.475	5.82775	8.24561	9.60445	-1.75369	15.3141	5.75726	7.78335	-4.49988	4.8674	9.31656	2.52631	18.2541	-5.54977	1.57282	8.09038	1.04881	4.89899	-2.00257	-1.3326	11.3959	-2.31565	0.873845	1.50406	4.53956	3.46132	2.76151	2.16278	-4.50098	0.00812297	-0.577341	6.00221	-2.3313	-0.971434	2.48285	4.75404	5.36393	-1.11964	5.80427	2.34211	0.416856	-2.78941	5.0743	12.9058
6.41588	3.26767	0.187268	-5.87021	14.0777	5.62607	0.779285	5.65996	-2.11111	7.13594	3.26443	-3.5925	-3.87643	4.21102	-6.84134	5.52683	9.36759	8.07202	10.4831	-2.14907	-6.33909	3.54573	-8.59725	0.455629	-1.09674	8.38078	-10.844	5.45462	6.06398	15.7256	6.00674	-1.08656	0.256111	2.81424	1.80212	-0.552363	0.326618	11.5084	7.55798	-1.02396	-4.95181	2.57279	-4.1979	7.25018	6.25792	7.36448	-5.84965	6.51392	-3.82919	2.90901
1.03124	6.41227	2.54389	-2.41686	8.57176	-3.47079	7.64693	8.28127	10.4077	21.0552	4.54188	5.10384	8.30368	5.31317	2.74048	8.79637	-0.243992	13.2357	12.9502	4.10832	-9.31533	-4.67104	-1.38573	4.48929	0.258026	-3.11143	-0.582843	13.3401	5.75545	-7.55385	4.7585	2.36435	6.58673	0.395228	-1.85395	7.19629	2.24929	5.61021	5.86792	-2.7567	-0.162714	3.77984	1.43463	-7.27249	4.51312	0.293277	7.24084	-1.43566	5.6708	13.4797
-8.15395	6.8623	3.40823	-0.978978	11.6349	-3.89398	2.96035	-2.95709	9.46293	-8.7952	11.6593	-9.37594	7.72004	12.5137	-6.04224	3.23015	-5.51302	16.0582	6.671	-2.9759	4.16355	8.01571	-3.52176	2.93219	3.43737	9.63433	4.47748	6.8548	6.03133	-10.2878	-2.06122	-4.58651	9.17785	-3.43902	-1.30886	5.47759	4.35202	-4.4183	-8.39496	0.37317	-0.173211	2.42773	9.22314	1.75588	-4.48974	6.06441	2.20197	-2.65085	5.80572	18.4587
6.43424	6.48609	15.5617	2.15137	1.67927	5.02249	9.99655	-4.9738	2.66909	-11.9042	11.6034	-8.44837	5.74252	1.22118	-2.33854	15.5927	-8.71291	14.3903	16.1883	-0.375974	2.59728	14.997	2.65034	-1.35591	11.1514	8.81523	8.05854	9.3221	13.811	-6.53318	7.11689	-6.34263	5.70396	-3.23857	-6.51374	5.10435	5.61711	9.60103	-7.65374	-5.57969	1.64534	-7.72443	4.87772	8.78671	3.19652	4.64815	3.4087	1.15552	-0.21079	10.3158
7.1092	4.45068	2.40551	-0.0113241	-4.21015	-5.35491	4.29188	-6.74573	-2.71719	7.64012	22.4465	5.34227	5.0812	5.18583	-0.24071	17.4733	2.68044	19.776	25.3795	6.73009	-12.6696	11.3667	2.33032	1.45343	6.4733	0.246827	-5.62687	-3.8328	-0.770906	-4.91037	3.25805	1.02491	12.9877	-9.30938	5.62169	8.9553	6.96998	-2.01924	-1.0758	-9.41973	0.234029	-2.88091	0.802373	6.81177	8.77287	-0.715376	2.57758	-3.45719	5.14437	12.226
-2.009	11.1114	8.8093	-7.01166	11.3701	7.69827	2.48198	-3.77384	15.6088	11.1696	11.224	11.4559	-10.003	2.92216	12.1538	6.2956	5.21589	8.06116	18.5901	3.43651	6.51054	3.58093	-0.284657	6.14071	3.59522	17.9089	-0.971545	12.439	7.83788	-8.81146	0.173661	5.02471	12.2558	4.78369	2.63638	16.259	2.3006	4.87548	-1.62496	-4.97026	8.35645	-0.63789	-8.58037	-6.33824	12.993	0.224054	0.454822	-0.402101	-0.576271	20.8152
1.58726	4.20325	-0.714871	11.1567	-0.935048	-8.07028	8.10793	-5.5542	8.90183	5.35711	27.8545	19.7732	-2.36902	7.23408	3.94432	-1.29541	5.92799	15.9392	21.0008	14.1717	1.27816	14.4596	4.76528	4.9241	7.81467	12.864	-2.82844	12.1868	16.1131	-18.7187	-4.0172	-1.49081	-10.6185	8.65601	-6.45286	-1.8238	7.8364	18.2654	-2.51275	-5.63186	5.56643	3.10296	12.4073	12.1416	8.7791	8.3741	8.36282	-3.0682	7.96099	7.69299
8.28106	4.91047	12.1945	-3.71214	15.3421	5.94049	7.06235	10.8767	15.8734	4.14159	24.201	-14.7693	-6.56192	8.23983	10.7806	18.1989	-5.15897	11.4681	18.6282	9.09065	2.3839	23.6971	9.16887	15.0209	8.72986	12.5095	-1.9313	-0.250942	16.475	6.7536	6.89518	13.6415	7.07832	5.08526	7.80648	2.73287	-9.14861	2.63554	-3.02241	-5.56322	3.58915	2.57711	-0.321988	3.95519	21.2465	5.38626	-0.585731	-4.31195	1.74323	25.0215
8.54048	11.7316	10.2162	-3.78773	5.39957	3.15519	4.87046	1.60996	-4.76208	4.18951	14.6805	1.0863	-1.92875	1.378	7.73013	-0.0188731	1.19895	16.1649	24.8292	-8.9802	-0.438474	15.5618	3.61238	14.0232	7.33203	14.0997	1.88533	6.39223	25.0426	1.90814	0.338181	9.0459	26.3629	-0.156997	4.05859	4.78019	11.0452	3.67592	-0.587438	-5.68646	16.9309	10.1234	5.90954	11.4562	25.342	2.23232	-0.286787	-3.44871	-0.69094	11.4056
6.80558	6.39675	10.3225	28.2951	18.5394	11.6186	11.2099	-2.27912	16.4915	9.55777	20.6202	2.19317	-9.95063	-7.13856	6.75337	5.75314	1.85793	27.4486	24.1815	1.29089	1.42655	22.9903	3.10819	18.7419	10.7434	14.5119	6.64758	8.87398	6.01982	-9.57591	5.07938	11.477	16.6356	3.8545	-4.75591	23.2629	3.89784	15.6081	-8.44906	1.62539	12.7859	8.13798	9.70001	10.0554	16.7017	0.695906	7.65428	0.516355	-2.98288	18.5159
3.16415	16.4884	16.7562	19.5995	16.1154	13.9221	9.12267	4.67299	3.73455	0.67718	25.3297	4.30544	6.2124	19.3548	-0.340269	22.1763	-1.0429	14.7613	14.0948	6.14545	12.1081	16.5297	4.31917	11.8718	10.1399	18.161	10.7548	-3.9528	15.2918	-5.12116	-0.363653	2.79772	15.1716	12.2676	-3.85949	4.0778	-2.97959	0.928431	0.191883	8.7621	8.26487	8.23112	8.59045	8.11375	19.4612	10.364	5.49439	-1.3526	10.1499	20.6858
13.3929	10.9	12.1351	15.3271	23.8276	4.7107	7.76069	1.16564	5.18652	26.7973	27.9167	17.5623	12.9022	7.22173	0.047277	0.998605	-5.90038	31.1126	22.093	15.8994	-8.28445	26.6623	-0.72624	2.47871	1.91365	11.8234	22.5257	15.4023	12.1624	4.37745	3.06572	11.0888	26.0472	5.28033	-3.44394	16.6764	7.72646	12.852	-1.08528	7.94359	3.46116	1.14112	12.8122	10.5001	8.82514	6.06319	4.50531	-1.66148	7.07	26.5568
26.0701	19.2152	22.2689	22.8428	29.3682	31.9472	6.93589	3.4047	28.4274	-1.52179	37.0856	12.6168	9.44656	21.9057	5.28714	26.2088	10.3722	28.7383	15.9148	-0.131275	11.2158	14.6949	7.31065	-2.00749	18.8149	16.0223	21.5665	16.4997	14.0258	-22.7373	12.032	15.1729	18.919	11.6825	0.915686	9.3711	10.742	6.25574	1.67017	2.30377	20.113	17.5401	-0.264437	5.83907	8.58825	16.0981	-3.86718	2.89353	7.04003	15.2034
25.6113	19.9708	22.7795	26.6205	52.7326	14.6036	12.3095	18.7721	18.8177	17.0777	31.8342	25.6085	5.50789	11.3479	13.6931	13.2544	3.07841	26.143	-1.17056	8.20551	-3.02076	20.3589	13.1935	13.867	15.5713	23.3897	29.5708	16.2662	17.5906	-6.31707	4.85271	18.1009	-0.391467	16.1652	8.27231	14.079	4.94786	24.6352	3.82585	4.22327	13.9383	12.2288	11.4344	13.2655	13.7442	10.4563	7.87056	3.29056	2.06809	3.81612
33.1948	29.6021	32.0655	5.26123	26.6098	40.3595	11.7304	18.4539	-8.5918	8.2213	30.2913	5.63303	9.75636	17.1391	4.74041	19.8103	12.3639	24.4012	34.2022	-0.797835	14.433	39.2373	19.1577	21.5322	10.0446	27.6448	4.08827	16.1614	16.5698	8.55563	3.67164	10.7501	19.7349	18.7571	-0.0867364	16.8482	9.77233	18.8467	7.37038	18.4885	12.5887	8.26453	9.72294	6.88092	21.4802	7.42381	5.87822	1.42443	18.4448	2.70999
27.5328	45.974	32.5772	49.2791	44.0471	30.1228	19.2945	27.6143	21.3049	23.4135	30.1803	22.5497	11.6641	30.3886	7.65819	31.7512	2.9241	40.7284	16.629	6.37297	11.2501	30.1423	16.4156	25.5975	20.4499	23.6116	16.1022	32.5156	17.1683	-8.47649	3.83951	20.5361	29.1594	13.0954	-6.83167	7.71573	12.7699	11.6884	7.17273	8.31321	15.8118	24.5839	19.9262	8.36034	26.6731	17.2555	14.2517	7.64147	9.72579	30.4074
38.7189	42.128	26.2707	37.756	42.4242	19.7265	10.0381	13.6963	49.2115	5.50189	38.052	38.3634	17.7199	36.5422	9.9955	13.2606	12.1197	20.3826	23.3401	4.62856	16.1978	17.3428	10.4557	7.57222	19.9467	16.7515	17.0835	19.3087	11.36	-8.43333	16.3376	22.0995	27.8697	20.7341	12.9269	10.4249	14.6341	26.1981	12.2131	16.9165	4.61629	8.65128	8.50438	9.04691	13.7681	5.4929	12.7761	4.99064	23.0121	19.6311
40.7986	42.7602	33.5927	29.8948	37.0477	19.1571	22.7869	29.3812	40.7259	17.6932	24.4593	42.093	22.2203	21.9178	14.2646	28.9023	21.1565	22.8195	34.1519	10.0255	19.1784	34.3054	24.0835	21.5485	30.4274	30.7574	18.6375	34.9364	14.3521	-9.25234	-0.144554	22.1171	20.2724	20.3783	4.69839	14.4224	13.396	15.0154	1.31619	12.1148	13.9911	7.25506	20.3639	4.76997	5.48857	17.623	13.2594	2.98439	8.39177	14.9758
60.9285	54.4724	34.0273	28.0986	63.5401	31.6077	18.4702	29.6851	37.9808	45.9759	38.0457	38.8128	9.63188	23.9102	20.6516	26.6033	12.8822	11.0119	30.5502	5.50682	16.0667	23.4919	33.1797	28.7088	29.9026	24.8402	21.2498	19.2324	16.0208	-2.3568	7.971	18.8223	19.4418	12.7003	-0.754788	15.6516	13.0464	9.74203	1.8376	20.0706	13.6516	8.1226	7.00253	3.90725	12.2882	9.1483	15.2011	10.434	13.3115	26.5845
66.1683	58.1605	28.6006	53.1994	51.8989	23.8335	28.1323	36.1653	58.0408	19.0457	38.6682	34.3992	30.3666	40.4401	25.403	37.7151	22.2169	21.4392	11.8443	23.4813	24.8239	23.0124	26.6933	24.1698	39.2102	37.0146	21.9345	29.6492	20.7983	9.2947	13.6173	14.6922	32.5026	4.91269	11.5133	17.9433	8.25396	8.91638	2.87603	18.2756	21.0905	20.2995	15.9396	18.0468	19.9361	27.6744	13.4847	14.9029	9.87645	-1.52151
74.4426	65.0912	37.6502	43.3614	42.3527	35.5014	33.4219	47.662	24.847	46.6459	52.1496	23.9014	21.9783	33.186	29.4551	37.9031	32.7913	23.4817	27.6498	21.2024	8.97417	32.0456	31.482	15.6119	36.0511	22.4582	30.5015	26.3602	28.4127	-0.21363	13.5391	14.2167	8.35815	20.921	8.61405	10.3598	10.1841	31.0823	9.34765	11.6239	10.7802	19.0386	4.91171	13.0013	22.0707	8.58446	11.4793	9.93957	7.03434	13.1059
79.6931	70.216	57.2245	29.768	58.7486	25.2587	31.8667	45.7845	51.3192	42.9999	31.3924	52.3687	18.7299	37.1496	33.9559	45.925	33.5785	24.9247	25.0434	31.139	28.244	47.4109	18.2845	29.5969	29.385	20.5389	29.0397	25.5042	27.1071	36.269	21.8366	23.5958	32.8632	17.1086	19.6788	13.9384	23.2131	30.4564	9.77187	16.9291	17.131	32.2751	17.5258	26.5457	20.9582	18.9713	20.7476	7.25957	26.6139	7.17535
87.8796	70.9035	53.8582	43.5868	59.7498	38.1864	39.4927	53.3507	64.9227	28.2185	44.5451	22.3876	22.9681	30.6819	52.0852	41.03	37.235	30.6744	12.6613	21.6148	31.9533	34.0635	35.8441	19.89	25.7198	27.9432	34.0063	32.1053	30.9376	10.4053	11.8082	18.2	15.5023	20.5794	14.6727	20.3332	9.2575	21.9185	1.28436	24.2642	19.3722	27.5612	16.8777	11.303	14.2681	13.5037	8.25559	22.0088	29.4824	38.4199
77.9389	64.7324	62.077	35.6489	58.8268	43.6901	52.3905	49.6252	45.405	45.4026	42.6739	49.4954	32.3019	44.7491	42.9651	27.687	37.1375	33.2343	30.6193	28.6625	33.5356	37.1826	35.176	36.2436	29.5142	21.9877	18.6878	29.5014	18.726	6.13816	13.6676	10.0146	30.936	27.6836	7.98785	19.3301	16.2889	26.8677	7.11528	19.8891	22.5015	17.0314	1.51099	20.9986	19.2426	17.4801	9.7211	18.2395	22.1926	24.0315
96.7417	62.5937	58.711	48.1802	52.9766	42.3898	60.8469	51.2326	63.8866	36.1865	42.3213	34.8628	26.6318	35.3849	50.2523	40.5505	31.3111	36.7298	46.3005	22.5477	21.3951	36.4178	35.5925	24.9443	33.5038	33.8658	21.6517	26.1676	36.4632	4.26795	15.6519	24.3401	24.9281	10.5133	30.676	15.7433	11.9303	35.4396	-1.49052	22.0216	26.68	16.2869	26.5738	28.1401	18.2581	23.6903	18.1096	20.3531	17.8075	14.8914
[truncated: 359 more rows]
[truncated: 14 more columns]

## Sheet: Fig. 5f, Nose
ganglion_1	ganglion_2	ganglion_3	ganglion_4	ganglion_5	ganglion_6
0.0242593	-0.00748738	0.0160773	0.00508619	-0.00421785	0.032387
[truncated: 442 more rows]

## Sheet: Fig. 5f, Tail
ganglion_1	ganglion_2	ganglion_3	ganglion_4	ganglion_5	ganglion_6
[truncated: 443 more rows]

[truncated: 13 more sheets: Fig. 5f, Lateral, Fig. 5g, z=0, Fig. 5g, z=5, Fig. 5g, z=10, Fig. 5g, z=15, Fig. 5g, z=20, Fig. 5g, z=25, Fig. 5h, z=0, Fig. 5h, z=5, Fig. 5h, z=10, Fig. 5h, z=15, Fig. 5h, z=20, Fig. 5h, z=25]
