# Supplementary material for: Tiltable objective microscope visualizes selectivity for head motion direction and dynamics in zebrafish vestibular system
Source: Nat Commun. 2022 Dec 21;13:7622. doi: 10.1038/s41467-022-35190-9 (PMC9772181; doi:10.1038/s41467-022-35190-9)
Supplement: Supplementary file 11 — Source Data [file 41467_2022_35190_MOESM11_ESM.zip › Fig_6.xlsx]

## Sheet: Fig. 6b, Vibration angle
angle
0
0
0
0
0
0
0
0
0
0
0
0
0
0
0
0
0
0
0
0
0
0
0
0
0
0
0
0
0
0
0
0
0
0
0
0
0
0
0
0
0
0
0
0
0
0
0
0
0
0
0
1.67326e-05
0.386527
1.96775
1.81026
0.107029
0.0357031
1.60786
1.98991
0.871637
0.00262978
0.581712
1.98881
1.78114
0.0898853
0.0448722
1.64654
1.98842
0.820519
0.00215027
0.622134
1.99051
1.76383
0.0759695
0.0968356
1.78686
1.99407
0.955256
0.00181527
0.502701
1.98525
1.82334
0.118018
0.0340044
1.57231
1.99332
0.924562
0.00449573
0.528662
1.98482
1.82508
0.116447
0.0622341
1.70492
1.98602
0.715588
0.0063685
0.710886
1.99501
1.80176
0.0997489
0.0755254
1.74777
1.98648
0.643165
0.00550281
0.783694
1.99737
1.66027
0.0396701
0.0959906
1.78517
1.98172
0.592722
0.00383937
0.834137
1.99385
1.62922
0.0351844
0.110353
1.80125
1.98163
0.563577
0.00378546
0.878363
1.99819
1.60121
0.0291905
0.123429
1.83111
1.97715
0.497486
0.00917953
1.13829
1.99354
1.39883
0.00625689
0.221107
1.9157
1.95051
0.343168
0.00909552
1.16436
1.99471
1.37133
0.00575548
0.240523
1.92482
1.94575
0.315502
0.0117719
1.20969
1.99243
1.32441
0.00266576
0.275881
1.9386
1.93189
0.273876
0.012401
1.26618
1.9958
1.08684
0.00510674
0.424067
1.97462
1.85792
0.154141
0.0212766
1.50898
1.99476
1.00366
0.00260882
0.485557
1.98355
1.8324
0.121274
0.0342188
1.58135
1.99172
0.913623
0.00555491
0.543919
1.99135
1.8134
0.10642
0.0382182
1.60756
1.993
0.876344
0.00404272
0.571429
1.98979
1.79358
0.097483
0.0420757
1.63506
1.98344
0.655101
0.005096
0.778616
1.99858
1.66922
0.0429651
0.0949191
1.77924
1.98401
0.596608
0.00547544
0.651241
1.9951
1.63232
0.0310314
0.106011
1.80074
1.97888
0.552631
0.00242881
0.909184
1.9946
1.57227
0.0241677
0.136617
1.84403
1.97538
0.485634
0.00449629
0.976208
1.993
1.53785
0.0158491
0.00207653
0
0
0
0
0
0
0
0
0
0
0
0
0
0
0
0
0
0
0
0
0
0
0
0
0
0
0
0
0
0
0
0
0
0
0
0
0
0
0
0
0
0
0
0
0
0
0
0
0
0
0
0
0
0
0
0
0
0
0
0
0
0
0
0
0
0
0
0

## Sheet: Fig. 6b, Pitch
cell_001	cell_002	cell_003	cell_004	cell_005	cell_006	cell_007	cell_008	cell_009	cell_010	cell_011	cell_012	cell_013	cell_014	cell_015	cell_016	cell_017	cell_018	cell_019	cell_020	cell_021	cell_022	cell_023	cell_024	cell_025	cell_026	cell_027	cell_028	cell_029	cell_030	cell_031
-1.83776	11.3954	4.97554	-1.29041	4.7234	0.643693	-2.44902	2.42353	-0.939389	2.77308	0.738231	0.200421	5.90202	-1.62761	2.77828	1.46973	0.0689503	6.07122	5.66434	0.687097	1.07808	1.0925	1.64088	-1.38472	9.01893	3.71127	1.20846	-0.915375	-2.12442	-0.568135	4.35963
-0.435802	7.33052	-1.01484	2.85818	2.80807	2.79745	-4.83646	-1.28934	5.73773	1.24082	0.635854	4.66415	1.67843	-0.0538381	-1.50386	-2.01659	2.97726	3.15356	3.52529	0.343621	2.38294	4.10324	3.43114	-3.31421	0.49192	0.785353	-1.84904	-3.08371	3.53118	-4.37946	1.22589
2.43594	-0.0970858	3.8672	-2.69216	4.70326	-0.765411	1.6608	-6.3384	0.8706	0.362664	2.05475	-3.00148	-2.22901	3.5284	0.768529	4.30793	-5.20932	-1.16049	3.02105	10.1253	0.651948	0.169287	-1.63573	-6.45863	-0.0517266	-0.00206627	-7.67486	4.87106	-1.65656	-5.42125	-1.42836
1.23128	4.41259	-6.28054	-0.246095	-0.540838	3.80186	-0.133779	14.0729	1.40093	-6.19558	0.0878029	-2.34205	-3.02117	3.04518	-1.14883	0.484556	-0.888748	5.05001	-1.8172	6.46977	-3.15854	0.243048	5.66687	0.206272	-0.453165	2.42544	2.17731	2.30729	-0.742756	2.583	3.86159
0.932484	1.86738	0.565535	-4.57561	-4.03778	1.62085	6.74826	0.448718	-3.86356	-4.60699	2.32756	-1.20791	-0.463156	-1.72321	-2.17995	-2.88832	-4.68791	1.90835	1.86887	1.82338	-0.374415	3.57148	-1.54002	2.96868	-4.42928	7.05433	0.609044	0.450092	-1.41355	1.9892	0.0799257
-1.66002	6.96394	-3.97531	-6.03502	-4.74512	6.65457	3.42545	-1.82384	2.21743	3.63494	-3.62535	1.28161	3.37512	-0.127021	-5.37502	3.28836	4.85542	-1.89983	0.743554	6.30003	0.517173	1.96364	-1.85078	3.96227	4.42352	2.27669	-3.34308	-2.76978	-5.05153	0.708791	4.79082
1.92778	1.52312	-2.16827	3.03283	-0.0418452	-6.69694	1.82679	1.29776	-1.62841	-2.31043	-2.64492	1.51546	-6.6061	5.29015	3.34734	6.6817	4.18416	4.22694	2.37757	1.18623	-4.11059	0.116639	-3.68562	1.19801	-3.69743	4.02264	6.44788	1.20346	-1.65558	5.82135	-0.780987
-6.70055	-5.49806	3.27891	3.499	1.24249	2.25763	-7.32149	0.176837	-2.9351	-0.313247	-2.8566	2.28068	5.5035	0.096994	1.34228	-0.420787	-0.452241	4.32003	1.31397	5.13063	-6.79264	-0.730382	3.21869	0.663013	-2.02614	-2.84976	-2.30932	1.19799	-0.555909	-3.35693	5.09192
-1.73159	0.107077	7.38529	5.85518	7.36027	6.88954	3.37868	5.14253	-2.24183	-5.46416	3.47404	1.81662	1.5761	1.58464	1.25811	3.81054	4.13258	7.84474	3.27221	4.70449	-0.218738	2.66536	-4.83741	2.30265	1.77113	0.183896	1.42849	-1.68985	-0.215472	-3.92183	-1.31967
-0.661004	-5.50205	-4.92456	4.55752	-1.18606	5.29631	2.45007	0.690549	4.70424	0.230458	-4.82872	1.19965	-4.36879	0.443131	5.32954	0.753804	5.48624	5.70412	-3.74867	-2.30151	0.470518	1.03801	-2.85172	2.09035	2.92111	2.95441	-1.76411	1.57893	-0.954625	0.874692	4.74447
1.98854	3.84751	4.40702	5.98247	1.8571	-0.245183	-4.06571	3.44266	2.7029	4.6301	3.4714	0.944077	3.00148	-3.60679	-2.40716	-1.29209	2.6979	-6.02397	-0.742359	2.06478	-1.44712	0.624893	4.47302	-4.09231	-1.53701	-1.16167	1.32759	-4.23569	-1.00224	1.46236	-3.97198
3.95199	-0.750823	2.08035	7.90053	1.2001	1.00304	-2.57064	8.89009	3.1027	3.67968	3.3605	-4.16455	-4.15967	-1.93114	0.0305104	-4.24755	-0.262973	2.21487	-4.82076	8.65924	-0.256592	-1.31926	1.27151	1.73845	2.81565	2.50045	-0.449569	-1.0807	0.305476	-8.53017	8.04876
0.0223796	-4.31256	-4.93645	-4.61015	1.9347	5.76155	0.441915	-3.21378	-4.32611	1.40211	1.82421	1.43373	-4.48782	3.64496	-0.691709	1.15593	-4.52222	-0.625726	3.06384	-1.89959	4.70647	-0.707897	-1.26744	2.63064	1.57072	-6.16611	6.57175	-2.6836	-0.601588	-0.697877	1.25575
1.27778	-0.362215	2.68645	-4.33168	-0.993859	1.6974	-0.963587	2.03359	3.31921	-1.61381	2.89366	-0.300633	2.59537	-1.3032	-0.223618	2.51582	10.3022	0.282061	2.85025	5.61816	-0.816987	-2.90284	5.1802	1.51391	-2.27685	1.43267	-1.19099	-0.878454	3.06769	-5.26936	-3.55738
-1.20397	-4.9351	3.64875	-6.12321	-0.0293024	6.56033	-1.84294	-7.28664	2.76405	3.54657	3.78063	-2.59831	-4.82597	-0.0983206	0.00190963	-4.09436	0.684929	-2.59711	-0.441803	1.91609	-0.609674	-0.138827	1.75593	0.250575	0.368584	-2.12263	2.14408	-6.52052	2.80734	2.56831	-0.294212
2.08541	2.0047	2.19381	9.41858	-1.559	-2.76284	3.38535	0.559002	-1.47995	-2.08345	-2.83888	1.43391	1.12853	0.0047524	2.18555	2.68696	0.727938	2.32412	-4.27737	-1.47678	4.19725	-1.19033	-0.65162	3.22384	5.61972	-4.62958	0.983247	1.49288	-4.20154	-1.16279	-1.8774
-0.644031	-0.307901	0.439687	-6.66995	-3.63024	0.728886	-3.02233	-2.47726	4.92221	3.6222	3.87533	2.36846	6.4609	-0.235448	-0.827619	-6.87208	-4.99012	2.00313	-2.9266	-3.64113	2.03469	1.67851	-2.27227	5.37245	1.8147	5.02986	1.08725	-0.0983898	-1.77729	2.08349	3.60721
-0.146938	6.14821	0.637966	2.71968	6.67699	3.46042	-2.26918	1.11427	0.883473	0.926903	-0.164993	-3.51042	6.45435	2.58677	1.32213	-0.152456	5.08557	-1.9138	-3.59447	-0.583629	4.64036	4.5001	2.06345	-2.12123	2.48308	0.754983	1.70623	-0.794446	2.44512	2.27238	-8.43661
-1.94475	-8.0676	-5.53238	-3.17403	-4.13494	7.06877	1.3439	-0.816887	-0.624232	-2.90281	0.0360878	4.81421	1.76797	1.50429	1.86202	4.58402	-2.77716	-2.16364	-2.0332	5.4879	1.04222	-2.98455	0.274712	-3.5875	6.7599	2.26076	-5.30576	1.74936	2.54197	2.32553	2.80548
0.559929	-4.95474	0.290181	0.911308	-5.46533	-4.18038	5.455	-1.22373	1.36313	0.906926	-2.12007	-2.21132	-1.80259	0.754517	-4.76889	-0.579326	4.99517	1.67538	1.42862	-6.14166	3.91117	-0.528699	2.26019	-2.49782	-10.1544	-3.83385	0.81168	0.617701	-0.98285	-1.76609	4.03068
1.39342	-5.94438	4.07378	3.96885	-0.000716496	-2.57782	-3.02781	0.662653	-1.51077	-5.55716	2.20966	2.16121	3.85504	0.710403	4.65857	-4.87724	-4.08107	2.47491	-3.79082	1.68677	5.92311	-2.10917	-2.02738	-1.79047	-3.33481	0.824982	9.20967	-0.177723	-0.704333	5.76645	1.69543
-0.627093	0.495869	7.65905	-3.20758	3.83115	9.09659	0.604456	-0.0347651	3.96313	5.54193	0.947385	3.29263	-1.47488	-0.134278	-0.968372	3.24125	-2.8796	-0.808156	-6.64999	0.814343	2.88087	3.22463	-2.83313	0.0742149	-2.45655	-8.30962	0.948971	1.71058	-4.53318	6.23272	-3.4138
-0.608643	-0.457838	6.70621	4.83144	-8.59977	-3.85635	-3.56222	3.94573	-5.68403	1.11328	-0.120089	1.29263	3.51236	3.61902	0.874977	6.90483	4.92485	-2.22234	-5.87944	2.25117	0.164066	0.992478	-0.67927	-1.17009	-4.90175	2.77074	9.71714	-1.18999	-1.87503	2.52372	-1.61538
-3.73477	-1.51841	-4.93519	-4.2673	10.0193	-4.76946	0.698557	-3.31328	-1.87349	2.28214	-0.429684	1.37173	-2.71439	0.772608	-2.20083	0.413559	1.11481	-1.03767	3.55461	-1.7171	-1.75918	1.31196	-0.964146	-6.4532	5.56281	-2.90625	-2.261	3.36298	0.310029	3.45636	4.40366
-1.69477	-0.567462	-2.49114	4.98289	-3.13284	-6.09293	0.182909	0.29834	-0.23188	-0.175404	-2.84264	1.06061	-3.43405	2.01547	3.81028	-2.98	0.616416	0.605777	3.43453	-1.23443	-1.62935	0.676424	-3.97327	3.05841	4.62144	2.26264	6.04406	0.419627	0.955119	-0.644905	6.59222
0.656623	3.68819	0.161527	0.864547	2.59544	-4.34161	1.23397	-0.693728	0.0441586	-1.85311	-0.96608	2.39948	-7.82002	0.37687	2.57105	2.60782	2.04116	0.021974	4.73827	-5.71782	-1.24688	0.402024	-6.53211	1.02935	-5.04891	3.33258	1.30873	4.22767	2.76341	-5.4211	-2.6154
-3.87713	-0.171052	-1.53192	-0.561834	4.54385	6.7957	-0.392024	-3.47472	0.32024	5.82582	-3.21652	1.89006	1.99475	-3.85702	-4.2227	3.30213	0.379821	8.10282	6.10216	-2.0186	5.0758	1.01612	-1.06765	-4.41341	1.11897	-2.84191	-6.40823	-0.66754	3.69107	0.327793	2.37292
0.72725	-1.57883	-1.75663	5.20448	-2.41722	4.93126	-1.75207	0.362924	1.0142	0.610892	-0.661507	-1.49505	-1.61269	-1.85452	-0.832301	-1.00293	-1.50691	6.61008	-0.198889	-3.1113	0.641481	-1.68127	0.688148	5.1475	-0.401506	-1.51651	3.53288	0.91215	4.41872	-1.86843	4.45896
0.0642083	-4.68747	-1.60675	3.56463	-3.0008	-0.410416	4.05912	-4.96663	0.651572	4.33577	-1.36256	-3.48626	-3.86834	2.47637	1.78148	-0.768725	2.42089	4.39698	1.33753	-2.49482	-0.925113	-6.58144	-1.51447	-1.88882	5.05717	1.51777	6.05642	5.47415	-1.45621	-1.93363	1.48265
-0.802492	-5.86256	2.71374	-5.6055	-4.16409	-3.81899	5.58431	-5.05626	-0.396966	-1.03234	-2.13743	2.23757	3.98875	-1.10552	-1.08997	-3.50403	-1.62823	-0.39879	-1.17315	-0.428952	-0.595758	6.12278	-1.64678	1.2982	-4.16233	-2.40486	1.5241	-3.13241	-4.346	2.81393	-1.50818
-0.39493	4.16735	-4.80362	1.65526	5.66932	1.22186	-5.8618	5.18987	1.88174	-0.921004	-4.03994	-4.88805	-3.18236	0.185211	0.430495	-5.95377	-1.36891	-2.88578	-2.09731	-3.09312	-3.70517	-1.31733	-3.62084	-3.14422	-1.44901	0.173423	-0.187393	-2.36047	-1.44486	-0.314373	-7.62605
-0.429271	-3.38831	-4.10676	0.530069	-0.746356	-7.44001	3.60999	1.36646	-4.59717	0.716494	3.11929	5.78501	-1.8002	-0.162777	-2.06833	0.0982362	1.56657	-3.48661	-1.74702	3.79953	0.181096	-9.26611	4.77964	1.49786	8.26328	5.50278	-3.26578	0.153743	5.58839	-3.85845	-0.949291
-1.3969	1.4404	0.570377	-3.77346	4.81514	2.29618	-0.808084	-12.5523	2.90947	-6.5845	1.25141	-4.05828	-1.49848	-2.79402	2.39891	-1.70878	-0.606823	0.236253	-4.78606	-0.0400524	-1.13252	-2.19977	-0.224855	-4.15733	8.65554	-0.949648	-4.25789	4.15458	-3.34179	-1.40278	-6.14609
2.82059	2.04507	2.70032	-0.773872	-1.04203	-2.51704	-2.96722	-6.75449	-6.74822	3.25468	4.75925	-1.48619	2.85019	-3.97392	-2.5901	-0.728609	-0.367162	3.52855	6.45172	3.95644	-0.315418	-0.671499	2.43826	0.143795	-9.25763	0.755242	-1.80238	2.61589	1.04955	-1.55719	3.12183
-2.1098	4.8627	-3.11009	1.09488	1.58498	2.48312	-1.64281	-2.42869	-2.35443	-5.02258	6.62225	-2.09936	-5.89649	0.147604	-0.530332	-3.87403	-8.59804	-2.31919	1.02407	2.17475	0.363661	1.6665	-1.2168	-3.49848	0.731269	3.48459	7.35827	-1.98818	-0.878748	2.35752	-0.213211
0.231418	10.7567	-10.1562	-2.34784	-5.2368	-2.23256	1.22893	3.25423	1.17959	-3.26977	-3.54655	3.93285	-2.48795	-1.20405	-1.03144	4.25914	4.67411	-2.02564	-4.42934	-4.3966	-3.51161	0.13751	1.37241	-6.29427	1.91358	1.68815	-8.11578	0.129037	1.91957	1.19205	-5.99148
0.814593	-3.68948	4.58186	-3.87459	5.75815	-1.25865	0.100396	4.74248	3.38972	-1.62398	-0.152581	-2.08793	-2.27504	2.9255	-1.9166	2.2178	2.64983	-2.33668	4.64836	-1.79073	-3.09547	-6.46102	5.95987	1.86007	-9.36458	-1.63076	5.00646	-2.36911	2.20717	5.94872	-0.623955
1.09527	6.9248	-3.76901	-6.86438	-6.60182	-3.14795	6.14944	2.12782	-1.93965	-3.82484	4.51546	-4.4929	0.965757	-3.73509	-3.10584	0.420019	-1.64139	-3.21726	1.16445	-3.61897	-1.3801	-2.69031	1.77256	2.79649	-0.101153	0.901454	-4.26208	-0.61213	-2.32568	5.62943	8.64816
-0.766906	-1.38917	1.36057	-0.0314037	-2.26673	3.36427	6.31263	-3.35092	1.19054	3.64659	6.19391	0.0700507	0.155467	-0.704816	-2.20934	-0.231901	-3.2167	4.40964	-2.60425	6.07165	-1.65236	0.567993	2.18576	3.46313	-5.45808	0.452121	3.37146	-1.41504	2.58519	0.273603	0.355259
-1.7089	-2.31949	2.45665	-6.0959	-1.3223	-4.98182	4.21047	-5.53011	-6.13892	1.42392	1.63978	-0.604748	3.72126	1.69222	3.61662	-1.38724	5.43372	-2.39823	1.74094	-5.39243	-0.288396	3.66966	-0.146862	2.64617	-1.32883	-2.97971	5.30636	-0.921968	3.55832	-3.91158	-4.85471
0.177064	-3.52154	1.7465	3.23527	0.0486289	-2.20324	3.50628	-1.1985	-1.53847	-2.28517	0.23092	2.6888	4.63972	0.890111	-3.41812	-0.641043	-6.40196	3.82241	-1.1055	-3.12093	0.91251	4.86469	3.44899	2.76129	-4.96195	-0.174082	-0.346998	-1.76865	1.78001	-2.93114	-1.10947
2.02281	-2.38003	-4.00208	0.853711	1.67614	-1.85996	-1.85321	1.4085	1.31944	0.966411	2.03989	1.64192	-2.85749	-3.17209	5.60731	3.45262	4.7521	0.578846	0.892432	-0.128929	-1.70265	2.42516	-3.02937	1.27957	-0.689257	2.21702	-3.3662	-2.37647	1.27284	-3.30579	-1.24986
0.378847	3.75707	-2.71682	-9.93654	-5.84027	1.50385	-1.32189	0.316127	1.14829	-2.41286	2.52974	-1.54765	-1.53288	1.88563	-2.80442	0.0328614	-5.03063	-7.19498	-0.320801	-3.44256	-0.60653	-0.721132	-1.80341	0.0233325	10.4866	2.8002	-5.94726	-0.305015	-0.915099	0.600921	-5.74213
2.85992	-0.164662	3.20927	-1.96268	1.00435	-4.29333	-4.37983	-1.83476	-5.38878	-0.241225	-4.02433	1.96894	-3.26414	-1.90813	1.53062	0.32746	-2.7496	0.0965154	1.09796	-1.61486	2.53799	-0.156042	-5.02009	1.29299	-6.47179	-3.85477	-4.80338	-1.65136	-1.22667	3.81072	1.65163
1.16434	0.861566	-2.57585	6.86878	-5.58105	-0.460394	-1.56498	1.19143	-1.70406	-1.45537	1.94714	3.03733	2.00909	-1.60662	1.67337	-3.06116	4.00657	-3.98973	-4.44551	3.93906	0.969106	-0.169629	3.58351	-2.05928	1.23186	-1.51559	2.85059	-3.29525	0.232091	2.87218	-0.166575
-1.15882	-2.1125	8.3375	0.0614934	0.797592	2.74646	-5.90119	-4.91226	2.23309	-2.82622	-1.45257	1.16707	-1.21386	0.0556808	-7.10346	-0.286255	-7.48903	-1.57202	3.20543	-0.230833	-2.05325	-1.60439	5.68483	-1.83608	-8.6287	-0.271805	-1.50714	2.34469	-0.227714	1.40654	1.59766
2.07717	-1.53573	-3.37335	6.92997	-0.795657	1.35841	-5.11297	-6.39279	1.47764	-1.60937	-3.68605	-4.18048	3.38675	0.845905	0.26534	4.00568	-1.81161	-5.50821	-1.76913	0.372151	1.48116	0.0822977	-0.683379	3.41543	0.717512	-2.08964	-4.84409	-0.998254	-1.74237	3.37633	-4.05022
-1.10989	-1.65244	8.93833	-5.17622	5.54154	-5.38171	-6.301	3.26107	-3.60592	2.80532	-6.16372	-1.79448	2.70412	-0.439079	2.32445	-3.18436	0.676593	-7.21503	-2.37849	-1.76751	-3.3229	5.03761	-1.07547	-1.15636	-1.03389	-0.270167	-3.70552	2.23116	-0.0303099	-1.28662	-4.12851
-0.721439	4.36332	-4.73104	-3.67901	-0.132721	1.22772	4.37638	-0.106914	1.01726	1.83824	-1.71682	-1.42281	4.45878	-3.05239	6.68123	-4.75132	-2.07923	-3.8875	2.98835	-3.49019	0.685951	-1.42753	3.96168	-0.769851	3.50674	-4.74384	2.10589	-0.522289	-2.94593	-0.903841	2.37451
-0.828673	-3.61922	-2.55461	-1.78423	2.45126	-10.0207	6.84118	8.43608	4.27775	4.43226	-2.69644	-0.833086	4.3136	-1.38943	-2.6396	-0.633913	-9.34853	-4.76653	0.356736	-12.1827	2.5661	-3.56926	-2.90975	3.4807	6.73931	-0.037663	-0.715852	2.50794	0.107984	-6.83049	2.0116
1.64334	-2.13293	4.83337	7.96346	-1.76716	-7.24642	0.673536	6.49038	2.42602	-1.12296	-3.6755	-3.4545	1.12822	-1.49535	1.51945	2.90723	0.273202	-0.0749544	3.61219	-3.81465	-5.57982	0.326775	-4.42621	0.792321	1.23715	-0.25335	-5.53268	1.41314	0.236564	3.78515	3.61303
2.55871	5.91357	-4.47682	-0.944753	0.892802	0.938062	-6.01358	6.148	-3.62052	4.33121	-3.85739	-2.482	1.67194	0.58566	0.666334	-2.32138	2.93607	-1.86223	-2.03685	-4.00307	3.35011	-2.07015	0.516502	-3.47834	2.79346	-2.84933	-4.41916	2.46089	1.43063	-4.38716	-10.2511
-1.6286	-2.3662	-1.06001	2.27074	3.07261	5.72586	2.75089	4.21334	4.67033	6.08853	-6.42704	1.83337	-1.13155	-2.65576	0.360988	2.41598	2.54083	2.98283	-0.0842814	3.42574	-3.91556	0.288795	-5.16514	3.50681	3.77619	-1.91128	3.84038	-1.37683	1.10459	4.35228	-0.373803
7.61783	0.930483	-0.717869	0.545021	-0.357883	6.67587	12.6665	1.59862	4.03326	2.47571	-0.394943	-3.85954	0.746286	-3.45457	-4.17647	1.46982	-2.96319	1.68081	0.55199	-0.238129	1.07052	0.643866	-1.86824	3.92676	-0.2277	-4.41728	1.92906	0.914191	-3.48057	2.15178	0.629641
-0.244651	1.3152	-0.524292	6.01617	5.42228	1.96875	8.51771	2.61275	-4.08931	-1.51158	-1.79556	2.07106	3.19512	-0.208039	7.17605	2.70802	5.10438	5.68601	-4.84148	0.524763	3.38906	-0.715453	-0.669402	3.47897	9.51497	2.16943	4.93353	4.0358	-1.34837	-0.875426	4.94013
5.59698	-2.11131	3.65793	7.21398	3.01424	-0.320687	-1.70401	0.0796407	-2.55928	-2.94248	3.92446	-2.53302	-1.37516	-3.7592	2.04871	6.3902	14.0162	-2.19433	1.57906	3.80959	2.32561	-0.723922	1.34128	0.273434	0.292681	-0.255967	-0.683236	0.797477	1.08306	-4.3331	-0.379207
4.06179	5.53721	2.02034	8.35652	-4.71515	-1.04383	9.87036	-2.17376	0.494622	-0.621369	1.50561	8.70527	0.677097	1.16176	-0.907983	1.22698	3.80267	3.71053	-2.35789	2.26161	-0.655782	-1.52227	2.50579	-0.845111	0.124276	1.0656	7.42984	-5.2302	1.41787	1.58955	-0.396349
3.41725	-7.0847	7.14977	4.95459	6.88235	-2.62845	-1.98138	7.01194	-1.28386	2.44822	-0.32682	1.30162	-4.3581	-1.26926	-0.42886	2.55382	4.04442	6.99999	-3.94665	0.338614	2.78548	-2.05434	1.88265	-5.23613	-1.06988	0.779657	-1.39701	-0.446313	2.627	6.16926	-3.86224
2.70022	0.884355	19.3875	1.32543	0.931418	7.13592	2.32886	2.98244	-1.33249	-2.92983	5.03065	8.30535	-4.5452	-1.81893	-1.21038	5.22012	5.87731	2.84498	5.08229	1.02647	-0.796797	4.73909	12.3932	0.904193	-5.00658	0.298818	0.254227	-0.282095	2.96475	-1.94707	0.770062
4.65465	-3.30155	1.45757	7.02688	4.79531	-0.234008	11.4885	1.79317	3.66808	-1.81794	1.46296	0.192997	8.30613	1.02866	3.75249	0.0370524	8.63507	0.454268	-0.503971	2.2032	1.40443	4.09654	3.91599	2.67803	12.2697	0.7046	5.34098	-0.437329	2.96416	-0.451997	-2.35754
2.62163	11.6169	6.54106	17.3544	1.46651	6.8319	12.6398	3.75697	2.81296	2.95529	1.392	3.33575	-1.42142	0.26457	7.80659	6.05667	6.49732	-3.92836	-3.72503	0.55299	-3.22459	4.86281	-1.47315	1.43983	1.2505	-2.01726	5.24101	-3.21705	1.92184	-0.532834	-3.37388
10.3799	7.27543	7.26663	7.72601	0.998225	8.42006	13.2142	0.29609	2.90065	1.91291	1.20962	2.93818	2.14699	-1.43758	3.61464	4.9483	2.21751	0.44411	-1.84925	8.64498	0.554338	-1.00288	5.34835	2.03745	-0.398307	3.48856	-0.851101	0.819595	-1.80601	1.26383	2.55001
4.48606	9.05497	-3.64347	4.33211	3.82046	2.2193	-3.29901	-0.163638	0.917675	-3.653	3.66459	0.425291	0.282685	1.58412	1.92261	5.62836	10.2482	3.42167	5.84881	0.489478	-0.601102	4.14183	1.8422	5.4536	8.92921	5.88369	5.91232	-0.257092	3.4086	3.34877	0.955468
6.38324	5.82868	5.57305	4.88895	-0.274005	8.19912	1.39903	-4.0941	4.45504	-2.7139	-0.267871	3.14636	3.15244	-0.687386	6.08664	10.0007	1.82036	5.34318	4.0249	-1.24001	0.00771891	4.03304	0.363083	6.26134	4.29762	-1.30623	2.32508	5.31254	5.16977	-1.22525	8.66755
10.1665	14.6303	-3.2738	12.8693	-3.56562	-2.90331	3.35593	1.15371	1.98002	3.68106	4.30367	0.702429	6.67322	4.19257	3.1186	9.6391	3.2749	1.74497	0.668862	-0.924791	0.574035	0.560398	4.76932	8.44525	6.93188	-0.719925	9.85937	3.5351	1.84138	-0.705024	11.0845
12.1194	0.662888	11.1617	6.18971	-1.15644	2.6291	4.86603	2.5245	0.401087	3.85502	1.22939	5.26036	5.80182	-1.64721	1.52751	1.43234	4.12809	2.06956	4.94565	-4.27005	0.396548	4.71418	3.92151	-0.831764	10.8596	3.67189	-4.77846	1.46218	1.78129	2.25915	1.86538
12.571	3.77908	11.2682	5.4098	0.206167	7.32039	6.40148	3.13243	2.26961	3.39832	1.72383	-0.620546	0.157371	2.55161	4.9656	7.11564	9.4829	-2.95671	2.35887	0.332833	0.459736	3.44775	0.84188	2.14581	-0.697341	-1.9015	3.83451	2.10321	-0.569052	3.52023	-0.603111
7.76524	4.06524	15.0638	12.282	4.38276	10.0414	8.96434	3.46264	2.67608	0.925124	4.76814	4.88618	3.98934	3.49913	0.929543	12.2075	-3.89482	1.46177	5.31249	7.98246	1.02946	5.39836	11.0671	8.3217	8.63224	5.03527	1.1162	0.252927	1.0822	0.25143	8.7042
13.3202	11.5529	11.7517	15.7962	-4.38259	16.1369	1.00809	1.51299	5.22914	-0.611932	3.55076	2.337	2.06827	4.79815	11.6052	5.65181	4.57533	4.36331	3.68986	0.311175	-0.857501	4.41029	10.6636	7.9581	2.34675	1.37971	0.182941	2.47549	-3.69363	-0.766006	14.0982
12.3572	16.4994	3.38783	17.6493	0.801983	13.9434	2.30673	7.98974	1.04447	5.0829	3.50848	6.93071	6.60715	5.44686	13.152	14.373	3.16742	2.36223	2.45695	-4.3934	1.94865	-1.67986	6.42406	4.13022	3.93362	6.33245	13.9387	1.96655	3.2178	-2.11748	-1.18294
14.9177	14.957	12.1195	13.773	2.81339	7.81597	12.7304	-0.38689	-0.165852	3.12855	2.44876	6.47005	-0.176251	-0.520006	7.77922	4.47903	9.92472	4.12358	5.4413	-1.82208	5.38396	4.0925	2.91128	2.97851	6.97733	6.35636	-2.15884	9.74655	1.01568	-1.19665	4.77095
13.5575	9.95142	10.5662	17.3539	2.27782	12.3883	12.776	6.77931	2.9825	7.18346	4.01361	6.99239	2.89927	3.45196	2.15758	6.62298	2.72499	6.8413	4.78861	6.29273	-1.84495	2.27511	4.29306	2.7994	9.18021	-1.60479	13.4134	-1.13891	0.519029	3.01906	4.17866
17.9796	9.80628	9.30549	2.78663	-0.106962	5.73664	12.541	11.6727	-2.92065	1.80447	3.09725	5.94831	4.74009	4.60968	11.7117	7.80401	-1.08573	2.90412	-0.160425	4.20016	1.71578	3.96085	2.07561	7.27221	-0.347081	0.325065	0.537375	5.04884	5.02985	5.40634	-5.01222
12.7213	10.481	3.29476	17.6563	1.37868	5.54223	8.46411	-0.737688	-1.62561	7.92745	1.26447	4.10064	-2.60391	-1.47246	7.0027	6.29157	-0.730948	-2.09339	0.128296	1.5257	1.27375	-0.674302	8.86807	2.42909	1.40827	3.57029	13.2645	9.22031	2.30107	3.4716	1.82436
13.8677	11.1781	15.8763	12.3274	-0.393916	19.716	12.064	3.81851	-1.81364	5.55559	4.5457	6.16076	1.13037	-1.05338	9.67716	3.19673	4.04119	3.04603	-2.14791	3.29024	8.11146	-3.0179	5.58682	0.203696	10.0378	-0.165686	-0.170111	2.04318	1.46952	-3.44874	1.25005
14.6559	15.0401	6.61822	4.44452	5.7735	6.82299	6.55821	0.090522	0.160699	5.07747	5.46786	4.78604	9.06637	3.47704	8.1422	5.36469	4.10438	4.52793	4.54221	5.7694	1.82237	0.172239	5.03783	8.76985	10.9161	0.0642389	1.05219	2.66297	5.38474	1.2851	-0.136312
15.7327	11.5689	4.44013	16.3184	1.36555	8.65268	7.53953	5.99899	4.90444	5.6999	8.34409	8.8564	5.86965	2.09343	15.9832	4.36576	6.33217	8.60567	2.70211	2.39635	3.92795	-5.1603	6.94004	3.55873	4.02065	3.92916	2.11411	2.0027	0.689452	0.815519	8.23271
19.2852	7.7066	7.68202	2.25098	0.0732696	9.73264	12.0671	4.66232	0.206152	4.22844	2.89145	11.826	0.290189	1.16755	-1.31343	7.4076	6.84592	8.1579	4.86049	7.17237	6.37803	5.83411	9.63072	8.52657	8.35227	0.412976	1.5512	3.8082	-0.0971225	-0.893406	-2.34122
22.0204	11.7442	2.05653	18.8565	1.68003	14.4849	1.85918	4.02851	6.2401	0.986	3.88363	14.256	2.2692	-0.0126375	12.5926	11.4902	10.8854	4.42932	5.72775	-4.33708	0.473924	-4.02609	5.47249	3.42287	2.8298	-2.26819	6.88125	2.49693	5.49226	1.82587	0.363469
16.5532	14.614	11.4996	3.56832	1.57176	8.8843	12.2307	-1.96528	6.38594	0.720711	7.56558	6.57679	-5.41044	-0.0481585	3.27835	10.3307	5.74605	1.80727	4.54126	4.05413	0.497402	1.7163	4.67237	6.18278	-7.28076	3.59919	7.84959	0.963419	4.38928	4.29968	0.344995
19.5028	17.8867	10.6949	10.3656	3.55874	16.3051	12.0823	7.67048	1.43938	9.97993	8.08075	5.3324	4.11548	0.205968	9.39072	10.3765	11.1447	0.271528	7.28551	3.46471	3.2356	2.55516	8.38118	4.52508	9.86733	6.04963	3.19956	-1.88532	1.05382	5.7309	7.77885
18.7288	10.5157	12.6508	1.94746	3.20663	1.02441	9.64107	5.63381	-1.99691	3.45479	9.8071	4.31526	4.52051	1.15807	6.44693	0.4659	9.7995	11.0082	6.49607	4.94278	3.18742	6.81459	6.07323	4.13046	5.49802	7.96975	8.17396	7.32303	1.32796	6.27542	-2.9657
21.2376	20.7255	12.4039	15.5573	5.44	12.2182	12.9867	11.2425	0.91036	1.92339	-0.338381	10.1416	1.47391	0.168832	13.6475	12.6466	-3.07908	6.05898	3.75039	-5.39738	9.03975	3.32141	3.719	5.77559	15.1287	2.47365	2.49387	7.97202	-1.39063	5.22745	9.66389
21.3352	14.8073	12.2034	13.2658	2.63145	7.22678	18.5915	1.72741	6.92087	8.92078	6.24533	10.082	-1.03557	1.01385	11.6487	5.87071	-1.32165	-1.46368	5.65067	2.82054	3.10321	8.61586	10.9425	2.00532	2.81099	3.29219	9.46391	3.67052	5.99464	-0.0602395	3.12387
14.6844	13.6897	6.64916	4.02116	3.43303	10.7244	10.7816	7.10766	8.04359	6.95756	3.85943	3.23052	-0.0652121	1.37826	10.285	5.73052	0.527428	2.34058	4.8792	1.12793	3.12593	1.73874	5.2167	4.37614	-0.573103	4.22084	-0.761283	2.53367	0.0236315	3.67609	-1.48186
22.3635	16.0411	5.92339	14.6992	3.78403	3.80235	14.3071	9.0697	7.84002	5.69367	2.79277	8.49631	10.3325	3.63621	6.60496	8.40134	5.9596	6.39086	8.40564	3.86902	4.79721	2.29146	9.80572	5.85364	6.73112	7.2973	7.08047	5.85767	2.54548	3.53315	-0.151988
23.6458	9.59258	6.18563	6.95167	6.12261	12.3626	9.95119	6.04127	0.155365	7.15501	1.00745	10.6389	7.10672	2.73687	9.66138	9.39596	1.82386	4.50508	0.107654	7.15793	6.01265	2.04481	-1.57659	5.52585	8.50404	2.38694	0.627309	3.10199	6.44003	-0.843058	12.8648
18.1713	14.7958	15.0563	10.5391	7.92347	12.0694	7.40026	2.27269	8.16286	4.11508	1.08513	6.53552	8.71271	2.69792	9.09489	5.37722	-5.29068	1.74257	6.52317	3.50093	4.42798	4.21242	7.90612	12.0786	-3.60708	2.51162	4.85347	5.31013	5.39372	1.99205	7.76813
19.6039	7.94425	16.706	13.2977	6.81784	11.5372	22.1646	4.31406	4.12864	4.64053	6.14058	5.86217	7.38352	4.19988	8.24846	12.2572	8.84502	2.58406	5.83724	6.6917	5.99435	1.3831	8.07452	7.18472	6.66995	8.52228	9.44117	-0.241709	4.81813	5.03642	4.50946
25.5784	15.1713	12.894	14.6852	3.97566	7.56031	13.5249	5.79417	1.14217	5.97649	2.6471	6.01916	2.57826	3.68726	6.33996	11.0718	2.60628	-2.50905	7.14134	3.78353	2.02967	1.06126	6.34385	6.07224	-1.28606	4.34893	-2.816	4.06569	0.741789	-2.11709	4.72955
26.9782	17.8453	15.7377	14.4514	7.6649	15.4215	7.29688	-2.68506	4.27194	5.67888	5.71423	8.85535	5.27952	6.28328	7.72339	10.0982	4.00575	1.07613	3.88437	5.96194	7.63417	5.89969	12.0979	0.81048	3.57204	2.20769	8.06209	9.07768	2.49521	-1.85765	9.86295
22.4179	3.72984	4.40184	11.9495	5.20589	9.57475	8.02246	3.27494	7.87393	6.84946	5.69183	9.68426	7.97633	10.1986	14.4382	1.68816	-0.381047	5.63889	8.23541	4.85371	5.21504	5.22588	6.56473	3.63509	5.99437	1.9088	5.39849	5.50706	0.810566	0.947875	2.37431
21.937	8.56266	4.10094	12.2071	7.68568	8.71411	16.33	5.54317	7.37016	7.104	7.10306	1.51354	-0.30795	3.63488	10.2737	-3.18371	3.27763	-1.84561	3.17129	2.50512	-1.39848	4.00041	12.8627	0.868556	4.8214	4.46037	11.9951	2.47416	4.12552	-2.24366	11.3938
16.1084	12.5864	9.81377	2.89022	1.33166	10.9355	11.8555	15.6586	7.20303	3.82111	6.65513	4.19398	2.03376	3.75516	11.5305	0.289359	4.50578	8.23616	1.78775	-0.0651637	7.58637	5.90398	6.13628	0.167263	6.47324	7.87405	2.31085	1.95698	4.89633	1.73219	10.0817
20.8527	15.116	11.5146	13.4508	-2.89309	5.71511	14.6538	-1.76115	5.44731	7.17902	5.2578	11.2108	7.03888	4.83873	5.60376	10.6355	1.81144	-3.51308	13.9977	7.09118	2.52271	3.04248	7.60052	2.52264	6.30819	1.80028	9.06182	5.16927	7.30961	8.17827	8.36698
21.5841	12.314	3.88276	3.29367	7.95894	2.94823	13.4924	3.81572	5.57207	5.61876	8.75165	9.16787	2.65324	3.46156	11.292	6.32093	-0.873304	-3.49045	1.99567	6.9157	4.74479	1.5927	9.36332	3.16499	11.9765	5.89239	9.12161	5.10152	6.23111	-1.58668	12.2413
19.9983	12.7245	9.14256	22.1128	-2.32527	17.3621	12.0753	9.13196	5.4959	7.21951	10.4975	2.30915	8.4964	1.50148	12.7798	9.92963	5.26745	5.40652	5.68428	7.39151	5.46001	-0.378635	10.6582	1.83991	-6.57416	5.58388	7.23311	6.24356	1.63464	3.86179	7.65518
22.3011	14.219	5.63531	7.17332	13.6744	11.3359	11.269	5.47931	8.7548	3.57665	9.53648	4.95037	11.7471	0.607155	16.1039	6.77066	9.74636	2.35774	7.14171	4.45813	0.990649	5.83272	12.1445	6.05467	2.08532	3.16235	6.22013	1.39503	3.63153	-0.873186	11.7997
14.1351	16.4618	7.48269	11.2398	7.42978	2.16035	7.70508	11.7019	4.22419	6.29535	7.2668	13.9068	4.70758	1.20551	12.2025	2.33785	10.3026	1.47829	1.73677	9.53862	1.92418	0.589189	3.5132	2.85997	7.04446	4.11197	6.35292	0.484938	9.32089	5.1937	-0.0946227
16.7247	11.396	11.8317	10.7125	1.42773	9.50108	11.5134	15.573	1.37064	2.25952	8.72823	9.47066	12.0573	12.2902	11.4491	12.195	3.18328	-1.11766	3.83183	6.89638	2.8902	4.79651	8.41656	6.06028	-1.15016	1.82493	3.32267	4.01854	7.949	7.08648	10.2054
19.9746	8.76256	2.97365	9.43532	2.74159	4.17846	9.54449	8.85705	12.5292	-0.563346	14.1198	4.82362	5.26037	2.99189	9.59557	17.3031	5.36777	-2.79834	3.3728	9.13133	0.602802	-2.24111	3.44437	10.2276	2.18138	0.70616	5.90102	7.40726	6.15669	3.13025	5.54159
14.6652	1.72156	8.66352	3.55405	8.62806	10.6206	12.243	8.78093	8.67301	6.16199	10.2452	5.99875	6.58918	-1.12267	9.85594	10.454	4.65354	1.6662	5.15426	0.474348	2.26478	6.82282	6.02179	5.49013	4.69829	5.53052	10.5652	3.13456	5.70267	2.73446	3.44231
16.065	15.6634	4.03511	9.54719	5.51248	8.16396	8.11863	10.5361	8.7897	10.3578	11.7037	8.90291	4.30112	4.03661	18.6819	5.73309	-4.16442	0.763862	0.924737	7.08124	-0.679376	1.0222	3.98166	1.21796	-2.90959	5.23013	3.75564	2.83245	7.32362	2.38103	3.44972
16.7891	20.7545	3.73158	14.9199	5.79544	15.214	3.80754	4.26824	2.11426	2.01469	9.86136	6.53646	8.00263	3.07044	10.9226	14.3596	9.00112	2.64281	-1.57486	-1.27254	6.40792	1.87862	1.72066	5.18971	-0.917454	-3.0502	8.69985	4.67689	4.8483	6.10291	7.29747
17.8357	15.3989	10.867	8.72585	11.1917	9.53518	13.5845	10.7669	5.04537	9.67206	8.37805	8.36515	2.31649	2.47043	15.1335	11.0739	2.69504	1.19681	8.11712	11.9742	4.08117	4.03625	3.38171	9.81623	4.56497	8.88372	6.17856	5.8482	7.59822	6.59312	4.18031
17.6052	7.26014	7.14268	14.7106	4.14512	17.7205	13.5908	10.9832	5.48811	5.89811	12.6703	11.371	10.0757	4.30467	12.5191	8.68607	6.67884	5.30832	2.75142	8.75144	1.05601	4.89589	2.26177	7.04397	2.04188	-0.890139	5.85865	5.90007	3.45687	2.22858	-2.0693
14.0131	7.55878	5.94658	6.42119	6.7896	15.1476	8.06513	7.55806	7.68611	12.6023	7.62465	11.137	-0.581172	2.44167	10.9773	4.31777	4.89451	2.63462	7.30118	6.41932	0.438669	0.714784	7.26335	10.8546	-0.298256	1.86104	5.4755	6.84015	7.90123	1.27471	13.9725
20.5322	11.6198	11.5188	10.0221	6.70547	4.32263	12.016	1.47676	9.61961	6.39813	8.54015	12.301	4.64548	4.16145	8.18096	5.25146	4.49918	-5.26939	3.32168	-0.321239	1.01976	5.7716	2.44166	0.979826	3.18806	0.111537	-5.01509	1.74011	3.40187	8.25393	9.1748
16.5925	14.9128	2.16584	9.51147	6.44507	18.8694	10.6362	11.3891	10.273	10.4723	1.95636	5.02243	4.00428	2.02709	6.49716	12.8134	4.62891	10.6432	2.12688	6.64527	2.62867	0.59743	11.756	3.33161	-2.30262	12.3955	14.5067	1.39621	6.39082	9.87197	8.00903
18.4121	11.7898	5.37345	15.2129	15.6411	11.1674	13.2494	8.30128	5.44828	13.0482	8.31988	9.46766	10.6924	4.00883	15.9392	6.93944	3.2507	10.7878	7.54047	12.851	5.61134	5.51695	5.82952	6.87595	-1.54662	7.33521	10.9699	3.37905	2.87851	2.40105	17.759
16.454	12.5235	13.6898	15.2698	15.1896	15.991	19.4972	11.6054	4.74591	1.37883	11.7271	8.76494	0.590917	3.53167	11.1473	6.38045	5.83518	-0.0508765	7.83354	1.66632	2.25387	7.33971	4.9234	3.71946	4.8116	3.69498	2.03852	2.63869	2.00492	6.73849	6.52545
19.4331	21.1933	19.2676	20.6536	7.48743	11.7529	21.0046	10.9616	8.86715	5.74013	6.56357	10.1857	5.61617	3.43089	12.7027	8.34076	7.60702	3.79518	8.64274	1.59129	2.37974	9.29651	2.67098	7.13591	7.89214	4.22244	8.0032	1.79139	5.42548	4.08904	-0.822988
21.4306	17.3258	4.06369	18.2885	5.11679	7.07217	12.6284	5.10943	4.62343	8.00455	10.4925	8.65077	3.46029	5.8151	9.84602	4.12112	9.59232	1.86992	7.27959	6.24241	1.03389	1.20549	7.98229	7.10815	0.619427	1.87079	4.61828	-1.5287	8.20724	-0.0832588	2.29249
20.3432	17.277	6.04266	20.1875	9.75799	20.6736	4.60371	1.39853	11.4683	5.43137	8.49375	6.96021	11.6149	1.26506	13.3088	3.23886	4.1759	0.308386	10.5569	12.0784	4.02991	6.69517	4.61533	6.03194	10.2346	3.05225	6.4313	8.15631	3.12102	1.23348	14.6712
23.2447	19.8584	3.85552	11.3904	4.68564	4.11785	9.27224	14.5075	4.35852	6.57482	5.53415	3.0391	11.5317	0.852646	16.7399	7.61378	2.92996	6.75797	4.54522	5.99304	2.58192	4.54267	10.4858	7.75018	9.95657	4.57024	11.9157	1.87439	5.48143	3.17859	0.340842
21.513	23.2106	5.02509	9.91799	1.79884	17.9855	9.12043	8.81312	7.87722	-0.888673	3.36277	8.35179	10.2537	-1.16127	5.64584	4.28185	9.90871	4.74162	10.4826	7.32728	7.08403	5.29983	5.39994	2.42775	7.44918	0.62596	3.29714	6.78118	5.57578	3.8124	9.83577
24.4613	10.2093	7.00478	13.7297	9.2525	11.6646	13.0097	17.0743	10.0193	5.36089	2.92027	8.80226	1.82513	4.01547	8.71167	11.6016	6.33432	-0.387629	4.59187	4.9841	4.2316	0.479754	12.0711	5.07812	-2.57529	3.18775	10.8839	5.16172	6.92249	4.43787	5.41718
22.5623	13.0115	10.7003	11.9328	3.52703	14.2577	10.8298	2.81918	18.5962	5.7607	-0.961574	10.0907	2.3503	9.10847	7.48359	9.63834	6.79082	4.21338	8.67888	4.28705	-0.33529	7.72733	7.16803	13.9824	7.72949	4.72139	4.46345	5.3795	5.84476	-1.8065	9.69295
18.0218	15.1066	6.40609	15.0133	10.5953	11.7201	13.6452	11.8795	5.4744	5.78783	7.36944	11.0315	9.69314	1.76004	13.0495	10.6279	5.56412	4.9536	7.464	8.59095	4.22988	7.31512	5.71973	7.08247	7.37295	4.75174	2.97358	5.64273	3.53476	0.619572	5.13201
17.7707	19.7888	5.83978	17.1871	15.8487	9.64637	1.1125	5.45384	11.4655	6.41067	8.27756	13.4931	8.60469	12.9318	10.6563	11.602	2.25561	4.06679	4.7906	6.52957	3.10016	6.11077	2.20513	-1.85961	1.47481	5.82581	3.38889	5.20833	7.66546	-1.5562	9.14581
17.7744	13.0691	-0.17528	12.7004	18.0753	14.9891	4.82024	7.70736	9.33628	13.1376	11.3392	9.32114	9.96085	8.61138	13.1673	9.4739	9.63092	2.45911	9.87159	3.67677	2.59829	7.36775	1.15381	6.38857	12.4761	-2.68353	4.25905	4.22401	3.28408	1.47932	3.5589
17.6505	10.9304	3.63713	10.0128	6.05024	19.3508	12.4265	7.9379	14.3578	10.8178	-1.2959	8.96711	13.7794	9.27396	6.39428	3.84103	6.42045	7.11781	8.56151	8.37976	4.64806	5.364	0.0288072	6.23175	5.01257	2.84438	2.31607	5.09118	7.85922	1.38731	15.8179
17.8445	13.0804	6.1513	6.95715	13.4074	17.0077	4.67945	6.10869	5.89709	10.6195	8.67024	11.6968	6.50605	6.50625	8.40277	8.42669	2.34816	4.05011	4.29932	5.3952	3.97584	2.03112	5.8052	14.7275	6.09657	4.13431	7.53953	10.3024	6.70738	-0.476288	1.90869
19.0991	14.4358	10.3768	11.0466	9.69339	16.9074	13.9688	7.22767	7.7823	8.8846	8.01239	7.5607	9.42147	4.03829	8.60593	6.08612	4.28402	-4.52187	14.6238	3.87439	3.01309	5.8515	4.29017	14.2168	1.37115	5.92469	6.69559	4.30269	7.6828	7.63651	6.24179
17.1513	11.128	11.2828	9.69593	5.58989	7.04655	7.03609	2.61977	10.9774	18.1611	6.19189	8.61933	7.09914	4.1791	9.42808	9.40296	9.76713	4.08347	11.2104	7.96865	5.70461	3.72332	9.88664	7.44043	12.829	3.98764	6.71212	6.8758	6.78534	-3.57129	8.31871
22.9361	14.0175	10.1387	13.4041	16.5522	19.0467	9.97527	8.97794	11.8548	4.41008	6.5857	9.6581	5.09789	8.17639	2.63597	9.07549	5.02924	12.335	4.36392	4.56399	2.17655	6.42834	-0.204421	5.98782	5.23342	10.0688	5.77735	9.67229	10.1065	8.71913	9.24866
19.5894	14.2905	6.30036	12.1635	8.38573	6.04705	10.9142	8.32279	13.5736	10.6597	7.51136	9.58886	-0.52337	7.81229	10.8416	3.67599	0.38399	-0.663773	7.52395	3.57984	6.51354	-2.48624	6.35475	9.29289	16.2336	5.86745	0.973185	5.95986	7.49733	6.52317	0.0238372
22.0872	6.31474	1.9432	11.4524	10.9031	12.9634	2.91826	8.44565	8.71794	10.9408	6.5723	4.55865	9.38094	6.17088	11.9242	3.67489	14.6814	5.48687	7.79462	7.22104	6.36653	4.91136	7.99412	8.4123	6.72178	7.65191	2.05089	5.74106	5.69175	5.7669	4.28172
15.643	11.6824	6.31289	8.44541	10.5545	1.3138	8.89016	0.499079	7.92815	2.26109	6.58854	6.68278	1.77357	8.42787	8.25347	5.51644	3.94019	5.69712	9.74245	1.64765	5.87914	5.56548	7.17011	11.1272	8.30798	2.82605	9.3511	1.52133	1.79965	3.48203	6.51165
23.8801	13.0975	7.49078	4.6804	11.454	15.3878	13.5828	7.32121	18.2395	4.56086	10.8239	5.22976	0.348323	9.38954	5.4011	8.95532	10.3054	1.06379	7.89315	4.72819	3.96174	2.51527	8.94631	2.60506	3.83127	-1.61724	-1.47738	3.24989	6.81537	4.208	6.25548
19.7815	24.061	12.3512	12.1216	10.5594	13.7285	2.96989	8.48639	9.1583	8.69073	7.3306	4.20266	9.34468	4.70451	9.21977	5.32018	5.39835	5.87917	6.11792	10.193	5.46498	1.70342	4.40487	8.36762	4.94919	7.00974	6.41669	6.31112	4.50713	1.50417	12.5122
19.9004	10.2785	11.8679	19.6014	2.45689	7.03116	14.8891	11.3687	6.97435	4.81662	7.57534	10.6067	6.32837	2.0522	8.85042	6.07539	10.0848	10.6985	16.133	5.32656	8.01892	5.51856	4.08607	6.71158	3.03851	4.02221	14.4434	6.45812	12.0069	4.16721	3.63243
15.9703	9.97994	9.58486	21.2808	14.7756	8.11838	14.6365	5.77575	5.31599	10.7784	8.17408	8.88526	7.17101	4.69647	7.37622	4.92023	4.65226	2.42043	9.88367	6.13203	7.84187	3.37707	13.623	5.40522	2.19913	2.71387	5.08916	4.19479	1.93082	5.60694	11.1764
22.0234	14.2545	12.7611	10.814	4.6508	17.6745	19.0387	7.09095	15.3398	3.38515	12.7221	10.1597	5.82213	5.7834	4.63039	7.57143	4.26779	1.83292	10.7028	7.47161	6.45627	10.066	10.0289	3.86077	5.50418	3.1904	8.53325	2.7451	2.39528	5.95675	8.5692
22.683	23.0252	11.9138	12.5704	1.02794	5.89309	9.55624	10.554	14.7361	9.59193	6.25834	5.54575	10.7537	6.39136	4.65417	5.97278	9.95412	6.68956	5.93116	-0.297017	4.63612	0.877785	6.91002	8.13708	7.90536	1.18137	6.4443	2.95427	1.73993	3.27938	12.1503
18.2065	16.5592	3.42875	14.8385	7.75388	-0.272635	14.9365	-1.14936	6.41119	8.27615	13.8919	6.27893	12.7718	9.5838	2.38454	2.65603	7.93372	8.42512	6.73977	5.93127	1.84738	0.824215	3.10513	8.63835	6.71262	2.95889	12.8164	1.92713	7.53727	6.46066	5.90466
19.4471	14.8645	16.958	14.1961	12.4144	10.8597	14.8685	6.27286	8.87862	3.61913	8.71505	8.29743	8.24931	6.83686	8.11636	6.08916	7.88794	5.07879	4.64866	14.0001	9.93679	3.20257	7.91383	7.63917	7.02639	10.8008	-1.42487	7.19667	4.71004	4.5188	9.76889
13.5708	10.123	20.0372	10.9383	5.56722	15.6848	14.818	9.04819	6.62114	11.3367	8.87751	5.86852	1.91846	5.83162	7.51659	6.49975	1.78077	5.60067	8.58993	5.81261	8.18636	4.96135	9.33803	4.80685	4.63921	6.18039	6.25715	1.20987	6.28544	6.05068	11.1884
15.4487	20.5507	11.7123	16.2327	4.78618	22.2761	8.92676	7.5928	11.875	13.0258	3.06683	5.98075	4.35279	5.11834	1.09358	6.46671	-1.44607	3.75676	4.00173	9.10648	5.8458	10.5879	3.51895	10.252	11.6173	7.2837	3.47192	5.38944	9.02769	5.78511	9.96678
22.5318	16.9397	16.5888	11.1988	10.8102	21.168	5.8876	5.45932	5.06055	8.32615	7.16436	1.76646	3.84781	8.7461	7.21783	6.59915	9.44356	6.47075	9.60909	5.02584	4.26649	-0.38572	1.39228	11.2897	4.27674	2.16617	-0.23875	8.84909	8.2717	0.700976	7.62362
18.128	14.3189	20.6592	18.3244	9.91772	14.9546	6.73712	10.0247	8.3484	11.6279	9.12695	11.7748	6.33257	11.141	7.54692	10.3168	7.13604	9.16507	10.8125	10.4123	0.949217	6.40161	4.87369	6.17671	4.96712	2.64739	-1.35739	6.32644	5.4676	-1.44439	4.81836
20.7971	8.98212	10.3996	14.8675	11.3199	9.74155	9.3494	7.90399	8.02753	5.55194	8.21681	7.42529	7.89134	9.72062	3.52188	7.15074	1.86331	3.60574	13.4717	2.85426	3.95564	3.55524	8.79313	2.73799	0.653513	6.17422	3.55535	6.26441	3.20868	11.2332	-0.460949
20.8647	13.6618	12.6212	19.2536	7.09128	11.4794	8.68512	9.34407	10.9389	5.3245	6.57118	4.24792	0.715344	10.6523	6.93199	1.5846	7.30425	3.78272	13.4673	2.65834	5.10104	4.15969	8.71446	4.11654	3.10769	2.98127	4.95665	8.10656	5.62151	2.06236	8.61959
20.6764	19.4027	13.2531	10.2826	12.6601	13.8668	21.9183	5.03283	10.6356	3.20872	6.84815	6.66418	7.22898	5.91505	6.8794	9.57435	9.57228	11.2489	5.14523	11.5764	0.388666	8.93751	10.4081	4.52047	4.318	6.23941	-1.59656	4.71191	6.0246	8.08757	9.7382
16.7292	10.6447	15.0702	17.0587	10.7599	14.5062	12.7488	6.01936	12.0517	9.30159	6.88761	6.01261	11.3298	12.4318	11.4038	10.9188	8.37961	3.68155	9.73656	4.70628	9.03053	6.50992	6.68114	5.10391	11.5347	3.86747	5.51149	3.40617	7.99513	-0.263476	5.92352
16.8421	10.0405	13.2558	16.1529	7.43395	7.63263	8.61755	7.78058	7.88295	10.5269	6.78972	10.2551	6.20185	7.39023	8.71706	12.8278	8.36202	2.36572	6.13693	8.20908	4.90979	3.34048	11.5278	9.90003	0.460993	6.63485	9.24067	10.5785	5.41719	2.13657	9.0721
16.741	2.30904	6.26709	14.6205	11.6101	3.30851	24.4867	9.61441	7.34068	9.57629	2.05313	9.66625	8.12674	7.6805	4.64116	6.66308	11.3581	2.69643	12.9223	5.29479	8.21876	3.71959	5.23934	8.55815	3.9597	8.55878	15.125	2.30826	5.20723	9.90674	5.4281
14.0847	11.5064	6.15933	13.821	13.7946	15.7428	19.2262	13.4799	5.60578	8.89749	5.52998	4.7522	3.73236	8.38591	6.50823	10.9423	4.64252	7.93882	11.0275	8.91437	3.57885	8.12165	3.03591	7.64219	16.2001	5.58026	8.744	6.43067	4.09495	1.92628	10.1267
13.7936	10.5129	24.5664	15.1525	15.0793	17.6686	13.6662	15.4476	10.1103	8.63218	7.51912	8.9346	12.8258	4.97821	6.26638	9.72363	15.111	5.68944	4.87277	8.8206	7.34775	2.03118	8.12686	6.70593	8.31332	1.71596	12.4188	7.25441	4.00721	6.95229	10.1785
15.683	4.47577	10.5175	9.64207	8.10457	13.4426	7.88422	2.97107	6.64362	10.2655	6.4359	9.61332	4.5235	5.20255	9.99778	6.13492	6.21522	-2.49641	10.2477	7.04612	5.98526	7.41783	8.10425	9.69899	1.27635	5.37041	5.02412	8.15913	1.51004	8.15391	5.3607
11.874	11.3099	14.353	17.5207	17.6717	6.79566	17.4801	7.57233	4.77569	12.1555	11.7434	10.6615	15.0683	6.8551	5.97439	12.7632	4.97195	-0.730129	8.74414	13.851	8.77593	6.8912	6.67322	4.95032	-1.82437	1.80071	10.1714	8.26031	3.31736	4.32594	0.653162
18.3789	14.7506	17.68	18.4847	6.80862	17.9304	8.24195	3.47949	9.93624	5.9482	11.8383	9.48919	5.01569	9.91308	3.16676	8.29423	4.41027	13.0012	8.82886	7.08464	4.9864	10.2372	13.1673	5.89649	5.91347	3.05692	11.1094	1.5928	7.06939	4.48788	0.142104
15.1561	17.5609	16.1621	4.06676	6.92734	5.3065	12.8148	10.2155	7.44091	10.3358	8.48999	8.50072	6.79103	2.66948	5.88435	9.9878	5.3677	3.84092	8.63146	7.87047	4.96262	14.301	7.00123	10.1915	1.76263	6.24518	9.18759	7.19798	4.75814	11.345	3.27534
14.0546	14.5448	12.9349	8.18351	8.32019	4.99447	12.1405	7.31941	9.06407	17.4603	4.28025	8.0052	7.82949	6.91482	2.51512	11.5766	6.82273	14.2857	12.0839	2.87768	5.98577	-0.183995	5.84957	6.5994	9.81922	3.979	8.05555	2.65805	4.97379	0.303691	7.07365
19.5001	15.756	14.2288	8.7698	14.6401	17.7354	6.75347	7.05361	4.89218	9.39452	11.5011	13.5838	9.96745	0.237005	12.0512	15.0522	1.42319	-4.20004	7.91946	9.04216	5.15729	7.06088	6.51922	7.6168	1.51994	10.8438	3.87538	10.2337	4.84309	10.9462	2.79798
14.1016	12.5308	15.9992	6.55664	7.73551	14.6812	12.5227	8.2527	14.9812	6.17056	12.8608	8.49004	6.92061	5.64347	7.41758	11.9317	2.74427	2.24793	7.65051	9.78199	2.41367	4.78752	2.28745	-0.954275	13.8115	6.09335	-3.6129	1.28013	1.53721	-0.703364	2.16846
16.4563	10.6088	16.2415	15.2294	8.74896	12.8899	9.47608	9.53737	13.4058	7.69992	10.1349	8.09083	6.18032	6.35423	9.2732	4.32995	9.20201	2.41504	8.63756	13.1965	2.68472	9.30118	2.81966	5.41386	0.798604	2.31656	10.8431	8.69706	10.6127	3.78267	5.18498
14.1619	15.6571	10.1543	11.768	8.96281	16.2578	21.2427	10.1526	11.5136	2.4603	8.01591	-0.247776	5.88795	10.5952	11.4745	11.486	5.49335	7.24845	6.3778	12.5938	3.20206	8.54047	4.95949	8.47593	4.98962	6.76028	1.67975	8.25343	1.25917	6.4496	11.345
17.3974	19.7458	2.2759	12.455	8.42448	20.3089	10.8736	11.3411	12.0661	1.67131	7.37156	4.24714	4.94277	8.70064	4.23346	7.26906	0.661219	5.96302	9.23031	6.08869	10.3796	1.34169	10.2535	4.59629	3.27176	-0.566287	9.99505	8.03866	4.24541	8.14245	-2.21553
18.6843	11.4433	9.00512	8.46691	6.30725	15.7023	18.7563	11.2566	10.8051	10.8256	12.7878	7.08123	10.5063	11.1373	11.9011	6.71555	4.28798	2.46238	8.58184	7.89703	6.60068	-2.04356	10.6214	6.05465	-7.30483	4.31695	1.01258	7.87468	1.78009	8.6495	1.57728
19.1731	15.7637	10.2636	15.4401	8.2994	13.7599	12.5881	19.0816	12.3728	15.1053	7.791	7.61566	12.3742	5.19504	12.8499	8.82347	9.83725	8.43138	4.23631	6.67778	5.36394	10.253	-1.49312	6.16227	-1.18943	7.64405	2.87056	3.77221	6.98607	7.79823	4.84562
20.0951	11.4552	16.3103	20.14	4.28183	18.912	11.5981	11.9358	7.71895	10.0696	1.8755	4.94042	2.51146	5.9794	8.97552	9.85404	7.77852	-5.65332	10.6337	6.66726	6.50774	3.82693	3.01241	8.56863	4.80027	6.75719	3.44104	7.30872	8.00354	3.5015	7.59108
18.1345	14.8011	15.9086	9.62876	9.2694	20.7548	5.50771	6.30962	10.3542	11.3535	10.6317	9.0855	10.1315	8.7297	5.31956	10.7347	2.33292	7.64246	10.3712	8.30879	7.57582	4.98761	7.2218	9.03833	7.56719	1.09836	9.08824	7.65064	4.4053	6.66634	7.74985
20.3027	14.0169	18.2283	12.9876	16.8616	7.56159	13.1289	8.01487	8.09563	6.15732	7.46847	6.09713	2.49367	7.24218	12.0376	5.24249	7.41731	6.63376	4.85269	4.23494	2.6178	9.75089	3.37779	12.7398	2.61741	6.41013	2.5148	4.30106	7.21689	3.46064	3.79393
18.4848	15.7407	12.7487	4.65526	12.0295	9.88945	9.03035	6.7269	11.2861	15.2318	13.2014	10.7505	15.098	11.1291	12.5219	8.2417	8.57314	7.07217	8.62428	3.45134	6.63366	6.89484	6.57751	7.99953	8.62372	-0.895493	10.8662	2.87668	2.73575	4.14357	0.5143
14.7975	16.6196	21.2068	16.0989	3.88814	12.4788	14.0691	12.3726	8.41328	6.75492	6.41338	7.94694	13.8718	7.45137	13.9179	4.17808	5.7451	1.17004	7.38517	9.8404	3.09344	6.19118	1.97076	7.54695	1.44457	2.88282	8.00541	3.70236	7.40017	5.55582	2.22702
16.4908	16.0435	7.69021	15.828	8.95837	13.0226	11.308	11.3648	13.3273	8.16752	12.527	5.45478	4.06751	6.01443	12.1138	6.29293	9.78498	3.04215	11.2692	7.58925	5.87744	4.76156	6.93144	-0.246636	4.06121	2.39521	3.09035	2.49502	4.3563	8.03137	2.45559
15.3061	16.2681	7.25327	8.24404	5.66889	0.489031	9.67437	1.20994	6.36418	6.74445	14.8958	10.3453	3.74907	8.01009	13.6458	9.17319	8.93008	9.92484	8.63636	4.90871	7.71292	7.51347	6.03983	8.56165	-0.514656	2.1227	-2.11152	4.39009	8.59042	6.40552	12.173
17.729	17.8033	4.43514	8.85159	10.6062	3.28269	17.7034	9.05945	10.4776	12.5634	12.7742	8.56066	5.7677	1.93868	6.43545	8.77268	7.66674	6.24386	12.588	8.46498	6.54226	10.44	6.15048	11.0913	1.67132	5.86611	11.1332	7.54855	4.75976	5.7836	2.69472
17.7359	16.5246	13.4423	12.995	7.39103	7.13943	18.1193	13.4024	9.13531	12.6005	8.08501	7.55216	11.1768	10.8447	5.8814	2.30878	6.1132	1.04269	5.92556	7.60914	9.74443	4.3817	7.71105	9.11361	2.0395	1.86484	2.12245	6.86499	6.86342	7.52205	-0.990692
17.182	17.5423	6.60462	1.33996	13.5232	13.829	4.11798	10.6593	17.0731	6.06967	6.98263	7.068	6.36011	8.78729	11.5515	11.1566	7.17151	12.3853	9.91842	5.69737	2.34416	2.06439	-0.00761615	7.02283	-2.70825	9.62506	3.50261	6.42217	8.02391	-0.194828	6.39283
19.4457	17.8333	8.973	6.51575	11.1055	7.77152	5.36276	10.4621	9.47895	6.09082	4.04784	5.00992	9.73642	11.3934	8.11041	1.77444	5.48218	2.25057	10.799	1.66012	8.65215	7.18045	5.49398	4.18146	-0.325388	7.43686	6.33936	4.1483	7.69701	5.29784	3.45977
16.6903	11.5689	7.279	15.7564	7.81257	7.23365	8.26591	10.794	13.5159	16.3882	9.07192	9.20756	12.2112	4.77909	7.54693	15.9088	4.35773	8.13329	10.7315	5.14118	5.02068	1.13341	7.6322	10.1369	6.78832	2.43657	14.5672	4.79633	6.50413	0.00342304	12.1045
12.8511	15.2598	6.40453	10.5729	11.4904	12.9987	12.1942	7.80006	11.4298	3.8501	4.38669	7.64167	8.39575	9.91324	6.89856	6.64369	9.90904	4.5728	5.16155	7.60665	0.74039	1.77655	0.518749	2.50749	5.03782	8.95784	6.85407	3.31291	6.37764	1.73716	8.66646
17.9394	9.33541	5.9418	11.3667	3.32069	5.18607	13.407	9.14286	8.24267	11.9223	12.6329	5.55385	9.65244	4.3787	6.27152	5.27571	8.55096	7.47465	6.11468	12.4374	5.0532	2.54804	8.0111	3.01471	1.91664	8.71248	2.72135	3.82824	4.66248	5.75479	2.64214
19.9847	11.9323	6.20194	10.5936	4.09492	10.2123	13.6272	8.43744	13.8276	8.54317	11.2996	3.18636	13.3276	7.70022	5.63613	1.00427	2.26395	2.47985	12.014	8.45811	1.59551	4.29415	6.44521	-0.0242636	8.95283	5.09748	3.42884	7.27311	7.17188	8.71386	0.92549
19.3472	6.46527	23.3345	7.58154	9.67302	6.07954	12.7504	7.00451	7.3815	6.52602	8.65632	6.97921	5.11312	2.98386	9.09345	11.2579	5.96671	3.67484	1.44759	3.85365	2.46988	3.78207	9.95841	10.4471	-1.42404	3.50861	3.81396	5.69788	5.85053	3.31647	3.31521
20.5966	8.16768	14.3412	4.26664	10.147	12.841	10.0181	4.31716	11.0378	2.10933	8.6682	4.42051	20.0909	7.62728	5.62233	13.216	2.51883	0.73671	9.8425	11.8835	0.318934	1.73832	6.52748	-0.22615	7.72973	6.50137	-1.14807	7.78089	7.79451	4.31036	13.9796
14.446	16.4403	11.5393	11.044	12.9961	10.106	21.9633	7.24062	18.0864	5.87093	11.2404	14.5796	5.66952	1.86312	4.35793	7.41708	7.3353	4.57464	2.93346	5.40353	3.38572	7.10108	4.2909	4.36175	14.665	5.36162	-3.75819	4.82182	2.21489	2.86989	10.6884
17.0323	17.6516	14.6062	15.3431	16.2526	5.86491	11.1185	12.1982	12.8082	8.98926	7.26976	6.78774	2.24109	5.07502	13.8833	3.53284	9.22813	1.62137	7.26411	5.30313	6.34329	1.55294	3.43809	6.15729	3.727	6.70735	2.02308	5.91191	6.01525	4.51873	1.68307
20.4643	12.3437	9.29951	-2.53882	7.16945	16.1325	7.38617	7.69506	9.69531	9.49303	5.65194	7.67653	5.08798	5.31865	3.46857	5.67122	7.93864	3.06555	9.67721	-1.92467	4.67213	3.96544	1.63049	5.62599	12.3214	3.6617	4.02163	6.57713	5.98995	4.55047	1.22476
18.8557	9.57703	13.8889	-1.25072	15.8459	13.2329	9.82395	3.06633	14.5142	11.3303	7.32047	9.91653	13.1342	5.85908	3.71111	9.35357	6.19218	0.256755	8.93829	4.2939	2.68765	8.30379	1.68547	7.37924	8.22077	6.50558	2.47239	5.90168	0.921927	4.29056	4.94749
18.3193	11.5905	10.6663	8.56886	7.50865	5.43135	8.3209	9.78838	16.7978	6.47742	10.2125	5.11418	10.7572	10.6864	9.7262	4.48125	5.98104	0.0572142	6.04355	7.31133	4.5388	6.96918	10.57	6.15681	3.82479	4.60493	1.47855	7.41161	4.51728	4.49912	-1.49787
17.746	15.3919	8.27644	14.4292	7.79419	18.2467	3.88866	8.09732	16.3547	8.8417	8.62581	8.18861	5.19238	7.33456	10.3954	8.27122	8.31379	4.0479	10.1566	3.64342	5.90005	4.9367	4.03087	6.72363	9.89532	11.2413	-1.84252	5.05476	2.6875	3.81099	5.20803
11.9581	10.6894	13.6223	8.78418	8.45742	10.6882	9.58767	8.00493	5.40912	12.8818	8.52948	9.65402	7.20167	4.8025	3.50243	6.93993	8.13399	7.32425	3.08179	5.07922	5.30913	7.22014	4.34779	0.0527829	2.5794	5.83922	3.84788	4.38712	5.38504	4.17973	8.54384
22.5254	16.5218	8.95633	6.9793	4.79753	11.5196	13.4589	16.3621	12.4405	6.93681	10.5113	11.5169	4.76134	8.86327	2.02654	5.87901	8.61911	2.38714	3.68466	3.90475	4.5572	4.45734	2.22749	6.29859	13.4284	4.7234	19.5074	5.76548	4.34792	3.27105	9.40821
19.8316	8.95243	8.57195	5.8303	10.8965	8.968	9.05295	16.3286	11.2884	11.4707	6.1995	10.6884	6.83357	5.56272	6.53934	7.57557	7.55649	5.66355	3.90728	0.946285	7.05216	0.926316	13.0616	9.14859	0.775507	9.02011	7.07874	2.87833	6.58972	6.76894	14.1474
17.9489	15.4317	12.6094	8.85646	11.235	19.0785	12.4524	13.2464	12.6181	14.3049	8.44802	8.65467	6.93815	3.50771	13.4422	4.39631	3.70361	13.9848	3.43545	0.804884	6.80409	4.26098	9.58717	3.04473	6.34083	1.98076	7.51806	5.79765	3.03191	3.47105	5.99377
20.218	17.477	9.87618	17.735	4.35558	15.7562	9.70061	13.5741	13.1907	9.2626	7.30675	5.19406	9.36186	3.7712	13.4251	8.97762	10.8311	4.46692	5.82363	4.34255	4.58016	8.22869	3.20858	1.38843	1.61299	7.59332	4.52937	3.66938	4.87288	6.30875	7.54788
21.2832	13.7015	9.66335	12.0627	18.0981	18.5919	10.3906	14.6852	13.5293	8.17792	6.11006	6.03208	3.92325	9.68598	5.59107	10.0531	11.6944	5.50076	3.66804	8.84323	1.93719	8.91058	7.79464	7.75721	-3.67535	4.81743	10.9935	7.95011	4.56551	4.11208	12.3722
16.5285	10.5193	9.63531	8.93798	5.87194	8.11587	10.4828	13.7198	12.4918	6.41948	7.03316	5.8808	7.19924	12.606	8.25748	8.0852	1.77658	3.23168	8.03159	3.18157	3.57469	11.2513	1.39602	2.79176	4.68719	3.30539	8.05123	3.44164	5.98127	7.2203	1.12662
24.2265	11.4097	22.763	5.36365	12.5265	21.9027	20.5818	11.0308	14.5721	7.45157	6.99285	5.39991	9.63918	6.1862	6.76689	7.93179	3.0155	-3.16713	8.40613	9.02055	7.08998	9.86281	3.38132	-3.34715	6.03988	4.99407	8.52588	6.7807	2.34901	7.10583	0.788124
20.5618	19.0582	9.56915	16.0502	13.6439	11.4485	15.6273	6.24685	6.37169	6.79161	10.5693	7.46175	10.0128	5.21898	6.43361	8.3043	9.15225	9.07692	5.95905	8.84466	2.85298	4.42863	3.59395	12.3177	2.28039	3.70075	-4.84669	4.16864	5.11705	6.61373	4.37059
20.8756	13.1601	10.1328	5.14488	8.79349	14.1239	14.7533	17.964	10.6719	12.8398	5.27831	7.62215	15.3506	10.313	8.1085	9.72347	7.34529	8.53342	6.75434	3.38716	9.16891	3.55311	2.51315	8.29782	1.9648	3.12341	5.0821	6.06682	4.37808	5.67564	9.00412
23.5832	12.6114	7.89893	11.921	8.63912	4.82283	13.887	20.43	13.6164	21.4772	11.5717	10.1295	3.90257	5.28449	5.74834	7.59544	5.85101	3.23418	7.53931	4.54227	8.66228	0.436391	3.23363	5.77671	10.3517	5.52283	2.75179	4.129	5.50909	12.2705	4.55235
19.7872	15.6533	5.74063	19.1262	20.176	12.2161	8.49923	17.1618	10.7072	12.052	7.84119	10.0769	15.3465	7.52196	5.02916	9.81715	10.3433	6.72735	7.18065	4.12594	7.79293	7.23159	5.33578	7.02738	6.95051	5.48254	6.00856	4.80417	7.25183	7.91376	11.5453
19.508	15.4844	8.65582	14.7079	14.2953	10.5698	3.91082	1.14812	2.94698	9.96566	5.39691	8.88039	9.69607	9.93372	12.1418	10.5856	5.12325	4.6588	9.09553	1.24836	4.11338	4.94332	4.23159	6.30473	-2.28268	5.73317	2.60103	2.5749	4.06716	3.29858	8.94453
20.1952	21.3546	8.49263	7.85232	17.8278	10.0228	15.5774	13.7463	10.6608	13.7712	9.63754	5.288	12.3708	9.38942	8.29928	2.88263	2.03928	8.85514	1.26134	8.30332	7.04283	6.96857	4.66805	8.34415	-3.06182	8.67137	5.66386	1.26228	5.76401	7.76769	1.25307
18.5628	9.60072	14.0537	15.6001	11.3726	13.9863	9.03111	14.7895	12.7628	16.2104	6.27498	10.6047	6.82976	8.67194	2.94178	6.72132	2.6297	3.87899	6.46807	2.23	4.47408	4.44633	0.43172	11.7639	15.3571	6.80244	8.05176	0.121295	4.08255	0.776336	11.1486
22.8822	18.1275	3.71154	19.975	10.6468	6.72907	5.61999	6.03604	8.85854	10.45	10.866	9.57465	8.29462	9.63777	5.18504	5.72236	6.80162	4.6059	2.76869	2.96715	2.14072	4.69116	5.04993	6.23937	8.93699	6.52724	0.0894597	2.273	5.58974	8.99263	1.55431
21.4175	12.6852	7.83276	14.7541	15.972	17.2048	-0.309481	-1.75606	9.23756	4.62397	8.06839	6.72792	3.7321	10.3213	3.59682	5.17294	7.87009	9.33686	7.90766	6.32848	6.94343	6.56497	9.38029	0.796303	3.93117	2.99364	6.88451	4.41496	8.30075	12.5038	3.95106
17.7518	14.0636	23.5946	12.1117	7.68133	15.7786	19.5372	8.5991	8.80157	10.7364	7.31217	2.9098	5.46798	7.7114	6.74211	8.39809	7.6189	8.99777	2.41288	2.54564	8.08378	4.38724	9.11443	5.50182	12.2818	5.72879	6.14029	5.43613	8.29252	9.31219	5.6401
19.6775	18.477	16.1429	15.8251	6.87381	13.815	9.34986	7.68073	3.56554	7.29872	12.847	3.7031	-0.6853	6.77638	-0.617886	9.35645	15.8376	3.94229	2.96303	6.60508	9.31108	2.54151	6.33028	13.4551	6.09616	3.55409	2.33786	4.855	6.67613	6.73395	-2.29283
18.3622	16.4495	12.4265	7.71587	13.7274	14.1489	8.19446	9.27296	6.61013	3.95157	11.3864	7.41572	10.9732	9.23951	7.55416	7.60393	8.10209	3.6414	6.18445	9.63157	8.25922	7.20287	2.59719	6.9295	10.3891	4.53967	11.9811	-0.374521	6.72551	3.78259	8.2853
15.0142	9.26541	16.0702	11.4275	11.3401	11.6423	11.2515	9.24896	7.79652	13.1159	11.0776	9.49836	7.7734	5.52401	12.9244	3.93149	2.36447	6.26337	4.75655	8.61666	8.04114	3.41761	1.99928	2.06336	1.0415	7.45698	8.94238	4.25575	5.74108	6.51193	9.50666
19.1198	17.9983	16.5252	11.9841	10.7566	7.84764	7.53877	11.0228	14.6168	3.59507	12.8178	9.48292	4.36759	7.66182	7.92995	7.46671	2.19661	4.1792	3.9003	10.3056	7.99464	3.2964	3.62167	4.39162	19.6184	7.67244	8.52812	5.9739	2.18397	10.065	3.14285
19.9333	13.5591	16.7904	12.1472	13.2341	2.21171	7.26734	10.3584	11.714	5.31142	10.8456	13.8702	9.06032	4.47085	9.68966	3.25278	4.3775	0.69882	4.54811	5.20774	5.76637	6.25795	1.95587	8.532	-1.75611	8.98488	-2.78356	8.38487	2.48537	8.06675	3.40547
24.1436	21.1	15.0024	9.4446	11.0011	4.41246	10.4928	19.5092	13.5356	10.0851	7.02481	2.8727	9.48054	6.65948	8.87407	3.88011	2.53593	4.79694	5.90231	16.0519	4.3746	8.72338	7.76748	2.34149	8.38576	7.12907	-5.80149	7.35899	2.42205	2.73434	-1.7326
17.1675	7.58859	16.2754	10.8651	8.00542	4.78472	9.48561	13.8324	10.0256	9.29326	11.4291	6.74056	13.3295	7.46297	11.5952	6.72216	9.83593	4.93509	7.17648	7.00427	5.64896	5.17651	4.47555	5.5554	14.9055	0.709758	6.92517	4.81388	1.56544	-1.08318	9.44772
20.6514	16.0178	16.6385	13.6729	9.76277	17.6875	9.49441	3.03464	7.77747	9.0058	9.32837	11.5606	10.8823	9.31813	5.61312	5.43729	4.13799	13.0279	5.01071	10.1974	5.91912	4.98068	7.66368	5.9841	3.35871	2.35691	2.52654	7.13165	6.31518	5.5035	-3.79586
21.5056	16.6665	13.3476	16.309	7.2259	14.3516	8.79738	7.42649	9.93109	6.82734	8.24284	6.58736	11.5425	6.54031	5.55341	8.12978	9.10891	6.44083	6.43673	1.26362	4.17343	2.65458	3.51362	3.33843	-1.66709	9.41995	5.0118	4.41802	2.39274	6.28391	3.27591
19.9699	11.2746	16.5485	17.3157	14.4193	0.998398	9.68641	4.40686	4.91693	10.7331	7.98858	6.74625	9.50799	5.26771	4.74932	12.3256	-0.68832	8.28069	9.03774	12.295	2.4874	9.80374	6.446	9.20707	4.43201	6.11214	3.7278	6.48918	5.984	10.8801	1.05101
20.4487	9.43637	13.4866	9.93565	12.0004	2.96863	9.80394	12.034	4.19931	9.88999	9.69616	6.00369	2.84441	10.819	13.4998	9.71488	5.51985	6.12975	4.65265	5.38428	9.28954	10.0162	5.63546	5.31809	8.12141	9.96315	6.3115	4.13271	5.90949	5.03489	3.92676
19.7614	7.64486	10.3957	9.51313	10.5415	5.74591	2.7684	7.00495	2.57474	12.8416	8.88915	13.4636	6.52049	6.99583	10.1886	11.5422	6.25684	1.75626	8.73507	9.77801	4.26435	7.56577	6.78267	-0.184556	6.12612	9.23462	9.96111	12.2305	3.7043	5.25796	4.30992
17.6409	14.6269	16.7857	11.8418	6.85476	13.9622	4.65023	9.84499	10.672	12.1137	11.5559	7.22312	4.59628	7.34917	12.2148	9.74351	10.8404	7.83699	7.81703	2.81957	5.66484	0.961239	12.4325	0.663717	1.11827	2.74283	11.6516	5.969	5.45722	4.51692	7.90426
16.9387	21.0711	17.8205	15.0906	6.52414	10.3394	9.08335	3.17278	11.2662	6.62406	9.7329	7.94444	12.68	10.8886	5.40836	7.36583	7.95541	3.72653	9.66972	7.30034	-0.456692	8.05653	6.90056	4.46896	-5.28597	7.46103	-3.31888	8.12068	5.31393	3.42902	3.14042
23.7831	16.23	11.3755	12.6793	15.9579	9.74222	2.0931	6.60504	13.2954	14.0709	7.30295	5.28172	9.84641	8.32169	10.4202	8.07427	12.8901	10.2968	8.64605	9.81051	6.75388	4.84244	10.1661	9.27666	7.54916	11.8008	7.98796	7.91768	4.42297	1.27614	4.53141
18.944	18.8766	13.888	15.2595	8.55974	14.5532	7.18033	5.02859	12.2265	6.01563	8.92072	8.43669	-1.00432	7.52677	8.01402	10.7651	-0.302428	9.16498	8.70456	11.2419	7.12355	4.01143	6.59304	4.32899	10.2366	9.541	5.56368	5.9453	8.76488	5.87688	3.24798
18.5923	14.1312	10.082	21.1882	12.2323	12.4495	17.3376	9.44102	15.6724	8.84992	6.8095	3.28397	1.99042	7.18148	7.93122	12.1196	10.4869	4.63186	7.54325	10.5713	9.27529	6.7073	10.1726	3.35237	7.57028	5.72849	-0.71511	2.35313	8.84266	5.68306	1.85736
13.483	20.2921	9.58391	21.9508	13.6932	11.6618	18.3719	5.30387	10.5092	7.71012	4.03616	9.09662	9.0851	8.48825	10.5101	8.20506	9.46273	6.80611	8.43769	11.01	6.66053	6.70179	4.04279	4.28395	1.98862	7.87117	1.04733	3.8085	2.99382	-0.0239432	6.77668
21.7956	13.6642	17.1909	18.1399	13.6293	3.36308	13.5105	15.0717	6.33775	6.15876	5.72252	2.22508	13.0103	8.16031	10.4706	5.59027	12.2162	16.2569	8.14406	3.27965	5.30881	8.24098	5.35454	5.26817	8.5897	7.35196	15.1411	11.4699	7.98865	-0.59716	4.68875
18.1344	16.9976	15.9316	19.1655	5.42062	16.4195	9.61925	11.052	11.1331	10.8417	8.67431	5.56859	2.66335	8.52309	5.24283	7.49298	1.48016	8.73308	8.3795	5.13865	7.93412	8.78689	1.73753	4.78521	20.2333	2.69776	14.0576	4.32654	10.5846	0.370137	5.69204
14.7009	19.0018	12.4028	18.0372	8.28247	0.569944	21.3734	0.367511	5.62336	9.78256	2.69766	1.97917	3.99713	6.21481	1.8059	-2.18544	0.492316	7.35165	8.09233	6.56564	4.43653	5.30482	8.73099	9.88047	6.07171	0.350468	11.7572	3.93456	6.51153	7.81341	6.92016
14.7202	21.2977	17.9359	15.2238	16.6693	4.94678	9.62892	6.64557	9.24531	9.03108	14.3669	8.10558	7.32059	7.96726	6.46285	5.48118	8.29274	5.7242	11.4927	4.75058	8.30991	7.52734	2.45503	4.74939	0.872338	0.612434	6.77223	0.570726	4.54551	7.16133	0.964604
15.1606	11.4886	20.0242	21.0935	7.47138	10.8895	7.09489	10.8248	13.0037	10.7778	9.17924	10.4607	8.6331	4.79388	2.74143	8.87011	10.6473	9.92559	7.44112	4.03807	4.96461	5.36287	5.97877	12.1508	0.425433	-1.38566	-0.597548	8.26723	5.38884	3.53709	1.56381
14.3204	11.894	15.7656	20.2321	10.7472	3.39629	17.3018	11.6458	6.42926	11.5334	2.87766	13.5862	10.9416	6.15937	10.693	5.1492	5.89124	7.58924	7.92416	0.258122	5.60487	7.12886	4.71698	8.99841	11.1775	4.1229	-0.510535	7.33293	6.94298	5.09365	6.64362
16.6437	5.58031	20.1076	8.63394	8.31062	14.3573	15.1295	10.4759	10.4925	11.1807	11.4081	9.33283	8.78231	11.8051	9.66022	6.6058	4.73965	4.02896	12.5961	12.1027	6.47708	0.229481	12.6872	5.31617	2.86286	5.30775	5.01537	8.96532	4.25432	0.308054	4.45625
14.1598	22.0492	14.9798	10.5992	12.6848	16.2372	10.1961	11.0631	11.3063	8.86435	6.52282	12.7087	10.2299	6.224	6.00085	9.74425	10.1384	6.73693	0.847585	1.48197	7.46956	5.7212	4.38174	4.91295	5.66254	4.6846	-0.731585	8.60694	7.07283	4.48904	9.42958
20.9642	15.8315	23.3792	13.0606	14.1982	11.534	13.741	8.92884	7.99615	8.63171	8.06684	14.5675	7.40281	5.5228	2.44652	5.25979	3.95319	7.99194	6.13175	3.91238	3.55295	8.64194	7.34496	-0.175177	7.8766	6.29674	2.15996	2.53517	7.25957	6.01758	7.93503
19.9386	6.75943	22.7978	11.8273	6.30797	13.2256	7.60502	13.0539	15.2305	5.64489	9.76186	8.3945	3.64703	6.60337	7.65	5.81664	12.0314	11.0738	6.26221	3.91193	6.91527	3.43664	5.70258	5.60596	1.53959	6.36708	11.3484	13.3141	5.17106	1.19537	2.96425
18.4733	18.2181	9.06463	5.3705	13.2819	14.0049	16.704	7.38633	12.8817	10.4011	6.7662	10.6221	8.95503	8.99536	8.24522	5.43835	8.63236	4.21008	6.47266	2.79878	10.1462	7.78684	4.14872	8.59419	6.52836	3.73922	6.46422	3.6533	10.5271	5.68618	8.36442
13.5407	12.6443	8.09374	10.2109	5.24056	10.2729	11.2588	3.67928	12.3805	9.19125	12.268	6.71763	7.0277	4.10765	9.48103	4.91545	2.41357	3.02962	5.00515	1.25079	8.16032	7.79687	2.31504	10.0164	6.24503	0.559585	-4.80159	3.57245	6.64242	2.74795	5.7074
17.8727	7.57978	13.6507	11.7221	16.725	11.1718	7.99866	1.15763	10.5652	4.90641	8.66676	7.51288	10.4312	4.74965	1.37465	6.7085	0.309022	7.04382	7.85239	0.520268	6.16339	5.64639	6.17873	4.20652	10.2532	3.82668	1.13731	7.02202	6.36675	3.74454	-0.25584
13.6577	16.2624	17.4009	12.8229	13.8074	4.45987	8.20178	9.11323	7.99841	0.784958	5.64198	8.27951	6.3111	2.7342	3.29875	2.92763	5.88728	4.30356	6.93479	5.14281	8.28242	3.08674	4.28967	6.56851	5.69957	4.5484	5.38984	4.68023	2.91136	1.9835	2.19211
11.5268	10.2457	10.2187	17.3095	15.8165	12.6554	6.03994	8.96658	10.5364	4.7743	3.15957	4.01263	3.36753	6.86745	-2.11168	0.679434	-5.34425	5.5752	12.6743	8.57175	7.75553	-0.671231	0.691019	11.2314	8.33316	4.21929	11.7607	4.36786	4.62686	3.96955	2.775
12.8811	5.34454	19.1704	-0.0474441	2.51854	7.48628	10.2521	7.56357	10.2362	9.17531	6.50707	0.153903	5.06679	1.52922	4.61186	-1.54066	8.9106	3.33884	2.75178	3.04912	4.637	4.55921	1.93854	4.76494	9.11178	3.43606	4.17098	8.16043	2.31582	3.8646	1.96965
4.24499	9.25055	11.4819	13.2071	13.4948	4.47593	7.04116	8.30947	0.659568	9.22702	6.80923	5.56365	7.91286	3.58354	4.68937	0.203478	6.3001	5.12358	3.33237	7.38589	2.21441	11.1257	0.663334	2.54251	8.69222	-0.586277	9.01946	2.17097	3.10305	3.51959	3.2315
8.33254	4.84075	7.57305	8.19107	3.97145	10.5661	0.656838	8.79135	9.56339	8.21539	5.89737	5.67602	5.44506	7.25367	0.205558	2.42093	1.20736	6.28568	-0.096555	1.41853	1.68059	3.75754	1.47874	5.68083	-3.07994	-0.685583	-2.32165	2.29292	5.12936	0.599552	4.00301
6.24546	9.25671	6.38969	2.07346	10.7659	-2.72818	3.9524	-0.20758	7.71668	1.7988	0.119358	5.12754	4.31893	-0.40957	-1.43533	4.57854	-2.5861	0.848525	1.90013	-0.36937	3.31275	2.50634	-0.772959	8.65667	5.56016	6.27327	1.64593	6.3825	8.15962	1.87903	9.88045
7.35829	6.81336	9.72374	5.48721	12.8509	4.72157	4.1855	-2.55113	3.16846	6.29356	0.397901	7.0737	6.80283	1.29553	4.09319	1.99497	9.68677	6.50144	3.11636	-1.30599	2.73196	1.89827	0.00437223	10.7717	-1.52348	1.45293	5.39948	2.70066	1.28209	4.36866	5.68917
6.813	6.33754	5.27331	12.4746	10.784	1.26428	7.581	1.49898	7.13211	1.86596	5.47744	2.2564	8.19555	3.33401	3.54524	5.10652	1.40681	-0.446112	3.33279	0.45	0.217742	-1.53524	0.194192	0.922111	3.19801	4.96945	1.23985	3.50835	3.6199	-0.48998	4.34997
3.33231	6.16735	4.99182	5.88151	7.79893	5.75418	8.94019	9.2428	11.9636	7.46595	-1.45566	4.39754	-2.74284	4.20341	3.13334	5.91763	-1.99163	1.19997	2.33928	1.10075	2.51591	1.17718	1.36011	4.87658	7.05041	3.94399	-0.420654	4.32013	5.47651	-0.955613	3.43792
4.66766	7.5512	6.78035	0.372255	6.39946	3.41048	-8.44177	11.9465	10.1521	8.30564	2.33106	2.04287	-0.982931	3.84947	0.487937	-5.1417	-4.15034	4.20928	1.26333	2.00154	1.79651	-0.985852	-5.3262	0.384421	2.38355	-1.76701	3.87884	10.2051	2.06294	1.98859	1.17018
5.23585	9.7161	6.3647	0.852799	9.66322	-8.70427	-0.910167	8.46989	6.24467	4.55173	-2.01439	0.0558723	-0.936733	2.29962	-1.64293	-2.5874	4.66204	4.21696	2.28809	3.72835	3.63877	0.403384	5.10396	4.42041	0.237271	6.76127	-0.37203	2.28264	4.886	4.07723	2.22236
6.18243	6.39052	-0.63869	-3.26001	11.747	-5.6903	6.38447	6.8508	3.91491	4.66833	3.65552	3.88536	5.24634	7.7858	2.91591	-2.68712	7.45588	5.13432	3.03374	0.101938	-0.555859	1.75254	9.87066	5.89809	-1.50134	-0.46956	-1.66329	2.07524	-0.177373	1.03111	1.63369
5.59951	6.40908	-2.08571	1.54424	10.4939	1.40266	-5.6047	0.146243	3.62424	5.34999	4.98978	1.58644	9.43142	3.12263	-0.523687	1.28463	6.38484	5.72733	5.3861	-0.832174	5.20522	-0.0924471	-5.25041	1.94391	2.62938	2.18143	10.1505	1.55817	4.94675	1.72755	6.44209
3.09933	13.2616	3.63505	-0.43764	12.6526	5.9731	9.93192	7.50774	5.48177	2.61421	-1.50785	-1.48941	5.72309	4.57442	2.00488	5.7834	-0.604234	3.06436	4.3347	7.52781	5.10216	0.647169	-1.29282	-6.68644	5.9942	-7.51731	-7.46639	5.22185	-0.116959	-0.0246054	5.11392
0.571927	-0.78867	4.60592	-0.693373	6.43669	9.04279	10.851	-1.66336	9.27357	7.0534	-2.1109	0.946955	-2.09569	3.50385	2.19254	3.8982	3.46474	0.215133	3.70164	-0.742738	-1.66357	3.33689	3.4033	-0.776333	5.74287	6.30587	2.28643	3.15226	-0.185293	-3.28122	1.03969
7.51059	0.817108	2.19245	-1.72091	11.4165	0.508202	-2.20041	5.54654	4.33769	-1.58129	-1.83479	-2.47524	3.86981	4.18598	3.78801	-0.887764	-0.38038	-0.607472	5.3006	-4.7733	2.79354	-2.9535	-1.1177	6.73194	1.1449	1.6994	-0.584268	2.02828	4.01115	6.2705	6.09296
7.67244	6.82393	2.50721	6.46604	4.77495	-6.4512	1.48585	-3.55466	7.81604	8.71822	1.2415	2.36622	7.62074	6.63001	-0.957238	2.59365	5.40354	9.39344	1.70347	-2.32278	0.273323	1.30629	0.827795	8.45825	6.00581	2.75798	5.0756	-1.04383	4.04179	3.3447	1.36602
-0.0499653	0.94	-1.59089	1.56774	3.70433	-7.09763	-3.02216	1.99398	5.09536	4.11092	-0.877326	4.60517	2.04368	7.10349	-1.55721	1.63781	-0.45435	2.28604	4.30179	3.32614	4.77978	-1.07835	-1.4586	12.3457	-6.56692	0.763543	7.64208	3.53098	3.81362	-0.731226	-1.539
2.82838	-0.726875	9.66378	-2.97235	0.584284	0.593397	0.516941	-5.74045	4.42203	5.82042	-3.71743	1.05403	1.83531	1.9493	7.05444	2.69056	-1.52583	-1.10163	-2.67136	-1.75307	2.84839	-5.35979	-4.30674	3.43069	6.77893	-4.33121	2.9846	2.30636	3.2171	-2.03841	3.00612
-0.593743	10.0768	-4.24304	-2.85426	14.932	4.64954	6.83862	2.24378	4.65653	10.0604	3.06193	-5.6599	6.40863	-0.339341	-4.6232	-4.7368	8.82823	4.05511	2.09314	-0.282064	-1.25097	2.17667	3.15535	5.42324	5.54735	-3.43613	0.677848	5.11241	1.51091	2.40287	-1.7072
-0.985348	7.13666	8.26429	5.26424	4.67601	5.77028	-5.97739	2.70614	-3.11725	-0.277779	-0.789114	-0.714664	-3.91235	0.444079	1.90704	1.09732	6.53539	5.99174	-0.860325	-3.14995	-1.73586	-4.59763	-2.14423	6.96484	-0.249779	-10.2515	3.97541	-0.993101	-1.88809	-1.78178	-3.01252
1.50802	7.4415	5.46469	12.949	3.25359	1.56611	2.63492	1.27417	4.93724	6.95538	-2.92155	-4.21581	4.54312	0.251244	2.6326	3.3973	-1.50713	4.22991	6.32509	0.843789	0.849328	0.529957	-3.85682	3.71979	1.49613	4.65283	-1.17346	-0.163871	-3.13541	5.59181	3.92618
4.68332	-1.43896	7.01133	4.35274	5.61988	5.58833	6.06495	2.21273	-0.71461	4.53257	-1.07912	1.17425	4.86276	4.21925	-4.97744	3.80619	3.16926	2.65874	2.60529	7.0329	0.631177	4.04591	-4.89408	12.8513	7.85538	1.82349	13.0483	3.7418	3.52009	-0.111675	1.47831
5.58927	-2.22921	7.54454	5.04292	-0.618997	6.09671	-0.556986	6.67592	4.59475	2.876	-2.37344	-4.88381	7.57265	2.05781	3.19093	-0.956242	7.26108	-1.10022	4.20027	-0.47476	0.844838	0.593262	1.02138	1.05099	4.47586	-0.848777	3.48408	-0.783875	3.3745	1.05281	8.04013
4.22101	0.400327	-7.50014	1.65276	8.47616	8.04618	6.61674	1.81673	3.27834	1.26773	1.74866	1.41771	0.381909	3.34171	7.85573	-1.65622	5.04914	-1.00632	-3.78181	0.683293	1.71337	5.69678	-5.14771	5.13576	-2.13071	3.54199	7.622	3.19357	2.30433	-4.92631	4.15698
2.65522	7.51453	8.27479	1.4765	3.15672	8.05553	2.72064	2.73479	4.16503	5.52345	1.32127	-0.510964	-2.12066	4.00717	2.10229	1.64607	5.20485	6.97083	4.18131	-1.36505	0.543341	-5.26969	3.51899	-1.68911	3.42718	-3.89601	0.593149	3.15829	3.71554	3.12789	-2.93445
1.64574	0.700728	6.62889	0.852768	5.11089	9.28615	1.39917	5.15576	1.5258	3.09876	-4.28264	-2.15533	5.92847	2.71683	-0.0618823	1.39833	-0.0275478	0.711948	-2.90751	1.45006	2.91309	0.292902	-0.719712	1.47057	-0.329233	2.48727	3.71243	5.44808	-1.39716	5.7055	-4.06182
0.494249	3.96813	12.6614	3.92343	1.94072	1.8608	3.64591	4.97043	6.54343	0.0429896	-1.92887	1.56493	9.24512	1.92986	-2.23511	-0.253804	1.49781	5.53971	3.64386	-0.0934942	0.954184	-3.88337	-3.3935	1.18076	1.60442	2.09337	9.23326	0.427552	2.76918	-3.35316	0.91793
1.27699	-2.35784	0.289231	-0.38351	-0.746727	-1.54611	1.0028	2.90632	6.45483	-6.96643	1.25834	-2.80929	3.467	2.29967	2.10778	0.686872	3.23118	5.2202	-5.54741	-2.24495	1.82153	-3.04618	4.06165	-3.9766	4.7433	2.07332	1.49757	4.72071	-2.30634	1.65092	5.56949
5.6331	6.94744	-2.57413	5.77667	-0.129319	1.44485	2.38196	3.52448	3.98016	8.75328	-0.553694	1.8286	-5.69364	3.12163	-1.44449	-1.87378	3.31079	4.15349	-0.65273	-2.81315	2.55122	-2.25632	-2.04973	-3.65763	-3.31997	-5.9843	-3.91842	2.90208	0.185084	1.07473	3.74627
4.8432	3.41048	0.921855	1.98934	1.98729	2.19055	-1.47898	4.05387	1.64175	-0.543202	-4.9414	3.57419	2.90575	0.530132	-2.63222	0.133143	3.14329	5.25635	3.95832	-1.19772	1.66478	-2.91663	-7.84862	2.48639	6.39304	-1.04849	-0.219152	5.58613	3.47148	0.572343	2.08025
-0.264453	3.82271	3.17413	0.367379	-2.97648	-4.71714	1.95949	8.14014	0.646977	-2.26746	-3.91702	-3.86695	1.5664	0.295294	3.05172	-5.26214	-4.26826	-2.62188	-1.87974	-3.01146	0.488223	4.0989	-5.63775	-3.88302	-3.34681	0.252811	6.54424	4.13808	-4.47127	-0.812387	-3.1107
-1.11002	0.334671	0.647864	-1.08502	0.835653	-7.05268	-2.90404	-5.28861	2.28343	-0.797952	-1.22669	-3.54768	-1.61187	-1.39911	0.259547	-0.371377	-0.0976747	0.214406	0.938535	-0.42694	-1.05958	-1.06563	0.428959	1.28994	6.69935	-4.15748	-1.08179	0.384947	-2.7556	-8.33457	-1.53056
-1.91244	3.81003	1.04343	1.30648	4.01146	-2.95971	4.94052	6.06256	1.5514	2.04278	-0.852074	2.93999	-2.60854	2.94724	3.52336	0.281339	-1.48922	6.91333	4.06562	0.815231	0.851211	-0.111487	-0.925638	7.26771	15.7871	0.57498	0.957944	0.232985	-1.87537	-1.29026	-1.58311
-1.07779	8.37975	5.95717	-0.859254	8.18532	-2.10672	-6.96218	7.94366	0.780524	2.97815	2.69261	-0.225982	4.86185	5.2608	5.03232	-2.85985	3.01689	4.23999	2.79074	0.368796	1.96461	-3.47688	-1.2566	-3.16812	7.61789	-1.51551	-1.88337	3.60193	-0.711419	-0.4282	-1.80114
3.03533	-1.17442	0.175956	1.14629	3.88976	0.160303	16.0739	1.37596	4.14427	5.64537	-0.164683	-0.113351	1.98351	-0.868242	0.219006	1.43804	3.01762	8.12205	-1.34782	-5.05395	4.55141	-2.7014	0.236561	1.89707	10.9496	-2.54431	11.0062	0.98485	2.11534	0.893937	-1.40444
-0.267524	-7.10486	5.01391	0.668554	4.50182	-2.02461	-5.71018	2.70537	0.780658	-2.38569	-2.82438	-1.24146	-4.21768	-0.0479138	-1.84219	-2.26532	-0.483924	-0.690881	-1.14589	-3.39397	0.184793	-0.185052	-5.42572	2.65918	-6.14872	-0.507143	7.22126	4.1968	0.571464	-1.01542	-0.302979
-3.06929	4.22581	3.10574	6.1065	3.04981	-3.49549	3.50035	0.923542	-0.144215	3.06522	-0.360078	1.5432	4.092	0.0703157	-2.13068	-2.797	4.13193	5.50712	4.155	-1.06797	0.300766	1.09347	2.91144	0.801961	-3.56086	0.177107	4.43145	0.942079	-0.681325	-0.349491	0.078938
-0.469296	2.89161	4.34237	10.1894	0.546795	3.56316	3.02622	-2.06467	1.73136	1.29118	-2.64368	2.61796	2.24884	0.960291	-0.267925	-3.75796	-5.72512	3.89819	1.37494	-5.28912	-1.24959	-4.72254	-3.49566	-0.665066	4.03048	-6.53075	8.51922	1.53289	-2.42882	1.70169	-6.02271
2.76193	5.22572	0.641287	0.280798	0.88029	2.81017	-0.816983	1.95282	-0.992064	5.08887	-3.44316	-3.93184	8.14885	0.617425	-0.977231	2.39193	-2.97619	2.76248	-6.02543	1.36588	0.730123	2.61032	-3.36142	-1.41844	2.90632	-5.7741	4.8675	3.0614	-1.59191	0.0479284	3.00405
2.88907	2.1887	0.15328	2.30684	0.840029	-5.02044	5.51557	0.460945	-3.79045	-0.262303	-5.01627	1.34892	-1.43227	0.650764	-10.0499	-1.3847	1.89868	-2.38122	2.82493	-2.00977	1.13506	1.96992	-6.7401	-0.569299	3.00511	-2.96129	-3.86925	2.15056	0.575227	-3.85282	-4.36598
2.83653	6.25075	-1.69094	1.96317	2.09566	10.6942	2.65963	3.90925	-0.264985	-1.11054	-2.46234	-1.23351	3.3694	0.457487	-2.96654	-0.792661	1.51599	-4.57429	5.0287	-0.605124	1.45353	2.22866	-3.4472	-5.30647	-9.01624	-0.00534704	-0.272074	0.386186	-1.18209	-5.9149	-1.0696
0.430807	-1.88867	0.363433	5.27306	3.51669	-5.54366	-1.91211	1.50123	-3.5877	-2.72069	1.2341	-3.23223	-4.44105	3.89763	-3.63085	1.71296	-0.052825	1.73008	3.88866	-1.89785	2.65429	-0.953981	1.72166	5.93246	5.81777	0.785353	3.17561	4.47017	1.41068	-4.36281	-2.20853
0.955942	0.0423798	-0.922886	8.70144	1.57852	2.20384	-1.431	3.94875	1.18598	1.8296	-2.58101	0.804544	-2.10472	1.88233	3.59117	2.87703	4.47677	4.38954	-2.62821	1.34086	-0.0821387	-0.0949859	-4.11841	-0.385094	-1.22485	-4.60204	-3.23231	2.97002	-4.45761	-2.85759	-4.33719
3.10364	9.69147	5.02015	6.2129	-4.69057	1.51923	-0.692263	2.93779	-1.13124	1.83768	-0.12127	-2.85525	2.06574	2.35852	-2.37775	-2.20488	0.282243	3.01277	1.53117	0.463657	-0.486353	-3.84795	2.6748	-1.60059	5.6773	0.947871	-0.873321	1.84654	0.32316	4.42841	-8.40773
2.36646	3.26604	2.32314	-2.41912	2.64647	-4.25265	0.694119	4.18613	2.15636	-0.481293	1.35306	-1.5656	-0.983456	3.9128	-9.92887	-4.4076	-2.63811	0.616026	-0.418835	-0.188007	4.18969	-3.91904	-3.60312	-2.94829	4.45567	-0.91655	-3.9497	-0.524221	0.181135	0.307067	-4.14144
4.53977	1.81426	-1.87594	7.56959	3.727	0.984617	7.9888	4.49848	0.927473	-2.12719	0.234325	-2.56717	2.73646	-2.99424	-7.3608	2.00627	4.68325	5.63851	2.16658	0.109252	3.62632	-0.355491	-0.666653	6.01151	0.710958	1.7994	6.71437	-0.625238	4.08096	2.99034	-6.92555
-0.775317	3.03927	-7.0353	11.1549	-2.51014	-6.21672	-4.10911	3.95897	-0.744171	-0.511189	-3.10592	-6.07376	0.819302	-1.60259	-1.06707	-0.667773	8.86079	3.02015	-5.67881	-1.03088	4.88449	-3.045	-2.07886	5.21164	1.26467	-4.78481	-1.13649	-1.69235	1.17405	-4.27525	-3.83959
0.904265	1.38711	2.72108	9.75466	3.51065	4.54302	4.62936	-1.45797	-1.03029	5.47128	-6.81147	2.30129	10.173	-0.828044	-1.19188	-3.56529	2.67282	9.34883	0.541441	-1.41692	-1.05086	-7.55953	-3.56505	0.704527	5.42089	2.38649	2.23867	0.908701	-0.0832258	-9.015	-4.26456
1.66734	2.25319	0.903799	-2.41061	-1.23311	-0.301313	4.01069	-0.162725	4.40022	3.26494	-2.34235	2.10415	2.71547	2.34802	-6.07435	2.85469	4.17397	4.57313	-1.26075	-6.746	1.87234	0.613533	-5.70729	4.83764	6.17356	-3.44655	2.46299	4.01488	-2.43653	-1.4228	-6.65146
0.451417	7.00033	3.46276	3.43108	0.569252	-8.36655	1.0645	-3.98936	6.52855	3.06553	0.0142363	-1.93404	3.52963	-1.40306	0.37075	4.06293	6.98117	0.612939	2.25925	-3.24338	1.58287	-2.91823	1.53942	3.03028	12.5004	2.65529	3.15393	0.442598	0.929521	-0.317398	7.52415
1.82629	-0.357633	2.80829	2.53065	10.269	-0.472857	4.04657	0.301039	-4.41583	-2.9795	-1.81938	0.698613	-4.12653	-0.734271	-9.04931	3.33613	-3.07566	1.94303	0.752024	-0.0758444	6.73628	0.260067	0.135694	-4.41141	5.73817	0.685661	0.483283	5.29835	-1.9895	3.59371	-0.878778
0.770137	8.29774	-4.40869	1.80994	0.245359	-2.00045	4.06257	4.20187	2.00544	4.41971	-1.81719	0.943589	-5.9345	3.17783	2.07212	8.77737	3.93934	6.67769	-0.832481	3.15378	1.79436	-1.32639	-2.10239	6.49592	-0.408733	0.758986	1.84076	3.04935	2.63998	-0.497202	1.96217
1.84448	2.79468	-2.6286	5.01064	0.434716	-1.50236	0.31152	-3.33719	-1.3138	1.00304	-0.298819	-0.0458066	3.81944	3.88338	-2.78433	-0.90295	6.9191	3.47643	-3.817	-5.33055	7.11926	0.675946	-3.06017	6.7381	2.33671	1.77123	0.454313	1.23385	-3.31626	-4.82638	-9.46287
-1.32393	7.45573	8.19256	4.49796	0.131163	2.99039	4.15591	4.69905	-3.39463	1.76938	-7.04268	-1.48583	1.56375	-1.2755	-0.275612	-3.28277	-0.88461	4.07843	-1.99455	4.30851	0.631988	0.594122	-2.00441	3.20736	0.474826	-2.35287	4.06509	2.14697	-1.70604	-0.877702	-6.7765
1.18589	-0.454507	0.842243	7.75786	1.31319	-8.27577	5.41143	1.76175	0.0509023	-0.764802	-1.47653	-7.35695	2.70804	-1.26664	-1.23399	-0.491903	9.72128	-0.667441	3.35494	5.04733	0.196248	-0.175875	-2.43335	-0.752071	2.64448	-1.76228	2.52258	0.763347	-0.349255	1.00656	1.17754
0.811748	-2.13446	2.6101	12.3446	7.37365	-10.9114	-0.651483	1.80344	-0.0827814	2.89717	-3.63267	-0.913642	-1.60558	-0.62001	-5.62109	1.17225	-4.76172	9.00429	-0.171418	-1.44815	-0.406668	1.22531	3.92821	-0.185639	5.66849	-3.47052	-2.84546	1.94685	3.68249	-2.31387	-4.28765
1.11811	-4.53824	8.39335	7.74865	0.228846	0.148221	1.98206	-1.79001	1.04053	1.60077	-1.38578	4.35199	7.94652	-1.3534	0.407155	1.96343	-0.465288	2.13186	1.39628	-2.91189	0.789346	1.5012	1.77366	0.445703	1.55675	-1.68904	-2.36434	3.75923	-3.06552	3.50884	3.51767
-0.215811	-1.76097	-0.000772675	7.25364	0.638092	-1.70379	-2.10698	2.62002	-2.77537	3.91898	-0.818631	1.68661	8.53245	2.01697	-2.59772	4.68509	3.75617	-0.000977969	2.80055	-3.42242	-1.16329	-1.61066	0.771341	-2.23864	-2.12014	-1.42316	-0.723358	2.11042	-2.29502	-3.19777	-4.64577
0.727928	3.91392	12.5713	10.4408	6.07873	-5.99207	-4.51982	1.27368	-2.38503	5.14476	-5.44899	-4.84739	5.76844	-5.7785	-2.07033	-1.15496	-4.30828	1.74622	-5.7762	2.57902	1.33953	-4.84945	-7.82362	0.695782	8.33448	-1.16119	1.55914	3.62595	-3.14547	-5.84317	-2.43041
-2.48996	-5.31015	0.534448	6.62045	-2.24917	-4.4195	2.63182	0.416269	-0.260408	0.307915	-0.816872	-2.38827	1.52074	0.689592	2.07789	-0.986377	-0.550366	-0.99489	0.519021	0.134036	3.38944	-0.612872	-4.56073	5.53531	1.96872	-1.09506	-1.67593	-2.19641	1.22317	-6.22356	0.179073
-1.17766	-5.39862	5.69046	2.77201	2.12254	2.18432	-3.95612	1.44922	-5.41538	-1.11861	-1.69412	-1.24307	-0.372155	1.0628	-1.16496	0.446042	-0.803714	-2.24645	4.17746	3.06236	-1.3081	2.54285	2.94782	6.77697	2.32919	-2.26954	2.99968	-1.89724	-4.82594	-4.46355	2.5609
2.09288	-3.05652	6.32165	1.66827	2.08324	1.39498	1.38481	3.66299	-1.0929	-5.06429	-8.33879	1.4377	-0.602734	0.0966718	4.3517	2.2671	5.55202	0.31032	-0.590542	-0.849625	-0.117904	-1.48101	-2.45024	1.32529	-2.7045	1.15986	4.54998	-2.99339	-1.56081	-0.432159	0.382522
0.641093	-1.27703	5.77839	-0.895807	-2.82317	5.03103	-1.35127	-0.63602	-3.93537	1.59477	-5.27712	-1.58065	-2.34875	0.244519	-3.66606	2.70076	-3.7528	2.37497	0.227204	-0.934328	0.880697	-3.10697	-0.904196	3.09075	7.67552	-5.32559	8.22963	1.32992	-2.30361	1.02997	-2.0969
-4.82159	-4.00193	2.32436	-2.13063	-3.26058	-2.03873	1.78682	2.42514	-9.28885	2.64625	-6.45934	-4.3271	-0.56377	0.821235	1.05605	-6.19416	2.22412	6.20457	-3.26794	-6.70916	1.04394	-8.38104	-2.45218	8.27734	1.2523	-5.31736	1.74798	2.91568	3.34632	-0.528408	0.567561
-2.0541	-1.31414	7.71503	-3.03873	-0.659919	2.28974	5.28567	2.91738	-2.49177	3.58171	-1.04528	-2.50383	5.12104	3.47961	0.341037	2.14855	0.517269	2.02289	2.37091	-2.71396	-4.00666	-0.62266	-1.39942	1.32057	7.97421	1.02752	3.2249	2.8407	0.368714	-0.0896445	-2.38015
-3.5132	-0.456495	0.711499	1.19431	-7.21543	-1.92062	-4.32186	0.305727	-4.29013	-5.12042	-4.96231	-2.11298	-0.00428583	-0.85438	-6.85926	-1.1361	7.00641	3.85468	3.67762	0.00545623	1.07928	-5.54469	-1.14777	-0.149807	3.78354	2.45649	-2.06447	0.183431	-0.862404	-2.80677	-4.26795

## Sheet: Fig. 6b, Roll
cell_001	cell_002	cell_003	cell_004	cell_005	cell_006	cell_007	cell_008
0.122579	-0.78031	7.9739	4.05233	2.37776	-1.97014	-0.645207	0.109115
3.18893	-2.75	1.94398	8.22833	1.27378	0.0267974	1.63043	1.134
0.582286	-0.825138	-7.81207	-3.4657	2.73489	-4.09749	-1.25608	2.43766
2.22973	1.609	2.52135	-3.32802	-0.323235	-0.509587	-0.593498	5.60022
-1.37827	-4.34026	6.98712	-0.790442	4.85925	0.812673	-0.907229	-1.53664
-1.88246	1.25172	2.12995	-1.36407	-0.759588	-0.0371699	-4.47423	4.54096
0.981384	-2.97709	6.8824	-5.06585	0.994044	-3.17209	-2.23075	-5.33328
1.19801	1.07339	-4.33718	1.56301	2.79494	2.99879	-0.563651	6.10089
0.950871	-3.03047	1.65272	-2.0152	0.553016	2.26674	-2.0014	-0.134228
0.108319	3.13076	6.69723	3.77359	-1.77839	3.20507	1.53964	0.244354
4.05641	3.92699	1.21442	-2.56836	9.27752	3.9209	1.95671	0.143822
1.4047	-1.81754	-0.742639	-2.4428	-0.544584	0.775927	1.36964	3.6353
-2.71225	2.30056	-0.779143	4.67366	-4.39595	-1.32861	-2.52147	-4.10457
-0.226442	3.15005	7.67624	-1.23964	-0.626523	-4.63407	4.89456	-7.40016
-3.92132	4.35811	-0.823733	4.47797	6.99544	-3.52414	0.607967	-0.904405
-0.018706	-1.08646	0.62208	4.02273	4.49138	-0.290838	-1.46002	0.58578
5.19654	-2.08816	-0.680213	0.0632996	-0.655419	-0.0240091	6.30979	0.358042
-1.86662	-1.8651	-3.35012	2.93035	-2.14872	5.3854	-0.27274	-2.66627
-1.35522	-1.25157	-1.00258	1.71192	-1.48605	-1.47436	0.046413	-1.62239
1.13942	-1.51381	-0.862236	-7.30029	-0.370019	2.45197	5.25471	4.13947
-0.290578	1.12635	-4.66878	1.25556	1.91463	-3.11973	1.20029	-4.79771
0.537291	5.28963	-3.0031	-0.480509	2.72032	1.70014	-1.95855	-1.24267
0.531012	2.65141	-1.36667	0.875538	-4.70507	6.07148	2.04515	3.66168
2.51111	2.1935	3.48292	-0.0636186	1.60671	3.43912	0.0153591	-0.601769
5.51957	2.932	4.23821	5.32971	3.13869	-7.15941	-0.0221306	0.102414
0.450751	-2.68523	0.851663	0.927571	-0.312507	-2.55241	3.36438	-3.45416
-0.695018	-1.02432	1.95446	0.235006	-6.40855	4.95984	-1.32952	2.42293
3.51077	-0.772112	1.7621	-0.725136	-6.15286	-0.467424	2.89067	-2.73362
-3.08529	-0.177244	-0.324493	3.45621	0.828119	0.638119	-3.15729	-0.0856511
0.0726483	1.70029	-1.25689	-2.32058	-1.60527	-6.30586	-4.97588	-1.51009
2.70268	-0.52324	-9.41882	0.36543	1.32231	0.555944	-2.81786	6.55276
-1.32081	1.02409	-2.01118	-1.0853	-2.10198	7.67978	7.25171	-2.91833
-1.60925	-3.73275	0.747372	-1.3666	4.49973	-3.00487	-2.88055	2.99429
-0.392956	-3.01169	-3.35014	-5.05425	1.3185	1.62742	3.54967	-2.16681
3.15651	1.8148	-1.20427	-1.84357	-4.28451	1.60035	-0.298003	0.54485
-3.47143	-0.530047	-7.31084	-0.472898	5.7961	4.84344	-0.877843	0.349865
-2.47167	-2.42737	-1.77468	-10.2779	-3.23267	0.33266	3.47083	1.22634
2.41152	-2.06965	0.351894	2.74844	-9.96911	-1.78831	-0.0918049	7.15321
-0.489032	-0.142637	-1.24298	-0.242288	-6.14579	6.32622	0.0574967	-4.64398
3.11006	-2.45069	2.61769	0.335683	7.99796	2.64726	-1.40307	0.48765
-1.26709	3.62707	4.64305	1.03446	-0.0985564	1.61731	-2.56385	0.659106
-3.05466	-5.0587	-0.213379	4.4767	-2.13836	-1.04953	-0.171709	1.07851
-0.746034	-0.336626	-0.721472	-1.34499	-0.110516	-0.375887	2.18226	-2.37889
-6.43307	-0.238187	3.31351	-3.65709	-0.212728	-1.41087	-0.169956	4.35097
1.77158	3.71092	-2.46128	3.54374	1.06368	-2.46858	-0.38368	-0.912227
2.93374	1.32467	0.637589	6.08717	3.88068	-7.26402	0.103621	-1.75932
-4.08766	1.19148	4.28015	-2.89516	-4.8001	2.42724	-5.96804	-2.73666
-2.87229	-0.275971	0.301456	-1.85409	-0.975221	1.14193	-0.259503	0.680994
-0.821621	0.735252	-1.25776	1.63682	-0.606825	-1.4134	-4.76772	-4.23105
-1.97764	3.58616	-1.11201	2.33355	-5.99522	-5.5906	2.6297	0.785023
-2.91226	-0.869758	-4.4377	-1.94559	-0.538569	-3.19618	1.50352	0.332847
1.10378	-3.83639	0.0168197	-0.876486	3.42121	-3.19309	-3.4965	-2.42907
0.351334	-2.80429	-3.0007	-1.67618	1.26066	1.97989	0.511127	-5.66829
-0.0896271	4.12796	4.48702	0.777958	4.35491	2.46789	1.5147	2.60638
11.0664	-0.261215	2.5206	-1.42106	1.46702	7.18553	3.01039	-2.13361
10.1467	5.26125	-1.24376	-0.328479	0.749477	-2.43657	-0.951012	5.71139
10.3482	2.1737	-0.690354	5.7501	-0.460818	5.5844	1.47086	6.32056
12.7303	9.78687	-0.9907	3.96016	1.6523	-0.138217	-0.906905	3.14218
13.8845	6.68169	7.73415	1.94216	-2.30046	2.61895	0.348319	1.00339
20.5199	10.5344	0.89188	3.03331	2.6723	-5.13377	3.37243	3.60667
15.7137	10.7757	-3.99307	-1.20252	-4.63078	3.8531	-1.44059	-2.14897
19.0243	10.5912	8.6129	3.60317	6.92956	3.09335	3.26577	8.43404
21.1031	11.2126	-0.465962	0.891323	-5.11108	4.13239	1.83434	2.44424
29.6494	18.6041	7.35936	6.41404	3.82942	-5.22812	1.91109	3.30123
22.2546	19.4475	0.446722	14.2305	0.837448	1.34446	7.15626	7.89953
22.6658	16.4347	8.54325	2.58885	-1.87742	0.897468	2.30378	6.47004
29.1015	21.693	7.29135	4.95931	2.52637	-0.447327	2.25532	2.89173
27.223	16.3781	12.4416	3.84107	-1.09705	9.33432	5.27142	0.351133
37.0802	22.8864	10.9	8.86101	3.57012	1.59519	1.81091	2.87126
33.7652	22.2857	7.1001	6.29197	2.35096	4.9033	4.50915	1.59657
29.3785	18.705	5.07787	1.70347	9.14437	4.49954	8.83313	2.72892
35.1351	25.6536	11.4577	12.7178	1.44083	7.60753	-0.0607968	-2.27874
31.2508	25.2235	12.4533	9.47785	15.4936	5.47079	6.03894	10.0211
30.426	23.749	8.95691	7.51694	8.14144	5.17159	9.38464	2.52576
30.4687	19.1756	13.4157	9.24062	7.75043	-3.16459	5.32181	7.03574
31.9235	26.9234	7.45874	7.93259	1.51057	11.442	3.34376	7.16587
39.0384	25.8424	13.0104	11.6855	8.54886	6.60456	4.82876	11.212
38.9931	29.5408	16.2769	10.2134	5.77023	-1.21036	5.15191	4.22872
28.7835	24.9551	12.3165	8.42049	1.40418	4.36243	6.23726	3.24066
30.6446	21.2505	13.9897	3.46885	1.37347	2.15093	4.26698	6.01935
38.3132	28.0811	10.7832	9.33764	-0.0774981	7.32089	10.5937	-0.150157
40.8536	25.9366	17.7347	7.5857	7.42414	4.62106	6.97452	1.22973
39.7425	28.1715	10.8405	9.76735	3.65524	0.0873272	10.6599	1.11952
34.7729	22.8358	16.5346	10.0179	6.31308	6.9913	10.8582	6.21346
29.9791	27.805	19.4035	3.17345	10.0665	-0.213329	6.10115	10.6639
34.4204	31.805	9.73685	6.52895	4.58372	7.10398	10.9671	7.86231
37.2223	31.373	15.3171	13.5588	7.22249	11.0154	14.9519	0.394902
33.4132	22.5895	7.45622	5.73001	9.05704	8.87744	9.53142	0.252555
35.8228	25.429	13.705	11.8929	6.70031	7.86292	3.20341	2.75027
31.0945	24.8571	12.3137	12.0526	0.471208	-0.0872288	5.93052	5.27415
35.0463	25.3443	16.2389	10.2999	-3.59719	9.35612	2.66039	10.186
36.1104	26.7228	3.59088	9.70691	0.414889	-1.01244	7.0098	7.86156
38.5573	25.3822	8.70624	6.18693	6.19286	7.14321	1.53167	3.11715
39.9225	26.5549	15.9321	5.79739	12.4366	8.00059	7.0774	3.51875
37.601	30.012	10.3369	7.97184	4.36207	16.2532	7.92591	7.31429
41.6572	25.5109	16.8844	8.33003	12.5564	8.56883	10.0282	3.0397
37.096	24.4549	4.7162	7.90869	1.8892	8.52807	3.44294	5.24146
33.5655	21.9267	17.7425	9.3204	-0.748134	10.612	3.25778	0.295862
36.2058	27.6438	14.1031	10.172	8.25415	0.743273	3.04958	0.60085
41.7926	29.3219	9.15598	10.3509	1.95508	7.53108	9.25565	8.72168
44.2681	25.3277	13.6719	6.47018	4.56201	9.74244	7.455	1.39378
31.2737	23.49	18.023	8.67554	1.73422	7.94843	5.37196	0.502973
41.5137	26.2659	15.3624	8.22567	3.35277	-5.71161	2.43633	3.42965
41.1836	28.8041	13.5982	11.429	5.53488	12.0633	11.8155	5.7405
41.871	28.1376	3.99534	11.411	6.39687	5.95297	5.67895	6.78778
36.9155	21.2107	10.4796	7.05831	9.36533	6.91772	6.21857	2.066
36.4242	21.5299	11.1096	14.1567	8.06961	2.68691	8.61539	6.93109
42.0478	34.6324	9.54204	8.96194	6.72814	4.21873	3.82885	2.66926
45.2231	29.2547	24.6949	12.7379	7.63401	2.33064	3.75467	8.14734
40.6798	28.5276	18.6015	12.9424	1.35825	7.61916	10.569	1.13221
34.0527	24.5115	10.1429	3.68692	3.08768	6.82324	5.60369	4.11033
33.1133	32.2442	4.28385	12.5596	3.55182	0.850876	2.05251	4.63602
46.0548	25.7309	8.34871	10.1259	6.79686	3.19349	5.67877	8.00684
44.2809	25.5416	11.7878	11.4574	13.4711	5.02591	3.4129	0.738073
34.2019	24.5883	9.23829	7.24269	5.8451	9.49502	4.19214	9.72431
39.8285	27.5068	13.1079	17.7758	11.301	16.2198	6.74678	6.08494
37.1326	26.2986	14.4113	9.77909	8.2689	10.8351	0.631686	3.32178
45.2976	31.8989	18.6369	12.0767	2.11839	10.3194	11.4884	4.14741
42.0039	24.5743	17.1894	11.4365	7.52	3.04312	6.87295	7.44664
33.6818	19.7982	12.3522	11.1626	4.9618	10.3312	6.36442	9.56392
38.4907	26.3834	13.9926	11.8836	6.60154	6.85885	8.47558	4.47214
44.2053	23.9013	16.9058	6.28756	4.95997	-1.38374	9.69814	4.03697
45.0348	26.0484	18.0357	11.4712	13.0879	3.46957	13.7075	10.3258
39.3967	28.3306	12.4723	10.7384	7.65194	13.2789	3.53755	3.06361
43.7555	27.4421	12.6706	11.6395	8.43812	9.4224	9.23519	7.08845
39.545	26.6893	13.388	18.1174	5.49206	9.80183	11.4595	9.59003
42.8037	30.121	15.3619	14.3055	11.7686	12.3542	6.69306	1.46756
39.931	25.6846	10.8369	4.55974	-1.70082	5.80428	5.08608	6.84364
35.2817	20.7813	7.55362	10.5553	15.0959	15.5281	11.8003	6.02616
36.7764	23.8816	12.0281	11.6603	6.49943	10.215	6.41036	3.07761
36.2167	22.0165	17.3556	14.6968	6.63514	6.92296	8.41788	5.66046
36.5592	29.6258	12.5344	16.9788	3.54705	6.48874	3.75462	8.15807
30.1047	25.6875	11.6721	5.97888	2.65104	8.55828	3.27535	4.95646
36.3935	28.4977	14.86	11.3794	5.80367	8.43509	9.00786	13.7977
36.4166	26.5342	14.4979	9.72493	4.71282	8.33514	12.2412	9.94671
40.7043	25.344	11.5449	11.3182	4.86426	7.63368	4.30951	10.5461
32.543	23.2453	3.68151	11.2554	7.87609	-1.27296	8.04505	2.00397
37.7097	21.6711	19.3766	7.26177	3.93248	9.25309	5.03798	7.43771
31.5136	27.6759	11.0235	7.49919	2.09047	9.35329	5.05676	10.5214
34.5869	27.2204	15.7198	1.78497	2.20829	15.4271	4.86955	4.13724
34.225	27.6826	7.82468	7.78715	7.65477	9.97273	3.72963	10.0264
30.9142	24.2164	12.6459	8.50978	7.51361	9.65273	6.55502	3.99583
33.4599	24.9962	9.83462	9.69495	0.420426	7.65116	2.87623	3.40009
26.9894	28.7663	13.8215	10.9689	12.0644	15.1379	6.07662	4.98212
34.8365	29.9207	10.4191	11.6109	6.45932	8.42674	0.89652	-1.45928
30.3477	34.3577	7.85053	6.81768	2.55193	1.28998	-0.859499	0.0264783
35.0849	26.4903	13.575	8.18059	6.54987	6.54253	10.0577	3.17068
38.5105	32.1867	6.38531	7.21859	3.02586	12.6103	8.08951	4.8943
35.6447	28.1832	15.9418	-1.10954	5.67151	4.62341	3.29964	-2.56875
35.3085	26.0048	12.6543	11.6513	9.24975	10.277	8.44719	4.56884
33.7077	20.3708	8.13644	9.18015	1.14975	1.82004	5.9465	4.41605
36.8474	18.9117	9.14406	12.7624	6.83613	4.96184	6.08682	0.972757
40.8505	20.6135	16.2102	2.2096	11.3766	14.2364	9.0855	6.6642
42.467	22.7469	17.9343	7.54222	6.18563	3.84758	5.51915	10.2775
32.6912	22.3057	7.65521	7.46476	-2.60621	-0.0347282	16.6284	0.609504
37.1811	24.3464	10.8591	7.17266	0.997526	13.7807	1.96469	7.4093
40.4515	27.3175	12.2809	9.16245	6.32826	13.3893	3.97891	1.22213
38.0649	24.4705	11.9326	9.75961	11.2053	9.89699	3.07721	5.53872
42.7885	22.5793	13.6107	10.4177	7.3156	0.996739	6.73621	5.16579
28.6596	22.1778	16.3842	8.77234	8.66682	3.3852	5.92954	2.08764
44.3563	27.9458	16.2341	11.6584	6.624	-3.52285	9.70478	6.35545
41.9901	24.21	6.91445	9.56924	12.5111	-2.7336	5.56655	3.32945
47.4733	25.7595	19.3875	11.795	8.93822	3.31655	6.18019	6.24899
37.0837	23.344	8.91253	6.41882	6.32421	5.02084	6.88187	6.63788
37.1448	19.5201	12.0908	6.74643	8.25044	8.52624	4.57995	5.00869
35.4772	28.2358	14.8867	6.97249	8.94244	8.09157	4.5854	0.791045
36.1631	24.1681	14.2904	11.7574	4.11107	-0.529948	1.88161	5.82548
34.5598	24.2744	9.16857	5.41948	11.4096	7.62229	6.63606	1.76053
30.9078	23.7517	12.4968	5.26835	3.27229	3.14872	-1.36588	9.13047
39.9334	24.8804	3.23598	4.50713	12.0293	-1.26712	6.53177	8.43712
35.6834	19.8526	13.1775	8.79895	12.7588	6.83031	11.7393	10.0213
43.0229	32.6633	13.9601	18.8141	4.9509	6.86411	5.3656	8.84399
35.4578	23.3863	9.84714	7.6687	6.72639	12.319	2.59244	2.85655
36.4974	26.8464	8.35752	13.3481	10.0788	6.41918	7.47267	9.97127
35.7137	27.9381	9.41012	9.18336	6.82227	12.1627	8.3958	4.82379
35.8009	26.6255	16.024	15.2037	12.0275	6.94513	8.44265	8.86304
33.162	25.6935	12.8069	17.7794	3.31423	11.0335	2.43021	12.0669
33.551	30.4013	15.92	12.9057	8.3697	6.23449	9.5497	9.58445
31.4867	31.9644	13.9325	12.15	15.157	17.39	6.20569	2.92998
33.5597	27.1806	10.5954	19.6204	9.16423	7.56366	5.92077	0.310984
36.2968	26.1122	5.1561	9.25192	2.53397	1.94523	8.9419	2.18959
33.2701	30.0366	15.86	19.4996	3.85437	2.07871	8.74702	7.46936
33.1195	19.1497	7.15428	7.95936	2.60723	3.31823	6.32552	-1.5121
37.345	19.6818	18.1607	7.38598	11.7184	5.73499	5.47229	8.26646
33.1262	28.1006	12.7645	5.48346	-0.0987627	9.97414	7.89111	0.0316363
30.975	29.0447	12.3664	8.71072	11.2849	7.96943	8.85157	5.88451
29.4283	26.3603	11.3341	8.22573	7.52163	4.8801	5.00173	2.33491
36.352	27.0075	16.7519	14.1439	5.6088	8.98054	3.01589	4.69813
34.0363	27.4889	16.9454	12.4489	13.4305	4.2384	5.72675	4.96534
34.8408	24.1917	16.308	4.71223	2.58331	7.00341	9.32235	7.24744
37.6745	21.7101	16.4131	8.23909	7.49205	10.0125	7.76695	5.63489
31.5319	25.7032	10.5197	9.81119	7.67996	-1.67069	2.76627	7.05232
31.8308	26.0373	16.2426	10.3962	13.1979	4.49766	4.5038	0.762978
37.4352	20.0461	9.01372	11.0755	11.5696	6.40122	7.39228	10.4506
30.7917	25.2731	8.96972	12.1983	6.45277	8.57734	8.45185	2.97148
28.8243	21.8039	11.406	7.43929	7.80244	4.51857	2.91137	7.05077
27.4598	25.4578	6.82028	15.144	12.1162	4.79158	3.56663	11.9844
33.942	30.0539	15.2455	16.2738	4.40938	12.2039	11.7472	0.576599
31.3046	28.8272	9.42451	17.1345	5.99166	2.6739	2.83023	10.0671
32.1243	25.2556	5.84521	10.9437	7.55805	8.83526	2.58453	6.0122
27.7067	25.3243	6.04495	9.20766	7.42526	2.70055	10.8545	8.27225
35.9616	23.5723	10.0828	11.7901	7.23833	11.3839	6.2909	4.57742
31.6148	28.2702	8.26903	7.96176	6.06276	6.27868	-0.0546904	1.47963
34.1824	19.3236	8.94304	10.0478	6.44212	4.43552	6.3274	5.76246
27.9913	20.7878	15.6691	11.5304	5.17634	2.03436	3.5272	-0.584027
29.9858	23.553	5.28797	7.21494	4.2109	-0.162327	3.41752	4.30356
32.9494	25.3239	11.0843	8.78571	14.7116	9.83803	4.46497	12.0052
34.7584	33.5142	12.3707	10.2058	10.7348	2.76156	5.5175	7.62367
34.1574	25.0331	10.2807	5.2736	1.66715	1.49732	5.26482	8.672
33.8076	28.0719	14.154	9.75471	9.30405	0.463632	3.98892	3.64029
35.6756	21.467	5.99589	11.0795	8.1661	8.91214	5.27816	-1.13171
41.7484	28.2239	11.796	11.433	6.7617	1.25468	-0.318371	1.60538
35.0764	25.979	11.3139	6.78217	3.24852	11.8382	4.34098	4.83371
33.3034	24.1475	7.78359	14.1442	6.25939	4.58428	2.90921	5.83637
32.5052	25.5816	15.5034	11.2874	9.21748	8.63556	3.90369	5.13177
35.7085	21.956	22.4649	9.91869	10.9637	6.13069	10.0348	2.1948
36.488	22.0206	13.2008	7.85888	8.09995	3.62547	6.01621	3.44704
30.5038	24.2044	15.2081	10.0946	9.00631	9.29033	3.62154	1.76263
32.8898	22.0621	6.85608	11.8972	6.33439	4.57698	12.7454	8.63849
36.1835	26.3082	16.8939	11.7618	9.3123	7.27517	0.613998	1.82645
43.348	24.7959	14.7671	17.4003	3.50994	7.04728	11.1669	7.91524
37.2225	22.694	15.0024	9.80846	7.45272	7.78834	3.1006	4.96814
37.6211	22.4438	19.1168	7.64347	6.77394	8.60732	6.90684	5.47351
38.3316	24.271	7.9717	13.673	8.66204	0.917188	8.51215	4.20576
31.9788	25.8078	14.0844	11.3873	2.79065	4.68299	-0.940211	4.03898
36.1756	24.6143	10.3712	7.54736	5.20181	7.66097	8.56845	0.935661
30.4448	16.2184	5.36197	16.6285	8.11851	-2.12095	4.56637	7.47417
30.6131	26.6932	6.38854	11.8902	3.88545	3.92861	8.09929	7.55872
38.4988	20.7136	20.0054	11.3196	7.41324	9.3275	7.31893	5.68087
40.7066	21.7367	9.45202	8.19341	7.11336	5.51127	1.97271	10.1391
32.6628	24.9314	4.33899	12.6498	8.52294	5.10985	2.18424	9.64642
32.7467	20.3843	10.5314	14.1292	7.81791	5.30423	13.2651	3.41998
30.0069	19.047	14.0984	10.0734	-3.59337	2.74888	3.51464	0.742191
26.8028	14.2065	4.7862	7.67298	-0.306158	-5.29375	-0.430851	2.12316
21.117	13.0847	7.75386	2.80109	6.84419	2.85335	4.49685	6.69357
18.8625	5.11053	15.0049	2.87794	1.42325	1.4223	2.72651	0.844107
14.7662	12.2413	8.19257	2.47925	9.89273	10.6619	4.6675	4.63245
17.274	5.04252	-0.889481	3.60256	-2.83842	0.0530285	-2.21258	-0.0385376
15.0773	7.04247	4.19681	8.24485	1.73957	2.1362	8.09586	-1.68643
14.2554	9.59002	0.200163	9.18435	2.32236	5.79728	6.39357	0.394676
12.4304	11.5953	-1.55883	5.5205	2.73361	-2.39494	4.19308	5.24597
14.852	6.60513	6.78334	-0.951842	5.21138	2.15697	4.36052	3.35729
8.16419	3.36988	7.13469	4.79687	1.10303	-1.27525	2.22133	-7.32918
11.9376	10.5391	6.50438	8.10231	7.32109	-3.46636	1.516	4.46846
10.4811	3.65882	0.209656	0.283867	-5.99413	-1.55253	1.55557	-0.273282
9.60308	2.65505	5.60976	0.149659	4.60301	0.33126	5.61711	-4.47868
7.45138	4.19273	4.44988	2.28023	6.78807	2.30789	1.14212	-5.21522
8.24545	7.0936	1.29101	-2.1667	-1.81867	0.702586	1.39104	-2.32958
7.21651	1.09127	1.17895	0.787477	1.80513	4.65833	-2.73144	1.77781
4.25914	-1.07566	-3.03152	-6.44255	3.02048	-5.44898	3.07315	-5.66033
8.00632	2.26771	1.92522	0.408255	-2.12243	0.0473708	-0.384281	10.4969
8.8149	-0.563689	-0.0512965	1.78539	9.13145	10.3423	2.04772	-0.110307
4.62305	7.83238	3.79716	4.81166	1.89615	0.785848	2.30162	2.59884
4.11553	2.16028	6.80406	0.0199858	4.10515	-3.5967	2.95753	2.94693
1.49187	1.55639	-0.425459	-1.92201	2.56431	0.802739	5.70134	-2.14708
3.97109	-2.54272	4.51042	-2.24037	3.30492	-0.869371	1.53383	-3.57593
2.69401	0.714774	-2.78636	-0.441149	1.35799	3.73761	-4.68132	-6.27408
2.7691	2.72772	-0.450705	-3.26086	-8.04722	3.73363	2.39151	-6.16403
1.16072	2.57273	-1.11528	-0.0975479	0.382893	6.23331	2.67557	0.0590413
7.10124	2.55245	3.61077	-2.97189	-0.367767	-7.24279	0.5488	0.227874
1.31415	-1.06566	2.08121	-4.13914	3.54874	1.78307	1.09004	-1.14718
0.578449	-1.37462	-2.18891	1.19487	-4.8865	-5.58934	-0.346693	-1.88085
3.83759	2.16949	-6.53222	1.01225	0.618849	1.61097	-2.73399	0.325416
-0.540587	-1.41221	-0.701102	1.99835	-0.766236	-1.60941	-7.55346	0.278312
2.99645	-3.41379	-3.38458	-3.04087	0.0971916	-3.27522	1.04673	0.193765
1.44533	-2.16713	-5.33568	-6.6417	3.59617	7.02372	-6.58792	-0.845821
3.08337	1.34249	2.41047	0.52036	2.39049	-1.9417	3.30973	-0.501883
0.235913	0.198786	-3.84152	-0.829061	-1.99511	0.0817555	0.366575	0.80771
1.81367	-0.715071	-7.25199	-1.63203	0.834416	2.73399	1.19503	-6.80226
4.58252	1.57555	-0.750295	-0.763333	-0.946537	-0.954975	-5.86932	-1.88055
0.647239	-5.14975	1.21317	-2.89507	0.871113	0.0660889	-0.908177	0.573858
-2.52826	-0.72009	4.55754	0.528004	-0.978716	-1.43194	1.96485	0.0950954
-2.22909	-2.6954	0.916238	0.98785	5.07302	5.86632	2.97994	-5.08624
-1.15677	1.05914	1.10685	-3.38915	1.00067	5.07338	4.34315	-2.32466
-0.463841	1.37214	-0.561644	0.70176	-3.06426	1.6822	5.38577	2.53936
0.753904	-1.32262	-0.2015	-0.576247	-0.980653	0.930105	1.30848	-2.82359
-0.847506	4.48089	-3.90874	3.56348	-1.23428	-2.07016	-3.2314	2.34716
-0.70327	6.03927	-0.744466	-0.570179	5.83728	-1.91332	-2.83596	-7.58678
0.293968	2.72731	-5.96934	-4.48094	-5.94469	-2.28998	-2.0269	2.79534
1.84671	-1.07181	-1.8663	-0.341849	1.69455	4.56975	-4.26212	-1.13291
2.08773	-2.75809	2.0425	1.93671	-0.256431	-2.27627	0.668855	0.668161
-3.0472	3.90845	-0.119184	-5.43043	-0.0201373	-5.8383	-6.20292	-2.0179
-0.0169871	1.77482	-1.26398	-2.85594	-1.89045	-1.09006	5.71955	-1.54983
-1.54469	-1.4925	5.92893	-3.86303	2.41502	-2.05791	2.69053	-4.86565
-1.56549	4.06581	-4.03866	-8.77641	-0.690177	1.24028	0.697875	4.54615
1.3656	2.55903	1.30049	1.78421	2.54372	-0.820803	4.66709	-1.1526
1.25049	-1.91468	-1.20494	-7.24761	-1.01511	1.51528	1.72316	-3.55888
2.2582	-1.62845	-6.50797	-2.45179	-2.3095	-5.59318	1.81621	-2.26089
-5.01108	-0.342939	-1.97255	-2.30313	-7.05848	7.90018	6.76135	-0.814457
-1.37292	0.0935656	-6.50438	-2.08237	-4.21836	5.41206	-1.1409	-4.7601
0.891711	-5.44136	-2.61162	-0.747977	1.21083	8.01257	1.56789	1.87614
4.4532	1.16646	-3.43621	-0.911152	-0.70024	0.197988	-2.06929	-0.990664
-3.49546	2.78532	2.29915	0.24127	1.33143	-1.1213	4.06218	3.9548
0.996332	-5.73403	1.96535	-0.567408	-4.84854	-0.613966	2.46095	2.82865
0.921775	0.0693752	-5.34387	-5.48024	0.645311	-1.11381	-0.348441	2.55084
-4.10923	-0.731501	0.0388616	-1.17988	-2.78783	5.75507	0.0247713	-5.95029
-2.99471	-1.81156	-5.79911	-3.64337	-4.01165	-0.396587	1.28558	-1.40464
-1.24252	0.169725	1.66226	-0.0323109	-1.70398	-5.43928	1.18919	0.59806
-1.47082	-3.25988	-3.17362	-5.131	0.125407	0.202898	3.34541	0.624491
-6.96251	0.46647	-8.71124	-10.365	-7.14903	-6.90748	-4.01249	-2.6873

## Sheet: Fig. 6c, Vibration angle
angle
0
0
0
0
0
0
0
0
0
0
0
0
0
0
0
0
0
0
0
0
0
0
0
0
0
0
0
0
0
0
0
0
0
0
0
0
0
0
0
0
0
0
0
0
0
0
0
0
0
0
0
1.67326e-05
0.386527
1.96775
1.81026
0.107029
0.0357031
1.60786
1.98991
0.871637
0.00262978
0.581712
1.98881
1.78114
0.0898853
0.0448722
1.64654
1.98842
0.820519
0.00215027
0.622134
1.99051
1.76383
0.0759695
0.0968356
1.78686
1.99407
0.955256
0.00181527
0.502701
1.98525
1.82334
0.118018
0.0340044
1.57231
1.99332
0.924562
0.00449573
0.528662
1.98482
1.82508
0.116447
0.0622341
1.70492
1.98602
0.715588
0.0063685
0.710886
1.99501
1.80176
0.0997489
0.0755254
1.74777
1.98648
0.643165
0.00550281
0.783694
1.99737
1.66027
0.0396701
0.0959906
1.78517
1.98172
0.592722
0.00383937
0.834137
1.99385
1.62922
0.0351844
0.110353
1.80125
1.98163
0.563577
0.00378546
0.878363
1.99819
1.60121
0.0291905
0.123429
1.83111
1.97715
0.497486
0.00917953
1.13829
1.99354
1.39883
0.00625689
0.221107
1.9157
1.95051
0.343168
0.00909552
1.16436
1.99471
1.37133
0.00575548
0.240523
1.92482
1.94575
0.315502
0.0117719
1.20969
1.99243
1.32441
0.00266576
0.275881
1.9386
1.93189
0.273876
0.012401
1.26618
1.9958
1.08684
0.00510674
0.424067
1.97462
1.85792
0.154141
0.0212766
1.50898
1.99476
1.00366
0.00260882
0.485557
1.98355
1.8324
0.121274
0.0342188
1.58135
1.99172
0.913623
0.00555491
0.543919
1.99135
1.8134
0.10642
0.0382182
1.60756
1.993
0.876344
0.00404272
0.571429
1.98979
1.79358
0.097483
0.0420757
1.63506
1.98344
0.655101
0.005096
0.778616
1.99858
1.66922
0.0429651
0.0949191
1.77924
1.98401
0.596608
0.00547544
0.651241
1.9951
1.63232
0.0310314
0.106011
1.80074
1.97888
0.552631
0.00242881
0.909184
1.9946
1.57227
0.0241677
0.136617
1.84403
1.97538
0.485634
0.00449629
0.976208
1.993
1.53785
0.0158491
0.00207653
0
0
0
0
0
0
0
0
0
0
0
0
0
0
0
0
0
0
0
0
0
0
0
0
0
0
0
0
0
0
0
0
0
0
0
0
0
0
0
0
0
0
0
0
0
0
0
0
0
0
0
0
0
0
0
0
0
0
0
0
0
0
0
0
0
0
0
0

## Sheet: Fig. 6c, Pitch
ganglion_1	ganglion_2	ganglion_3	ganglion_4	ganglion_5	ganglion_6
0.0191896	0.00975468	0.0219885	0.00716584	0.0122124	-0.00120195
0.0102985	0.00511007	0.00324608	0.00795118	0.00903398	0.010102
-0.000781884	-0.000450091	0.000834236	-0.00365967	0.00150183	0.00591766
0.0105027	0.0130275	0.00522158	0.00903874	0.00515342	0.0112706
-0.000373395	-0.0074939	0.00359071	0.0138953	0.0165829	-0.00303584
0.00616182	0.00117015	0.00154977	0.00535008	0.000306873	-0.00396905
0.00683893	0.0026479	0.00109943	0.0099545	0.00299615	-0.00672126
-0.00145309	-0.000969505	0.00536524	-0.012179	-0.00108797	0.00375355
0.0181625	0.00727453	0.00196524	0.00474767	0.0165618	-0.00565938
0.00658913	0.00721634	0.0164872	0.00740675	0.00118847	0.00929855
0.00422404	-0.0057313	-0.00435676	-0.00773592	-0.00641659	0.000897458
0.00909985	0.0105717	-0.00389779	-0.00091491	0.00959413	0.000977808
-0.00268709	0.0060613	-0.00635622	-0.00782781	0.00501675	0.00201609
0.00718742	0.0015132	0.0177614	-0.000571196	0.00525571	0.0013228
-0.0041822	0.0115308	-0.0132412	0.00414455	0.00518779	0.00360524
0.00498839	-0.00128345	-0.00916094	-0.00606509	-0.00852027	0.00357188
0.002173	0.010392	0.000954175	0.000789455	0.00549816	-0.000454342
0.011353	0.00436525	-0.00997491	-0.00993581	0.00550581	0.00182532
0.000703115	0.0129205	0.0208551	0.000803005	-0.00816766	0.00268164
-0.00749683	0.0102019	0.00353628	-0.0119043	0.0146972	0.00304929
0.00314943	-0.0029985	-0.0155447	0.0042705	0.00808735	-0.00812808
0.00523509	0.00406661	0.00796086	0.000324708	-0.0079895	0.00395376
0.00442658	-0.0145019	-0.00977215	-0.00513322	-0.00150187	0.00669129
-0.00265168	-0.0190842	-0.00549248	-0.0143787	-0.000306451	0.00149689
0.00339099	-0.00405146	-0.00739885	-0.00242593	-0.0138773	0.00369082
-0.00167481	-0.0102864	0.000564773	-0.00587478	-0.00788714	-0.00568994
0.00456057	-0.0178623	0.00182267	-0.00131282	0.00509308	-0.00384374
0.00452012	-0.0026033	-1.8644e-06	0.00329669	-0.00798171	0.00188719
0.00120138	-0.00343094	-0.0132952	-0.000627549	0.00619741	0.00290842
-0.00958653	-0.000149606	-0.0101906	-0.00544881	0.00236633	-0.00773104
-0.0142212	0.00292801	0.00596804	0.00226161	-0.0059771	0.0045173
-0.000243227	-0.00679655	-0.0120998	0.00241285	0.001106	-0.00636612
-0.0115136	0.00708615	0.00631526	-0.011942	0.00559387	-0.00683337
-0.00034245	0.00389667	0.0107388	-0.00545677	0.00253821	-0.00148137
-0.00381455	-0.00663511	0.00183158	-0.0088149	0.000389145	-0.0150713
-0.00916406	0.00121451	0.00518394	0.0130584	-0.0088725	-0.00239153
0.00266446	0.0136552	-0.00248141	-0.00543417	-0.00944475	-0.00461068
-0.00458692	-0.00252273	-0.00281536	0.000934442	-0.00896167	0.00929479
0.00668781	0.0107613	0.0162123	0.0152034	-0.00156283	0.00533056
-0.00361163	-0.0109153	0.00200282	0.00732878	-0.00274832	0.00482093
-0.000636632	0.00389482	-0.00887751	0.00124096	-0.000728264	-0.00495677
0.000784944	0.00164654	0.00236719	0.00125378	0.00640725	-0.0101442
-0.0111869	-0.00103906	-0.0201276	-0.00948398	0.000943181	-0.0131568
-0.0108458	-0.0151701	-0.0107892	-0.0036102	-0.00281849	-0.00179142
0.00154418	-0.0090083	0.00382715	0.00590923	-0.00704502	-0.00364491
-0.00733873	-0.011978	0.00318661	-0.00401172	-0.00516854	0.0103811
-0.00657792	-0.00873495	0.0140852	0.00142979	-0.00254356	0.00867282
-0.00924498	0.00396036	0.00968122	0.00888981	-0.00549348	0.00441532
-0.000483423	-0.0102132	-0.000634952	0.00636597	-0.00853596	0.00221799
-0.00607681	0.00971699	-0.00773919	-0.00392669	-0.00125004	-0.00430135
0.00138647	0.0116748	0.00265604	0.00235283	-0.0100414	-0.0102355
-0.00705803	-0.00459494	-0.00262216	0.00806086	0.00212551	-0.000351126
0.0100403	0.0148392	0.00303976	0.00820935	0.00531258	0.00946501
0.00841989	0.0202023	-0.000234181	0.0167058	0.0154904	0.00198002
0.0219215	0.0324752	-0.0114263	0.0118342	0.0132585	0.021857
0.0101837	0.0379215	0.00443459	0.015539	0.00826181	0.00855868
0.0151792	0.028138	0.0267305	0.0103668	0.0270651	0.0176952
0.00773311	0.0372938	-0.00192439	0.0232375	0.026158	0.0183432
0.0237156	0.0315539	0.0405822	0.0187062	0.0179568	0.0234937
0.0274926	0.0461808	0.0076036	0.0211637	0.0170342	0.0261262
0.0278406	0.0189656	0.0265106	0.0403801	0.0239161	0.0156605
0.0307327	0.0418145	0.0194884	0.0321825	0.0367147	0.0314455
0.027937	0.061365	0.0524958	0.041102	0.0300513	0.0340314
0.0306228	0.0557192	0.0302833	0.0418206	0.029275	0.0291551
0.0379561	0.0511553	0.0344803	0.0373904	0.0450166	0.0286416
0.0287264	0.0384859	0.0190503	0.039809	0.033989	0.0411378
0.0301452	0.0427488	0.0105145	0.0492533	0.0374608	0.051198
0.0521489	0.0618933	0.043662	0.0491896	0.0458211	0.0363993
0.0491814	0.0667252	0.0179497	0.0407335	0.0456821	0.040393
0.0553503	0.0528907	0.0197968	0.0396824	0.0445797	0.0364546
0.051848	0.0582175	0.0471745	0.0415764	0.0409203	0.0462671
0.0573197	0.0688655	0.0330985	0.0412581	0.0476857	0.0563634
0.044641	0.0636352	0.0224003	0.0496249	0.0389538	0.0416575
0.0404749	0.0857568	0.0393239	0.0499011	0.0438819	0.0502456
0.0470913	0.0735904	0.0339669	0.0453293	0.0482918	0.0559682
0.0508134	0.0714085	0.05703	0.0542526	0.0535054	0.0577782
0.0576906	0.0950659	0.038076	0.0578449	0.0505428	0.0570083
0.0510849	0.0865861	0.0296335	0.0560752	0.0615889	0.0597319
0.0542276	0.0750298	0.0332553	0.0468047	0.0632116	0.0559276
0.0450771	0.0737894	0.0541436	0.070582	0.0637514	0.0568084
0.0708535	0.0816219	0.0467522	0.059872	0.0682354	0.052253
0.0572822	0.101111	0.0425018	0.075848	0.0729587	0.0610199
0.0700461	0.0747054	0.0533076	0.0772713	0.0692162	0.0723699
0.0645497	0.0727474	0.0492893	0.0638232	0.0683115	0.0585041
0.0456391	0.0943359	0.062454	0.0887838	0.0617515	0.0633217
0.0722756	0.0724986	0.052965	0.0673819	0.0745522	0.056914
0.0604498	0.0846511	0.0554792	0.0657062	0.0641441	0.0572549
0.0623654	0.0686203	0.0502957	0.0724493	0.0679178	0.0560135
0.0776119	0.09545	0.0532808	0.0776114	0.0698441	0.058093
0.0557555	0.0866848	0.0515918	0.0668695	0.0821016	0.089152
0.0746471	0.0838125	0.0655588	0.0919926	0.0720691	0.0786383
0.0628732	0.0674988	0.0456553	0.0759129	0.0678213	0.0655485
0.0577602	0.0864463	0.0536304	0.0684509	0.0594621	0.0693378
0.0613696	0.0759051	0.0697757	0.0939659	0.0647567	0.0723988
0.0693969	0.0952845	0.0671054	0.0832033	0.0746517	0.0600999
0.0627481	0.0795457	0.061472	0.0792433	0.0753779	0.0692747
0.0727157	0.0920597	0.0639075	0.0750068	0.0906546	0.0633889
0.0739619	0.100647	0.0567714	0.0715698	0.0852047	0.0698306
0.0628452	0.117347	0.0566621	0.0728167	0.0966657	0.0718869
0.0731338	0.0947176	0.0491807	0.0719259	0.0916961	0.0720839
0.0615031	0.0785388	0.0676532	0.0871222	0.0684396	0.0674188
0.0626091	0.104463	0.0605914	0.0829058	0.0759537	0.0724827
0.0588257	0.106722	0.0688399	0.0837136	0.0791955	0.0717885
0.0625205	0.0958819	0.0782389	0.0704862	0.0851342	0.0778463
0.0804859	0.0949958	0.0615112	0.0812781	0.0886365	0.0727336
0.0707889	0.0935873	0.0653539	0.0888356	0.0796332	0.0599971
0.0662109	0.111313	0.069726	0.0868186	0.0860627	0.0857516
0.0550356	0.104304	0.0752424	0.0953997	0.0889625	0.0604285
0.076198	0.0976809	0.0708509	0.0834754	0.0851329	0.0766227
0.0885326	0.0893082	0.0729057	0.0933133	0.0846366	0.0723655
0.0743422	0.0985708	0.0753078	0.0899378	0.0828433	0.0766669
0.0861036	0.0997429	0.0681398	0.0935647	0.078326	0.0683066
0.0659224	0.109881	0.100315	0.092798	0.0870796	0.0779552
0.0830509	0.0972427	0.0999358	0.0948881	0.0901685	0.0758012
0.0742198	0.0999207	0.0701026	0.103137	0.0840362	0.0792138
0.0726313	0.0956029	0.086476	0.0876346	0.088836	0.0846056
0.0743489	0.0919919	0.0858622	0.089745	0.0929995	0.0799931
0.0774985	0.118161	0.0624906	0.0897491	0.0940551	0.0904738
0.0800415	0.0975903	0.0749678	0.0952497	0.0824531	0.0772272
0.0756262	0.0941441	0.0821173	0.0914278	0.0888071	0.0829984
0.0784042	0.101558	0.0768135	0.0916157	0.083287	0.0765248
0.0778105	0.111254	0.0795367	0.103186	0.0858524	0.0881074
0.0744539	0.095871	0.0655775	0.0887546	0.0794434	0.0797754
0.0802047	0.0996566	0.0620158	0.0936649	0.0682815	0.0760817
0.0797843	0.111968	0.0803598	0.0969063	0.0878554	0.0738538
0.087758	0.103585	0.0533767	0.0969511	0.0848881	0.0855341
0.0718487	0.089534	0.091386	0.102492	0.08064	0.0776826
0.0773364	0.088307	0.0648029	0.101481	0.0793072	0.073264
0.0630136	0.0899795	0.0760804	0.0747925	0.100079	0.0852867
0.0719765	0.0975094	0.0789467	0.100921	0.0861804	0.0926828
0.0815388	0.0950696	0.0758948	0.105343	0.0888866	0.0747988
0.0854905	0.0970571	0.0986451	0.0966084	0.0863422	0.0795481
0.0786085	0.102505	0.0639748	0.0961372	0.0848226	0.085465
0.0855817	0.0912886	0.0918885	0.105194	0.0903106	0.0940488
0.0772973	0.100647	0.0686031	0.11104	0.0865489	0.0840365
0.0723607	0.0905929	0.106041	0.100599	0.0791256	0.0862642
0.0876089	0.085723	0.0961599	0.0920371	0.0781482	0.0722826
0.0790792	0.101497	0.0715357	0.110214	0.0747891	0.074153
0.0827972	0.0825803	0.074017	0.104859	0.091818	0.0856094
0.0767981	0.0884544	0.0815496	0.100866	0.0874232	0.100785
0.0860104	0.0906663	0.0915757	0.0914826	0.08601	0.081254
0.0717203	0.0732718	0.0924938	0.0952952	0.0922219	0.0877271
0.0757187	0.0852397	0.0851882	0.106157	0.0944821	0.0836108
0.0881831	0.0916712	0.0856863	0.102604	0.083147	0.0934563
0.0889288	0.0993822	0.0702698	0.104849	0.0885051	0.0657283
0.0827872	0.101365	0.0882006	0.105127	0.0907653	0.0869287
0.0816795	0.0927305	0.0665862	0.0957684	0.096508	0.0822892
0.0871529	0.0960719	0.0845687	0.103781	0.0971487	0.0800441
0.0982011	0.0982748	0.0768935	0.0877697	0.0823475	0.0857168
0.0705198	0.0964045	0.0641907	0.0842918	0.090842	0.0845511
0.085615	0.0901845	0.0881004	0.103229	0.0754123	0.0776699
0.0872067	0.0847087	0.0726088	0.0889886	0.084268	0.0750214
0.0820158	0.0968467	0.0729055	0.0925725	0.0780018	0.0821481
0.0778458	0.0996462	0.0795372	0.11126	0.0953115	0.0748163
0.0860373	0.0934935	0.0718231	0.10589	0.0796339	0.0865115
0.0704289	0.0949286	0.0947706	0.0946351	0.0725053	0.0915066
0.0840528	0.0900196	0.07238	0.108439	0.0910355	0.0783507
0.0861842	0.095229	0.0633438	0.11144	0.0825339	0.0822819
0.0750806	0.0878447	0.0780363	0.0893265	0.0918783	0.090828
0.0786292	0.106732	0.082604	0.104074	0.0939401	0.0853062
0.089901	0.0918337	0.0750341	0.11162	0.0911661	0.0896157
0.0804511	0.0979095	0.104461	0.101831	0.080205	0.098829
0.0897934	0.087418	0.0619277	0.0962676	0.090987	0.0861404
0.0799603	0.106564	0.0662293	0.102526	0.082595	0.0823848
0.0875668	0.102525	0.0719536	0.104729	0.0867168	0.0839121
0.0821421	0.100718	0.0814028	0.0929342	0.0840735	0.0899314
0.0788923	0.105825	0.0861784	0.0988752	0.0849723	0.0789588
0.0742984	0.107687	0.0818491	0.0965957	0.082365	0.0781255
0.0856148	0.087931	0.0656682	0.0916479	0.0868414	0.0765958
0.081375	0.10171	0.081897	0.102442	0.0891592	0.0817133
0.0766152	0.096935	0.0673878	0.102588	0.0923634	0.083834
0.0718921	0.109049	0.0907444	0.101298	0.092333	0.0804178
0.0882315	0.103307	0.079116	0.0961849	0.0946636	0.0835501
0.071764	0.0945364	0.0847496	0.0929942	0.0970444	0.0821106
0.0719397	0.0880901	0.0770495	0.100821	0.0932544	0.0763547
0.073774	0.104643	0.0776937	0.100873	0.0829397	0.085238
0.0696472	0.098943	0.092638	0.0974232	0.09261	0.0760309
0.076702	0.0858958	0.084375	0.104329	0.0895921	0.0749409
0.0810034	0.0916114	0.0952458	0.107368	0.0844147	0.0806748
0.0781127	0.0880062	0.0917579	0.100025	0.0724296	0.0880259
0.065488	0.106318	0.0617813	0.0918148	0.079315	0.10098
0.0745733	0.0941062	0.092164	0.0913935	0.0803926	0.08873
0.0731979	0.0727342	0.0940272	0.113782	0.0920162	0.0797949
0.0809301	0.0997677	0.0701747	0.0970701	0.081202	0.0964342
0.0696853	0.091987	0.0953575	0.0980373	0.0766432	0.0887216
0.0840789	0.101537	0.0937264	0.080268	0.0848429	0.0845984
0.0806811	0.0967643	0.0683662	0.093639	0.0819223	0.083362
0.0848157	0.107089	0.0738061	0.0937575	0.0959164	0.0895312
0.0832862	0.0957846	0.0859691	0.100609	0.0878626	0.0775274
0.0899422	0.0986403	0.0720649	0.103161	0.100068	0.0966283
0.0712366	0.112239	0.100966	0.100322	0.0879434	0.0745219
0.0856744	0.102545	0.0914002	0.11162	0.0840661	0.100973
0.0809679	0.103478	0.0777179	0.111617	0.0956879	0.0830861
0.0870013	0.0950846	0.0648524	0.0823295	0.0880599	0.0896608
0.0862845	0.105273	0.0655521	0.10471	0.0874146	0.0939265
0.0975723	0.109221	0.0743216	0.105976	0.0953462	0.0879641
0.0717687	0.103219	0.0899436	0.0967064	0.0868509	0.0979531
0.0845715	0.115411	0.0768594	0.0967663	0.086259	0.0988697
0.0840895	0.0999245	0.0631025	0.0932334	0.0999354	0.0881833
0.0746919	0.0933328	0.0607105	0.100088	0.0858894	0.0972604
0.0765773	0.0835291	0.108875	0.108493	0.0971676	0.0935986
0.0899006	0.0923847	0.060593	0.10763	0.0929562	0.0836569
0.0771072	0.0970672	0.0987565	0.103872	0.0898137	0.0883604
0.0848095	0.099245	0.0862685	0.0856869	0.0938074	0.0942456
0.0799615	0.0911188	0.0783037	0.105171	0.0906572	0.087983
0.086388	0.101614	0.089412	0.10959	0.0792938	0.0962318
0.0734995	0.109468	0.0725982	0.101649	0.0926282	0.0939955
0.0808093	0.0849078	0.086664	0.0923553	0.0915734	0.0968664
0.0811922	0.0953878	0.0837346	0.0970042	0.0873333	0.0801636
0.0826456	0.100578	0.0784249	0.103228	0.0866358	0.0889372
0.0758226	0.10521	0.0702836	0.106119	0.0844824	0.0917887
0.0814196	0.105994	0.0722442	0.100801	0.0870373	0.0806093
0.0813314	0.105337	0.0702259	0.0996033	0.0887156	0.0785615
0.0781197	0.0901278	0.0683111	0.0905507	0.0990904	0.089672
0.0838943	0.0926872	0.102207	0.101888	0.100337	0.0843358
0.0769137	0.112466	0.0701517	0.0893838	0.0877034	0.0900311
0.0945962	0.0846573	0.0611391	0.110717	0.0860407	0.0902048
0.084914	0.103729	0.0716131	0.093692	0.0941522	0.085478
0.0881785	0.0977543	0.089877	0.0938147	0.104844	0.0894356
0.0851126	0.112351	0.0711827	0.09206	0.0871397	0.0817367
0.0944332	0.100756	0.0826262	0.110815	0.0827037	0.0937877
0.0896186	0.0995142	0.1173	0.0993234	0.0961637	0.087807
0.0706016	0.0867161	0.0916159	0.100904	0.090541	0.0949888
0.0805967	0.112454	0.0764505	0.101045	0.0832058	0.0924685
0.0807148	0.116532	0.073938	0.100591	0.0886134	0.0879757
0.0843832	0.112465	0.0937127	0.0944866	0.0911113	0.0906168
0.0864044	0.103518	0.0977685	0.101173	0.0849123	0.0868877
0.0853145	0.0941888	0.0829787	0.107575	0.0864151	0.0929175
0.0848278	0.105126	0.0869731	0.0981372	0.0929015	0.0947903
0.0842271	0.0906555	0.083581	0.102784	0.0851518	0.087594
0.087923	0.105963	0.0828347	0.0867422	0.0798028	0.0909097
0.0650617	0.0777193	0.0823898	0.0910264	0.0802352	0.0862006
0.068648	0.0894933	0.0656646	0.0903293	0.0762887	0.0737503
0.0663237	0.078748	0.0567418	0.0869263	0.0578014	0.0663854
0.0660003	0.0629342	0.0640427	0.0882106	0.0616843	0.0599406
0.0541575	0.0415282	0.0636433	0.079722	0.059887	0.0724575
0.0574171	0.0484287	0.0548186	0.0824055	0.0612391	0.0593969
0.0403067	0.0432158	0.0665116	0.0733364	0.0579082	0.0476228
0.0357548	0.0512041	0.0702321	0.0674819	0.0445824	0.0534474
0.0427368	0.050731	0.0309662	0.0901433	0.036724	0.0366144
0.0367348	0.0471985	0.0637918	0.0675185	0.0457811	0.0436422
0.0388461	0.0248881	0.0574312	0.0733236	0.0533315	0.040591
0.0234986	0.0373302	0.0456497	0.0595856	0.0425079	0.0433789
0.0274888	0.0406273	0.0415334	0.0737464	0.0400557	0.0368472
0.0293455	0.0223548	0.0514685	0.0710698	0.0410914	0.0376913
0.0306061	0.0220895	0.0361455	0.0652314	0.028997	0.0360628
0.0297115	0.0306883	0.0115824	0.0581698	0.0262119	0.021091
0.0248466	0.0153022	0.0411204	0.0597324	0.0239299	0.0305182
0.0190739	0.0179766	0.0219178	0.0579646	0.0302861	0.0270097
0.0330145	0.0309789	0.034478	0.0494361	0.0370916	0.0264175
0.0159898	0.0138712	0.0258352	0.0481009	0.0308693	0.0221877
0.00881934	0.02682	0.0406712	0.053049	0.0209401	0.0396268
0.0239306	0.0201128	0.0371285	0.0509999	0.0388539	0.0206877
0.00461121	0.0140497	0.0412716	0.035088	0.031317	0.0248454
0.0238708	0.0124892	0.0209392	0.04738	0.0158468	0.0331148
0.0339917	0.0158491	0.0233489	0.0369211	0.0266318	0.0173746
0.0231659	0.0132727	0.0298619	0.0477774	0.0148533	0.0132118
0.0204741	0.000780701	0.0237777	0.0411554	0.016579	0.0218439
0.0232288	-0.00448685	0.0257079	0.0458024	0.0141807	0.0133856
0.0173217	0.0022797	0.037678	0.0420942	0.0140642	0.021995
0.0217781	0.013519	0.0326551	0.0411293	0.0208766	0.0241857
0.00787365	0.0133095	0.020123	0.0309002	0.0155519	0.0135143
0.0078692	0.0106302	0.0120587	0.0433452	0.0148453	0.0233418
0.0128927	0.0147774	0.015225	0.0357973	0.0196677	0.0283939
-0.00573175	0.00651673	0.0265095	0.0193815	0.00840226	0.0131213
-0.0105121	0.00491031	0.00909723	0.0352917	0.0228797	0.0144141
0.0181674	-0.000649214	0.02491	0.0361344	-0.000341118	0.0124277
0.015271	0.0164061	0.0167249	0.036271	0.018714	0.0107166
0.0218354	-0.00514995	0.0212047	0.0293943	0.0119314	0.0106907
-0.00668636	0.00266946	-0.0124874	0.028981	0.0105759	0.0092943
0.0117927	0.0054659	0.0155204	0.030403	0.0195345	0.0253003
0.00294636	0.00387607	0.0165973	0.0299112	0.0114395	0.0139612
0.00672494	0.00425151	0.00970647	0.0183128	0.0183701	0.010737
-0.00767497	0.00425219	0.0148491	0.0233737	0.00785113	0.0133365
0.000946548	-6.30112e-05	0.0201659	0.0190808	0.00376497	0.0131012
0.00422055	0.00943878	0.0105601	0.018286	0.0156167	0.0166671
0.0024899	-0.00188864	0.00421208	0.022828	0.0185926	0.0132398
0.00859544	0.00828465	0.0131663	0.0246347	0.0205624	0.0134364
-0.00471991	0.00439325	0.000364711	0.01344	-0.000143815	0.00680346
0.0161485	-0.00694354	0.0122995	0.0179964	0.0121792	0.006177
-0.0059977	-0.00939818	0.00942026	0.028068	0.0110695	0.00893668
0.00896063	-0.000637512	0.00187224	0.0231289	0.00712123	0.00742247
0.00485443	0.010497	0.0196746	0.0237201	0.0134663	-0.00176064
0.0176099	0.0152668	0.0189739	0.023553	0.0111231	0.014675
0.00550204	0.00514786	-0.0129129	0.0135041	0.00925223	0.015952
0.0173445	0.00605045	0.0202642	0.0139896	0.00926873	0.0146687
0.0023225	0.00591462	-0.0240184	-0.000527535	-0.00108854	0.0151521
0.00654373	-0.00116705	0.00776219	0.0190446	0.0169712	-0.00234754
0.00645298	0.00604984	0.00538117	0.0172906	0.00685333	0.00928092
0.00271108	0.0131423	0.0186952	0.0141046	0.00257132	0.021477
0.0121763	-0.00269754	0.0187885	0.0199557	0.0151363	0.0137316
0.00192551	-0.00193371	0.00412482	0.023361	0.00481188	0.012883
-0.000559718	-0.0129892	0.00179726	0.0185985	0.00956703	-0.00251358
-0.00292988	0.00591875	-0.00583065	0.0221603	0.0134791	0.020989
0.00121593	-0.0079801	0.00858211	0.0136933	0.00586319	0.00524105
0.00280856	0.00404671	0.00166533	-0.00525732	0.0114428	0.00840037
-0.000447244	0.000802534	0.0229576	0.00300901	0.00952696	0.00864719
-0.0100333	0.0167075	-0.0142683	0.00448837	0.0107916	0.00769841
0.0097507	-0.000289611	-0.0131691	0.0170219	0.0140217	0.0109678
-0.0114042	0.0197344	0.000983018	0.0147276	0.000281107	0.0163458

## Sheet: Fig. 6c, Roll
ganglion_1	ganglion_2	ganglion_3	ganglion_4	ganglion_5	ganglion_6
0.01405	0.0150929	0.0147466	0.0276647	-0.00891782	0.0102973
0.0183453	-0.0289037	0.00101241	0.0129537	-0.0344398	-0.010117
-0.014627	-0.0239099	0.00474468	-0.0171539	-0.0371024	-0.00752241
0.00900745	-0.0122733	0.000654623	0.0348599	0.000701306	0.0260615
0.00463276	0.013355	-0.0192102	-0.0140975	-0.0348904	-0.0134201
-0.000743588	-0.0676684	0.023328	-0.0177412	0.0192135	-0.00991038
-0.0124015	-0.00260684	-0.0154998	0.0011128	0.00494948	0.0179191
0.0135353	-0.0190342	-0.00033991	-0.0122093	0.0242656	0.010246
-0.00219744	0.00289743	-0.00874701	-0.0137009	0.0102716	-0.0197737
0.0211507	-0.0337848	-0.0233346	0.0247997	-0.0412418	0.00960267
0.0274105	0.00791795	0.0263114	-0.00534297	-0.0107453	-0.00824484
0.0020475	-0.0262505	-0.0180882	-0.00225822	-0.0211847	0.0428804
-0.0110847	0.00310999	-0.00138779	-0.0148392	-0.0215193	0.00312349
0.00199253	-0.0529386	-0.0154996	0.0233178	0.000505852	0.0504557
0.00908235	0.00814236	0.0070946	-0.00317037	0.0421025	0.0164048
0.00858244	-0.00919821	-0.0108913	-0.00732413	0.0236457	0.00988027
0.0105998	0.00941527	-0.00214452	-0.00780039	0.0530022	-0.00331472
-0.00481727	0.0287738	0.0240563	-0.0164274	0.0685804	0.0295519
-0.0080423	0.0128717	0.000171108	-0.0195917	0.000985371	-0.0339393
0.00367401	0.0218637	-0.0280977	-0.00100708	-0.0196216	-0.00579607
-0.00922496	0.0427305	0.00205885	0.00103004	-0.0208391	0.0330811
0.00445319	0.023978	0.00141741	-0.016188	0.025968	0.00938771
0.0122057	-0.0114794	0.0272178	-0.00697942	0.023804	-0.0256765
0.0157292	-0.00203262	-0.0360849	0.00783322	-0.00382722	0.0228402
0.0175988	-0.0794873	-0.00915555	-0.000756459	-0.0304459	-0.0157961
-0.00426244	0.012783	0.00400133	-0.0206053	-0.0207222	0.0165569
0.000143531	0.00063625	-0.0185299	-0.0190206	0.0209643	-0.0144076
-0.00335952	0.000487806	-0.00962741	0.0336447	-0.024864	0.00468079
-0.0023844	-0.00334639	0.0499055	0.0359403	-0.00472703	-0.00351883
-0.020252	-0.00601091	0.00877481	0.000919476	0.0187048	-0.00924555
-0.00157599	-0.0121912	0.0108335	0.0772383	0.0353358	-0.00805311
0.00814747	0.0310977	0.0374145	-0.0400953	-0.0155197	-0.00185005
-0.00544079	0.026448	0.00737194	0.000451039	-0.00460655	-0.00915814
-0.00935032	-0.0390867	-0.010735	-0.0255463	0.0013222	-0.00744843
-0.000642304	0.0244618	-0.00303147	-0.00981457	-0.0473487	-0.00177791
-0.00209206	0.0380983	0.0052052	0.0108734	-0.0246112	-0.0168424
-0.0189431	0.0548127	0.0379386	0.0278159	0.00875444	-0.0136917
-0.00156726	-0.0138211	-0.0233515	0.00491999	-0.00866194	-0.0027143
-0.00815374	-0.00464458	-0.0363947	-0.00120889	0.00302378	-0.00465151
0.0166782	0.00134681	0.0357025	0.0446835	-0.00874565	-0.0368494
0.00956438	0.0219497	-0.0202183	-0.0125322	-0.00690234	0.0114395
-0.00766389	-0.013957	-0.0153964	-0.0213771	-0.0270659	-0.0325482
-0.00479019	-0.0398246	0.0143462	-0.000571288	-0.0229978	-0.00919591
-0.00557176	0.0313798	0.0452435	-0.0269321	-0.00187717	0.00532461
0.00483019	-0.0217585	0.00700963	0.0127851	-0.0114772	-0.014041
0.00743016	0.0267798	0.0115876	-0.00350708	0.0161065	0.00144928
-0.0157359	0.00975359	-0.00491785	0.000354073	0.0281122	-0.0161274
-0.00514087	0.0648664	-0.00585025	0.0179686	0.00588453	0.0223936
-0.0134079	0.0322343	-0.0202505	-0.0107736	0.0271863	-0.0151339
-0.00667632	-0.0413646	-0.0122915	0.0192044	0.0207798	0.0089258
-0.0150796	-0.00789508	-0.00906713	-0.00999583	0.0214037	0.0135743
-0.0116121	0.0212766	-0.0152591	-0.0141379	0.000411113	0.00498695
-0.0113081	-0.0300457	0.0210825	-0.015422	-0.0285834	0.0297025
0.025309	0.0685911	-0.0198799	0.0134052	-0.00588558	0.0287867
0.0267926	0.0211464	-0.0110721	0.0256542	0.0439136	-0.0228741
0.0211363	0.0244704	-0.0265658	0.0170518	-0.00804252	0.0143573
0.0381208	-0.00898659	0.0497692	0.0390324	0.0302993	0.0355975
0.036545	0.0515317	0.0239778	0.0264761	0.0437093	0.0294621
0.0398909	0.0458913	0.0579619	-0.03293	-0.0171658	0.0150581
0.0493713	0.033204	0.0689451	0.0242437	0.0514666	0.0324692
0.0211581	0.0103999	0.0548337	0.0686216	0.00464528	0.0242356
0.0794428	0.0514099	0.13198	0.0301274	0.0295008	0.0291754
0.0450512	0.0660881	0.0493137	0.082694	0.0385087	0.0468061
0.0823006	0.0129023	0.073723	0.0422617	0.0499585	0.0419566
0.0920212	0.0317412	0.047161	0.0286151	0.0722645	0.0458451
0.0725331	0.0677725	0.0606814	0.0215311	0.0297125	0.0655548
0.087839	0.0575141	0.0911262	0.0219656	0.0896772	0.0547007
0.0921795	0.0426776	0.109203	0.0508443	0.0695458	0.0325591
0.111969	0.0470349	0.0880641	0.0540291	0.0381004	0.0463065
0.103504	0.00770765	0.0920384	0.0566506	0.081745	0.0544541
0.100088	0.0488278	0.0577658	0.0497663	0.0260319	0.0503594
0.114591	0.00911097	0.12731	0.0270945	0.0435447	0.0246809
0.144287	0.000608297	0.0845678	0.0749747	0.0744469	0.0557589
0.11984	0.0654641	0.0973744	0.0334877	0.0424642	0.0559006
0.111555	0.0372603	0.0712041	0.0438451	0.0433797	0.0675058
0.122126	0.0801806	0.0808849	0.0785581	0.0767949	0.0686032
0.150964	-0.0233232	0.0714319	0.0305703	0.0814508	0.0649283
0.136206	0.0937321	0.0963668	0.0138791	0.0702297	0.0578197
0.11215	-0.0237845	0.0439831	0.0756508	0.0475168	0.0384916
0.103956	0.0587391	0.111058	0.0512657	0.0338912	0.0679707
0.130253	-0.00396914	0.0382336	0.0566195	0.0405951	0.0601779
0.14045	0.0577043	0.0755234	0.0680358	0.0380118	0.0640348
0.130055	0.0208886	0.0768502	0.0805951	0.0411509	0.0712985
0.143171	0.084095	0.0919253	0.0620247	0.0121546	0.0561145
0.133724	0.0695948	0.0581282	0.0437497	0.0627859	0.0262558
0.14126	0.0384793	0.0850495	0.07956	0.0443495	0.0709171
0.16382	0.0372436	0.0883079	0.0517007	0.0900089	0.0414046
0.121134	0.0514603	0.0837617	0.0799807	0.0803911	0.0459493
0.134208	0.0761095	0.0866323	0.0850646	0.0588405	0.0483191
0.114883	0.0197363	0.103995	0.0272293	0.0789112	0.0671092
0.131918	0.122226	0.100184	0.0675514	0.0509256	0.0578934
0.113006	0.0862703	0.102338	0.063962	0.076686	0.0901494
0.121022	0.0181813	0.0732203	0.0575299	0.0515983	0.0919155
0.14905	0.12401	0.055439	0.0647561	0.105282	0.0764454
0.152222	0.039414	0.101463	0.0707768	0.0700588	0.0656868
0.15822	0.0712657	0.0892624	0.0514044	0.0821196	0.05736
0.116597	0.0791779	0.09056	0.0395247	0.0873125	0.0621368
0.119966	0.0357473	0.0836166	0.0685124	0.0473889	0.070815
0.125966	0.0609579	0.0956286	0.0944948	0.0654196	0.0518016
0.147606	0.030727	0.111162	0.0698772	0.0504504	0.0522953
0.141114	0.0896991	0.0630737	0.0505449	0.0830681	0.0548623
0.121275	0.0702889	0.119699	0.0477685	0.0662422	0.0541164
0.118593	0.100001	0.0731704	0.0470615	0.0750629	0.0805219
0.162711	0.0129861	0.0833379	0.0654878	0.068387	0.0357184
0.137789	0.0161054	0.0463637	0.0685015	0.0495623	0.0610796
0.12529	0.0698115	0.0744541	0.0813269	0.0689462	0.020761
0.136904	0.029198	0.066768	0.00769129	0.0630525	0.0885905
0.140786	0.0903197	0.107044	0.0623233	0.0575623	0.0684925
0.167222	0.00508485	0.0659384	0.0825616	0.0283405	0.0630941
0.151787	0.0645286	0.0454236	0.072271	0.0381293	0.0444266
0.115024	0.00174931	0.0948265	0.0475902	0.0752336	0.0546473
0.116615	0.0621523	0.135153	0.0605468	0.0830253	0.100002
0.14242	0.0527757	0.095117	0.0425051	0.0434032	0.0760941
0.144645	0.143722	0.0975651	0.092006	0.0455219	0.0760025
0.13066	0.088093	0.0812862	0.07708	0.0576995	0.0588944
0.173214	0.0995959	0.1019	0.117715	0.0807887	0.0889267
0.138349	0.0520434	0.0846865	0.0894946	0.0889837	0.0884803
0.169979	0.0647616	0.109954	0.0604533	0.0499865	0.0345088
0.150108	0.0069096	0.0902677	0.042104	0.053888	0.0572212
0.13527	0.0887964	0.0917563	0.10989	0.0695557	0.0714695
0.146448	0.0925507	0.086447	0.0834361	0.102978	0.0565062
0.135764	0.09537	0.0654703	0.0668922	0.0779473	0.0653536
0.176476	0.0369765	0.117789	0.0816505	0.114326	0.054906
0.148087	0.0287092	0.113321	0.0483307	0.0850776	0.0557133
0.162115	0.0453811	0.108753	0.0623497	0.0901907	0.0860097
0.167604	-0.0226854	0.0729193	0.0767739	0.114916	0.0343869
0.168594	0.0330298	0.0987544	0.0874115	0.107762	0.0685522
0.121307	0.0337475	0.103718	0.101192	0.0754996	0.0872609
0.153278	0.0652029	0.0860915	0.0611394	0.0754902	0.0782786
0.138186	0.0659884	0.0865265	0.0344974	0.0715533	0.0626808
0.147403	0.120753	0.0770959	0.0914376	0.10326	0.0390194
0.147058	0.0663477	0.0557468	0.0577484	0.0849738	0.0712743
0.116106	0.0382463	0.08455	0.0529047	0.0623316	0.0660855
0.160219	-0.00128311	0.144034	0.0657273	0.0920151	0.0933749
0.153012	0.0677556	0.0945083	0.0668512	0.0299613	0.0896568
0.145331	0.101475	0.0825252	0.104139	0.0740085	0.0858422
0.109222	0.0882322	0.114548	0.0602477	0.0825513	0.0594264
0.1396	0.0733197	0.109986	0.0589399	0.0621328	0.0733746
0.130918	0.0626142	0.0849556	0.0685263	0.111938	0.050602
0.132443	0.140198	0.133274	0.0826972	0.0793295	0.0454023
0.136129	0.106266	0.152245	0.073421	0.0725147	0.104655
0.130004	0.0370797	0.106108	0.03597	0.0769316	0.0890087
0.115417	0.062367	0.0991399	0.10932	0.0922971	0.0518384
0.148509	0.0547193	0.113368	0.0679007	0.0739979	0.0942291
0.126388	0.0392716	0.101953	0.0846036	0.038644	0.0615276
0.102978	0.0609216	0.141668	0.0424285	0.0862564	0.0378375
0.137065	0.0674982	0.0432792	0.0560889	0.0458876	0.0686143
0.141151	0.0585367	0.0998664	0.0409477	0.104436	0.0759634
0.112107	0.0342145	0.105727	0.0349225	0.063754	0.0961239
0.147702	0.0424927	0.142648	0.0433196	0.116755	0.109958
0.105909	0.0680727	0.0767082	0.0551805	0.0860235	0.0753301
0.120654	0.00802129	0.11897	0.0138457	0.112588	0.0647788
0.151558	-0.0301657	0.112425	0.0609253	0.112367	0.0277519
0.14565	0.0432484	0.110994	0.0364245	0.0973213	0.0593673
0.105892	0.100841	0.0975996	0.0957997	0.0601542	0.0950896
0.129639	0.0831058	0.109357	0.0687818	0.136029	0.0598005
0.142664	0.0891288	0.101126	0.0202607	0.0888291	0.0890104
0.142432	0.0373213	0.129591	0.0795755	0.131247	0.0963302
0.137013	0.0647003	0.114969	0.0684836	0.116812	0.106836
0.120079	0.0678751	0.0714015	0.0757105	0.087505	0.0820856
0.149195	0.0788019	0.124808	0.0772737	0.12781	0.0535861
0.126697	0.0575722	0.0965846	0.0826312	0.0813799	0.0887078
0.161374	0.0382967	0.0929309	0.097946	0.0934001	0.088929
0.12578	0.0623334	0.11422	0.0274733	0.079865	0.0925054
0.127334	0.105806	0.106763	0.0288571	0.070677	0.077038
0.134978	0.0644325	0.0558952	0.0872583	0.0918434	0.0780884
0.122084	0.0487831	0.121216	0.069491	0.118788	0.0787623
0.126063	0.0969329	0.0767046	0.056554	0.0931324	0.0661453
0.108263	-1.36226e-06	0.093246	0.0595038	0.116369	0.0653092
0.12286	0.0661523	0.122175	0.0707892	0.0576954	0.086468
0.148578	0.0638995	0.129673	0.0786631	0.0569365	0.0966513
0.168106	0.0610109	0.10341	0.0256432	0.11885	0.0889723
0.126068	0.0709308	0.112395	0.0622385	0.0879197	0.0820807
0.148739	0.0361736	0.0809565	0.0881802	0.115782	0.0451208
0.143062	0.0220251	0.126617	0.0590625	0.0327645	0.0886307
0.162416	0.0359079	0.127258	0.0292243	0.0843025	0.0655837
0.147858	-0.00432442	0.0975565	0.0685583	0.0555122	0.0853812
0.158145	0.0256656	0.118334	0.10473	0.0419289	0.099467
0.16402	0.0832855	0.0902933	0.0953174	0.0474223	0.084795
0.142395	0.0742226	0.0975676	0.0369124	0.0819124	0.0913793
0.115535	0.110153	0.0956384	0.0917764	0.0402621	0.0602133
0.15102	0.0585272	0.133191	0.0822126	0.0803448	0.0843812
0.0976522	0.0746659	0.10348	0.0633829	0.0429876	0.077739
0.142207	0.0150198	0.121885	0.0960269	0.0627266	0.105232
0.121591	0.0224079	0.0939724	0.0934778	0.0941468	0.0875701
0.143859	0.0203883	0.120541	0.0848207	0.0563962	0.100975
0.118859	0.089967	0.105669	0.0956477	0.125092	0.0966309
0.145698	0.084905	0.138965	0.0870463	0.0243955	0.0797877
0.149101	0.0205109	0.104126	0.0641309	0.048881	0.0529631
0.132762	0.0206096	0.163028	0.0508984	0.0844573	0.0422435
0.143679	0.0349204	0.0981834	0.0924021	0.1033	0.0669041
0.116742	-0.0387789	0.114262	0.0358769	0.091806	0.0836335
0.134337	0.0436368	0.0780464	0.113129	0.0981734	0.0895494
0.14173	0.0785729	0.105917	0.0712049	0.117629	0.0740683
0.129608	0.101893	0.1135	0.0775632	0.0890442	0.0921887
0.114696	0.0145456	0.112931	0.0961929	0.0989307	0.0644065
0.134176	0.0576693	0.101387	0.0716385	0.109662	0.0804452
0.155565	0.012122	0.0882619	0.0706622	0.0887025	0.0614104
0.135317	0.0362133	0.0573487	0.029541	0.065874	0.0949147
0.123948	0.0353693	0.0936954	0.065605	0.106211	0.0475836
0.12192	0.0897304	0.084093	0.0441122	0.0746538	0.0853348
0.138622	0.119551	0.0872971	0.0501774	0.0591786	0.062454
0.112353	0.0302093	0.110253	0.111715	0.0726644	0.100052
0.11933	0.0662606	0.121582	0.0617484	0.0543259	0.0918519
0.107666	0.0548782	0.123819	0.0290957	0.0972043	0.129115
0.0972643	0.0610887	0.101513	0.119488	0.0685777	0.0559624
0.148954	0.0583232	0.0821434	0.0637445	0.093003	0.119194
0.146858	0.0304211	0.088895	0.112566	0.111593	0.0639397
0.114808	0.112499	0.103774	0.029803	0.0589481	0.0957745
0.128981	0.0355311	0.089767	0.092882	0.102703	0.134122
0.119303	0.0797194	0.0622318	0.0559633	0.0976402	0.117837
0.128131	0.0265389	0.0699302	0.0566999	0.112529	0.100647
0.129266	0.0537353	0.0668687	0.0363654	0.0101267	0.109867
0.12371	0.108646	0.0753817	0.0512849	0.0963217	0.111158
0.139708	0.0428818	0.0984133	0.0492232	0.0841569	0.111745
0.149215	0.0621483	0.139721	0.0523797	0.0746015	0.116583
0.125946	0.0817289	0.128231	0.0459628	0.10251	0.0700366
0.129615	0.0277701	0.117104	0.0804325	0.0671728	0.0846053
0.1325	0.0481756	0.0854169	0.103878	0.109769	0.0947962
0.137719	0.034538	0.0952437	0.085871	0.0792947	0.107857
0.162438	0.0386437	0.0986597	0.039169	0.0608288	0.040936
0.135046	0.0664333	0.0444979	0.0344811	0.099144	0.0816966
0.143234	0.024221	0.0986887	0.0610768	0.062474	0.0746554
0.13318	0.101855	0.0983011	0.0886882	0.06831	0.102624
0.117288	0.0763065	0.128513	0.0957705	0.100329	0.0874617
0.126344	0.0514056	0.10877	0.0675639	0.0476399	0.107103
0.108365	0.0674491	0.123577	0.102942	0.0794953	0.0898631
0.123821	0.0331766	0.111292	0.0572746	0.0769211	0.0868864
0.150347	0.0705107	0.0939537	0.0725334	0.0487436	0.088356
0.131032	-0.0174444	0.095521	0.0826384	0.0746429	0.0830345
0.125058	0.0253325	0.0957968	0.0721215	0.0968216	0.090236
0.134499	-0.0092082	0.0557526	0.0656092	0.0802057	0.0892555
0.0957975	-0.0104396	0.0786823	0.0504669	0.0145254	0.0691639
0.0619511	0.0399959	0.0566113	0.0457399	0.0904808	0.0589624
0.0820557	-0.0404228	0.0275651	0.0313784	0.0500473	0.0473776
0.06034	-0.00671178	0.0659877	0.0346961	0.0590299	0.0709082
0.0844174	-0.0185052	0.0519859	-0.00488017	0.0844287	0.0397839
0.0249913	0.0781993	0.0361249	0.0655906	0.0860419	0.0269434
0.0560583	-0.0437202	0.0496786	0.0409861	0.0584023	0.0643454
0.0601723	0.0262034	0.0397383	0.00556208	0.0405573	0.0566357
0.0472063	0.0448824	0.0418295	0.0156754	0.0453654	-0.00102862
0.0529685	0.033118	0.00485796	-0.00411377	0.0625874	0.00539429
0.022732	0.0167632	0.0242935	0.0539765	0.0501115	0.0149281
0.0586532	0.0713151	0.0258652	-0.0127836	0.0400032	0.0443617
0.0104613	0.00257137	0.00157002	0.0147491	0.0703036	0.0118765
0.0301128	-0.0194054	0.000952204	0.0265471	0.0343368	0.0400915
0.0292464	-0.0600265	0.0072095	0.0234908	0.0606754	-0.0208618
0.0155109	-0.0211762	0.00409788	0.00808225	0.0444217	0.0103855
0.01973	-0.0709913	0.041087	0.0153188	-0.0051597	0.025757
-0.0141328	0.0224649	0.0460513	-0.00621305	0.0425431	0.0351206
0.0258063	0.0375134	0.0737216	0.00403064	0.0141025	0.0120485
0.0392455	0.00734568	0.0152995	0.00115857	0.0659466	0.00999922
0.0358084	-0.0536144	0.0383937	0.0041056	0.0766695	0.00668301
0.024391	-0.0463249	0.0515822	0.0190081	0.033772	0.0295542
0.00952763	-0.011591	-0.0100957	0.00848439	0.0407629	0.0298747
0.00511485	-0.0411587	-0.0144442	0.0225298	0.0528852	-0.00281489
-0.00709815	-0.0302242	0.0121245	0.0198993	0.0100862	0.0126365
-0.00787607	-0.0845788	0.000393551	-0.0154984	0.0178088	0.000902342
0.0148393	-0.0370169	0.0125226	0.0332477	0.00471598	0.00714557
0.00432337	-0.0233711	0.0278951	-0.0219967	0.0283381	-0.0189214
0.00433153	0.0212585	0.0061622	0.0348837	0.0620228	0.0142887
-0.018117	0.00334332	0.0124055	-0.0187345	-0.00600486	0.0144295
0.000385443	0.0111668	0.023899	0.0499969	0.0559244	0.0160147
-0.0128829	-0.0185777	0.00860874	-0.0205741	0.0432013	0.0181584
-0.0109754	-0.0114756	0.0537576	-0.030605	0.0274004	-0.00508484
-0.0118913	-0.0203166	0.006124	-0.00880507	0.0379629	0.0187907
0.0132667	-0.0168245	0.00979541	0.000901535	-0.00850663	0.0184606
-0.00621869	-0.0582402	-0.028512	0.0279215	0.00156115	0.00942486
-0.0122803	-0.00902029	0.00939313	-0.0199901	0.0243498	0.00864983
-0.00625868	0.0438123	0.0134164	-0.00920217	0.0111023	0.0106046
-0.0069769	-0.00845109	0.0229446	-0.0113008	0.0154527	-0.0171081
0.0018581	0.0389659	0.0101872	-0.0282044	0.0142331	-0.00243938
0.0072658	-0.0382891	0.0477288	-0.00788017	0.0277304	-0.00793185
0.00714075	-0.0741285	0.0141737	0.00890203	0.0511326	0.00290258
0.00948937	-0.0332216	-0.0310881	-0.00832112	0.023735	0.0359417
-0.00364015	-0.0203458	-0.0155113	0.0168588	0.0245561	-0.0150338
-0.00112569	-0.0147731	0.00864864	-0.0203755	0.00916674	0.0130839
-0.00309678	-0.0457545	-0.0132622	0.0228571	-0.00459986	0.0039144
-0.018619	-0.034158	0.0136855	-0.00750652	0.0210747	0.0255663
-0.000704977	-0.0226527	0.00213691	-0.0425591	0.0016169	-0.0254175
0.00264146	0.0250386	0.0104305	-0.0426559	0.0286098	0.000612397
-0.0234595	0.0139754	0.0375465	0.0416233	0.00503587	0.0446278
-0.0014661	0.00728686	-0.0102467	0.0378194	0.00566839	0.00845912
-0.00348664	0.0428385	0.0327973	-0.0486321	0.0383312	-0.0157529
-0.00565078	-0.0225698	-0.0307165	-0.012892	0.0311418	-0.0357539
0.0153084	5.05635e-05	0.00323962	-0.00940392	-0.00828089	0.0109189
-0.0130654	0.0206424	0.0103204	-0.0302712	0.0313871	-0.0306754
-0.0208467	-0.0122353	0.0212373	-0.0266082	0.0374375	0.0133914
-0.00355139	-0.0450887	0.0138139	-0.0202444	0.0182987	-0.0266419
-0.0182168	0.0144598	0.00298142	-0.034414	0.0162288	-0.00741598
0.00594774	-0.0394033	0.0118564	0.001181	0.00514948	0.00452996
-0.00286239	0.00253727	0.015772	0.0154007	0.0295319	-0.0193848
0.0125717	-0.0206353	-0.0296046	0.0349722	0.0612312	-0.00876275
-0.00439083	-0.0180588	0.0256145	0.0142083	0.0221444	-0.0022309
-0.0101238	-0.00744616	0.000218555	-0.0145431	0.0476505	-0.0324623
-0.011175	0.00708561	0.000470033	-0.0207689	0.0322846	0.00794037
-0.0234701	-0.0465546	-0.0154183	0.0391	0.00765908	-0.0238281
-0.00599856	-0.0959597	0.00270517	0.0135591	0.00664888	-0.0234092
-0.0109214	-0.0101483	0.0377205	0.0184809	0.00309516	-0.0241951
-0.0579107	-0.0418333	0.0271204	-0.00663434	0.0468758	-0.0329224

## Sheet: Fig. 6d, z=0
	cell_001	cell_002	cell_003	cell_004	cell_005
position_x(um)	19.1241	9.52555	20.3082	28.3796	34.7121
position_y(um)	41.9951	54.3066	36.399	26.3066	36.7559
vector_x(%)	3.37646	0.946751	7.03645	3.6286	1.28807
vector_y(%)	5.60064	6.22438	10.7945	5.72031	6.11318

## Sheet: Fig. 6d, z=5
	cell_001	cell_002	cell_003	cell_004	cell_005
position_x(um)	20.8273	24.2867	21.8978	25.1419	29.3033
position_y(um)	56.7072	42.6543	39.635	34.9554	26.6755
vector_x(%)	1.40996	2.18661	4.22037	3.49465	2.04387
vector_y(%)	14.8105	6.46956	13.4658	6.61429	9.66768

## Sheet: Fig. 6d, z=10
	cell_001	cell_002	cell_003	cell_004	cell_005	cell_006	cell_007	cell_008
position_x(um)	19.5255	32.951	32.0973	39.9611	43.9753	39.9166	20.8759	21.5834
position_y(um)	57.8467	38.0674	25.5766	20.0487	15.4969	13.097	42.365	47.4116
vector_x(%)	3.95702	1.73775	-0.123113	0.217487	2.56504	-0.106946	3.479	7.05104
vector_y(%)	10.9531	7.65916	7.85483	7.58511	9.64238	10.089	7.5399	1.64023

## Sheet: Fig. 6d, z=15
	cell_001	cell_002	cell_003
position_x(um)	20.073	24.7758	28.5601
position_y(um)	56.691	38.999	33.6297
vector_x(%)	2.26519	4.62797	2.30417
vector_y(%)	13.802	5.97885	5.28212

[truncated: 8 more sheets: Fig. 6d, z=20, Fig. 6d, z=25, Fig. 6e, z=0, Fig. 6e, z=5, Fig. 6e, z=10, Fig. 6e, z=15, Fig. 6e, z=20, Fig. 6e, z=25]
