# Supplementary material for: Tiltable objective microscope visualizes selectivity for head motion direction and dynamics in zebrafish vestibular system
Source: Nat Commun. 2022 Dec 21;13:7622. doi: 10.1038/s41467-022-35190-9 (PMC9772181; doi:10.1038/s41467-022-35190-9)
Supplement: Supplementary file 11 — Source Data [file 41467_2022_35190_MOESM11_ESM.zip › Fig_7.xlsx]

## Sheet: Fig. 7b
position(um)	ear_1	ear_2	ear_3	ear_4	ear_5
0	2.04308	4.56233	5.95027	9.70272	3.62061
5	2.29204	4.01316	5.70048	7.49415	3.48556
10	2.81743	4.0044	5.17902	4.29316	1.90109
15	1.95046	2.9231	4.4358	5.091	1.85293
20	1.70703	2.90185	3.68327	5.14978	1.70689
25	1.43617	3.0682	3.04835	4.69523	1.30725
30	1.19689	2.91266	2.57714	4.26033	0.976487
35	0.781634	2.37771	1.89901	2.97317	0.769927
40	0.667028	1.47874	1.21198	1.65774	0.621004
45	0.571005	1.11074	1.00852	2.00211	0.642657
50	0.625343	0.963465	0.809173	1.91373	0.583551
55	0.574878	0.834571	0.602302	1.46389	0.432655
60	0.524719	0.68228	0.584974	1.21797	0.426205
65	0.624735	0.501214	0.472611	1.30562	0.338034

## Sheet: Fig. 7c
position(um)	ear_1	ear_2	ear_3	ear_4	ear_5
0	1.35179	1.76227	2.71409	4.70476	0.927017
5	1.402	1.80891	3.11891	6.02787	0.928429
10	0.90979	1.80863	2.68702	6.15361	0.457625
15	0.88411	1.63347	2.16827	5.54095	0.408239
20	0.935977	1.83445	2.24029	3.36371	0.963242
25	0.856076	1.71011	2.42746	3.68763	1.1096
30	0.780761	1.69714	1.95472	2.91108	1.01553
35	0.818996	2.11308	1.93554	3.68559	0.768355
40	0.867716	2.12069	2.22156	3.12697	0.961175
45	0.932606	2.0974	2.23488	2.91156	1.17887
50	0.924461	1.96789	2.26056	2.37822	1.22727
55	0.939888	1.9788	2.35158	2.63178	1.15036
60	1.02953	2.10111	2.19015	3.38626	1.07054

## Sheet: Fig. 7d
position(um)	ear_1	ear_2	ear_3	ear_4	ear_5
0	0.761289	1.60924	1.3046	3.0207	0.900272
4	0.731993	1.67638	1.8379	3.31179	0.957843
8	0.83721	1.84832	2.11567	2.80618	1.07103
12	0.907352	1.99118	2.35073	2.85399	1.10578
16	0.955332	2.24451	2.4722	2.94505	1.02746
20	1.20396	2.43708	3.36076	3.454	0.301031
