# Supplementary material for: Tiltable objective microscope visualizes selectivity for head motion direction and dynamics in zebrafish vestibular system
Source: Nat Commun. 2022 Dec 21;13:7622. doi: 10.1038/s41467-022-35190-9 (PMC9772181; doi:10.1038/s41467-022-35190-9)
Supplement: Supplementary file 11 — Source Data [file 41467_2022_35190_MOESM11_ESM.zip › Supplementary_Fig_1.xlsx]

## Sheet: S. Fig. 1b, Grav. accel.
Y	X	Z
2.28528e-06	1	0
-0.000106448	1	0
-2.90707e-05	1	0
-8.65066e-05	1	0
-9.23859e-05	1	0
-2.40492e-05	1	0
1.23286e-05	1	0
-7.21115e-05	1	0
8.26233e-05	1	0
9.95137e-05	1	0
8.69588e-05	1	0
5.52548e-05	1	0
4.99579e-05	1	0
6.36269e-05	1	0
-0.000121792	1	0
2.9872e-05	1	0
-1.1238e-05	1	0
-0.000157698	1	0
0.000100806	1	0
-4.79861e-05	1	0
-4.04939e-06	1	0
5.35672e-05	1	0
3.72223e-05	1	0
9.62501e-05	1	0
-5.6936e-05	1	0
-1.33059e-05	1	0
-0.000140318	1	0
-3.88664e-05	1	0
6.32178e-05	1	0
-0.000174224	1	0
1.5558e-05	1	0
-0.000148526	1	0
0.000140634	1	0
-9.34064e-05	1	0
0.000199343	1	0
3.43375e-06	1	0
1.78778e-05	1	0
-2.67259e-05	1	0
7.71422e-05	1	0
6.47328e-05	1	0
1.17297e-05	1	0
-7.3291e-05	1	0
9.22356e-05	1	0
-5.29634e-05	1	0
6.64796e-06	1	0
6.95203e-05	1	0
3.72965e-05	1	0
-6.32398e-05	1	0
0.00016041	1	0
-9.49061e-05	1	0
-9.26262e-05	1	0
0.00191789	0.999998	0
0.00826245	0.999966	0
0.0190298	0.999819	0
0.0338202	0.999428	0
0.0535883	0.998563	0
0.0770125	0.99703	0
0.105332	0.994437	0
0.137637	0.990483	0
0.173957	0.984753	0
0.214486	0.976727	0
0.256651	0.966504	0
0.298864	0.954296	0
0.340454	0.940261	0
0.381073	0.924545	0
0.421338	0.906904	0
0.460487	0.887667	0
0.498996	0.866604	0
0.536369	0.843983	0
0.57285	0.81966	0
0.608117	0.793847	0
0.642398	0.766371	0
0.675052	0.73777	0
0.706662	0.707551	0
0.737189	0.675687	0
0.766058	0.642771	0
0.793382	0.608725	0
0.819231	0.573463	0
0.84349	0.537145	0
0.866242	0.499624	0
0.887166	0.461451	0
0.906535	0.422132	0
0.924061	0.382245	0
0.939745	0.341875	0
0.953817	0.300388	0
0.965993	0.258567	0
0.976345	0.216217	0
0.984441	0.175717	0
0.99027	0.139161	0
0.994253	0.107053	0
0.9969	0.0786832	0
0.998488	0.0549632	0
0.999388	0.0349769	0
0.999801	0.0199426	0
0.999958	0.00919575	0
0.999997	0.00237885	0
1	3.27993e-05	0
1	-7.86756e-05	0
1	-2.33231e-05	0
1	-5.69222e-05	0
1	0.000151515	0
1	-9.03943e-05	0
1	3.51488e-05	0
1	-0.000149942	0
1	-3.86687e-05	0
1	-0.000155601	0
1	2.23269e-05	0
1	-0.000127235	0
1	-0.0001116	0
1	-0.000181118	0
1	-0.000129893	0
1	3.20121e-05	0
1	-0.000103069	0
1	-1.07633e-05	0
1	-5.35753e-05	0
1	4.84031e-05	0
1	-0.000190101	0
1	-1.53373e-05	0
1	-1.26436e-06	0
1	3.70862e-05	0
1	-7.0344e-06	0
1	6.8262e-05	0
1	-7.50044e-05	0
1	-1.24838e-05	0
1	-4.66861e-05	0
1	-4.1645e-05	0
1	-0.00013122	0
1	-0.000183114	0
1	-9.14893e-05	0
1	-6.06418e-05	0
1	9.66614e-05	0
1	-0.000122204	0
1	8.10568e-05	0
1	-8.28392e-06	0
1	-7.16742e-05	0
1	-0.000111982	0
1	2.77142e-05	0
1	-0.000157428	0
1	-8.28175e-05	0
1	-0.000118913	0
1	-5.73232e-05	0
1	-5.7876e-05	0
1	-7.06251e-06	0
1	2.32891e-05	0
1	-1.47672e-05	0
1	-5.72383e-05	0
1	-7.56296e-07	0
1	-2.67121e-05	0
1	0.000785528	0
0.99999	0.00440838	0
0.999915	0.013008	0
0.999664	0.0259211	0
0.99908	0.0428859	0
0.997915	0.064536	0
0.995935	0.0900763	0
0.99272	0.120441	0
0.987987	0.154537	0
0.981231	0.192838	0
0.972146	0.234377	0
0.961135	0.276078	0
0.948275	0.317449	0
0.933394	0.358854	0
0.916996	0.398895	0
0.898661	0.438644	0
0.878629	0.477505	0
0.85718	0.515017	0
0.83387	0.551961	0
0.809248	0.587467	0
0.782771	0.62231	0
0.755037	0.655682	0
0.725568	0.688151	0
0.69511	0.718904	0
0.662883	0.748723	0
0.62952	0.776984	0
0.595301	0.803503	0
0.559644	0.828733	0
0.522903	0.852392	0
0.484898	0.874571	0
0.446543	0.894762	0
0.407305	0.913292	0
0.366707	0.930337	0
0.326173	0.94531	0
0.284542	0.958664	0
0.242229	0.970219	0
0.200302	0.979734	0
0.161315	0.986903	0
0.12637	0.991983	0
0.0954276	0.995436	0
0.0688512	0.997627	0
0.0465917	0.998914	0
0.0288473	0.999584	0
0.0153039	0.999883	0
0.00599642	0.999982	0
0.000985671	1	0
0.000137172	1	0
0.000100433	1	0
-4.20661e-05	1	0
3.26505e-05	1	0
-4.74083e-05	1	0
-4.04548e-05	1	0
4.75839e-05	1	0
0.000120118	1	0
8.72116e-05	1	0
0.000126697	1	0
-3.96847e-05	1	0
-5.46163e-05	1	0
1.97056e-05	1	0
-4.91065e-06	1	0
9.44933e-06	1	0
7.6507e-05	1	0
3.5473e-05	1	0
-0.000111801	1	0
1.95255e-05	1	0
-6.6442e-05	1	0
-3.94389e-05	1	0
-8.17995e-05	1	0
1.4267e-06	1	0
-2.28312e-05	1	0
-6.8799e-06	1	0
-0.000127112	1	0
-8.99158e-05	1	0
-0.000161307	1	0
2.23486e-05	1	0
5.9614e-05	1	0
-0.000173094	1	0
-7.51959e-05	1	0
-3.97229e-05	1	0
-2.27548e-05	1	0
-0.000147315	1	0
-1.52626e-05	1	0
3.00117e-05	1	0
-0.000152596	1	0
7.88767e-05	1	0
-6.74729e-05	1	0
1.54921e-06	1	0
-8.83279e-05	1	0
-0.000149283	1	0
-4.70363e-06	1	0
-0.000153532	1	0
-4.06547e-05	1	0
6.00112e-05	1	0
1.97365e-05	1	0
8.52856e-05	1	0
1.43181e-05	1	0
-6.71837e-05	1	0
-8.31171e-05	1	0
-0.00198257	0.999998	0
-0.00760742	0.999971	0
-0.0178885	0.99984	0
-0.0327292	0.999464	0
-0.0515585	0.99867	0
-0.0750844	0.997177	0
-0.10244	0.994739	0
-0.134425	0.990924	0
-0.170745	0.985315	0
-0.210908	0.977506	0
-0.253003	0.967465	0
-0.294918	0.955523	0
-0.336287	0.94176	0
-0.377888	0.925851	0
-0.417568	0.908646	0
-0.45671	0.889615	0
-0.495836	0.868416	0
-0.533167	0.84601	0
-0.569124	0.822252	0
-0.605184	0.796086	0
-0.639133	0.769096	0
-0.671951	0.740596	0
-0.70365	0.710547	0
-0.734134	0.679005	0
-0.762842	0.646585	0
-0.790401	0.612589	0
-0.816358	0.577546	0
-0.840729	0.541457	0
-0.8636	0.504178	0
-0.884704	0.466152	0
-0.90416	0.427194	0
-0.921918	0.387385	0
-0.93786	0.347013	0
-0.952121	0.305723	0
-0.964525	0.263992	0
-0.975084	0.221835	0
-0.983497	0.180926	0
-0.989578	0.143996	0
-0.993873	0.110525	0
-0.996667	0.0815817	0
-0.998364	0.0571818	0
-0.999312	0.0370826	0
-0.99978	0.0209604	0
-0.999954	0.00963592	0
-0.999997	0.00230914	0
-1	-0.000553199	0
-1	-0.000802852	0
-1	-0.000714838	0
-1	-0.000667438	0
-1	-0.000561494	0
-1	-0.000658437	0
-1	-0.000573551	0
-1	-0.000700574	0
-1	-0.000779236	0
-1	-0.000554563	0
-1	-0.000623428	0
-1	-0.000731308	0
-1	-0.000548071	0
-1	-0.000705172	0
-1	-0.000612932	0
-1	-0.000721638	0
-1	-0.000745717	0
-1	-0.000768601	0
-1	-0.000662653	0
-1	-0.00064463	0
-1	-0.000595709	0
-1	-0.000617594	0
-1	-0.000734388	0
-1	-0.000686463	0
-1	-0.000683437	0
-1	-0.000806393	0
-1	-0.000638336	0
-1	-0.000583817	0
-1	-0.00062728	0
-1	-0.000705812	0
-1	-0.000707201	0
-1	-0.000624447	0
-1	-0.00073155	0
-1	-0.000652055	0
-1	-0.000569475	0
-1	-0.000718829	0
-1	-0.000529947	0
-1	-0.000683136	0
-1	-0.00055069	0
-1	-0.000576432	0
-1	-0.000683196	0
-1	-0.000619142	0
-1	-0.000729454	0
-1	-0.000846796	0
-1	-0.000633362	0
-1	-0.000615116	0
-1	-0.000617439	0
-1	-0.000528545	0
-1	-0.000606297	0
-1	-0.000674466	0
-1	-0.000616284	0
-1	-0.000625681	0
-1	-0.000334722	0
-0.999994	0.00340272	0
-0.999936	0.0113268	0
-0.99972	0.0236772	0
-0.999185	0.0403617	0
-0.998113	0.0614066	0
-0.996231	0.0867342	0
-0.993249	0.116002	0
-0.988644	0.150275	0
-0.982108	0.188316	0
-0.973414	0.229053	0
-0.962472	0.271382	0
-0.949869	0.312649	0
-0.935326	0.353788	0
-0.918993	0.394273	0
-0.900983	0.433855	0
-0.881168	0.472804	0
-0.859959	0.510364	0
-0.837198	0.5469	0
-0.812284	0.583262	0
-0.786238	0.617924	0
-0.758594	0.651564	0
-0.729526	0.683953	0
-0.698991	0.715131	0
-0.666953	0.7451	0
-0.63409	0.773259	0
-0.599779	0.800166	0
-0.563975	0.825792	0
-0.52753	0.849536	0
-0.489783	0.871844	0
-0.451147	0.892449	0
-0.411846	0.911253	0
-0.371794	0.928315	0
-0.330585	0.943776	0
-0.288712	0.957416	0
-0.247101	0.96899	0
-0.204269	0.978915	0
-0.164866	0.986316	0
-0.129445	0.991587	0
-0.098022	0.995184	0
-0.0713145	0.997454	0
-0.0484663	0.998825	0
-0.0302679	0.999542	0
-0.0160652	0.999871	0
-0.00664456	0.999978	0
-0.00135304	0.999999	0
-0.000313259	1	0
-6.6226e-05	1	0
-0.000156818	1	0
-0.000188883	1	0
-0.00023159	1	0
-0.000281	1	0
-0.000243698	1	0
-0.000184001	1	0
-0.000189679	1	0
-9.81903e-05	1	0
-0.000154171	1	0
-0.000231179	1	0
-0.000192221	1	0
-0.000308666	1	0
-0.000258265	1	0
-0.000292495	1	0
-0.000188773	1	0
-3.35616e-05	1	0
-0.000264521	1	0
-0.000187807	1	0
-0.000193014	1	0
-0.000285938	1	0
-0.000171844	1	0
-0.000125906	1	0
-0.000241113	1	0
-0.000201116	1	0
-0.000243716	1	0
-0.000322639	1	0
-0.000343171	1	0
-0.000165311	1	0
-0.000158987	1	0
-0.000133337	1	0
-0.000196169	1	0
-8.91564e-05	1	0
-0.000119544	1	0
-0.000279151	1	0
-0.000359442	1	0
-0.000178166	1	0
-9.42934e-05	1	0
-0.000230065	1	0
-0.000221324	1	0
-0.000242823	1	0
-0.000171425	1	0
-0.000206354	1	0
-0.00029041	1	0
-0.000223016	1	0
-0.000477737	1	0
-0.000291209	1	0
-0.000170439	1	0
-0.000220712	1	0
-0.000209341	1	0
-0.000315492	1	0
-0.00032506	1	0
-0.0002765	1	0
-1.64225e-05	1	0
-5.39843e-05	1	0
-0.000202783	1	0
-0.000185941	1	0
-8.38933e-05	1	0
-0.000145183	1	0
-0.000327985	1	0

## Sheet: S. Fig. 1b, Measured accel.
X	Y	Z
0.00740504	-0.0123703	-9.77516e-05
0.00452042	-0.00898933	-0.00343108
0.00487709	-0.00977826	-0.00364447
0.00348353	-0.0109291	-0.00359535
0.00518298	-0.0102251	-0.00384092
0.00340772	-0.0100508	-0.00284886
0.00374007	-0.00944614	-0.00304127
0.0015924	-0.0102317	-0.00323176
0.00233173	-0.00999784	-0.00484324
0.00209212	-0.0108938	-0.00350666
0.00204802	-0.0116541	-0.00456452
0.0029676	-0.0118213	-0.00471234
0.00204253	-0.0117724	-0.00510073
0.00260782	-0.00955296	-0.00476623
0.00244522	-0.0126817	-0.00405073
0.00257063	-0.00798774	-0.00361633
0.0020299	-0.0139785	-0.00279546
0.00303435	-0.00668788	-0.00214791
0.00288773	-0.0115771	-0.00058198
0.00345206	-0.00788641	-0.00137544
0.00273609	-0.00972462	-0.00151086
0.00332904	-0.00952768	-0.000834942
0.00262427	-0.00985885	-0.00103045
0.00196695	-0.00845051	-0.00053525
0.00136209	-0.00957131	-0.000465393
0.00167179	-0.00941563	-0.000642061
0.00140142	-0.00822067	-0.000342369
0.00200224	-0.00967121	0.0010426
0.001055	-0.00737214	0.000638247
0.00180292	-0.00743723	0.000991821
0.00274324	-0.00930738	-0.000195026
0.00358677	-0.00819039	0.00105381
0.00286031	-0.00734043	0.0011692
0.00308275	-0.00777674	0.00245976
0.00345016	-0.00753307	0.0031867
0.00377989	-0.00659156	0.00282001
0.00247741	-0.00769019	0.00302863
0.00242209	-0.00756955	0.00340509
0.0020287	-0.00840354	0.00206923
0.00139165	-0.00730133	0.00165176
0.00188398	-0.00756311	0.00135517
0.00151992	-0.00584078	0.00155282
0.00078249	-0.00831389	0.00175571
0.00101995	-0.0050931	0.00204945
0.00130296	-0.00932908	0.00173545
0.00179911	-0.00439239	0.00233746
0.00139713	-0.00872326	0.00167513
0.000676394	-0.00406933	0.00138807
0.00188279	-0.00859642	0.000960827
0.00282025	-0.00680065	0.00127172
0.0022676	-0.00878692	0.00194049
0.00259829	-0.00867176	0.00173068
0.00189686	-0.00769544	0.00272083
0.00297332	-0.00895333	0.00235701
0.00274754	-0.00705695	0.00269556
0.00227332	-0.00699639	0.00272894
0.000884295	-0.00640464	0.00115347
0.000740528	-0.00812483	0.00158644
0.000329256	-0.00221276	0.00070858
-0.000530243	-0.00836849	0.00189471
-0.000281096	-0.00578713	0.000973463
-0.000525475	-0.00832462	0.00190163
-0.000115156	-0.00554824	0.00120234
-0.000154495	-0.00963998	0.00266147
-7.60555e-05	-0.00573206	0.000793934
-1.7643e-05	-0.00996256	0.00167942
0.000105858	-0.00645399	0.000591516
0.000380754	-0.0110271	0.000703573
5.74589e-05	-0.00743723	0.00136304
-0.000808001	-0.0105686	-0.000383377
0.000357151	-0.00590444	0.00114346
0.000974417	-0.0117116	0.000197172
0.000915289	-0.00748992	0.000486135
-0.000583172	-0.00855303	0.00053668
-0.000888824	-0.00746894	0.00014472
-0.00194001	-0.005126	0.00124812
-0.00166774	-0.008039	-0.000429153
-0.00224638	-0.00765753	0.00168371
-0.00215054	-0.00541973	0.00113344
-0.00160909	-0.00774932	0.00186062
-0.00312614	-0.00498509	0.00103307
-0.00160408	-0.00725865	0.00314045
-0.00314069	-0.00555873	0.00230837
-0.00176501	-0.00825644	0.00345302
-0.000939608	-0.00744963	0.00269175
-0.00259066	-0.00689459	0.00271249
-0.00174356	-0.00957632	0.00380445
-0.00280786	-0.0065701	0.00281978
-0.00234389	-0.0107107	0.00290012
-0.00256777	-0.00600696	0.00214767
-0.00345898	-0.00927877	0.0018189
-0.00384307	-0.00880504	0.000588179
-0.00456786	-0.00975633	0.00024128
-0.00500679	-0.00500536	0.000789165
-0.00470781	-0.0100019	-0.00037241
-0.00344038	-0.00598073	0.000241995
-0.00429153	-0.00845098	-0.000735998
-0.0032146	-0.00739479	2.76566e-05
-0.00283694	-0.00653982	2.0504e-05
-0.00181603	-0.00782251	-0.00150275
-0.00196934	-0.0100482	0.000878811
-0.00190544	-0.00863051	0.000166893
-0.00238299	-0.00904107	0.00099349
-0.00263691	-0.00811815	0.000161648
-0.00252795	-0.00792503	-0.000273228
-0.00257802	-0.00791359	-0.000358105
-0.00196481	-0.0060308	0.000481129
-0.00258875	-0.00946164	-0.000242472
-0.00302482	-0.0029242	-0.000225067
-0.00366306	-0.00972509	0.000161409
-0.00337839	-0.00332022	-0.000698805
-0.00390649	-0.00998545	4.93526e-05
-0.00281262	-0.00613379	-0.000386
-0.00332427	-0.00963688	-8.10623e-05
-0.00280023	-0.00911546	-0.000888824
-0.00178504	-0.0091629	0.000191927
-0.00181603	-0.0107076	0.000359058
-0.00126648	-0.0085032	-0.000204086
-0.00137901	-0.010453	0.000730753
-0.00235105	-0.00818896	0.000345707
-0.00206494	-0.0108321	0.00101662
-0.002846	-0.00869298	-0.000204563
-0.00243282	-0.00584126	0.00210643
-0.00248051	-0.0126491	0.000771046
-0.00408077	-0.0043478	0.00114346
-0.0035677	-0.0111225	0.000833988
-0.00353718	-0.00529242	0.000370026
-0.00361323	-0.0114405	0.000810146
-0.00267291	-0.00502992	-4.76837e-05
-0.00405383	-0.00910378	0.00159764
-0.00202608	-0.00690532	-8.2016e-05
-0.00214458	-0.00987458	0.000339508
-0.00213265	-0.0100989	0.000107527
-0.00261927	-0.010154	0.00184131
-0.00204635	-0.00899839	0.00208163
-0.00198317	-0.00959873	0.00259829
-0.00156903	-0.0135355	0.00146127
-0.00343251	-0.00628924	0.00226951
-0.00243449	-0.0112894	0.00232625
-0.00320315	-0.00777197	0.00124931
-0.00353026	-0.00815535	0.00217533
-0.0035007	-0.00739264	0.00258088
-0.00484371	-0.00595665	0.00362253
-0.00392771	-0.00837302	0.00238657
-0.00446725	-0.0053339	0.00415683
-0.00413728	-0.00804615	0.00501227
-0.00376129	-0.00700569	0.00508499
-0.00385857	-0.00672102	0.00570607
-0.00326991	-0.00778961	0.00406027
-0.00368047	-0.00898385	0.00482774
-0.00312257	-0.00671387	0.0047493
-0.00294375	-0.00814438	0.00507712
-0.00222325	-0.0063417	0.00539994
-0.00252557	-0.00959635	0.00524092
-0.00190783	-0.00384021	0.00486898
-0.00294495	-0.00654793	0.00408387
-0.00252795	-0.00303245	0.00406694
-0.0031569	-0.00763416	0.00308418
-0.00290942	-0.00316715	0.00282836
-0.00332594	-0.00511479	0.00328326
-0.00339532	-0.00328374	0.003901
-0.00346446	-0.00370383	0.00435352
-0.00294256	-0.00426388	0.00442529
-0.00308442	-0.00206995	0.0048039
-0.00237608	-0.00469089	0.00457954
-0.00315881	-0.00224113	0.00466585
-0.00157833	-0.00549316	0.00504541
-0.00211763	-0.00154924	0.00604486
-0.00194383	-0.00643802	0.00638771
-0.00244617	0.000551462	0.00784492
-0.00242209	-0.00541854	0.00764942
-0.00276685	0.00131488	0.00713873
-0.00283098	-0.00462055	0.00717497
-0.00267005	-1.81198e-05	0.00648069
-0.00331688	-0.00125909	0.00702119
-0.00405097	-0.00165534	0.0049603
-0.00385761	0.000901937	0.00548601
-0.00324821	-0.00209975	0.00476193
-0.00385332	0.00042367	0.00585794
-0.00394773	-0.00221229	0.00455856
-0.00416613	-0.000358105	0.00453782
-0.00332069	-0.00316215	0.00487328
-0.00328159	-0.00114369	0.00657606
-0.00328946	-0.00428557	0.00610828
-0.00241756	-0.00231957	0.00581098
-0.00302792	-0.00426364	0.00677919
-0.00264096	-0.00283861	0.00800967
-0.00365853	-0.00187159	0.00703192
-0.00357103	-0.000261068	0.00713968
-0.00396037	-0.000313044	0.00619221
-0.00340915	0.000238657	0.0074501
-0.00319195	-0.000378132	0.0079391
-0.00311565	-0.000439405	0.0080719
-0.00364113	0.000327826	0.00705028
-0.00355124	0.00129366	0.00649595
-0.00334597	0.000377178	0.00645113
-0.0026288	0.00150347	0.0065074
-0.0025475	-0.00177693	0.00668478
-0.0030427	0.000101328	0.00642204
-0.00259376	-0.00031209	0.00672746
-0.00183034	-0.00203085	0.00588632
-0.00198746	0.00281	0.00725651
-0.00185418	-0.0043571	0.0065124
-0.00179791	0.00339961	0.00614166
-0.00193858	-0.0021503	0.00724626
-0.0027945	0.00292635	0.00616598
-0.00291204	0.000584126	0.00782681
-0.0028615	0.00456214	0.00594974
-0.0034647	0.00318313	0.00571823
-0.00374055	0.0018239	0.0045588
-0.00495768	0.00609756	0.00354862
-0.00434446	0.00296879	0.003613
-0.00451851	0.00657058	0.00444651
-0.00372219	0.00203156	0.00528479
-0.00485206	0.00489688	0.00469613
-0.0042057	0.00373077	0.00619197
-0.00360489	0.00148416	0.00552344
-0.00368667	0.00405931	0.00718904
-0.00267315	8.53539e-05	0.00682259
-0.00287414	0.00287962	0.00682259
-0.00319362	0.000431299	0.00673318
-0.00366497	0.00264454	0.00588012
-0.00418544	0.00142241	0.00753832
-0.00414705	0.0036056	0.00599742
-0.00494885	0.00555229	0.00711584
-0.00500584	0.00216007	0.00631857
-0.00473499	0.00884819	0.00751328
-0.00372148	-0.00080514	0.00738645
-0.00415778	0.010186	0.00749397
-0.00326538	0.000903606	0.00586843
-0.00249839	0.0059464	0.00680375
-0.0037744	0.00513005	0.00637031
-0.000931025	0.000555992	0.00604796
-0.00249219	0.00375891	0.00871897
-0.000192404	-0.00113726	0.00696135
-0.00217915	0.00435114	0.00781751
-0.00206542	0.000501394	0.00655413
-0.00204563	0.00662732	0.00610399
-0.00316	-0.00132537	0.00618196
-0.00281453	0.008605	0.00452042
-0.00398684	2.00272e-05	0.00481319
-0.00265551	0.0054934	0.00465369
-0.00480771	0.00931001	0.00450659
-0.00286388	-0.00221539	0.00450611
-0.00629306	0.0126047	0.00517821
-0.00359607	-0.00313687	0.00343156
-0.00579691	0.0125039	0.00579596
-0.00393176	-0.00484037	0.00275087
-0.00340557	0.0131009	0.00368881
-0.00365329	-0.00425935	0.00498533
-0.00260019	0.010798	0.00383067
-0.00393867	0.000571489	0.0056963
-0.00178528	0.00772309	0.00463891
-0.00478721	0.00498533	0.0062964
-0.00271344	0.00669932	0.00367951
-0.00569558	0.00693035	0.00546718
-0.004426	0.00733924	0.00452209
-0.00477314	0.00851989	0.00522757
-0.00469828	0.00785947	0.0059495
-0.00473022	0.0102949	0.00463176
-0.00592637	0.00604415	0.0044291
-0.00511122	0.0112348	0.00373197
-0.00549793	0.00498176	0.00504088
-0.00366116	0.0109212	0.00488973
-0.00524473	0.00545907	0.00525165
-0.00482702	0.0113966	0.00502682
-0.00522113	0.00377631	0.00438881
-0.00370717	0.0092535	0.00618553
-0.00406361	0.00716543	0.00528979
-0.00332022	0.00618315	0.00668406
-0.0039444	0.010268	0.00641012
-0.00370407	0.00455022	0.00570631
-0.00361061	0.0108747	0.00722265
-0.00400329	0.00421548	0.00526881
-0.00344682	0.0118508	0.00753784
-0.00535655	0.00407219	0.00684023
-0.00494051	0.0144572	0.00753427
-0.00643897	0.00571322	0.00749564
-0.00532889	0.0142539	0.00793386
-0.00611567	0.00597048	0.00928044
-0.00515842	0.00996494	0.00946522
-0.00669432	0.00842166	0.00897264
-0.00342488	-0.000689268	0.00878644
-0.00513649	0.0196698	0.0103974
-0.00224733	-0.00724506	0.0101354
-0.00328016	0.01791	0.0112865
-0.00361991	-0.00182629	0.0102532
-0.00186086	0.0126245	0.0100324
-0.00591278	0.0042882	0.0131691
-0.00141025	0.00897074	0.00840974
-0.00562954	0.00995541	0.013165
-0.00260377	0.00610065	0.00853395
-0.00520349	0.0136371	0.0111792
-0.00357795	0.00201654	0.00951648
-0.00381899	0.0173736	0.0103798
-0.0030489	0.000127792	0.00931859
-0.00260115	0.0108986	0.0110817
-0.0049212	0.00203443	0.00942659
-0.00175691	0.00703907	0.00957751
-0.00477004	0.00539088	0.0103815
-0.00142646	0.00493741	0.00803518
-0.00412369	0.00497365	0.0118127
-0.00134373	0.00555515	0.00972199
-0.0024631	0.00373816	0.00967169
-0.00341606	0.00654602	0.00928569
-0.00314355	0.00803494	0.00889063
-0.00324011	0.00346112	0.00837588
-0.00306726	0.0106299	0.00872636
-0.00394511	0.0067153	0.00710726
-0.00312781	0.00800276	0.0076642
-0.00376034	0.00796938	0.00858951
-0.0025785	0.00762129	0.00578523
-0.00433016	0.0100684	0.00812864
-0.00320888	0.0072968	0.00569248
-0.0038898	0.0114694	0.00630307
-0.00299025	0.00722408	0.00794029
-0.00213528	0.010529	0.0077126
-0.00276089	0.00362825	0.0075748
-0.00187373	0.0110812	0.00656152
-0.00238609	0.0057323	0.00774741
-0.00231433	0.0116656	0.00726485
-0.00428987	0.00756502	0.00798082
-0.0030334	0.0119853	0.00730491
-0.00353813	0.00794053	0.00646639
-0.00300455	0.0115526	0.00651431
-0.00411654	0.0114043	0.00555372
-0.00311255	0.00960398	0.00570273
-0.0049901	0.0195138	0.00554299
-0.00346994	0.00736618	0.00591564
-0.00341558	0.0153203	0.00561237
-0.00399852	0.0110338	0.00500488
-0.00259447	0.0122213	0.00426531
-0.00450301	0.0135529	0.00654769
-0.00109458	0.00750232	0.00494194
-0.00388789	0.0159235	0.00627375
-0.00113583	0.0029664	0.00669241
-0.00235868	0.019316	0.00444102
-0.00186729	0.00260663	0.00625277
-0.00128794	0.0172329	0.00315404
-0.00362468	0.00682378	0.00454831
-0.00220633	0.0152967	0.00239921
-0.00436568	0.00753212	0.002105
-0.00277233	0.0132673	0.000605583
-0.00512099	0.0117166	0.00219846
-0.00260735	0.0111713	0.000893831
-0.00470185	0.0138893	0.00187397
-0.00304747	0.00956655	0.0023694
-0.00437903	0.0141006	0.00155997
-0.00436521	0.00970554	0.00167131
-0.00306869	0.0154047	0.00119853
-0.00383925	0.0080483	0.0022831
-0.00207615	0.0140989	0.000630856
-0.00427246	0.00994778	0.00133276
-0.00232339	0.0127661	0.00145531
-0.00381422	0.00848722	0.0017705
-0.00294328	0.0172861	0.00261688
-0.0037322	0.00782418	0.00244784
-0.00441027	0.014663	0.00257945
-0.00508618	0.0136688	0.0024488
-0.00461721	0.0126135	0.00217295
-0.00568366	0.016948	0.00227404
-0.0052762	0.0126476	0.00153112
-0.00423956	0.0187984	0.00264668
-0.00540972	0.0135193	0.00342393
-0.00435066	0.0182605	0.0028038
-0.00469732	0.0153973	0.00442743
-0.00365329	0.0151854	0.00304675
-0.00407481	0.0158329	0.00474286
-0.00387335	0.0143294	0.00501132
-0.00400496	0.0165904	0.00467491
-0.00357723	0.0159669	0.00515866
-0.00334167	0.0180013	0.00431323
-0.00331831	0.0111938	0.00402951
-0.00275326	0.0239949	0.00293088
-0.00225425	0.0103266	0.00506353
-0.00384092	0.0261457	0.00321531
-0.00394154	0.0132561	0.00379062
-0.00493836	0.035733	0.00207019
-0.00479865	0.00692105	0.0040803
-0.00363255	0.0311089	0.00197434
-0.00534129	0.0136192	0.00405073
-0.00398731	0.0214777	0.00208569
-0.0051806	0.0192139	0.0035429
-0.000363588	0.0132759	0.000173569
-0.00435948	0.0240533	0.0043447
-0.00149298	0.00913143	0.00142074
-0.00322461	0.0239625	0.00299335
-0.00188732	0.00583744	0.00260997
-0.00293684	0.0276144	0.000587225
-0.00343537	0.0111337	0.00243282
-0.00251007	0.0250261	-0.000375032
-0.00572681	0.0148787	0.00164461
-0.00224066	0.020412	-0.00170827
-0.00595498	0.021138	0.00200868
-0.00228882	0.0171537	-0.00107718
-0.00543857	0.0219052	0.000402927
-0.00348139	0.0157061	0.000134945
-0.00508094	0.0215471	-0.000391245
-0.00479841	0.0164528	-2.14577e-05
-0.00360966	0.0153596	-0.000205278
-0.004004	0.0184684	0.0014894
-0.00209689	0.0146255	0.000751019
-0.00371146	0.0168624	0.00223422
-0.00424266	0.0188401	-0.000957489
-0.00448012	0.017175	0.00110245
-0.00399113	0.0178721	-0.00247598
-0.00425124	0.0178368	-0.000980139
-0.00597382	0.0197558	-0.00219297
-0.00538635	0.0195558	-0.000747204
-0.00670648	0.0196118	-0.00189281
-0.00483751	0.01457	-0.00163293
-0.00718999	0.0208197	-0.00144935
-0.00462747	0.0132859	-0.00230837
-0.00576282	0.0195153	-0.00210953
-0.00503588	0.0125737	-0.00154901
-0.00406218	0.00941491	-0.00127244
-0.00515795	0.0270655	0.00122881
-0.0038991	0.0080409	-0.00014472
-0.00453687	0.021893	0.00169778
-0.00437307	0.00889349	-0.00101638
-0.00354266	0.0194755	0.00258684
-0.00452328	0.00996065	0.000335455
-0.0029161	0.0198059	-7.12872e-05
-0.00480008	0.0126631	-0.000259399
-0.00437427	0.0187087	-0.000438452
-0.00570488	0.0181732	0.00136137
-0.00351501	0.0147462	-0.000752211
-0.0060339	0.0231197	0.00139284
-0.00268531	0.00871754	0.000854015
-0.00549054	0.0241706	0.00245523
-0.00293875	0.00893664	0.00216675
-0.00281119	0.0223837	0.00147748
-0.00398779	0.0109777	0.00228953
-0.00162339	0.0126634	0.00133967
-0.00440478	0.0191178	0.002707
-0.000890493	0.0119596	0.00277853
-0.00323153	0.0177054	0.00333333
-0.00194216	0.0127201	0.00271487
-0.00347447	0.0201857	0.00271893
-0.00253391	0.012265	0.00324535
-0.00307369	0.0277846	0.00152826
-0.00359464	0.00556684	0.000956297
-0.00381756	0.0244787	-0.000995159
-0.00577927	0.0106833	0.00260592
-0.00206995	0.0199544	0.000420094
-0.00506759	0.0112989	0.00217962
-0.00179911	0.0197065	4.05312e-06
-0.00370836	0.00963426	0.0017724
-0.00149918	0.0180228	0.00344133
-0.00177717	0.0109246	0.00312948
-0.00103188	0.0157847	0.00347114
-0.00184345	0.0155058	0.0034585
-0.00054431	0.0164363	0.00231028
-0.000957251	0.0175381	0.00367093
-0.00205469	0.0175192	0.00418854
-0.001302	0.0180542	0.0019176
-0.00269651	0.0185082	0.00279498
-0.00124073	0.0170991	0.00180435
-0.00272846	0.0163918	0.000876188
-0.00285697	0.0210583	0.000940561
-0.000984907	0.0132658	0.000395536
-0.00126982	0.0173972	0.00102139
-0.000780106	0.0152996	0.000588417
-0.00111008	0.0154076	0.00102329
-0.0014019	0.0149255	0.00120378
-0.00102425	0.0119195	0.000636816
-0.00140476	0.016263	0.00194454
-0.000835419	0.0121355	0.00217676
-0.000636816	0.0153878	0.00133014
-0.00114059	0.0126603	0.00216126
0.000335455	0.0167186	0.00316739
0.000925541	0.0111938	0.00246763
0.000448227	0.01793	0.00225949
-0.000713348	0.0146205	-0.00115204
-0.000533581	0.0155146	0.00135875
-0.00140047	0.0157814	0.000469685
-0.000472069	0.0151246	0.000448227
-0.00118279	0.0165036	0.000776052
-0.000641823	0.0170484	-0.00032115
-9.32217e-05	0.0137191	0.000206947
-0.000480413	0.0170534	-0.000825882
0.000236511	0.0117574	-0.00047183
0.00127029	0.0141339	-0.00103211
0.000128508	0.014235	-0.000421286
0.00157285	0.0123968	-0.00245166
0.00110292	0.0137134	-0.000442266
0.000425816	0.0128803	-0.00156784
0.000846863	0.0128207	-9.29832e-06
0.000466824	0.0129542	-4.22001e-05
0.000359535	0.0157492	-0.00141025
0.00101709	0.0124159	-0.000555515
0.000228167	0.0175853	-0.000895977
0.000278473	0.0115633	-0.00177884
-9.98974e-05	0.01647	-0.000627518
-0.000221729	0.0112624	-0.00132513
0.000659227	0.0146313	-0.00135183
2.45571e-05	0.00819063	-0.00117064
0.000196457	0.0141287	-0.00155807
0.00067544	0.00833535	-5.31673e-05
0.000887871	0.0120053	2.6226e-05
0.000243187	0.0106544	0.00104141
0.00178647	0.0102196	0.000357151
0.000512838	0.0118673	0.000640154
0.000634432	0.00983453	-0.000757456
7.60555e-05	0.0130029	0.00257444
0.00051856	0.00919318	0.00136948
-0.000291109	0.0134575	0.000400066
-0.00166392	0.0104127	-0.000921011
-0.00163889	0.0137169	-0.00139904
-0.00213075	0.0108023	-0.000126839
-0.0012548	0.0100646	-0.00102043
-0.00160074	0.0117764	-0.00184774
-0.000825167	0.00851464	-0.00242996
-0.00245786	0.0122294	-0.00331092
-0.0017724	0.00840259	-0.0015707
-0.00143528	0.00851893	-0.00215793
-0.00167775	0.0102906	-0.000596523
-0.000733852	0.00678635	-0.000100374
-0.00239015	0.0127726	0.000146389
-0.0018785	0.00800943	-0.00126004
-0.00145411	0.012532	-7.96318e-05
-0.0018363	0.00863338	0.000919104
-0.00228333	0.00958276	0.000142336
-0.00274754	0.00990558	0.0001688
-0.00249839	0.00952578	0.000542164
-0.00309181	0.0120623	0.00166297
-0.00296974	0.00842714	0.000580072
-0.00313568	0.013535	-0.000304461
-0.00193143	0.0073185	0.000278473
-0.00287628	0.011744	-0.00131464
-0.00268245	0.00948	-0.000146151
-0.00263238	0.00904894	-0.00142145
-0.00223017	0.00818253	-0.000803471
-0.00107622	0.00855947	-0.00163627
-0.00162363	0.00771475	-0.000665188
0.000106335	0.00719333	-0.000538588
-0.00071311	0.00745988	0.000265837
-0.0001688	0.00621963	0.000427485
-0.000696182	0.00914407	0.000253439
-0.00167274	0.00741553	-0.000148058
-0.00281453	0.0110579	0.000205278
-0.00244761	0.00956845	-0.000653028
-0.00201011	0.0082612	-0.00154233
-0.00269699	0.0108106	-0.000937462
-0.00152373	0.00563264	-0.00180531
-0.00182319	0.0131907	-0.00108075
-0.00134659	0.00371742	-0.00111771
-0.00202847	0.0114241	-0.00106025
-0.00140667	0.0034678	-7.7486e-05
-0.00131798	0.0118234	-0.000599623
-0.00132489	0.00491905	0.00106335
-0.000649214	0.0106456	-1.5974e-05
-0.00140476	0.00415182	0.000628948
9.27448e-05	0.00772643	0.000272274
-0.00175381	0.00573993	0.000244856
-0.0010159	0.00642467	-0.00110459
-0.00301814	0.00647497	-0.00146604
-0.00221133	0.00673962	-0.000404358
-0.003649	0.00535417	-0.00211096
-0.00399256	0.00714707	0.000467777
-0.00335479	0.00478077	0.000108719
-0.00459814	0.00554657	0.00155663
-0.00438261	0.00640035	0.00282097
-0.00340343	0.00367117	0.00263596
-0.00459385	0.00750756	0.00319076
-0.00327921	0.00429368	0.00338459
-0.00298071	0.00743985	0.00472856
-0.00240254	0.00277472	0.00554442
-0.00275636	0.00503397	0.00516343
-0.00251865	0.00324655	0.00502777
-0.00276351	0.00296617	0.00502205
-0.00292444	0.000864744	0.00463676
-0.00287175	0.00520372	0.00448275
-0.0016346	0.00134492	0.00459051
-0.00281549	0.00472903	0.00404167
-0.00266242	0.00312114	0.00402141
-0.0036974	0.00320792	0.00363994
-0.00454664	0.00337529	0.00415468
-0.00356913	0.00369024	0.00407124
-0.00344968	0.00247598	0.00371003
-0.00316954	0.00410724	0.00369477
-0.00234008	0.00352192	0.00333476
-0.00274587	0.0038538	0.00513577
-0.00243282	0.00532913	0.00463152
-0.00235701	0.00240374	0.00366163
-0.00235868	0.00358939	0.00464392
-0.00190115	0.00406981	0.00408983
-0.00209117	0.00411701	0.00542045
-0.00261378	0.00297189	0.00520253
-0.00259542	0.00534058	0.00481009
-0.0040524	0.00503182	0.00497007
-0.00310659	0.00397992	0.00510168
-0.00355577	0.00452209	0.00528312
-0.00272584	0.00464463	0.00641537
-0.00312519	0.00588751	0.00595069
-0.0021944	0.00405169	0.00673723
-0.00318837	0.00628376	0.00658512
-0.00217342	0.00411081	0.00614071
-0.00239491	0.00781846	0.00840521
-0.00161362	0.00468373	0.00759339
-0.000671625	0.00633693	0.00904393
-0.00111961	0.00299263	0.00865197
-5.14984e-05	0.00559282	0.00822687
-0.000484228	-0.000938177	0.00833845
-0.00035429	0.00453281	0.00727677
-0.00104856	0.00109196	0.00733542
-0.000647068	0.00453568	0.00614309
-0.000501871	0.00245667	0.00718021
-0.00053072	0.00285316	0.00581551
-0.00144124	0.00469637	0.00494623
-0.00050211	0.000562191	0.00591183
-0.000680685	0.00526738	0.00511289
0.000384092	4.41074e-05	0.00435066
0.00014329	0.00627613	0.00438166
0.000169516	-0.00167608	0.00592422
0.000138521	0.00283384	0.00583529
0.000128031	-0.00191021	0.00622892
0.000923634	0.00302935	0.00385618
0.0009799	-0.00267076	0.00603962
0.00158882	0.00167131	0.0050199
0.00188661	-0.00231957	0.00555873
0.00191426	0.00103331	0.0051887
0.0016017	-0.00282526	0.00428128
0.000548363	0.000863552	0.00384545
0.00136948	-0.00217843	0.00496817
0.00196004	-0.00167203	0.00514889
0.00189543	-0.00139189	0.00461864
0.00192094	0.000185251	0.00433326
0.00347972	-0.00308084	0.00451899
0.00253415	0.000661373	0.00510883
0.00325608	-0.0027554	0.00572562
0.00418568	-0.00175834	0.00556016
0.00452209	-0.00353694	0.00669432
0.00433826	-0.00481057	0.00519872
0.00467587	-0.00278687	0.00657773
0.00420713	-0.00299597	0.00537968
0.00465226	-0.00348759	0.00643706
0.00330067	-0.00184393	0.00570655
0.00420117	-0.00422788	0.00529504
0.0036819	-0.00476146	0.00584483
0.00394893	-0.0027504	0.00617194
0.00297213	-0.00338626	0.00650549
0.00289464	-0.00649881	0.00631237
0.00195074	-0.00186253	0.00645161
0.00182247	-0.00592446	0.00598788
0.00118852	-0.000604153	0.00668526
0.00205922	-0.00892782	0.00803518
0.00227213	-0.0013051	0.0080862
0.00252271	-0.00881553	0.0101168
0.00199342	-0.00164866	0.00870919
0.00246406	-0.00891376	0.010771
0.00305653	-0.00395203	0.0105393
0.00265455	-0.00838923	0.0108356
0.00337863	-0.00655031	0.0108638
0.00292873	-0.00725031	0.0114248
0.00327587	-0.00696373	0.00991774
0.00242257	-0.00646663	0.0114703
0.00313902	-0.00666928	0.0109684
0.0027523	-0.00878763	0.0111539
0.00164557	-0.00569916	0.0113606
0.00167751	-0.00849605	0.0108171
0.00224829	-0.00562692	0.0109715
0.00171494	-0.00961947	0.0109651
0.0023849	-0.00483608	0.011039
0.00245404	-0.00839829	0.0106578
0.00370908	-0.00704026	0.0104389
0.00423717	-0.00812936	0.0108688
0.00326872	-0.00776744	0.0101445
0.00262594	-0.00530767	0.0102172
0.00384808	-0.00804019	0.0110867
0.0030036	-0.00572705	0.0120778
0.00313854	-0.0101087	0.0129054
0.00290632	-0.00602627	0.0128047
0.00114775	-0.00836682	0.011728
0.00115609	-0.00405335	0.0112367
0.000837326	-0.00775599	0.0122175
0.000481129	-0.00776339	0.0114641
0.000777006	-0.00729537	0.0107052
0.00153804	-0.00857019	0.010936
0.00111723	-0.00671792	0.010474
0.00143075	-0.0068562	0.0114148
0.00155234	-0.0083077	0.0106649
0.00233412	-0.00711918	0.0120254
0.00194073	-0.0059731	0.010685
0.00319862	-0.00738478	0.0115705
0.00211143	-0.00809813	0.0114372
0.00340366	-0.00746346	0.0120287
0.0033288	-0.00952864	0.0121295
0.00310683	-0.00883341	0.0121136
0.00301027	-0.00913239	0.0109375
0.00242901	-0.010536	0.0117028
0.00185513	-0.00922632	0.01015
0.00206447	-0.0101056	0.00941467
0.00295925	-0.0108767	0.00973153
0.00356793	-0.00949168	0.0103712
0.00320268	-0.0103486	0.00966787
0.00345707	-0.00732112	0.00863719
0.00404739	-0.00860739	0.00771499
0.00379276	-0.0101595	0.0075736
0.00341177	-0.00839806	0.00682449
0.00430059	-0.0100482	0.00818944
0.00422549	-0.00948524	0.00916123
0.00497699	-0.0119967	0.00769305
0.00476742	-0.0108778	0.00941372
0.00457287	-0.0110512	0.00812006
0.00507855	-0.01106	0.00911617
0.00396252	-0.0106311	0.00830102
0.00461125	-0.0134647	0.00938129
0.00396299	-0.011102	0.00923848
0.00573397	-0.0133407	0.00941753
0.00543857	-0.0123165	0.00855279
0.00447726	-0.0130312	0.00813603
0.00448728	-0.0122817	0.0082345
0.00408411	-0.0135176	0.00755572
0.00474167	-0.0116026	0.00833678
0.00428176	-0.015914	0.00693083
0.00488114	-0.0118372	0.00886416
0.00484514	-0.0137618	0.00825644
0.00576472	-0.0136962	0.00798821
0.00506473	-0.0135067	0.00904179
0.00533843	-0.0118077	0.00776577
0.00436616	-0.0121663	0.0079987
0.00594211	-0.0139232	0.00777221
0.00449991	-0.0124803	0.00679088
0.00339866	-0.0115762	0.00747442
0.00415874	-0.0147715	0.00654292
0.00362372	-0.0115724	0.00661421
0.00407958	-0.0131807	0.0060122
0.00446868	-0.0129156	0.00655007
0.00514364	-0.0138528	0.00664878
0.00555038	-0.0125065	0.00577855
0.00555158	-0.0135045	0.00738859
0.00613046	-0.0150642	0.00732112
0.00659609	-0.0127249	0.00986862
0.00748134	-0.0155909	0.00876212
0.00665188	-0.0100949	0.00934839
0.00733662	-0.0161283	0.00902152
0.00715899	-0.00913143	0.0100968
0.0068748	-0.0136771	0.00858784
0.00725245	-0.0123024	0.00898218
0.0045588	-0.0108304	0.00922513
0.00614452	-0.0148406	0.0071559
0.00490737	-0.00908661	0.00943494
0.0066483	-0.017622	0.00877929
0.00491691	-0.0059278	0.00904226
0.00562501	-0.0170863	0.0075407
0.00502014	-0.0088594	0.00797033
0.00472379	-0.0158031	0.00841069
0.0067234	-0.011817	0.00837517
0.00559688	-0.0152411	0.00797415
0.0072825	-0.0118513	0.00779128
0.00655103	-0.0174685	0.00708604
0.00703788	-0.0131259	0.00796986
0.0065341	-0.0178509	0.00774384
0.00711274	-0.0137913	0.00722194
0.00673938	-0.0147004	0.00783038
0.00637412	-0.0136907	0.00587606
0.00592542	-0.0126295	0.00644636
0.00569296	-0.0141165	0.00487947
0.00542951	-0.0109375	0.00513029
0.00401425	-0.0156937	0.00387883
0.00561285	-0.0126858	0.00399971
0.00574112	-0.016989	0.00393128
0.00594282	-0.012408	0.00350451
0.00549102	-0.0145276	0.00413346
0.00787091	-0.0141551	0.00462842
0.00727034	-0.014823	0.00610924
0.00769234	-0.0151386	0.00481653
0.0078516	-0.0140867	0.00377059
0.00775146	-0.0178123	0.0046699
0.00717092	-0.0129712	0.00399661
0.00717545	-0.0151389	0.00524664
0.00759268	-0.0155134	0.00471902
0.00593829	-0.0149424	0.00453925
0.00597143	-0.012748	0.0036459
0.00539827	-0.0157945	0.00398993
0.00465465	-0.0108013	0.00396943
0.00556397	-0.0159872	0.00327921
0.00535369	-0.0109053	0.003546
0.0053978	-0.0159638	0.00289297
0.00594234	-0.0109217	0.00380254
0.00639868	-0.0162787	0.00386167
0.00699162	-0.0114551	0.00389671
0.00653338	-0.0173414	0.00340891
0.00587153	-0.0106652	0.00219798
0.00608492	-0.0130551	0.00324321
0.00591516	-0.0117817	0.00196266
0.00545549	-0.00973749	0.00263143
0.00608587	-0.014559	0.00146866
0.00408602	-0.00886273	0.00192189
0.00420856	-0.0136502	0.00208759
0.0037787	-0.0100789	0.00192928
0.0042305	-0.0132456	0.00218987
0.00345135	-0.0104642	0.00213289
0.00244188	-0.0112634	0.00172949
0.00347257	-0.00952697	0.00155044
0.00231242	-0.0110717	0.00219321
0.00279307	-0.00926948	0.00274897
0.00345516	-0.0100164	0.00246978
0.00327349	-0.00813508	0.00322652
0.00340271	-0.00974369	0.00384188
0.00361633	-0.00848293	0.00400376
0.00269461	-0.00938034	0.00389504
0.00303388	-0.0104079	0.00406003
0.00258279	-0.00801802	0.00462341
0.00184011	-0.0110054	0.00358343
0.0021131	-0.00712538	0.00230765
0.00223804	-0.0116951	0.00298691
0.002918	-0.00561023	0.00275755
0.00170732	-0.0103836	0.00262523
0.00285363	-0.0109401	0.000828981
0.0029099	-0.00433636	0.00319552
0.00281024	-0.0108511	0.000940323
0.00268698	-0.00668621	0.00359941
0.00269413	-0.00952768	0.00163651
0.0034008	-0.00893497	0.000431061
0.00194693	-0.00671816	0.00113893
0.00338769	-0.00891662	-0.000692129
0.00232291	-0.00596452	0.00178909
0.00277257	-0.0111063	0.00106835
0.00288987	-0.00493646	0.00115395
0.00174761	-0.0104625	0.000818491
0.00236559	-0.00632167	0.00116301
0.00150585	-0.00914121	0.00103164
0.0018723	-0.00689387	0.00213122
0.000334263	-0.0076797	-0.000158787
0.0014019	-0.00834274	-0.00123072
0.000298023	-0.00640059	-0.000322104
0.00132895	-0.00722241	-0.00189829
0.000756025	-0.00852013	-0.000728846
0.000560284	-0.00732517	-0.0014317
0.000716925	-0.00802922	-0.00168896
0.000893593	-0.00731373	-0.00157523
0.00213909	-0.00678301	-0.002491
0.00284958	-0.00879884	-0.0011313
0.00341177	-0.00642514	-0.00167251
0.00347018	-0.0106995	-0.0010643
0.00365567	-0.00551343	-0.00143218
0.00307178	-0.0101719	-0.00195384
0.00257587	-0.00409007	-0.00306821
0.00254512	-0.00979066	-0.00360632
0.00307441	-0.00985241	-0.00386882
0.00294948	-0.00809145	-0.00320578
0.00362182	-0.014446	-0.00289893
0.00268459	-0.00478077	-0.0024116
0.00270748	-0.0139303	-0.00265527
0.0029254	-0.00579596	-0.00210261
0.00213194	-0.010253	-0.00232577
0.00360537	-0.0082624	-0.0017252
0.0026145	-0.00872374	-0.00280023
0.00468802	-0.0094986	-0.00174975
0.00400519	-0.0084486	-0.00199628
0.00540686	-0.0103927	-0.00133181
0.00290656	-0.00024271	-0.000604391
0.00447369	-0.0172288	-0.0011375
0.00241709	-0.00423789	-0.00020504
0.00193548	-0.0120091	-0.00246859
0.00275588	-0.0104558	-0.00226378
0.00098753	-0.00844812	-0.00173211
0.00289774	-0.0121138	-0.00339007
0.000102043	-0.00760794	-0.00162077
0.00198102	-0.0114391	-0.00296664
0.00109458	-0.00783515	-0.00367093
0.00113201	-0.0129807	-0.00227141
0.00166345	-0.00775051	-0.00246882
0.00175595	-0.0132234	-0.00212264
0.00171208	-0.00724292	-0.00227118
0.00182176	-0.0137801	-0.00146675
0.00279522	-0.00818968	-0.0014472
0.00106716	-0.0120406	-0.00043726
0.00375056	-0.00949168	-0.000605822
0.000470638	-0.0126011	-0.000166655
0.000923872	-0.00838208	-0.00187778
0.00118995	-0.0114212	-0.000712395
0.00157523	-0.00987744	-0.00222397
0.00112319	-0.00955725	-0.00141954
0.000491142	-0.0104449	-0.00135541
0.00214791	-0.0104234	-0.000691175
0.000525475	-0.0117896	-0.000571728
0.00206614	-0.00872374	0.000194311
0.000516653	-0.00907516	0.000257492
0.00195885	-0.0101907	-0.000914097
0.00238228	-0.0103288	0.000303507
0.00321722	-0.0121408	-0.000424385
0.00283313	-0.0102289	0.00018692
0.00204372	-0.0124567	-6.65188e-05
0.00283623	-0.00984144	-0.000790358
0.00223351	-0.0116115	-0.000252008
0.0022006	-0.00993538	-0.00105333
0.00164819	-0.014118	-0.000309467
0.00211024	-0.00857902	-0.00192785
0.00105524	-0.0121245	-0.00105429
0.000791788	-0.00816441	-0.000577927
0.000879526	-0.0109124	-0.00149417
0.00205302	-0.00885463	-0.000630856
0.0018816	-0.00993252	-0.00139403
0.00255752	-0.00815654	-0.00102544
0.00257349	-0.00892806	-0.00184178
0.00237846	-0.00942039	-0.00134635
0.00318336	-0.0080955	-0.0027225
0.00303841	-0.011101	-0.00216818
0.00324154	-0.00720549	-0.00127912
0.00334263	-0.0113142	-0.00164962
0.00343466	-0.00880146	-0.00181007
0.00279665	-0.0118308	-0.0025425
0.00263119	-0.00968027	-0.00327539
0.00185752	-0.0109308	-0.00201225
0.000473738	-0.0080018	-0.00167513
0.000443459	-0.0070467	-0.00151944
0.000660419	-0.0102277	-0.00200653
-0.00033617	-0.00512004	-0.00163388
-4.43459e-05	-0.0116222	-0.00298047
-0.000458479	-0.00479579	-0.00223517
-0.000615835	-0.010231	-0.00261593
0.000698328	-0.00480032	-0.00318384
0.000680447	-0.011925	-0.00264359
0.00235677	-0.0101314	-0.00416923
0.0015707	-0.00915909	-0.00269079
0.00269938	-0.0115311	-0.00268745
0.00200915	-0.0113668	-0.003268
0.00184464	-0.0109725	-0.002666
0.00172353	-0.0108361	-0.00367379
0.000927925	-0.0123544	-0.00281143
0.00131559	-0.00976324	-0.0040288
0.00152779	-0.0117621	-0.00334525
0.00115275	-0.00818396	-0.00300384
5.48363e-05	-0.0102603	-0.00376463
0.0004673	-0.00850821	-0.00247788
0.000803947	-0.0100338	-0.00334144
0.00100327	-0.00868297	-0.0032835
0.000782013	-0.0132618	-0.00283074
0.000882387	-0.00863099	-0.00339508
0.00150871	-0.0110736	-0.00366139
0.00201106	-0.0109715	-0.00270629
0.00146461	-0.011117	-0.00137973
0.00218987	-0.0118134	-0.00211358
0.00139356	-0.0129066	-0.000594378
0.00190902	-0.0117781	-0.00252461
0.000812769	-0.0152342	-0.00166559
0.00104952	-0.0108232	-0.00192833
0.000994682	-0.01354	-0.00166154
0.000124454	-0.00720835	-0.00299454
0.00140643	-0.0136008	-0.00287223
0.00133634	-0.00636506	-0.00260115
0.00039649	-0.0111547	-0.00178742
-5.07832e-05	-0.00922275	-0.00273013
0.000466108	-0.00879002	-0.00220156
0.00217533	-0.0124815	-0.00248623
0.0011797	-0.00853896	-0.00087142
0.00164509	-0.0117092	-0.00176764
0.00131869	-0.0117011	-0.00132251
0.00152469	-0.0114124	0.000180483
0.00153708	-0.0120728	-0.00177002
0.00125885	-0.013869	-0.00152636
0.000673532	-0.0126283	-0.00227618
0.000234842	-0.0110188	-0.00230956
0.00141692	-0.0114317	-0.000926018
0.000401735	-0.0116913	-0.00173116
0.000165939	-0.0100236	-0.00146627
-0.00105476	-0.00806737	-0.000814915
0.000526905	-0.0106621	-0.0011301
0.000358582	-0.0071609	-0.00152373
0.000168085	-0.00978065	-0.00245333
0.00031662	-0.00752831	-0.00166202
0.000544071	-0.0105922	-0.0019083
0.00104332	-0.00783753	-0.00105524
0.000670433	-0.0119524	-0.000520468
0.00118589	-0.00828314	-0.00102305
0.00138474	-0.0129538	8.10623e-06
0.00215602	-0.00809526	-0.0022521
0.00132465	-0.0106981	0.000333309
0.000976086	-0.00734544	-0.000386953
0.000454903	-0.00969553	0.000315666
3.24249e-05	-0.0050633	-0.00170279
0.000470638	-0.00953269	-0.0013082
-5.84126e-05	-0.00518227	-0.000997066
-0.00117898	-0.00680733	-0.00137568
-0.0013423	-0.00614047	-0.000296354
-0.00150466	-0.00576162	-0.000165701
-0.00125623	-0.00615859	-0.000445843
-0.00211382	-0.00494146	-0.00013876
-0.000819206	-0.00705767	0.00155115
-0.00111866	-0.00567389	0.000185966
-0.000454426	-0.00585461	0.00119472
-6.19888e-05	-0.00496197	0.00134492
0.000242472	-0.00491214	0.00131702
-8.36849e-05	-0.00614619	0.00282621
-0.000613451	-0.00386858	0.00152564
-0.00127769	-0.00302768	0.00247931
-0.00121999	-0.00470281	0.000735283
-0.0017128	-0.00131488	0.00128603
-0.00152659	-0.00524092	-0.000322104
-0.00173497	-0.00236583	-6.86646e-05
-0.00195312	-0.00494027	-0.000593424
-0.00133157	-0.000607252	0.00025773
-0.00113583	-0.00439167	0.000386
-0.00045085	-0.0019083	-0.00047946
-0.000168085	-0.00175905	0.000538826
-1.71661e-05	-0.00199413	-0.000705957
7.84397e-05	-0.00358677	0.000351429
0.000688791	-0.00412607	-0.00106359
-1.45435e-05	-0.00294423	-0.000376225
0.00021863	-0.00428462	-6.17504e-05
0.000832319	-0.000645399	0.000818014
0.000608444	-0.00553465	0.0013268
0.000702381	-0.000552654	-0.000334978
5.57899e-05	-0.00468588	-0.000137568
-0.000114679	-0.00251174	-0.000637293
-0.00169873	-0.00442147	-0.000161886
-0.00159144	0.000591993	-0.000435352
-0.00118232	-0.00460672	-0.00053978
-0.0010426	-0.000295877	-0.000510693
-0.000865221	-0.00222492	0.000559568
-0.0011313	-0.000997782	-0.000214338
-0.0019362	-0.000226021	0.000556946
-0.00118542	0.00154877	-9.60827e-05
-0.000971079	-0.00125122	-0.000480175
-0.000233889	0.00161123	1.69277e-05
-6.12736e-05	-0.0037365	-0.00158548
0.000332355	-0.00117564	-0.000863075
-0.00040555	-0.00490737	-0.000638962
5.53131e-05	-0.00299621	-0.00100946
-0.00142598	-0.00277042	-0.000163794
-0.000551939	-0.00468612	-0.0014677
-0.00184536	-0.00222945	-0.00133467
-0.00169873	-0.00420666	-0.00244975
-0.00154972	-0.00125527	-0.00349522
-0.00260544	-0.000474691	-0.00298643
-0.0019393	-0.00358844	-0.0030756
-0.00119209	-0.00107741	-0.0024364
-0.000906944	-0.00338602	-0.00240469
-0.000799894	-0.00130343	-0.0018096
-0.00105095	-0.00125694	-0.00248599
-0.000468493	-0.00131607	-0.00289559
-0.000249386	0.000489473	-0.00232577
0.000205278	-0.00284886	-0.00225163
0.00053668	-0.000539303	-0.00257421
0.000511169	-0.00246239	-0.00231576
0.000504732	-1.69277e-05	-0.0021584
-7.00951e-05	-0.00325274	-0.00280499
-0.000172615	-0.0011785	-0.00334191
-5.65052e-05	-0.000807047	-0.00493526
-0.000244141	0.000404835	-0.00430036
0.000409365	-0.00106192	-0.00593996
4.52995e-05	0.00147915	-0.00483155
0.000704527	-0.00183439	-0.00409555
0.000220299	0.00130701	-0.00316787
-0.0003016	-0.00107479	-0.0038414
0.00108242	0.00061059	-0.00481987
0.000279665	-0.00170732	-0.00336623
0.000384808	0.00162172	-0.00374722
0.0010283	0.000170469	-0.00150418
0.00125766	-5.72205e-06	-0.00300312
0.00135183	-0.000591278	-0.00171518
0.000683546	-0.00110364	-0.00253248
0.000240564	0.00277185	-0.00180984
0.00051403	0.000106812	-0.00258946
4.52995e-06	0.00383639	-0.00213051
-0.000287771	-0.0010078	-0.00181794
-0.000812531	0.00628185	-0.00300336
-0.000990152	0.00118876	-0.00291634
-0.000239134	0.00465274	-0.00336099
-0.000789165	0.00221872	-0.00302291
0.000278711	0.00281715	-0.00227571
-2.24113e-05	0.00421405	-0.00171828
-0.000999928	0.00333667	-0.00159764
-0.00101066	0.00432873	-0.00115967
0.00080657	0.00165701	-0.000936508
0.000270605	0.00303578	0.00070715
0.000299454	0.00338221	0.000914574
-3.74317e-05	0.00395417	0.000795364
-0.000567675	0.00386739	0.000690222
-0.00136018	0.00657272	0.000456333
-0.00161552	0.00398254	0.000636578
-0.000673532	0.00645685	3.31402e-05
-0.0018959	0.00293469	-0.000163794
-0.00207376	0.00787783	-8.82149e-06
-0.0015614	0.00428128	-0.000163555
-0.00103784	0.0056169	-2.28882e-05
-0.000401258	0.00544	-0.00074625
-0.00170732	0.00763655	-0.00193119
-0.00128126	0.0050838	-0.00143528
-0.000580788	0.00673842	-0.00149798
-0.000801802	0.00402141	-7.86781e-05
-0.0012145	0.0089221	-0.00101113
-0.000766039	0.00504351	-0.000566006
-0.000239134	0.00649166	0.000255346
-0.000783443	0.00689673	0.000332117
-0.00176334	0.00583982	0.000222683
-0.0021677	0.00930119	0.000299215
-0.00209069	0.00704575	-0.000272036
-0.00260925	0.00932717	-0.000379801
-0.0024097	0.00871897	3.57628e-06
-0.0023284	0.00897026	-0.000422001
-0.00203323	0.0103283	0.000730038
-0.00169754	0.0105171	8.17776e-05
-0.00212193	0.010015	0.00171399
-0.0011909	0.00840282	0.000539541
-0.00154114	0.0103858	0.000152111
-0.00101686	0.00774908	0.00140071
-0.00239372	0.0125654	0.00040555
-0.00133419	0.00819087	0.000793695
-0.00166988	0.0125613	0.000554562
-0.00245047	0.00960803	-0.000199795
-0.00238109	0.0113857	0.000252008
-0.00278211	0.00946426	-0.000618458
-0.0026896	0.0120409	-0.0012989
-0.00328827	0.0106559	-0.00178838
-0.00334191	0.014535	-0.00185943
-0.00334382	0.0114419	-0.00166059
-0.00365901	0.0122533	-0.00240993
-0.00309396	0.0133314	-0.000455856
-0.00237918	0.0116403	-0.000753403
-0.00191569	0.0113029	0.000406981
-0.00137687	0.0107069	-0.000427246
-0.00134015	0.00862718	-0.000496149
-0.00182843	0.010335	-0.00118399
-0.000339746	0.0114737	-0.000830173
-0.000504971	0.00855708	-0.00151038
-0.000347376	0.0112195	-0.000232697
-0.000900745	0.0106273	-0.00128412
-0.000729322	0.00989056	-0.00195742
-0.000841618	0.0126812	-0.00192475
-0.0013783	0.00986767	-0.00342393
-0.00251889	0.0123148	-0.0028975
-0.00267768	0.0109055	-0.00335479
-0.00217891	0.0108998	-0.00270987
-0.00310731	0.0123384	-0.00245047
-0.0022428	0.00927496	-0.00269341
-0.00213099	0.0130813	-0.0022223
-0.00184488	0.0085969	-0.00220942
-0.00218034	0.0138063	-0.00232863
-0.00108337	0.00851369	-0.00223374
-0.0015986	0.00987554	-0.00175357
-0.00157905	0.0107245	-0.00057292
-0.000772715	0.00907326	-0.000705004
-0.00123501	0.0121391	-0.00126266
-0.000213146	0.0087297	-0.0021565
-0.0008564	0.0119185	-0.00245023
8.79765e-05	0.00944304	-0.00261497
-0.000473499	0.0110934	-0.00301147
-0.000926018	0.0108485	-0.00359535
-0.000571251	0.0112352	-0.00427794
-0.00065136	0.0123682	-0.00344968
-4.43459e-05	0.010843	-0.00300264
-0.000263453	0.011734	-0.00284457
0.000344515	0.0102208	-0.00432587
0.000119209	0.0117123	-0.00392747
9.91821e-05	0.0079031	-0.00379443
0.000755072	0.00885129	-0.00277781
0.00122571	0.00573206	-0.0029633
0.00144958	0.00895691	-0.00300789
0.000196218	0.00766683	-0.00376725
0.00178647	0.00758076	-0.00197744
0.000515699	0.0102739	-0.00253749
0.00130296	0.0086143	-0.00192118
0.000433683	0.0103257	-0.00342369
0.000389338	0.0101001	-0.00334477
0.000468016	0.0109189	-0.00219965
0.000851154	0.0064218	-0.00261307
0.000575781	0.0115156	-0.0033977
0.000213861	0.00701594	-0.00345039
0.000552893	0.0111113	-0.00308537
-0.000324726	0.00593543	-0.00323892
0.00139594	0.00956345	-0.00187302
0.000104189	0.0053978	-0.00115776
0.00221896	0.00917602	-0.00189495
0.0021019	0.00403762	-0.00190043
0.00308895	0.00820374	-0.00121713
0.00209808	0.00412369	-0.00111938
0.00266576	0.0075891	-0.00162935
0.00195551	0.00810623	-0.00177979
0.00165439	0.00695848	-0.00190926
0.00280786	0.00658393	-0.00300431
0.000915289	0.00881767	-0.00276232
0.00143743	0.0100205	-0.00374269
0.000319242	0.0100632	-0.00437832
0.000536203	0.0175655	-0.00394082
0.001436	0.0018785	-0.00391769
0.000893116	0.0199444	-0.00367284
0.00144053	0.00434756	-0.00445771
0.00069952	0.0175636	-0.0041821
0.00129652	0.00444174	-0.00368142
0.00261545	0.0163131	-0.00373054
0.00168037	0.00638795	-0.00297904
0.00319171	0.0130129	-0.00376248
0.00224257	0.00923181	-0.00338364
0.00267482	0.0113854	-0.00369668
0.000846863	0.0123446	-0.00383306
0.0018425	0.010952	-0.00477958
-0.000328779	0.0132346	-0.0054636
-0.000130177	0.0118375	-0.00561333
6.31809e-05	0.012316	-0.0070951
-0.00186944	0.0139558	-0.00700903
0.000150442	0.0131786	-0.00580478
-0.000644207	0.0122151	-0.0065062
-0.000544786	0.0124433	-0.00646257
-0.00120854	0.012274	-0.00567031
-0.000372171	0.0127156	-0.00631475
-0.000742197	0.00836468	-0.00545907
0.000159502	0.011833	-0.0046618
0.000112534	0.00845122	-0.00385141
0.000602961	0.0106766	-0.00361943
0.000578165	0.00897145	-0.00311732
0.0011282	0.00834084	-0.00304866
0.00097537	0.00855565	-0.00238848
0.00119901	0.00688148	-0.00157237
0.000556231	0.00978851	-0.00241256
0.000488997	0.00718713	-0.00128174
0.000126123	0.00905108	-0.00291514
-0.000359535	0.00633979	-0.00280046
-0.00103998	0.00813746	-0.00286651
-0.00131464	0.00715876	-0.00228381
-0.00163269	0.00844932	-0.00201702
-0.0008986	0.00805926	-0.000564575
-0.000534534	0.00650311	-0.00110388
-0.000448227	0.00626159	0.000299215
0.00113606	0.00448751	-1.5974e-05
0.00145769	0.0051434	-6.24657e-05
0.00136709	0.00464368	0.000678539
0.00196743	0.00228572	-9.94205e-05
0.00163078	0.00331378	-0.000792265
0.000646353	0.00411773	-0.000777006
0.00117087	0.00468946	0.000878572
-0.000228643	0.00631714	0.00111151
0.000323772	0.00548911	0.000704288
-0.000538111	0.00593185	0.00064826
-0.000724792	0.00607181	-0.000638723
-0.000664473	0.00696993	0.000302076
-0.00044322	0.00765538	9.2268e-05
0.00109601	0.00694013	-0.000152111
0.00117826	0.00922942	0.00108957
0.00181961	0.00514269	0.0003829
0.00172853	0.00731516	8.60691e-05
0.00235915	0.00460482	0.0012331
0.00211477	0.00469518	0.000431776
0.00250959	0.00576377	0.000460148
0.00181556	0.0048213	-0.000208616
0.00169158	0.00358343	-0.000437737
0.0013063	0.00671649	-0.000796795
0.00156975	0.00323772	-0.00116134
0.00186539	0.00590253	-0.000889778
0.000738382	0.00342894	-0.00173998
0.000905991	0.00456929	-0.00235081
0.00088048	0.00183821	-0.00153947
0.000846624	0.00488067	-0.00288081
0.000308514	0.000972748	-0.00242019
0.000319958	0.00617576	-0.00196171
0.00112271	0.00263715	-0.00170994
0.00156069	0.00327921	-0.00109076
0.00262594	0.00332236	-0.00015521
0.00235343	0.00235319	-0.000458002
0.00251245	0.00281954	7.82013e-05
0.00227356	0.00301719	-0.000155687
0.00103283	0.0046227	-0.000208378
0.00136209	0.000714302	-0.000561237
0.000712633	0.00577402	-0.00174737
-0.000231266	0.00328851	-0.00248837
-0.000362873	0.00741506	-0.00149417
0.000517607	0.00409317	-0.00175047
0.00106764	0.00707841	-0.0010016
0.000918865	0.00341964	-0.00185037
0.000885248	0.00509119	-0.00111294
-0.00081706	0.00486565	-0.00204968
0.00124884	0.00486445	-0.000673056
0.00153708	0.00114918	-0.000146151
0.00266719	0.00579715	-0.000251055
0.00138521	0.001333	0.000525713
0.00224352	0.0062964	0.000392675
0.00180554	0.00184321	-0.00052166
0.00144291	0.00620532	-0.0013876
0.00191641	0.00237274	9.39369e-05
0.00193477	0.00801826	-0.00112748
0.00149012	0.00442362	0.000271082
0.00102782	0.00852466	-0.00204015
0.000637054	0.00580287	-0.00148511
0.000823736	0.00865149	-0.00117207
0.000676394	0.00696373	-0.00208855
0.00229526	0.0052135	-0.000746965
0.00165868	0.00472379	-0.00198627
0.0013988	0.00561428	-0.000940323
0.00134921	0.00369501	-0.000761986
0.00133586	0.00481558	0.000288486
0.00175309	0.00544095	-0.000442028
0.00299573	0.00283742	-0.000286818
0.00282526	0.00439811	-0.000631094
0.00294566	0.00361466	-0.00157285
0.00324488	0.00125575	-2.28882e-05
0.00298715	0.00574327	0.000892401
0.00230122	0.00394773	0.0007689
0.000390768	0.00343561	-0.000810146
0.000985384	0.00633955	-0.0013659
0.000799656	0.00372982	-0.00111461
0.000850439	0.00576162	-0.000473738
0.00124311	0.00215936	5.00679e-05
0.000684023	0.00363183	-0.000118017
-0.000340939	0.00182891	0.00134683
0.000207663	0.00389791	0.00111365
0.000769138	0.00124407	0.00244784
0.00086689	0.00466609	0.00230789
0.000579119	0.00330973	0.00146937
0.000442505	0.0011034	0.00210428
0.000533342	0.00445414	0.00176835
0.000259638	-0.000699043	0.00274467
0.000476122	0.00399876	0.00269675
5.57899e-05	0.00240612	0.00337386
0.000166893	0.00272512	0.00145316
-0.000694036	0.00369143	0.00284123
0.000406742	0.00226498	0.00142312
-0.000459671	0.00343227	0.00309253
0.000859499	-3.26633e-05	0.00204921
0.000198603	0.00514507	0.00165176
0.000106812	0.000180721	0.00315022
0.000282288	0.00473166	0.00134873
0.000529051	-0.0018301	0.00274801
0.00132751	0.00566149	0.00273299
0.00186205	-0.00348759	0.002738
0.00141859	0.004462	0.00101709
0.00115728	-0.000891685	0.00132847
0.0014751	0.00578403	0.00204301
0.000887871	-0.000335693	0.0017643
0.00185585	0.00363255	0.00138879
-0.00064373	0.00324988	0.00120139
0.00095892	0.00280738	0.000425816
-0.000452995	0.00394917	0.00015831
0.000256062	0.00450516	0.000748158
-0.000323534	0.00328708	-0.000448227
0.000364304	0.00456786	0.000617981
-0.00015974	0.0026722	0.00165796
7.08103e-05	0.00272083	7.15256e-06
0.000221968	0.00296617	0.00144935
-0.000420332	0.00207257	0.000276566
0.00039506	0.00364876	0.00220323
0.000391722	0.000973463	0.00125599
0.00033164	0.00376058	0.00196433
-0.000362158	0.000323772	0.00197911
5.76973e-05	0.00433326	0.00262666
0.000491619	-0.00012517	0.00325418
-0.000306845	0.00623894	0.00286007
-0.000513077	0.00177383	0.00293779
-0.000510693	0.00781631	0.0014627
-0.00110364	0.00249791	0.00171161
-0.00139499	0.00536394	0.000154018
-0.00125098	0.00377679	0.000982761
-0.000673771	0.0031085	-0.000828981
-0.000418901	0.00346184	-0.000451565
-0.00108767	0.00411057	-0.000683069
-0.000878572	0.00439429	-0.00120282
-0.00013423	0.00168204	-0.000363588
-0.000314474	0.00211787	-0.000789642
0.000558376	0.000368357	-0.000519276
-0.000187635	0.00311017	-0.000579119
0.000503302	0.00252748	-0.000655174
0.00131488	-7.96318e-05	-0.000991583
0.000655174	0.0035162	0.000326872
0.000694275	-0.00118947	-0.00261664
-0.00159001	0.00366735	-0.00278902
-0.000859261	0.000823498	-0.00347209
-0.00156999	0.00270176	-0.00455236
-0.00223851	0.00269604	-0.00307155
-0.00126219	0.0016005	-0.0053544
-0.00202036	0.00576401	-0.0050416
-0.00103641	0.00233388	-0.00629187
-0.000822306	0.00470614	-0.00621748
-0.000377417	0.0013268	-0.00623155
-0.000404358	0.00222445	-0.00651097
0.000325203	0.000706673	-0.00505924
0.000138998	-0.000501156	-0.00471258
0.000261784	0.00140142	-0.00392795
0.000140429	0.002846	-0.00428367
0.000568151	0.00294375	-0.00379586
0.000186682	0.00209951	-0.00506353
-7.1764e-05	0.00425673	-0.0052259
-0.000848532	0.00463176	-0.00418258
-0.00129223	0.00500035	-0.00395536
-0.000889063	0.00533843	-0.00290155
-0.00109863	0.00296187	-0.00470376
-0.00118399	0.00415468	-0.00257993
-0.00226903	0.00551414	-0.00451875
-0.00256157	0.00365758	-0.00479054
-0.00178576	0.0059371	-0.00533915
-0.00169039	0.00163794	-0.0053556
-0.00128317	0.00497818	-0.00442743
-0.0007689	0.00429487	-0.00514317
-0.000425816	0.00302482	-0.00507188
-0.000719786	0.00400805	-0.00518394
-0.000196934	0.00295663	-0.00489736
-0.000872135	0.00482273	-0.00579119
-0.000850916	0.00364304	-0.00607085
-0.00177288	0.00428033	-0.00674105
-0.00150704	0.00270748	-0.00598764
-0.00105453	0.00228381	-0.00440145
-0.00171638	0.00432968	-0.00531721
-0.00144076	0.000408649	-0.00547266
0.000101089	0.00408506	-0.00491881
-0.000779152	0.000782251	-0.00509167
-0.00162601	0.00366282	-0.00512385
-5.96046e-05	0.00097394	-0.00545931
-0.000399351	0.00300217	-0.00470948
-7.48634e-05	0.00104451	-0.00435138
0.000247002	0.00298977	-0.00374603
-0.000569105	0.00179291	-0.00382996
-0.000204325	0.000633955	-0.0037632
-1.85966e-05	0.000405788	-0.00372219
0.00101686	0.00172758	-0.0040493
0.000437498	-0.000837088	-0.00359321
0.000307322	0.00025177	-0.00420189
-0.000147343	9.72748e-05	-0.00337052
0.000606537	0.00150132	-0.00417662
0.000609636	0.00250983	-0.00309205
8.03471e-05	0.0032711	-0.00315261
0.000860453	0.00269246	-0.00398088
0.00106645	0.00144196	-0.0033865
0.00123692	0.00189495	-0.00422072
0.000815153	-0.000309229	-0.00294209
0.00115943	0.000504732	-0.00389051
0.00206757	-4.76837e-06	-0.00304699
0.00238657	0.00100088	-0.00366926
0.00281525	-0.00149941	-0.00380039
0.00244117	0.00149202	-0.00340962
0.00108147	0.000174284	-0.00422668
0.000902891	0.00195169	-0.00381804
0.00110507	-0.00122762	-0.0045619
0.000769138	0.00149274	-0.00361419
-0.000335932	0.00155258	-0.00467086
0.000387192	0.00181293	-0.00354218
-0.000618458	-0.000180721	-0.00429344
-0.000734568	0.00212359	-0.00489354
-0.00125647	0.00116396	-0.00516391
-0.000114679	0.00191331	-0.00567961
-0.000673294	6.48499e-05	-0.00420332
-0.000142813	0.0018146	-0.00458741
-0.000130415	-0.00116968	-0.00433016
-0.000376463	0.00107479	-0.00503135
-0.000504494	-0.000251293	-0.00336552
-0.0013082	0.000634193	-0.0047586
-0.000939608	-0.000649691	-0.00317502
-0.000857592	0.000889301	-0.00408626
-0.00201035	0.000302553	-0.00399971
-0.00159669	0.000738382	-0.00339651
-0.00115657	0.00154448	-0.00397968
-0.00149703	-0.000952721	-0.00311422
-0.00162482	0.000973701	-0.00335813
-0.00174546	0.00034523	-0.00355434
-0.00171638	-4.02927e-05	-0.00372195
-0.00150132	5.24521e-06	-0.00409698
-0.00159788	0.00102234	-0.00390482
-0.00126219	-0.00122046	-0.00250506
-0.00211573	0.00109529	-0.00283861
-0.00153637	-0.0012722	-0.00275517
-0.00105596	-0.00131178	-0.00245547
-0.00119829	-0.00321841	-0.000619888
-0.00092721	-0.000381708	0.000360489
-0.00110483	-0.0026598	0.000198126
-0.00197077	0.0016315	-0.000522614
-0.00227332	-0.00656128	-0.00122905
-0.00221515	0.00252914	-0.000394583
-0.0024941	-0.00431323	-0.00154853
-0.00393724	0.00415802	-0.00177741
-0.00338054	-0.00377011	-0.00149417
-0.00252461	0.00223613	-0.00253272
-0.00263739	-0.000177622	-0.00174046
-0.00135756	-0.00137115	-0.00331354
-0.00180292	0.00240159	-0.00224137
-0.000588655	-0.00308728	-0.00299907
-0.00184035	0.00259924	-0.000846624
-0.00105286	-0.00526142	-0.00152922
-0.000411034	0.000242233	0.000547886
-0.00115466	-0.00553298	-0.000612736
-0.000227928	-0.00115037	-0.001297
-0.000893593	-0.00494814	3.98159e-05
0.000578642	-0.00337982	-0.000644684
-0.00195241	-0.00206852	0.0012188
-0.00084877	-0.00444508	-0.00137067
-0.00146222	0.00141239	-8.82149e-06
-0.00118542	-0.00474691	-0.00154781
-0.00231838	0.000701189	-0.000619411
-0.00127411	-0.00323224	0.000483036
-0.00176024	0.0010736	0.000972986
-0.00146556	-0.00334287	0.00219941
-0.000530481	0.00294805	0.00228119
-0.00174141	-0.00675559	0.00231791
-0.00098753	0.00252008	0.000838995
-0.00263643	-0.00646448	0.00301385
-0.000300407	0.00115657	0.00259185
-0.00207853	-0.00728464	0.00374365
-0.000860453	-0.00165272	0.00279617
-0.00136948	-0.00554419	0.00338101
-0.00163651	-0.00198364	0.00156164
-0.00233507	-0.0035181	0.0016458
-0.00213838	-0.00464535	0.000679493
-0.00279379	0.000306606	0.00301528
-0.00313759	-0.0064013	0.00238919
-0.00424242	0.0028646	0.00270033
-0.00303555	-0.00724578	0.00227618
-0.00332189	0.00166655	0.00166178
-0.00349808	-0.0033536	0.00224662
-0.00211716	-0.00171542	0.00228477
-0.00321126	-0.0037334	0.00376129
-0.00191665	-0.00119948	0.00327206
-0.00253034	-0.00416493	0.00505853
-0.0027771	-0.000855684	0.0040679
-0.00234365	-0.00454164	0.00350094
-0.00257111	-0.00250077	0.0028944
-0.00322914	-0.00174761	0.00440478
-0.00364542	-0.00338173	0.00199008
-0.00307846	-0.000923157	0.00358009
-0.00339508	-0.00175238	0.00258565
-0.00287223	-0.00431561	0.00229096
-0.00471783	-0.00137758	0.00169253
-0.00377679	-0.00234866	0.00193954
-0.00349092	-0.00407553	0.0033226
-0.00326014	-0.00014472	0.00365186
-0.00238252	-0.00397611	0.00348449
-0.00319958	-0.00191593	0.00377727
-0.00144792	-0.00370193	0.00450802
-0.0019536	-0.00592422	0.00405073
-0.00198364	-0.00430727	0.0057919
-0.00115824	-0.00678921	0.00588465
-0.00157642	-0.00586033	0.0060606
-0.00210667	-0.00503802	0.00555563
-0.00237298	-0.00307393	0.00403881
-0.00318623	-0.00397992	0.0042944
-0.00458694	-0.000824213	0.00367689
-0.00480032	-0.00231552	0.00286245
-0.00497913	-0.0025022	0.00252867
-0.00503802	-0.00185704	0.0020318
-0.00457907	-0.00206161	0.00280619
-0.00525713	-0.00326896	0.00212407
-0.00497103	-0.001513	0.00224328
-0.00476527	-0.00441933	0.000349998
-0.00509834	-0.00129366	0.000301838
-0.00424004	-0.00643015	0.000626802
-0.00408864	-0.00224924	0.000978708
-0.00422144	-0.00620627	0.00129676
-0.00374699	-0.00217819	0.000226974
-0.00292277	-0.00577617	0.00194597
-0.00312853	-0.00297189	-2.57492e-05
-0.00388741	-0.00344753	0.00175047
-0.00417924	-0.00372434	0.000396967
-0.00503111	-0.00103378	0.00140977
-0.0046196	-0.00538182	0.00127459
-0.00506496	-2.00272e-05	0.000926018
-0.00461936	-0.00472975	-8.60691e-05
-0.00481439	-0.000321627	0.000679493
-0.00478911	-0.00528932	0.00129843
-0.00365472	-0.00213647	0.00180578
-0.00426769	-0.00686193	0.00238347
-0.00443125	-0.00238562	0.000435114
-0.00503206	-0.00564694	0.000983
-0.00452399	-0.00480103	0.000805378
-0.00430202	-0.00764394	0.00154448
-0.00349665	-0.00402522	0.000585318
-0.00335217	-0.00760722	0.000689745
-0.00362992	-0.00283766	0.00144291
-0.00513721	-0.00453496	0.000361204
-0.00489521	-0.00242615	0.000465631
-0.00522757	-0.00539088	0.000710487
-0.00576282	0.000274181	0.00125957
-0.00594497	-0.00579786	0.00103521
-0.00615764	-0.000304699	0.00207162
-0.00525308	-0.00612807	0.00223398
-0.00610447	-0.00144076	0.00169086
-0.00580573	-0.00622463	0.00270128
-0.00669432	-0.00263715	0.000677824
-0.00768828	-0.00655937	0.002846
-0.00698972	-0.00423336	0.00225234
-0.00659776	-0.00566101	0.00277615
-0.00677514	-0.00527549	0.0030334
-0.00677705	-0.00690341	0.00169563
-0.00652599	-0.00559473	0.0025413
-0.00737238	-0.00486922	0.00211406
-0.00711179	-0.00369287	0.00267982
-0.00673652	-0.00467563	0.00140572
-0.00718546	-0.00434351	0.0027442
-0.00736856	-0.00357509	0.00218773
-0.00764751	-0.00371265	0.0023818
-0.00645113	-0.00306439	0.00260186
-0.0072093	-0.00619054	0.00275302
-0.00753021	-0.00362802	0.00465107
-0.00694942	-0.00827026	0.00378394
-0.00708508	-0.00623083	0.00599289
-0.00649714	-0.00669861	0.0035131
-0.00666356	-0.006037	0.00515795
-0.0068469	-0.00846362	0.00489211
-0.0072093	-0.00425911	0.00469446
-0.00684023	-0.0076406	0.00576496
-0.00606489	-0.00434327	0.00500107
-0.00601411	-0.00675297	0.00553966
-0.00586987	-0.00331521	0.00525308
-0.00629139	-0.00658131	0.00537634
-0.00735855	-0.00371885	0.00411844
-0.00769019	-0.004143	0.00538278
-0.00820589	-0.00534391	0.00450373
-0.00851512	-0.00577092	0.00559115
-0.00941133	-0.00658226	0.00493002
-0.00899386	-0.00805235	0.00442743
-0.00848174	-0.00579596	0.00481606
-0.00792432	-0.00741768	0.00500607
-0.00729084	-0.00745606	0.00566173
-0.0073266	-0.00707817	0.00511336
-0.00700641	-0.00963569	0.00509357
-0.00746369	-0.00564051	0.00567532
-0.00604558	-0.00870776	0.00510049
-0.0064404	-0.00661683	0.00523281
-0.00657821	-0.00904584	0.00565553
-0.00663614	-0.00468326	0.00410104
-0.00786185	-0.00815201	0.00547552
-0.00766516	-0.00537467	0.00424767
-0.00791907	-0.00782633	0.00443721
-0.00785112	-0.00582552	0.00265193
-0.00711155	-0.00855422	0.00490427
-0.00735998	-0.00445318	0.00423336
-0.00763106	-0.00797558	0.00428629
-0.00714278	-0.00580263	0.00364399
-0.00692964	-0.00878096	0.00442433
-0.00654316	-0.00758886	0.00358295
-0.00473309	-0.00992227	0.00351882
-0.00541687	-0.00672102	0.00371766
-0.00541353	-0.0111213	0.00369787
-0.00500655	-0.00650477	0.00348687
-0.00487232	-0.00922513	0.00351119
-0.00558424	-0.00793767	0.00225401
-0.00652099	-0.00867057	0.0022943
-0.00614238	-0.00757718	0.00284553
-0.00637221	-0.00811291	0.00138831
-0.00555563	-0.00666118	0.00128961
-0.00536537	-0.00830173	0.00101519
-0.00620747	-0.00733757	0.00169873
-0.00593233	-0.00952268	0.00168371
-0.00612283	-0.00702882	0.000206232
-0.00542569	-0.010258	0.000778675
-0.00486827	-0.0065403	0.000702381
-0.00389528	-0.0107198	0.00126934
-0.00312805	-0.00872016	0.00143695
-0.00310755	-0.0112493	0.00138402
-0.00374126	-0.0083189	0.00107121
-0.00503683	-0.00822926	0.000283003
-0.00454021	-0.00693059	-0.000147343
-0.00511909	-0.00600576	-0.000257969
-0.00534344	-0.00875902	-4.55379e-05
-0.00613379	-0.00458217	0.000244379
-0.00549078	-0.00631809	0.000521421
-0.00561357	-0.00509357	0.000688076
-0.00593281	-0.00495458	0.000444889
-0.00557494	-0.00710368	0.00036335
-0.00521445	-0.00591898	-0.000809908
-0.00514984	-0.00581527	3.0756e-05
-0.00466251	-0.00913906	-0.00145411
-0.00490069	-0.00478339	-0.000656128
-0.00426936	-0.00797606	-0.00114727
-0.00324297	-0.00874782	-0.00108862
-0.00432563	-0.00826025	-0.000993729
-0.00383496	-0.0106301	-0.000936747
-0.0047183	-0.00812459	-0.00140262
-0.00532055	-0.0084374	-0.000931263
-0.00585508	-0.00934911	-0.00167704
-0.00686169	-0.00690389	-0.00115776
-0.00702262	-0.00724554	-0.00184155
-0.00771761	-0.00638103	-0.00136948
-0.00751638	-0.00443149	-0.000418186
-0.00697112	-0.0061152	-0.000499249
-0.00713587	-0.00946331	-0.00142813
-0.00694084	-0.00564909	-0.00136328
-0.00649571	-0.00925899	-0.00202966
-0.00726724	-0.0087471	-0.0015552
-0.00701928	-0.00555658	-0.00217962
-0.00507045	-0.0137355	-0.0012176
-0.00661922	-0.00658607	0.000752211
-0.00539374	-0.0176492	-0.00101399
-0.00643945	-0.00169754	0.000585079
-0.00654745	-0.0159907	-0.00144076
-0.0059948	-0.00600052	0.000650167
-0.00761986	-0.0120456	-0.000550508
-0.0055325	-0.00512576	0.00159383
-0.00728297	-0.011173	-8.39233e-05
-0.00655389	-0.00517774	-2.28882e-05
-0.00750089	-0.00835609	0.000112295
-0.00597405	-0.00749731	-0.000804901
-0.00641584	-0.00755358	0.000549316
-0.00401282	-0.0111501	-0.00211358
-0.0055809	-0.00584269	0.00107098
-0.00460505	-0.0129278	-0.00104833
-0.00384569	-0.0060842	0.00143003
-0.00481009	-0.0153911	0.00223494
-0.00297451	-0.00640011	0.00180244
-0.0048306	-0.0174501	0.00322509
-0.00359464	-0.00750852	0.0019865
-0.0045886	-0.0188351	0.00312352
-0.00449562	-0.00943637	0.000200748
-0.00561666	-0.014987	0.00127053
-0.00424314	-0.00922251	0.000267267
-0.00551152	-0.0129197	0.00125599
-0.0049603	-0.00667548	0.000779629
-0.00544095	-0.0110075	0.00135899
-0.00498319	-0.0110807	0.00267029
-0.00482368	-0.00992274	0.00175261
-0.00424099	-0.0130045	0.00348401
-0.00416994	-0.0106475	0.00153708
-0.00383592	-0.0132174	0.00222611
-0.00397253	-0.0125842	0.00219774
-0.00317454	-0.016407	0.00293946
-0.00282836	-0.012218	0.003438
-0.00324535	-0.0159309	0.00311756
-0.00387836	-0.0113928	0.00314975
-0.00404429	-0.0133562	0.00166869
-0.0048492	-0.0109091	0.00193834
-0.00500727	-0.0108793	0.00143266
-0.0044558	-0.0107832	0.0017693
-0.0059731	-0.0117052	0.000775099
-0.00548935	-0.0101502	0.000181675
-0.00582862	-0.0099721	0.00103331
-0.00463676	-0.00926495	0.00212193
-0.00552058	-0.0107706	0.00328445
-0.00546384	-0.0081265	0.00157118
-0.00545287	-0.0118692	0.00346279
-0.00532722	-0.00826192	0.00316238
-0.00436616	-0.0135167	0.00404429
-0.00474215	-0.00929761	0.00387311
-0.00478005	-0.0129333	0.00394201
-0.00504947	-0.0104821	0.00307083
-0.00422406	-0.012146	0.00295639
-0.00469589	-0.0125458	0.00306702
-0.00627303	-0.00814915	0.00236821
-0.00676608	-0.0102322	0.00236583
-0.0067997	-0.00741029	0.000724077
-0.00763059	-0.00628495	0.00152373
-0.00664687	-0.00933337	0.00134993
-0.00703955	-0.00619483	0.00178266
-0.00697541	-0.00981712	0.00145078
-0.00717425	-0.00654793	0.00183225
-0.00695705	-0.00970674	0.0023756
-0.00685453	-0.00501704	0.00119066
-0.00595164	-0.010973	0.00283217
-0.00557876	-0.00657344	0.00208426
-0.0046258	-0.0100334	0.00232339
-0.00547171	-0.0086844	0.00169063
-0.00547361	-0.0072484	0.0014348
-0.00454116	-0.00921154	0.00163436
-0.00502753	-0.00530005	0.00185752
-0.00521946	-0.00831151	0.00181103
-0.00609183	-0.00544524	0.00143456
-0.00705242	-0.00529861	0.00217462
-0.00759983	-0.00460219	0.00108361
-0.00697231	-0.00588536	0.00205636
-0.00651288	-0.0046947	0.00141191
-0.00742912	-0.00489664	0.00102973
-0.00683856	-0.00674939	0.000873327
-0.00590801	-0.00673866	0.00119996
-0.00600386	-0.0089879	0.00177526
-0.00542378	-0.00719452	0.00213051
-0.00502276	-0.00953364	0.0017848
-0.0057652	-0.00612569	0.00163364
-0.00498104	-0.00769448	0.00149202
-0.00529337	-0.00651741	0.00093317
-0.00608373	-0.00675559	0.00033617
-0.00602627	-0.00272131	-0.00057888
-0.0059073	-0.00662351	-0.000932932
-0.0067575	-0.00134969	-0.00125527
-0.00636482	-0.00535464	-0.00213504
-0.00555992	-0.00198793	-0.00217032
-0.00620675	-0.00543857	-0.00225878
-0.00582647	-0.00298762	-0.00312734
-0.00607634	-0.00771165	-0.0021925
-0.00613284	-0.00547814	-0.00166059
-0.00550604	-0.00695229	-0.000622988
-0.00507426	-0.00770402	-0.000475407
-0.00499701	-0.00738287	-7.00951e-05
-0.00400615	-0.010385	0.000365973
-0.00448012	-0.00627136	0.00091362
-0.0039947	-0.0110762	0.000751257
-0.00572801	-0.00636315	0.000325918
-0.00596905	-0.0101538	0.000308037
-0.00605416	-0.00344038	-0.00044322
-0.00715852	-0.00786424	-6.46114e-05
-0.00681376	-0.0048089	-0.00160193
-0.00707197	-0.00776076	-0.00234699
-0.0061574	-0.00516248	-0.00273871
-0.00676727	-0.00880098	-0.00236869
-0.00664544	-0.00679517	-0.00247335
-0.00711846	-0.00807524	-0.00270343
-0.00643563	-0.00829029	-0.00269508
-0.00699043	-0.00787258	-0.00167561
-0.00603986	-0.0109084	-0.0021615
-0.00635195	-0.0071826	-0.00207758
-0.00504375	-0.0103784	-0.00190806
-0.00540042	-0.00771141	-0.00296402
-0.00563645	-0.00911736	-0.00153899
-0.00487947	-0.00940251	-0.0031004
-0.00585651	-0.00849652	-0.00372386
-0.0068531	-0.0100906	-0.00545263
-0.0077405	-0.00619125	-0.00559735
-0.00727415	-0.00824594	-0.00403047
-0.00830007	-0.00648355	-0.00653481
-0.0075984	-0.00911593	-0.00523901
-0.00709248	-0.00828075	-0.00674224
-0.0064187	-0.00866222	-0.00477123
-0.00670671	-0.0118227	-0.00668764
-0.00664139	-0.00765991	-0.00684023
-0.00615335	-0.0105312	-0.00597191
-0.00536513	-0.00953507	-0.00606704
-0.00576735	-0.00896668	-0.00497699
-0.00566316	-0.0119965	-0.00737023
-0.00602055	-0.00710654	-0.00519037
-0.00665379	-0.0134871	-0.00670385
-0.0065577	-0.00872469	-0.00617838
-0.00725627	-0.0132072	-0.00669622
-0.00827956	-0.00727224	-0.0075841
-0.00938487	-0.012881	-0.0069437
-0.00853181	-0.00919414	-0.00895262
-0.00813365	-0.0121195	-0.0071888
-0.00709748	-0.0116313	-0.00806904
-0.00732088	-0.0101955	-0.00656033
-0.00614929	-0.0128281	-0.00849986
-0.00555682	-0.0100501	-0.00756335
-0.00483465	-0.0153942	-0.0085299
-0.00463963	-0.011888	-0.00821471
-0.00466323	-0.0138271	-0.00802565
-0.00370622	-0.0123472	-0.00856471
-0.00495434	-0.0126655	-0.0079391
-0.00429034	-0.0121593	-0.00944591
-0.00502658	-0.0125895	-0.00760055
-0.00540709	-0.0104446	-0.00805187
-0.00617385	-0.0131507	-0.00900221
-0.00732756	-0.0103793	-0.00948501
-0.00665593	-0.00962448	-0.00897646
-0.00559592	-0.0131757	-0.00922251
-0.00639296	-0.00964427	-0.00757146
-0.00598955	-0.0124791	-0.00888371
-0.0053978	-0.0113378	-0.00934172
-0.00518298	-0.0139914	-0.00857902
-0.00457263	-0.00909925	-0.0104465
-0.00517321	-0.013339	-0.00937486
-0.00466418	-0.00902867	-0.0097115
-0.0046277	-0.0118175	-0.0108957
-0.00385237	-0.0107017	-0.00976253
-0.00465107	-0.0120363	-0.0124195
-0.00296402	-0.0115354	-0.0119154
-0.00396442	-0.0106959	-0.0125139
-0.00348234	-0.0140166	-0.0114734
-0.00475812	-0.0118442	-0.0117812
-0.00495338	-0.0112622	-0.0127308
-0.00524378	-0.0115159	-0.0138516
-0.00493789	-0.0113714	-0.013042
-0.00507951	-0.0106781	-0.0132759
-0.0059092	-0.00965357	-0.0134459
-0.0049901	-0.0106735	-0.0129225
-0.00505137	-0.00773621	-0.0146794
-0.00433111	-0.0106754	-0.0130839
-0.00493097	-0.0103662	-0.0136662
-0.00523067	-0.00768471	-0.0132425
-0.00502467	-0.00994635	-0.012414
-0.00558376	-0.00947905	-0.0134594
-0.00514436	-0.00924587	-0.0124605
-0.0047543	-0.00789285	-0.0134804
-0.00512576	-0.010031	-0.013026
-0.00555229	-0.0091989	-0.0129147
-0.00650311	-0.00789928	-0.012161
-0.00674081	-0.0100813	-0.0123553
-0.00693178	-0.00751901	-0.0135736
-0.0067699	-0.0102592	-0.0132625
-0.00682354	-0.00698924	-0.0128136
-0.00626493	-0.007303	-0.0127945
-0.00643253	-0.00669932	-0.013921
-0.00619125	-0.0060339	-0.0141323
-0.00647831	-0.00751448	-0.0143957
-0.00507474	-0.00773048	-0.0118513
-0.00457811	-0.00632286	-0.0114062
-0.00318241	-0.00876689	-0.0119526
-0.0043633	-0.00562406	-0.0131166
-0.00405288	-0.00859451	-0.0124481
-0.003901	-0.00779772	-0.0129154
-0.00495601	-0.00951433	-0.0124767
-0.00492454	-0.00693083	-0.0144477
-0.00647783	-0.010705	-0.0141428
-0.00678658	-0.00665665	-0.0145352
-0.0069859	-0.00886035	-0.0143301
-0.00759912	-0.00582886	-0.0141895
-0.00682139	-0.00836015	-0.0145538
-0.0061698	-0.00609207	-0.0141473
-0.00568938	-0.00867939	-0.013787
-0.00661349	-0.00785422	-0.0158284
-0.00722313	-0.00957131	-0.0164695
-0.00623703	-0.00961876	-0.015563
-0.00603962	-0.00830841	-0.0152984
-0.00466347	-0.0099237	-0.0141981
-0.00486064	-0.00856137	-0.0148029
-0.00552464	-0.0110872	-0.0146995
-0.00571537	-0.00772905	-0.0138705
-0.00638747	-0.00850797	-0.0150392
-0.00754404	-0.00710201	-0.0155094
-0.00716496	-0.0092895	-0.0159886
-0.00709486	-0.00612426	-0.0154798
-0.00696707	-0.00980878	-0.014215
-0.00695086	-0.0079062	-0.0131543
-0.00793815	-0.008255	-0.0135486
-0.00731492	-0.010344	-0.0136242
-0.00817251	-0.00779748	-0.0149386
-0.00718689	-0.00728059	-0.015533
-0.00615025	-0.00829387	-0.013345
-0.0069747	-0.00651002	-0.0138998
-0.00644851	-0.00761318	-0.0129614
-0.00631738	-0.00784183	-0.0138154
-0.00675035	-0.00697374	-0.0126538
-0.00661516	-0.00814295	-0.0136554
-0.00628829	-0.0070219	-0.0131197
-0.00721622	-0.00728631	-0.0141873
-0.00689292	-0.00667	-0.0127709
-0.00710416	-0.00735068	-0.0135353
-0.00678635	-0.00520396	-0.0134654
-0.00794101	-0.00578427	-0.0136547
-0.00779891	-0.00674438	-0.0125415
-0.00728297	-0.00608802	-0.0131509
-0.00846052	-0.00346327	-0.0145404
-0.00779438	-0.00571179	-0.0127063
-0.00685048	-0.00538898	-0.0130703
-0.0060246	-0.00603676	-0.0123451
-0.00541162	-0.00684786	-0.0140803
-0.00542426	-0.0061748	-0.0136306
-0.0055151	-0.00725698	-0.0142536
-0.00650644	-0.00757909	-0.0144775
-0.00618601	-0.00570273	-0.0140119
-0.00685549	-0.00469637	-0.0138268
-0.00621128	-0.00559664	-0.0135055
-0.00643301	-0.00390148	-0.0126252
-0.00619793	-0.00687122	-0.0131338
-0.00630808	-0.00553989	-0.0128019
-0.00691891	-0.00505471	-0.0131154
-0.00575948	-0.00511241	-0.0126207
-0.00648069	-0.00303817	-0.0116293
-0.00598907	-0.00370884	-0.0103209
-0.00630879	-0.00265074	-0.0102038
-0.00543451	-0.00369596	-0.00851035
-0.00487018	-0.00522947	-0.00816154
-0.00389791	-0.00515842	-0.00632834
-0.00279546	-0.00456285	-0.00683308
-0.00260663	-0.00361466	-0.00532007
-0.0036974	-0.00476909	-0.00619197
-0.00398326	-0.00200939	-0.00637054
-0.00373602	-0.00453472	-0.00591445
-0.00452089	-0.000479937	-0.00567794
-0.00401235	-0.0016644	-0.00612855
-0.00483465	-0.00140309	-0.00516725
-0.00502229	-0.00238705	-0.00445104
-0.00466871	-0.00258231	-0.00497723
-0.0042212	-0.00460315	-0.00460839
-0.00296307	-0.00308776	-0.00494313
-0.00377107	-0.00503659	-0.00432873
-0.00418067	-0.00248694	-0.00391483
-0.00336552	-0.00475621	-0.00330162
-0.00339937	-0.00289774	-0.00367761
-0.00312567	-0.0035615	-0.00304198
-0.0029912	-0.00423765	-0.00354242
-0.00280166	-0.00314879	-0.0034709
-0.00279403	-0.00538373	-0.00300145
-0.00320292	-0.00186896	-0.00203776
-0.00314546	-0.00647354	-0.00329661
-0.00337911	-7.48634e-05	-0.00290394
-0.00384331	-0.00601649	-0.00255728
-0.00487065	-0.000665665	-0.00347733
-0.00401425	-0.0053308	-0.00217414
-0.00357127	0.000294924	-0.00397158
-0.0040772	-0.00336432	-0.0014596
-0.0035305	0.00155711	-0.00153899
-0.0034976	-0.0027144	-0.0013063
-0.00325584	0.000697374	-0.00203228
-0.0036397	-0.0014739	-0.00190449
-0.00231981	-0.00198102	-0.0013032
-0.00248075	-0.000298023	-0.00170779
-0.00129318	-0.00172186	-0.00226998
-0.00173163	-0.00250554	-0.00256562
-0.00241303	-0.00292802	-0.00280857
-0.00232887	-0.00240469	-0.00249338
-0.00310731	-0.00171375	-0.00235987
-0.00300479	0.000732422	-0.00299978
-0.00258875	-0.00137424	-0.00358605
-0.00392962	0.000353098	-0.00288296
-0.00256371	0.00122833	-0.00446963
-0.00317621	0.000990629	-0.00319195
-0.00307798	0.00179958	-0.00537705
-0.00319934	0.00190878	-0.00410533
-0.00292206	0.0021286	-0.00401497
-0.00198174	0.00144696	-0.00210309
-0.00215411	0.00142837	-0.00204372
-0.00224042	0.00180173	-0.00111961
-0.00274706	-0.00227237	-0.00178289
-0.00250483	0.00216913	-0.000958681
-0.00257087	-0.00303888	-0.00118828
-0.0021503	0.00148797	-0.0023818
-0.00192499	-0.00251341	-0.000934839
-0.00311565	0.000859976	-0.00199842
-0.00430036	-0.00180531	-0.000952959
-0.00365067	-0.00149131	-0.00270844
-0.00468993	0.00201607	-0.00284743
-0.00410271	-0.00155783	-0.00296164
-0.00460935	0.00155115	-0.00249815
-0.00416136	-0.00211883	-0.00283337
-0.00355816	0.00144315	-0.00228143
-0.0034616	-0.000786781	-0.00145245
[truncated: 43,001 more rows]

## Sheet: S. Fig. 1b, Tilt angle
angle
0.000130937
-0.00609903
-0.00166563
-0.00495646
-0.00529332
-0.00137792
0.000706379
-0.00413168
0.00473396
0.00570171
0.00498237
0.00316587
0.00286238
0.00364555
-0.0069782
0.00171154
-0.000643892
-0.00903546
0.00577577
-0.0027494
-0.000232013
0.00306917
0.00213268
0.00551472
-0.00326219
-0.000762374
-0.00803966
-0.00222688
0.00362212
-0.00998232
0.00089141
-0.00850992
0.00805772
-0.00535179
0.0114215
0.000196739
0.00102432
-0.00153128
0.00441992
0.00370892
0.000672062
-0.00419927
0.00528471
-0.00303458
0.0003809
0.00398322
0.00213693
-0.00362337
0.00919082
-0.00543772
-0.00530709
0.109887
0.473409
1.09039
1.93813
3.07185
4.41687
6.0463
7.91116
10.0179
12.3854
14.8715
17.3894
19.9046
22.4001
24.9191
27.4185
29.9336
32.4368
34.9492
37.4535
39.9709
42.4582
44.964
47.4925
50.0012
52.5027
55.0079
57.5105
60.0249
62.5192
65.0308
67.5272
70.0089
72.5191
75.0149
77.5131
79.8796
82.0007
83.8546
85.4871
86.8493
87.9956
88.8573
89.4731
89.8637
89.9981
90.0045
90.0013
90.0033
89.9913
90.0052
89.998
90.0086
90.0022
90.0089
89.9987
90.0073
90.0064
90.0104
90.0074
89.9982
90.0059
90.0006
90.0031
89.9972
90.0109
90.0009
90.0001
89.9979
90.0004
89.9961
90.0043
90.0007
90.0027
90.0024
90.0075
90.0105
90.0052
90.0035
89.9945
90.007
89.9954
90.0005
90.0041
90.0064
89.9984
90.009
90.0047
90.0068
90.0033
90.0033
90.0004
89.9987
90.0008
90.0033
90
90.0015
89.955
89.7474
89.2547
88.5147
87.5421
86.2998
84.832
83.0824
81.1101
78.8815
76.4451
73.9738
71.4913
68.9702
66.4909
63.9826
61.4774
59.0014
56.4983
54.0225
51.515
49.0286
46.5161
44.0359
41.5201
39.0147
36.5341
34.0312
31.5272
29.0058
26.5221
24.0357
21.5127
19.0367
16.5315
14.0181
11.5546
9.28325
7.25988
5.47593
3.94801
2.67048
1.65306
0.876882
0.343571
0.0564748
0.00785938
0.00575437
-0.00241021
0.00187073
-0.00271629
-0.00231789
0.00272636
0.00688224
0.00499685
0.00725918
-0.00227377
-0.00312928
0.00112905
-0.000281359
0.000541406
0.00438353
0.00203245
-0.00640572
0.00111873
-0.00380685
-0.00225968
-0.00468677
8.17441e-05
-0.00130813
-0.000394189
-0.00728295
-0.00515179
-0.00924221
0.00128048
0.00341563
-0.00991753
-0.0043084
-0.00227596
-0.00130375
-0.00844052
-0.000874484
0.00171955
-0.00874311
0.0045193
-0.00386591
8.87634e-05
-0.00506081
-0.0085533
-0.000269498
-0.00879676
-0.00232934
0.00343839
0.00113082
0.00488651
0.000820365
-0.00384934
-0.00476226
-0.113593
-0.435877
-1.02499
-1.87558
-2.9554
-4.30607
-5.87967
-7.72537
-9.83113
-12.1756
-14.6553
-17.1526
-19.6508
-22.2029
-24.6811
-27.175
-29.7249
-32.2197
-34.6891
-37.2421
-39.7272
-42.2178
-44.7206
-47.2341
-49.7154
-52.223
-54.7219
-57.2171
-59.7232
-62.2152
-64.7104
-67.2081
-69.6953
-72.1983
-74.693
-77.1832
-79.5763
-81.7208
-83.6544
-85.3205
-86.7219
-87.8748
-88.799
-89.4479
-89.8677
-90.0317
-90.046
-90.041
-90.0382
-90.0322
-90.0377
-90.0329
-90.0401
-90.0446
-90.0318
-90.0357
-90.0419
-90.0314
-90.0404
-90.0351
-90.0413
-90.0427
-90.044
-90.038
-90.0369
-90.0341
-90.0354
-90.0421
-90.0393
-90.0392
-90.0462
-90.0366
-90.0335
-90.0359
-90.0404
-90.0405
-90.0358
-90.0419
-90.0374
-90.0326
-90.0412
-90.0304
-90.0391
-90.0316
-90.033
-90.0391
-90.0355
-90.0418
-90.0485
-90.0363
-90.0352
-90.0354
-90.0303
-90.0347
-90.0386
-90.0353
-90.0358
-90.0192
-89.805
-89.351
-88.6433
-87.6868
-86.4794
-85.0242
-83.3386
-81.3572
-79.1455
-76.7587
-74.2535
-71.7811
-69.2808
-66.7793
-64.2876
-61.7835
-59.3119
-56.8454
-54.3197
-51.8353
-49.3404
-46.8467
-44.3461
-41.8323
-39.3526
-36.8541
-34.3311
-31.8387
-29.3263
-26.8173
-24.3209
-21.8263
-19.3043
-16.7809
-14.306
-11.7867
-9.48946
-7.43753
-5.62528
-4.08949
-2.778
-1.73449
-0.920509
-0.380708
-0.0775233
-0.0179484
-0.00379447
-0.00898502
-0.0108222
-0.0132691
-0.0161001
-0.0139629
-0.0105425
-0.0108678
-0.00562589
-0.00883333
-0.0132456
-0.0110135
-0.0176852
-0.0147975
-0.0167588
-0.0108159
-0.00192294
-0.015156
-0.0107606
-0.0110589
-0.016383
-0.00984593
-0.00721388
-0.0138148
-0.0115231
-0.0139639
-0.0184859
-0.0196623
-0.00947161
-0.00910928
-0.00763964
-0.0112396
-0.00510828
-0.00684938
-0.0159942
-0.0205945
-0.0102082
-0.00540262
-0.0131818
-0.0126809
-0.0139127
-0.00982192
-0.0118232
-0.0166393
-0.0127779
-0.0273723
-0.0166851
-0.00976545
-0.0126459
-0.0119944
-0.0180764
-0.0186246
-0.0158423
-0.00094094
-0.00309307
-0.0116186
-0.0106537
-0.00480673
-0.00831837
-0.0187921

## Sheet: S. Fig. 1c, Grav. accel.
X	Y	Z
1	2.24243e-05	0
1	9.62579e-05	0
1	-5.78678e-05	0
1	1.65652e-05	0
1	1.76406e-05	0
1	4.33812e-05	0
1	8.58417e-06	0
1	-5.06736e-05	0
1	-2.45704e-05	0
1	-1.50241e-05	0
1	3.52761e-05	0
1	2.91584e-08	0
1	-4.01591e-05	0
1	1.03359e-06	0
1	-3.38035e-05	0
1	-2.7773e-05	0
1	9.99587e-06	0
1	-5.45903e-05	0
1	2.31011e-05	0
1	5.71926e-06	0
1	7.94354e-06	0
1	-5.47975e-05	0
1	3.2951e-05	0
1	5.20558e-06	0
1	3.20686e-05	0
1	6.19062e-05	0
1	-8.60533e-06	0
1	-7.22889e-06	0
1	-4.499e-05	0
1	-5.06237e-05	0
1	0.000262913	0
0.999992	0.00393582	0
0.999933	0.0115798	0
0.999717	0.0237832	0
0.999178	0.0405322	0
0.998121	0.0612697	0
0.996291	0.0860429	0
0.99368	0.112252	0
0.990415	0.138121	0
0.986442	0.164113	0
0.981798	0.189929	0
0.976514	0.215455	0
0.970502	0.241095	0
0.96392	0.266192	0
0.956568	0.29151	0
0.948654	0.316316	0
0.940058	0.341013	0
0.93073	0.365706	0
0.920861	0.389892	0
0.910383	0.413767	0
0.899243	0.43745	0
0.887423	0.460955	0
0.875015	0.484096	0
0.862093	0.50675	0
0.848535	0.52914	0
0.834355	0.551227	0
0.819744	0.57273	0
0.80445	0.59402	0
0.788538	0.614986	0
0.772198	0.635381	0
0.755444	0.655213	0
0.738022	0.674777	0
0.720093	0.693877	0
0.701672	0.7125	0
0.682784	0.73062	0
0.663563	0.748121	0
0.643657	0.765314	0
0.62343	0.781879	0
0.602839	0.797863	0
0.581859	0.81329	0
0.560165	0.828381	0
0.538388	0.842697	0
0.516093	0.856533	0
0.493488	0.869753	0
0.470696	0.882296	0
0.447583	0.894243	0
0.423879	0.905719	0
0.400206	0.916425	0
0.376052	0.926598	0
0.351693	0.936115	0
0.327143	0.944975	0
0.302161	0.953257	0
0.277294	0.960785	0
0.252089	0.967704	0
0.226675	0.973971	0
0.201092	0.979572	0
0.175521	0.984476	0
0.149645	0.98874	0
0.123894	0.992296	0
0.0978308	0.995203	0
0.0718749	0.997414	0
0.0458392	0.998949	0
0.0195671	0.999809	0
-0.00654216	0.999979	0
-0.0326134	0.999468	0
-0.0587088	0.998275	0
-0.0849026	0.996389	0
-0.110837	0.993839	0
-0.136664	0.990617	0
-0.162439	0.986719	0
-0.18827	0.982117	0
-0.213849	0.976867	0
-0.239256	0.970957	0
-0.264723	0.964324	0
-0.289569	0.957157	0
-0.314459	0.949271	0
-0.339273	0.940688	0
-0.363858	0.931455	0
-0.387922	0.921692	0
-0.411878	0.911239	0
-0.435567	0.900156	0
-0.459004	0.888434	0
-0.482015	0.876163	0
-0.504845	0.86321	0
-0.527141	0.849778	0
-0.549098	0.835758	0
-0.570745	0.821128	0
-0.592084	0.805876	0
-0.612766	0.790264	0
-0.633229	0.773964	0
-0.653307	0.757093	0
-0.672873	0.739758	0
-0.691952	0.721944	0
-0.710564	0.703633	0
-0.728694	0.68484	0
-0.746398	0.665499	0
-0.763583	0.64571	0
-0.78015	0.625593	0
-0.796294	0.60491	0
-0.81181	0.583922	0
-0.826811	0.562481	0
-0.841235	0.54067	0
-0.855122	0.518427	0
-0.868294	0.496049	0
-0.880987	0.473141	0
-0.893051	0.449956	0
-0.904478	0.426521	0
-0.915345	0.402669	0
-0.925559	0.378604	0
-0.935135	0.354291	0
-0.944064	0.329763	0
-0.9524	0.304852	0
-0.960025	0.279914	0
-0.96696	0.254929	0
-0.973311	0.229491	0
-0.979009	0.203815	0
-0.984004	0.178146	0
-0.988339	0.15227	0
-0.992002	0.126221	0
-0.994949	0.100386	0
-0.997237	0.074292	0
-0.998841	0.0481268	0
-0.999755	0.0221302	0
-0.999991	-0.00427235	0
-0.999539	-0.0303467	0
-0.99839	-0.0567268	0
-0.99656	-0.0828703	0
-0.994066	-0.108783	0
-0.990877	-0.134768	0
-0.986999	-0.160727	0
-0.982466	-0.18644	0
-0.977208	-0.212282	0
-0.971344	-0.23768	0
-0.964766	-0.263111	0
-0.957585	-0.288151	0
-0.949645	-0.313328	0
-0.941107	-0.338108	0
-0.931984	-0.3625	0
-0.922092	-0.38697	0
-0.911653	-0.410961	0
-0.900563	-0.434725	0
-0.888808	-0.45828	0
-0.876496	-0.481409	0
-0.863572	-0.504225	0
-0.850064	-0.52668	0
-0.835931	-0.548835	0
-0.821314	-0.570476	0
-0.806031	-0.591873	0
-0.790339	-0.61267	0
-0.773943	-0.633256	0
-0.757088	-0.653313	0
-0.739742	-0.672891	0
-0.721723	-0.692182	0
-0.703333	-0.710861	0
-0.684537	-0.728978	0
-0.665097	-0.746757	0
-0.645343	-0.763893	0
-0.624878	-0.780722	0
-0.604319	-0.796743	0
-0.583121	-0.812385	0
-0.561562	-0.827435	0
-0.539732	-0.841837	0
-0.517527	-0.855667	0
-0.494783	-0.869017	0
-0.471862	-0.881673	0
-0.448712	-0.893677	0
-0.424971	-0.905207	0
-0.400919	-0.916114	0
-0.376963	-0.926228	0
-0.35232	-0.93588	0
-0.327786	-0.944752	0
-0.302981	-0.952997	0
-0.277776	-0.960646	0
-0.25245	-0.96761	0
-0.226993	-0.973896	0
-0.201312	-0.979527	0
-0.175537	-0.984473	0
-0.149688	-0.988733	0
-0.123832	-0.992303	0
-0.0977587	-0.99521	0
-0.0714518	-0.997444	0
-0.0452138	-0.998977	0
-0.0190889	-0.999818	0
0.00733512	-0.999973	0
0.0333082	-0.999445	0
0.0594956	-0.998229	0
0.0857512	-0.996317	0
0.111769	-0.993734	0
0.137889	-0.990448	0
0.163776	-0.986498	0
0.189695	-0.981843	0
0.2152	-0.97657	0
0.240645	-0.970613	0
0.266086	-0.963949	0
0.291249	-0.956647	0
0.316339	-0.948646	0
0.340949	-0.940082	0
0.365385	-0.930857	0
0.389852	-0.920877	0
0.413791	-0.910372	0
0.437502	-0.899218	0
0.460796	-0.887506	0
0.483834	-0.87516	0
0.506707	-0.862119	0
0.529142	-0.848533	0
0.551292	-0.834312	0
0.572869	-0.819647	0
0.594043	-0.804433	0
0.614868	-0.78863	0
0.635442	-0.772149	0
0.655252	-0.75541	0
0.674812	-0.737989	0
0.693967	-0.720007	0
0.712588	-0.701583	0
0.730707	-0.682692	0
0.748402	-0.663246	0
0.765515	-0.643418	0
0.782145	-0.623096	0
0.798134	-0.60248	0
0.813665	-0.581334	0
0.828506	-0.55998	0
0.842915	-0.538046	0
0.85669	-0.515832	0
0.869962	-0.493119	0
0.88255	-0.470219	0
0.894542	-0.446983	0
0.905941	-0.423404	0
0.916708	-0.399558	0
0.926846	-0.375442	0
0.936404	-0.350924	0
0.94524	-0.326376	0
0.953442	-0.301577	0
0.96101	-0.276514	0
0.967944	-0.251166	0
0.974186	-0.225748	0
0.979792	-0.200018	0
0.984672	-0.174417	0
0.988896	-0.148607	0
0.992448	-0.122665	0
0.995319	-0.0966396	0
0.997487	-0.0708526	0
0.998823	-0.0485057	0
0.999549	-0.0300294	0
0.999873	-0.0159551	0
0.999978	-0.00658272	0
0.999999	-0.00134918	0
1	-0.000102326	0
1	-2.97889e-05	0
1	-9.10562e-05	0
1	-6.83652e-05	0
1	-2.65271e-05	0
1	-9.85583e-05	0
1	-7.22633e-05	0
1	-5.35734e-05	0
1	-6.55491e-05	0
1	-2.12854e-05	0
1	-2.26342e-05	0
1	-1.51401e-05	0
1	8.64207e-06	0
1	-2.26872e-05	0
1	-2.92082e-05	0
1	-1.89015e-05	0
1	-6.67245e-06	0
1	5.32305e-05	0
1	2.864e-05	0
1	-4.93071e-08	0
1	-7.29423e-06	0
1	3.85946e-05	0
1	-4.60301e-05	0
1	-3.83763e-06	0
1	1.12757e-05	0
1	-1.94704e-05	0
1	-8.16458e-06	0
1	3.92887e-05	0
1	1.01738e-05	0
1	-3.44105e-05	0
1	-4.03397e-05	0
1	-3.43207e-05	0
1	-2.84401e-06	0
1	-7.31009e-07	0
1	1.84277e-05	0
1	1.43214e-05	0
1	-4.76539e-06	0
1	1.15739e-05	0
1	-1.44482e-05	0
1	2.49553e-05	0
1	-1.44437e-05	0
1	5.82612e-05	0
1	6.44503e-05	0
1	-1.84192e-05	0
1	5.01143e-05	0
1	5.00781e-05	0
1	2.92729e-05	0
1	-1.31898e-05	0
1	-2.63551e-06	0
1	4.93309e-05	0
1	3.77125e-05	0
1	1.76608e-05	0
1	-1.17973e-05	0
1	4.10703e-05	0
1	4.71309e-05	0
1	7.19572e-05	0
1	2.78319e-05	0
1	1.7439e-05	0
1	3.73028e-05	0
1	6.89811e-05	0
1	5.42876e-05	0
1	3.97219e-05	0
0.999999	-0.00160906	0
0.999973	-0.0073197	0
0.99985	-0.0173289	0
0.999495	-0.0317832	0
0.998726	-0.050467	0
0.997298	-0.0734578	0
0.99506	-0.0992721	0
0.992092	-0.125512	0
0.988487	-0.151304	0
0.984187	-0.177131	0
0.979251	-0.202651	0
0.973579	-0.22835	0
0.967269	-0.253752	0
0.960309	-0.27894	0
0.952691	-0.303941	0
0.944473	-0.328588	0
0.935534	-0.353236	0
0.925966	-0.377608	0
0.915811	-0.40161	0
0.904968	-0.425479	0
0.893485	-0.449092	0
0.881466	-0.472247	0
0.868834	-0.495104	0
0.855612	-0.517618	0
0.84176	-0.539852	0
0.827474	-0.561504	0
0.812516	-0.582939	0
0.796911	-0.604097	0
0.781009	-0.62452	0
0.764405	-0.644736	0
0.747177	-0.664625	0
0.729589	-0.683886	0
0.711504	-0.702682	0
0.692909	-0.721025	0
0.673765	-0.738945	0
0.654299	-0.756236	0
0.63422	-0.773152	0
0.614013	-0.789296	0
0.593165	-0.805081	0
0.571907	-0.820319	0
0.550315	-0.834957	0
0.528364	-0.849018	0
0.506078	-0.862488	0
0.483262	-0.875476	0
0.46014	-0.887846	0
0.436743	-0.899586	0
0.41324	-0.910622	0
0.389227	-0.921142	0
0.365077	-0.930977	0
0.340484	-0.94025	0
0.315833	-0.948815	0
0.290945	-0.95674	0
0.265907	-0.963999	0
0.24065	-0.970612	0
0.215077	-0.976597	0
0.189453	-0.98189	0
0.16377	-0.986499	0
0.137986	-0.990434	0
0.112111	-0.993696	0
0.0861209	-0.996285	0
0.0600521	-0.998195	0
0.0339858	-0.999422	0
0.00777829	-0.99997	0
-0.0185527	-0.999828	0
-0.0446657	-0.999002	0
-0.0707606	-0.997493	0
-0.096803	-0.995304	0
-0.122914	-0.992417	0
-0.148829	-0.988863	0
-0.17486	-0.984593	0
-0.200452	-0.979703	0
-0.225991	-0.974129	0
-0.251373	-0.96789	0
-0.276478	-0.96102	0
-0.301647	-0.95342	0
-0.326473	-0.945207	0
-0.351172	-0.936311	0
-0.375568	-0.926795	0
-0.399749	-0.916625	0
-0.423586	-0.905856	0
-0.447218	-0.894425	0
-0.470564	-0.882366	0
-0.493472	-0.869762	0
-0.515996	-0.856591	0
-0.538311	-0.842746	0
-0.560181	-0.82837	0
-0.581685	-0.813414	0
-0.602867	-0.797841	0
-0.623499	-0.781825	0
-0.643786	-0.765206	0
-0.663544	-0.748137	0
-0.683086	-0.730338	0
-0.701917	-0.712259	0
-0.720351	-0.69361	0
-0.738256	-0.674521	0
-0.755717	-0.654898	0
-0.77266	-0.63482	0
-0.788903	-0.614517	0
-0.804815	-0.593525	0
-0.819984	-0.572386	0
-0.834697	-0.55071	0
-0.848912	-0.528535	0
-0.862457	-0.506131	0
-0.875413	-0.483376	0
-0.887761	-0.460304	0
-0.899579	-0.436758	0
-0.910732	-0.412998	0
-0.921173	-0.389152	0
-0.931148	-0.364643	0
-0.940355	-0.340194	0
-0.948915	-0.315533	0
-0.95686	-0.290549	0
-0.96415	-0.265357	0
-0.970752	-0.240084	0
-0.976741	-0.214422	0
-0.982023	-0.188759	0
-0.986627	-0.162996	0
-0.990543	-0.1372	0
-0.993797	-0.111206	0
-0.996367	-0.0851659	0
-0.998264	-0.0588903	0
-0.999472	-0.0325053	0
-0.999979	-0.00642564	0
-0.999804	0.0197899	0
-0.998946	0.0458967	0
-0.997388	0.0722276	0
-0.995146	0.0984102	0
-0.992259	0.124185	0
-0.988643	0.150284	0
-0.984363	0.176149	0
-0.979381	0.20202	0
-0.973777	0.227503	0
-0.967527	0.252768	0
-0.960553	0.278096	0
-0.952882	0.303341	0
-0.944634	0.328126	0
-0.935687	0.352832	0
-0.926227	0.376967	0
-0.915947	0.4013	0
-0.905136	0.425121	0
-0.893697	0.448671	0
-0.881702	0.471807	0
-0.869009	0.494796	0
-0.855734	0.517416	0
-0.841878	0.539668	0
-0.827521	0.561435	0
-0.812526	0.582925	0
-0.797002	0.603977	0
-0.780751	0.624843	0
-0.764218	0.644957	0
-0.747108	0.664703	0
-0.729367	0.684123	0
-0.711227	0.702963	0
-0.692575	0.721346	0
-0.673369	0.739307	0
-0.653869	0.756608	0
-0.633716	0.773565	0
-0.613367	0.789798	0
-0.592456	0.805603	0
-0.571171	0.820831	0
-0.54939	0.835566	0
-0.527329	0.849661	0
-0.504879	0.86319	0
-0.482233	0.876043	0
-0.459039	0.888416	0
-0.435615	0.900133	0
-0.412023	0.911174	0
-0.387844	0.921725	0
-0.363527	0.931583	0
-0.338949	0.940805	0
-0.314322	0.949316	0
-0.289312	0.957235	0
-0.264055	0.964508	0
-0.238899	0.971044	0
-0.213326	0.976981	0
-0.187675	0.982231	0
-0.161866	0.986813	0
-0.135763	0.990741	0
-0.109841	0.993949	0
-0.0838844	0.996475	0
-0.0578748	0.998324	0
-0.0316117	0.9995	0
-0.00551476	0.999985	0
0.0208418	0.999783	0
0.046926	0.998898	0
0.0732229	0.997316	0
0.0992654	0.995061	0
0.125241	0.992126	0
0.151265	0.988493	0
0.177068	0.984199	0
0.202776	0.979225	0
0.228421	0.973562	0
0.253914	0.967227	0
0.279079	0.960268	0
0.303937	0.952692	0
0.328885	0.94437	0
0.35373	0.935348	0
0.377881	0.925854	0
0.402015	0.915633	0
0.425904	0.904768	0
0.449413	0.893324	0
0.472537	0.881311	0
0.495631	0.868533	0
0.518125	0.855305	0
0.54043	0.841389	0
0.562215	0.826991	0
0.583747	0.811936	0
0.604824	0.796359	0
0.62544	0.780272	0
0.645567	0.763704	0
0.665379	0.746506	0
0.684685	0.728839	0
0.703527	0.710668	0
0.721937	0.691959	0
0.739759	0.672872	0
0.757216	0.653165	0
0.773932	0.633269	0
0.790276	0.61275	0
0.806	0.591915	0
0.821294	0.570506	0
0.835987	0.54875	0
0.85011	0.526606	0
0.863561	0.504245	0
0.876426	0.481537	0
0.88876	0.458372	0
0.900456	0.434947	0
0.911537	0.411218	0
0.921982	0.387233	0
0.931805	0.36296	0
0.94099	0.338435	0
0.949546	0.313627	0
0.957437	0.288641	0
0.964672	0.263455	0
0.971232	0.238135	0
0.977133	0.21263	0
0.982332	0.187149	0
0.986944	0.161066	0
0.990812	0.135246	0
0.993991	0.109462	0
0.996533	0.0832041	0
0.998267	0.0588482	0
0.999261	0.038442	0
0.999747	0.0224863	0
0.999943	0.010715	0
0.999994	0.00332126	0
1	5.18893e-06	0
1	-0.00016616	0
1	-0.000165001	0
1	-0.000226521	0
1	-0.000145703	0
1	-0.00013273	0
1	-5.98159e-05	0
1	-0.000114933	0
1	-0.000102879	0
1	-0.000108904	0
1	-0.000101592	0
1	-4.81096e-05	0
1	-9.83165e-05	0
1	-4.76639e-05	0
1	-0.000106404	0
1	-5.11824e-05	0
1	-8.99127e-05	0
1	-9.35145e-05	0
1	-9.11648e-05	0
1	-0.000126139	0
1	-0.000104138	0
1	-8.20276e-05	0
1	-9.15602e-05	0
1	-0.00017142	0
1	-0.000109079	0
1	-0.000105941	0
1	-0.000135119	0
1	-0.000168622	0
1	-0.00012598	0
1	-0.000111794	0
1	-0.000136629	0
1	-0.000123281	0
1	-0.000145139	0
1	-0.00013757	0
1	-0.000171968	0
1	-0.000201272	0
1	-0.000163779	0
1	-0.000125118	0
1	-0.000160717	0
1	-0.000100413	0
1	-0.000168322	0
1	-0.00015307	0
1	-0.000102312	0
1	-0.000123588	0
1	-0.000125609	0
1	-0.000119886	0
1	-0.000117323	0
1	-9.51163e-05	0
1	-4.76683e-05	0
1	-0.00013733	0
1	-8.16226e-05	0
1	-0.000101722	0
1	-8.97154e-05	0
1	-4.52963e-05	0
1	-0.000102976	0
1	-3.57295e-05	0
1	-8.78124e-05	0
1	-7.08144e-05	0
1	-7.49975e-05	0
1	5.43752e-06	0
1	-6.71234e-05	0
1	-1.16532e-05	0
1	-8.29863e-06	0
1	3.51634e-05	0
1	2.28859e-05	0
1	2.00857e-05	0
1	0.000114896	0

## Sheet: S. Fig. 1c, Measured accel.
X	Y	Z
0.00260544	-0.0110805	0.00632906
0.00252199	-0.00626254	0.00865579
0.00173783	-0.00118375	0.00785422
0.00178337	-0.0049541	0.00632024
0.00244546	-0.00700092	0.00721693
0.0013454	-0.00140285	0.00667071
0.00233126	-0.00924611	0.00812626
0.00201941	-0.00250125	0.00790286
0.00182986	-0.00697875	0.00705004
0.00251245	-0.00415397	0.00597262
0.00263667	-0.00629377	0.00798297
0.00340223	-0.00515389	0.00593901
0.00181103	-0.00563931	0.00685573
0.00239587	-0.00493693	0.00733638
0.000840187	-0.00197935	0.00575542
0.000785351	-0.00537014	0.00704312
-0.00070262	0.000668526	0.00481963
6.84261e-05	-0.00354695	0.00571084
-0.000849485	0.000179768	0.00435781
-7.48634e-05	-0.00214052	0.00558758
-0.000282526	-0.00206876	0.0056572
-0.000532627	-0.00122213	0.00548911
0.00139618	-0.00604582	0.00552464
0.0004673	-0.00283051	0.00475717
0.000694275	-0.00248337	0.005651
0.000934601	-0.00377154	0.00396276
0.00162363	-0.00373507	0.00604916
0.00175047	-0.00408649	0.00606561
0.00132895	-0.00375199	0.0054431
0.00279856	-0.00484824	0.00595975
0.00224209	-0.00368786	0.00554562
0.00184822	-0.00273442	0.00574613
0.00141931	0.00106382	0.00507164
0.00114608	-0.00438976	0.00442052
0.000329733	0.000313997	0.00441623
-0.000287533	0.000459909	0.00148201
0.000708342	0.000183821	0.00451827
0.000133991	-0.000368357	0.00350046
0.00166917	-9.46522e-05	0.00404525
0.00111699	-0.00158358	0.00367022
0.00146985	-0.00136995	0.00344872
0.0019002	-0.00218296	0.00307393
0.00265265	-0.0043149	0.0048306
0.00195885	-0.00112534	0.00599074
0.00365901	-0.00638175	0.00613546
0.00367379	-0.000555277	0.00584793
0.00369191	-0.00322938	0.0055027
0.00377989	-0.000380993	0.00636768
0.00214338	-0.00194716	0.00511384
0.00239062	0.000326633	0.00568032
0.000933886	0.000937939	0.00430369
0.00207973	0.00123739	0.0040977
0.00140405	-7.48634e-05	0.00386548
0.00198817	0.000412703	0.00444794
0.00132489	-0.000150204	0.00307655
0.0015769	-0.000118494	0.00354099
0.00120711	-0.000123501	0.00282598
0.00133514	-0.00114775	0.0041585
0.00160217	-0.00107861	0.00478005
0.00353479	-0.00248027	0.00605607
0.00356746	-0.00147152	0.00541186
0.00410199	-0.000515699	0.00643492
0.00565839	-0.00291967	0.00792837
0.00503731	-0.00257707	0.00777507
0.00499916	0.00170803	0.00783205
0.00524187	0.000942945	0.00567198
0.0055654	-0.00160289	0.00618601
0.0046699	0.0010612	0.00424218
0.00457025	-0.00151014	0.00311422
0.00428724	-0.000939608	0.00357604
0.00470805	-0.00309491	0.00207138
0.00403214	-0.000756741	0.00136423
0.00352669	-0.000885963	0.00213623
0.00507402	-0.00167155	0.00119233
0.0050633	-0.00271726	0.000647545
0.00455713	-0.000325441	-4.24385e-05
0.00376105	-0.00041604	-0.000981331
0.00522375	-0.0014317	-0.000223398
0.0047946	-0.000164986	-0.000478745
0.0056057	-0.00033927	-0.000237703
0.00429535	0.00062871	0.000615597
0.00408006	-0.000537395	-0.000762701
0.00373816	0.00242472	-0.000694752
0.00345755	0.00130725	-0.000962734
0.00352883	0.00503826	-0.00204897
0.00332403	-0.000550508	-0.00269413
0.00429869	0.00506425	-0.00241661
0.00477552	-0.00157189	-0.00275874
0.00415778	0.00288582	-0.0015862
0.0042479	-0.00117517	-0.00215578
0.00489116	0.000647783	-0.00258207
0.00477052	-0.000204802	-0.00233126
0.00574946	-0.0020895	-0.00350833
0.00555897	7.65324e-05	-0.00134373
0.00600934	-0.00304103	-0.00220013
0.00588965	0.00147295	-0.00121641
0.00645471	-0.00282264	-0.00151563
0.00721145	0.00251102	-0.00354433
0.00615263	-0.00137854	-0.00211287
0.0064311	0.0015173	-0.00352478
0.0058012	0.000631094	-0.00137544
0.00537467	0.00126886	-0.00345445
0.00464153	0.00302768	-0.00334263
0.00652552	0.000138521	-0.00395131
0.00619888	0.00487351	-0.0025115
0.00562835	0.00440598	-0.00318861
0.00568318	0.00577784	-0.0021739
0.00635862	0.0034802	-0.00262761
0.00673246	0.00456953	-0.00326991
0.00708318	0.00264215	-0.000437737
0.00665545	0.00539494	-0.00272536
0.0083313	0.000231981	0.00011754
0.00738382	0.00374222	-0.00203037
0.00727868	0.00171494	-0.0010035
0.00703168	0.00169206	-0.00140524
0.0065155	0.00396347	-0.00200319
0.00718427	0.00163269	-0.00236964
0.00688767	0.00225663	-0.00308037
0.00587535	0.00334501	-0.00277424
0.00619102	0.00204921	-0.00289035
0.00593472	0.00540853	-0.00047493
0.00653052	0.00292921	-0.00185204
0.0068624	0.00663877	-0.00102448
0.00634933	0.00417829	-0.00203943
0.00633216	0.00667214	-0.00247741
0.00682688	0.00390697	-0.00146866
0.00677276	0.0068872	-0.00187445
0.00735116	0.00462961	-0.000488043
0.00874424	0.00468802	-0.000851154
0.00838017	0.00420928	-0.000553608
0.00848579	0.00578737	-0.00290346
0.00885034	0.00255251	-0.00150919
0.00869203	0.00428963	-0.00181842
0.00885224	0.00525856	-0.0027597
0.00848389	0.00275111	-0.00283504
0.00751448	0.00792146	-0.00379395
0.00769281	0.00170326	-0.00209403
0.00799251	0.00691128	-0.00320888
0.00736451	0.00334048	-0.00193167
0.00685	0.0061686	-0.00377965
0.00760388	0.00563765	-0.00428486
0.00781274	0.00411057	-0.00328875
0.00865674	0.00541735	-0.00282693
0.00880575	0.00493908	-0.0030911
0.00870609	0.00619411	-0.00359058
0.00909066	0.00334692	-0.00341964
0.00959945	0.00465536	-0.00457907
0.00918031	0.00334811	-0.00491929
0.00879049	0.00413275	-0.00498056
0.00818205	0.00349331	-0.00644469
0.00796008	0.00460935	-0.00657654
0.0072999	0.00387239	-0.0077765
0.00801134	0.00315285	-0.00766206
0.00840068	0.00445461	-0.00816178
0.00921202	0.00387287	-0.0071013
0.00842023	0.00484633	-0.00751948
0.00824451	0.00503564	-0.00621152
0.00820661	0.00606251	-0.00723481
0.00864482	0.00424623	-0.00637722
0.00860786	0.00580263	-0.00706172
0.00906396	0.00347781	-0.00620413
0.00887108	0.00467157	-0.00597143
0.00959516	0.00149226	-0.00632262
0.00880694	0.00492096	-0.00608158
0.00799274	0.000238657	-0.00686765
0.00805569	0.00642276	-0.00476241
0.00696182	-0.000619888	-0.00627255
0.00578499	0.00861025	-0.00614667
0.00555706	0.00181746	-0.00629091
0.00421691	0.00706625	-0.00697017
0.00342321	0.00581241	-0.00676131
0.00555515	0.00257874	-0.00663757
0.00482488	0.00817657	-0.00535083
0.00570107	0.00135159	-0.00629044
0.00500417	0.00678468	-0.00513506
0.00538254	0.00271034	-0.00576448
0.00537753	0.0069406	-0.00604367
0.00692391	-0.00109959	-0.00530148
0.00742745	0.0064559	-0.0049789
0.00621223	-0.00141549	-0.00476146
0.00611329	0.00579977	-0.00388002
0.00512099	-0.00042367	-0.00447226
0.00617313	0.00369692	-0.00524449
0.00508475	0.000436306	-0.00339508
0.00584888	0.00375676	-0.00503707
0.00504375	0.00340486	-0.00417233
0.00563669	0.00398898	-0.00502658
0.00653863	0.00289297	-0.00372505
0.00554585	0.0046196	-0.00327969
0.00644922	0.00496817	-0.00354671
0.00541663	0.00305939	-0.00439525
0.00637579	0.00653458	-0.00473785
0.00662065	-0.000953197	-0.00427055
0.0068233	0.00514293	-0.00417852
0.00710297	0.00092721	-0.00323582
0.00699449	0.00510144	-0.00404429
0.00718164	-0.00313377	-0.00313878
0.00673699	0.00522876	-0.00378251
0.00624752	-0.00118685	-0.00136614
0.00618649	0.00653076	-0.00260448
0.00719905	0.00150466	-0.00186467
0.00548124	0.00508261	-0.00269389
0.00535107	0.00514483	-0.00451326
0.0061295	0.00618124	-0.00264716
0.00589514	0.00475097	-0.00311351
0.00604582	0.00788832	-0.00352049
0.0065043	0.00195479	-0.00277138
0.00599337	0.008111	-0.00241947
0.00610089	0.00381255	-0.00240517
0.00626731	0.00464439	-0.00304818
0.00596166	0.00769591	-0.00194359
0.00660539	0.0019443	-0.00232482
0.00591755	0.00834918	-0.00183201
0.00649643	0.00206637	-0.00253582
0.00579023	0.0110905	-0.00193143
0.0055325	0.00405455	-0.00318527
0.00577641	0.00722146	-0.00241566
0.00488877	0.00579953	-0.00120687
0.00531173	0.00551939	-0.00226641
0.00439	0.00917149	-0.00101423
0.00532436	0.00448871	-0.00272417
0.00359631	0.0111873	-0.00125122
0.00449848	0.00472069	-0.00295687
0.00467587	0.00903893	-0.00217581
0.00408125	0.0060091	-0.00135922
0.00548339	0.00773621	-0.00126362
0.00472999	0.00706673	-0.000151396
0.00534868	0.0090456	-0.00130773
0.00498033	0.0061748	-0.00137901
0.00534821	0.0110738	-0.00176334
0.00488448	0.00372219	-0.00223446
0.00563097	0.0089469	-0.0015955
0.00497866	0.00313568	-0.00205827
0.00424814	0.0100071	-0.0037446
0.0038197	0.00582433	-0.00244236
0.00348091	0.00942087	-0.00534344
0.00277877	0.0102105	-0.00391793
0.00331712	0.0091393	-0.00486374
0.00329351	0.0096736	-0.00348711
0.00278568	0.00752902	-0.00471497
0.00295734	0.0107512	-0.00282836
0.00458646	0.00447607	-0.00312424
0.00493526	0.00661969	-0.00116539
0.00463271	0.00774312	-0.00329018
0.00515389	0.00571513	-0.00312018
0.00455546	0.00689173	-0.00186706
0.00608754	0.00535727	-0.00221801
0.0049901	0.00698066	-0.00101542
0.00509501	0.0057416	-0.00234365
0.00541949	0.00623775	-0.0014956
0.00412178	0.00709224	-0.00187659
0.00516939	0.00703883	-0.00156403
0.00414395	0.00975037	-0.00346231
0.00544953	0.00645447	-0.00220203
0.00511146	0.0090456	-0.00270176
0.0055964	0.00479555	-0.00101709
0.00552535	0.00895548	-0.0025003
0.00604081	0.0070703	-0.00154781
0.00663328	0.00674939	-0.0016377
0.00721598	0.00687838	-0.000956535
0.00791931	0.00259852	0.00104237
0.00760174	0.00479364	0.000538588
0.00839019	0.00497794	0.000236273
0.00849342	0.00337172	-0.000221014
0.0082047	0.00310111	-0.00102806
0.00824142	0.00184727	-0.000581503
0.00799322	0.00508404	-0.000964642
0.00822663	0.00387955	-0.00206017
0.00775123	0.00478196	-0.00294328
0.00820637	0.00326276	-0.00146413
0.00738883	0.00558877	-0.00316262
0.00753021	0.00538778	-0.00244617
0.00894308	0.00173259	-0.00150156
0.0092845	0.00367975	-0.000558138
0.0100226	0.000863791	-0.000625372
0.0104222	0.00372076	-0.000128984
0.0103867	0.000879049	0.00113273
0.0106177	0.00375843	0.00176454
0.0104795	0.00133729	0.000717402
0.0106659	0.000763178	0.000323534
0.0107737	0.00352025	0.000594854
0.0107732	0.000509262	-0.000567675
0.00914407	0.00695753	-0.00100899
0.0091269	0.00221658	-0.00356078
0.00952196	0.00509763	-0.00172567
0.00691199	0.00477052	-0.00412297
0.00700498	0.00445867	-0.00370169
0.00708413	0.00366211	-0.00443411
0.00791049	0.00312281	-0.00544
0.00722575	0.00402331	-0.0041635
0.00730062	0.00347972	-0.00553679
0.00673246	0.00528169	-0.0040009
0.00737071	-0.000114202	-0.00442362
0.0075388	0.00392866	-0.00364232
0.00906086	-0.000587463	-0.00357151
0.00878954	0.00444508	-0.00335908
0.0082829	-0.000771046	-0.00350833
0.00881672	0.00431323	-0.004287
0.0074873	-0.000760555	-0.00579548
0.00802851	0.00286555	-0.00584173
0.00672722	-0.000987053	-0.00705957
0.00735998	0.00135517	-0.0068326
0.00633645	0.00187135	-0.00726771
0.00629568	0.00143147	-0.00584364
0.00648737	0.00131035	-0.00673604
0.00601363	0.00135279	-0.0066905
0.00653577	0.000933647	-0.0065527
0.00676847	-0.000537634	-0.00704527
0.00692868	0.0028286	-0.00627279
0.00669551	0.000765085	-0.0066092
0.0074532	0.000829458	-0.00560617
0.0064888	0.000921249	-0.00565219
0.00679374	0.0023706	-0.00563526
0.00578213	0.00156188	-0.00625229
0.00646257	0.00340271	-0.00664878
0.00627923	0.00158143	-0.00778651
0.00522757	0.00535822	-0.00739741
0.00423503	0.00317645	-0.00704217
0.00372481	0.00475073	-0.00766277
0.00246763	0.00515223	-0.00761676
0.0037477	0.00483012	-0.00768113
0.00306892	0.00395632	-0.00641441
0.00353765	0.00127363	-0.00665236
0.00385904	0.00209069	-0.00591612
0.00296831	0.00150657	-0.00625801
0.00400281	0.00119019	-0.0050087
0.00460052	-0.000812769	-0.00378084
0.00481296	0.000612259	-0.00277328
0.00441432	0.000382423	-0.00282598
0.00298905	0.00293922	-0.00300384
0.00364685	0.00215411	-0.00371099
0.00293851	-0.000360012	-0.00327206
0.00216198	0.00194192	-0.00435138
0.00237322	-0.00090909	-0.00407672
0.00237131	0.000864983	-0.0039289
0.00220203	0.00138879	-0.00515771
0.00182867	0.0021441	-0.00241923
0.00225663	0.00154042	-0.00383186
0.00194979	0.00380731	-0.00288987
0.0016098	-0.00178647	-0.00381684
0.000883818	0.00535202	-0.0033617
0.00295544	-3.8147e-05	-0.00306439
0.00295734	0.00308895	-0.00333166
0.00196218	0.00120234	-0.00269294
0.00240374	0.00205326	-0.00270987
0.0022223	-0.000263453	-0.000712156
0.00114012	0.00283742	-0.00197625
0.00139689	0.000199556	-0.00109625
0.000428438	0.00417757	-0.00112796
0.000882387	0.00203443	-0.00273466
0.000733614	0.00247192	-0.00240254
0.000574112	0.00165367	-0.00255084
0.000714302	0.000870228	-0.00278378
0.000269651	0.00268817	-0.00142384
0.000668764	0.00246716	-0.00231743
0.000704527	-0.00211453	-0.000509262
6.81877e-05	0.000587225	-0.00130439
0.000596523	-0.0022161	0.000417709
0.000727654	0.000344276	0.000117779
0.000509024	-0.00107932	0.00131559
0.00010848	-0.0015974	0.000854254
0.000211	-0.00119066	0.00220227
0.000508547	-2.52724e-05	0.00175428
0.000679255	-0.00216007	0.00215435
0.000549555	-0.00216722	0.000465393
-4.3869e-05	-0.00163412	0.00163412
-0.000137568	-0.00473952	0.0008955
-0.000436068	0.00159907	0.00221992
-0.00102568	-0.00387907	0.000762463
-0.00136018	-0.00159907	0.00290608
-0.000735998	-0.00464606	0.0021677
0.000524282	-0.00424147	0.0013926
-0.000670195	-0.00381374	0.00291181
0.000705481	-0.00421572	0.00191092
0.000563383	-0.0029006	0.00485706
0.00129437	-0.0069809	0.00263166
0.000863314	-0.00183439	0.00375366
0.00153112	-0.00818753	0.00394797
0.00094223	-0.00264168	0.00415158
0.00102401	-0.0067842	0.00534558
0.001966	-0.00572896	0.00359154
0.000983238	-0.0033195	0.00390768
0.00176764	-0.00451469	0.00262523
0.00143623	-0.00207233	0.00352859
0.00115561	-0.0059185	0.00184083
0.0011034	-0.00333357	0.00361824
0.000983953	-0.00550199	0.00319147
0.0014267	-0.00496459	0.00262713
0.00149941	-0.00576138	0.00338364
0.00184774	-0.00253439	0.00313759
0.00231099	-0.00754189	0.0046742
0.00219202	-0.00235224	0.00385809
0.00247908	-0.0063777	0.00472331
0.0029912	-0.00304961	0.00401855
0.00208807	-0.00482488	0.00610566
0.00199366	-0.00531244	0.00519514
0.00105858	-0.00151515	0.00618124
0.00136161	-0.00491953	0.00557756
0.00248957	-0.00331163	0.00668406
0.00193238	-0.00776792	0.0067811
0.00120735	0.00184202	0.0057857
0.00128317	-0.00908947	0.00651574
0.0013597	0.0029223	0.00507379
0.00157714	-0.00656366	0.00607443
0.00250387	0.000375509	0.00565648
0.00184321	-0.00350881	0.00689054
0.00321174	-0.00104523	0.00373244
0.00282121	-0.00334358	0.00709248
0.00424623	-0.0019629	0.00621796
0.00383472	-0.0011189	0.00728989
0.00455379	-0.00330329	0.00813007
0.00380373	0.00160408	0.00718474
0.00391436	-0.00494504	0.00868607
0.00475788	0.000660419	0.00846171
0.0048151	-0.00584531	0.00892425
0.00370646	-0.00103021	0.00714803
0.00285077	-0.00200987	0.00929499
0.00406885	-0.00241733	0.00783777
0.0028553	-0.00208974	0.00919867
0.00327754	-0.00120378	0.00800896
0.00272894	-0.00122833	0.00773048
0.00323725	-0.00188231	0.00915146
0.00398636	-0.00043726	0.00854731
0.00424767	-0.00383306	0.0110867
0.00342822	-0.000256062	0.00987577
0.0030334	-0.000692129	0.00929046
0.00349307	0.000546694	0.0103807
0.00439811	-0.00295091	0.0101504
0.00451851	-0.00186753	0.0116575
0.00293779	-0.000224113	0.00980878
0.00319242	-0.000965595	0.0102301
0.00183845	-0.000560522	0.00886202
0.00237036	-0.00231862	0.00823355
0.00100064	0.00207663	0.00954604
0.00118041	-0.00374794	0.00998616
0.000366688	0.00434709	0.00987148
-0.000754833	-0.00293803	0.0108321
-0.000834227	0.00433111	0.00935841
-0.00139022	-0.000913143	0.009902
-0.00108695	0.0051291	0.0101757
-0.00161099	-0.000342131	0.011554
-0.000715256	0.00290442	0.010927
-0.00215888	0.000745535	0.0107923
-0.0016191	0.00108957	0.0109217
-0.00235868	0.000987768	0.011173
-0.00236177	0.00291228	0.0114563
-0.00292158	-0.000537872	0.0114887
-0.00217676	0.00274706	0.0117815
-0.00240517	0.00219822	0.0110023
-0.00285816	0.00251126	0.0115116
-0.00314999	0.00513291	0.0115941
-0.00382733	0.00319171	0.0109015
-0.00467062	0.01002	0.0114124
-0.004637	0.00283933	0.010931
-0.00511646	0.00981355	0.0107157
-0.00540519	0.00113201	0.0120764
-0.00450659	0.00880456	0.0106719
-0.00373197	0.0011375	0.0125511
-0.00355911	0.00610328	0.00968528
-0.00412679	0.00309014	0.0118575
-0.00376654	0.0054965	0.0103984
-0.00502396	0.00536466	0.0130327
-0.00546908	0.00703859	0.0113869
-0.00484681	0.00664496	0.0108354
-0.00516438	0.0058918	0.0112245
-0.00514126	0.00705719	0.0104337
-0.00541472	0.00687432	0.0111539
-0.00563192	0.00612497	0.0105205
-0.00681925	0.00589705	0.00964355
-0.00638175	0.00660634	0.00831103
-0.00641203	0.00875449	0.00933576
-0.00619864	0.00674176	0.00849247
-0.00598478	0.00938606	0.00875545
-0.00557137	0.00662422	0.00782132
-0.0056324	0.00745511	0.00891805
-0.00508952	0.00563431	0.00926113
-0.0056622	0.00987911	0.00898814
-0.00539851	0.00507426	0.0105903
-0.00581717	0.00636268	0.0093174
-0.00594974	0.00537062	0.0086987
-0.00525045	0.00339723	0.00878501
-0.00597858	0.00683475	0.0084765
-0.00640202	0.00261617	0.00845885
-0.00684857	0.00651836	0.0104446
-0.00769639	0.00608039	0.00842047
-0.00763988	0.00598979	0.00938869
-0.00882268	0.00691772	0.00884628
-0.00764132	0.00594854	0.0106757
-0.00805187	0.00625205	0.0102086
-0.00857496	0.00705934	0.00896788
-0.00875664	0.00436068	0.00879002
-0.00875449	0.00691152	0.0104377
-0.00842214	0.00414538	0.0105319
-0.00818443	0.00663924	0.0119269
-0.00806737	0.00505733	0.0102384
-0.00772333	0.00337958	0.0122163
-0.00720549	0.00472999	0.0111704
-0.00792503	0.00500512	0.0113287
-0.00852609	0.00496173	0.010437
-0.00903964	0.00561523	0.00858927
-0.00939751	0.00631809	0.00979948
-0.0100434	0.00715709	0.00895572
-0.0108235	0.00767899	0.00841331
-0.0114307	0.0102663	0.00912142
-0.0111396	0.00798893	0.00875163
-0.0120499	0.0104592	0.00843716
-0.0113764	0.00687671	0.00961828
-0.0125608	0.0123589	0.00903606
-0.012145	0.00715208	0.0104074
-0.011394	0.0129912	0.00914454
-0.011673	0.00749016	0.0100441
-0.0118346	0.0105007	0.00879693
-0.0130668	0.00596213	0.0108886
-0.0138667	0.0148692	0.00977421
-0.0140941	0.00980425	0.0123267
-0.0147455	0.0146284	0.00914407
-0.0156977	0.0104985	0.0107965
-0.0159149	0.0146961	0.00885749
-0.0168164	0.013298	0.00933266
-0.0167964	0.0152512	0.00822067
-0.0170062	0.0160561	0.00801206
-0.0171499	0.0154984	0.00714636
-0.0177462	0.0166709	0.00681019
-0.0168259	0.0148008	0.0064218
-0.0165951	0.0164049	0.00561714
-0.0155258	0.0143483	0.00695658
-0.0157909	0.016588	0.00626254
-0.0156937	0.0133498	0.00765872
-0.016995	0.0148368	0.00617433
-0.0170333	0.0141671	0.00682688
-0.0176728	0.0163929	0.00644803
-0.0182676	0.0150893	0.00705314
-0.0188696	0.0184162	0.00667882
-0.0186532	0.0144327	0.00563312
-0.0199485	0.0206566	0.00700879
-0.0203652	0.0166121	0.00587654
-0.020113	0.019726	0.00700879
-0.0204473	0.0181489	0.00635624
-0.0197718	0.0174453	0.00594544
-0.0196176	0.0199819	0.0069313
-0.0188367	0.0170295	0.00613618
-0.0190682	0.0180359	0.00715184
-0.0191832	0.0195892	0.00767136
-0.0179107	0.0161538	0.00707722
-0.0187309	0.0186942	0.00840497
-0.0194941	0.0166757	0.0087893
-0.0181172	0.0175354	0.0102985
-0.0179653	0.0173483	0.0103738
-0.0177629	0.0180459	0.0101278
-0.0187175	0.020118	0.00913429
-0.0195298	0.018039	0.00990939
-0.0192029	0.0204489	0.00889826
-0.0202432	0.0222485	0.00937295
-0.0191164	0.0195088	0.0102413
-0.0195422	0.0226467	0.0107512
-0.0201671	0.0183773	0.0103285
-0.0194039	0.0214589	0.0107162
-0.0193834	0.0174499	0.0118728
-0.019644	0.0193484	0.0112586
-0.0188742	0.0150483	0.0127633
-0.0185704	0.0160739	0.0118785
-0.018702	0.0153537	0.0121267
-0.0184004	0.0145316	0.012217
-0.0191383	0.0181384	0.0117559
-0.0180757	0.0146308	0.0116489
-0.0189679	0.0186005	0.0112548
-0.0177453	0.0142217	0.0121679
-0.0188429	0.019104	0.0103679
-0.020117	0.0149162	0.0104847
-0.0196528	0.0158851	0.010752
-0.0196011	0.0158455	0.00968051
-0.0189614	0.0155768	0.0111973
-0.0186641	0.0155432	0.0113878
-0.0181353	0.0130825	0.0123827
-0.0185485	0.0144019	0.0122032
-0.0175552	0.0128801	0.0149972
-0.0172801	0.0131643	0.0147126
-0.0164559	0.0111585	0.0168452
-0.016397	0.0135186	0.0152256
-0.0160286	0.00940871	0.0170894
-0.0166738	0.0140693	0.0149958
-0.0167456	0.0093646	0.0148032
-0.0171745	0.014678	0.0139627
-0.0176058	0.0104408	0.0140769
-0.0174918	0.0134094	0.0128138
-0.0183334	0.0115778	0.0140295
-0.0170982	0.0111146	0.0120614
-0.017308	0.010144	0.0144057
-0.0173485	0.00890708	0.0137577
-0.0165932	0.0113411	0.0140932
-0.0165925	0.0079174	0.0129526
-0.0157394	0.00872421	0.0142817
-0.0153415	0.0092268	0.013449
-0.014586	0.00830579	0.0140085
-0.0155606	0.00997639	0.0135283
-0.01578	0.00694871	0.0136399
-0.0160711	0.0113857	0.013268
-0.0152428	0.00643253	0.0123615
-0.0161989	0.011332	0.0130289
-0.0168064	0.00750685	0.0117927
-0.0167522	0.00970531	0.0111494
-0.017817	0.0116525	0.0101655
-0.0172062	0.00804186	0.0102375
-0.017	0.0117638	0.0113108
-0.015785	0.0066514	0.0108383
-0.0152245	0.00947928	0.0113127
-0.0149548	0.00643492	0.0115483
-0.0135159	0.00786352	0.0116036
-0.0141015	0.00710273	0.0120325
-0.0141761	0.00808549	0.0128694
-0.0144653	0.00711107	0.0124292
-0.0143173	0.00739932	0.0124843
-0.0142033	0.0059154	0.0122492
-0.0136042	0.00595951	0.0128772
-0.0135791	0.00537848	0.0133588
-0.0147455	0.00660062	0.0131047
-0.0155139	0.006953	0.0129786
-0.0153372	0.00523376	0.0106933
-0.0160079	0.0079174	0.0108292
-0.0162425	0.0042479	0.0101795
-0.0158391	0.00699115	0.0110688
-0.016109	0.00486422	0.0104001
-0.0159264	0.00402021	0.00930905
-0.0167482	0.00504804	0.00867391
-0.0156655	0.0025332	0.00905347
-0.0158675	0.00523853	0.00930262
-0.0145411	0.00226092	0.00906157
-0.0139	0.003299	0.00928307
-0.0142641	0.00294924	0.00857234
-0.0141823	0.00332665	0.0100718
-0.013211	0.00314116	0.00917935
-0.0141208	0.0020628	0.0091033
-0.0155523	0.00473309	0.00756526
-0.0149097	0.00292015	0.00765824
-0.0153313	0.00608492	0.00712609
-0.0139868	0.00167537	0.00656199
-0.0147033	0.00521135	0.00759935
-0.0150888	0.0019784	0.00630212
-0.0134506	0.00471926	0.00652766
-0.0130637	0.00257874	0.00584817
-0.0116448	0.00427508	0.00652003
-0.0120146	0.00349975	0.00813651
-0.0116313	0.00392318	0.00720215
-0.0114896	0.00368357	0.00871539
-0.0105462	0.00214911	0.00665641
-0.0119326	0.00691009	0.00745058
-0.0111005	0.000509262	0.00708842
-0.0115552	0.00458336	0.0073452
-0.0116873	0.00259209	0.00652742
-0.0116706	0.00112128	0.00563216
-0.0135722	0.00679827	0.00633717
-0.0123818	0.000605822	0.00359869
-0.0131121	0.00587583	0.00593925
-0.0128689	0.00130653	0.00418139
-0.0125394	0.00363135	0.00541687
-0.0129757	0.00135922	0.0054698
-0.0133321	0.00375843	0.00458336
-0.0130043	0.00146151	0.00506544
-0.0115616	0.00215125	0.00458837
-0.0114	-0.000117302	0.0061605
-0.0104513	-0.000761747	0.00493217
-0.0106714	-0.00133562	0.00594211
-0.0104303	4.05312e-05	0.00427747
-0.0107238	0.000759602	0.00578618
-0.0108047	-0.00359678	0.0053885
-0.0117061	0.00414038	0.00555301
-0.0114329	-0.00277019	0.00539136
-0.0117025	0.00388217	0.00402665
-0.0128117	-0.00195789	0.00535917
-0.0121992	0.00174451	0.00433731
-0.0128779	-0.00188255	0.00609946
-0.0123112	0.00272536	0.0054965
-0.0130854	-0.000302553	0.00749135
-0.0123165	-0.00166106	0.00521994
-0.0109406	-0.000557899	0.00738811
-0.0110836	-0.00256181	0.00614357
-0.0105214	-0.000968695	0.00757575
-0.011358	-0.00396371	0.00720024
-0.00968719	-0.00286007	0.00592899
-0.0114253	-0.00227094	0.00576687
-0.0100765	-0.00199652	0.00568104
-0.0103793	-0.00143003	0.00507617
-0.0109754	-0.000956059	0.00358057
-0.0122638	0.0013597	0.00296879
-0.0108182	-0.00202823	0.00295067
-0.0114009	0.00108457	0.00189185
-0.0112076	-0.00168419	0.000800133
-0.0113485	0.000299692	0.000834465
-0.0103807	-0.000683069	0.00140643
-0.00953555	-0.00248647	5.65052e-05
-0.0108967	-0.00112081	8.63075e-05
-0.00976539	-0.00344419	-0.000895262
-0.0101342	-0.00105047	-0.000688314
-0.00954175	-0.00337696	3.62396e-05
-0.00869417	-0.00115442	0.000248909
-0.00878119	-0.00550222	0.000574112
-0.00913596	-0.00182533	-0.000458717
-0.0080781	-0.00214648	0.000173807
-0.0083766	-0.00142598	-0.000622749
-0.00938296	-0.00144696	-0.000587463
-0.00997519	-0.000319958	-0.00218129
-0.00964594	0.00133085	-0.00102425
-0.00930595	-0.00151014	-0.00159168
-0.00912356	0.000664473	-0.00149488
-0.00853515	0.000296116	-0.0023582
-0.00874805	-0.00101447	-0.00319338
-0.00928402	-0.000120163	-0.00350809
-0.00842762	0.000702143	-0.00388741
-0.00714445	-0.00344753	-0.00364423
-0.00823092	-0.00114918	-0.0041039
-0.00799823	-0.00264287	-0.00454044
-0.00733209	-0.00128245	-0.00422478
-0.0068512	-0.00101376	-0.00349092
-0.00658631	-0.00424552	-0.00406981
-0.00704932	0.000724554	-0.00369143
-0.00677204	-0.00330496	-0.00484204
-0.00751162	6.67572e-06	-0.00422311
-0.00895619	-0.00228834	-0.00513363
-0.00837326	-0.00153232	-0.00539899
-0.00939846	-0.00466228	-0.00526476
-0.00775027	-0.0056262	-0.00614285
-0.00853133	-0.00155973	-0.0057869
-0.00878978	-0.00545979	-0.00493312
-0.00788116	-0.00440121	-0.00624561
-0.00869393	-0.00417089	-0.00649762
-0.00863886	-0.00581384	-0.00631237
-0.00994825	-0.000499249	-0.0063324
-0.00754952	-0.00393939	-0.00573158
-0.00814676	0.00166488	-0.00590301
-0.00740361	-0.00326896	-0.0048635
-0.00746036	0.000834465	-0.00742292
-0.00879741	-0.00214171	-0.00652075
-0.00840235	0.000735521	-0.00763774
-0.00991249	0.000381708	-0.00689197
-0.0101409	-0.000103712	-0.00779533
-0.00992131	0.00166416	-0.00791097
-0.00996995	-0.00062418	-0.00703764
-0.00996184	0.00266552	-0.00799251
-0.00912905	-0.00252676	-0.00754809
-0.00994253	0.00297976	-0.00753403
-0.00921297	-0.00486708	-0.00785494
-0.008986	0.00198674	-0.00665402
-0.00944567	-0.00519037	-0.00809479
-0.0089829	0.00191498	-0.00780535
-0.00867271	-0.00301552	-0.00751495
-0.00731826	0.00172925	-0.008641
-0.00791454	-0.00233936	-0.00669885
-0.00800967	-0.00102592	-0.00906277
-0.00816536	0.00296688	-0.00787568
-0.00865626	-0.00148654	-0.00940895
-0.0088284	0.00308561	-0.00845242
-0.00932336	-0.00213552	-0.00965142
-0.00845957	0.00298882	-0.00859404
-0.00993991	-0.00230432	-0.00974751
-0.0085156	0.00188184	-0.0097096
-0.00926852	-0.00279546	-0.00962567
-0.00748444	0.000549316	-0.0102546
-0.00864053	-0.00256085	-0.00958538
-0.00844526	0.00251055	-0.011759
-0.00802135	-0.00288367	-0.0100975
-0.00665951	0.00124097	-0.0103838
-0.00677609	-0.00327134	-0.0098536
-0.00603175	-0.00158858	-0.00993037
-0.00651646	-0.00164247	-0.00830364
-0.00651979	-0.00249338	-0.0100567
-0.00693607	-0.000878334	-0.00734639
-0.00769854	-0.00396991	-0.00959349
-0.00715733	0.00202465	-0.00787044
-0.00729084	-0.00611973	-0.00702691
-0.0069294	0.00310564	-0.00668955
-0.00729156	-0.00872421	-0.00642753
-0.00695133	0.00193572	-0.00817871
-0.00714445	-0.00432873	-0.00700617
-0.00661135	0.000403166	-0.00959563
-0.00793338	-0.00285268	-0.00862527
-0.00641108	-0.00277233	-0.0113568
-0.00748467	-0.00180745	-0.00944853
-0.00735927	-0.0023756	-0.00965047
-0.00707936	-0.00219226	-0.00925946
-0.00684237	-0.00385571	-0.00997639
-0.00666547	-0.00150561	-0.0102961
-0.00759172	-0.00372648	-0.0111201
-0.00695539	6.27041e-05	-0.0118587
-0.00772929	-0.00395679	-0.0115323
-0.00830173	-0.000836372	-0.0117247
-0.00890064	-0.00366068	-0.0110788
-0.00792575	-0.00112772	-0.0107656
-0.00866818	-0.00361943	-0.0109775
-0.00718117	-0.00228524	-0.0101857
-0.00710893	-0.0034194	-0.00981998
-0.00791812	-0.00186086	-0.0100732
-0.00730991	-0.00428939	-0.0100491
-0.00758648	-0.00219703	-0.0112422
-0.00672698	-0.00605798	-0.0102973
-0.00754333	-0.00155234	-0.0117509
-0.0066607	-0.00619411	-0.0101721
-0.00701427	-0.00122333	-0.0105975
-0.00603342	-0.00622821	-0.0091579
-0.00724626	-0.000889778	-0.0111361
-0.00824189	-0.00350881	-0.0100684
-0.00789428	-0.00286889	-0.00974584
-0.0083375	-0.00145054	-0.00985885
-0.00771713	-0.00380659	-0.0107005
-0.0078938	-0.0012939	-0.0107963
-0.00632715	-0.00573802	-0.0108707
-0.00685263	-0.00117874	-0.0111957
-0.00723481	-0.00846028	-0.00989795
-0.00657535	-0.00322866	-0.009763
-0.00652838	-0.00457382	-0.0089736
-0.00627804	-0.00699663	-0.00928187
-0.00569129	-0.00487828	-0.00702858
-0.00490427	-0.00921226	-0.00828934
-0.00525713	-0.00479984	-0.00612712
-0.00534582	-0.00781155	-0.00810122
-0.0049305	-0.00425696	-0.00808573
-0.00738215	-0.0074017	-0.00722122
-0.00655341	-0.00693083	-0.00710464
-0.00759053	-0.00315332	-0.00681686
-0.00788379	-0.00335169	-0.00714469
-0.00869179	-0.000937223	-0.00663066
-0.007231	-0.00353694	-0.00693297
-0.00708866	-0.00103617	-0.00592208
-0.00761437	-0.00319982	-0.00608158
-0.00750303	-0.0036447	-0.0060792
-0.00787473	-0.00428438	-0.00574064
-0.00643706	-0.00499916	-0.00637531
-0.00721169	-0.00457501	-0.00480986
-0.00586843	-0.00322342	-0.00532889
-0.00584745	-0.00326228	-0.00423789
-0.00488853	-0.00385475	-0.00322318
-0.00600147	-0.00190115	-0.00290442
-0.00576329	-0.00316763	-0.00192881
-0.00538349	-0.0017662	-0.00245094
-0.00545502	-0.0024097	-0.00140667
-0.00535989	-0.000802755	-0.00136232
-0.00526881	-0.00130534	-0.00154853
-0.00544858	-0.00113559	-0.00108242
-0.00606322	-0.00222683	-0.00160813
-0.00489736	-0.00112152	-0.00130057
-0.00403547	-0.00350976	-0.0013082
-0.00398898	-0.00228429	-0.0017221
-0.00325322	-0.00247264	-0.00188565
-0.00362253	-0.00412869	-0.000339746
-0.00345445	-0.000747204	-4.48227e-05
-0.00280023	-0.0051167	0.00130129
-0.00260806	-0.00179863	0.00106597
-0.00332713	-0.00535917	0.000947475
-0.0029099	-0.00248766	0.00150609
-0.0037694	-0.00196838	0.00189757
-0.00427246	-0.00108814	0.00117898
-0.0045886	-0.00117636	0.00158978
-0.00484991	-0.000507355	-0.000145674
-0.00474358	0.000827789	0.000545025
-0.0050838	-0.00124836	-0.000206709
-0.00437474	0.000562191	0.00150514
-0.00428891	-0.00251555	0.00173736
-0.00441575	0.00063777	0.00187349
-0.00423861	-0.00260305	0.000846863
-0.00362492	-0.000292063	0.000778913
-0.00426722	-0.000719547	0.00307775
-0.00345707	-0.00087738	0.00148487
-0.00231028	-0.00139618	0.00365949
-0.00218177	-4.24385e-05	0.00191236
-0.00214291	-0.00337458	0.00281978
-0.00265121	0.000879765	0.0017457
-0.00281763	-0.00540566	0.0029037
-0.00306988	-5.10216e-05	0.00319147
-0.00325894	-0.00235701	0.00226927
-0.00386047	-0.00022912	0.00212479
-0.00436759	-0.00146389	0.00229335
-0.00485277	-0.000530005	0.00154352
-0.00465369	-0.00208664	0.00133348
-0.00460529	-0.00105834	0.00195146
-0.00410986	-0.0019474	0.00164652
-0.00288296	-0.00268793	0.00332165
-0.00381446	-0.00227618	0.00291681
-0.00325131	-0.00229216	0.00465083
-0.00392199	-0.00044179	0.00465465
-0.00384092	0.00115705	0.00368214
-0.00356865	-0.00299835	0.00456381
-0.00369191	-0.000165939	0.00440359
-0.00366235	-0.00435519	0.00355148
-0.00442648	0.00172925	0.00284123
-0.00448751	-0.0034554	0.0018959
-0.00460291	3.8147e-05	0.001405
-0.00546837	-0.00166917	0.000790596
-0.0048511	-0.00209427	0.00023222
-0.00461316	-0.00250196	0.000938654
-0.00464892	-0.00137234	0.00106072
-0.00458622	-0.00358057	0.00122643
-0.00496435	0.00217772	-0.000504732
-0.00459695	-0.0027554	0.000894308
-0.00394559	0.00132346	-0.000202894
-0.00356102	-0.0050559	0.00206637
-0.00365186	0.00319695	0.000710011
-0.00259161	-0.00512695	0.00325584
-0.00323534	0.00151253	0.00181699
-0.00434899	-0.00310516	0.00274444
-0.00342536	0.000874519	0.00269818
-0.00507855	0.000687599	0.00252604
-0.0044775	-0.000718355	0.00269961
-0.00647449	0.00190616	0.000808239
-0.00619054	-0.0012536	0.00154924
-0.0068953	0.00200415	0.000632286
-0.00619435	0.00036335	0.00141072
-0.00608516	0.00311255	0.00123572
-0.00675321	0.000541687	0.00130701
-0.00617552	0.0011816	0.00233316
-0.00581837	0.00211072	0.00187039
-0.00507569	-0.00148845	0.0027709
-0.00686264	0.00532174	4.12464e-05
-0.00656271	-0.000797749	0.000769615
-0.00679207	0.00389981	-0.000397444
-0.00615883	0.000319481	0.000911713
-0.00621486	0.00185537	-0.000105143
-0.00696373	0.00148821	0.00159144
-0.00713944	-0.00101876	-0.000416517
-0.00811911	0.00434422	0.00213456
-0.0080843	-0.00146198	0.000604391
-0.00839114	0.00305438	0.00098896
-0.00747466	-0.000822306	0.00125813
-0.00752306	0.00258183	0.00149632
-0.00729609	-0.00150108	0.00226283
-0.00796819	0.00274491	0.0014801
-0.00728416	-0.00140858	0.0036087
-0.00743914	0.000348568	0.00196171
-0.00698304	-0.00136399	0.0041461
-0.0065279	-0.00171137	0.00248027
-0.00670528	-0.00160694	0.0048039
-0.00567961	-0.0026207	0.00355029
-0.00571084	-0.00326943	0.00412107
-0.00578666	-0.0021584	0.00474763
-0.0054481	-0.00378084	0.00396323
-0.00660563	-0.00198841	0.00386
-0.0058322	-0.00264716	0.00359559
-0.00702882	-0.00249982	0.00323677
-0.00701523	-0.00271821	0.00436783
-0.00690794	-0.00178289	0.00398779
-0.00606918	-0.00360012	0.00451612
-0.00728273	-0.000437737	0.00373769
-0.00687265	-0.0040009	0.00390959
-0.00679398	-0.00200725	0.00375032
-0.0069139	-0.00334024	0.00309181
-0.00690436	-0.0031414	0.00361729
-0.0070076	-0.00452137	0.00468397
-0.00621891	-0.00499082	0.00461149
-0.0070498	-0.00450015	0.00523305
-0.00566554	-0.0034802	0.00450325
-0.00631142	-0.00289321	0.00418115
-0.00638795	-0.00525165	0.00349021
-0.00749731	-0.00220156	0.00244617
-0.00801182	-0.00375247	0.00186038
-0.00701547	-0.00169325	0.003757
-0.00705099	-0.00340152	0.00267696
-0.00680447	-0.00273156	0.0032506
-0.00690556	-0.00454116	0.00397444
-0.00628853	-0.00288033	0.00394154
-0.00749993	-0.00141048	0.00466299
-0.00532913	-0.00451732	0.00486302
-0.00588584	-0.00325632	0.00500393
-0.00531483	-0.00657558	0.00605226
-0.0061357	-0.00545216	0.00627351
-0.00610185	-0.00527906	0.00653934
-0.00598812	-0.00798512	0.00588655
-0.00633144	-0.00343299	0.00646257
-0.00611901	-0.00651503	0.00416255
-0.00683427	-0.00143361	0.00267911
-0.00552273	-0.00484824	0.00273037
-0.00651217	-0.00361943	0.00216532
-0.00691581	-0.00397587	0.00303316
-0.00673556	-0.00292253	0.00149632
-0.00660753	-0.00301003	0.00275612
-0.00601697	-0.0045886	0.000928879
-0.00522208	-0.00415468	0.00197625
-0.00523424	-0.00626159	0.00220466
-0.00480413	-0.00567436	0.0033946
-0.00514197	-0.00757861	0.00325608
-0.00382257	-0.00780153	0.00403976
-0.00424957	-0.00516844	0.00529838
-0.00269866	-0.0108397	0.00385857
-0.00295544	-0.00321746	0.00603318
-0.0022974	-0.00974488	0.00419497
-0.00329876	-0.00322986	0.00600743
-0.00267982	-0.00973153	0.00454259
-0.00321937	-0.0023706	0.00407577
-0.00357008	-0.00595307	0.0051806
-0.00242519	-0.00419307	0.00388384
-0.00333118	-0.00542092	0.00574517
-0.00337553	-0.00659013	0.00369811
-0.0036757	-0.00246167	0.00560594
-0.0023632	-0.00857639	0.00376058
-0.00274372	-0.00383544	0.00498986
-0.00217557	-0.00890183	0.0053761
-0.00104237	-0.00635195	0.00571275
-0.0018723	-0.00701022	0.00642705
-0.00196505	-0.0063293	0.00448799
-0.00218797	-0.00631404	0.00630951
-0.00162435	-0.00680518	0.00492978
-0.00287151	-0.00914383	0.00522614
-0.00208735	-0.00542331	0.00454712
-0.00336409	-0.00788808	0.00423908
-0.00305772	-0.00320077	0.00490212
-0.00316787	-0.00925016	0.00526476
-0.00341535	-0.00271487	0.00506473
-0.00389767	-0.00369477	0.00549531
-0.00307941	-0.00571966	0.00542951
-0.003443	-0.00391531	0.00618172
-0.00291467	-0.00766945	0.00616693
-0.0026648	-0.00512338	0.00638795
-0.00275683	-0.00720334	0.00751328
-0.00221419	-0.00701952	0.00743151
-0.00262237	-0.00551558	0.00731874
-0.00181937	-0.00765371	0.00763416
-0.0029664	-0.00433898	0.00711966
-0.0030899	-0.00686479	0.00654674
-0.00452662	-0.00124121	0.00626445
-0.00450182	-0.00545287	0.00683808
-0.00516915	-0.000199795	0.00629187
-0.00604486	-0.00218701	0.00611758
-0.00594497	-0.000216007	0.00549817
-0.00628281	-0.00256062	0.00627899
-0.00623465	-0.00124526	0.00372505
-0.00632882	-0.00271583	0.00556803
-0.00638914	-0.000980616	0.00438023
-0.0060811	-0.00491214	0.00458694
-0.00530767	-0.00395489	0.00430965
-0.00509095	-0.00339603	0.00611329
-0.0044806	-0.00591421	0.00582123
-0.00440907	-0.00370407	0.00709939
-0.00449514	-0.00638938	0.00541544
-0.00468278	-0.00425172	0.00710797
-0.00557113	-0.0029707	0.00685287
-0.00458884	-0.00621033	0.00605893
-0.00565338	0.000536442	0.00478363
-0.00544477	-0.0034771	0.00389457
-0.0052681	0.000179291	0.00459123
-0.00626302	-0.00108695	0.00468493
-0.005481	0.00123739	0.00553155
-0.00555682	-0.00274587	0.0063045
-0.00577426	-0.000909567	0.00589371
-0.00527406	-0.00327206	0.00612617
-0.0046804	-0.00248885	0.00592351
-0.00464821	0.000592709	0.0077014
-0.00369811	-0.00337601	0.00545406
-0.00465488	0.00321937	0.00785017
-0.00344038	-0.00357676	0.00755858
-0.00405264	-0.00107026	0.00650024
-0.00452542	0.00208974	0.0078423
-0.00434637	-0.000188351	0.0073154
-0.0052557	0.00209332	0.00917602
-0.0047729	-0.000170708	0.00688648
-0.00404453	0.00052762	0.00828266
-0.00474977	-8.51154e-05	0.00796127
-0.00408816	0.000511885	0.00678968
-0.00276613	-0.00158691	0.00684571
-0.00328183	0.00132751	0.00674605
-0.00300527	-0.00365877	0.00686741
-0.00266886	0.00232744	0.00719428
-0.00316286	-0.0041585	0.00780034
-0.0015986	-0.000208616	0.00723481
-0.00251389	-0.00260115	0.00760007
-0.00120306	-0.00136447	0.00809121
-0.00184774	-0.00156903	0.00895691
-0.000971556	-0.0019052	0.00834274
-0.00162864	-0.00079608	0.00722933
-0.00232482	-0.00227237	0.00667405
-0.00288677	0.00330377	0.00524998
-0.00293612	-0.00129342	0.0053792
-0.00374603	0.0047133	0.00564337
-0.00320458	0.00020504	0.00642085
-0.00336528	0.00361991	0.00538373
-0.00312138	0.00134826	0.00699544
-0.00194526	-4.673e-05	0.0033505
-0.00283194	0.00210929	0.00564671
-0.00296664	-0.000452757	0.00467777
-0.00200462	0.000104189	0.00575042
-0.00207973	-0.00102901	0.0043087
-0.000904799	-0.00200438	0.00393987
-0.00163817	-0.000634193	0.00596476
-0.00126743	-0.0012579	0.00459242
-0.00083971	-0.000504017	0.0066781
-0.00039196	-0.00137639	0.00393915
-0.00118256	0.00173759	0.0060637
-0.00162601	-7.82013e-05	0.00485253
-0.00170231	0.00132632	0.00490785
-0.00242186	0.000501156	0.00622177
-0.00284553	0.00232673	0.00339746
-0.00229907	-0.00239682	0.00617981
-0.00126433	-0.000128031	0.00504541
-0.00271749	0.000588417	0.00583148
-0.00106907	-0.00200748	0.0057137
-0.00173926	6.67572e-06	0.00423241
-0.00106001	-0.00275898	0.00450873
-0.000728607	-0.00118661	0.00423193
-0.0012548	-0.00286841	0.00569773
-0.000851154	-0.000352383	0.00518727
-0.000870943	0.000617743	0.00582004
-0.00106072	-0.00160003	0.00586724
-0.0019865	0.000101566	0.00544143
-0.00137091	0.00129294	0.00460029
-0.0017612	-0.00103307	0.00394583
-0.00336814	0.00473309	0.00437331
-0.0030036	0.000514746	0.00372243
-0.00248861	0.00338411	0.00490999
-0.00200534	-0.0018425	0.00388384
-0.00223827	0.00302339	0.00405908
-0.00126505	-0.00356865	0.00476503
-0.000760794	0.000866652	0.00482726
-0.000953197	-0.00478244	0.00507188
-0.000214577	0.00086689	0.00566459
-0.000196457	-0.0012176	0.00519466
0.000840902	-0.000997543	0.00406933
0.000374317	-0.000985622	0.00523806
0.001261	-0.00394082	0.00533557
0.000451088	0.00300407	0.00624943
-0.000264406	-0.00502515	0.00626016
-0.00041461	0.00525212	0.005651
-0.00100088	-0.00256705	0.00548983
-0.000654221	0.0057826	0.00516105
-0.00066638	-0.00254631	0.00637031
0.000515223	0.00139189	0.00547385
1.28746e-05	-0.00363564	0.00616407
0.00117421	-0.00227952	0.00510216
0.0009377	-0.00140953	0.00669289
0.00393367	-0.00326061	0.00594735
0.00294638	-0.00118566	0.00648212
0.00363946	-0.00278497	0.00651455
0.00383544	-0.00134635	0.00697684
0.00485563	-0.00327587	0.00829649
0.00504255	0.000203848	0.00692821
0.00449276	-0.0055325	0.00850296
0.00465727	-0.000436306	0.00805879
0.0035603	-0.00597572	0.00844264
0.00491261	-0.00360298	0.00751948
0.00508308	-0.00609446	0.00793028
0.00444722	-0.00387239	0.00624466
0.00351381	-0.00701284	0.00735974
0.00379229	-0.00299072	0.00509453
0.00434589	-0.00389791	0.00515032
0.00411892	-0.00448394	0.00437665
0.00432062	-0.00100422	0.00398731
0.00442171	-0.00476599	0.00476193
0.00475073	-0.00301623	0.00534964
0.00465083	-0.00490808	0.00468969
0.00643706	-0.00453258	0.0070951
0.00595951	-0.00238371	0.00783634
0.00662494	0.000337362	0.00761819
0.00672531	-0.00607848	0.00723243
0.00549102	0.000775337	0.00561047
0.00670648	-0.00911689	0.00681782
0.00533676	0.00306559	0.00466037
0.00501418	-0.00712729	0.00554848
0.00414395	0.00367332	0.00313735
0.00472975	-0.00502968	0.00664854
0.00599337	5.91278e-05	0.00416613
0.00340056	-0.00114179	0.00664711
0.00397158	-0.00148702	0.00490594
0.0033567	0.00144649	0.00645781
0.00459647	-0.00249934	0.00658226
0.00414515	0.00540519	0.00578403
0.00492907	-0.00645328	0.00688148
0.00435066	0.00678468	0.00729322
0.00507689	-0.00420976	0.00884724
0.00504231	0.00316691	0.00786328
0.00348663	-0.00221801	0.00830102
0.00576973	-0.00145268	0.00658059
0.0034039	0.000718355	0.00854278
0.00393677	0.00180817	0.00606418
0.00345182	-5.53131e-05	0.00772452
0.00353479	0.0033741	0.0073154
0.00322223	0.00316978	0.00628495
0.00297713	0.00175953	0.00787997
0.00269175	0.00273132	0.00506639
0.00345731	0.00266767	0.00697684
0.00435853	0.00215364	0.00675893
0.00300598	0.00314403	0.0066793
0.00381327	0.00203967	0.00535393
0.00269985	0.00429201	0.00508308
0.00332522	-4.45843e-05	0.0050621
0.00325298	0.000238895	0.00349593
0.00197268	0.000516176	0.00477147
0.00196862	-0.000428915	0.00287819
0.000655651	-0.000762701	0.00471926
0.00103641	0.00156283	0.00371575
0.000729561	-0.00246167	0.00466347
0.000207186	0.00263262	0.00453281
0.000244856	-0.00117254	0.00537276
-0.000372887	0.00612569	0.00439358
-1.43051e-06	-0.00192142	0.0045774
0.000674725	0.0054009	0.00386167
0.000296116	-0.000515223	0.00473809
0.00019598	0.00291777	0.00349116
0.000689983	-0.000101566	0.00469494
0.00105309	0.000763416	0.00365877
0.00109196	0.00107193	0.00483203
0.00247312	-0.00421524	0.0043149
0.000669956	0.00303912	0.00346184
0.00165629	-0.00286531	0.00346708
0.0011363	0.00230169	0.00341964
0.00184083	-0.000978947	0.00329328
0.00154877	0.00539446	0.00306034
0.00191712	-0.000883341	0.00273848
0.0026114	0.00207853	0.00330305
0.00250816	0.00241446	0.00380015
0.00404835	-0.000655413	0.00428033
0.00271249	0.00457931	0.00412154
0.00530767	-0.00141478	0.00558877
0.00412273	0.00609875	0.00529861
0.00567889	-0.000775099	0.00565886
0.00570107	0.00295043	0.00520968
0.00517869	0.000803471	0.00555277
0.00573349	0.00280094	0.00362778
0.00541258	0.000621796	0.00640273
0.00554872	0.00510216	0.00369716
0.00444293	0.00319695	0.00488162
0.00490117	0.00362206	0.00366688
0.00255919	0.00403786	0.00304961
0.00289392	0.00438905	0.0021162
0.00210619	0.0045712	0.00235152
0.00251222	0.0048399	0.00189614
0.0019486	0.00431299	0.0013051
0.00162792	0.005826	0.000540972
0.00158882	0.00682354	0.000383854
0.00147057	0.00560308	0.00163102
0.00199699	0.00708437	0.00166798
0.00123358	0.00540876	0.00173974
0.00141215	0.00505471	0.00244427
0.00163054	0.00516343	0.00249791
0.00219417	0.0062089	0.00497246
0.00273442	0.00379443	0.00261354
0.00221872	0.00776625	0.00329232
0.00136065	0.00359321	0.00289702
0.00128198	0.00880241	0.00118732
0.000798225	0.00623798	0.00163817
0.000609398	0.00826097	-0.000817537
8.44002e-05	0.00983596	-0.000212669
0.000935793	0.0049386	-0.00219941
0.00107646	0.00891376	-6.1512e-05
0.00133014	0.00475407	0.000431776
0.000783682	0.0118873	0.000456333
0.00075531	0.00274634	0.00169802
0.00206494	0.011204	0.000716448
0.00284505	0.00165391	0.00171661
0.00409818	0.00753236	0.00154543
0.003021	0.00138474	0.00276875
0.00412822	0.00617194	0.000752449
0.00349236	0.00266314	0.0030992
0.00458407	0.00291491	0.00096035
0.0038476	0.00566721	0.00291681
0.00389028	0.00374508	-0.000408649
0.00332689	0.00831842	0.00144219
0.00361943	0.00498724	-0.000176907
0.00297427	0.00750947	-0.00120807
0.00315213	0.00464082	-0.000812769
0.00406742	0.0069797	-0.000708103
0.00477529	0.00180411	0.00103116
0.00594544	0.00514722	-0.000556946
0.00567889	0.00268507	0.000757694
0.0057323	0.00382733	-0.000638485
0.00568557	0.00357771	5.24521e-06
0.00698352	0.00511837	-0.00122929
0.00690675	0.00252271	-0.000669479
0.00726128	0.00314283	-0.0014534
0.00712609	0.00529289	-0.000247002
0.00548482	0.00571728	-0.000876665
0.00708723	0.00421095	-0.000935555
0.00540471	0.0055654	-0.00183058
0.00643492	0.00483179	-0.00243735
0.00498176	0.00383925	-0.00147057
0.00516152	0.00570369	-0.00390601
0.00588036	0.00310779	-0.00220203
0.00467944	0.00452495	-0.00344229
0.00465178	0.0034976	-0.00305605
0.00454712	0.00406218	-0.00331378
0.00475907	0.003613	-0.0028646
0.0044713	0.00456524	-0.00364971
0.00466585	0.00439191	-0.00348854
0.00354862	0.00538635	-0.00317883
0.00384188	0.00688314	-0.00405836
0.00400209	0.00453115	-0.00444174
0.00348186	0.00825763	-0.00447202
0.00303936	0.00441575	-0.00490713
0.00287199	0.00644398	-0.00380254
0.00169659	0.0058527	-0.00534773
0.000400782	0.00716615	-0.00678611
-0.000392437	0.0057559	-0.00739121
-0.000834703	0.00727987	-0.00779057
-0.00114965	0.00572562	-0.00737596
-0.000686407	0.00758123	-0.00813723
-0.000344992	0.00564647	-0.00807476
-0.000259876	0.00649071	-0.00773311
0.000591278	0.00589728	-0.00783706
0.00128412	0.006881	-0.00941586
0.00182438	0.00510764	-0.0079031
0.00229502	0.0056324	-0.00856996
0.00255442	0.00472832	-0.00882459
0.0025897	0.0047791	-0.0087626
0.00254488	0.00620532	-0.00983286
0.00225639	0.00307941	-0.0103164
0.0016067	0.00599194	-0.0107667
0.00176477	0.00186038	-0.0103302
0.00190592	0.00634551	-0.00964403
0.00222993	-0.000631571	-0.00927615
0.00221276	0.00774527	-0.00851679
0.00152373	-0.000914812	-0.00911236
0.00314665	0.00677824	-0.00860214
0.00319743	-0.000935793	-0.00934815
0.0034306	0.00459433	-0.00912642
0.00369811	0.000487089	-0.00843167
0.00530267	-0.000540733	-0.00775099
0.00511765	0.00244665	-0.00611424
0.00657368	-0.000157118	-0.00651073
0.00641799	0.000630856	-0.00537872
0.0050652	0.00182343	-0.00733805
0.00639558	-0.00152397	-0.00593591
0.00606775	0.00163412	-0.00745344
0.00675368	-0.00253868	-0.00614834
0.00525951	0.00160718	-0.00633597
0.00594258	-0.000842094	-0.00544333
0.0052011	-0.000596046	-0.00580573
0.00570273	-0.0018363	-0.00611281
0.0059464	0.000304699	-0.00544238
0.00614309	-0.00247145	-0.00559855
0.0062809	-0.000482559	-0.006603
0.00609708	-2.76566e-05	-0.00648189
0.00762582	0.000228167	-0.00551629
0.0071032	6.19888e-05	-0.0051589
0.00749564	-0.000606537	-0.00474954
0.00727201	0.00534868	-0.00513411
0.00765729	-0.00902128	-0.00382805
0.00687933	0.00607371	-0.0041728
0.00676489	-0.0080719	-0.00353169
0.00663114	0.0032599	-0.00394154
0.00679398	-0.00449061	-0.00260901
0.0077827	-0.000792027	-0.00364518
0.005548	-0.000927687	-0.00343919
0.00727057	-0.000690937	-0.00482726
0.00622249	-0.00368381	-0.00364614
0.00745058	0.00136137	-0.00507879
0.00656009	0.00123262	-0.00451207
0.00727224	-0.000402927	-0.00291753
0.00832796	0.00311804	-0.00377917
0.00793052	-0.000890732	-0.00315285
0.00909281	0.0037322	-0.00321603
0.00932837	-0.00125599	-0.00181746
0.00960612	0.000487804	-0.00156641
0.00886393	-0.000896454	-0.00222373
0.00970125	-0.00243068	-0.0018146
0.00824618	-9.799e-05	-0.00240421
0.00843453	-0.00239968	-0.00452781
0.0075233	0.00121212	-0.00455213
0.00604558	-0.00251603	-0.00464582
0.00613141	0.00139332	-0.00510693
0.00581694	-0.000805378	-0.00562429
0.00679374	0.00271916	-0.00486732
0.00673223	-0.000742435	-0.00527048
0.00776148	0.00268936	-0.00551724
0.00690675	0.0014782	-0.00554895
0.00765777	-0.00306606	-0.00761652
0.00748515	0.00354171	-0.00491095
0.00773811	-0.00615501	-0.00777388
0.00653148	0.00398016	-0.00407648
0.00822783	-0.00849724	-0.00807428
0.0071466	0.00525117	-0.00578284
0.00726128	-0.0103154	-0.00850344
0.00726151	0.00554013	-0.00602746
0.00527954	-0.00865078	-0.00561261
0.00685334	0.00482106	-0.010067
0.00561929	-0.00482345	-0.0065856
0.00683951	0.00255346	-0.0108848
0.00577283	-0.00187469	-0.00604224
0.00652456	-0.00029254	-0.00966454
0.00513935	0.00198865	-0.00828671
0.00584102	-0.00278354	-0.00923896
0.00568748	0.00465894	-0.008255
0.00546169	-0.00419784	-0.00981617
0.00692582	0.00309587	-0.00960803
0.00667763	-0.0049746	-0.00743771
0.00779319	0.00173187	-0.00981855
0.00638247	-0.00557613	-0.00644326
0.00758672	-0.000699282	-0.010215
0.00703263	-0.00953579	-0.00682735
0.00611186	0.00531101	-0.0116737
0.00642991	-0.00950217	-0.00740933
0.00575686	0.00539637	-0.0123119
0.00543165	-0.00336981	-0.0105178
0.00544024	0.00198507	-0.010577
0.00516343	0.000497818	-0.00919557
0.00452065	-0.00154424	-0.0109539
0.00527692	0.00254273	-0.0103793
0.00605536	-0.00377274	-0.0111325
0.00613308	0.00181746	-0.0108886
0.00759888	-0.00681758	-0.00942087
0.00774264	-0.00183129	-0.0106454
0.00822997	-0.00436068	-0.00970006
0.00939727	-0.00354815	-0.0107181
0.008816	-0.00522137	-0.0105054
0.00939965	-0.00568414	-0.0101519
0.00886846	-0.00182176	-0.0098269
0.00887704	-0.00234628	-0.00813079
0.00965238	-0.00433207	-0.0072639
0.00884748	-0.00105977	-0.00758457
0.00947833	-0.00531554	-0.00733995
0.00967026	-0.000590086	-0.00749898
0.00913239	-0.00346708	-0.00696468
0.0105305	-0.00526333	-0.00677395
0.00918555	-0.00285983	-0.0065012
0.0105777	-0.00734806	-0.00707579
0.0101032	-0.00528693	-0.00633049
0.0119596	-0.0064137	-0.00489306
0.0122457	-0.00835133	-0.00605893
0.0115612	-0.00877309	-0.00464964
0.0120242	-0.00599003	-0.0058229
0.0128467	-0.00896716	-0.00491858
0.0123277	-0.00398803	-0.00537229
0.0123539	-0.00767684	-0.00596762
0.0113351	-0.00528026	-0.00611448
0.0115356	-0.00518966	-0.00648141
0.0124502	-0.00885987	-0.00800371
0.0108662	-0.00355148	-0.00796509
0.0120618	-0.00908828	-0.00828934
0.012717	-0.00641847	-0.00744677
0.0131323	-0.0108023	-0.00699258
0.0131567	-0.00850415	-0.00795841
0.0138364	-0.0118256	-0.00804687
0.0141773	-0.0120404	-0.00778747
0.0147822	-0.012444	-0.00693774
0.0150714	-0.0117598	-0.00886607
0.0154862	-0.0121336	-0.00814962
0.0162897	-0.012193	-0.0073278
0.0160804	-0.011204	-0.00830483
0.0168538	-0.0119503	-0.00691938
0.0165308	-0.0121362	-0.00701284
0.0162523	-0.00893092	-0.0074389
0.0164089	-0.0114138	-0.00808883
0.016103	-0.00961542	-0.00697565
0.0149589	-0.00914812	-0.00808358
0.0155146	-0.0125444	-0.00709915
0.0150099	-0.00818586	-0.00822115
0.0162354	-0.0166373	-0.00797367
0.0147309	-0.00548697	-0.00793672
0.0166667	-0.0259914	-0.00819397
0.0164604	0.000950575	-0.00583434
0.0165973	-0.0205684	-0.00645709
0.0178974	-0.0112941	-0.00672221
0.0155852	-0.0110731	-0.00608277
0.0183802	-0.0180717	-0.00822997
0.0157523	-0.00602841	-0.0054605
0.0184174	-0.0237215	-0.00948644
0.0162315	-0.00296783	-0.00889587
0.0168028	-0.0214736	-0.00912738
0.0167499	-0.00387979	-0.0115893
0.0153139	-0.020875	-0.00972366
0.0167229	-0.00464177	-0.0125225
0.0150032	-0.0173149	-0.0101085
0.0163846	-0.0097785	-0.0126352
0.0136178	-0.0128648	-0.0102196
0.016084	-0.0118668	-0.0119572
0.0140381	-0.0102456	-0.00968575
0.0165625	-0.0155513	-0.0110693
0.0148251	-0.0101285	-0.0105047
0.0154803	-0.0187917	-0.0099988
0.0150328	-0.00858045	-0.0113282
0.0139616	-0.0180614	-0.0091269
0.0143771	-0.00846505	-0.0130677
0.0125766	-0.0143023	-0.00968122
0.0134468	-0.00782371	-0.0121543
0.0117092	-0.0117671	-0.0126286
0.0131252	-0.00842834	-0.0133128
0.0107198	-0.00724673	-0.0122068
0.0119653	-0.0111907	-0.0120323
0.0102084	-0.00686598	-0.0139856
0.0119379	-0.0139177	-0.0122256
0.0110683	-0.00302839	-0.0133846
0.0108299	-0.0111957	-0.0119457
0.0124578	-0.00610352	-0.013757
0.0113747	-0.0109916	-0.0114493
0.0127201	-0.00504875	-0.0122898
0.0115592	-0.0117044	-0.0114505
0.0125101	-0.00504899	-0.0111916
0.0116708	-0.00897002	-0.0120845
0.0114143	-0.00739646	-0.0111675
0.0115261	-0.00766015	-0.0126746
0.0118687	-0.00981688	-0.0118511
0.010777	-0.00428891	-0.0119972
0.012409	-0.00916457	-0.0123804
0.0122635	-0.0056839	-0.0133286
0.0117261	-0.00928974	-0.0124278
0.0126362	-0.00563598	-0.0124934
0.0120173	-0.00827909	-0.0110636
0.0124869	-0.00467515	-0.0120926
0.013382	-0.00999951	-0.0113091
0.0133414	-0.00667405	-0.0109978
0.0135355	-0.00912547	-0.00981498
0.0141699	-0.00928855	-0.00969601
0.0135086	-0.00873041	-0.00943375
0.0135827	-0.00843525	-0.0102851
0.0133247	-0.00848246	-0.0100021
0.0132089	-0.0102925	-0.0102637
0.0119298	-0.00246119	-0.0105729
0.012284	-0.00917935	-0.00917053
0.0122454	-0.00235367	-0.00987768
0.0117366	-0.00743532	-0.00982904
0.012095	-0.00326014	-0.0111153
0.0120549	-0.00874925	-0.0100589
0.0112553	-0.00284386	-0.0113051
0.011153	-0.0091877	-0.0107927
0.0115752	-0.0101182	-0.0104601
0.0109353	-0.00636578	-0.0106215
0.0109699	-0.00994205	-0.00971341
0.0104108	-0.0066185	-0.00887156
0.0102179	-0.0116186	-0.00883198
0.0102861	-0.00726008	-0.00881052
0.00985408	-0.00800276	-0.0095706
0.00966573	-0.00727153	-0.0101275
0.00882936	-0.00789213	-0.0113339
0.0102274	-0.00646949	-0.0103657
0.00919104	-0.00718117	-0.0101249
0.0083611	-0.00548339	-0.01092
0.00865984	-0.00559568	-0.0117617
0.00889134	-0.00639558	-0.0121005
0.00874114	-0.00406551	-0.0114985
0.0104651	-0.0081954	-0.0102551
0.00979948	-0.00567222	-0.0115678
0.010242	-0.00563002	-0.0103533
0.0112426	-0.00908589	-0.00955153
0.011384	-0.00934029	-0.00835896
0.0111332	-0.0157943	-0.00825548
0.00830436	0.00305319	-0.0104189
0.0103097	-0.0200307	-0.00793791
0.00958657	-0.00034833	-0.0105352
0.0092864	-0.0142763	-0.00770569
0.00879455	-0.00161004	-0.0096736
0.00729775	-0.00968957	-0.00710893
0.00921845	-0.00536799	-0.00990868
0.0075047	-0.00374293	-0.00658107
0.00897384	-0.00929976	-0.00795102
0.00705957	7.03335e-05	-0.00708461
0.00860262	-0.0129983	-0.00763297
0.00778103	-0.000233889	-0.00692344
0.00760102	-0.012675	-0.0063653
0.00829577	-0.00550199	-0.00895095
0.00824738	-0.0124662	-0.00659013
0.0100186	-0.00971293	-0.00784135
0.00918221	-0.0107009	-0.00421333
0.0112112	-0.00739956	-0.00602484
0.0105164	-0.0107028	-0.00473785
0.00990605	-0.00525761	-0.00566602
0.0104063	-0.0102837	-0.00476003
0.00909185	-0.00304174	-0.00511837
0.00919271	-0.00801754	-0.00554013
0.00743508	-0.00289893	-0.00576019
0.00835323	-0.0063374	-0.00686908
0.00780821	-0.00367928	-0.00658369
0.00832582	-0.00690269	-0.00706911
0.00879741	-0.00762939	-0.0063262
0.00864768	-0.00612307	-0.00701213
0.00873613	-0.0111768	-0.00654912
0.00856805	-0.00785542	-0.00621867
0.00975418	-0.0115745	-0.00640631
0.00974989	-0.00789738	-0.00521588
0.0110643	-0.0113192	-0.00532198
0.0110788	-0.00854325	-0.00448632
0.0112252	-0.0106642	-0.00381446
0.00971842	-0.00735211	-0.00525188
0.0100574	-0.0087738	-0.00425386
0.00853801	-0.00616145	-0.0064857
0.00884533	-0.00851631	-0.00579023
0.00868368	-0.00558472	-0.00725293
0.00848246	-0.00964522	-0.00682044
0.00824714	-0.00595737	-0.00814867
0.00841236	-0.00895762	-0.00749183
0.00787973	-0.00677156	-0.0080595
0.00836372	-0.0102682	-0.00825429
0.00831294	-0.00966334	-0.00729537
0.00785184	-0.00625396	-0.0078764
0.00894094	-0.0118246	-0.00675106
0.00890684	-0.00735593	-0.00842381
0.00879598	-0.00873661	-0.00765204
0.00866151	-0.00931668	-0.00789666
0.00795817	-0.00559354	-0.00727654
0.00855517	-0.00927258	-0.00885105
0.00665021	-0.00511789	-0.00813675
0.0065794	-0.00704098	-0.00820875
0.00614309	-0.00375605	-0.00887561
0.00606704	-0.00777674	-0.00837374
0.00664616	-0.00554109	-0.00999308
0.00595737	-0.00684428	-0.00799465
0.00732493	-0.00926304	-0.00733948
0.0056026	-0.00607204	-0.00896263
0.00597048	-0.00906539	-0.00899506
0.0055809	-0.00287509	-0.00910759
0.00618243	-0.00482869	-0.00857592
0.00628328	-0.00177121	-0.00778222
0.0067513	-0.00407362	-0.00764704
0.00668001	-0.00211143	-0.00717711
0.00507951	-0.00125647	-0.00847769
0.00640798	-0.00575471	-0.00866604
0.00602913	-0.00114441	-0.00837588
0.00520945	-0.00414109	-0.00971961
0.0043292	-0.000380039	-0.00999975
0.0032475	-0.00586963	-0.0109658
0.00318766	-0.00286961	-0.0110819
0.0035255	-0.00622487	-0.0108447
0.00362802	-0.00379014	-0.0114598
0.00330067	-0.00653553	-0.0112102
0.00285244	-0.00320792	-0.0116432
0.00228047	-0.00770164	-0.0106039
0.00235486	-0.000548601	-0.010041
0.00228667	-0.0071559	-0.0094924
0.00283837	-0.00253677	-0.00850511
0.00309062	-0.00794768	-0.00646377
0.00205898	0.000285387	-0.00753713
0.00333548	-0.0121472	-0.00685024
0.00234222	-0.00199223	-0.0081954
0.00139785	-0.00544572	-0.00654054
0.00183439	-0.0104434	-0.0086453
0.000432491	-0.000932932	-0.00638413
0.00122499	-0.0147245	-0.00957799
8.41618e-05	0.00231504	-0.00542355
0.000128746	-0.0131824	-0.00864124
0.00152326	0.000352144	-0.00799656
-0.000291348	-0.00901389	-0.0061481
0.00165009	0.000725269	-0.00762415
-0.000263691	-0.00718379	-0.00487614
0.00132895	9.17912e-05	-0.00654101
0.000245094	-0.00532246	-0.00531936
0.00127935	0.00105476	-0.00637794
0.000141382	-0.00242352	-0.00564265
0.00137711	-0.00498605	-0.0066545
-0.000880718	-0.00106239	-0.00568771
0.000397682	-0.00660491	-0.00562096
-0.000386953	-0.000937223	-0.00465631
-0.000959158	-0.00437617	-0.00466704
-0.000505447	-0.00147367	-0.00666595
-0.00242639	-0.00278091	-0.00413609
-0.0019052	-0.00152969	-0.00775981
-0.00173998	-0.00395441	-0.00384235
-0.00141835	-0.00285649	-0.00518489
-0.00091362	-0.00223231	-0.00432467
-0.00211072	-0.00275874	-0.00475574
-0.00155854	0.000486135	-0.00503731
-0.00153756	-0.00649095	-0.005193
-0.0013876	-0.000123978	-0.00445771
-0.00166297	-0.00431752	-0.00387359
-0.00019002	-0.00401497	-0.00346303
-0.00151253	-0.00445223	-0.00197554
-0.000508785	-0.0031848	-0.0025723
-0.00070715	-0.00255132	-0.000492811
-0.000283957	-0.00229812	-0.000440836
-0.000894785	-0.00185299	-0.00176692
-0.00190306	-0.000615597	-0.00162077
-0.00250149	-0.0026567	-0.00261521
-0.00282001	-0.00193834	-0.00225496
-0.00306964	-0.000735044	-0.0024333
-0.00213575	-0.000178099	-0.00344491
-0.00279665	-0.000880718	-0.00171041
-0.0032568	-0.0011878	-0.00284195
-0.00325322	-0.00129151	-0.000997782
-0.00293136	0.00128746	-0.00243211
-0.00185657	-0.00508642	-0.000664949
-0.00272989	0.00141358	-0.0010643
-0.00156569	-0.0062499	0.00112033
-0.00296736	0.000933886	-0.000346422
-0.00226235	-0.00578117	0.00102448
-0.00225759	-0.000338316	-0.00121832
-0.00392246	-0.00224447	-0.000493526
-0.00342607	-0.00298691	-0.00225234
-0.00423717	-0.000339985	-0.00241137
-0.00400662	-0.00338793	-0.00175905
-0.00431824	-0.000338316	-0.00289059
-0.00397754	-0.00166845	-0.00180888
-0.0041368	-0.00161242	-0.00228906
-0.0031302	-0.00212789	-0.000496149
-0.0032506	-0.0033946	-0.00162435
-0.00322938	-0.000634909	-0.00113487
-0.00202322	-0.00327301	-0.00137401
-0.00151658	-0.000745773	-0.00123644
-0.00203109	-0.00371814	-0.00111389
-0.00252986	-0.00140047	-0.00245285
-0.0027225	-0.00465178	-0.00158143
-0.00422454	-0.00164723	-0.00452757
-0.00392461	-0.00497079	-0.00214553
-0.00328827	-0.00174475	-0.00245738
-0.00491405	-0.000795603	-0.000638962
-0.00389767	-0.00235796	-0.00280285
-0.00421476	0.00275159	-0.00083375
-0.00369906	-0.00298071	-0.00232553
-0.00420308	0.000627995	-0.00120997
-0.00347686	-0.00359201	-0.00102615
-0.00335908	0.00128078	-0.00161743
-0.00418591	-0.00374961	-0.000583172
-0.00395703	0.00197625	-0.00347853
-0.00396585	-0.0021708	-0.00181484
-0.00408363	0.00134754	-0.00258803
-0.00414872	-0.0037775	-0.00305438
-0.00474644	0.00114727	-0.00438452
-0.00462604	-0.00052166	-0.00386405
-0.0050025	-0.00130868	-0.00442719
-0.00644469	0.00151634	-0.00492454
-0.00570393	-0.0026772	-0.00564551
-0.00581241	0.00317502	-0.00621462
-0.00590515	-0.003685	-0.005193
-0.00519514	0.000385523	-0.00708485
-0.00631118	-0.0010457	-0.00554991
-0.00637293	-0.000201464	-0.00703454
-0.00575924	0.000449896	-0.00516844
-0.00447512	-0.00161839	-0.00668025
-0.00462675	-0.00132632	-0.00624442
-0.00519967	-0.00276613	-0.0062592
-0.00504827	-0.000857592	-0.00639915
-0.00497985	-0.00561547	-0.00538826
-0.00581217	0.000353813	-0.00596547
-0.00542235	-0.00252891	-0.00601554
-0.00576735	0.000841141	-0.00662255
-0.00600648	-0.000994921	-0.00596714
-0.00644636	0.00138903	-0.00715733
-0.00745726	0.000871897	-0.0050981
-0.00806046	0.00428867	-0.00706577
-0.00822496	0.00303245	-0.00528932
-0.00884461	0.00615072	-0.00531578
-0.00887036	0.00265789	-0.0040319
-0.009444	0.0033412	-0.00393462
-0.00935793	0.00437641	-0.00366426
-0.00882506	0.00228357	-0.00256681
-0.00894213	0.00421047	-0.00306249
-0.0074451	-0.00149608	-0.000555515
-0.00838923	0.00602484	-0.00228429
-0.00717115	0.000213146	-0.00037384
-0.00822878	0.00531411	-0.00200152
-0.00711632	-0.000490427	-0.00212049
-0.00752091	0.00396132	-0.00258636
-0.00779319	0.00147843	-0.00200057
-0.00738621	0.00421047	-0.00203514
-0.00857949	0.00502419	-0.00248551
-0.00818443	0.0050528	-0.00217962
-0.00827384	0.00335193	-0.00125289
-0.00736499	0.00320339	-0.000463963
-0.0072124	0.00450087	-0.00162959
-0.00640798	0.000786781	-1.26362e-05
-0.0076983	0.00420713	-0.000184059
-0.00716209	0.001791	0.000290155
-0.00719523	0.00290322	-0.00118995
-0.00616384	0.00122952	-0.000298262
-0.0063231	0.000562429	-0.0015173
-0.00596476	0.00249958	0.000323296
-0.00585675	0.000664473	-0.00143337
-0.00570512	0.00251055	0.00075531
-0.00576663	0.000531197	-0.00121522
-0.0063982	0.00148916	-0.000537157
-0.00626898	0.00123501	-0.00085783
-0.00639129	0.0031817	-0.001472
-0.0064764	-0.000103951	-0.000117302
-0.00695014	0.00419998	-0.000344276
-0.00626254	0.000535488	0.000570536
-0.00686693	0.00404406	0.000326157
-0.0065794	0.00115871	0.00104809
-0.00612378	0.00169253	-0.00135756
-0.00701928	0.00362802	-0.000328541
-0.00555825	0.000374079	-0.000413656
-0.00560594	0.00319242	0.000991821
-0.00468087	-0.000980616	0.00136685
-0.00600696	0.00457549	0.000712633
-0.00559878	-0.00101757	0.00184917
-0.00492811	0.00306988	0.00109673
-0.00583076	0.00216889	0.00025177
-0.00640488	0.00202894	-0.000524282
-0.00662351	0.00341058	7.84397e-05
-0.00717974	0.00293565	-0.00142241
-0.00744772	0.0032022	-0.000459433
-0.00761509	0.00402641	-0.00169396
-0.00680137	-0.000338078	0.000372171
-0.0062809	0.00302768	0.00131989
-0.00616622	-0.00218105	0.00130653
-0.00614595	-0.00115848	0.00136042
-0.00537682	0.00208187	0.000708818
-0.0044806	-0.00216961	0.000700474
-0.00496721	0.00166512	0.000344038
-0.00354743	-0.00225735	0.00106859
-0.00295496	0.00105262	-0.000200033
-0.00333476	-0.00256777	0.000447035
-0.00339413	0.00130558	0.00147533
-0.00445747	0.00073266	0.00224853
-0.00412989	-0.00197697	0.00138307
-0.00519514	0.00262237	0.00124526
-0.00385523	-0.0040648	0.00157762
-0.00507355	0.00313401	0.000534534
-0.00473452	-0.00344682	0.000678539
-0.00492954	0.000721931	0.000458479
-0.0046525	-0.00209308	0.00201178
-0.00486994	-0.0013938	0.000996828
-0.00442076	-0.00253606	0.00166869
-0.00447464	-0.000699759	0.000646114
-0.0031805	-0.00280261	0.000854015
-0.00258136	-0.000870228	0.00166368
-0.00242186	-0.000554562	0.00137353
-0.00211477	0.00119638	0.00250268
-0.0020442	-0.0015533	0.00221562
-0.00166035	2.14577e-06	0.00150204
-0.0026145	-0.000100851	0.00200367
-0.00316501	-0.000202417	0.00236416
-0.00342774	0.00204778	0.00190258
-0.00388408	-0.00133896	0.00208163
-0.00393128	0.00387239	0.003335
-0.00392866	-0.00168276	0.00204468
-0.00361562	0.00235057	0.00293732
-0.00334907	-0.00730419	0.00141263
-0.00202227	0.00552249	0.00375938
-0.00234675	-0.00292063	0.00262141
4.95911e-05	-1.78814e-05	0.00324297
-0.00136447	6.74725e-05	0.00453401
-0.000623226	-0.00315547	0.00215816
-0.00176692	0.00440741	0.00491333
-0.000284195	-0.0025866	0.00201464
-0.000146627	0.00467038	0.00424099
-0.00145459	-0.000270844	0.00196195
-0.000800371	0.00527382	0.00248766
-0.00300002	-0.000909567	0.00164151
-0.00214148	0.00542903	0.000886917
-0.00253105	-0.00337291	0.00167871
-0.00135827	0.00378084	0.00133395
-0.00280094	0.000326157	0.0023315
-0.000629902	-0.00202703	0.00133657
-0.00325418	0.00131941	0.00181985
-0.000772238	-0.00390959	0.00164628
-0.00190616	0.00249767	0.00176144
-0.00111246	-0.00230455	0.00218534
-0.00052166	0.00222135	0.00146627
-0.00082159	-0.00251889	0.00348997
-0.000344515	0.0035367	0.000312328
-0.00152779	-0.00123215	0.00263476
-0.000709295	0.00428653	0.000343323
-0.00201917	-0.00165534	0.000974417
-0.00134301	0.00260544	-8.82149e-05
-0.00193739	-0.000415087	0.00106764
-0.0033319	0.000205278	-0.000984192
-0.00383401	0.00366426	-0.000399828
-0.0042026	-0.00168705	-0.00126958
-0.00292921	0.00448895	-0.000260353
-0.00295687	-0.00313544	3.02792e-05
-0.00233507	0.00397325	0.000323772
-0.00329947	0.000159264	0.000922441
-0.0020709	0.0021565	0.00203872
-0.00236416	-0.000421762	0.00365973
-0.00251222	0.00308919	0.00281906
-0.00302005	0.00159049	0.00283718
-0.0025537	0.00151205	0.0014472
-0.00245142	-0.000478983	0.0036695
-0.00300479	-0.00102448	0.0036366
-0.00352597	0.000328541	0.00336957
-0.0030086	-0.0005548	0.00362873
-0.00240326	0.000890732	0.00175762
-0.00252604	-0.000277042	0.00277996
-0.0022912	0.000823736	0.00166821
-0.0022316	-0.00191903	0.00274491
-0.00299263	0.00349903	0.00212598
-0.00325203	-0.00286126	0.00180507
-0.00323772	0.00443268	0.00222373
-0.00260663	-0.000515938	0.00129652
-0.00241828	0.00334573	0.00238657
-0.00277925	-0.00165534	0.00219655
-0.00238633	0.00284624	0.00192094
-0.00300121	-0.000275373	0.00262356
-0.00189924	9.53674e-06	0.00204277
-0.00272202	0.00319076	0.0025816
-0.00250411	0.000408173	0.00231099
-0.00266838	0.00246835	0.0020659
-0.00270653	0.000808477	0.000666618
-0.00375319	0.00201225	0.0012598
-0.00408578	0.00149965	0.000179529
-0.00424409	0.00237274	-0.000935078
-0.00454545	0.00190115	0.000150919
-0.00403619	0.00249743	-0.00068593
-0.00407481	0.00302744	-0.00065279
-0.00337982	0.00436735	-0.000477314
-0.00233221	0.0018599	-0.000661135
-0.0027287	0.00584865	-0.000277519
-0.00242233	-5.74589e-05	-0.000361204
-0.00286984	0.00263023	-0.000262499
-0.00273776	0.000356913	-0.00101924
-0.00134993	-0.00138307	0.000385523
-0.00243306	0.00235057	0.000479937
-0.00133729	-0.00230598	0.00118637
-0.00351238	0.00157571	0.000382423
-0.00295949	-0.00210023	0.00100899
-0.00391364	0.00161028	-5.98431e-05
-0.00353527	-0.00292158	0.00136042
-0.00342083	0.00309968	-0.00029707
-0.00327349	0.000660658	-0.000135183
-0.00214362	-0.000289202	-0.00164413
-0.00207043	0.00347352	-0.002177
-0.000311613	-0.00476003	-5.03063e-05
-0.0011735	0.00234962	-0.000530481
-0.000694275	-0.00346375	0.000264168
-0.000932455	0.000565767	-0.000861168
-0.00121737	-0.00354481	0.000837088
-0.000375509	-0.0023396	-0.00132895
-0.00167537	-0.00365567	0.000294209
-0.000806808	-0.000761509	-0.00135708
-0.00235486	-0.000536919	-0.00143743
-0.00216293	-0.00173593	-0.00123692
-0.0020535	0.000546694	-0.00120282
-0.00136709	-0.00302505	-4.72069e-05
-0.0020349	0.000935793	-0.000484943
-0.00303626	0.00182676	-0.000780821
-0.00323009	0.00320792	-0.00124717
-0.00276947	0.00199008	-0.000703573
-0.0020802	0.00211692	7.22408e-05
-0.00235009	-0.00017333	0.000486374
-0.000848293	0.00437522	0.000459671
-0.000769377	-0.00166869	-0.000180244
-0.00106359	0.00218201	0.000464678
-0.000870705	-0.000998259	0.00173759
-0.000641346	-0.00191331	0.000661373
-0.00127959	-0.00104451	0.00116205
-0.00159025	0.000980139	0.000233173
-0.00287557	0.00336957	0.000408173
-0.00362277	0.00225329	-0.000148535
-0.00364041	0.00688171	0.000587225
-0.0036037	0.00315452	-0.000154018
-0.00394344	0.0091536	-0.000543833
-0.00338435	0.00525546	-0.000934124
-0.00359917	0.00578761	-0.0017643
-0.00422144	0.00429988	0.000804186
-0.0035584	0.00100899	-0.00205898
-0.00416613	0.00954604	0.00158167
-0.00275707	-0.00177956	-0.00253725
-0.00287175	0.00784397	0.000957012
-0.00205874	-0.00453925	-0.00115013
-0.00127316	0.0070951	-7.65324e-05
-0.00144958	-0.00205183	0.000161886
-0.00177765	0.00817132	-0.00185227
-0.00247645	0.000302553	-0.000915289
-0.00236082	0.00781322	-0.00275207
-0.00363517	0.00423908	-0.000183821
-0.00254679	0.00854683	-0.00161338
-0.00421143	0.00510049	-0.000308514
-0.00161481	0.00625873	-0.000711679
-0.00295448	0.00543594	0.00109458
-0.0028224	0.00780439	2.38419e-05
-0.00281405	0.00521064	0.00155282
-0.00307131	0.00585938	0.00183916
-0.00155425	0.00383997	0.00223804
-0.00112772	0.0017333	0.00289488
0.000273705	0.0024817	0.00282979
-0.000541449	0.000986338	0.00293374
-0.000473976	0.00208282	0.00342655
-0.000795126	0.00273538	0.00371647
-0.000879288	0.00217152	0.00347567
-0.00144148	0.00457764	0.00193477
-0.0022471	0.00652337	0.00069809
-0.00158119	0.00707626	0.00157928
-0.00136614	0.00930643	0.0022471
-0.00103831	0.00488257	0.00158072
-0.00110912	0.00870466	0.00188637
-0.00115299	0.0045979	0.00178766
-0.00137424	0.00722504	0.0033114
-0.000879526	0.00464582	0.00208807
0.000244141	0.00627756	0.00302577
-0.000268459	0.00253201	0.00350738
0.000741005	0.00383091	0.00250912
0.000368357	0.000598669	0.00342822
0.000654936	0.00653458	0.00231862
0.000244617	0.0026567	0.00305533
0.000909567	0.00581121	0.00381446
-0.000154972	0.00213408	0.00180864
-0.00120997	0.00981307	0.00324273
-0.00115609	0.00094223	0.00173497
-0.00230885	0.0135517	0.00164866
-0.00106382	0.00120759	0.00285411
-0.000961304	0.00965285	0.00170541
-0.00104833	0.00230718	0.00375819
-0.000116825	0.00458789	0.00193238
-0.00139546	0.00359869	0.00387573
-0.000516891	0.000473022	0.00256896
-3.33786e-06	0.00215292	0.00295663
0.000386	-0.00349498	0.00232792
-0.000402689	0.0129373	0.00393677
0.000406742	-0.00715518	0.00275135
-0.000614166	0.0165105	0.00478435
0.000869274	-0.00515413	0.00284147
-0.000997543	0.0159044	0.00351596
-0.0021522	0.00471115	0.00298142
-0.000324249	0.00294709	0.00183034
-0.00368905	0.0137742	0.00365067
-7.58171e-05	0.000366449	0.00121713
-0.00395441	0.0127714	0.00262427
-0.00255656	-0.000860453	0.000952959
-0.00298142	0.0130732	-0.000486851
-0.00271201	-0.000584602	0.00349283
-0.00179505	0.0102396	0.000457764
-0.00340486	0.00319648	0.00374937
-0.00133061	0.00681901	0.00161624
-0.00259471	0.00517297	0.00442934
0.000351429	0.00537229	0.00309968
-0.00208855	0.00686264	0.00447226
-0.000524282	0.00574994	0.00434303
-0.000905991	0.0022068	0.00421286
-0.000687838	0.00673175	0.00367713
[truncated: 63,001 more rows]

## Sheet: S. Fig. 1c, Tilt angle
angle
0.00128482
0.00551517
-0.00331558
0.000949118
0.00101073
0.00248556
0.000491837
-0.00290338
-0.00140778
-0.00086082
0.00202117
1.67065e-06
-0.00230094
5.92201e-05
-0.0019368
-0.00159128
0.000572721
-0.00312779
0.00132359
0.000327689
0.000455131
-0.00313967
0.00188795
0.000298258
0.0018374
0.00354697
-0.000493049
-0.000414185
-0.00257774
-0.00290053
0.0150638
0.225506
0.663489
1.36281
2.32296
3.51269
4.936
6.44516
7.9391
9.44572
10.9486
12.4422
13.9512
15.4378
16.9484
18.4403
19.9386
21.451
22.9478
24.4417
25.9413
27.4488
28.9532
30.4476
31.9474
33.4512
34.9408
36.4428
37.9509
39.4483
40.9358
42.4368
43.9378
45.4387
46.9384
48.4278
49.935
51.4329
52.9265
54.4186
55.9328
57.426
58.9295
60.4299
61.9205
63.4113
64.9203
66.409
67.9106
69.4091
70.9045
72.4126
73.9012
75.3988
76.8986
78.3992
79.891
81.3937
82.8831
84.3857
85.8783
87.3727
88.8788
90.3748
91.8689
93.3657
94.8704
96.3636
97.8549
99.3485
100.852
102.348
103.843
105.351
106.832
108.328
109.833
111.337
112.825
114.323
115.821
117.323
118.817
120.321
121.812
123.305
124.802
126.305
127.79
129.289
130.791
132.289
133.785
135.281
136.777
138.279
139.781
141.274
142.778
144.273
145.772
147.271
148.773
150.261
151.762
153.259
154.753
156.255
157.753
159.25
160.746
162.251
163.745
165.231
166.733
168.24
169.738
171.242
172.749
174.239
175.739
177.241
178.732
180.245
181.739
183.252
184.754
186.245
187.745
189.249
190.745
192.256
193.75
195.255
196.747
198.26
199.762
201.254
202.766
204.265
205.768
207.276
208.777
210.28
211.781
213.287
214.783
216.29
217.783
219.291
220.792
222.291
223.803
225.305
226.801
228.31
229.809
231.327
232.82
234.33
235.836
237.335
238.833
240.345
241.845
243.339
244.851
246.364
247.854
249.371
250.866
252.363
253.872
255.377
256.88
258.386
259.89
261.391
262.887
264.39
265.903
267.409
268.906
270.42
271.909
273.411
274.919
276.417
277.926
279.426
280.935
282.427
283.925
285.431
286.933
288.442
289.935
291.431
292.945
294.443
295.945
297.438
298.936
300.445
301.948
303.456
304.951
306.444
307.942
309.453
310.939
312.44
313.945
315.446
316.946
318.452
319.953
321.457
322.952
324.456
325.946
327.449
328.947
330.454
331.951
333.45
334.95
336.449
337.948
339.456
340.951
342.448
343.948
345.453
346.953
348.462
349.955
351.454
352.954
354.454
355.937
357.22
358.279
359.086
359.623
359.923
359.994
359.998
359.995
359.996
359.998
359.994
359.996
359.997
359.996
359.999
359.999
359.999
360
359.999
359.998
359.999
360
360.003
360.002
360
360
360.002
359.997
360
360.001
359.999
360
360.002
360.001
359.998
359.998
359.998
360
360
360.001
360.001
360
360.001
359.999
360.001
359.999
360.003
360.004
359.999
360.003
360.003
360.002
359.999
360
360.003
360.002
360.001
359.999
360.002
360.003
360.004
360.002
360.001
360.002
360.004
360.003
360.002
359.908
359.581
359.007
358.179
357.107
355.787
354.303
352.79
351.298
349.797
348.308
346.8
345.3
343.803
342.306
340.817
339.315
337.814
336.321
334.819
333.315
331.82
330.323
328.827
327.326
325.84
324.342
322.836
321.353
319.854
318.346
316.852
315.357
313.861
312.358
310.866
309.362
307.88
306.382
304.883
303.389
301.895
300.403
298.899
297.396
295.896
294.409
292.906
291.412
289.906
288.411
286.915
285.421
283.925
282.42
280.921
279.426
277.931
276.437
274.94
273.443
271.948
270.446
268.937
267.44
265.942
264.445
262.94
261.441
259.929
258.437
256.939
255.441
253.95
252.443
250.945
249.441
247.941
246.438
244.939
243.435
241.929
240.431
238.936
237.431
235.932
234.431
232.924
231.428
229.925
228.429
226.915
225.419
223.917
222.417
220.912
219.407
217.917
216.408
214.917
213.416
211.906
210.406
208.906
207.407
205.897
204.393
202.902
201.386
199.889
198.393
196.891
195.388
193.891
192.382
190.88
189.381
187.886
186.385
184.886
183.376
181.863
180.368
178.866
177.369
175.858
174.352
172.866
171.357
169.854
168.345
166.85
165.359
163.853
162.342
160.845
159.339
157.854
156.341
154.842
153.342
151.848
150.344
148.841
147.339
145.845
144.343
142.845
141.329
139.838
138.34
136.833
135.335
133.834
132.328
130.834
129.325
127.833
126.331
124.832
123.325
121.825
120.323
118.831
117.325
115.824
114.332
112.82
111.317
109.813
108.32
106.817
105.311
103.822
102.317
100.817
99.3152
97.8028
96.3062
94.8119
93.3178
91.8115
90.316
88.8058
87.3103
85.8009
84.3031
82.8053
81.2998
79.801
78.3007
76.7959
75.2907
73.7947
72.3058
70.7989
69.2844
67.7975
66.2958
64.7921
63.294
61.8009
60.2886
58.7934
57.2871
55.7909
54.2855
52.7838
51.2855
49.7918
48.2886
46.7891
45.2893
43.7854
42.2891
40.7806
39.2917
37.7886
36.293
34.7855
33.2813
31.7764
30.2813
28.7858
27.2821
25.7819
24.2814
22.7825
21.2821
19.7815
18.278
16.7766
15.2752
13.7765
12.2765
10.7864
9.26876
7.77282
6.28433
4.77276
3.3737
2.20311
1.28848
0.613935
0.190295
0.000297304
-0.00952028
-0.00945388
-0.0129787
-0.00834818
-0.00760487
-0.0034272
-0.00658516
-0.00589454
-0.00623974
-0.00582079
-0.00275648
-0.00563312
-0.00273094
-0.00609648
-0.00293254
-0.00515162
-0.00535799
-0.00522336
-0.00722721
-0.00596667
-0.00469983
-0.00524601
-0.00982165
-0.00624974
-0.00606998
-0.00774173
-0.00966131
-0.00721814
-0.00640531
-0.00782825
-0.0070635
-0.00831587
-0.00788216
-0.00985306
-0.0115321
-0.00938383
-0.00716871
-0.0092084
-0.00575322
-0.00964415
-0.00877025
-0.00586206
-0.00708109
-0.00719686
-0.00686895
-0.0067221
-0.00544976
-0.00273119
-0.00786841
-0.00467663
-0.00582826
-0.00514031
-0.00259529
-0.00590009
-0.00204715
-0.00503128
-0.00405736
-0.00429704
0.000311547
-0.00384589
-0.000667681
-0.000475476
0.00201472
0.00131127
0.00115083
0.00658306

## Sheet: S. Fig. 1d, Grav. accel.
X	Y	Z
1	-1.59108e-06	0
1	1.45106e-05	0
1	9.42714e-07	0
1	-1.29962e-06	0
1	-5.76908e-05	0
1	-1.58193e-05	0
1	-5.51415e-06	0
1	-8.67809e-06	0
1	-2.24958e-05	0
1	8.39669e-07	0
1	-2.28044e-05	0
1	1.82681e-05	0
1	-1.48938e-05	0
1	-1.10506e-05	0
1	1.32523e-05	0
1	-9.48371e-06	0
1	-7.02665e-05	0
1	2.91974e-05	0
1	-7.36105e-06	0
1	-4.35704e-06	0
1	2.87036e-05	0
1	1.68651e-05	0
1	2.48504e-05	0
1	-5.41909e-06	0
1	-6.19289e-06	0
1	-5.66593e-06	0
1	2.13937e-05	0
1	4.49108e-06	0
1	1.03499e-05	0
1	5.55584e-05	0
1	1.59017e-06	0
1	1.62173e-05	0
1	3.75032e-06	0
1	1.04526e-05	0
1	1.9255e-05	0
1	9.49055e-06	0
1	1.04908e-05	0
1	1.59174e-05	0
1	-2.32899e-06	0
1	1.59177e-05	0
1	6.01132e-06	0
1	-3.08995e-05	0
1	-7.30845e-06	0
1	-3.77387e-05	0
1	-2.43524e-05	0
1	-1.63382e-06	0
1	3.97839e-05	0
1	-2.28042e-05	0
1	9.54995e-06	0
1	2.92039e-07	0
0.999977	0.00674612	0
0.99941	0.034337	0
0.999501	0.0315898	0
0.999998	0.001868	0
1	0.000623136	0
0.999606	0.0280588	0
0.999397	0.0347234	0
0.999884	0.0152124	0
1	4.58982e-05	0
0.999948	0.0101526	0
0.999398	0.0347043	0
0.999517	0.0310817	0
0.999999	0.00156879	0
1	0.000783168	0
0.999587	0.0287335	0
0.999398	0.0346976	0
0.999897	0.0143203	0
1	3.75293e-05	0
0.999941	0.0108581	0
0.999397	0.034734	0
0.999526	0.0307799	0
0.999999	0.00132592	0
0.999999	0.0016901	0
0.999514	0.0311816	0
0.999394	0.0347961	0
0.999861	0.0166716	0
1	3.16824e-05	0
0.999962	0.00877368	0
0.9994	0.0346422	0
0.999494	0.0318179	0
0.999998	0.00205979	0
1	0.000593488	0
0.999623	0.0274386	0
0.999395	0.0347829	0
0.99987	0.0161359	0
1	7.84654e-05	0
0.999957	0.00922676	0
0.9994	0.0346348	0
0.999493	0.0318482	0
0.999998	0.00203237	0
0.999999	0.00108619	0
0.999557	0.029752	0
0.999399	0.0346557	0
0.999922	0.012489	0
1	0.000111151	0
0.999923	0.012407	0
0.999394	0.0348124	0
0.999506	0.0314414	0
0.999998	0.00174095	0
0.999999	0.00131817	0
0.999535	0.0304996	0
0.999399	0.0346637	0
0.999937	0.0112251	0
1	9.60422e-05	0
0.999906	0.0136776	0
0.999392	0.0348536	0
0.99958	0.0289731	0
1	0.000692374	0
0.999999	0.00167535	0
0.999515	0.0311521	0
0.999402	0.0345806	0
0.999946	0.0103448	0
1	6.70096e-05	0
0.999894	0.0145579	0
0.999395	0.0347922	0
0.999596	0.0284315	0
1	0.000614084	0
0.999998	0.00192602	0
0.999506	0.0314326	0
0.999402	0.0345792	0
0.999952	0.00983611	0
1	6.60687e-05	0
0.999882	0.0153297	0
0.999392	0.034868	0
0.99961	0.0279427	0
1	0.00050947	0
0.999998	0.00215424	0
0.999489	0.0319534	0
0.999405	0.0345009	0
0.999962	0.00868265	0
1	0.000160213	0
0.999803	0.0198657	0
0.999395	0.0347868	0
0.999702	0.0244117	0
1	0.000109203	0
0.999993	0.00385904	0
0.999441	0.0334291	0
0.999421	0.0340362	0
0.999982	0.00598937	0
1	0.000158747	0
0.999794	0.0203206	0
0.999394	0.0348072	0
0.999714	0.023932	0
1	0.000100452	0
0.999991	0.0041979	0
0.999436	0.0335882	0
0.999423	0.0339532	0
0.999985	0.00550651	0
1	0.000205458	0
0.999777	0.0211116	0
0.999395	0.0347675	0
0.999733	0.0231133	0
1	4.65262e-05	0
0.999988	0.00481501	0
0.999428	0.0338286	0
0.999432	0.0337115	0
0.999989	0.00478003	0
1	0.000216438	0
0.999756	0.0220973	0
0.999393	0.0348262	0
0.99982	0.0189678	0
1	8.91294e-05	0
0.999973	0.0074013	0
0.999406	0.0344568	0
0.999474	0.0324211	0
0.999996	0.00269027	0
1	0.000371347	0
0.999653	0.0263336	0
0.999394	0.0348081	0
0.999847	0.0175163	0
1	4.55326e-05	0
0.999964	0.00847447	0
0.999401	0.0346126	0
0.999489	0.0319759	0
0.999998	0.00211662	0
1	0.00059723	0
0.999619	0.0275963	0
0.999396	0.034755	0
0.999873	0.0159451	0
1	9.69515e-05	0
0.999955	0.00949304	0
0.999396	0.0347486	0
0.999499	0.0316444	0
0.999998	0.00185737	0
1	0.000667034	0
0.999606	0.0280535	0
0.999395	0.0347773	0
0.999883	0.0152945	0
1	7.05588e-05	0
0.99995	0.00997315	0
0.999397	0.0347214	0
0.99951	0.0312988	0
0.999999	0.0017014	0
1	0.00073436	0
0.999593	0.0285333	0
0.999401	0.0346107	0
0.999935	0.0114334	0
1	8.89419e-05	0
0.999908	0.013589	0
0.999392	0.0348747	0
0.999576	0.0291292	0
1	0.000749882	0
0.999999	0.00165665	0
0.999518	0.0310487	0
0.999401	0.0346206	0
0.999946	0.0104126	0
1	9.55645e-05	0
0.999935	0.0113661	0
0.999394	0.034814	0
0.999594	0.0284855	0
1	0.0005416	0
0.999998	0.00185024	0
0.999506	0.0314236	0
0.999404	0.034531	0
0.999953	0.00964508	0
1	4.23908e-05	0
0.999874	0.0158676	0
0.999394	0.0348053	0
0.999624	0.0274379	0
1	0.000421806	0
0.999997	0.00238442	0
0.999482	0.0321789	0
0.999406	0.0344701	0
0.999964	0.0084758	0
1	7.8475e-05	0
0.999855	0.0170372	0
0.999395	0.0347774	0
0.99964	0.0268372	0
1	0.000276618	0
1	3.62424e-05	0
1	6.34344e-05	0
1	-5.91506e-05	0
1	4.89383e-06	0
1	-2.36346e-05	0
1	1.81061e-05	0
1	2.80034e-05	0
1	5.12523e-05	0
1	9.90507e-06	0
1	5.88195e-06	0
1	5.20652e-06	0
1	3.30581e-05	0
1	-3.01784e-05	0
1	5.957e-05	0
1	-2.33266e-05	0
1	2.77635e-05	0
1	-1.19315e-05	0
1	2.93333e-05	0
1	-3.55351e-05	0
1	-2.90746e-05	0
1	7.63612e-06	0
1	1.35985e-05	0
1	9.68555e-06	0
1	5.36073e-05	0
1	-3.87537e-06	0
1	1.6742e-06	0
1	1.04436e-05	0
1	-2.59979e-05	0
1	-1.47131e-05	0
1	-5.76131e-06	0
1	-1.52244e-05	0
1	-5.44772e-05	0
1	-7.64629e-06	0
1	-2.12581e-05	0
1	4.51721e-05	0
1	4.18506e-06	0
1	2.51049e-07	0
1	-4.12001e-06	0
1	5.59156e-06	0
1	3.94465e-05	0
1	1.72361e-05	0
1	3.45875e-05	0
1	4.81384e-06	0
1	6.17066e-07	0
1	2.70717e-05	0
1	-1.63163e-05	0
1	2.1845e-05	0
1	-1.28047e-05	0
1	3.0039e-05	0
1	4.35181e-05	0
1	-9.82731e-06	0
1	-1.19703e-05	0
1	-1.91095e-05	0
1	-5.33217e-06	0
1	3.11289e-05	0
1	-1.08004e-06	0
1	5.01558e-06	0
1	1.2614e-05	0
1	2.41314e-05	0
1	-4.48023e-05	0
1	1.48621e-05	0
1	-2.28303e-05	0
1	4.23679e-05	0
1	1.61217e-06	0
1	2.00893e-05	0
1	4.67431e-06	0
1	1.76198e-05	0
1	2.16781e-05	0
1	2.57129e-05	0
1	-2.35907e-06	0
1	2.2729e-05	0
1	2.63716e-05	0
1	-2.90678e-05	0
1	1.03887e-05	0
1	2.29801e-05	0
1	-5.28415e-06	0
1	4.95164e-06	0
1	-1.02681e-05	0
1	-2.95742e-06	0
1	4.50338e-05	0
1	1.60718e-05	0
1	-1.05103e-05	0
1	7.1285e-06	0
1	-1.81193e-05	0
1	1.11913e-05	0
1	-1.32699e-06	0
1	1.32702e-05	0
1	-2.31361e-05	0
1	1.47544e-06	0
1	-4.12918e-06	0
1	6.75718e-06	0
1	2.25299e-05	0
1	-9.3386e-07	0
1	-9.5278e-06	0
1	9.14e-06	0
1	-1.48609e-05	0
1	-5.28042e-05	0
1	3.04358e-05	0
1	-1.6718e-05	0
1	2.02436e-05	0
1	-2.3416e-05	0
1	7.48886e-05	0
1	6.26657e-05	0
1	4.89907e-06	0
1	1.18151e-05	0
1	-3.19022e-06	0
1	9.80068e-06	0
1	-6.77722e-06	0
1	1.60083e-05	0
1	-5.75248e-08	0
1	2.35288e-05	0
1	-2.65559e-05	0
1	-2.64547e-05	0
1	-2.2652e-05	0
1	-4.27654e-05	0
1	-4.41128e-05	0
1	-9.10524e-06	0
1	1.84315e-05	0
1	2.8427e-05	0
1	3.15421e-06	0
1	2.76777e-05	0

## Sheet: S. Fig. 1d, Measured accel.
X	Y	Z
0.00940108	-0.0241764	0.00869513
0.00237179	-0.00473571	0.00249577
0.00337958	-0.00852466	0.00355959
0.00310135	-0.00747633	0.0046103
0.00311899	-0.00716758	0.00480485
0.00289822	-0.00702095	0.00622082
0.00319266	-0.00711513	0.0052228
0.00319147	-0.0124292	0.00440335
0.00287628	-0.000554562	0.00453067
0.00361967	-0.0153961	0.0059824
0.00249767	0.00130653	0.00678015
0.0044682	-0.0178139	0.00681663
0.00350356	0.000805855	0.00821519
0.00342536	-0.00904894	0.00530386
0.00464439	-0.00905323	0.0070405
0.00253534	-0.0012207	0.00610423
0.00410867	-0.0148664	0.00572324
0.00201297	0.00124145	0.00583768
0.00294471	-0.0129898	0.00471139
0.00378537	-0.00675988	0.00484085
0.00261688	-0.00288677	0.00663924
0.00545192	-0.0130506	0.00426006
0.00279951	-0.00105429	0.00706744
0.00409675	-0.0125868	0.00690699
0.00213766	-0.000243425	0.00572753
0.00453401	-0.0143816	0.00740719
0.00462341	-0.00229859	0.00617337
0.00544167	-0.0131695	0.00916982
0.00563192	-0.00818491	0.00782967
0.00501013	-0.0046072	0.0103014
0.00629711	-0.0137727	0.00845003
0.00512505	-0.00273871	0.00828433
0.0053072	-0.01281	0.0080924
0.00477695	-0.00907207	0.00898623
0.00433278	-0.00460815	0.00969124
0.00476336	-0.0140724	0.00897861
0.00263476	-0.00317121	0.00989175
0.00445771	-0.0151775	0.00977349
0.00487399	-0.00652099	0.009938
0.00439644	-0.0133319	0.00990105
0.00616097	-0.0103207	0.00962353
0.00601268	-0.00869679	0.0108185
0.00648642	-0.0131433	0.0098424
0.00675774	-0.00719833	0.0095942
0.00726843	-0.0140388	0.0103071
0.00805426	-0.010036	0.00894952
0.00832796	-0.0145254	0.00896955
0.00769758	-0.0110929	0.00854254
0.00713277	-0.0119832	0.00877261
0.00706124	-0.0136404	0.00930357
0.00621438	-0.00985861	0.00814891
0.00709701	-0.0147481	0.00692058
0.00554276	-0.00783849	0.00747824
0.00722957	-0.0130553	0.00683308
0.00807357	-0.00934601	0.00789666
0.00804567	-0.0122902	0.00706387
0.008183	-0.00975299	0.00681353
0.00898576	-0.0115407	0.0075264
0.00948811	-0.0113041	0.00894952
0.00924301	-0.0130019	0.00892353
0.00991654	-0.0114822	0.00848246
0.00948358	-0.0137391	0.00941491
0.00906897	-0.0121546	0.00914097
0.00827456	-0.0120022	0.00871634
0.00990748	-0.0129199	0.00937295
0.00831795	-0.010505	0.00903749
0.00772786	-0.0128248	0.00812411
0.00781298	-0.0106809	0.00838256
0.00771403	-0.0120394	0.00841928
0.00737858	-0.011054	0.00775051
0.00625587	-0.0124717	0.00779748
0.00733471	-0.0123484	0.00666785
0.00719833	-0.0121031	0.00705767
0.00755048	-0.012166	0.00818658
0.00765038	-0.0126913	0.00902343
0.00771475	-0.0122888	0.00926781
0.00872397	-0.0121887	0.0100069
0.0085721	-0.011591	0.00945735
0.0088377	-0.0117276	0.0102313
0.00857496	-0.0110242	0.00924397
0.00853562	-0.0105691	0.00873542
0.00722742	-0.0115273	0.00899148
0.00808144	-0.0122616	0.00937414
0.00694013	-0.0106976	0.00991178
0.00703478	-0.0131621	0.00985622
0.00718904	-0.00981593	0.00991249
0.00656819	-0.0118146	0.0104966
0.00745201	-0.0119746	0.0101876
0.00796652	-0.0140648	0.0094018
0.00773144	-0.0108013	0.00893068
0.0080893	-0.0116711	0.00955081
0.00807524	-0.0115757	0.00942802
0.00879049	-0.0125086	0.00939918
0.00966477	-0.0139375	0.00928736
0.00927877	-0.0140107	0.00965834
0.00975966	-0.0152752	0.0083847
0.00966501	-0.0141749	0.00902438
0.0098753	-0.0146718	0.0096674
0.00987267	-0.0153558	0.00827622
0.00923991	-0.0159066	0.00953507
0.00801635	-0.0124135	0.00939298
0.00838113	-0.0147109	0.0103254
0.00830221	-0.00935745	0.00944185
0.00894856	-0.0150757	0.00883508
0.00878716	-0.0124626	0.00875974
0.00892258	-0.013684	0.00785112
0.010006	-0.016434	0.00830054
0.00911164	-0.0110004	0.0079906
0.010021	-0.0188425	0.00759101
0.0088594	-0.00998163	0.00869989
0.0107265	-0.0190289	0.00879836
0.0101743	-0.0107868	0.00798821
0.0103009	-0.0180693	0.00786376
0.0111516	-0.0147154	0.00815248
0.00957465	-0.0155928	0.00942373
0.0102241	-0.0144732	0.00788164
0.0103383	-0.0140176	0.00771022
0.00943565	-0.0132818	0.00866795
0.00775528	-0.0108199	0.00869012
0.00891852	-0.0131676	0.00886202
0.00830269	-0.0107737	0.00862384
0.00906658	-0.0139453	0.00889874
0.00825572	-0.00963593	0.00864005
0.00706553	-0.00882149	0.00875497
0.00783801	-0.0131783	0.00875068
0.00727034	-0.0100064	0.00818253
0.00892258	-0.0145006	0.00767517
0.00951958	-0.0147707	0.00759888
0.00780606	-0.0126171	0.00796771
0.00841284	-0.0150208	0.00838804
0.00785446	-0.01127	0.00829768
0.00791478	-0.0147412	0.00825191
0.00657701	-0.00917602	0.00641131
0.00691319	-0.0120931	0.0073247
0.00647402	-0.0101888	0.00633717
0.00653219	-0.00826883	0.00714445
0.00656104	-0.011647	0.00539422
0.00621486	-0.00494361	0.00613928
0.00696254	-0.0134156	0.00533175
0.00656939	-0.00603056	0.00666642
0.00566411	-0.0125496	0.00643349
0.00559235	-0.00913429	0.00579357
0.00586104	-0.0119028	0.00699043
0.00730205	-0.01249	0.00627065
0.00775218	-0.0098443	0.00686622
0.0074513	-0.0152488	0.0069778
0.0059557	-0.00716305	0.00578809
0.00645876	-0.0148115	0.00527024
0.00526214	-0.00730634	0.00492406
0.0053699	-0.0124021	0.00435472
0.00563979	-0.00807452	0.00381804
0.0050137	-0.00984454	0.00460267
0.00475407	-0.00811863	0.00391531
0.00516653	-0.00823021	0.00460649
0.0058043	-0.00975895	0.0036509
0.00545216	-0.00807166	0.0058322
0.0055573	-0.0114641	0.00523305
0.00581312	-0.00836396	0.00470018
0.00692534	-0.0122402	0.00358319
0.00813317	-0.0113177	0.00405407
0.00834799	-0.0119345	0.00468135
0.00798512	-0.0131786	0.00428295
0.00802398	-0.0113437	0.00526547
0.00746393	-0.0134976	0.00486302
0.00631785	-0.0103188	0.00494194
0.00720048	-0.0147088	0.0048995
0.00643969	-0.0074203	0.00557995
0.00685048	-0.0117838	0.00551367
0.00621653	-0.00897861	0.00547457
0.00688386	-0.010217	0.00515223
0.00692821	-0.0103292	0.0046699
0.00732231	-0.00918198	0.00641489
0.007792	-0.0104854	0.00551128
0.00801659	-0.00899673	0.00641918
0.00925827	-0.013473	0.00604773
0.00976253	-0.0124466	0.00720596
0.00995326	-0.0130694	0.00740123
0.0106583	-0.0130277	0.00743294
0.00928926	-0.0120153	0.00753689
0.00965238	-0.0101049	0.00729728
0.0106964	-0.0110211	0.00737023
0.00990701	-0.0103483	0.00559449
0.00957322	-0.0111902	0.00635314
0.00928783	-0.010664	0.00557065
0.00799131	-0.00861406	0.00598335
0.00737906	-0.010184	0.0044477
0.00708604	-0.00741458	0.00393081
0.00761127	-0.0100849	0.00445008
0.0083859	-0.00892758	0.00443459
0.00788355	-0.0102253	0.00446343
0.00755429	-0.00911689	0.00279832
0.00785899	-0.0111573	0.00447464
0.0085783	-0.00869679	0.00424743
0.0077281	-0.01121	0.0047946
0.00716472	-0.00973988	0.00525475
0.00724697	-0.00949287	0.00514293
0.00789571	-0.0102801	0.0042417
0.00734043	-0.00945687	0.00371909
0.00629926	-0.0089612	0.00322795
0.00631762	-0.00800109	0.00314236
0.00552702	-0.00827432	0.00300932
0.00444269	-0.00668693	0.00166631
0.00428009	-0.00847054	0.00219941
0.00356817	-0.00386357	0.0033617
0.00361919	-0.00737596	0.0028131
0.00416827	-0.00489521	0.00280905
0.00331044	-0.0059371	0.00372982
0.00392985	-0.00669932	0.00224662
0.00403094	-0.00347948	0.00343966
0.0036962	-0.00838041	0.00300574
0.00423551	-0.00393224	0.00284648
0.00357985	-0.00761175	0.00226331
0.00395489	-0.00400352	0.000799894
0.00391912	-0.00683045	0.00128937
0.00483918	-0.00524473	0.000823736
0.00399065	-0.00590897	0.000427485
0.0041492	-0.00527358	0.000270128
0.00358534	-0.00532365	0.000921488
0.00441456	-0.00465655	-0.00014472
0.0047431	-0.0041492	0.000816584
0.0040381	-0.00325847	0.000341415
0.00460315	-0.00497293	0.0013957
0.00449371	-0.00204062	0.000972986
0.00491261	-0.00722694	0.0010128
0.00455165	-0.00149465	0.000925779
0.00483656	-0.00731206	0.000424623
0.00503111	-0.00450587	0.000371933
0.00548339	-0.00863075	0.00146461
0.00580335	-0.00743413	0.000771284
0.0064218	-0.00893998	0.00124955
0.00568223	-0.00815225	0.000403404
0.00594044	-0.00816059	0.000960588
0.00471973	-0.00724959	-0.000685692
0.00509381	-0.00656605	-0.000878811
0.00537515	-0.00674319	-0.00206017
0.00365734	-0.00486898	-0.00123286
0.0045011	-0.00539756	-0.00252819
0.00509906	-0.00656033	-0.00156975
0.00485277	-0.00440788	-0.00168276
0.00549507	-0.00694585	-0.00305104
0.0054729	-0.00502014	-0.00166774
0.00560427	-0.00734925	-0.00227499
0.0059073	-0.00765467	-0.00185251
0.00484157	-0.00723624	-0.00297213
0.00492287	-0.00823092	-0.00269175
0.00539804	-0.0075655	-0.00206137
0.00510693	-0.00883269	-0.00177956
0.00525641	-0.00735164	-0.00167823
0.00465441	-0.00829768	-0.00175524
0.00451112	-0.00631809	-0.00195312
0.00312829	-0.00566077	-0.00291204
0.00324631	-0.00496387	-0.00232458
0.00281429	-0.00501037	-0.00266004
0.00314713	-0.00709462	-0.00327277
0.00335121	-0.00536704	-0.00387836
0.00379634	-0.00785828	-0.00352025
0.0040791	-0.00649118	-0.00313973
0.00372648	-0.00509167	-0.0036788
0.00402927	-0.00902367	-0.00280595
0.0032258	-0.00428128	-0.00291061
0.00491571	-0.0107415	-0.00264859
0.00391102	-0.00380778	-0.00223327
0.00445127	-0.00758243	-0.00363731
0.00481129	-0.0141089	-0.00296569
0.00252104	0.00618196	-0.00276303
0.00518775	-0.0295846	-0.00405884
0.00124264	0.0108292	-0.00431395
0.001122	-0.0165496	-0.00417852
0.00278759	-0.0011785	-0.00344968
8.10623e-06	-0.00600743	-0.00337887
0.00316095	-0.0111504	-0.00533295
0.000691652	0.00286484	-0.00363231
0.00460935	-0.0206058	-0.0052402
0.00193191	0.00508118	-0.00401282
0.00285101	-0.0112002	-0.00462627
0.00488806	-0.0117583	-0.00449848
0.00186825	-0.00132155	-0.00378013
0.00492311	-0.0185666	-0.00546765
0.0024581	0.00465012	-0.00372458
0.00485516	-0.0227497	-0.00548506
0.0019505	0.00455356	-0.0040133
0.00346518	-0.0176706	-0.00514174
0.00216579	-0.00144291	-0.00563931
0.00118256	-0.00898504	-0.00477386
0.00194311	-0.0102243	-0.00718641
-0.000433922	-0.000799656	-0.00544596
0.00190568	-0.0146079	-0.00744247
0.0002563	-0.000658989	-0.00586963
0.00254846	-0.0159588	-0.0057435
0.00118685	-0.00351882	-0.00555253
0.001544	-0.0132558	-0.00329018
0.00200415	-0.00734091	-0.00408959
0.00209665	-0.0102394	-0.00349545
0.00342393	-0.011714	-0.00279737
0.00283718	-0.00955558	-0.00239563
0.00417757	-0.0128527	-0.0031662
0.00255036	-0.00971222	-0.00207591
0.004812	-0.0139773	-0.00364733
0.00275803	-0.00917935	-0.0015347
0.00303173	-0.0124321	-0.00296855
0.00355124	-0.00844979	-0.00101447
0.00204778	-0.00919127	-0.001333
0.00376844	-0.00859904	-0.00221682
0.00256538	-0.00852299	-0.000585794
0.0028255	-0.0096457	-0.00301266
0.00156879	-0.00720143	-0.000915766
0.00297141	-0.00855875	-0.00262475
0.00279331	-0.00692201	-0.00269055
0.00281715	-0.00779676	-0.00301337
0.00274968	-0.00771737	-0.00369263
0.00288272	-0.00763273	-0.00345302
0.00328803	-0.00973797	-0.00415778
0.00245547	-0.00784755	-0.00335312
0.00282145	-0.00851369	-0.00511551
0.00248432	-0.00966001	-0.00389266
0.00288105	-0.0103281	-0.00484037
0.00176191	-0.00539756	-0.00438333
0.00235462	-0.00961041	-0.00571227
0.00146532	-0.00590158	-0.00645804
0.00141978	-0.00615644	-0.00551295
0.00149083	-0.00786185	-0.0061276
0.00187898	-0.00671744	-0.00513625
0.00182939	-0.00763369	-0.00591469
0.00140524	-0.00813055	-0.00430775
0.00129485	-0.00669193	-0.00382257
0.00238204	-0.00919223	-0.00297809
0.00133085	-0.00741339	-0.00146675
0.00282574	-0.0123675	-0.00223374
0.00216913	-0.0079906	-0.00123668
0.00185609	-0.0111005	-0.0018065
0.00255704	-0.00882721	-0.000943899
0.00196528	-0.00995803	-0.00162268
0.0016017	-0.00715518	-0.00219154
0.00115585	-0.00953197	-0.00210905
0.000881672	-0.00712419	-0.00298095
0.000513315	-0.00777793	-0.00280643
0.00143504	-0.00916839	-0.00352907
3.12328e-05	-0.00132513	-0.0040133
0.00149417	-0.00986767	-0.00367403
0.000462055	-0.00329113	-0.00315237
0.00155187	-0.0106051	-0.00327969
0.00237274	-0.00610399	-0.00288129
0.00214028	-0.0120618	-0.00190687
0.00221825	-0.00637484	-0.00297332
0.00214171	-0.0104427	-0.00199509
0.00193024	-0.00736308	-0.00233984
0.00186729	-0.0080297	-0.00137806
0.00245571	-0.0106726	-0.00236917
0.0010314	-0.00505877	-0.00297904
0.000920773	-0.0113873	-0.00460768
0.000867128	-0.00396466	-0.00420117
0.000946522	-0.0110281	-0.00425529
0.000730515	-0.0019269	-0.00490069
0.000371695	-0.0084343	-0.00432134
0.00152516	-0.00545692	-0.00420237
0.00116897	-0.00698853	-0.00402975
0.00167131	-0.00514483	-0.00445414
0.00162816	-0.00595975	-0.00396824
0.00318527	-0.00727892	-0.00437188
0.00314879	-0.00487113	-0.00425172
0.00291824	-0.00626016	-0.00354266
0.00333905	-0.00489402	-0.00341463
0.0026443	-0.00586867	-0.00396466
0.00267291	-0.00577474	-0.00434089
0.00237346	-0.00634146	-0.00355268
0.00162601	-0.00474453	-0.00411582
0.000319004	-0.00478697	-0.00397682
0.000263214	-0.00271583	-0.00425267
-0.000915766	0.00141478	-0.00423169
0.000102997	-0.00277543	-0.00370526
-0.00177622	0.00200272	-0.0046742
-0.00080514	-0.00233126	-0.00515318
-0.0015254	0.00117469	-0.00532866
-0.00167131	-0.00356627	-0.0055871
-0.000782251	0.00147176	-0.00691986
-0.000856876	-0.00101066	-0.00635123
0.000680685	-0.00568557	-0.00685
-0.000317574	-0.00251174	-0.0068295
0.00112867	-0.0139768	-0.00764966
-0.000268221	0.0100205	-0.00665641
0.00184822	-0.0111847	-0.00857282
0.0012095	0.00345159	-0.00753498
0.0010879	-0.00453782	-0.00918245
0.000745058	0.000112295	-0.00920105
0.000416994	-0.00201368	-0.00760531
0.00131965	-0.00550032	-0.012521
-0.00107408	0.00500798	-0.0083487
0.00175548	-0.0135138	-0.0109706
-0.00131893	0.0122404	-0.00755334
0.000696421	-0.0106432	-0.0101247
0.000227928	0.00275803	-0.0079248
-8.03471e-05	-0.00417018	-0.0075717
0.0013392	-0.0039866	-0.00900102
0.000673771	-0.000669241	-0.00419641
0.00239706	-0.0106888	-0.00854087
0.000588655	0.00212717	-0.00427175
0.00309062	-0.0129497	-0.0068028
0.00254893	0.00108075	-0.00423265
0.00160575	-0.00892115	-0.00543594
0.0024159	-0.000787735	-0.00524211
0.00157857	-0.00492454	-0.00468898
0.00248241	-0.00398827	-0.00621152
0.000427246	0.000533104	-0.00494051
0.00296044	-0.0091722	-0.00590467
0.00175452	0.00414038	-0.00398088
0.00305843	-0.0107756	-0.00644302
0.00147486	0.00486684	-0.0036664
0.00282216	-0.0107911	-0.00489807
0.00358701	-0.00377727	-0.00457692
0.00233102	-0.00424242	-0.00169921
0.00541425	-0.0110445	-0.00397658
0.00290585	0.00171542	0.000360489
0.00589705	-0.0150561	-0.00488687
0.00261116	0.000805855	-0.000988722
0.00504994	-0.0136213	-0.00378394
0.00374246	-0.00563169	-0.00423241
0.00158787	-0.00481272	-0.00250745
0.00295496	-0.00673461	-0.00468612
0.00136375	-0.00242066	-0.00255942
0.00302291	-0.00713396	-0.00374436
0.00159264	-0.002002	-0.00339127
0.00212383	-0.00724673	-0.0042069
0.00108027	-0.00341558	-0.00439477
0.00245762	-0.00608015	-0.0041666
0.00190067	-0.00541306	-0.00427175
0.00235605	-0.00544238	-0.00364399
0.00421119	-0.00948739	-0.00353003
0.00185585	-0.00210881	-0.00292444
0.00338411	-0.0118749	-0.00348997
0.00263381	-0.0037787	-0.00322485
0.00395203	-0.00999737	-0.00555658
0.00264716	-0.00452852	-0.0035696
0.00247812	-0.00652337	-0.0036943
0.00281572	-0.0067215	-0.00403118
0.00143075	-0.00221848	-0.00353193
0.00228572	-0.0054431	-0.00511622
0.000808239	-0.000710249	-0.0034132
0.00164819	-0.0034616	-0.00508618
0.00163245	-0.00174665	-0.00364518
0.00156188	-0.00253296	-0.00421214
0.00167799	-0.00596213	-0.00463676
0.00088191	-0.00194883	-0.00477743
0.00156188	-0.00773335	-0.00460219
0.00132966	-0.000778198	-0.00395823
0.00214291	-0.00754929	-0.00394487
0.000745773	-0.00110817	-0.00451827
0.00101161	-0.00488544	-0.00551176
0.000235081	-0.00116134	-0.00619411
-0.000223398	-0.00315785	-0.00727034
-0.00097847	-0.00189042	-0.00819898
-0.00148869	-0.00319147	-0.00770497
-0.00104547	-0.00226331	-0.00835466
-0.00251293	-0.000286818	-0.00784636
-0.0019331	-0.00415397	-0.0076654
-0.00193882	0.00110054	-0.00706029
-0.00209165	-0.00424194	-0.00677943
-0.00246501	0.000105619	-0.00811005
-0.00311112	-0.00483799	-0.00850296
-0.00247312	-0.00187206	-0.00874567
-0.00356817	-0.00141406	-0.00862551
-0.001652	-0.00562215	-0.00912166
-0.00210404	-0.00126052	-0.00887728
-0.00248671	-0.00537658	-0.00961709
-0.00243163	-0.00153255	-0.00853276
-0.00261164	-0.00520945	-0.0089972
-0.00311399	-0.000986099	-0.00923681
-0.00375938	-0.00408101	-0.00867653
-0.00366473	-0.00057745	-0.00991368
-0.00537658	-0.00104022	-0.00906515
-0.00448036	-0.00085783	-0.00968742
-0.00374937	0.000902176	-0.0076828
-0.00237536	-0.0039382	-0.00721574
-0.00311828	0.000545502	-0.00659466
-0.00265145	-0.00475121	-0.00725722
-0.00272942	0.000724792	-0.00587678
-0.00230765	-0.00233173	-0.00557423
-0.000526905	-0.00144243	-0.00427485
-0.00181675	-0.00127101	-0.00518703
-0.000100851	-0.00431752	-0.00534415
-0.000967741	-0.00159025	-0.00464368
-0.00108147	-0.00292826	-0.00527143
-0.00140095	-0.000418186	-0.00409698
-0.000932455	-0.00260544	-0.00460005
-0.000914335	-0.000268698	-0.00527573
-0.000896931	-0.00168967	-0.00522137
-0.000837326	1.16825e-05	-0.00589514
-0.00154233	-0.00178599	-0.00527024
-0.0010376	0.000224829	-0.00505662
-0.00164771	-0.0006392	-0.00595427
-0.00113416	-0.000959873	-0.00477719
-0.00079751	-0.000396729	-0.00477624
-0.000311136	-0.00185919	-0.00447822
-0.00144219	-0.000347853	-0.00480294
-0.000930071	-0.00294948	-0.00512934
-0.000831842	-0.000667572	-0.0044415
-0.00190854	-0.00225353	-0.00486541
-0.00138569	-0.00229359	-0.00370765
-0.00140095	-0.00244379	-0.00399303
-0.00162387	-0.00243735	-0.00399947
-0.00250459	-0.00128341	-0.00332856
-0.00278568	-0.00224185	-0.00463557
-0.00293422	-0.00196481	-0.0039742
-0.00268912	-0.00252771	-0.00336599
-0.0032897	-0.000135422	-0.00375557
-0.00322032	-0.00261021	-0.00379133
-0.00287199	9.77516e-05	-0.00333333
-0.0026238	-0.00207567	-0.00217199
-0.00277805	0.000355721	-0.00154853
-0.00287414	0.000450611	-0.00096941
-0.00133014	-0.00161195	-0.000931263
-0.00162148	0.0004673	-0.000509501
-0.001791	-0.000267506	-0.000623941
-0.00202608	0.000808477	-0.00028491
-0.00170612	-0.00137329	-0.000308514
-0.00150204	-0.000133514	-0.00102592
-0.0015533	-0.00101352	-0.00142026
-0.00198627	-0.00196171	-0.00133085
-0.00313115	0.00658989	-0.00202632
-0.00224614	-0.00241375	-0.00195527
-0.00255346	0.0018301	-0.00245619
-0.00311208	0.00386763	-0.00232887
-0.00240803	-0.00142455	-0.00272775
-0.00293446	0.00619888	-0.00264907
-0.000829458	-0.00213242	-0.00303698
-0.00177908	0.00625777	-0.00180578
0.000128984	-0.00249553	-0.000986814
-0.000275373	0.00393128	-0.00183415
-0.000690222	-0.000412703	-0.000611544
-0.000652313	0.0018003	-0.00109029
0.000202656	0.00162625	0.000303984
0.000657082	-0.000725746	-0.000528574
-0.00128198	0.00359488	0.000341892
-0.000514984	0.000705242	-0.000884295
-0.000278473	0.00181079	-0.000249863
0.00019145	-0.000473022	0.000834227
-0.000149965	0.0014708	1.81198e-05
-0.00071764	0.00210238	0.00172162
0.000149965	-0.000630379	0.00172472
-0.00036025	0.00211072	0.00277019
-0.000466824	0.000475883	0.00196576
-0.000677586	0.00100112	0.00276828
-0.000530958	-0.000277519	0.00281239
-0.000172377	0.00163698	0.00320148
0.00173378	0.000882149	0.00392866
0.000904799	0.0018785	0.00451159
0.00264144	0.000876665	0.00524235
0.00100732	0.000192404	0.00572968
0.000432014	0.00233197	0.00587296
0.00172067	-0.00270891	0.00431776
-0.000521421	0.00229287	0.00435352
3.83854e-05	-0.000888824	0.00318837
-0.00116158	0.000210762	0.00254393
-0.00047493	0.00248432	0.00311804
-3.17097e-05	-0.00325727	0.00215125
-0.00034523	0.00418663	0.0039165
-0.000679016	-0.00154519	0.00217557
-0.000277996	0.00304818	0.00309515
-0.000520706	0.000890017	0.00314021
0.000509262	0.000258446	0.00270557
0.000498295	7.39098e-05	0.00372577
0.00147462	-7.27177e-05	0.00355005
0.00179434	-0.00014329	0.00474334
0.000701189	-0.00175023	0.00383592
0.00149488	0.000766993	0.00398302
0.00207901	-0.00430131	0.00380301
0.0014596	0.00266528	0.00433636
0.000772476	-0.00355124	0.00154829
0.000116825	0.00231194	0.0020268
-0.000111341	-0.00300336	0.00143909
0.00129604	-0.000359535	0.00157452
-8.70228e-05	4.43459e-05	0.00151443
0.00170708	-0.00247097	0.00129008
0.00032258	0.001719	0.00165653
0.000673532	-0.000500917	0.00139141
0.00114298	-0.000434399	0.00247931
0.00185919	0.000431776	0.00274324
0.00217652	-0.000133991	0.00324678
0.00125027	5.91278e-05	0.00299358
0.0012126	0.00159025	0.00203228
0.00122833	0.000401735	0.00319743
0.0015347	0.000809669	0.003052
0.000852585	-0.000384808	0.00333166
6.93798e-05	0.000463486	0.0015595
-0.000607967	0.000118732	0.00165105
-0.000633955	0.000898361	0.000445604
-0.000823021	0.00185943	0.000936508
-0.00105071	0.00196075	0.000260353
-0.000389576	0.00195551	-0.000378609
0.000110626	0.00127125	9.34601e-05
0.00119495	0.000696659	0.00193095
0.000656128	-0.000435352	0.00115538
0.00119066	0.000890732	0.00178504
0.00132871	-0.000510454	0.0014689
0.0021143	0.000717402	0.00178123
0.00270963	0.00177026	0.00240135
0.00302482	-0.00118852	0.00388002
0.00281477	0.00148678	0.00427961
0.00237274	-0.000339985	0.00337577
0.00272012	0.00129414	0.00351405
0.00218821	0.000223875	0.00368142
0.00236464	0.00174141	0.00324845
0.00248313	0.000264645	0.00385499
0.00225663	0.00319195	0.00358295
0.00212932	0.00275135	0.00337863
0.00159097	0.00233316	0.00368714
0.00196218	0.00380898	0.00313568
0.00248075	0.001266	0.0034132
0.00204158	0.00365901	0.00474858
0.00259328	0.000396013	0.00385189
0.00308013	0.00122714	0.00456071
0.00317049	0.000249624	0.00317669
0.00369167	-0.00168228	0.00352454
0.00341678	0.0023756	0.00448108
0.0040431	-0.00193834	0.0039959
0.00327921	0.00235295	0.00326324
0.00309181	0.000949144	0.00261283
0.00317478	0.00176454	0.00314212
0.00314736	0.00308418	0.00387144
0.00323725	0.00207376	0.00367975
0.00235724	0.00224924	0.00337982
0.00289273	0.00363851	0.00456381
0.00294781	0.00065136	0.0034492
0.00171924	0.00410867	0.00293589
0.00224519	0.000968933	0.00401592
0.00198221	0.0025754	0.00413632
0.00191832	0.000509501	0.00396657
0.00265169	0.00339222	0.00353479
0.00293469	-0.000835657	0.0039432
0.002074	0.00320363	0.00305915
0.00221896	8.15392e-05	0.00403452
0.0007267	0.00557661	0.0027976
0.000559568	0.00184894	0.00206113
-4.76837e-05	0.00467181	0.000802279
-0.00166011	0.00416136	4.88758e-05
-0.00202918	0.00513172	0.000241995
-0.00239277	0.00567603	-0.00010252
-0.00373626	0.00466037	-0.0010078
-0.00261402	0.00697303	-0.000663757
-0.00213838	0.000979185	-0.000394106
-0.00324678	0.00933266	-0.000581264
-0.00258207	0.00142145	-0.00033474
-0.00211811	0.0068121	0.000832081
-0.00236082	0.00354123	-0.000153542
-0.00237846	0.00600815	0.000595331
-0.00247717	0.00441599	0.000733614
-0.00221252	0.00469875	0.000681639
-0.00257397	0.00870919	0.00157905
-0.00313997	0.00483942	0.000239134
-0.00318837	0.00895262	0.000499725
-0.00380445	0.00662851	8.58307e-06
-0.00337029	0.00798631	0.000104189
-0.00504994	0.00850034	-0.00107431
-0.0039382	0.00733972	-0.0014627
-0.00430179	0.00865746	-0.00229836
-0.00444865	0.00650096	-0.00264168
-0.00529575	0.00891399	-0.002069
-0.00525165	0.00828362	-0.00223041
-0.00472784	0.00766039	-0.0017643
-0.00419116	0.00754189	-0.00161386
-0.00387836	0.00601959	-0.00147748
-0.00374818	0.00682759	-0.0014534
-0.00340557	0.00595641	-0.00142932
-0.00433135	0.00678706	-0.00117159
-0.00465536	0.00720859	-0.0020926
-0.00507736	0.0072279	-0.00166106
-0.00559783	0.00887775	-0.00146914
-0.00504112	0.0080297	-0.00134945
-0.00561118	0.00874209	-0.00116372
-0.00550938	0.0101569	-0.00147581
-0.00539064	0.00713062	-0.00213623
-0.00620079	0.00989819	-0.00185275
-0.00554681	0.00560451	-0.00213146
-0.00582743	0.0100598	-0.00167441
-0.00572109	0.00657558	-0.000309706
-0.00486422	0.00728583	-0.00121903
-0.00548816	0.00653529	-0.00116491
-0.00443387	0.00702643	-0.00236654
-0.00488591	0.00686288	-0.0024085
-0.00404382	0.00512671	-0.00298405
-0.00382495	0.00647187	-0.00329781
-0.00375748	0.00504708	-0.00353551
-0.00362325	0.00693274	-0.00337982
-0.00370383	0.00614023	-0.00409102
-0.00274348	0.00672722	-0.00373387
-0.00340843	0.00647831	-0.00344586
-0.00308943	0.00503445	-0.00309467
-0.00228333	0.00574756	-0.00291467
-0.00182867	0.00135255	-0.00361204
-0.00207543	0.00603628	-0.00373578
-0.00189543	0.00134706	-0.0049088
-0.0017972	0.00388885	-0.00511312
-0.00151086	0.002949	-0.00501847
-0.000867128	0.00261068	-0.00433254
-0.0012424	0.0032146	-0.00339365
-1.83582e-05	0.00264001	-0.00411391
9.29832e-06	0.00464559	-0.00393748
0.000397921	0.00302291	-0.0046618
-0.000285864	0.00624514	-0.00414205
-0.000389576	0.00330853	-0.00353837
-0.000177383	0.00714898	-0.00342369
-0.00114083	0.00363398	-0.00423121
-0.000257015	0.00732231	-0.00507975
-0.000153065	0.00326943	-0.00313115
-0.000446081	0.00618982	-0.00323009
-0.000985146	0.00466132	-0.00280905
-0.000176668	0.00520539	-0.00426626
-0.000655651	0.00595784	-0.00390887
0.000825167	0.00178742	-0.00509644
0.000114441	0.00686407	-0.00462055
0.000661135	0.00348902	-0.00536871
0.00106716	0.00602555	-0.00420165
0.00027442	0.00479221	-0.00409293
0.000411749	0.00563788	-0.00419378
-0.000903368	0.00669241	-0.00323772
-0.00128627	0.0064404	-0.00416493
-0.00241137	0.00450778	-0.00291729
-0.0029254	0.00823545	-0.0044179
-0.00313473	0.00515103	-0.00402522
-0.00376916	0.00709152	-0.00447369
-0.00414801	0.0059011	-0.00481367
-0.00427461	0.00578737	-0.00499773
-0.00381351	0.00559497	-0.00436783
-0.00294137	0.0013268	-0.00367808
-0.00255394	0.00564075	-0.00435948
-0.00207472	0.00172877	-0.00378489
-0.00192904	0.0045948	-0.00409722
-0.00148988	0.00288081	-0.00387788
-0.000716925	0.00261807	-0.00493717
-0.000460625	0.00229979	-0.00362039
-0.00128841	0.00211239	-0.00288892
-0.00162578	0.00328994	-0.0023725
-0.00147462	0.00207829	-0.00236464
-0.00255108	0.00368524	-0.00272155
-0.00214052	0.0018487	-0.00206995
-0.00278592	0.00495195	-0.00204515
-0.00289726	0.00208926	-0.00189161
-0.00247002	0.00368762	-0.00188398
-0.00261855	0.00216746	-0.00160336
-0.00280762	0.00202966	-0.0014329
-0.00238824	-0.000234127	-0.0018909
-0.0017674	0.00261354	-0.00199723
-0.00128818	0.000128508	-0.00214338
-0.000299692	0.00210476	-0.00110865
9.60827e-05	-9.27448e-05	-0.000697136
-7.36713e-05	-0.000375032	-0.000235796
-0.000237465	-3.62396e-05	-0.000300884
0.00026226	-0.00158167	0.000120163
0.000157118	-0.00165248	8.01086e-05
-0.00111127	-0.000276089	-0.000491381
-7.72476e-05	-0.0024097	-0.00101757
-0.000311136	-0.00041461	-0.00153661
-0.001297	-8.84533e-05	-0.00155735
-0.00166607	-0.00285435	-0.00180221
-0.00201941	0.00140882	-0.00153399
-0.00061965	-0.00342703	-0.00257564
-0.000915766	-0.000450611	-0.00186276
-0.00137949	-0.00118542	-0.00153422
0.000106335	-0.00262284	-0.000510931
-0.000325203	0.000544071	0.000627995
0.000652313	-0.00268197	-0.000284433
0.00136089	0.000571489	-4.05312e-05
0.00145674	-0.00169921	0.0001719
0.00207305	0.000773191	-0.000746727
0.000831127	0.000400066	0.000737906
0.000995159	0.00143433	0.000545502
0.000598431	0.00251245	-9.27448e-05
0.000955582	0.000449657	6.65188e-05
0.000203609	0.00419664	0.000871897
-2.40803e-05	0.00235677	0.000502825
-0.000384092	0.00220037	-9.05991e-05
0.000201464	0.00213027	8.32081e-05
0.000810146	0.000900745	0.000562191
0.000122309	0.00324798	0.0012629
0.000894308	0.00131559	0.00110745
0.00113463	0.00256824	0.00194597
0.00197077	0.00122046	0.00204539
0.00205708	0.000791073	0.00235748
0.00291157	0.00101137	0.00332761
0.00246334	-6.77109e-05	0.00273037
0.00235987	0.00194907	0.00162029
0.00239277	-0.00148296	0.00197911
0.00283647	0.00318146	0.00286031
0.00206327	-0.00070858	0.00286913
0.00224686	0.00427413	0.00229573
0.00260949	0.000347376	0.00226712
0.0019207	0.00329304	0.00289989
0.00199366	0.00206113	0.00304985
0.00211287	0.00295401	0.00354123
0.00106812	0.00390768	0.00305462
0.00246358	0.00194407	0.00300908
0.00293899	0.00299072	0.0032084
0.0035727	0.000216722	0.0028336
0.00399709	0.00173068	0.0031786
0.00365901	0.000224352	0.00297356
0.0034759	0.00184894	0.00249958
0.00395918	0.000178099	0.00303173
0.00390744	0.00158691	0.00238848
0.00369453	0.000533819	0.001019
0.00333214	0.00268459	0.000994205
0.00267553	0.000523806	-8.79765e-05
0.00319791	0.00356746	0.000669956
0.00268173	0.00252199	0.000994205
0.00336051	0.000789642	0.00138855
0.00198245	0.0017674	0.00209522
0.00289893	-0.00187993	0.00299144
0.00267911	-0.000754118	0.00307322
0.00276184	-0.000497818	0.00330091
0.00333333	-0.00270343	0.00239611
0.00288582	-0.00397253	0.00325799
0.00301981	-0.00185633	0.00147176
0.00373721	-4.12464e-05	0.00342822
0.00490975	-0.00946593	0.00356817
0.00321341	0.00496578	0.0020771
0.00419641	-0.0101905	0.00394177
0.00275517	0.00498819	0.00348425
0.0023334	-0.00614667	0.0039289
0.000449896	0.00459814	0.00461149
-0.000235319	0.00418687	0.00529242
0.000480175	-0.00545263	0.00358057
-0.00118852	0.00347376	0.00588679
-0.000530005	0.00109816	0.00398111
-0.00128222	-0.00102377	0.00689983
-0.000487328	0.00282073	0.00647449
0.000727892	-0.00429702	0.00641394
-6.19888e-06	0.00432348	0.0102077
0.00139523	-0.0042305	0.00748491
0.00138736	0.00319076	0.00819016
0.00190163	-0.00314307	0.00875115
0.00192642	1.26362e-05	0.00858402
0.00240159	-0.00189185	0.0104363
0.00224495	0.00135446	0.00914407
0.00165272	0.000688553	0.00903535
0.00179172	-0.000263453	0.00772429
0.00201654	0.00372171	0.00977635
0.00190949	-0.000568628	0.00928116
0.000573874	0.0048902	0.0082736
0.000970364	8.70228e-05	0.00734997
0.000717402	0.00489664	0.006953
0.00120521	-0.00037241	0.00760293
0.00182009	0.00375581	0.00890207
0.00180244	-0.00154662	0.00900078
0.00241494	0.00229454	0.00881743
0.00235558	-0.00172901	0.01092
0.0035398	-7.86781e-06	0.00964546
0.00285673	-0.00032115	0.0111012
0.00273967	-0.00099206	0.0093019
0.00212264	0.00187898	0.00962758
0.00171256	-0.00396514	0.00848508
0.00215769	0.00598955	0.0091176
0.00163698	-0.00464511	0.0098238
0.00171876	0.00623488	0.00967455
0.0015645	-0.00387669	0.00912952
0.0009408	0.00628018	0.00925922
0.00110674	-0.00156832	0.0102377
0.00205135	0.000689268	0.00956011
0.00138116	0.00289035	0.0106523
0.00247192	-0.00253105	0.00915527
0.00145864	0.00263071	0.0100076
0.00261927	-0.00258565	0.00883818
0.00233674	0.000888586	0.00921631
0.00246215	-0.00105524	0.00853038
0.00348377	-0.00140452	0.00836635
0.00204182	-0.00191164	0.00954461
0.00223303	0.000947714	0.00845695
0.00171733	-0.000674009	0.00919509
0.00179124	0.00122952	0.00912189
0.000969887	0.00139236	0.00875568
0.00123096	0.00177884	0.00945377
0.00107694	0.0027113	0.0101871
0.00120568	0.00259614	0.00961232
0.00101924	0.000222921	0.00941682
0.00185418	-0.00145197	0.0083971
0.0021255	0.00214911	0.00964618
0.00295734	-0.0047214	0.010253
0.00297141	0.00160456	0.0104673
0.00359392	-0.00328636	0.0106535
0.00455809	0.00152445	0.0106053
0.00343752	-0.000313997	0.0121377
0.00421834	0.000561237	0.0104885
0.00451112	0.00178385	0.0116944
0.00481939	0.00085187	0.0119891
0.00453734	0.00483513	0.0123978
0.00347495	0.00168252	0.0110321
0.0040977	0.00558972	0.0112078
0.00259948	0.00145626	0.0101762
0.00214458	0.00831556	0.0106292
0.00258541	0.00256181	0.011308
0.00338006	0.00708365	0.0117145
0.00341415	0.00375748	0.012886
0.00424504	0.00380373	0.0126286
0.00313997	0.0078361	0.0137424
0.00433493	0.00150561	0.0125077
0.00423765	0.00765395	0.0136285
0.00505829	0.00172877	0.0140629
0.00477648	0.00736427	0.0140133
0.00445032	0.00321126	0.0148649
0.00432754	0.00507498	0.0129862
0.00395393	0.00415492	0.0136323
0.00404119	0.00406051	0.0120926
0.00200844	0.00750613	0.0131681
0.00239205	0.00296235	0.0128288
0.00202632	0.00831294	0.0134306
0.00196409	0.00438094	0.0121939
0.00177312	0.00912118	0.0124202
0.00257087	0.00389051	0.0134814
0.00281143	0.00812769	0.0129881
0.0017817	0.00956059	0.012857
0.00240993	0.00366712	0.0118203
0.00226545	0.00926447	0.0127549
0.0031774	0.00221038	0.0120528
0.00331783	0.00896049	0.0129359
0.00465608	0.00141931	0.0125387
0.00402546	0.00892186	0.0129907
0.0038569	0.00479293	0.013891
0.00421882	0.00871706	0.0132833
0.002702	0.00534439	0.0132375
0.00319004	0.00970769	0.0125265
0.00163746	0.00797868	0.0130231
0.0023036	0.00851607	0.0109706
0.00117493	0.00967884	0.0123398
0.00214291	0.0080564	0.0112638
0.00147271	0.00918555	0.0123439
0.00158763	0.00828409	0.011965
0.00246096	0.00876307	0.012048
0.00216651	0.00722694	0.0123365
0.00232053	0.00853515	0.0129111
0.00285625	0.00448203	0.0130775
0.00274038	0.00791979	0.0127358
0.00191975	0.00548005	0.0128748
0.00231862	0.0072391	0.0108838
0.0021131	0.00714684	0.0107923
0.00250959	0.00519133	0.00992799
0.00222278	0.010052	0.0099175
0.00144124	0.00560832	0.00932336
0.00146723	0.0109897	0.00931406
0.000581264	0.00619721	0.00959086
0.00131798	0.00800133	0.00860023
0.000210047	0.00699949	0.00952911
0.000949144	0.00699139	0.00879169
0.00125718	0.00758982	0.0107546
0.0013392	0.00492668	0.00963354
0.00168276	0.0070734	0.0115175
0.00303531	0.00439167	0.0117466
0.00357771	0.00557446	0.0129504
0.00364637	0.00239229	0.0129299
0.00387859	0.00451756	0.0128343
0.00419736	0.00343776	0.0131941
0.00402212	0.00341225	0.0126879
0.00355768	0.00614882	0.0121922
0.00468946	0.00468302	0.0120091
0.00386477	0.00323462	0.0125794
0.00345945	0.00614166	0.0127313
0.00290108	0.00463152	0.0120232
0.00280285	0.00685835	0.0127645
0.00350833	0.0032413	0.0125422
0.00418329	0.00488043	0.0136178
0.00469422	-0.000819921	0.0141871
0.00389671	0.00505352	0.0151134
0.00476456	0.000452995	0.015249
0.00510955	0.00446916	0.0158067
0.00493813	0.00234842	0.017174
0.00572395	0.00123191	0.016377
0.00461674	0.00319552	0.0159674
0.00527239	0.0028553	0.0148499
0.00436783	0.00520396	0.0140736
0.00458455	0.00115395	0.0139058
0.00389576	0.00607324	0.0134346
0.00516319	-0.000619411	0.0135508
0.00397301	0.00642276	0.0137777
0.00388098	0.00214744	0.0123963
0.00421214	0.00578189	0.0126758
0.00296783	0.00206804	0.0130534
0.00378489	0.00345325	0.012325
0.00348496	0.00411868	0.0131984
0.0047884	0.000775576	0.0135655
0.0045476	0.00462151	0.0133533
0.00457668	0.000664234	0.0127831
0.00424743	0.00531197	0.0138187
0.00434232	-0.00155282	0.0131969
0.00407934	0.00529265	0.0140033
0.0044477	-0.0017612	0.0134313
0.00424647	0.00280666	0.013849
0.00341678	0.00102019	0.0131872
0.00365663	0.000900745	0.0117078
0.00185347	0.00355506	0.0118103
0.00324917	0.000203133	0.0112803
0.00260258	0.00206017	0.0128281
0.00209379	0.000349045	0.0114908
0.00355148	-0.000666857	0.0114198
0.00267887	-0.00189686	0.0113635
0.00258708	-0.000285149	0.0100424
0.0033257	-0.00292778	0.0114365
0.00392818	-0.000274658	0.0102024
0.00356007	-0.000348091	0.00990653
0.00375104	0.000965834	0.00942397
0.00464487	0.000409603	0.0104556
0.00430226	0.00152111	0.00993466
0.0042522	-0.000906706	0.0111816
0.00375891	0.00241351	0.0108013
0.00340104	0.000856161	0.00999951
0.00317717	0.002177	0.0095458
0.00307012	0.00167108	0.00903749
0.00361156	-6.05583e-05	0.00927615
0.00310326	0.00201249	0.00900602
0.00352764	-0.000590324	0.00895429
0.00312757	0.0023365	0.00913763
0.00293255	-0.000255346	0.0098989
0.0028913	0.00337195	0.0103679
0.00365925	-0.00135112	0.0113919
0.00340319	0.00393248	0.0109434
0.00414085	-0.00161767	0.0109766
0.00418663	0.00160432	0.00982332
0.00440812	-0.000186682	0.0113657
0.00363326	0.00273275	0.0107713
0.00331807	0.0021565	0.00955033
0.00290823	0.00184274	0.00847244
0.00253797	0.00267601	0.00827312
0.0027256	-0.0019443	0.00874686
0.00291467	0.00551558	0.00904036
0.00262117	-0.000394583	0.00755692
0.00288033	0.002285	0.00769901
0.00181866	-0.000406265	0.00682759
0.00188875	0.00156355	0.0057323
0.00122714	0.000686884	0.00599933
0.00214696	0.000157595	0.00546622
0.00235224	0.00047946	0.00509191
0.00289655	-0.0001688	0.00367808
0.003479	-0.000864506	0.00346088
0.00332189	0.00139403	0.00276756
0.00257897	0.000305414	0.00226784
0.00280786	-0.00107217	0.00217342
0.00218773	0.000831604	0.0024519
0.00270152	-0.0013485	0.00189018
0.00217199	0.00123525	0.00180244
0.00220799	0.000967264	0.00174403
0.00297093	-0.000216961	0.00203967
0.0024693	-0.00143528	0.00298119
0.0027678	-0.00026679	0.00247049
0.00241494	-0.00336599	0.00344825
0.00325561	-0.000677586	0.00274229
0.00307012	-0.00491476	0.00262332
0.00339913	-0.0023253	0.00334358
0.00371575	-0.00556946	0.00310707
0.00451565	-0.00450492	0.00328922
0.0048368	-0.00680614	0.00380921
0.00549626	-0.00225711	0.00313091
0.00549078	-0.00662923	0.00357676
0.00444627	-0.0035131	0.00269413
0.00485468	-0.00445914	0.00349188
0.00466037	-0.00296736	0.00133824
0.00376391	-0.00208187	0.00201035
0.00425863	-0.00408173	0.00180554
0.00229883	7.98702e-05	0.000135899
0.00242376	-0.00531173	0.000658035
0.00301409	-0.000904799	0.000212669
0.00340676	-0.00481129	0.000252008
0.00383902	-0.00125265	0.000373363
0.00434899	-0.0045507	-0.000245333
0.00482774	-0.0033958	0.000270367
0.00524402	-0.00114131	-5.19753e-05
0.00499487	-0.00528002	-0.00111389
0.00551271	-0.00168824	-0.000845432
0.00388074	-0.00224447	-0.00111532
0.00510788	-0.00267911	-0.000827551
0.00413442	3.0756e-05	-0.00091958
0.00407815	-0.00224733	-0.00147152
0.00345206	-0.00130391	-0.00219464
0.00294685	-0.00237727	-0.00246835
0.00256848	-0.00140357	-0.00358129
0.00285292	-0.0028944	-0.00334215
0.00361705	-0.00148034	-0.00364614
0.00468349	-0.00272274	-0.00382686
0.00456691	-0.00182724	-0.00371194
0.00459266	-0.00103045	-0.00352526
0.00508618	-0.00373554	-0.00367093
0.00540066	-0.000520706	-0.00340676
0.00574732	-0.00536013	-0.00395155
0.00586176	0.000454187	-0.00369811
0.00633621	-0.00672317	-0.00463676
0.00627589	-0.000732899	-0.00459599
0.005193	-0.00243473	-0.00441313
0.0053246	-0.00205493	-0.00470662
0.0045228	-0.000208378	-0.00522995
0.00381732	-0.00353122	-0.00698304
0.00300121	0.00197363	-0.00495887
0.00291419	-0.00169659	-0.00529647
0.00305462	0.00216222	-0.0036447
0.00323033	-0.00300121	-0.0039618
0.00395012	-0.00308681	-0.00340605
0.00327849	0.00899553	-0.00371289
0.00539351	-0.0104668	-0.00247359
0.00312757	0.0110786	-0.00330496
0.00492525	-0.00747037	-0.002913
0.00610447	0.00551438	-0.00195527
0.0044148	-0.00059557	-0.00260115
0.00692487	0.000659227	-0.00333643
0.00564075	0.00298047	-0.00272965
0.00671935	-0.00276804	-0.00358653
0.00519776	0.00552011	-0.00257802
0.00540018	-0.00396872	-0.00329781
0.00538158	0.00688434	-0.00347996
0.00535011	-0.00214553	-0.0037806
0.00436711	0.00630999	-0.00294828
0.00442457	0.00111556	-0.00299573
0.00494671	0.00270391	-0.0025413
0.00423956	0.00397491	-0.00182676
0.00563788	0.000278234	-0.00180578
0.00441241	0.00465775	-0.00106668
0.0054183	-0.00115132	-0.00128031
0.00418067	0.0039289	-0.000172615
0.0046711	-9.29832e-06	-0.000560045
0.00562429	0.00276589	-0.000598192
0.00440192	0.000751734	-0.00166488
0.00502419	0.00318193	-0.00322556
0.00437951	0.00117993	-0.00383353
0.00580668	-0.000217676	-0.00393057
0.00302744	0.00678992	-0.00457287
0.00451326	0.00134802	-0.00491714
0.00267124	0.00333071	-0.00598383
0.00360942	0.00231338	-0.0062027
0.00345588	0.000718355	-0.00770092
0.00197434	0.0054214	-0.00569677
0.003299	0.000327587	-0.00740004
0.00276756	0.00421453	-0.00599384
0.00392294	0.000360727	-0.00670433
0.00347161	0.00125504	-0.00786519
0.00394011	0.00401449	-0.0070858
0.00493836	6.65188e-05	-0.00772738
0.00522065	0.00155878	-0.00721192
0.00421143	0.00127482	-0.00758457
0.00364113	0.000859499	-0.00875664
0.00345612	0.00246072	-0.00796866
0.00356722	0.00156879	-0.00814581
0.00413322	0.00291395	-0.00938296
0.00229263	0.000943422	-0.0101514
0.00169539	0.00358963	-0.0097816
0.00189471	0.000778675	-0.0100143
0.00228071	0.00121188	-0.00964212
0.00255251	0.00255013	-0.00894761
0.00209832	-0.000327587	-0.00846171
0.00154161	0.00340247	-0.0085969
0.002244	-0.00148606	-0.00935054
0.00157952	0.00385165	-0.00913501
0.00211787	-0.000108242	-0.00857067
0.00198698	0.00279927	-0.00806332
0.00113535	0.00207591	-0.00743079
0.00110555	0.00140524	-0.00801611
-0.000200033	0.00393724	-0.00844598
-0.000468254	0.00123906	-0.00913429
-0.00129914	0.00521541	-0.0101283
-0.00233626	0.00305009	-0.0105617
-0.00216794	0.00495338	-0.0109351
-0.00274539	0.00214267	-0.0111947
-0.00236082	0.00609183	-0.0109551
-0.0022881	0.00222135	-0.0105331
-0.00255322	0.00645518	-0.0105155
-0.00259233	0.00470805	-0.012042
-0.00177312	0.00558758	-0.0114946
-0.00143075	0.00534582	-0.0112739
-0.00066781	0.00450754	-0.0120506
-0.00118208	0.00645423	-0.0109792
-0.00106931	0.00428915	-0.0115817
-0.00133276	0.00623989	-0.00955629
-0.00104332	0.00465989	-0.0101612
-0.000826597	0.00632691	-0.00879025
-0.000991344	0.00365043	-0.00887465
-0.00198889	0.00807405	-0.0085237
-0.00281453	0.00514817	-0.00819468
-0.00309205	0.00779748	-0.00899172
-0.00352621	0.0049336	-0.00858808
-0.00165582	0.00555825	-0.00788379
-0.00166416	0.00333786	-0.00616312
-0.00154805	0.00394535	-0.00711656
-0.00148821	0.00389767	-0.00753546
-0.0017395	0.00269365	-0.00636864
-0.000711679	0.00223231	-0.00554943
-0.000501633	3.91006e-05	-0.00473189
0.000242472	0.00286913	-0.00493312
-7.27177e-05	0.00189495	-0.00608182
-0.000801563	0.000749588	-0.00615644
-0.00127149	0.00623512	-0.00643802
-0.00029397	0.00144172	-0.00709152
-0.00156927	0.00878263	-0.00660801
-0.000753164	0.00123906	-0.0081327
-0.00143147	0.00845575	-0.0072763
-0.00116205	0.00228453	-0.00799227
-0.00117421	0.00624347	-0.00804472
-0.000569344	0.00521564	-0.0059092
-0.000707865	0.00282884	-0.00811744
-0.00181937	0.00853872	-0.00637412
-0.000818253	0.00134993	-0.00716567
-0.00129938	0.00964022	-0.00628901
-0.000426054	0.0013051	-0.00654721
0.000381231	0.00656009	-0.00653911
-0.000518084	0.00507665	-0.00600314
0.000228405	0.00397015	-0.00786543
0.000233173	0.0076611	-0.00649309
0.000833035	0.00220942	-0.00790739
-0.00124598	0.00798798	-0.00671935
-0.00052762	0.00440907	-0.00814104
-0.00169444	0.00705194	-0.00761485
-0.00298476	0.00657821	-0.00865507
-0.0027802	0.00541306	-0.00961637
-0.00272846	0.0071578	-0.00881243
-0.0016799	0.00330257	-0.00886416
-0.00354338	0.00743508	-0.0083096
-0.0023756	0.00181055	-0.00867224
-0.00290728	0.00756574	-0.00888777
-0.00182104	0.00345135	-0.00949359
-0.00206161	0.00713301	-0.00754285
-0.00185323	0.00470424	-0.00872183
-0.00231242	0.00685716	-0.00868511
-0.00281787	0.00679469	-0.00768542
-0.00252247	0.0059166	-0.00787234
-0.00401855	0.00823426	-0.00788856
-0.00385404	0.0071764	-0.00860667
-0.00434184	0.00771642	-0.00838542
-0.00465083	0.00666189	-0.00936675
-0.0053916	0.00776911	-0.00857854
-0.00548506	0.00788736	-0.00857711
-0.00520158	0.00719404	-0.00843883
-0.0058248	0.00871134	-0.00867152
-0.00563526	0.00742435	-0.00888753
-0.00510502	0.00767469	-0.00726485
-0.00438261	0.00625134	-0.00854897
-0.00492382	0.00956678	-0.00799727
-0.00448608	0.00813723	-0.00828004
-0.00494671	0.0104656	-0.0085156
-0.00522113	0.00810885	-0.00955987
-0.00531745	0.0131881	-0.00961351
-0.00548983	0.0103166	-0.00849581
-0.00483108	0.0116246	-0.00837564
-0.00622082	0.0147078	-0.00837374
-0.00556755	0.00869775	-0.0087738
-0.00723195	0.0147343	-0.00853801
-0.00685525	0.00645185	-0.00964761
-0.00702786	0.0154335	-0.00887847
-0.00673962	0.00832987	-0.00913334
-0.00724649	0.0145173	-0.0094595
-0.00779772	0.00967741	-0.00966048
-0.0071075	0.0119874	-0.0104737
-0.00746608	0.00913572	-0.00929523
-0.00624323	0.0103319	-0.00953484
-0.0059135	0.0105381	-0.00912714
-0.0062747	0.00795674	-0.0098455
-0.00714636	0.0124605	-0.00881505
-0.00693107	0.00679135	-0.00890088
-0.00704408	0.0132418	-0.00859523
-0.00810719	0.00689554	-0.00963235
-0.00743127	0.00951552	-0.010262
-0.00799894	0.0131502	-0.0103045
-0.00784683	0.0109799	-0.0120711
-0.00827694	0.0108421	-0.00974584
-0.00892854	0.012615	-0.0118177
-0.00720358	0.00709677	-0.0114732
-0.0073688	0.0116837	-0.0116913
-0.00678372	0.00865602	-0.0120568
-0.0071373	0.00896382	-0.0113962
-0.00700402	0.0107694	-0.0117574
-0.00557923	0.00539517	-0.0116634
-0.00620103	0.00970125	-0.0121648
-0.00599504	0.00403142	-0.0128217
-0.00619173	0.0122747	-0.0135632
-0.00541019	0.0028019	-0.0116947
-0.00602221	0.0123544	-0.0128419
-0.00743365	0.00729704	-0.0136859
-0.00796223	0.0127733	-0.0142407
-0.00850224	0.011399	-0.0148337
-0.0081234	0.011102	-0.0155017
-0.00936437	0.0134623	-0.015625
-0.00996184	0.0106394	-0.0161791
-0.0101154	0.0123429	-0.0155787
-0.00897574	0.00856209	-0.0166259
-0.00845003	0.0118399	-0.0158124
-0.00834012	0.00732207	-0.0162115
-0.00909638	0.00957727	-0.015415
-0.00870633	0.00761819	-0.0166433
-0.00835657	0.00702929	-0.0168769
-0.00976849	0.0102298	-0.0169401
-0.0086174	0.00627184	-0.0171881
-0.00914383	0.00944257	-0.0160878
-0.00941992	0.00787258	-0.0167873
-0.0100529	0.00925159	-0.0169034
-0.0108051	0.0101345	-0.0161009
-0.0102811	0.00838614	-0.0155666
-0.0102885	0.00898695	-0.0160048
-0.010675	0.0083847	-0.0174675
-0.0116239	0.00925565	-0.0185454
-0.0107882	0.00924468	-0.018949
-0.00999165	0.00913072	-0.0183666
-0.00892878	0.00860071	-0.0183234
-0.00896621	0.00821519	-0.0172122
-0.00893116	0.00780272	-0.0172801
-0.00888467	0.00760603	-0.0169983
-0.00863028	0.00758767	-0.0169373
-0.00816822	0.00623083	-0.0165539
-0.00815439	0.00857377	-0.0173736
-0.00756741	0.00709915	-0.0173516
-0.00713682	0.00695848	-0.0172777
-0.00766492	0.00777435	-0.0175128
-0.00792909	0.00631452	-0.0172935
-0.00817847	0.00852776	-0.0177252
-0.0088501	0.00908613	-0.0176129
-0.00854206	0.00895715	-0.0178463
-0.00793648	0.00753593	-0.0182762
-0.00903058	0.010179	-0.0175152
-0.0083158	0.00509429	-0.0174766
-0.00816727	0.00914168	-0.0159402
-0.00737119	0.00655341	-0.0161562
-0.00669837	0.00800061	-0.0164044
-0.00701976	0.00627446	-0.0156415
-0.00663257	0.00691962	-0.0165207
-0.00713396	0.00474477	-0.0162108
-0.00748396	0.00626612	-0.0164142
-0.00797367	0.00461841	-0.0167584
-0.00895548	0.0058198	-0.015861
-0.00979686	0.00827622	-0.0157084
-0.00883985	0.00602174	-0.0159569
-0.00958848	0.0109141	-0.0158601
-0.00855088	0.00637841	-0.0168312
-0.00844884	0.0083034	-0.0159945
-0.00908017	0.00771022	-0.0162065
-0.00774217	0.00913596	-0.0162084
-0.00805783	0.00839686	-0.0163276
-0.00727677	0.0102496	-0.0159254
-0.0065763	0.00358653	-0.0158846
-0.00724125	0.00855875	-0.0159914
-0.00721169	0.00435019	-0.0164418
-0.00822449	0.00629973	-0.0167627
-0.00898266	0.00768232	-0.0173745
-0.00823593	0.0036726	-0.0184495
-0.00905967	0.00972247	-0.0182152
-0.00944853	0.00525832	-0.0186236
-0.00939178	0.0117083	-0.0189302
-0.00974369	0.00572968	-0.0191054
-0.00902939	0.0119965	-0.0187423
-0.0089457	0.00644612	-0.0184538
-0.00770068	0.0106461	-0.0176582
-0.0078249	0.00732589	-0.0176589
-0.00658321	0.00798273	-0.0178745
-0.00831842	0.0102327	-0.0168052
-0.00686359	0.00697041	-0.0176251
-0.00652027	0.00840855	-0.0157514
-0.00666618	0.0062542	-0.0146749
-0.00695229	0.00848365	-0.0141182
-0.00683951	0.00714087	-0.0134642
-0.00644207	0.00775886	-0.0145142
-0.00739503	0.00794578	-0.0135663
-0.00724006	0.00783873	-0.014199
-0.00793934	0.00958157	-0.0134363
-0.00761771	0.00765324	-0.0129831
-0.00706077	0.00931835	-0.012862
-0.00792718	0.00882173	-0.0133162
-0.00790143	0.0107667	-0.0136435
-0.00731635	0.00855041	-0.0127149
-0.00790691	0.00997496	-0.0120597
-0.00770378	0.00911927	-0.0117385
-0.00751853	0.00813651	-0.0127072
-0.00786543	0.00958657	-0.0114553
-0.00756001	0.0067482	-0.0118766
-0.00780153	0.00951242	-0.0109391
-0.00726724	0.00483775	-0.0105231
-0.00775242	0.00945258	-0.0110877
-0.00807881	0.00242543	-0.0116904
-0.00791097	0.0109839	-0.0120614
-0.0088768	0.00337768	-0.0124419
-0.00730848	0.00988293	-0.0111144
-0.00823855	0.00435948	-0.011945
-0.00936079	0.0111947	-0.0119088
-0.00809288	0.00617909	-0.0115716
-0.00823212	0.00807261	-0.0114577
-0.00948429	0.00861907	-0.0101523
-0.00766563	0.00732946	-0.0102682
-0.00908041	0.00912118	-0.00948429
-0.00900483	0.0073657	-0.0106344
-0.00818729	0.00769615	-0.00922012
-0.00934172	0.00557518	-0.00884223
-0.00842547	0.00617528	-0.00852633
-0.00884509	0.00425792	-0.00796342
-0.00874114	0.0054915	-0.00839925
-0.00970078	0.00542831	-0.00839901
-0.00993967	0.00620961	-0.00834274
-0.00986648	0.00499415	-0.00824285
-0.0105076	0.00541615	-0.0088768
-0.0116508	0.00769734	-0.00896311
-0.0110681	0.00592375	-0.00918007
-0.0112252	0.00797367	-0.00909305
-0.0106516	0.00705791	-0.00906348
-0.0111966	0.00672174	-0.0103922
-0.0106089	0.00576735	-0.0103645
-0.0103283	0.00544143	-0.0108268
-0.0108008	0.00520372	-0.011014
-0.010736	0.00534678	-0.0113659
-0.00978041	0.00406432	-0.011328
-0.0103877	0.00484562	-0.0113273
-0.0106909	0.00488043	-0.0108137
-0.0103238	0.00634718	-0.0118427
-0.00949001	0.00314665	-0.0122442
-0.0103211	0.00818872	-0.0117249
-0.00994515	0.00378799	-0.0115516
-0.0104871	0.00711679	-0.0120797
-0.0113189	0.00566363	-0.0125771
-0.0114713	0.00725055	-0.0132859
-0.0112474	0.00593138	-0.0132091
-0.0107381	0.00526547	-0.0121844
-0.0110624	0.00546813	-0.012275
-0.0104315	0.00367761	-0.0126646
-0.0100601	0.00441241	-0.0113361
-0.00904727	0.00308418	-0.0104482
-0.00902939	0.00335979	-0.00946927
-0.00831795	0.00165844	-0.00917649
-0.00869584	0.00307107	-0.00973892
-0.00874233	0.00167561	-0.00934148
-0.00833035	0.000909567	-0.0091238
-0.00974846	0.0036664	-0.00902748
-0.00932837	0.00136781	-0.00983191
-0.0105669	0.00453067	-0.0106339
-0.0110414	0.00389814	-0.011364
-0.0111759	0.00216579	-0.0114594
-0.0109606	0.00359464	-0.0117333
-0.0111768	0.00205278	-0.0122848
-0.0109174	0.00480032	-0.0108035
-0.0106864	0.00108361	-0.0106566
-0.0106745	0.00364423	-0.0106924
-0.00994039	-0.000326395	-0.0114834
-0.00949979	0.00221443	-0.0108583
-0.00860262	-0.000321627	-0.0107644
-0.0081296	-0.000436306	-0.0106106
-0.00742006	-0.00138164	-0.00955272
-0.00771356	-0.00168085	-0.0111203
-0.00765061	-0.000263691	-0.00992894
-0.00694203	-0.0026834	-0.0109527
-0.00688863	-0.00214934	-0.0107174
-0.00759077	-0.00139356	-0.0107121
-0.00751233	-0.00157976	-0.010438
-0.00708413	0.000268936	-0.00989079
-0.00724745	-0.00237846	-0.00974846
-0.00737691	0.00110984	-0.00941586
-0.00701165	-0.00198245	-0.00983357
-0.00643539	-0.00184631	-0.00954771
-0.00665236	-0.000603199	-0.00950098
-0.00628877	-0.00298953	-0.00941873
-0.00557113	-0.0008986	-0.00841069
-0.00621724	-0.00441194	-0.00768399
-0.00612926	-0.000188828	-0.00853992
-0.00611377	-0.00377584	-0.00871134
-0.00614619	-0.000785589	-0.00818229
-0.00594997	-0.00198698	-0.00748563
-0.00610876	-0.0036974	-0.0076797
-0.00674939	-0.000900269	-0.00694609
-0.00714159	-0.00304985	-0.00785375
-0.00744915	0.00151539	-0.00790763
-0.00707531	-0.00300002	-0.00736618
-0.00692725	-0.00136232	-0.00713563
-0.00741625	-0.00140119	-0.00751185
-0.00643826	-0.00387883	-0.00740862
-0.00673652	-0.000887632	-0.00624299
-0.00487089	-0.0051229	-0.00671196
-0.00528646	-0.00185561	-0.0059607
-0.00454473	-0.00586605	-0.00637627
-0.00467634	-0.00314426	-0.00581622
-0.00426984	-0.00802326	-0.00605774
-0.00487018	-0.00417829	-0.00537729
-0.00447464	-0.00756049	-0.00510621
-0.00452638	-0.00658345	-0.00559592
-0.00507164	-0.00623131	-0.00572157
-0.00528502	-0.00535846	-0.00622392
-0.00589848	-0.00584722	-0.00659752
-0.00525737	-0.00455403	-0.00764513
-0.00559545	-0.00694609	-0.00639439
-0.00620794	-0.00360608	-0.00581312
-0.00469732	-0.00783777	-0.00528908
-0.00470042	-0.00674438	-0.00550222
-0.0044899	-0.00744867	-0.00556135
-0.00354648	-0.010468	-0.00528646
-0.00287604	-0.00801373	-0.00488925
-0.0018487	-0.0134521	-0.00451136
-0.000999212	-0.0106244	-0.00380754
-0.00199723	-0.0149391	-0.00392199
-0.00040555	-0.011035	-0.00230408
-0.00214863	-0.0137413	-0.00204587
-0.00265646	-0.010216	-0.0027535
-0.00255799	-0.012197	-0.00401044
-0.00289536	-0.0102303	-0.00364542
-0.00243878	-0.00972342	-0.00308061
-0.00138068	-0.0106623	-0.00266337
-0.000864744	-0.00862765	-0.00204778
-0.00113893	-0.0115323	-0.00233221
-0.0013411	-0.00739598	-0.0024457
-0.00139093	-0.00977659	-0.00167513
-0.00220251	-0.00777912	-0.0034256
-0.00158572	-0.0105989	-0.00236201
-0.00192356	-0.00755501	-0.00269437
-0.00194812	-0.0114162	-0.00219774
-0.00139403	-0.00656652	-0.00219131
-0.00095582	-0.0125246	-0.00241542
0.000359297	-0.0107169	-0.00149655
-0.00049758	-0.0101187	-0.00143623
4.88758e-05	-0.0107043	-0.00161767
-0.000863791	-0.0117075	-0.000196695
-0.00198078	-0.00858784	-0.00205541
-0.00103283	-0.00941896	-0.00175548
-0.00148392	-0.00910687	-0.00098896
-0.00169778	-0.00670433	-0.00202727
-0.00161958	-0.00962162	-0.00241303
-0.000781298	-0.00339746	-0.00213265
-0.000627279	-0.0087688	-0.00222731
-0.00104594	-0.00660062	-0.00235558
-3.74317e-05	-0.00972629	-0.00158405
-0.000645399	-0.00596046	-0.00141406
0.000920534	-0.0126514	-0.000880718
-0.000188589	-0.0128727	-0.00260949
0.000166416	-0.00419903	-0.00186968
0.000745296	-0.013377	-0.00216293
-6.17504e-05	-0.00698137	-0.0017519
5.4121e-05	-0.00542855	-0.00354385
-0.000771523	-0.010154	-0.00282931
-0.00104451	-0.00118566	-0.00138283
-0.000785112	-0.00836802	-0.00462151
-0.000864744	0.00221968	0.000400782
-0.000871658	-0.00679994	-0.00429153
-0.000623941	-0.00126719	-0.000848532
-0.000180721	-0.0046618	-0.001472
9.75132e-05	-0.00830269	-0.00125074
0.000308514	-0.00341702	0.000470877
0.00102711	-0.00880265	-0.00167704
0.000849962	-0.00632119	0.00164986
0.00107384	-0.00696659	0.000705719
0.00135374	-0.00784159	0.00179458
6.4373e-06	-0.00711155	-0.000263691
0.00132585	-0.00739622	0.000267506
0.00133371	-0.00643873	-0.000301361
0.0010879	-0.00793028	-0.000341177
-0.000150204	-0.00396609	-0.000609636
0.000279188	-0.00726914	-0.000621319
0.000408411	-0.00413752	0.000599623
0.000351906	-0.00628519	0.000157595
0.000675201	-0.00366807	0.000790834
0.000703573	-0.00585794	-5.26905e-05
0.00123739	-0.00620747	0.00148058
0.00184155	-0.00658512	0.00194168
0.00285029	-0.0067544	0.0025425
0.00363088	-0.00720859	0.00401616
0.00388312	-0.00857568	0.00253868
0.00325179	-0.00702405	0.00345683
0.00325823	-0.00743961	0.00355983
0.00375676	-0.00744462	0.00422359
0.00238681	-0.00687861	0.00306726
0.00236273	-0.00691891	0.00270343
0.00156498	-0.00627446	0.00330806
0.00204277	-0.00542808	0.00378513
0.00157237	-0.00458694	0.00458384
0.00219226	-0.00459599	0.00449347
0.0018177	-0.0026567	0.00448942
0.00101852	-0.00390315	0.00389481
0.000901937	-0.00487447	0.00415516
0.00161147	-0.00330496	0.00484991
0.00284624	-0.00641131	0.00427794
0.00272489	-0.00512671	0.00535059
0.00307989	-0.00245953	0.00588918
0.00426769	-0.00744557	0.00635672
0.00309682	-0.00185466	0.00734687
0.00418067	-0.00879288	0.00679517
0.00367856	-0.00330329	0.0061512
0.00305486	-0.00802255	0.00657868
0.0036118	-0.00619721	0.00637078
0.00291824	-0.00396371	0.00690579
0.00374699	-0.00885868	0.00658488
0.0031445	-0.00224233	0.00797606
0.00429368	-0.00881982	0.00730968
0.00412464	-0.00266242	0.00703382
0.00392461	-0.00716162	0.00609922
0.00332928	-0.00427413	0.00475955
0.00377989	-0.00611305	0.00568533
0.0045011	-0.00683212	0.00486326
0.00436711	-0.00451779	0.00528193
0.00459123	-0.00781941	0.00462842
0.00394511	-0.00394869	0.00458312
0.00515389	-0.00811434	0.00547671
0.00445342	-0.00527763	0.00480747
0.00381684	-0.00711155	0.00596166
0.00378418	-0.00515938	0.00421214
0.00323939	-0.00547099	0.00355601
0.00294948	-0.00389671	0.00458169
0.00305104	-0.00402594	0.00449157
0.00309229	-0.00298953	0.00514126
0.00303841	-0.00406671	0.00494981
0.00332141	-0.00352454	0.00551844
0.00395155	-0.00466633	0.00752449
0.00434065	-0.00538969	0.00714135
0.00409889	-0.00419354	0.00873351
0.00423813	-0.00676441	0.00778103
0.00451088	-0.00497198	0.0078578
0.00480008	-0.0064404	0.00777674
0.00603962	-0.00570464	0.00900173
0.00509071	-0.00796223	0.00994325
0.00597095	-0.00615883	0.00912046
0.00533938	-0.00810075	0.00983858
0.00393796	-0.00346637	0.00880289
0.00396395	-0.00969744	0.00865793
0.00313592	-0.00329351	0.00841069
0.00428081	-0.00102758	0.00939965
0.00454164	-0.0108488	0.00929713
0.0038743	0.00080514	0.00962734
0.0050056	-0.0110698	0.00944281
0.00470424	0.000325203	0.0108776
0.00491214	-0.00918865	0.00989342
0.00561237	-0.00367141	0.0100203
0.00689197	-0.00763106	0.011945
0.00868678	-0.00768542	0.0114067
0.00838661	-0.0075984	0.0123796
0.00879431	-0.00964069	0.0114059
0.0085907	-0.00518012	0.0107095
0.00908899	-0.00994587	0.0104597
0.00917292	-0.00346303	0.0103595
0.00908232	-0.00797796	0.0108633
0.00923729	-0.00404048	0.0115111
0.00774932	-0.00570059	0.0118172
0.00871491	-0.00087142	0.0105321
0.00904679	-0.00563812	0.0103226
0.0096066	-0.00301147	0.0105097
0.00793529	-0.00527978	0.0112517
0.00977826	-0.0066433	0.0102408
0.0082984	-0.00459504	0.00984073
0.0100567	-0.00896406	0.0106874
0.0108407	-0.00633693	0.0111701
0.011672	-0.00969291	0.0116131
0.0116439	-0.00778961	0.011539
0.0113688	-0.00771785	0.0122089
0.0111322	-0.00623846	0.0106854
0.0106936	-0.00567007	0.011313
0.0110624	-0.00628686	0.0107698
0.0104887	-0.00416398	0.0112331
0.0112927	-0.00763607	0.00979042
0.0097847	-0.000658989	0.00900912
0.010294	-0.00707793	0.00894022
0.0101838	-0.00152516	0.00908065
0.00992823	-0.00667953	0.00937128
0.0104678	-0.00231767	0.00937986
0.00988531	-0.0070951	0.0105009
0.00976324	-0.00364852	0.00938725
0.0102274	-0.00453973	0.0109057
0.0103338	-0.00397944	0.010963
0.0105171	-0.0041492	0.0121427
0.0104203	-0.00607347	0.0117328
0.0107982	-0.00258541	0.0125718
0.0108123	-0.00632024	0.0120451
0.0103204	-0.0030148	0.0127134
0.0097537	-0.0038271	0.0132718
0.00964093	-0.00140023	0.0137107
0.0106013	-0.00204778	0.0147555
0.0106299	-0.00201154	0.0133917
0.00995231	-0.00327659	0.0139143
0.0103302	-0.0022428	0.014257
0.0118442	-0.00479054	0.0155609
0.0117679	-0.00476646	0.0147614
0.0118101	-0.00450659	0.01474
0.011982	-0.00627089	0.0165305
0.0116441	-0.00367618	0.0163763
0.0114779	-0.00683188	0.0151317
0.0117171	-0.00499082	0.0159526
0.011868	-0.00666857	0.015089
0.0114856	-0.00724626	0.0144434
0.0118141	-0.00489116	0.0145614
0.0127716	-0.00486016	0.0129023
0.0118506	-0.003829	0.0135789
0.0110161	-0.00364208	0.0120833
0.0108407	-0.00376177	0.0125299
0.0111709	-0.00356889	0.0118253
0.0103145	-0.00217152	0.0116904
0.0100043	-0.00671601	0.0105848
0.00978637	-0.0039413	0.0112324
0.00934601	-0.00716281	0.0116217
0.0099678	-0.00554991	0.0117822
0.0105455	-0.0069654	0.0118501
0.0110753	-0.00675702	0.0117383
0.0107055	-0.00550675	0.0132506
0.0106273	-0.00963259	0.012965
0.0101759	-0.00477338	0.0132649
0.0105202	-0.00931501	0.0122368
0.0103025	-0.00384259	0.01213
0.0104659	-0.00915837	0.0128529
0.010402	-0.004637	0.0124266
0.00983	-0.00781846	0.0118754
0.00956845	-0.00517869	0.0108953
0.00916409	-0.00738692	0.0115573
0.00955987	-0.00691152	0.0116346
0.00889039	-0.00639081	0.0113375
0.00977993	-0.00711846	0.0114987
0.0102043	-0.0050838	0.0107687
0.0108013	-0.0110476	0.0102096
0.011081	-0.00326848	0.0108824
0.0114684	-0.012028	0.0108604
0.0119593	-0.00361061	0.0101423
0.0119364	-0.0102549	0.0103545
0.0126216	-0.00803709	0.0103936
0.0109732	-0.00617647	0.011286
0.011441	-0.00890803	0.00861597
0.00931549	-0.00319886	0.00782657
0.0096066	-0.00801706	0.00602889
0.00904727	-0.00254345	0.00688267
0.00926733	-0.00635862	0.00677633
0.00924039	-0.00219393	0.00531626
0.00852585	-0.00667906	0.00499392
0.00838637	-0.00459599	0.00473547
0.00799799	-0.00483179	0.00483918
0.00884748	-0.00797153	0.00414276
0.00823975	-0.00384283	0.00430226
0.00989246	-0.0100152	0.00463557
0.00958991	-0.00554442	0.00485563
0.00912857	-0.00859451	0.00389957
0.00917435	-0.00755405	0.00464344
0.0078249	-0.00747681	0.00405884
0.00823069	-0.00701451	0.00358891
0.00863361	-0.00929904	0.00375319
0.00840759	-0.00622892	0.0042758
0.00644875	-0.00784516	0.00261116
0.00720382	-0.00695395	0.00168633
0.00703573	-0.00733185	0.00334501
0.0072453	-0.00920701	0.00317097
0.00699329	-0.00597	0.00374293
0.00748825	-0.00892329	0.00365424
0.00696445	-0.00576162	0.00388122
0.00742602	-0.00942445	0.00385332
0.00712109	-0.00652218	0.00375462
0.00740743	-0.00939608	0.00376725
0.00832033	-0.00753784	0.00390506
0.00747919	-0.00849009	0.00475764
0.00758815	-0.00799632	0.00445533
0.00733638	-0.00701952	0.00411463
0.00707555	-0.00766993	0.0039506
0.00680161	-0.00606489	0.0047121
0.00718212	-0.00851989	0.00468516
0.00641084	-0.00531626	0.00441146
0.00611901	-0.00804806	0.00405025
0.00629306	-0.00735784	0.00361085
0.0060904	-0.00802684	0.00529599
0.00643754	-0.00696826	0.00477386
0.00561547	-0.00710344	0.00433183
0.00642705	-0.00598097	0.00483489
0.00586486	-0.00695801	0.00508785
0.00542545	-0.00710058	0.00537848
0.00612187	-0.00442719	0.00566626
0.00718355	-0.00998306	0.00502825
0.00690198	-0.00489473	0.0053494
0.00659323	-0.00845027	0.00545359
0.00668836	-0.007164	0.00615644
0.00496125	-0.00757194	0.00667429
0.00517678	-0.00668621	0.00453472
0.0046072	-0.00562048	0.00545692
0.00422883	-0.00915885	0.00474906
0.00412655	-0.00479937	0.00430226
0.00555205	-0.00921535	0.00534177
0.00496459	-0.00588059	0.00447679
0.00555634	-0.00719547	0.00388694
0.00562	-0.00618172	0.00366187
0.00553751	-0.00599289	0.00398469
0.00586557	-0.00640082	0.00315976
0.00598788	-0.00455642	0.00335908
0.00594568	-0.00632429	0.00315714
0.00501513	-0.00314522	0.00255871
0.00451279	-0.00521708	0.00196648
0.00445819	-0.00425506	0.00278926
0.00437427	-0.00320315	0.00143003
0.00476193	-0.00293136	0.0012958
0.00307107	-0.00112438	0.000688076
0.00293255	-0.00303078	7.36713e-05
0.0026226	0.000220299	-7.93934e-05
0.00279355	-0.0031085	-0.000567436
0.00205135	0.000325918	-0.000416756
0.00297666	-0.00387692	-0.00110388
0.00173378	0.000555277	-0.00169444
0.00200772	-0.00232959	-0.00166893
0.00175476	0.000560045	-0.00143147
0.00180507	-0.000613451	-0.00194502
0.00227761	0.00220823	-0.00226355
0.00200987	-0.000601292	-0.00128365
0.00190663	0.000747204	-0.00139141
0.0012815	0.00150371	-0.000309944
0.00147438	-0.00119305	-0.00189018
0.000128269	0.00204659	-0.00142217
0.000104427	-0.000215292	-0.00240254
-0.000483274	0.0016067	-0.00236654
-0.000584602	-7.65324e-05	-0.0018909
-0.000216961	0.00163579	-0.0023489
-0.00243044	0.00153232	-0.00196099
-0.000505447	0.00217748	-0.00224519
-0.000376701	0.00027895	-0.00248456
-3.52859e-05	0.0023365	-0.00214148
0.00039649	-7.15256e-05	-0.0019002
0.000617027	0.00213981	-0.00150299
0.000471115	0.00142503	-0.00155568
0.00140476	0.00162745	-0.000326395
0.000546932	0.000311375	-0.000329018
0.000572443	0.00316334	-0.00028348
0.000659227	-0.000685215	-0.000735044
0.000905752	-7.15256e-06	-0.000531673
0.00110936	-0.000545502	-0.000530005
0.000869274	-0.00147343	-0.000576258
0.000924587	-0.00160003	-0.000940084
0.000539064	-0.00149417	-0.000219584
0.000624895	-0.00151539	0.000384569
0.000975847	-0.000906944	0.00057435
0.000733137	-0.00254107	0.00139141
0.000709534	0.000655413	0.00246525
0.00154114	-0.00188875	0.00379992
0.00168347	-0.00208473	0.00408292
0.0018208	-0.000405788	0.00410771
0.00204945	-0.00285292	0.00364947
0.00312757	0.000411272	0.00459599
0.00244093	-0.00483084	0.0031054
0.00291061	-0.000786066	0.00376344
0.00240827	-0.00600386	0.00372076
0.00173593	0.00108361	0.00190425
0.000700951	-0.00490785	0.00221181
-6.46114e-05	0.000540018	0.00141788
0.000163078	-0.00517249	0.00217819
-0.00131345	0.00244045	0.00232077
-0.000662804	-0.000971317	0.00227594
-0.00105214	0.000415564	0.00168204
-0.00123739	0.00113964	0.00206685
-0.000557423	-0.00162983	0.00157666
-0.00131989	0.00194788	0.00223446
6.07967e-05	-0.00406361	0.00176978
-0.00048089	0.00268936	0.00266457
0.000370026	-0.00316668	0.00341296
0.00015521	0.00098443	0.0040102
-0.000446081	-0.00288892	0.00473881
0.000103951	-7.29561e-05	0.00398254
0.000844717	-0.00238729	0.00420308
0.000184298	-0.000991106	0.00305867
-0.000854015	-0.00170445	0.00230718
-0.0011518	-0.000398397	0.00212097
-0.00147963	0.00055337	0.00291443
-0.00110149	-0.00191903	0.00195765
-0.00115943	0.00283265	0.00218964
-0.00125742	-0.00561309	0.00196886
-0.000752449	-6.19888e-06	0.00215864
-0.00211954	-0.00106621	0.00272346
-0.000571728	-0.00195646	0.00345421
-0.00118351	0.00077796	0.00449896
0.000130653	-0.00357294	0.00408864
-0.00041604	0.000341415	0.004843
0.000264883	-0.00392985	0.00480819
0.000331163	-0.00149393	0.00444603
0.00027585	-0.00473499	0.00434923
0.00116181	-0.00341606	0.0030818
0.00101638	-0.00425172	0.00325871
-0.000373363	-0.00157976	0.00262952
-0.000380278	-0.00339174	0.00342345
9.36985e-05	-0.00272393	0.00301099
-0.000517368	-0.00283313	0.0039525
-0.000737667	-0.00285482	0.0034678
-0.000714302	-0.00529933	0.00307727
-0.000365734	-0.00272799	0.00343156
-0.000570059	-0.00480056	0.00402927
-0.000899553	-0.000561476	0.00407577
-0.000313282	-0.00365019	0.00525427
-0.000577927	-0.00147367	0.00577736
0.00134206	-0.00510478	0.00570869
0.00130367	-0.00296354	0.00575399
0.00123358	-0.00421953	0.00574136
0.000869751	-0.00309491	0.00643396
0.00188255	-0.00751424	0.00591922
0.00120687	-0.00143766	0.00637865
0.000976801	-0.00348234	0.00618696
0.000776529	-0.00141287	0.00541639
-0.000393867	-0.00271702	0.0054121
-0.000439882	-0.00367308	0.00377202
-7.79629e-05	-0.000610113	0.00529265
0.00132227	-0.00394678	0.00373912
1.45435e-05	-2.12193e-05	0.00499988
6.22272e-05	-0.00373578	0.00359249
0.00136828	0.000113726	0.00379252
0.000783205	-0.00128794	0.00514245
0.00162911	-0.00434589	0.00485659
0.00159574	-0.00211072	0.00627279
0.00136971	-0.00506163	0.00586534
0.000310659	0.00254035	0.00657535
0.00114822	-0.00653219	0.00658464
0.000103712	0.000974417	0.00591612
-0.00147414	-0.00277281	0.00500441
-0.00188541	0.000940323	0.00496173
-0.0021286	-0.00119162	0.00571704
-0.00142145	0.000542164	0.00548005
-0.00276184	0.00193834	0.00496936
-0.0022459	-0.00108528	0.00528622
-0.00289297	0.00375319	0.00515652
-0.0020256	-0.0014677	0.00474405
-0.00264597	0.00334358	0.00460601
-0.0028789	-0.0019052	0.00341105
-0.00239134	0.00194764	0.00304627
-0.00306606	-5.50747e-05	0.00306821
-0.00308561	0.00303125	0.00228596
-0.0032444	0.00131869	0.00245619
-0.00288653	0.00425839	0.00114775
-0.00321865	0.00356603	0.00189114
-0.00244212	0.00313783	0.00133038
-0.00299954	0.00461864	0.00216722
-0.00394773	0.00226736	0.000656843
-0.00461197	0.00549316	0.00114417
-0.00374699	0.00109029	-0.000430107
-0.00458002	0.00605106	0.000363827
-0.00347948	-2.76566e-05	0.0014956
-0.0027523	0.0056777	0.00152493
-0.00246716	0.00170088	0.00166917
-0.00187469	0.00258231	0.00169492
-0.0030849	0.0034523	0.00286102
-0.00314045	0.000164986	0.0017581
-0.00269651	0.00392938	0.00337243
-0.00273705	0.00053668	0.00272465
-0.0030942	0.00550437	0.00250053
-0.00310922	0.00182176	0.00171304
-0.00280261	0.00636053	8.63075e-05
-0.0036099	0.0018971	0.00066781
-0.00353098	0.00871491	-0.000196934
-0.00393319	0.00620413	-0.000528097
-0.00410771	0.00495958	-0.00151467
-0.00544596	0.00993729	9.84669e-05
-0.00546837	0.00437069	-0.00119686
-0.00516868	0.00953007	-0.000365734
-0.00455213	0.00372839	-0.000916004
-0.00391746	0.00655508	-0.00105476
-0.00386453	0.00282884	-0.00052166
-0.00388956	0.00763488	-0.00193596
-0.00488901	0.00447989	-0.00176597
-0.00394678	0.00653291	-0.00225973
-0.00473666	0.00862908	-0.00251412
-0.00387883	0.00364423	-0.00285149
-0.00364089	0.00993538	-0.00187755
-0.00350356	0.0046196	-0.00296855
-0.00501037	0.00933456	-0.00360727
-0.00497174	0.00607061	-0.00394225
-0.00506306	0.00862956	-0.00537944
-0.00565505	0.00901198	-0.00545168
-0.00519323	0.0074544	-0.00575757
-0.00623417	0.011354	-0.00513387
-0.00476265	0.00717807	-0.00467539
-0.00473475	0.00926566	-0.00393796
-0.00462747	0.00691819	-0.00607061
-0.00390983	0.00885224	-0.00548077
-0.00305367	0.00472975	-0.00491261
-0.00343132	0.00756454	-0.00397873
-0.00302839	0.0092268	-0.00342846
-0.00307512	0.00661945	-0.00459146
-0.00336003	0.0110855	-0.00390768
-0.00250196	0.00792289	-0.0046804
-0.0033679	0.00998163	-0.00339246
-0.00298023	0.00857449	-0.00488448
-0.0027101	0.0102167	-0.00508094
-0.00366306	0.00818563	-0.00549078
-0.00305462	0.0094769	-0.00538731
-0.00280976	0.00970006	-0.00526977
-0.00274324	0.00537181	-0.00650382
-0.00339961	0.0088408	-0.00548983
-0.0021894	0.00391006	-0.00569439
-0.00299883	0.00871348	-0.00556493
-0.00287986	0.00611854	-0.00529194
-0.00275993	0.00712776	-0.00581527
-0.00261903	0.0075562	-0.00490236
-0.00199556	0.00533462	-0.00581646
-0.00316	0.0103471	-0.00622821
-0.00167274	0.00519443	-0.00763988
-0.00262856	0.00914311	-0.00761652
-0.00344372	0.00843978	-0.00691009
-0.00429106	0.00790858	-0.00877953
-0.0044508	0.0115213	-0.00768256
-0.00474691	0.00844622	-0.00856662
-0.00560355	0.00983977	-0.00755835
-0.00389647	0.00777435	-0.00847125
-0.0033896	0.00739694	-0.00716949
-0.00322342	0.00631881	-0.0068264
-0.00373864	0.00798917	-0.00809169
-0.0036931	0.00713611	-0.00750446
-0.00404549	0.00433135	-0.00789547
-0.00417829	0.0100603	-0.0068078
-0.00340796	0.00413394	-0.00714946
-0.00325942	0.00605512	-0.00715709
-0.0041554	0.00861216	-0.00774693
-0.00363898	0.00644755	-0.00700831
-0.00473309	0.0106146	-0.0071795
-0.00434589	0.0072031	-0.00783181
-0.00497961	0.0107014	-0.00820041
-0.00526404	0.00697017	-0.0091629
-0.00643802	0.00877833	-0.00908279
-0.00633907	0.0093956	-0.00943828
-0.00604892	0.00788856	-0.00913072
-0.00622082	0.00992346	-0.0092566
-0.00496316	0.0044241	-0.0088172
-0.00568223	0.0110624	-0.00846815
-0.00396633	0.00576305	-0.00841331
-0.0035615	0.0100596	-0.00822306
-0.00253439	0.00705647	-0.00804019
-0.00259948	0.00873089	-0.00919151
-0.00236344	0.00881529	-0.00827909
-0.000818014	0.00550723	-0.00833869
-0.00111651	0.00813007	-0.00714397
-0.000726461	0.00425339	-0.00700307
-0.0010159	0.00707316	-0.00710464
[truncated: 33,001 more rows]

## Sheet: S. Fig. 1d, Tilt angle
angle
-9.11622e-05
0.000831398
5.40135e-05
-7.44626e-05
-0.00330544
-0.000906379
-0.000315938
-0.000497218
-0.00128892
4.81095e-05
-0.0013066
0.00104669
-0.000853353
-0.000633153
0.000759301
-0.000543377
-0.00402597
0.00167289
-0.000421757
-0.00024964
0.0016446
0.0009663
0.00142382
-0.000310491
-0.000354826
-0.000324634
0.00122577
0.00025732
0.000593007
0.00318326
9.111e-05
0.00092918
0.000214877
0.000598891
0.00110323
0.000543768
0.000601079
0.000912001
-0.000133442
0.000912015
0.000344423
-0.00177041
-0.000418743
-0.00216227
-0.00139529
-9.36109e-05
0.00227945
-0.00130659
0.000547172
1.67326e-05
0.386527
1.96775
1.81026
0.107029
0.0357031
1.60786
1.98991
0.871637
0.00262978
0.581712
1.98881
1.78114
0.0898853
0.0448722
1.64654
1.98842
0.820519
0.00215027
0.622134
1.99051
1.76383
0.0759695
0.0968356
1.78686
1.99407
0.955256
0.00181527
0.502701
1.98525
1.82334
0.118018
0.0340044
1.57231
1.99332
0.924562
0.00449573
0.528662
1.98482
1.82508
0.116447
0.0622341
1.70492
1.98602
0.715588
0.0063685
0.710886
1.99501
1.80176
0.0997489
0.0755254
1.74777
1.98648
0.643165
0.00550281
0.783694
1.99737
1.66027
0.0396701
0.0959906
1.78517
1.98172
0.592722
0.00383937
0.834137
1.99385
1.62922
0.0351844
0.110353
1.80125
1.98163
0.563577
0.00378546
0.878363
1.99819
1.60121
0.0291905
0.123429
1.83111
1.97715
0.497486
0.00917953
1.13829
1.99354
1.39883
0.00625689
0.221107
1.9157
1.95051
0.343168
0.00909552
1.16436
1.99471
1.37133
0.00575548
0.240523
1.92482
1.94575
0.315502
0.0117719
1.20969
1.99243
1.32441
0.00266576
0.275881
1.9386
1.93189
0.273876
0.012401
1.26618
1.9958
1.08684
0.00510674
0.424067
1.97462
1.85792
0.154141
0.0212766
1.50898
1.99476
1.00366
0.00260882
0.485557
1.98355
1.8324
0.121274
0.0342188
1.58135
1.99172
0.913623
0.00555491
0.543919
1.99135
1.8134
0.10642
0.0382182
1.60756
1.993
0.876344
0.00404272
0.571429
1.98979
1.79358
0.097483
0.0420757
1.63506
1.98344
0.655101
0.005096
0.778616
1.99858
1.66922
0.0429651
0.0949191
1.77924
1.98401
0.596608
0.00547544
0.651241
1.9951
1.63232
0.0310314
0.106011
1.80074
1.97888
0.552631
0.00242881
0.909184
1.9946
1.57227
0.0241677
0.136617
1.84403
1.97538
0.485634
0.00449629
0.976208
1.993
1.53785
0.0158491
0.00207653
0.00363452
-0.00338908
0.000280396
-0.00135416
0.0010374
0.00160447
0.00293654
0.000567519
0.000337011
0.000298312
0.00189409
-0.00172909
0.00341311
-0.00133651
0.00159073
-0.000683625
0.00168067
-0.00203601
-0.00166585
0.000437517
0.000779135
0.000554941
0.00307147
-0.000222042
9.59246e-05
0.000598373
-0.00148957
-0.000843001
-0.000330099
-0.000872292
-0.00312131
-0.0004381
-0.001218
0.00258817
0.000239786
1.4384e-05
-0.000236059
0.000320373
0.00226012
0.000987556
0.00198172
0.000275813
3.53553e-05
0.0015511
-0.000934857
0.00125163
-0.000733653
0.00172111
0.0024934
-0.000563063
-0.000685846
-0.00109489
-0.000305511
0.00178356
-6.18819e-05
0.000287371
0.000722728
0.00138263
-0.00256698
0.000851538
-0.00130808
0.0024275
9.23707e-05
0.00115103
0.000267818
0.00100954
0.00124207
0.00147324
-0.000135165
0.00130228
0.00151098
-0.00166546
0.000595229
0.00131666
-0.00030276
0.000283708
-0.000588321
-0.000169448
0.00258024
0.000920846
-0.000602197
0.000408433
-0.00103816
0.000641213
-7.6031e-05
0.000760327
-0.0013256
8.45365e-05
-0.000236584
0.000387158
0.00129087
-5.35062e-05
-0.000545903
0.000523683
-0.00085147
-0.00302546
0.00174384
-0.000957871
0.00115987
-0.00134164
0.0042908
0.00359048
0.000280696
0.000676955
-0.000182786
0.000561538
-0.000388306
0.000917211
-3.29593e-06
0.0013481
-0.00152154
-0.00151574
-0.00129786
-0.00245028
-0.00252748
-0.000521692
0.00105605
0.00162875
0.000180723
0.00158581

## Sheet: S. Fig. 1e
frequency	Y
0	0.00192978
0.0305176	0.0013623
0.0610352	0.00532288
0.0915527	0.00276946
0.12207	0.0023216
0.152588	0.00168475
0.183105	0.00154567
0.213623	0.000753222
0.244141	0.00420992
0.274658	0.00360885
0.305176	0.000527336
0.335693	0.00102252
0.366211	0.00238768
0.396729	0.000951526
0.427246	0.00129603
0.457764	0.0020174
0.488281	0.00310458
0.518799	0.00171855
0.549316	0.000750126
0.579834	0.00127159
0.610352	0.000457681
0.640869	0.000161002
0.671387	0.00101437
0.701904	0.00167552
0.732422	0.000805608
0.762939	0.00165693
0.793457	0.00038202
0.823975	0.00113939
0.854492	0.000738711
0.88501	0.00283254
0.915527	0.00164088
0.946045	0.000918863
0.976562	0.00171071
1.00708	0.000888055
1.0376	0.000421779
1.06812	0.000800576
1.09863	0.000908414
1.12915	0.00096799
1.15967	0.00179696
1.19019	0.000972513
1.2207	0.0015115
1.25122	0.000523725
1.28174	0.0020022
1.31226	0.00185513
1.34277	0.00173294
1.37329	0.000936839
1.40381	0.000122635
1.43433	0.000676818
1.46484	0.00094673
1.49536	0.000354689
1.52588	0.000990102
1.5564	0.00143717
1.58691	0.00102229
1.61743	0.0010319
1.64795	0.000723325
1.67847	0.00126324
1.70898	0.00161211
1.7395	0.000364295
1.77002	0.000879552
1.80054	0.00108273
1.83105	0.000909122
1.86157	0.00110325
1.89209	0.000847413
1.92261	0.000465303
1.95312	0.000445424
1.98364	0.00124808
2.01416	0.000793313
2.04468	0.000309028
2.0752	0.00060281
2.10571	0.000469064
2.13623	0.000467143
2.16675	0.000286988
2.19727	0.000782894
2.22778	0.00149764
2.2583	0.000793487
2.28882	0.000644863
2.31934	0.000617902
2.34985	0.000748187
2.38037	0.000698544
2.41089	0.000275885
2.44141	0.000674404
2.47192	0.000436291
2.50244	0.000714113
2.53296	0.00122758
2.56348	0.000664653
2.59399	0.000211865
2.62451	0.000189697
2.65503	0.000521005
2.68555	0.000462314
2.71606	0.000345423
2.74658	0.000312774
2.7771	0.000123724
2.80762	0.000414502
2.83813	0.000511165
2.86865	0.00068823
2.89917	0.000334491
2.92969	0.000425056
2.96021	0.000531177
2.99072	0.000182221
3.02124	0.000443333
3.05176	0.000219716
3.08228	0.000492533
3.11279	0.000652909
3.14331	0.000621544
3.17383	0.000850648
3.20435	0.000799807
3.23486	0.000108093
3.26538	0.000354771
3.2959	0.000198745
3.32642	0.000658301
3.35693	0.000318525
3.38745	0.000387103
3.41797	0.00036749
3.44849	0.000309763
3.479	0.000103748
3.50952	0.000352907
3.54004	0.00017286
3.57056	0.000403058
3.60107	0.00018516
3.63159	0.000391235
3.66211	0.00050242
3.69263	0.000298389
3.72314	0.000186715
3.75366	0.000378646
3.78418	0.000286827
3.8147	0.000132926
3.84521	0.000433126
3.87573	0.000162381
3.90625	0.000219903
3.93677	0.000183886
3.96729	0.000195535
3.9978	0.000120681
4.02832	5.63323e-05
4.05884	7.77758e-05
4.08936	0.000274854
4.11987	0.000414026
4.15039	0.000468239
4.18091	0.000296848
4.21143	0.000289052
4.24194	0.000333816
4.27246	0.000156771
4.30298	0.00040655
4.3335	7.98838e-05
4.36401	0.000239691
4.39453	0.000252469
4.42505	0.000517656
4.45557	0.000418548
4.48608	0.00015396
4.5166	0.000226307
4.54712	0.000260699
4.57764	0.000308266
4.60815	0.000215033
4.63867	0.000188904
4.66919	0.000369722
4.69971	0.000170021
4.73022	0.000408753
4.76074	0.00013788
4.79126	0.000346008
4.82178	0.000178134
4.85229	0.000166695
4.88281	0.000259783
4.91333	0.000310385
4.94385	3.40519e-05
4.97437	0.000182139
5.00488	0.000191803
5.0354	0.000288483
5.06592	0.000133022
5.09644	0.000143914
5.12695	0.000199834
5.15747	0.000192858
5.18799	0.000451079
5.21851	0.000279797
5.24902	0.000419119
5.27954	9.51909e-05
5.31006	0.000336258
5.34058	0.000258333
5.37109	7.95652e-05
5.40161	0.000117536
5.43213	0.000242381
5.46265	0.000172535
5.49316	0.000348238
5.52368	0.000315124
5.5542	0.000158271
5.58472	0.000239238
5.61523	0.000174562
5.64575	0.000106187
5.67627	0.00021338
5.70679	0.000103137
5.7373	0.000113151
5.76782	5.23108e-05
5.79834	0.000177664
5.82886	0.000209136
5.85938	0.000132595
5.88989	0.000151218
5.92041	0.000125316
5.95093	0.000146178
5.98145	0.000271083
6.01196	0.00013865
6.04248	0.000114908
6.073	0.000219024
6.10352	0.000258219
6.13403	0.000203181
6.16455	0.000144597
6.19507	0.000138969
6.22559	0.000155811
6.2561	0.000138242
6.28662	0.000192914
6.31714	0.000233258
6.34766	0.000221301
6.37817	5.19476e-05
6.40869	0.000115863
6.43921	9.23186e-05
6.46973	0.000209978
6.50024	0.000232845
6.53076	0.000252783
6.56128	0.000143746
6.5918	0.0001449
6.62231	0.000142954
6.65283	7.53167e-05
6.68335	0.000133306
6.71387	0.000160808
6.74438	6.00267e-05
6.7749	0.000252227
6.80542	0.00036183
6.83594	0.000268352
6.86646	0.000222266
6.89697	0.000260548
6.92749	0.000171552
6.95801	0.000171999
6.98853	0.000219438
7.01904	0.000233401
7.04956	0.000135113
7.08008	7.64591e-05
7.1106	4.70473e-05
7.14111	8.88951e-05
7.17163	0.000125435
7.20215	0.000174122
7.23267	0.00022546
7.26318	0.000235669
7.2937	0.00018543
7.32422	0.000223688
7.35474	0.000215826
7.38525	0.000117294
7.41577	0.00025107
7.44629	0.000226568
7.47681	0.000319382
7.50732	0.000248893
7.53784	0.000213033
7.56836	0.000102555
7.59888	0.000169556
7.62939	0.000241914
7.65991	5.91095e-05
7.69043	0.000237796
7.72095	0.00020145
7.75146	2.26748e-05
7.78198	6.78426e-05
7.8125	0.000269942
7.84302	0.000248003
7.87354	6.88745e-05
7.90405	7.84752e-05
7.93457	7.09526e-05
7.96509	6.81724e-05
7.99561	9.2844e-05
8.02612	6.82658e-05
8.05664	0.000103218
8.08716	8.36225e-05
8.11768	0.000143203
8.14819	0.000134006
8.17871	6.68301e-05
8.20923	0.000149991
8.23975	8.48745e-05
8.27026	1.74907e-05
8.30078	9.71132e-05
8.3313	9.21066e-05
8.36182	0.000210929
8.39233	0.000142289
8.42285	3.26604e-05
8.45337	2.83802e-05
8.48389	9.54277e-05
8.5144	0.000112835
8.54492	0.000189478
8.57544	8.40179e-05
8.60596	0.00030424
8.63647	0.00025107
8.66699	0.000271684
8.69751	0.000179294
8.72803	6.76329e-05
8.75854	6.49488e-05
8.78906	9.9158e-05
8.81958	0.000221464
8.8501	0.000272104
8.88062	0.000106004
8.91113	0.000137641
8.94165	0.000254424
8.97217	0.000186377
9.00269	2.45586e-05
9.0332	0.000101076
9.06372	9.57752e-05
9.09424	4.65822e-05
9.12476	9.84363e-05
9.15527	0.0001667
9.18579	9.62199e-05
9.21631	9.35278e-05
9.24683	0.000171468
9.27734	0.000137845
9.30786	0.000159615
9.33838	0.000175012
9.3689	9.43128e-05
9.39941	5.4781e-05
9.42993	5.88371e-05
9.46045	0.000119158
9.49097	6.93915e-05
9.52148	0.000124923
9.552	0.000117952
9.58252	1.80196e-05
9.61304	7.1347e-05
9.64355	9.37886e-05
9.67407	0.00014947
9.70459	0.00012838
9.73511	0.000137753
9.76562	5.70737e-05
9.79614	0.000158407
9.82666	0.000139605
9.85718	3.69398e-05
9.8877	3.33007e-05
9.91821	6.58179e-05
9.94873	9.86197e-05
9.97925	0.000154864
10.0098	0.00010666
10.0403	4.99854e-05
10.0708	3.20895e-05
10.1013	9.939e-05
10.1318	9.70697e-05
10.1624	0.000111937
10.1929	0.000235362
10.2234	5.67465e-05
10.2539	0.00025732
10.2844	0.000273621
10.3149	0.000130037
10.3455	0.00019443
10.376	0.000218895
10.4065	4.22478e-05
10.437	0.000181627
10.4675	0.000112249
10.498	0.000153652
10.5286	6.09499e-05
10.5591	2.92151e-05
10.5896	0.000109329
10.6201	0.000126325
10.6506	0.000136264
10.6812	8.49823e-05
10.7117	1.63067e-05
10.7422	6.27715e-05
10.7727	5.10033e-05
10.8032	2.80685e-05
10.8337	4.85774e-05
10.8643	6.16681e-05
10.8948	5.40955e-05
10.9253	7.39041e-05
10.9558	9.18296e-05
10.9863	0.000174415
11.0168	0.000195452
11.0474	0.000117597
11.0779	9.71303e-06
11.1084	4.46762e-05
11.1389	5.08941e-05
11.1694	0.000121263
11.2	8.53063e-05
11.2305	8.1947e-05
11.261	0.000142832
11.2915	1.66506e-05
11.322	0.000172866
11.3525	0.0001127
11.3831	5.04477e-05
11.4136	0.000100707
11.4441	8.24515e-05
11.4746	0.000125006
11.5051	7.63028e-05
11.5356	0.000163777
11.5662	0.000235354
11.5967	0.000119751
11.6272	0.000110687
11.6577	0.000159698
11.6882	5.11302e-05
11.7188	3.67592e-05
11.7493	8.6844e-05
11.7798	0.000121924
11.8103	3.19861e-05
11.8408	0.000103633
11.8713	5.42739e-05
11.9019	5.02703e-05
11.9324	1.61747e-05
11.9629	1.02636e-05
11.9934	5.62624e-05
12.0239	8.62515e-05
12.0544	0.000112962
12.085	0.000156999
12.1155	0.000165145
12.146	0.00010247
12.1765	6.83614e-05
12.207	0.000152069
12.2375	8.55882e-05
12.2681	0.000129971
12.2986	7.80057e-05
12.3291	6.78258e-05
12.3596	0.000105434
12.3901	9.44414e-05
12.4207	8.55694e-05
12.4512	9.77765e-05
12.4817	9.06682e-05
12.5122	0.000218927
12.5427	0.000158716
12.5732	5.83966e-05
12.6038	0.000158139
12.6343	7.83938e-05
12.6648	8.74368e-05
12.6953	8.39113e-05
12.7258	8.02842e-05
12.7563	9.13035e-05
12.7869	6.70365e-05
12.8174	3.15487e-05
12.8479	4.5239e-05
12.8784	9.9019e-05
12.9089	5.13645e-05
12.9395	3.25752e-05
12.97	5.06043e-05
13.0005	2.23856e-05
13.031	7.25438e-05
13.0615	3.742e-05
13.092	0.000131697
13.1226	7.74907e-05
13.1531	5.49176e-05
13.1836	1.39521e-05
13.2141	0.000115707
13.2446	8.92222e-05
13.2751	5.5234e-05
13.3057	5.56244e-05
13.3362	0.000105681
13.3667	0.000123055
13.3972	0.000148789
13.4277	6.20004e-05
13.4583	0.000109801
13.4888	0.000136113
13.5193	8.58134e-05
13.5498	9.39142e-05
13.5803	0.000100925
13.6108	7.43115e-05
13.6414	6.18547e-05
13.6719	5.02757e-05
13.7024	8.23408e-05
13.7329	9.50121e-05
13.7634	0.000118823
13.7939	5.77588e-05
13.8245	0.000133074
13.855	9.43934e-05
13.8855	0.000102248
13.916	6.78989e-05
13.9465	5.97176e-05
13.9771	5.09348e-05
14.0076	0.00010379
14.0381	0.00012509
14.0686	5.02811e-05
14.0991	1.5959e-05
14.1296	2.85496e-05
14.1602	3.30836e-05
14.1907	3.13957e-05
14.2212	0.000102858
14.2517	0.000123693
14.2822	2.38444e-05
14.3127	4.52791e-05
14.3433	4.10753e-05
14.3738	0.000114217
14.4043	6.95971e-05
14.4348	4.34825e-05
14.4653	3.22334e-05
14.4958	1.65959e-05
14.5264	5.1734e-05
14.5569	5.56321e-05
14.5874	2.59658e-05
14.6179	6.79214e-05
14.6484	0.000101887
14.679	2.13235e-05
14.7095	0.000115927
14.74	0.000158036
14.7705	6.60965e-05
14.801	7.33353e-05
14.8315	5.556e-05
14.8621	9.52091e-05
14.8926	0.000133846
14.9231	4.35963e-05
14.9536	3.71932e-05
14.9841	0.000106238
15.0146	0.000128413
15.0452	9.72914e-05
15.0757	0.000103651
15.1062	5.59888e-05
15.1367	0.000144987
15.1672	0.000141829
15.1978	4.27745e-05
15.2283	3.97835e-05
15.2588	8.53332e-05
15.2893	0.000112788
15.3198	7.10589e-05
15.3503	9.32861e-05
15.3809	9.32024e-05
15.4114	5.2169e-05
15.4419	5.19196e-05
15.4724	4.3617e-05
15.5029	9.5807e-05
15.5334	2.81533e-05
15.564	7.07396e-05
15.5945	8.28292e-06
15.625	4.07766e-05
15.6555	1.94583e-05
15.686	5.76454e-05
15.7166	3.76338e-05
15.7471	6.81232e-05
15.7776	9.72878e-05
15.8081	4.0331e-05
15.8386	4.91643e-05
15.8691	3.63344e-05
15.8997	1.75414e-05
15.9302	2.67369e-05
15.9607	3.77607e-05
15.9912	6.80958e-05
16.0217	1.8629e-05
16.0522	0.000100678
16.0828	0.000112553
16.1133	8.08948e-06
16.1438	8.32373e-05
16.1743	6.24906e-05
16.2048	6.49167e-05
16.2354	8.57771e-05
16.2659	5.27097e-05
16.2964	6.06162e-05
16.3269	0.000127455
16.3574	8.85382e-05
16.3879	1.87853e-05
16.4185	1.80184e-05
16.449	5.95679e-05
16.4795	7.56611e-05
16.51	3.67951e-05
16.5405	3.51369e-05
16.571	2.2905e-05
16.6016	3.91712e-05
16.6321	7.08296e-05
16.6626	6.31032e-05
16.6931	2.3691e-05
16.7236	2.51939e-05
16.7542	2.67652e-05
16.7847	4.22303e-05
16.8152	9.22763e-06
16.8457	1.84707e-05
16.8762	5.14787e-05
16.9067	7.74938e-05
16.9373	5.71307e-05
16.9678	2.24152e-05
16.9983	0.00010055
17.0288	0.000132472
17.0593	0.000113305
17.0898	7.80114e-05
17.1204	4.75629e-05
17.1509	5.28095e-05
17.1814	5.04156e-05
17.2119	7.60195e-05
17.2424	5.66577e-05
17.2729	7.73773e-05
17.3035	4.32732e-05
17.334	5.61931e-05
17.3645	4.01783e-05
17.395	6.31306e-05
17.4255	2.94612e-05
17.4561	5.62754e-05
17.4866	3.73659e-05
17.5171	8.71818e-05
17.5476	0.000101942
17.5781	7.13779e-05
17.6086	4.0797e-05
17.6392	7.43655e-05
17.6697	2.23367e-05
17.7002	9.21933e-05
17.7307	6.86558e-05
17.7612	6.08192e-05
17.7917	9.87964e-05
17.8223	0.000104306
17.8528	0.000129981
17.8833	8.73837e-05
17.9138	5.53309e-05
17.9443	1.62317e-05
17.9749	6.54142e-05
18.0054	8.81731e-05
18.0359	4.1933e-05
18.0664	2.10738e-05
18.0969	3.7637e-05
18.1274	5.2998e-05
18.158	2.77609e-05
18.1885	9.90758e-06
18.219	1.51627e-05
18.2495	3.60969e-05
18.28	6.66189e-05
18.3105	1.20766e-05
18.3411	2.80797e-05
18.3716	6.06776e-05
18.4021	0.000106913
18.4326	1.79345e-05
18.4631	0.00012421
18.4937	0.000109479
18.5242	6.09541e-05
18.5547	4.99275e-05
18.5852	3.28036e-05
18.6157	3.5617e-05
18.6462	1.06218e-05
18.6768	5.25895e-05
18.7073	4.57797e-05
18.7378	5.70197e-05
18.7683	0.000112725
18.7988	0.000165682
18.8293	0.00011811
18.8599	3.32136e-05
18.8904	4.44817e-05
18.9209	8.17833e-05
18.9514	2.37089e-05
18.9819	6.06598e-05
19.0125	2.62055e-05
19.043	6.85495e-05
19.0735	6.62793e-05
19.104	1.50092e-05
19.1345	3.57556e-05
19.165	2.37962e-05
19.1956	5.9299e-05
19.2261	9.6915e-05
19.2566	5.00601e-05
19.2871	4.88292e-05
19.3176	9.64515e-05
19.3481	0.000113053
19.3787	2.20084e-05
19.4092	7.84066e-05
19.4397	8.02827e-05
19.4702	7.00046e-05
19.5007	4.3664e-05
19.5312	2.61904e-05
19.5618	3.14323e-05
19.5923	3.26865e-05
19.6228	7.18656e-05
19.6533	0.000108166
19.6838	0.000101359
19.7144	8.79937e-05
19.7449	5.31438e-05
19.7754	1.81873e-05
19.8059	6.38344e-05
19.8364	8.32275e-05
19.8669	3.07496e-05
19.8975	7.5266e-05
19.928	3.43301e-05
19.9585	5.15628e-05
19.989	5.4855e-05
20.0195	2.03243e-05
20.05	4.71351e-05
20.0806	6.14342e-05
20.1111	7.54649e-05
20.1416	6.09414e-05
20.1721	3.9546e-05
20.2026	5.03695e-05
20.2332	3.29618e-05
20.2637	5.65237e-05
20.2942	7.30831e-05
20.3247	6.41504e-05
20.3552	4.93499e-05
20.3857	3.99663e-05
20.4163	5.0237e-05
20.4468	4.81417e-05
20.4773	2.68224e-05
20.5078	3.25491e-05
20.5383	2.29428e-05
20.5688	1.53772e-05
20.5994	1.97735e-05
20.6299	1.43024e-05
20.6604	6.15847e-05
20.6909	6.006e-05
20.7214	5.884e-05
20.752	9.3738e-05
20.7825	5.65049e-05
20.813	4.68714e-05
20.8435	1.45814e-05
20.874	3.87023e-05
20.9045	3.35665e-05
20.9351	1.42965e-05
20.9656	1.01415e-05
20.9961	1.99755e-05
21.0266	5.47478e-05
21.0571	6.73914e-05
21.0876	4.09978e-05
21.1182	2.13982e-05
21.1487	2.17755e-05
21.1792	2.60913e-05
21.2097	1.71869e-05
21.2402	4.9791e-05
21.2708	3.21571e-05
21.3013	2.32435e-05
21.3318	5.14639e-05
21.3623	4.36484e-05
21.3928	4.32718e-05
21.4233	4.39885e-05
21.4539	5.90192e-05
21.4844	4.20392e-05
21.5149	5.44897e-05
21.5454	2.19687e-05
21.5759	4.84162e-05
21.6064	7.26348e-05
21.637	8.43943e-05
21.6675	3.62043e-05
21.698	1.89374e-05
21.7285	2.20861e-05
21.759	6.4837e-05
21.7896	5.02435e-05
21.8201	8.66619e-05
21.8506	0.000132475
21.8811	9.15741e-05
21.9116	2.65138e-05
21.9421	3.57577e-05
21.9727	3.36325e-05
22.0032	3.74885e-05
22.0337	2.78154e-05
22.0642	5.61443e-05
22.0947	6.28024e-05
22.1252	6.27069e-05
22.1558	3.7563e-05
22.1863	5.75015e-05
22.2168	4.61683e-05
22.2473	9.06349e-05
22.2778	0.000106391
22.3083	8.50259e-05
22.3389	5.98394e-05
22.3694	4.91128e-05
22.3999	2.78827e-05
22.4304	5.87087e-05
22.4609	5.14964e-05
22.4915	7.0767e-05
22.522	0.000112645
22.5525	9.03989e-05
22.583	1.90317e-05
22.6135	4.28416e-05
22.644	2.81444e-05
22.6746	2.49795e-05
22.7051	2.83805e-05
22.7356	1.9393e-05
22.7661	2.95837e-05
22.7966	4.89922e-05
22.8271	2.83076e-05
22.8577	1.011e-05
22.8882	4.20973e-05
22.9187	9.04354e-05
22.9492	0.000118369
22.9797	8.7559e-05
23.0103	4.83144e-05
23.0408	6.64379e-05
23.0713	9.12204e-05
23.1018	6.93968e-05
23.1323	1.86637e-05
23.1628	4.15874e-05
23.1934	3.63395e-05
23.2239	4.93035e-05
23.2544	4.88796e-05
23.2849	6.52655e-05
23.3154	6.44289e-05
23.3459	3.73568e-05
23.3765	3.2885e-05
23.407	4.23791e-06
23.4375	3.29876e-05
23.468	7.5517e-06
23.4985	4.83796e-05
23.5291	6.09101e-05
23.5596	7.28179e-05
23.5901	8.83112e-05
23.6206	7.31268e-05
23.6511	2.30015e-05
23.6816	5.14487e-05
23.7122	3.3981e-05
23.7427	3.50154e-05
23.7732	7.71742e-05
23.8037	9.9907e-05
23.8342	2.30149e-05
23.8647	7.28666e-05
23.8953	2.17802e-05
23.9258	5.93965e-05
23.9563	2.73067e-05
23.9868	5.35301e-05
24.0173	1.7541e-05
24.0479	3.85074e-05
24.0784	2.80388e-05
24.1089	1.05462e-05
24.1394	3.78992e-05
24.1699	1.614e-05
24.2004	2.06016e-05
24.231	3.53034e-05
24.2615	4.53837e-05
24.292	7.4542e-05
24.3225	4.93998e-05
24.353	6.24435e-05
24.3835	8.06356e-05
24.4141	5.35951e-05
24.4446	2.3515e-05
24.4751	1.93692e-05
24.5056	3.34093e-05
24.5361	1.06424e-05
24.5667	7.66854e-05
24.5972	7.45837e-05
24.6277	5.16147e-05
24.6582	2.52492e-05
24.6887	4.92249e-05
24.7192	5.09348e-05
24.7498	5.99929e-05
24.7803	4.54205e-05
24.8108	4.77262e-05
24.8413	8.32585e-05
24.8718	3.8029e-05
24.9023	6.52706e-05
24.9329	7.35936e-05
24.9634	4.22187e-05
24.9939	1.82169e-05
25.0244	6.75516e-05
25.0549	7.80938e-05
25.0854	6.58932e-05
25.116	9.22223e-05
25.1465	6.88849e-05
25.177	1.39015e-05
25.2075	4.86103e-05
25.238	2.51712e-05
25.2686	6.47633e-05
25.2991	5.45701e-05
25.3296	5.82702e-05
25.3601	5.67742e-05
25.3906	2.37178e-05
25.4211	2.74149e-05
25.4517	2.10138e-05
25.4822	2.39247e-05
25.5127	6.55203e-05
25.5432	5.6339e-05
25.5737	1.30767e-05
25.6042	3.99155e-05
25.6348	4.29105e-05
25.6653	4.61384e-05
25.6958	8.33652e-05
25.7263	4.81164e-05
25.7568	7.50027e-05
25.7874	6.51707e-05
25.8179	2.91517e-05
25.8484	4.13177e-05
25.8789	1.1952e-05
25.9094	6.02226e-05
25.9399	2.15313e-05
25.9705	7.3815e-05
26.001	4.57132e-05
26.0315	2.16913e-05
26.062	8.39724e-06
26.0925	5.27227e-05
26.123	2.90931e-05
26.1536	3.31483e-05
26.1841	4.06456e-05
26.2146	5.95535e-05
26.2451	4.00249e-05
26.2756	1.18396e-05
26.3062	3.29528e-05
26.3367	3.53226e-05
26.3672	5.8681e-05
26.3977	5.87732e-05
26.4282	1.82489e-05
26.4587	4.27997e-05
26.4893	5.00475e-05
26.5198	2.20412e-05
26.5503	2.05979e-05
26.5808	7.50383e-05
26.6113	0.000102985
26.6418	4.06799e-05
26.6724	4.51261e-05
26.7029	2.08259e-05
26.7334	2.12445e-05
26.7639	3.18925e-05
26.7944	3.01625e-05
26.825	5.08908e-05
26.8555	5.85002e-05
26.886	3.83467e-05
26.9165	2.2754e-05
26.947	2.14824e-05
26.9775	3.63881e-06
27.0081	3.11837e-05
27.0386	4.17206e-05
27.0691	4.03286e-05
27.0996	4.3758e-05
27.1301	1.32594e-05
27.1606	4.4536e-05
27.1912	5.31993e-05
27.2217	4.94945e-05
27.2522	4.15699e-05
27.2827	4.49787e-05
27.3132	6.10153e-05
27.3438	3.61e-05
27.3743	2.43614e-05
27.4048	2.15263e-05
27.4353	3.37676e-05
27.4658	6.80064e-05
27.4963	3.15179e-05
27.5269	4.06598e-05
27.5574	6.00552e-05
27.5879	3.76059e-05
27.6184	3.86131e-05
27.6489	2.62392e-05
27.6794	3.84626e-05
27.71	3.64012e-05
27.7405	4.90964e-05
27.771	2.99898e-05
27.8015	1.55603e-05
27.832	3.66038e-05
27.8625	3.52877e-05
27.8931	3.26243e-05
27.9236	7.38277e-05
27.9541	5.6729e-05
27.9846	6.92378e-05
28.0151	4.49328e-05
28.0457	2.01357e-05
28.0762	4.35702e-05
28.1067	6.50072e-05
28.1372	6.07321e-05
28.1677	3.59554e-05
28.1982	6.72775e-06
28.2288	6.34892e-06
28.2593	1.88094e-05
28.2898	4.1207e-05
28.3203	3.36124e-05
28.3508	4.60725e-05
28.3813	6.8273e-05
28.4119	3.78664e-05
28.4424	4.87989e-05
28.4729	4.07089e-05
28.5034	2.12392e-05
28.5339	1.45619e-05
28.5645	2.01373e-06
28.595	1.12714e-05
28.6255	2.63927e-05
28.656	3.46615e-05
28.6865	3.93795e-05
28.717	5.03749e-05
28.7476	5.71861e-05
28.7781	4.87493e-05
28.8086	9.94889e-06
28.8391	3.88335e-05
28.8696	2.48884e-05
28.9001	3.3193e-05
28.9307	5.35669e-05
28.9612	1.79519e-05
28.9917	5.41091e-05
29.0222	8.88567e-05
29.0527	9.57894e-05
29.0833	6.56237e-05
29.1138	4.35936e-05
29.1443	3.02494e-05
29.1748	8.67372e-05
29.2053	6.32587e-05
29.2358	1.33127e-05
29.2664	2.08056e-05
29.2969	2.76758e-05
29.3274	3.09855e-05
29.3579	2.44286e-05
29.3884	3.7038e-05
29.4189	2.87187e-05
29.4495	2.85422e-05
29.48	5.62868e-05
29.5105	9.20781e-05
29.541	9.97918e-05
29.5715	4.64353e-05
29.6021	1.43119e-05
29.6326	3.52496e-05
29.6631	3.28193e-05
29.6936	3.07007e-05
29.7241	1.36339e-05
29.7546	4.27057e-05
29.7852	4.85594e-05
29.8157	4.05104e-05
29.8462	9.2532e-05
29.8767	7.15652e-05
29.9072	9.57729e-06
29.9377	5.26716e-05
29.9683	9.74441e-06
29.9988	7.24201e-05
30.0293	8.45475e-05
30.0598	9.30271e-06
30.0903	4.66075e-05
30.1208	5.21925e-06
30.1514	5.91251e-05
30.1819	4.44485e-05
30.2124	8.3538e-06
30.2429	3.30212e-05
30.2734	2.91761e-05
30.304	3.87011e-05
30.3345	4.72709e-05
30.365	2.47715e-05
30.3955	2.19704e-05
30.426	2.94164e-05
30.4565	2.13792e-05
30.4871	2.17113e-05
30.5176	2.73835e-05
30.5481	6.87431e-05
30.5786	6.40842e-05
30.6091	1.84373e-05
30.6396	5.70894e-05
30.6702	5.61812e-05
30.7007	4.8793e-05
30.7312	5.32554e-06
30.7617	4.68012e-05
30.7922	4.23577e-05
30.8228	3.84838e-05
30.8533	2.52714e-05
30.8838	3.16832e-05
30.9143	9.14985e-07
30.9448	1.28244e-05
30.9753	2.35258e-05
31.0059	2.04277e-05
31.0364	2.18011e-05
31.0669	3.74513e-05
31.0974	4.36324e-05
31.1279	5.67214e-05
31.1584	4.83583e-05
31.189	3.62385e-05
31.2195	2.68845e-05
31.25	2.54273e-05
31.2805	4.66552e-05
31.311	4.31325e-05
31.3416	2.07848e-05
31.3721	1.77187e-05
31.4026	3.23672e-05
31.4331	3.7538e-05
31.4636	2.92789e-05
31.4941	5.99409e-05
31.5247	7.09749e-05
31.5552	2.03191e-05
31.5857	4.04986e-05
31.6162	5.16553e-05
31.6467	6.68644e-05
31.6772	3.76296e-05
31.7078	4.8844e-06
31.7383	1.38819e-05
31.7688	2.92404e-05
31.7993	1.99872e-05
31.8298	1.36547e-05
31.8604	2.34229e-05
31.8909	3.62756e-05
31.9214	2.68437e-05
31.9519	1.97216e-05
31.9824	3.87913e-05
32.0129	3.34606e-05
32.0435	5.79542e-05
32.074	4.5827e-05
32.1045	1.25747e-05
32.135	1.56404e-05
32.1655	1.4538e-05
32.196	4.69063e-05
32.2266	6.97741e-05
32.2571	3.21064e-05
32.2876	3.98143e-05
32.3181	4.55374e-05
32.3486	8.12835e-06
32.3792	2.38033e-05
32.4097	2.71576e-05
32.4402	2.239e-05
32.4707	2.58045e-05
32.5012	2.20079e-05
32.5317	3.01108e-05
32.5623	3.7292e-05
32.5928	8.57791e-05
32.6233	5.61969e-05
32.6538	2.16258e-05
32.6843	5.61961e-05
32.7148	3.9756e-05
32.7454	1.69766e-05
32.7759	4.19582e-05
32.8064	6.43141e-05
32.8369	4.12358e-05
32.8674	5.12876e-05
32.8979	4.22276e-05
32.9285	2.00511e-05
32.959	4.3818e-05
32.9895	1.87238e-05
33.02	5.56883e-05
33.0505	6.11289e-05
33.0811	3.69873e-05
33.1116	6.32642e-05
33.1421	6.9695e-05
33.1726	7.40268e-05
33.2031	5.74294e-05
33.2336	1.60297e-05
33.2642	7.5828e-06
33.2947	2.48223e-05
33.3252	2.56014e-05
33.3557	2.22129e-05
33.3862	3.46812e-05
33.4167	1.97305e-05
33.4473	3.82339e-05
33.4778	6.17645e-05
33.5083	1.79576e-05
33.5388	4.76812e-05
33.5693	1.33243e-05
33.5999	4.63139e-05
33.6304	5.14618e-05
33.6609	3.92283e-05
33.6914	2.43431e-05
33.7219	1.9461e-05
33.7524	3.0835e-05
33.783	4.9104e-06
33.8135	1.97482e-05
33.844	2.02237e-05
33.8745	3.70306e-05
33.905	1.7859e-05
33.9355	9.99879e-06
33.9661	2.66074e-05
33.9966	3.9486e-05
34.0271	2.30986e-05
34.0576	3.83957e-05
34.0881	3.41547e-05
34.1187	2.75301e-05
34.1492	6.61587e-05
34.1797	6.99493e-05
34.2102	6.6138e-05
34.2407	8.95003e-06
34.2712	3.09529e-05
34.3018	1.99004e-05
34.3323	3.77533e-05
34.3628	1.75344e-05
34.3933	2.18633e-05
34.4238	1.79691e-05
34.4543	1.40405e-05
34.4849	2.76158e-05
34.5154	6.1129e-05
34.5459	5.65555e-05
34.5764	2.60366e-05
34.6069	1.84847e-05
34.6375	5.96435e-05
34.668	6.98744e-05
34.6985	6.4789e-05
34.729	2.70426e-05
34.7595	7.12297e-06
34.79	5.23277e-05
34.8206	6.69887e-05
34.8511	1.87768e-05
34.8816	5.31911e-05
34.9121	2.87791e-05
34.9426	4.35934e-05
34.9731	4.90991e-05
35.0037	7.41164e-06
35.0342	4.13786e-05
35.0647	1.42914e-05
35.0952	5.16806e-05
35.1257	2.27511e-05
35.1562	2.43062e-05
35.1868	3.45896e-05
35.2173	4.60754e-05
35.2478	1.66944e-05
35.2783	4.43598e-05
35.3088	1.13126e-05
35.3394	8.55022e-06
35.3699	4.28953e-05
35.4004	4.00551e-05
35.4309	2.90258e-05
35.4614	4.09896e-05
35.4919	2.21462e-05
35.5225	2.72479e-05
35.553	1.71145e-05
35.5835	4.95299e-05
35.614	3.69461e-05
35.6445	3.94342e-05
35.675	6.11822e-05
35.7056	2.17851e-05
35.7361	1.05309e-05
35.7666	1.41128e-05
35.7971	1.43375e-05
35.8276	2.63422e-05
35.8582	3.4176e-05
35.8887	7.78881e-06
35.9192	2.87892e-05
35.9497	1.00471e-05
35.9802	3.55679e-05
36.0107	5.48637e-05
36.0413	2.52886e-05
36.0718	1.58616e-05
36.1023	1.0481e-05
36.1328	2.03798e-05
36.1633	4.21159e-05
36.1938	1.5302e-05
36.2244	4.08834e-05
36.2549	3.74865e-05
36.2854	1.30435e-05
36.3159	1.40055e-05
36.3464	2.98756e-05
36.377	2.58044e-05
36.4075	3.72108e-05
36.438	5.50955e-05
36.4685	3.84267e-05
36.499	4.11164e-05
36.5295	3.02293e-05
36.5601	2.26199e-05
36.5906	1.57284e-05
36.6211	1.45264e-05
36.6516	1.76301e-05
36.6821	2.87692e-05
36.7126	4.79046e-05
36.7432	3.87436e-05
36.7737	4.42209e-05
36.8042	3.55612e-05
36.8347	2.50613e-05
36.8652	2.57828e-05
36.8958	3.5169e-05
36.9263	7.47412e-05
36.9568	3.58966e-05
36.9873	4.18293e-05
37.0178	5.61409e-05
37.0483	4.21233e-05
37.0789	4.84751e-05
37.1094	3.07858e-05
37.1399	8.48931e-06
37.1704	2.94351e-05
37.2009	7.86498e-05
37.2314	6.86776e-05
37.262	1.68332e-05
37.2925	2.97106e-05
37.323	1.91556e-05
37.3535	1.57733e-05
37.384	3.84176e-05
37.4146	4.36233e-05
37.4451	1.13183e-05
37.4756	3.04528e-05
37.5061	1.61398e-05
37.5366	4.77051e-05
37.5671	3.66214e-05
37.5977	3.23179e-05
37.6282	2.04502e-05
37.6587	9.94309e-06
37.6892	3.34869e-05
37.7197	5.6228e-05
37.7502	4.65411e-05
37.7808	3.62105e-05
37.8113	9.66529e-06
37.8418	1.60911e-05
37.8723	4.43321e-05
37.9028	5.01031e-05
37.9333	1.77858e-05
37.9639	2.01827e-05
37.9944	4.22062e-06
38.0249	2.4899e-05
38.0554	2.74065e-05
38.0859	2.97354e-05
38.1165	1.42711e-05
38.147	1.35593e-05
38.1775	1.49231e-05
38.208	1.70552e-05
38.2385	4.40974e-05
38.269	4.28118e-05
38.2996	6.22097e-06
38.3301	3.08728e-05
38.3606	1.49275e-05
38.3911	2.99598e-05
38.4216	4.70087e-05
38.4521	3.86293e-05
38.4827	1.6107e-05
38.5132	2.01215e-05
38.5437	1.70629e-05
38.5742	3.82445e-05
38.6047	6.57977e-06
38.6353	2.84123e-05
38.6658	1.79168e-05
38.6963	1.12159e-05
38.7268	2.23415e-05
38.7573	8.7001e-06
38.7878	4.13388e-05
38.8184	6.59055e-05
38.8489	4.22582e-05
38.8794	2.91096e-05
38.9099	5.24348e-05
38.9404	6.7626e-05
38.9709	3.15262e-05
39.0015	3.18332e-05
39.032	4.1079e-05
39.0625	6.79334e-05
39.093	5.99148e-05
39.1235	2.32232e-05
39.1541	6.57931e-06
39.1846	1.33582e-05
39.2151	3.26653e-05
39.2456	3.026e-05
39.2761	9.04263e-06
39.3066	3.72559e-05
39.3372	7.63262e-05
39.3677	4.84423e-05
39.3982	1.91887e-05
39.4287	2.9903e-05
39.4592	3.48279e-05
39.4897	4.08576e-05
39.5203	3.43327e-05
39.5508	3.91364e-05
39.5813	2.56586e-05
39.6118	1.94395e-05
39.6423	4.41488e-05
39.6729	2.71818e-05
39.7034	3.61316e-05
39.7339	2.96721e-05
39.7644	1.63748e-05
39.7949	3.02657e-05
39.8254	3.35232e-05
39.856	1.2452e-05
39.8865	1.86377e-05
39.917	3.6338e-05
39.9475	2.77413e-05
39.978	1.36949e-05
40.0085	4.18272e-05
40.0391	4.631e-05
40.0696	1.97148e-05
40.1001	7.27558e-06
40.1306	1.98608e-05
40.1611	3.12496e-05
40.1917	2.29355e-05
40.2222	3.93655e-05
40.2527	4.62022e-05
40.2832	4.02657e-05
40.3137	1.22575e-05
40.3442	2.38599e-05
40.3748	3.03526e-05
40.4053	3.88746e-05
40.4358	9.22751e-06
40.4663	4.09529e-05
40.4968	3.3247e-05
40.5273	2.83695e-05
40.5579	2.79114e-05
40.5884	3.82641e-05
40.6189	4.06155e-05
40.6494	4.45003e-05
40.6799	4.25692e-05
40.7104	2.72721e-05
40.741	1.54415e-05
40.7715	1.90845e-05
40.802	5.38904e-05
40.8325	5.28088e-05
40.863	4.64937e-05
40.8936	4.60602e-05
40.9241	1.22094e-05
40.9546	4.93462e-05
40.9851	3.76715e-05
41.0156	3.48261e-05
41.0461	3.85221e-05
41.0767	2.35533e-05
41.1072	2.32369e-05
41.1377	2.28074e-05
41.1682	3.03055e-05
41.1987	1.52287e-05
41.2292	3.29156e-05
41.2598	3.23605e-05
41.2903	1.70328e-05
41.3208	1.07052e-05
41.3513	1.54511e-05
41.3818	1.67592e-05
41.4124	1.70497e-05
41.4429	2.36074e-05
41.4734	3.44614e-06
41.5039	2.58896e-05
41.5344	3.6182e-05
41.5649	3.60243e-05
41.5955	1.95534e-05
41.626	2.04672e-05
41.6565	4.27636e-05
41.687	4.73396e-05
41.7175	6.37745e-05
41.748	4.1593e-05
41.7786	1.59494e-05
41.8091	2.23914e-05
41.8396	2.15963e-05
41.8701	7.84947e-06
41.9006	5.49025e-05
41.9312	5.18069e-05
41.9617	3.3246e-05
41.9922	3.78805e-05
42.0227	2.25471e-05
42.0532	4.59819e-05
42.0837	3.86496e-05
42.1143	2.1932e-05
42.1448	3.03493e-05
42.1753	5.68033e-06
42.2058	1.32741e-05
42.2363	2.99744e-06
42.2668	5.62397e-06
42.2974	1.87471e-05
42.3279	1.47342e-05
42.3584	5.4712e-06
42.3889	1.76672e-06
42.4194	2.16773e-05
42.45	2.39463e-05
42.4805	1.33872e-05
42.511	3.92366e-05
42.5415	3.53088e-05
42.572	4.04022e-05
42.6025	2.16045e-05
42.6331	1.82035e-05
42.6636	1.45192e-05
42.6941	2.69826e-05
42.7246	2.93183e-05
42.7551	2.65603e-05
42.7856	3.16566e-05
42.8162	5.33452e-05
42.8467	5.32839e-05
42.8772	5.23149e-05
42.9077	5.51162e-05
42.9382	5.40183e-05
42.9688	3.23897e-05
42.9993	3.24993e-05
43.0298	4.57599e-05
43.0603	4.03461e-05
43.0908	3.22042e-05
43.1213	2.49118e-05
43.1519	3.03396e-05
43.1824	5.07943e-05
43.2129	5.50659e-05
43.2434	2.91647e-05
43.2739	4.32497e-05
43.3044	2.34522e-05
43.335	4.28295e-05
43.3655	2.34625e-05
43.396	4.07e-05
43.4265	5.25844e-05
43.457	7.08941e-05
43.4875	6.65909e-05
43.5181	1.94235e-05
43.5486	3.5524e-05
43.5791	2.13661e-05
43.6096	4.76331e-05
43.6401	6.97867e-05
43.6707	2.69715e-05
43.7012	4.68425e-05
43.7317	4.2128e-05
43.7622	1.01151e-05
43.7927	2.78624e-05
43.8232	1.74409e-05
43.8538	2.29248e-05
43.8843	3.22954e-05
43.9148	4.27916e-05
43.9453	5.724e-05
43.9758	6.8952e-05
44.0063	5.84167e-05
44.0369	7.41461e-05
44.0674	6.46928e-05
44.0979	2.90705e-05
44.1284	3.60138e-05
44.1589	3.25605e-05
44.1895	3.05745e-05
44.22	1.20736e-05
44.2505	1.04245e-05
44.281	5.41306e-05
44.3115	9.29756e-05
44.342	3.68833e-05
44.3726	5.4622e-05
44.4031	2.36773e-05
44.4336	4.50267e-05
44.4641	1.84538e-05
44.4946	5.06495e-05
44.5251	1.95891e-05
44.5557	5.24307e-05
44.5862	7.05512e-06
44.6167	3.34118e-05
44.6472	2.72076e-05
44.6777	5.10105e-05
44.7083	4.9459e-05
44.7388	1.9217e-05
44.7693	1.96138e-05
44.7998	1.72119e-05
44.8303	4.89612e-05
44.8608	3.25222e-05
44.8914	2.12012e-05
44.9219	3.91122e-05
44.9524	3.16702e-05
44.9829	6.61891e-05
45.0134	7.70495e-05
45.0439	6.51099e-05
45.0745	5.01849e-05
45.105	8.78873e-06
45.1355	3.72694e-05
45.166	3.26301e-05
45.1965	2.26147e-05
45.2271	5.48231e-05
45.2576	7.48747e-05
45.2881	5.31056e-05
45.3186	4.46785e-05
45.3491	1.39685e-05
45.3796	4.93899e-05
45.4102	4.55722e-05
45.4407	3.2889e-05
45.4712	2.0271e-05
45.5017	1.53691e-05
45.5322	3.93939e-05
45.5627	3.39723e-05
45.5933	2.19698e-05
45.6238	3.0255e-05
45.6543	4.11759e-05
45.6848	1.07784e-05
45.7153	1.74618e-05
45.7458	5.68203e-05
45.7764	3.69775e-05
45.8069	3.45157e-05
45.8374	4.10995e-05
45.8679	3.97751e-05
45.8984	4.12748e-05
45.929	2.86164e-05
45.9595	3.90754e-05
45.99	1.54423e-05
46.0205	6.3649e-06
46.051	1.49328e-05
46.0815	2.67208e-05
46.1121	3.55734e-06
46.1426	5.56796e-05
46.1731	4.91911e-05
46.2036	4.11941e-05
46.2341	5.35985e-05
46.2646	1.84132e-05
46.2952	1.15994e-05
46.3257	1.79191e-05
46.3562	5.48946e-06
46.3867	4.41585e-05
46.4172	6.42155e-05
46.4478	3.81944e-05
46.4783	2.84752e-05
46.5088	2.09404e-05
46.5393	2.97857e-05
46.5698	2.08865e-05
46.6003	5.83621e-06
46.6309	1.66426e-05
46.6614	5.84828e-05
46.6919	5.77935e-05
46.7224	2.7372e-05
46.7529	2.06247e-05
46.7834	2.57018e-05
46.814	6.96939e-06
46.8445	7.65822e-06
46.875	1.16456e-05
46.9055	2.02959e-05
46.936	2.14303e-05
46.9666	3.21135e-05
46.9971	2.32687e-05
47.0276	1.77831e-05
47.0581	3.20936e-05
47.0886	2.31906e-05
47.1191	3.5458e-05
47.1497	3.67568e-05
47.1802	3.6193e-05
47.2107	2.36596e-05
47.2412	4.49875e-05
47.2717	5.26196e-05
47.3022	1.92826e-05
47.3328	2.58139e-05
47.3633	4.68904e-05
47.3938	8.80839e-05
47.4243	5.42107e-05
47.4548	3.17418e-05
47.4854	4.95457e-05
47.5159	3.88972e-05
47.5464	3.31026e-05
47.5769	5.00309e-05
47.6074	3.20818e-05
47.6379	1.74039e-05
47.6685	4.70816e-05
47.699	6.34376e-05
47.7295	6.14691e-05
47.76	5.84735e-05
47.7905	1.71819e-05
47.821	6.2829e-05
47.8516	4.86319e-05
47.8821	4.09079e-05
47.9126	2.72706e-05
47.9431	4.0017e-05
47.9736	9.10841e-05
48.0042	9.25164e-05
48.0347	3.65991e-05
48.0652	3.44053e-05
48.0957	2.16053e-05
48.1262	5.66215e-05
48.1567	3.23891e-05
48.1873	3.80572e-05
48.2178	5.20943e-05
48.2483	5.8333e-06
48.2788	2.54807e-05
48.3093	1.61897e-05
48.3398	9.7269e-06
48.3704	3.0186e-05
48.4009	4.42032e-05
48.4314	4.38284e-05
48.4619	3.82469e-05
48.4924	2.54373e-05
48.5229	2.35539e-05
48.5535	9.7815e-06
48.584	2.98429e-06
48.6145	1.39994e-05
48.645	3.83287e-05
48.6755	4.99637e-05
48.7061	5.38897e-05
48.7366	4.95917e-05
48.7671	1.64212e-05
48.7976	4.87994e-05
48.8281	3.4136e-05
48.8586	3.18653e-05
48.8892	7.36739e-05
48.9197	7.02555e-05
48.9502	2.96986e-05
48.9807	5.73802e-05
49.0112	5.48928e-05
49.0417	6.33805e-05
49.0723	3.74551e-05
49.1028	6.58671e-05
49.1333	4.91069e-05
49.1638	4.63337e-05
49.1943	6.80082e-05
49.2249	8.54726e-05
49.2554	5.50515e-05
49.2859	5.56736e-05
49.3164	4.59085e-05
49.3469	3.43555e-05
49.3774	1.41897e-05
49.408	7.90021e-05
49.4385	6.22657e-05
49.469	7.02066e-06
49.4995	2.89878e-05
49.53	2.82077e-05
49.5605	3.90104e-05
49.5911	4.3112e-05
49.6216	1.74708e-05
49.6521	6.46734e-05
49.6826	0.000111224
49.7131	6.8059e-05
49.7437	2.95036e-05
49.7742	4.41976e-05
49.8047	5.81199e-05
49.8352	7.47584e-05
49.8657	6.17275e-05
49.8962	3.56604e-05
49.9268	2.80719e-05
49.9573	3.48899e-05
49.9878	5.67701e-05
50.0183	5.48862e-05
50.0488	9.78969e-05
50.0793	9.47291e-05
50.1099	6.96407e-05
50.1404	7.90186e-05
50.1709	9.16195e-05
50.2014	9.62594e-05
50.2319	5.87538e-05
50.2625	4.87922e-05
50.293	4.16202e-05
50.3235	4.23863e-05
50.354	2.44468e-05
50.3845	1.28711e-05
50.415	2.02701e-05
50.4456	5.97284e-05
50.4761	8.88825e-05
50.5066	9.07986e-05
50.5371	6.11045e-05
50.5676	4.53944e-05
50.5981	0.000125383
50.6287	0.000108157
50.6592	4.83577e-05
50.6897	1.86106e-05
50.7202	1.69584e-05
50.7507	1.97481e-05
50.7812	1.88423e-05
50.8118	2.63721e-05
50.8423	5.06588e-05
50.8728	5.7233e-05
50.9033	4.82221e-05
50.9338	4.01392e-05
50.9644	6.5374e-05
50.9949	4.15283e-05
51.0254	4.32069e-05
51.0559	1.68852e-05
51.0864	7.2731e-05
51.1169	0.000109828
51.1475	6.39136e-05
51.178	2.35078e-05
51.2085	2.66561e-05
51.239	1.43929e-05
51.2695	3.12985e-05
51.3	4.05425e-06
51.3306	6.22111e-05
51.3611	8.08346e-05
51.3916	3.35079e-05
51.4221	1.5316e-05
51.4526	7.05499e-06
51.4832	5.31029e-05
51.5137	6.5178e-05
51.5442	2.31084e-05
51.5747	5.09596e-05
51.6052	2.95494e-05
51.6357	8.76799e-05
51.6663	2.0484e-05
51.6968	4.7995e-05
51.7273	2.46539e-05
51.7578	9.45851e-05
51.7883	3.41946e-05
51.8188	6.81447e-05
51.8494	2.63307e-05
51.8799	4.57855e-05
51.9104	2.83532e-05
51.9409	7.78751e-05
51.9714	5.98308e-05
52.002	4.70383e-05
52.0325	4.95575e-05
52.063	5.8789e-05
52.0935	1.2725e-05
52.124	1.95869e-05
52.1545	6.79174e-05
52.1851	9.41823e-05
52.2156	5.83407e-05
52.2461	3.81133e-05
52.2766	2.32814e-05
52.3071	4.04736e-05
52.3376	7.44572e-05
52.3682	6.46819e-05
52.3987	4.56907e-05
52.4292	2.14897e-05
52.4597	5.18671e-05
52.4902	8.5859e-06
52.5208	2.62323e-05
52.5513	1.33521e-05
52.5818	2.62612e-05
52.6123	2.05769e-05
52.6428	5.26933e-05
52.6733	3.06665e-05
52.7039	7.107e-06
52.7344	6.46556e-06
52.7649	2.86606e-05
52.7954	4.97373e-05
52.8259	1.03067e-05
52.8564	8.52469e-05
52.887	0.000113343
52.9175	6.01474e-05
52.948	3.07218e-05
52.9785	8.49004e-05
53.009	7.14191e-05
53.0396	4.14458e-05
53.0701	3.18578e-05
53.1006	7.19652e-05
53.1311	5.70674e-05
53.1616	4.33224e-06
53.1921	3.07865e-05
53.2227	4.66742e-05
53.2532	2.4874e-05
53.2837	8.41904e-05
53.3142	5.20633e-05
53.3447	2.35554e-05
53.3752	8.95944e-05
53.4058	0.000135175
53.4363	5.10485e-05
53.4668	7.37107e-05
53.4973	6.3398e-05
53.5278	7.87686e-05
53.5583	3.89914e-05
53.5889	3.95172e-05
53.6194	9.2251e-05
53.6499	6.2618e-05
53.6804	4.29366e-05
53.7109	6.72973e-05
53.7415	4.39659e-05
53.772	4.69822e-05
53.8025	9.09452e-05
53.833	5.84618e-05
53.8635	1.54262e-05
53.894	2.46589e-05
53.9246	6.43793e-05
53.9551	5.24593e-05
53.9856	3.06402e-05
54.0161	3.03635e-05
54.0466	4.64802e-05
54.0771	4.71661e-05
54.1077	5.62077e-05
54.1382	4.55493e-05
54.1687	3.20754e-05
54.1992	3.83617e-05
54.2297	6.76102e-05
54.2603	9.4234e-05
54.2908	6.53321e-05
54.3213	3.07948e-05
54.3518	5.81423e-05
54.3823	4.17885e-05
54.4128	9.36693e-06
54.4434	2.75546e-05
54.4739	7.07119e-05
54.5044	7.55925e-05
54.5349	7.66959e-05
54.5654	5.74289e-05
54.5959	3.62565e-05
54.6265	1.73044e-05
54.657	7.66281e-05
54.6875	9.78941e-05
54.718	4.91356e-05
54.7485	7.29971e-05
54.7791	0.000125988
54.8096	0.000110113
54.8401	2.11939e-05
54.8706	8.4865e-05
54.9011	0.00010227
54.9316	7.96621e-05
54.9622	5.48113e-05
54.9927	0.000123271
55.0232	7.29977e-05
55.0537	3.56475e-05
55.0842	8.05679e-05
55.1147	0.000105471
55.1453	2.33688e-05
55.1758	6.4264e-05
55.2063	7.0826e-05
55.2368	3.07058e-05
55.2673	4.55463e-05
55.2979	6.0615e-05
55.3284	9.10838e-05
55.3589	5.94878e-05
55.3894	7.07317e-05
55.4199	0.000121948
55.4504	7.09887e-05
55.481	2.61626e-05
55.5115	6.54812e-05
55.542	0.000105358
55.5725	6.1976e-05
55.603	2.68088e-05
55.6335	6.38287e-05
55.6641	8.97564e-05
55.6946	5.01074e-05
55.7251	5.20617e-05
55.7556	7.83339e-05
55.7861	6.26891e-05
55.8167	3.08737e-05
55.8472	0.000102301
55.8777	0.000136521
55.9082	9.14416e-05
55.9387	0.000111659
55.9692	0.000176699
55.9998	9.29988e-05
56.0303	6.51084e-06
56.0608	7.94879e-05
56.0913	0.000133702
56.1218	0.000106736
56.1523	3.28187e-05
56.1829	0.000150055
56.2134	0.000132874
56.2439	3.37847e-05
56.2744	0.000107997
56.3049	0.000101027
56.3354	3.19405e-05
56.366	4.60846e-05
56.3965	0.000126062
56.427	0.000121833
56.4575	5.02531e-05
56.488	0.000122309
56.5186	0.000130879
56.5491	7.51289e-05
56.5796	0.000123489
56.6101	0.000133318
56.6406	7.7185e-05
56.6711	6.78467e-05
56.7017	0.000143587
56.7322	0.000125482
56.7627	5.8022e-05
56.7932	6.97148e-05
56.8237	0.000124186
56.8542	9.94716e-05
56.8848	4.03579e-05
56.9153	8.31411e-05
56.9458	0.000117261
56.9763	9.99708e-05
57.0068	9.67981e-05
57.0374	0.000130453
57.0679	0.000123722
57.0984	8.2836e-05
57.1289	0.000133598
57.1594	0.000155306
57.1899	9.45118e-05
57.2205	3.90817e-05
57.251	0.000119021
57.2815	0.000102887
57.312	5.59766e-05
57.3425	0.000107082
57.373	0.000189774
57.4036	6.44835e-05
57.4341	0.000109
57.4646	0.000149549
57.4951	0.000119545
57.5256	2.59018e-05
57.5562	0.000134852
57.5867	0.000115658
57.6172	5.30381e-05
57.6477	9.19474e-05
57.6782	0.000160987
57.7087	0.000110336
57.7393	6.21814e-05
57.7698	0.000119889
57.8003	0.000151317
57.8308	7.06068e-05
57.8613	6.25869e-05
57.8918	0.000147915
57.9224	0.000110755
57.9529	2.47315e-05
57.9834	0.000117152
58.0139	8.95808e-05
58.0444	2.24553e-05
58.075	4.24803e-05
58.1055	3.09346e-05
58.136	3.14998e-05
58.1665	2.53242e-05
58.197	3.50953e-05
58.2275	6.27042e-05
58.2581	6.25993e-05
58.2886	3.06555e-05
58.3191	4.46519e-05
58.3496	2.84077e-05
58.3801	5.14502e-05
58.4106	2.69404e-05
58.4412	1.66948e-05
58.4717	4.19334e-05
58.5022	6.22375e-05
58.5327	6.43601e-05
58.5632	4.93488e-05
58.5938	1.6695e-05
58.6243	4.43532e-05
58.6548	6.70829e-05
58.6853	2.62418e-05
58.7158	2.54052e-05
58.7463	5.38045e-05
58.7769	0.00010501
58.8074	3.23901e-05
58.8379	8.17086e-05
58.8684	0.000123407
58.8989	0.000177652
58.9294	9.50383e-05
58.96	7.40403e-05
58.9905	0.000106736
59.021	6.44962e-05
59.0515	3.60014e-05
59.082	0.000100288
59.1125	8.33867e-05
59.1431	1.30156e-05
59.1736	6.17245e-05
59.2041	4.50836e-05
59.2346	1.43102e-05
59.2651	0.000105644
59.2957	0.000176516
59.3262	0.000122786
59.3567	4.05002e-05
59.3872	5.43801e-05
59.4177	7.32837e-05
59.4482	2.10606e-05
59.4788	5.11128e-05
59.5093	7.07031e-05
59.5398	3.98586e-05
59.5703	8.42207e-05
59.6008	0.000118358
59.6313	0.000125809
59.6619	8.76612e-05
59.6924	0.000128256
59.7229	0.000291296
59.7534	0.000259908
59.7839	0.000107
59.8145	3.24941e-05
59.845	7.03772e-05
59.8755	2.63253e-05
59.906	0.000153189
59.9365	0.000237108
59.967	3.33099e-05
59.9976	0.000429366
60.0281	0.0004808
60.0586	0.000147972
60.0891	8.94367e-05
60.1196	6.91118e-05
60.1501	7.7191e-05
60.1807	0.00011498
60.2112	8.72128e-05
60.2417	0.000113736
60.2722	0.000152772
60.3027	6.30972e-05
60.3333	5.72392e-05
60.3638	0.000127679
60.3943	0.000111185
60.4248	5.77957e-05
60.4553	0.000168717
60.4858	0.000136331
60.5164	2.03647e-05
60.5469	7.06259e-05
60.5774	0.000143486
60.6079	0.000112307
60.6384	6.50218e-05
60.6689	0.000100473
60.6995	8.76622e-05
60.73	1.5894e-05
60.7605	9.8972e-05
60.791	8.44583e-05
60.8215	3.02242e-06
60.8521	4.82918e-05
60.8826	0.000126714
60.9131	0.00011777
60.9436	4.69586e-05
60.9741	0.000121546
[truncated: 14,385 more rows]

[truncated: 14 more sheets: S. Fig. 1f, S. Fig. 1g, S. Fig. 1h, Green, S. Fig. 1h, Red, S. Fig. 1h, Tilt angle, S. Fig. 1i, Green, S. Fig. 1i, Red, S. Fig. 1i, Tilt angle, S. Fig. 1j, Ratio change, S. Fig. 1j, Tilt angle, S. Fig. 1k, S. Fig. 1l, Ratio change, S. Fig. 1l, Tilt angle, S. Fig. 1m]
