# Supplementary material for: Tiltable objective microscope visualizes selectivity for head motion direction and dynamics in zebrafish vestibular system
Source: Nat Commun. 2022 Dec 21;13:7622. doi: 10.1038/s41467-022-35190-9 (PMC9772181; doi:10.1038/s41467-022-35190-9)
Supplement: Supplementary file 11 — Source Data [file 41467_2022_35190_MOESM11_ESM.zip › Supplementary_Fig_2.xlsx]

## Sheet: S.Fig. 2b, Tilt angle
angle
0.00128482
0.00551517
-0.00331558
0.000949118
0.00101073
0.00248556
0.000491837
-0.00290338
-0.00140778
-0.00086082
0.00202117
1.67065e-06
-0.00230094
5.92201e-05
-0.0019368
-0.00159128
0.000572721
-0.00312779
0.00132359
0.000327689
0.000455131
-0.00313967
0.00188795
0.000298258
0.0018374
0.00354697
-0.000493049
-0.000414185
-0.00257774
-0.00290053
0.0150638
0.225506
0.663489
1.36281
2.32296
3.51269
4.936
6.44516
7.9391
9.44572
10.9486
12.4422
13.9512
15.4378
16.9484
18.4403
19.9386
21.451
22.9478
24.4417
25.9413
27.4488
28.9532
30.4476
31.9474
33.4512
34.9408
36.4428
37.9509
39.4483
40.9358
42.4368
43.9378
45.4387
46.9384
48.4278
49.935
51.4329
52.9265
54.4186
55.9328
57.426
58.9295
60.4299
61.9205
63.4113
64.9203
66.409
67.9106
69.4091
70.9045
72.4126
73.9012
75.3988
76.8986
78.3992
79.891
81.3937
82.8831
84.3857
85.8783
87.3727
88.8788
90.3748
91.8689
93.3657
94.8704
96.3636
97.8549
99.3485
100.852
102.348
103.843
105.351
106.832
108.328
109.833
111.337
112.825
114.323
115.821
117.323
118.817
120.321
121.812
123.305
124.802
126.305
127.79
129.289
130.791
132.289
133.785
135.281
136.777
138.279
139.781
141.274
142.778
144.273
145.772
147.271
148.773
150.261
151.762
153.259
154.753
156.255
157.753
159.25
160.746
162.251
163.745
165.231
166.733
168.24
169.738
171.242
172.749
174.239
175.739
177.241
178.732
180.245
181.739
183.252
184.754
186.245
187.745
189.249
190.745
192.256
193.75
195.255
196.747
198.26
199.762
201.254
202.766
204.265
205.768
207.276
208.777
210.28
211.781
213.287
214.783
216.29
217.783
219.291
220.792
222.291
223.803
225.305
226.801
228.31
229.809
231.327
232.82
234.33
235.836
237.335
238.833
240.345
241.845
243.339
244.851
246.364
247.854
249.371
250.866
252.363
253.872
255.377
256.88
258.386
259.89
261.391
262.887
264.39
265.903
267.409
268.906
270.42
271.909
273.411
274.919
276.417
277.926
279.426
280.935
282.427
283.925
285.431
286.933
288.442
289.935
291.431
292.945
294.443
295.945
297.438
298.936
300.445
301.948
303.456
304.951
306.444
307.942
309.453
310.939
312.44
313.945
315.446
316.946
318.452
319.953
321.457
322.952
324.456
325.946
327.449
328.947
330.454
331.951
333.45
334.95
336.449
337.948
339.456
340.951
342.448
343.948
345.453
346.953
348.462
349.955
351.454
352.954
354.454
355.937
357.22
358.279
359.086
359.623
359.923
359.994
359.998
359.995
359.996
359.998
359.994
359.996
359.997
359.996
359.999
359.999
359.999
360
359.999
359.998
359.999
360
360.003
360.002
360
360
360.002
359.997
360
360.001
359.999
360
360.002
360.001
359.998
359.998
359.998
360
360
360.001
360.001
360
360.001
359.999
360.001
359.999
360.003
360.004
359.999
360.003
360.003
360.002
359.999
360
360.003
360.002
360.001
359.999
360.002
360.003
360.004
360.002
360.001
360.002
360.004
360.003
360.002
359.908
359.581
359.007
358.179
357.107
355.787
354.303
352.79
351.298
349.797
348.308
346.8
345.3
343.803
342.306
340.817
339.315
337.814
336.321
334.819
333.315
331.82
330.323
328.827
327.326
325.84
324.342
322.836
321.353
319.854
318.346
316.852
315.357
313.861
312.358
310.866
309.362
307.88
306.382
304.883
303.389
301.895
300.403
298.899
297.396
295.896
294.409
292.906
291.412
289.906
288.411
286.915
285.421
283.925
282.42
280.921
279.426
277.931
276.437
274.94
273.443
271.948
270.446
268.937
267.44
265.942
264.445
262.94
261.441
259.929
258.437
256.939
255.441
253.95
252.443
250.945
249.441
247.941
246.438
244.939
243.435
241.929
240.431
238.936
237.431
235.932
234.431
232.924
231.428
229.925
228.429
226.915
225.419
223.917
222.417
220.912
219.407
217.917
216.408
214.917
213.416
211.906
210.406
208.906
207.407
205.897
204.393
202.902
201.386
199.889
198.393
196.891
195.388
193.891
192.382
190.88
189.381
187.886
186.385
184.886
183.376
181.863
180.368
178.866
177.369
175.858
174.352
172.866
171.357
169.854
168.345
166.85
165.359
163.853
162.342
160.845
159.339
157.854
156.341
154.842
153.342
151.848
150.344
148.841
147.339
145.845
144.343
142.845
141.329
139.838
138.34
136.833
135.335
133.834
132.328
130.834
129.325
127.833
126.331
124.832
123.325
121.825
120.323
118.831
117.325
115.824
114.332
112.82
111.317
109.813
108.32
106.817
105.311
103.822
102.317
100.817
99.3152
97.8028
96.3062
94.8119
93.3178
91.8115
90.316
88.8058
87.3103
85.8009
84.3031
82.8053
81.2998
79.801
78.3007
76.7959
75.2907
73.7947
72.3058
70.7989
69.2844
67.7975
66.2958
64.7921
63.294
61.8009
60.2886
58.7934
57.2871
55.7909
54.2855
52.7838
51.2855
49.7918
48.2886
46.7891
45.2893
43.7854
42.2891
40.7806
39.2917
37.7886
36.293
34.7855
33.2813
31.7764
30.2813
28.7858
27.2821
25.7819
24.2814
22.7825
21.2821
19.7815
18.278
16.7766
15.2752
13.7765
12.2765
10.7864
9.26876
7.77282
6.28433
4.77276
3.3737
2.20311
1.28848
0.613935
0.190295
0.000297304
-0.00952028
-0.00945388
-0.0129787
-0.00834818
-0.00760487
-0.0034272
-0.00658516
-0.00589454
-0.00623974
-0.00582079
-0.00275648
-0.00563312
-0.00273094
-0.00609648
-0.00293254
-0.00515162
-0.00535799
-0.00522336
-0.00722721
-0.00596667
-0.00469983
-0.00524601
-0.00982165
-0.00624974
-0.00606998
-0.00774173
-0.00966131
-0.00721814
-0.00640531
-0.00782825
-0.0070635
-0.00831587
-0.00788216
-0.00985306
-0.0115321
-0.00938383
-0.00716871
-0.0092084
-0.00575322
-0.00964415
-0.00877025
-0.00586206
-0.00708109
-0.00719686
-0.00686895
-0.0067221
-0.00544976
-0.00273119
-0.00786841
-0.00467663
-0.00582826
-0.00514031
-0.00259529
-0.00590009
-0.00204715
-0.00503128
-0.00405736
-0.00429704
0.000311547
-0.00384589
-0.000667681
-0.000475476
0.00201472
0.00131127
0.00115083
0.00658306

## Sheet: S.Fig. 2b, Gravitational accel.
accel.
2.24243e-05
9.62579e-05
-5.78678e-05
1.65652e-05
1.76406e-05
4.33812e-05
8.58417e-06
-5.06736e-05
-2.45704e-05
-1.50241e-05
3.52761e-05
2.91584e-08
-4.01591e-05
1.03359e-06
-3.38035e-05
-2.7773e-05
9.99587e-06
-5.45903e-05
2.31011e-05
5.71926e-06
7.94354e-06
-5.47975e-05
3.2951e-05
5.20558e-06
3.20686e-05
6.19062e-05
-8.60533e-06
-7.22889e-06
-4.499e-05
-5.06237e-05
0.000262913
0.00393582
0.0115798
0.0237832
0.0405322
0.0612697
0.0860429
0.112252
0.138121
0.164113
0.189929
0.215455
0.241095
0.266192
0.29151
0.316316
0.341013
0.365706
0.389892
0.413767
0.43745
0.460955
0.484096
0.50675
0.52914
0.551227
0.57273
0.59402
0.614986
0.635381
0.655213
0.674777
0.693877
0.7125
0.73062
0.748121
0.765314
0.781879
0.797863
0.81329
0.828381
0.842697
0.856533
0.869753
0.882296
0.894243
0.905719
0.916425
0.926598
0.936115
0.944975
0.953257
0.960785
0.967704
0.973971
0.979572
0.984476
0.98874
0.992296
0.995203
0.997414
0.998949
0.999809
0.999979
0.999468
0.998275
0.996389
0.993839
0.990617
0.986719
0.982117
0.976867
0.970957
0.964324
0.957157
0.949271
0.940688
0.931455
0.921692
0.911239
0.900156
0.888434
0.876163
0.86321
0.849778
0.835758
0.821128
0.805876
0.790264
0.773964
0.757093
0.739758
0.721944
0.703633
0.68484
0.665499
0.64571
0.625593
0.60491
0.583922
0.562481
0.54067
0.518427
0.496049
0.473141
0.449956
0.426521
0.402669
0.378604
0.354291
0.329763
0.304852
0.279914
0.254929
0.229491
0.203815
0.178146
0.15227
0.126221
0.100386
0.074292
0.0481268
0.0221302
-0.00427235
-0.0303467
-0.0567268
-0.0828703
-0.108783
-0.134768
-0.160727
-0.18644
-0.212282
-0.23768
-0.263111
-0.288151
-0.313328
-0.338108
-0.3625
-0.38697
-0.410961
-0.434725
-0.45828
-0.481409
-0.504225
-0.52668
-0.548835
-0.570476
-0.591873
-0.61267
-0.633256
-0.653313
-0.672891
-0.692182
-0.710861
-0.728978
-0.746757
-0.763893
-0.780722
-0.796743
-0.812385
-0.827435
-0.841837
-0.855667
-0.869017
-0.881673
-0.893677
-0.905207
-0.916114
-0.926228
-0.93588
-0.944752
-0.952997
-0.960646
-0.96761
-0.973896
-0.979527
-0.984473
-0.988733
-0.992303
-0.99521
-0.997444
-0.998977
-0.999818
-0.999973
-0.999445
-0.998229
-0.996317
-0.993734
-0.990448
-0.986498
-0.981843
-0.97657
-0.970613
-0.963949
-0.956647
-0.948646
-0.940082
-0.930857
-0.920877
-0.910372
-0.899218
-0.887506
-0.87516
-0.862119
-0.848533
-0.834312
-0.819647
-0.804433
-0.78863
-0.772149
-0.75541
-0.737989
-0.720007
-0.701583
-0.682692
-0.663246
-0.643418
-0.623096
-0.60248
-0.581334
-0.55998
-0.538046
-0.515832
-0.493119
-0.470219
-0.446983
-0.423404
-0.399558
-0.375442
-0.350924
-0.326376
-0.301577
-0.276514
-0.251166
-0.225748
-0.200018
-0.174417
-0.148607
-0.122665
-0.0966396
-0.0708526
-0.0485057
-0.0300294
-0.0159551
-0.00658272
-0.00134918
-0.000102326
-2.97889e-05
-9.10562e-05
-6.83652e-05
-2.65271e-05
-9.85583e-05
-7.22633e-05
-5.35734e-05
-6.55491e-05
-2.12854e-05
-2.26342e-05
-1.51401e-05
8.64207e-06
-2.26872e-05
-2.92082e-05
-1.89015e-05
-6.67245e-06
5.32305e-05
2.864e-05
-4.93071e-08
-7.29423e-06
3.85946e-05
-4.60301e-05
-3.83763e-06
1.12757e-05
-1.94704e-05
-8.16458e-06
3.92887e-05
1.01738e-05
-3.44105e-05
-4.03397e-05
-3.43207e-05
-2.84401e-06
-7.31009e-07
1.84277e-05
1.43214e-05
-4.76539e-06
1.15739e-05
-1.44482e-05
2.49553e-05
-1.44437e-05
5.82612e-05
6.44503e-05
-1.84192e-05
5.01143e-05
5.00781e-05
2.92729e-05
-1.31898e-05
-2.63551e-06
4.93309e-05
3.77125e-05
1.76608e-05
-1.17973e-05
4.10703e-05
4.71309e-05
7.19572e-05
2.78319e-05
1.7439e-05
3.73028e-05
6.89811e-05
5.42876e-05
3.97219e-05
-0.00160906
-0.0073197
-0.0173289
-0.0317832
-0.050467
-0.0734578
-0.0992721
-0.125512
-0.151304
-0.177131
-0.202651
-0.22835
-0.253752
-0.27894
-0.303941
-0.328588
-0.353236
-0.377608
-0.40161
-0.425479
-0.449092
-0.472247
-0.495104
-0.517618
-0.539852
-0.561504
-0.582939
-0.604097
-0.62452
-0.644736
-0.664625
-0.683886
-0.702682
-0.721025
-0.738945
-0.756236
-0.773152
-0.789296
-0.805081
-0.820319
-0.834957
-0.849018
-0.862488
-0.875476
-0.887846
-0.899586
-0.910622
-0.921142
-0.930977
-0.94025
-0.948815
-0.95674
-0.963999
-0.970612
-0.976597
-0.98189
-0.986499
-0.990434
-0.993696
-0.996285
-0.998195
-0.999422
-0.99997
-0.999828
-0.999002
-0.997493
-0.995304
-0.992417
-0.988863
-0.984593
-0.979703
-0.974129
-0.96789
-0.96102
-0.95342
-0.945207
-0.936311
-0.926795
-0.916625
-0.905856
-0.894425
-0.882366
-0.869762
-0.856591
-0.842746
-0.82837
-0.813414
-0.797841
-0.781825
-0.765206
-0.748137
-0.730338
-0.712259
-0.69361
-0.674521
-0.654898
-0.63482
-0.614517
-0.593525
-0.572386
-0.55071
-0.528535
-0.506131
-0.483376
-0.460304
-0.436758
-0.412998
-0.389152
-0.364643
-0.340194
-0.315533
-0.290549
-0.265357
-0.240084
-0.214422
-0.188759
-0.162996
-0.1372
-0.111206
-0.0851659
-0.0588903
-0.0325053
-0.00642564
0.0197899
0.0458967
0.0722276
0.0984102
0.124185
0.150284
0.176149
0.20202
0.227503
0.252768
0.278096
0.303341
0.328126
0.352832
0.376967
0.4013
0.425121
0.448671
0.471807
0.494796
0.517416
0.539668
0.561435
0.582925
0.603977
0.624843
0.644957
0.664703
0.684123
0.702963
0.721346
0.739307
0.756608
0.773565
0.789798
0.805603
0.820831
0.835566
0.849661
0.86319
0.876043
0.888416
0.900133
0.911174
0.921725
0.931583
0.940805
0.949316
0.957235
0.964508
0.971044
0.976981
0.982231
0.986813
0.990741
0.993949
0.996475
0.998324
0.9995
0.999985
0.999783
0.998898
0.997316
0.995061
0.992126
0.988493
0.984199
0.979225
0.973562
0.967227
0.960268
0.952692
0.94437
0.935348
0.925854
0.915633
0.904768
0.893324
0.881311
0.868533
0.855305
0.841389
0.826991
0.811936
0.796359
0.780272
0.763704
0.746506
0.728839
0.710668
0.691959
0.672872
0.653165
0.633269
0.61275
0.591915
0.570506
0.54875
0.526606
0.504245
0.481537
0.458372
0.434947
0.411218
0.387233
0.36296
0.338435
0.313627
0.288641
0.263455
0.238135
0.21263
0.187149
0.161066
0.135246
0.109462
0.0832041
0.0588482
0.038442
0.0224863
0.010715
0.00332126
5.18893e-06
-0.00016616
-0.000165001
-0.000226521
-0.000145703
-0.00013273
-5.98159e-05
-0.000114933
-0.000102879
-0.000108904
-0.000101592
-4.81096e-05
-9.83165e-05
-4.76639e-05
-0.000106404
-5.11824e-05
-8.99127e-05
-9.35145e-05
-9.11648e-05
-0.000126139
-0.000104138
-8.20276e-05
-9.15602e-05
-0.00017142
-0.000109079
-0.000105941
-0.000135119
-0.000168622
-0.00012598
-0.000111794
-0.000136629
-0.000123281
-0.000145139
-0.00013757
-0.000171968
-0.000201272
-0.000163779
-0.000125118
-0.000160717
-0.000100413
-0.000168322
-0.00015307
-0.000102312
-0.000123588
-0.000125609
-0.000119886
-0.000117323
-9.51163e-05
-4.76683e-05
-0.00013733
-8.16226e-05
-0.000101722
-8.97154e-05
-4.52963e-05
-0.000102976
-3.57295e-05
-8.78124e-05
-7.08144e-05
-7.49975e-05
5.43752e-06
-6.71234e-05
-1.16532e-05
-8.29863e-06
3.51634e-05
2.28859e-05
2.00857e-05
0.000114896

## Sheet: S.Fig. 2b, Nose, Bi
cell_001	cell_002	cell_003	cell_004	cell_005	cell_006	cell_007
-0.0865718	2.21087	-0.422259	-0.446124	-3.85121	-2.70789	-1.58572
-0.113119	2.70109	3.25145	1.41643	0.863526	2.21354	0.474729
-0.0930577	0.602572	-0.93402	-0.0297434	-1.59846	1.83409	3.27835
-4.70737	-3.31163	3.41769	0.798999	0.390329	-1.86639	0.746198
0.820161	0.551857	1.81414	-1.89245	-0.528789	1.73334	0.773684
2.76257	3.13315	-2.6536	-0.344204	-2.081	1.50683	1.37264
3.4022	-1.87824	-2.08429	0.676436	0.107018	0.868122	-1.18262
-2.53526	-2.66387	-2.29702	-1.76151	-0.843996	0.137334	-1.96497
-6.58037	-1.47358	-0.202682	-1.35277	2.51504	0.394395	-0.555238
1.62809	-1.2698	-2.51259	4.10505	-0.193048	0.242974	0.489395
0.519445	1.41037	-3.32595	-1.66318	-0.420318	0.376372	1.81147
-1.93408	-0.70301	1.98613	-0.760667	1.29055	-1.83451	-0.985756
0.947691	0.541047	-1.74501	2.06544	0.26625	0.473784	0.808492
0.967886	-2.91279	-2.07377	-0.155458	-3.42132	0.181302	1.82431
1.92397	-1.27596	-4.12185	-0.847821	-3.71644	-0.123126	0.261642
-3.82949	-1.62778	-0.764144	-0.594226	3.69186	4.1607	-2.71301
-4.55942	-3.08863	-2.72587	1.23868	-3.23312	-2.22171	-0.266935
3.20183	-0.475903	0.519434	-2.32206	3.99019	-1.81828	0.880734
-2.39711	3.14568	1.95844	3.03622	0.0657079	1.44677	-0.641361
4.64112	-0.992831	1.7447	-1.01388	1.74966	0.425851	-1.16112
-0.87681	4.72244	-2.76241	-1.49941	-3.07986	-4.06259	0.839797
1.51041	0.485846	2.30748	-0.741685	0.815552	1.43282	-1.17161
1.04717	-0.265164	-5.46544	2.0269	-3.54841	1.02571	-0.134876
1.74445	-1.82545	0.136343	-0.615659	2.20131	-0.692162	0.0634798
3.87646	3.43093	-0.150608	0.346634	1.60105	2.35218	0.932828
-2.57675	2.03419	2.90955	0.855617	1.94817	-1.08928	-0.864298
-1.65285	-3.14278	5.03651	0.270638	4.57015	-2.50218	-0.562128
2.46487	1.95449	-0.857665	-1.44871	0.469743	-0.538586	-0.368568
0.483926	-0.0171174	10.0173	0.652511	-0.0201261	-1.3494	-0.39954
-0.270662	0.545243	3.10688	-2.87212	-3.48555	-1.56955	1.17862
0.497779	-4.13733	1.88936	-0.228988	-3.43264	2.53134	0.443346
-0.818086	-4.25283	0.636349	0.879678	1.78773	1.98356	2.62864
2.86584	-2.50341	-2.48591	-1.67165	-0.355833	-1.43865	0.139258
4.7667	0.564708	4.76839	1.77771	-0.0827662	-0.967535	2.73392
-0.128695	-2.09868	-2.72818	0.348799	3.11051	-2.26213	0.202666
3.08113	-0.259907	1.21718	-0.881647	0.398055	0.514126	2.31347
6.34169	5.3066	2.33263	-0.0636434	0.78535	2.52342	3.70951
0.580391	1.86499	4.82144	4.52619	1.64088	-1.60332	5.44989
0.314875	-0.23101	4.90763	4.90618	-1.18178	-1.43135	5.8801
8.10469	0.342374	4.65561	4.27414	-1.26689	2.04791	3.49883
6.15076	7.67936	0.893922	4.86578	4.63266	5.91046	5.04248
7.71115	2.97921	4.13104	7.66617	2.61082	1.30773	4.98981
9.01673	7.33404	3.5463	10.3758	8.70313	5.30305	7.22531
12.6006	1.52433	9.25765	11.1509	6.27977	1.77853	7.57688
12.7856	0.64621	6.62523	13.1419	8.25201	0.857275	8.26484
26.7284	6.77801	7.17496	13.0189	13.4013	4.22388	9.63601
29.0611	10.8548	7.81055	18.6343	11.7539	4.06602	11.5153
26.103	5.86024	14.3876	18.631	13.1429	4.42628	11.9713
32.0301	9.05518	8.02117	20.4487	14.1225	9.32919	11.4843
42.7757	12.1072	10.685	23.7301	11.0531	7.38259	11.7349
51.9281	17.5866	17.5921	24.9827	13.8036	3.61081	10.9957
57.6794	26.2	16.0661	28.4842	16.0421	11.193	11.7404
63.8547	23.6122	16.9751	33.5136	18.9506	14.2383	14.8116
72.1995	27.6369	22.7528	33.5479	25.4775	14.5723	17.1305
84.0729	39.7018	22.3858	39.6705	25.7512	14.6603	16.4749
89.9153	30.1589	21.9864	40.1979	23.9823	11.4441	18.4688
100.092	40.2335	20.5445	45.1136	23.1713	14.1476	17.4555
115.047	50.0186	25.3915	48.0975	26.3918	16.2181	19.4521
114.426	54.8667	24.2439	49.5882	27.5666	18.666	21.2754
135.419	62.3734	36.0033	49.1035	32.9311	22.3274	20.8496
151.689	64.5194	34.807	53.9377	38.4918	18.9565	21.7118
150.391	70.6244	40.5489	57.1834	36.1908	22.8502	18.5977
160.229	71.8282	45.3586	58.4814	38.2962	16.1534	23.1094
169.525	77.0925	33.9906	64.0009	44.7593	21.7982	18.4579
172.14	88.9448	42.9328	65.3712	41.0534	21.5344	19.2146
187.683	87.7828	46.8136	68.3249	41.9903	22.1743	20.5652
189.138	89.857	52.0435	72.2065	45.7617	24.845	22.1748
193.151	103.757	54.445	70.4948	45.7336	23.542	19.4312
199.557	103.332	52.757	72.6752	50.6582	28.3449	19.4959
206.505	102.792	64.0564	78.7741	49.2433	24.974	25.7858
217.059	113.135	69.0311	80.5776	47.2475	28.2328	21.6502
221.217	119.738	71.2992	81.7123	54.6926	27.3532	23.8907
231.788	126.137	71.583	86.6684	53.6181	28.7119	20.6443
230.78	129.11	81.0581	87.5781	58.8019	29.4212	19.7255
235.684	135.652	82.7868	87.4876	57.0349	29.5149	20.0031
241.246	133.395	89.7659	97.7936	63.9539	32.5711	20.7218
242.283	143.086	91.2394	93.0483	59.2857	29.3788	18.8146
255.087	149.291	94.2004	97.3732	67.9112	31.1883	19.526
249.38	152.272	103.776	99.8718	63.9863	32.5853	21.5913
255.629	151.96	103.607	101.913	67.5323	33.4161	21.929
244.245	149.727	104.319	103.728	68.0688	34.3996	21.7069
255.345	157.782	110.394	103.955	72.9962	36.2321	20.7189
249.843	153.846	111.832	107.251	74.9547	36.6972	19.4129
258.592	158.153	111.803	110.884	79.2539	36.4186	16.7107
265.727	166.354	124.289	105.84	75.4454	38.3241	16.8011
264.286	169.142	129.072	108.378	84.0948	39.5544	14.9302
261.552	163.874	131.778	111.189	77.2705	39.9626	12.8297
271.919	171.549	138.698	113.194	86.8825	42.6957	14.7102
260.537	175.578	135.798	110.622	82.6057	42.965	16.2318
273.014	177.718	153.176	110.871	85.8506	45.8737	15.2457
264.597	181.633	148.841	111.503	90.2554	43.9382	17.7745
265.913	181.146	149.718	107.294	90.6781	42.5847	15.3861
253.627	184.775	159.015	115.417	96.0387	49.072	11.4006
254.797	177.425	161.34	116.727	97.7482	49.0011	13.9945
264.382	184.491	146.08	117.399	102.123	46.0897	12.8664
254.234	176.264	147.09	118.838	101.328	46.8025	10.757
255.677	182.411	141.865	114.229	105.359	49.1524	10.3078
265.038	170.356	153.713	117.733	101.944	51.1127	9.62514
254.379	176.021	152.911	124.231	108.275	47.6297	9.60039
257.792	177.924	149.935	119.159	107.892	50.0689	12.7826
246.278	183.156	155.944	115.656	104.819	51.6821	11.7625
236.694	175.769	170.189	121.892	108.18	54.4338	9.16378
257.164	171.426	149.808	120.043	115.722	50.4257	11.2297
255.997	182.754	160.354	120.256	110.608	48.3343	9.31381
249.866	172.45	161.022	119.828	112.725	54.809	8.95476
250.26	176.506	168.55	121.13	115.198	49.5782	4.25941
245.117	174.947	163.68	125.378	113.058	50.5561	5.2472
252.013	179.902	168.963	124.752	110.674	52.07	6.50511
247.768	185.915	173.97	126.741	113.5	53.3766	5.54367
239.637	173.455	154.981	130.342	108.011	50.5822	5.76118
241.727	173.888	158.908	122.088	115.824	53.6489	3.13769
234.395	177.241	156.299	124.488	113.729	50.9019	1.58234
229.141	174.719	164.954	116.278	108.193	53.604	4.80004
227.769	177.004	150.842	124.294	109.508	51.0681	1.94032
236.89	176.795	153.759	124.197	116.28	55.3615	1.95696
229.031	167.643	158.142	120.3	108.594	55.1202	0.840047
224.607	167.315	155.777	119.501	113.12	53.6683	0.005137
219.819	157.194	154.502	117.306	114.516	57.078	-0.379376
222.424	159.053	161.657	113.035	106.895	55.0049	-2.33493
214.601	160.611	152.983	114.853	109.814	53.6536	-3.03818
222.714	163.878	164.038	110.877	114.725	56.2379	-4.56764
203.039	154.004	158.554	110.581	111.961	55.5159	-4.51148
206.382	151.843	138.148	108.43	106.4	58.5025	-6.87278
208.305	145.598	145.021	103.931	100.053	56.8378	-4.9108
208.954	140.366	128.407	111.312	98.2354	57.1546	-4.00903
205.254	148.407	138.521	103.781	100.409	54.232	-9.94576
197.79	140.261	138.249	102.308	105.255	52.5641	-5.25135
195.023	139.852	130.942	105.387	98.0215	56.8788	-11.4631
188.251	129.66	134.581	101.872	94.6757	52.2143	-10.3687
186.976	121.76	127.523	98.1966	102.378	51.8199	-6.69197
185.355	129.578	138.389	102.121	91.1094	54.9644	-13.0887
184.449	122.247	119.231	101.004	100.454	50.4266	-11.1503
177.164	117.743	123.554	94.7352	97.9775	51.9061	-12.7033
184.113	109.684	116.37	93.9413	95.2464	46.7654	-14.3224
163.396	112.388	108.83	92.2755	94.7857	48.2779	-15.8263
161.867	113.82	97.3917	91.5749	89.6844	50.0092	-17.0252
154.337	112.692	99.3781	90.3509	88.3143	43.9641	-14.3066
145.734	108.709	89.6599	87.5958	95.8112	48.3197	-12.0208
142.086	104.966	99.34	83.9799	90.1612	43.3545	-14.8421
137.972	101.682	85.4626	82.1053	96.7588	44.7939	-17.6049
135.436	94.829	91.8271	80.3803	92.7449	49.0304	-15.6024
123.524	97.7469	92.2717	77.0384	85.5567	41.8977	-20.0661
118.653	86.3149	86.0122	78.2649	85.0208	43.8411	-16.4532
111.87	86.9749	84.7682	75.8544	76.3471	41.8168	-16.066
104.478	81.7888	84.6253	72.6027	89.9795	41.2891	-17.7829
101.91	78.9552	86.3271	68.0964	84.651	38.7785	-20.9812
99.8174	81.5535	74.8361	74.3698	78.9255	39.6004	-18.4132
93.2262	69.7374	78.8584	64.7081	74.1552	37.1501	-20.9395
93.297	72.1141	71.8482	66.9673	73.173	40.3897	-18.6148
82.2605	67.1326	68.7193	63.1202	71.1359	38.0099	-22.8957
78.9947	60.1544	69.2953	60.8173	65.8984	38.9519	-21.7331
71.1756	62.2067	67.9355	55.9223	68.3971	37.5501	-25.5633
72.5837	61.767	67.1776	59.9206	62.6051	36.8921	-25.6731
70.2276	58.1339	59.2322	55.4228	64.3019	33.5799	-24.7295
62.7175	57.3171	67.9221	53.7275	60.3159	37.5884	-26.6226
60.3274	52.4037	57.3539	53.6224	55.4318	38.5095	-27.5009
56.6864	49.0354	54.2319	52.8953	57.2414	34.0036	-25.2792
48.1339	45.278	49.2874	47.4008	52.2255	31.0069	-29.3678
51.3034	43.8091	49.6892	45.7813	49.4214	37.6184	-26.5528
45.1105	37.8398	43.2759	51.6749	48.7937	37.6739	-27.2073
45.2353	35.2117	41.9508	43.8005	53.3949	25.684	-26.1329
41.639	35.0855	45.8322	43.4194	53.2956	32.0072	-25.4476
38.9255	30.238	47.6747	38.1713	44.0948	29.5198	-23.5984
37.1657	27.4365	40.2578	40.6762	43.0832	29.8741	-24.2663
30.7982	28.7345	36.7216	38.0834	43.6236	27.7472	-25.5196
31.1274	25.0872	39.6075	37.2934	41.6134	26.6777	-27.2123
23.5988	24.0772	42.1667	37.727	46.4893	30.2758	-25.1844
25.8486	20.3224	33.4684	35.5575	40.453	25.0114	-26.7049
26.1409	21.1756	33.9334	29.7582	32.707	26.0214	-26.353
16.925	17.6571	22.8088	29.587	32.0296	25.852	-24.3087
16.5614	13.8546	27.1775	37.1566	35.7944	23.2471	-26.473
18.6208	18.5218	20.2491	32.6539	29.7402	26.8235	-27.6548
17.7296	20.9401	25.7622	28.4717	31.5358	24.9394	-25.262
15.9157	17.1591	28.1045	28.2834	33.7103	26.2535	-24.1542
11.8458	12.67	26.3574	25.0579	28.652	22.126	-26.7528
9.97204	19.085	23.0129	23.2467	29.684	18.9353	-29.3967
13.1295	13.1772	22.5909	22.5323	25.3869	18.5223	-30.377
6.07821	17.5453	17.9166	22.4297	22.5915	20.6124	-31.4792
7.41459	9.28892	15.8959	23.4502	23.6393	16.6939	-30.0494
13.6642	7.05584	15.8027	21.0229	20.861	16.3758	-31.5507
5.24213	10.0536	22.1424	21.0894	19.2649	18.0821	-28.0866
4.89996	7.12873	12.9293	24.1475	16.5467	20.2469	-30.4213
6.63289	5.24518	21.6717	16.9011	18.9347	16.9184	-26.6557
5.51103	6.15055	12.1996	13.8553	15.8641	16.8066	-29.5577
4.72346	3.75804	11.8384	14.2338	19.2271	14.6254	-27.9791
3.00725	3.36809	16.3116	11.2771	11.43	12.4836	-27.7334
6.78537	0.867342	7.47331	12.6642	15.1303	8.91382	-30.0133
10.3997	2.72792	15.2026	12.3951	9.2406	13.7294	-27.886
5.40113	-3.61102	11.1686	15.002	10.0185	8.31572	-30.9217
-1.3188	-0.109674	7.02475	11.1957	11.8569	5.3637	-30.6611
-1.08858	-3.05921	10.8245	10.7634	9.79559	1.17201	-32.902
4.40708	-1.76217	10.7898	5.36966	9.98648	5.3958	-32.5882
-0.0063216	-3.8359	0.969577	8.24399	5.19043	6.10463	-33.9813
2.53913	-1.97456	2.41799	8.06239	7.92021	5.74339	-30.4659
-3.7994	-4.23224	2.5852	4.76511	4.40057	-0.0676474	-30.6207
1.00376	-5.06375	5.44312	6.21275	3.66477	0.474851	-30.8886
-1.02808	-7.19322	0.00965846	3.55752	7.62222	2.92386	-31.3445
0.257331	-8.50722	2.69523	1.81946	3.04057	2.60714	-32.2245
-5.79755	-4.73876	-5.31357	0.116989	0.35259	2.38903	-30.5421
-1.98134	-5.24558	0.309722	2.60234	4.08067	5.4159	-29.327
-2.04093	-9.44574	0.601901	1.17423	0.512096	-0.465742	-28.9121
-0.439338	-7.75914	3.964	0.338671	-1.6522	1.85611	-31.7424
-0.962388	-5.04492	-3.28902	-1.3969	-4.8144	-0.453946	-29.1899
-4.66863	-9.05833	-5.97271	0.951036	-2.54691	-1.25533	-27.9432
-3.83809	-10.4996	-3.08364	-3.8479	-0.560148	-0.0411254	-28.1247
-6.32865	-7.07673	-6.27668	-1.36651	-1.00267	-0.631788	-31.8566
-5.37388	-8.30435	-1.90006	-0.0656522	-4.8718	-1.9653	-33.0927
-5.37652	-8.02726	-8.61935	-4.04676	-4.06861	-3.96994	-30.7892
-7.8886	-10.5602	-3.2714	-2.65171	-6.71214	-2.41049	-29.9917
-8.53678	-10.797	-2.14275	-4.07329	-10.3681	-5.70768	-33.5938
-9.78853	-9.86166	-4.07431	-4.46481	-2.2623	-6.56239	-30.6142
-8.58371	-12.276	0.736467	-6.47373	-7.28128	-3.14962	-30.3938
-11.6751	-13.0857	-1.40577	-2.90092	-3.47813	-3.77888	-31.9712
-12.1793	-8.20542	-7.84486	-2.43952	-9.72522	-4.63817	-29.903
-8.28077	-11.9576	0.720357	-4.74591	-10.5171	-5.22545	-29.8537
-4.06514	-14.8656	-3.83484	-5.86874	-7.69307	-2.61448	-29.0478
-5.06445	-9.35616	-4.0967	-5.02861	-11.521	-2.73287	-31.1848
-7.85541	-11.4878	-7.82854	-8.85486	-9.77345	-2.98209	-28.8457
-8.99048	-11.5131	0.356747	-3.70513	-12.3408	-3.91415	-27.9988
-8.27147	-13.3871	-5.62502	-5.26388	-11.6103	-4.8419	-26.6833
-8.42082	-14.7879	-5.94563	-5.65344	-9.69408	-8.16352	-25.9217
-4.69763	-12.9997	-9.23665	-6.641	-14.2749	-5.1228	-30.0502
-9.13701	-11.8204	-4.84873	-9.53814	-13.189	-4.81597	-24.9111
-6.88114	-15.8434	-8.93556	-7.27483	-10.0941	-1.50009	-25.4627
-7.78973	-10.1158	-6.77356	-6.43349	-11.705	-3.84538	-27.9341
-12.2758	-12.9066	-7.44414	-3.87723	-11.4662	-3.07723	-27.3294
-7.87992	-12.6961	-9.67671	-8.55163	-13.0672	-4.5987	-30.2786
-10.2677	-12.9863	-7.90594	-8.65039	-16.0507	-3.60461	-27.8147
-9.6614	-12.4955	-8.11933	-4.63779	-14.1131	-2.64798	-27.3017
-6.36873	-10.1699	-6.61944	-9.60466	-15.557	-4.43584	-25.8977
-3.51502	-7.97407	-6.73603	-8.12302	-17.421	-2.82414	-25.2172
-2.88292	-9.70929	-5.92203	-8.70126	-12.8589	-4.12264	-26.0159
-4.94195	-9.69471	-8.05495	-11.4117	-12.7807	-4.41799	-25.9413
-9.38366	-8.82051	0.489002	-9.88366	-16.2063	-7.50107	-28.3443
-6.23041	-13.7605	-7.41879	-9.14077	-12.4815	-6.09444	-25.6722
-12.2123	-11.9008	-4.07288	-13.6392	-11.8492	-9.35546	-27.391
-3.14243	-12.0152	-12.0479	-8.55908	-16.7172	-9.62728	-23.5193
-8.64169	-13.3974	-10.9489	-11.479	-17.7754	-6.32553	-24.7111
-6.05635	-10.9833	-3.0921	-9.83813	-17.1793	-8.97605	-24.6139
-8.35047	-14.2353	-12.2262	-13.0042	-16.197	-9.74806	-23.3443
-5.81012	-9.72996	-6.86797	-6.0482	-16.9269	-10.5781	-23.5528
-3.42549	-12.8058	-7.60021	-10.4765	-23.0122	-8.81254	-22.2739
-5.34186	-11.5167	-12.978	-12.6688	-16.4554	-11.9739	-23.7383
-9.37863	-13.9414	-9.34413	-11.2731	-14.0553	-5.23299	-25.8121
-7.01892	-8.92258	-12.0343	-10.8814	-12.4595	-7.98928	-26.3624
-6.82467	-10.9966	-9.36768	-13.2354	-16.287	-8.19314	-25.214
-8.92224	-15.2474	-7.63957	-10.9363	-15.5474	-9.91659	-23.3633
-4.14282	-13.0177	-3.58441	-11.3272	-22.906	-5.12007	-25.3465
-5.63398	-13.4824	-10.6443	-12.0919	-16.9089	-10.2991	-24.7641
-3.90448	-16.0412	-14.4509	-11.6903	-18.3094	-11.4256	-21.6753
-5.02276	-12.4582	-10.3625	-14.1088	-16.3221	-8.9919	-23.0363
-5.2564	-17.5572	-8.24958	-11.0029	-15.9945	-11.6775	-21.6056
-3.93597	-11.6199	-8.16513	-12.4048	-16.2898	-10.686	-19.2334
-2.54599	-15.2714	-8.3283	-12.1482	-16.1945	-7.80155	-18.9059
-6.50233	-15.9798	-4.78429	-13.8512	-22.5945	-12.1144	-19.9875
-5.21003	-20.4474	-7.01611	-10.1438	-18.7921	-8.63025	-23.2676
-4.26324	-16.9339	-10.6571	-10.6368	-18.2158	-11.5666	-20.9537
-7.14851	-12.2682	-6.21238	-8.78917	-22.0282	-12.852	-20.5241
-6.91647	-15.2342	-11.2422	-10.8055	-21.4096	-9.18438	-18.7491
-7.71084	-15.3837	-8.73392	-12.4952	-17.7198	-11.9278	-18.0018
-5.20466	-17.7824	-11.8212	-12.2319	-19.5296	-10.0681	-17.866
-9.69062	-17.7594	-11.8043	-8.60627	-19.6852	-7.22482	-15.1022
-7.18508	-13.4138	-12.0302	-11.5873	-21.9015	-9.88298	-13.7921
-7.01576	-13.6965	-7.00667	-12.6705	-12.0784	-8.92047	-14.9236
-11.8978	-20.8244	-12.3848	-9.91857	-17.1436	-7.95556	-15.7668
-6.03899	-11.7365	-11.8954	-9.60973	-16.3959	-7.31204	-18.5472
-10.1123	-17.1453	-9.22288	-9.20856	-13.407	-7.69731	-15.9831
-6.81885	-13.9427	-7.72357	-8.57584	-15.0864	-5.05911	-15.4102
-8.15137	-11.8615	-7.32078	-9.92785	-15.7768	-4.94024	-14.6943
-9.04488	-11.249	-9.17686	-9.17158	-15.0992	-8.19277	-12.9774
-5.52508	-13.7813	-12.1251	-10.412	-17.6394	-2.12805	-10.1576
-8.36904	-14.0025	-11.8694	-7.52718	-13.1074	-6.68344	-7.89078
-4.35124	-11.2646	-7.70681	-7.91614	-11.6906	-5.09208	-7.48568
-3.24902	-15.8983	-3.89088	-5.07081	-13.0929	-6.07764	-4.98758
-7.02493	-16.3304	-4.80121	-8.41346	-11.0142	-6.34548	-5.29285
-8.04428	-10.7589	-3.52023	-8.92275	-15.6512	-6.77541	-1.70158
-4.99446	-8.17497	-13.7822	-5.10484	-10.8439	-3.98252	-2.12753
-10.3368	-8.83558	-3.78868	-2.44908	-12.8599	-2.50248	-1.01394
-7.57516	-11.306	-8.77014	-3.19004	-9.54914	-1.06682	-3.50939
-6.24521	-8.7085	-8.97413	-5.32426	-12.1854	-1.7672	-2.49797
-4.7366	-9.74756	0.910802	-1.89969	-9.86489	-1.08444	-4.01407
-5.52069	-12.9619	-2.31408	-3.9529	-15.2177	-0.575554	-5.04462
-5.97432	-6.41924	-7.85149	-2.53344	-11.9726	-0.520791	-2.0405
-4.19424	-8.82056	-1.73369	-0.88616	-10.5702	-1.74001	-4.39695
-5.16155	-11.8808	-0.0540677	-3.28806	-12.8503	-0.820882	-3.87205
-6.02787	-3.35061	-6.16374	-1.94567	-13.4645	-4.99028	-3.36489
-5.09561	-6.22682	0.47601	-1.86272	-13.0443	0.312756	0.138204
-8.32431	-10.9853	-8.51622	-3.80258	-11.7878	-2.15903	-0.963057
-2.42161	-7.28711	-3.84806	-1.99449	-7.34172	-1.73383	-0.110389
-6.26071	-9.33709	-8.75585	-2.16843	-6.59986	1.41055	0.718176
-2.41455	-10.357	0.549095	-2.15278	-8.10966	-0.55826	0.559798
-3.30305	-5.43102	3.53969	-4.16012	-7.56969	-0.604097	-2.9737
-6.45174	-6.53889	-5.53047	-1.64179	-8.17509	0.622726	-1.11185
-4.96546	-7.4959	-6.51512	-0.795102	-6.96762	-1.5942	-1.24192
-1.97685	-9.13481	-3.88598	-3.53347	-4.08136	-2.34387	-1.29912
-10.7941	-9.99814	-2.74754	-0.951541	-7.59589	-0.0905902	-0.411822
-5.33371	-6.94816	-4.53121	-1.13446	-10.658	0.673047	-2.97863
-1.76702	-3.22504	-0.588693	-3.26675	-7.50769	-1.47913	0.43303
-5.09345	-2.22747	0.536025	-2.24549	-2.49725	3.39739	-1.27498
-7.43462	-4.35653	-3.46712	-2.63468	-6.55559	-0.297335	-0.726345
-6.7144	-3.76328	-2.84235	-1.31684	-3.8142	1.97386	0.421947
-2.83973	-6.44063	0.91372	1.56151	-5.88876	0.689425	0.131347
-6.30072	-3.85295	-1.19707	0.454882	-7.08741	2.62784	0.132199
-5.64216	-8.61612	-5.68151	-0.413221	-4.84445	-0.403953	1.18128
-3.66275	-10.8751	-0.944507	1.60563	-6.92333	0.322565	2.17034
-3.34528	-2.55891	-3.97246	1.45679	-4.42402	-0.792372	-1.06655
-6.36124	-6.5423	-2.09846	-1.11372	-7.10712	-0.212533	-1.43955
0.0886523	-5.30305	-3.1524	-0.0137851	-2.30902	-2.20887	-1.66824
-5.60855	-2.36368	-1.56308	-0.105194	-6.71605	3.15798	-0.971519
-4.116	-8.14074	-7.73501	1.78719	-2.15496	-0.0533967	-0.711227
-4.53923	-6.61789	-7.76726	1.8833	-5.24172	2.4642	0.765632
-2.08559	-2.58806	-4.73527	2.21084	-2.69219	2.83213	0.590511
-7.95821	-7.69071	0.470993	2.84135	-6.14633	0.688077	-0.385808
-4.85269	-3.90461	-1.48881	2.0846	-0.475764	1.48892	1.15855
-2.32261	-4.04316	-0.540124	2.30007	-2.49588	1.81281	0.412473
0.329586	-2.18615	-0.501962	1.43147	-9.43647	-1.81984	0.0651166
2.09403	-4.54677	-5.20391	2.9258	1.40493	-2.65884	1.59619
0.430399	-1.21906	4.6715	0.810872	-1.73829	2.97091	-0.249193
0.26609	-4.95427	0.633075	1.87553	-4.12532	1.69843	3.77174
1.10835	-5.7926	-1.73047	1.34139	-3.68371	1.82125	1.60675
1.56929	-2.40319	-1.42588	2.90513	-2.29796	1.7975	0.232099
-0.372816	-1.57553	3.14338	2.23681	-2.51305	3.34704	-0.467303
1.59174	-4.52636	-3.7863	-0.153501	-2.10278	2.28965	1.37465
-1.85316	-3.16322	-4.24721	1.67165	-1.10423	4.58373	-0.540249
-0.846296	-4.03677	2.71002	2.41389	-5.05764	0.332534	-0.980607
-3.56604	-7.91165	0.02952	3.18015	-0.715448	4.09049	-2.17368
-1.53462	-0.679076	-7.87674	3.77925	-2.24641	-0.737615	1.88874
-2.33969	-3.98452	-5.92742	3.7186	-1.08461	2.96844	1.48553
1.03857	-0.9441	-1.75935	-1.87148	-2.87108	1.61229	0.769313
-0.403915	-1.51229	-4.65048	2.20539	-1.08923	2.20971	2.89464
-1.75798	-4.62096	1.97951	2.68926	-3.14546	1.93635	2.04774
-4.67364	-3.02056	-4.96058	1.32523	-0.701258	2.65112	1.31899
1.38063	-4.71874	-5.11066	3.18615	0.794912	5.65522	2.02008
-2.36066	0.654128	-0.826034	2.24252	0.530846	-0.765005	1.24236
1.14193	1.77884	1.19256	-1.89581	-2.28808	6.44543	0.981849
2.41046	-0.603843	-0.711843	-2.72093	3.49494	1.98895	-0.85344
1.18603	-0.585314	1.62008	2.10598	0.893352	1.9376	1.5207
7.4378	4.34365	2.80747	5.32859	-0.818448	5.85308	2.81905
-1.40167	-1.94033	-5.00993	-1.71258	-1.36781	3.4734	2.75772
2.95139	1.49673	2.71678	-0.575682	-1.431	-1.11041	-0.967989
0.228649	-4.03174	1.43206	2.20939	1.11251	6.19562	-0.440407
3.19054	-0.497714	0.0969917	1.56944	0.974506	2.73637	-0.460481
2.15534	-1.25364	-4.07774	0.206489	2.32357	1.09778	-1.1731
-2.45195	-2.10202	2.62699	-0.490963	-3.26531	2.02179	-1.55117
-3.239	-6.09515	-2.64063	2.49184	0.78813	0.210455	-4.27133
1.55445	1.81623	-7.62403	-0.121498	0.108019	1.85658	-6.02905
0.329698	-3.29432	-4.78257	-0.571937	-4.93207	-0.693433	-6.37231
-0.355046	-3.04642	0.669519	0.283041	-3.34082	-1.48311	-4.98532
-2.46528	-3.52973	-3.35249	-2.62535	0.129348	2.18536	-5.38258
-4.62728	-4.89037	-10.3767	-0.592146	0.775957	0.976299	-5.28029
-3.62218	-5.66242	-5.33287	1.84672	-2.97316	-1.32024	-7.53977
-4.27668	-6.53703	-2.40443	-3.32641	-3.94707	-4.36773	-5.21974
1.0694	-7.27993	-7.46164	-2.60786	-5.19447	0.404376	-4.9795
3.54051	-6.34195	-5.94272	-1.30973	-7.73869	-6.24675	-8.20134
-0.255649	-8.53053	-9.25464	-4.31707	-6.04978	-3.06364	-8.75973
-5.43525	-4.80245	-5.2917	-3.04178	-4.08533	-4.06954	-10.4555
-3.485	-10.6798	-5.34142	-5.05021	-7.75273	-5.17481	-9.69679
-2.5236	-6.16748	-5.41398	-0.566622	-5.9609	-3.52407	-10.9759
-2.71857	-10.0896	-0.377085	-2.08953	-5.80589	-3.78977	-12.7497
-1.39648	-11.3322	-3.63104	-4.23096	-11.0999	-3.84512	-13.8776
-2.13678	-8.44425	-6.53774	-4.3457	-10.3723	-8.16225	-13.2567
-3.47315	-11.648	-0.681137	-3.94633	-5.98199	-5.75596	-13.0136
-1.59742	-8.39052	-0.529197	-5.72067	-8.8395	-3.84569	-11.6202
-2.27312	-10.8291	-4.96513	-5.44554	-5.82837	-4.32487	-14.0383
-3.898	-7.52021	0.154835	-3.22574	-10.2069	-5.29291	-14.7676
-3.99255	-10.9977	-4.86996	-3.71654	-12.6943	-3.23716	-13.4505
0.214595	-8.45762	-7.09894	-6.56439	-9.64718	-3.06441	-16.0771
-8.54582	-10.0339	-10.3371	-5.08557	-9.04858	-5.02061	-15.9773
-7.95328	-4.97042	-8.92315	-2.86379	-4.89161	-8.17048	-19.4565
-3.55706	-7.29725	-3.55843	-7.26542	-13.2495	-8.6722	-18.7702
-3.74537	-2.61245	-7.88898	-8.81107	-7.11682	-9.19108	-18.0103
-7.57326	-7.39242	-10.0102	-9.45108	-9.99677	-4.26774	-19.8204
-2.39659	-10.7781	-5.91837	-11.9156	-8.79921	-10.0436	-18.8445
-6.40602	-2.78833	-1.24817	-7.22236	-12.6404	-6.99486	-19.2974
-2.90073	-8.46889	-0.413559	-12.2582	-12.1482	-6.43861	-19.7454
-2.86411	-7.5896	-11.4515	-8.06421	-9.22682	-7.21784	-17.9067
-4.9736	-5.40762	-4.11917	-7.7131	-12.313	-8.95859	-18.8533
-6.64561	-9.51416	-8.33554	-5.54816	-11.5193	-6.08805	-18.6407
-7.73874	-9.49747	-6.04575	-9.64413	-15.8257	-8.21923	-17.024
-2.70167	-12.9581	-2.16152	-8.43377	-11.5308	-9.33073	-17.878
-4.93482	-10.6678	-8.54486	-7.83297	-12.738	-8.91975	-21.0599
-6.26625	-10.1458	-1.65666	-6.62741	-10.1888	-6.16734	-19.1602
-5.72785	-7.46689	-3.88989	-8.08902	-14.9735	-5.18992	-22.7653
-3.57276	-10.4565	-8.40638	-8.42771	-14.8208	-5.41467	-24.077
-8.89088	-11.1671	-4.79602	-8.54601	-15.5659	-7.29116	-22.6397
-7.73462	-11.7379	-1.0947	-10.0408	-15.2332	-7.49012	-22.0115
-6.29524	-8.23807	-2.33101	-7.85853	-14.5388	-6.55366	-22.3419
-5.76868	-9.02567	0.929088	-9.01992	-15.3871	-7.76124	-22.2399
-6.68692	-9.87791	-0.768048	-11.7108	-13.0929	-10.2402	-22.9587
-10.2478	-13.0062	-5.11257	-13.6604	-15.275	-9.95261	-21.6472
-8.86815	-11.5751	-4.09039	-12.4648	-13.4634	-8.84954	-26.203
-8.18193	-16.2812	-10.642	-11.6517	-16.8232	-12.2872	-25.608
-7.16059	-12.1811	-7.73943	-11.3504	-16.2412	-15.0863	-23.1873
-8.75008	-15.0077	-7.80704	-10.9568	-13.6452	-10.5641	-24.8902
-4.59416	-13.8622	0.656635	-10.5935	-16.1974	-14.3874	-25.1999
-8.70007	-12.1984	-7.47446	-11.8659	-18.3526	-16.7742	-26.1367
-6.12025	-12.9697	-3.3672	-12.1109	-13.785	-15.47	-25.987
-6.48135	-15.1154	-10.2454	-9.14809	-14.5677	-14.8063	-26.2729
-7.66325	-16.6847	-10.1384	-13.0093	-16.1112	-16.5864	-26.0658
-10.4844	-14.6601	-8.13423	-14.5054	-18.1939	-14.9334	-26.9644
-10.1266	-12.7874	-6.49379	-14.5732	-16.0939	-15.9037	-29.1646
-10.2365	-14.3157	-9.60623	-10.9381	-18.0079	-18.9895	-30.1131
-8.22706	-8.99085	-8.12646	-14.4109	-16.2866	-16.7616	-27.2093
-8.9226	-14.0254	-8.27567	-9.96372	-12.7923	-15.2679	-29.2853
-11.8441	-11.9328	-7.70598	-14.5867	-15.7637	-15.7342	-29.3919
-7.23462	-9.08789	-3.26674	-15.8953	-17.4756	-15.0372	-27.1661
-11.6566	-11.6833	-10.0045	-12.6351	-16.7742	-15.3053	-29.7595
-11.5613	-12.7846	-9.50262	-14.3302	-18.2334	-12.3091	-31.361
-10.0005	-11.5677	-13.3096	-14.4088	-17.1143	-13.1636	-28.0892
-8.17936	-14.5317	-4.40307	-17.9382	-14.7259	-14.2558	-28.6657
-5.85464	-13.8183	-8.14455	-15.0099	-14.0347	-15.0449	-31.4965
-5.82327	-10.2337	-9.19898	-16.3249	-17.536	-19.5291	-30.9789
-7.48836	-13.2562	-8.89962	-12.3842	-19.652	-18.23	-30.5747
-5.84333	-10.4799	-6.61539	-15.3213	-18.5017	-15.6233	-30.3114
-9.21993	-12.3786	-6.07257	-16.133	-21.3661	-14.6337	-30.9131
-3.7187	-14.2239	-0.456193	-14.8558	-18.9603	-14.119	-31.696
-8.64698	-13.7938	-6.54409	-14.9082	-15.5296	-14.1749	-31.4977
-6.35198	-11.9835	-4.57317	-15.1246	-17.9275	-15.1959	-32.0761
-5.97977	-10.9903	-8.4541	-13.2085	-19.8701	-17.0646	-29.5938
-9.8208	-9.69547	-20.6211	-13.5415	-18.056	-11.0812	-34.2564
-8.24838	-11.5957	-3.33591	-9.80453	-15.2104	-13.7467	-32.2907
-5.81334	-14.561	-7.86995	-10.6361	-15.1732	-17.7432	-36.5842
-6.19762	-8.87638	-7.02183	-9.22483	-17.7802	-10.3199	-32.2099
-11.5627	-8.49907	-3.25907	-9.10936	-16.6913	-16.1503	-35.4958
-6.85296	-9.53331	-6.76816	-11.2678	-15.1262	-12.8978	-34.3888
-4.0936	-12.0732	-11.9962	-11.1525	-16.4448	-14.0775	-34.7043
-4.18255	-13.1123	-2.34644	-9.09915	-20.5071	-17.3317	-33.8372
-10.2965	-15.498	-11.1126	-8.33374	-16.3289	-15.2301	-29.0679
-6.57601	-9.27393	-8.0555	-12.1972	-21.9362	-9.13902	-30.186
-7.66757	-14.4612	-10.6498	-10.5909	-18.7635	-13.3742	-31.1741
-3.28598	-9.6362	1.09635	-7.17795	-15.5914	-6.26246	-29.3679
-8.48056	-12.7395	-4.46032	-11.34	-19.5681	-8.17145	-30.6803
-4.93928	-12.7938	-6.98025	-9.54069	-17.7003	-5.75046	-27.2376
-7.72641	-13.4038	3.21116	-6.89592	-16.2189	-9.27023	-31.1717
-5.26371	-13.9841	-5.45305	-8.41495	-17.3616	-10.4672	-31.9636
-5.20333	-10.1366	-3.71397	-9.71062	-13.5584	-6.25576	-32.2472
-4.03803	-8.34652	-3.76646	-6.85449	-18.1742	-5.99282	-35.958
-5.93522	-11.1009	-4.1661	-6.85142	-16.4328	-8.38477	-36.2314
-7.49692	-8.89926	-9.57363	-7.50244	-15.6097	-4.75322	-34.7885
-6.09765	-11.3666	-3.82708	-6.21855	-14.916	-6.12898	-34.6716
-6.50726	-12.7261	-5.49977	-6.33894	-15.7182	-4.11975	-29.8383
-4.21389	-13.0292	-4.60761	-5.90485	-16.4914	-3.95667	-33.2103
-7.0271	-9.91473	-11.2679	-4.6002	-16.2461	-0.582603	-32.1446
-6.64589	-14.3539	-10.9984	-6.76638	-15.3212	-4.16363	-29.7657
-6.99304	-9.95283	-10.3466	-4.20622	-12.39	-3.01084	-29.9866
-4.97289	-15.5016	-4.34227	-6.53153	-16.3734	0.201411	-28.7225
-2.27247	-12.7199	-2.01709	-8.98645	-15.9975	-1.0014	-26.5505
-6.92851	-17.7912	-5.33613	-1.31348	-11.7146	-3.26926	-30.5384
-3.4741	-15.4246	3.42461	-5.83104	-13.3911	0.298848	-28.2862
-5.08122	-12.2912	-3.44097	-3.71495	-11.9228	0.546796	-29.319
-4.07517	-15.1134	-7.71798	-2.91018	-12.1371	-1.17506	-28.3946
-9.53229	-14.9424	-2.55751	0.275095	-9.64174	-0.0349549	-28.4544
-7.71076	-11.2321	-5.82296	3.28949	-8.85208	-0.917877	-24.535
-3.25437	-12.1856	3.67829	3.23825	-11.3949	-0.364601	-26.6294
-6.14584	-14.1682	-1.08118	3.33159	-10.1244	2.89288	-25.9985
-7.60026	-8.97852	8.17458	4.30573	-8.04869	3.81706	-31.846
-6.37761	-9.77951	5.36857	7.43024	-10.2224	-1.32522	-27.8845
-8.58367	-10.1858	5.04463	7.67399	-9.4261	-0.123207	-29.1069
-4.1601	-8.55706	4.55679	10.6878	-4.35902	-0.109414	-29.7755
-6.84308	-9.63865	-3.45914	10.4429	-4.22861	1.44323	-31.3733
-4.26798	-8.64152	3.0008	10.1076	-3.55459	2.44985	-25.9281
-5.83522	-6.94333	-0.833351	16.0514	-2.06856	4.64392	-29.4078
-4.00123	-10.2165	5.27922	15.5485	1.06995	6.42207	-27.0633
-4.33401	-5.32348	-0.264169	17.4279	3.37314	6.82748	-22.6914
-2.37046	-9.8183	2.78144	21.4391	-0.620432	7.398	-23.196
-2.24677	-9.07998	7.05362	24.3106	4.09871	13.5657	-24.0518
1.3355	-6.04772	13.6089	24.4619	7.24413	10.4776	-23.9634
-0.36271	-3.40175	7.26081	26.2789	12.0643	8.66556	-19.8426
1.74245	-3.64844	7.58546	29.3876	13.8088	10.1366	-18.8755
4.89686	-0.0914968	10.6629	31.3705	15.3347	14.0043	-19.4301
5.24891	-2.29766	13.1922	31.3319	15.9942	8.56893	-16.8633
10.6316	-0.43963	18.3445	38.5532	17.3969	11.0482	-18.8386
14.3691	1.8448	13.7976	39.1502	22.3312	11.8796	-17.0913
16.2388	4.61978	18.6642	42.4342	27.9764	16.3299	-16.6401
16.5155	8.96228	23.9143	44.3017	25.7395	20.4758	-15.7675
23.0152	10.9233	25.0444	44.9213	26.2106	15.7618	-15.8059
32.7192	14.0196	33.3221	50.6564	29.2467	16.8061	-13.0572
34.9619	12.7961	36.7623	52.3363	29.4683	15.7966	-13.0816
44.7086	23.6497	37.5074	58.2659	38.8689	22.8366	-16.1992
52.7072	26.2948	36.0706	55.9786	32.1694	24.859	-13.6391
53.8695	24.5673	41.415	59.0051	37.2493	21.5176	-11.2316
64.3088	30.1763	46.2408	64.1524	40.3477	19.3563	-9.17781
71.4532	35.5873	46.5479	67.6036	41.3772	21.3268	-13.097
80.0311	39.1532	54.0037	76.2461	44.306	25.7509	-2.73509
88.3513	40.7164	64.2512	67.3039	49.3657	23.8067	-8.34063
94.8682	49.0072	62.3527	70.8273	51.8426	26.779	-6.52201
104.74	46.7876	57.6588	75.4656	47.2634	32.1913	-5.29194
122.23	61.2367	68.2014	77.4022	54.5596	32.6704	-3.23532
123.537	66.5101	82.3409	84.2941	61.5437	31.4717	-4.94636
128.547	69.4033	75.8352	84.2064	66.0837	30.497	-2.21332
139.703	79.636	95.126	85.117	61.6912	34.6732	-4.87091
144.761	82.7048	77.1556	81.2047	68.3543	40.4458	1.8837
158.026	83.0052	90.0965	88.0283	72.4999	42.3431	-2.22888
166.859	93.3786	93.92	92.6206	76.1348	36.3086	-0.864843
173.969	100.008	93.2906	87.8112	74.3076	34.6135	1.10019
178.738	95.0911	89.3107	92.7129	78.6978	37.1162	4.78961
185.645	109.534	94.3394	99.7419	75.1751	39.5637	4.94258
191.144	117.002	109.099	98.3083	74.7999	39.345	4.66169
199.452	112.578	103.373	103.561	91.3059	40.1085	3.72682
204.263	125.637	110.028	100.792	90.61	39.3597	7.38474
202.484	125.91	113.572	108.083	91.3122	42.8324	6.47953
211.362	124.436	111.674	113.086	87.6785	45.4462	3.89725
217.169	130.484	121.451	108.6	91.3898	44.7228	3.31518
217.296	140.793	137.166	114.422	96.313	45.6267	3.79747
233.85	142.415	126.634	114.455	89.361	47.4334	6.50081
231.799	139.843	140.68	116.12	99.9407	47.5866	7.0416
235.135	146.146	146.45	122.032	97.2092	47.0578	9.73348
239.707	155.4	133.729	112.123	104.152	47.7453	8.04114
230.498	149.065	146.571	117.461	110.084	47.6866	7.84429
237.535	153.939	146.784	116.251	104.222	51.1166	12.5759
241.178	156.169	152.16	121.506	107.04	48.3685	13.2755
240.957	148.923	161.395	124.557	115.605	50.9106	13.0135
249.689	150.725	144.66	123.681	106.221	52.5741	10.3344
243.947	155.306	141.018	127.068	111.031	53.5029	13.3477
249.741	167.936	156.171	131.311	110.355	52.2558	12.5778
245.694	171.379	156.26	127.234	111.456	56.2225	14.9961
248.921	162.136	153.561	126.131	113.4	57.6162	13.0676
241.483	166.891	152.526	125.431	111.437	55.5463	11.5764
252.225	166.597	157.589	128.556	118.812	55.6699	13.3701
249.898	176.2	166.926	130.132	112.409	55.4101	15.4319
258.811	176.412	160.893	132.557	111.896	55.2537	12.8818
243.572	174.88	169.703	128.747	118.09	55.509	11.5903
248.024	186.96	170.584	133.122	112.522	55.3255	15.0652
255.146	183.587	168.516	131.695	115.237	62.4265	16.1565
256.418	184.545	163.927	130.53	114.4	56.9534	15.1631
250.025	181.352	160.473	135.334	112.81	55.8244	13.1212
255.306	177.207	165.441	136.774	117.455	64.1377	17.0733
254.29	181.518	173.023	133.231	119.971	56.1805	15.3857
254.349	180.629	166.714	132.907	119.588	56.7673	13.513
250.158	179.34	163.608	135.84	109.879	57.2733	15.8582
254.5	185.596	167.771	137.34	115.885	53.5657	17.4062
257.173	175.814	149.521	139.151	118.544	60.2842	15.3101
258.876	174.68	158.639	132.686	116.261	56.8747	17.1741
251.363	177.399	158.206	138.907	114.518	58.1572	18.8117
254.346	181.214	153.365	139.289	115.272	58.0591	16.8439
247.856	182.725	162.822	132.721	112.211	58.1344	19.8767
247.09	179.598	157.182	137.269	118.605	55.9737	20.7375
242.545	174.313	147.928	130.763	109.573	58.7302	17.5103
236.302	171.726	158.974	131.695	115.09	56.4066	20.3274
235.933	164.662	142.363	134.103	109.05	58.5366	17.2856
248.388	168.049	154.558	129.042	121.998	61.901	17.0836
224.497	165.293	143.64	134.369	122.379	57.7265	15.5151
227.575	166.61	145.683	130.022	116.383	58.3643	17.3314
240.56	168.25	146.346	131.01	118.28	61.592	20.5071
235.276	169.829	145.302	128.521	119.433	52.6713	15.5999
237.407	162.785	141.034	123.776	113.942	53.8212	14.9767
219.186	161.515	149.069	123.981	110.778	63.052	18.0271
229.042	158.192	132.475	122.645	115.406	57.0758	16.3338
220.102	158.303	132.474	124.069	111.3	59.9167	15.9223
230.436	147.386	128.555	117.522	114.89	57.8719	16.3984
212.197	149.8	118.649	114.294	111.227	63.7548	14.7898
208.479	152.191	125.847	111.88	115.202	53.9439	17.1257
218.278	139.819	134.874	113.652	114.998	55.1883	17.1849
208.019	130.871	126.92	115.485	106.448	57.8322	14.3835
207.693	141.382	122.447	107.341	112.838	60.2468	16.1014
197.291	132.759	127.43	108.787	106.232	51.1707	18.2826
194.183	136.165	112.719	102.873	103.585	54.852	18.3984
195.327	129.84	108.929	101.531	101.661	53.3542	19.5426
192.068	130.258	109.552	100.435	102.52	52.7607	15.1571
186.697	135.424	110.069	92.3063	101.786	45.675	12.4893
175.809	114.903	104.158	94.9336	95.3754	47.497	13.5571
184.01	121.363	100.827	96.5343	102.05	46.2626	14.4896
174.41	111.612	104.131	90.8343	103.533	46.5243	10.0555
168.076	114.88	107.873	87.4794	93.968	46.2168	10.9823
162.865	114.698	93.71	87.4823	98.7486	49.2407	9.36377
144.755	105.391	90.5624	87.4604	93.247	45.825	10.2706
153.133	97.1933	98.3847	82.859	88.79	46.0227	11.9173
143.937	100.061	74.163	77.7707	88.0984	42.2882	9.71955
131.821	92.9239	82.7513	76.2128	85.3713	40.4866	10.895
124.01	86.5545	74.8271	73.7664	83.0824	40.4684	8.68117
118.963	89.3704	73.2801	73.3476	81.6923	40.005	7.40388
118.369	79.6202	74.2101	71.6862	74.7271	38.1141	7.25586
112.261	72.7262	69.0998	66.7446	72.2639	39.8161	8.19203
115.041	82.05	68.3558	64.3705	72.0406	34.3224	7.33038
107.141	71.9611	66.7414	61.374	74.9453	32.7255	5.39165
94.3765	76.277	72.5114	63.4576	72.4687	34.1556	7.72675
91.2329	74.0606	68.164	58.5198	63.8884	31.191	7.66131
84.3514	67.1924	60.1286	59.6294	65.4965	32.8314	6.84467
77.8107	67.1675	58.0812	52.3641	62.7013	34.9641	3.3259
85.0965	66.0192	57.2835	50.3162	59.454	29.2016	3.28922
71.0301	57.7755	56.2023	50.2793	62.8804	30.8535	0.0609291
69.0707	56.6946	49.7332	47.0626	61.2448	29.1328	1.77369
65.1789	58.3696	46.4611	44.2327	62.2137	29.601	-0.247206
59.9196	53.2524	43.4916	45.6264	53.5694	28.3369	3.66446
55.7431	52.4357	41.8946	42.0627	56.8943	29.2034	1.40879
51.2714	44.6748	40.8791	41.0517	58.7362	24.2787	-0.597583
53.4737	44.4159	49.8134	44.3985	50.2709	26.2587	1.89274
48.0608	43.3029	34.8574	38.8708	46.0005	22.0351	-0.772564
46.1296	37.8997	44.5743	36.7638	43.8922	22.3618	4.13324
46.7543	48.8709	36.6545	38.0513	46.0266	21.3559	-1.24502
50.2781	42.3636	35.244	41.9336	46.1082	23.0809	-1.27565
33.7121	33.8992	36.1322	36.2002	46.1439	25.5469	-0.870846
33.5856	32.0176	35.8074	34.1524	43.3735	25.1052	0.77751
33.1133	35.8286	35.8085	35.7341	40.8633	21.8598	-0.343227
36.2925	33.625	27.0748	32.9735	39.6853	21.8687	-1.10682
32.079	35.1347	29.2881	31.6742	44.0548	24.2204	-2.22731
31.7059	27.0701	22.1709	33.1357	38.561	20.6231	-2.49753
32.0953	29.8984	30.5939	28.9024	38.0263	21.1436	-0.931526
28.43	28.1043	21.5943	30.5976	34.991	19.1158	-0.754882
28.579	27.5362	22.3523	30.6924	31.8229	16.763	1.25942
30.6748	30.2994	22.3446	26.1244	30.9741	18.2592	0.899515
29.8679	29.1913	29.4212	28.07	33.2194	19.2793	-1.65126
21.0739	24.9483	25.2493	28.3478	28.3722	17.0855	0.830446
23.7796	23.0951	25.9203	27.1886	29.0441	15.9677	-1.30423
22.7924	20.3468	25.3984	22.9948	27.6684	16.5537	0.0509356
17.599	23.4613	12.5597	24.6355	28.465	16.1034	0.129859
16.4006	23.1958	20.3736	22.6671	31.8675	13.5431	0.0413149
18.5282	21.4524	24.2689	22.9815	27.7553	14.8261	1.2458
20.9713	19.3208	15.6209	23.8064	27.0145	14.4106	-0.311703
19.0384	20.0352	16.9065	23.5957	21.8355	14.9986	-2.68219
12.7866	16.2523	16.8441	25.4322	27.1631	14.1391	-1.71727
16.8865	20.1623	15.9137	21.8448	20.9359	15.0375	-1.34593
11.3727	14.0371	24.0927	21.9496	24.2554	16.962	-1.91456
10.2456	17.1972	18.4067	22.0205	30.0526	13.3122	-1.29053
10.4094	15.0878	11.377	19.3764	27.3604	9.23528	-0.901077
14.7599	17.7499	17.624	17.3031	22.4462	12.6105	-0.164022
16.0055	13.3591	15.5362	20.0084	25.6307	11.9117	-0.544758
14.5878	16.4945	15.1703	19.5491	20.8745	9.80924	0.185099
11.5322	9.36224	13.4799	15.3626	23.3777	9.05547	-1.65869
6.86258	12.6917	15.3836	16.9706	19.0949	16.1161	0.241447
8.40428	6.93152	13.4337	15.1789	16.4321	10.4852	-0.721961
12.7015	9.92322	-0.557895	14.8799	18.3227	7.20262	0.818548
9.91612	12.8197	9.15893	16.2128	17.0679	9.43143	0.332515
10.1778	8.42832	13.7052	16.9852	15.6648	9.01862	-0.89834
10.1818	6.70548	16.9183	16.6006	15.9429	8.08309	-1.95957
9.0332	9.53541	9.51352	15.1488	17.3782	12.157	-0.186892
2.49828	5.95789	13.0226	15.0605	14.6277	9.47552	-1.8637
6.41557	6.7015	9.03771	14.1957	12.3057	8.17839	-0.773762
8.36052	5.89427	15.2981	12.1726	12.6659	11.1273	-1.62971
9.06667	10.0538	3.70186	15.0746	13.0984	10.7124	1.41833
6.21812	9.01707	7.20704	13.4465	12.879	9.74509	-0.830433
10.2529	7.86481	9.30639	13.3021	14.0998	9.93965	-0.863643
3.19101	7.3888	8.12808	14.3336	13.6072	7.49349	1.96401
7.88521	5.83146	8.99257	13.7493	12.9301	6.84137	-3.3755
3.35443	4.07873	6.5271	13.1181	10.0001	7.59079	-1.27775
4.95177	5.13121	10.7322	10.4166	12.0233	4.66387	-0.610267
4.38352	5.31235	7.64891	15.2031	11.8229	6.58955	0.845507
4.274	7.69155	1.12545	13.7809	14.9973	11.985	-3.36128
3.30163	7.0757	10.5751	7.78033	7.99056	5.31549	-0.504074
3.42577	9.26828	5.92869	14.7772	12.624	6.31325	2.36539
6.79639	5.75233	1.58494	9.73438	11.1507	2.5096	0.540448
3.68018	4.73961	8.14127	9.44732	9.91039	5.23133	-0.350701
2.17542	7.47221	1.57629	11.4553	9.41766	2.72204	-1.09429
2.12297	6.9367	9.51526	11.9251	7.78731	5.32054	-1.38534
3.54657	2.60874	5.46571	9.09037	8.47103	10.7758	-0.872672
1.7596	2.07138	7.071	12.3053	8.73526	6.10575	0.204691
2.6596	7.46262	11.2312	8.95166	8.99261	4.60036	-1.96624
-0.129523	6.70181	7.87578	9.04188	10.0884	2.07966	-1.5425
2.23946	5.63346	1.77562	8.60294	9.11662	5.1466	-1.15706
-0.49859	5.30554	6.70097	10.1295	9.14533	4.03933	-0.662185

## Sheet: S.Fig. 2b, Nose, Mono
cell_001	cell_002	cell_003	cell_004	cell_005	cell_006	cell_007	cell_008	cell_009	cell_010	cell_011	cell_012	cell_013	cell_014	cell_015	cell_016	cell_017	cell_018	cell_019	cell_020	cell_021	cell_022	cell_023	cell_024	cell_025	cell_026	cell_027	cell_028	cell_029	cell_030
-4.93215	4.99323	-1.53281	1.80889	0.40529	7.29422	-2.28808	4.19285	4.55595	0.485158	0.997786	-4.29265	-2.45462	0.706751	-0.403961	1.38535	-2.36448	-6.37791	-2.90255	2.1917	0.84942	-1.36723	0.0475109	-4.92135	-2.75456	-6.1252	2.62809	-6.69401	-2.47721	-0.100975
0.97597	1.30797	-1.85456	-3.02629	4.83321	2.00208	1.3219	-1.83153	-1.18021	-3.17079	-0.380078	-0.465644	3.54098	-2.72522	2.2472	1.05592	-1.30346	-1.96214	-2.24653	-2.93678	-0.499637	3.63483	-3.47133	-6.07264	-0.117162	-0.125379	0.504171	5.34535	-1.62482	-0.130827
-1.64966	1.23981	-0.352986	-0.73809	-6.13744	-2.89875	0.354808	0.409572	5.50049	5.00338	2.51053	8.78274	1.84533	-3.99184	1.62176	-6.4043	0.473093	2.64662	-1.29562	0.868342	-2.41006	3.6791	5.03209	-1.11645	1.44949	-0.250491	-3.74205	-5.50633	0.928488	1.78395
0.366262	0.202345	0.417383	1.459	-0.560223	5.18343	-4.78384	-1.09683	-0.206831	4.03087	-0.827205	0.158185	-1.01605	-1.54703	0.584362	0.858613	0.405275	0.851497	2.05857	0.15697	-0.33354	-5.47783	-1.45762	2.78069	0.667216	-0.920377	-1.01567	-9.76262	-0.396668	0.539372
-1.97313	-0.834367	1.71348	1.14278	-2.69335	-0.539072	-0.0573859	0.623195	0.490836	0.0816425	-9.4994	0.674413	-4.01402	0.61001	-3.63883	-3.32624	1.79211	-2.02737	2.16017	1.63781	0.624173	1.58042	1.76966	-0.964668	0.899962	3.90447	-0.918503	2.51008	1.13434	1.6975
4.85503	0.636107	2.67463	-1.76364	2.20908	4.82648	-2.3593	-1.29577	-3.48132	-3.87937	1.36692	-0.36685	1.36592	3.90167	-2.86613	2.76783	0.0213716	-2.73002	-0.590268	1.37025	-0.238281	5.78434	-1.53411	0.0420936	5.51807	-4.30733	-0.314205	-4.44579	-1.1688	0.0103692
-0.762756	-2.03979	1.76499	2.07497	-1.91262	1.3549	0.408094	1.39591	-1.53728	-3.02735	1.99311	2.38533	0.879144	1.12768	-1.285	-3.27013	-0.0860288	1.08725	-0.636648	-3.7569	0.283602	-8.36779	5.22552	1.25954	-2.11089	-0.748159	0.843459	-2.26244	-0.658872	0.805227
-1.88692	2.05778	-3.64089	-1.64939	-1.63846	-5.65168	-1.35045	-0.45389	0.0765062	-4.79668	-2.95324	3.62509	-0.251446	0.754793	-0.389089	-2.82622	-0.951474	-2.03519	-1.04729	1.07161	0.424657	-5.73126	-1.00843	2.20258	3.70699	-3.44663	-5.91853	1.79542	-2.78161	0.598127
-1.9748	1.23904	-2.24203	-5.25356	-6.72872	-4.58462	0.144883	-0.648314	3.51174	1.33766	5.40316	-3.07427	0.507058	0.990643	-1.19569	1.58622	1.89323	-3.97624	-2.84415	0.963286	-1.44099	-0.060585	3.78389	1.64969	-1.59204	-3.27539	-0.133621	2.95471	2.67461	-1.03771
0.651921	-0.928532	-6.36377	-1.963	0.437182	-0.677042	1.26765	-4.21388	-1.56381	-2.92115	-2.48624	-5.84662	-0.346206	2.46884	3.66724	-3.69976	1.53485	3.54576	1.18102	-3.24951	1.03066	-1.8177	0.887735	-4.275	-2.75397	-1.52562	-2.64999	-2.64344	2.60856	0.928802
-0.547374	0.574604	-0.0356041	4.871	2.29705	1.14505	-2.77017	1.20886	1.38294	-0.201473	-2.26723	-5.28475	-0.00469439	-1.31191	-0.898357	1.62464	0.255234	-0.02671	-0.441446	-3.07207	0.234908	-3.65961	0.557856	2.73831	-0.253353	1.67702	-1.24081	8.3426	-1.80332	-1.04148
-4.26804	2.09739	0.62253	-2.15424	2.38117	0.724558	0.111128	-6.91738	-6.44448	-2.71923	-3.64136	-0.504891	-0.340723	-2.88864	0.7434	3.70085	1.62824	-4.9023	-2.18319	0.894645	0.926288	-4.95884	-0.877979	3.32249	2.30444	3.5498	-3.15486	9.6209	0.776851	0.622267
4.57374	2.8581	0.789153	1.96396	7.7705	-4.33311	1.97511	1.77787	-4.04461	0.485431	4.37195	4.49648	1.48324	5.87454	-4.72144	-0.628503	-0.414836	1.1688	2.18208	-2.6787	-1.26213	0.180458	2.37722	-0.886003	1.65109	-0.529682	2.88684	2.51333	-1.99647	0.056003
-3.35508	-3.42751	1.73212	2.34214	1.76371	-2.71871	-1.23051	2.19512	-1.51041	-0.0219133	-2.93216	-2.83232	-1.32647	10.4048	-6.29599	-5.79792	2.63099	2.13078	-5.03359	-4.04529	-0.972091	2.45618	-0.206499	3.00806	0.830773	2.27538	0.202036	-3.46328	-2.43955	0.958268
-0.176477	-4.89356	3.2732	-0.450874	-5.53081	-5.24122	2.41484	1.6175	-3.62391	0.607774	0.843147	6.91321	-0.747022	-4.33527	3.73563	0.406958	-2.08047	1.93147	2.27481	0.12357	0.59715	0.777824	-1.45066	0.588755	-2.80982	-4.97928	-0.692573	1.02452	-0.148042	-1.50644
0.577887	0.92499	-0.336475	1.35739	-4.64769	1.11683	-1.28668	3.07762	-0.192023	-0.893648	5.05649	0.355399	5.75547	1.03349	-0.827203	-2.5306	-2.23183	4.04765	0.811875	-1.59495	-1.2968	1.3213	-0.359546	0.941076	1.62074	6.52209	3.6204	0.709475	-1.33577	0.580544
3.98204	2.17077	2.97715	0.0623424	-0.375603	-5.82334	-3.77523	-2.33323	-2.61667	0.0680743	3.12247	4.43997	-1.46924	-0.304393	-7.70523	0.521084	-2.73878	-0.823658	-3.81916	0.551243	0.265835	1.22475	-2.9857	-5.8877	1.81686	0.824541	-0.49618	0.744734	1.83246	1.48178
-1.83001	-3.76048	0.469384	2.73504	2.56135	-4.92173	3.14171	1.24916	-3.12562	5.28103	-6.45509	-8.53557	-0.628044	3.31164	1.10807	2.46794	2.75141	-4.24831	3.78511	4.58347	0.0592669	1.28703	-0.0335601	-1.49091	-0.967948	-0.28274	1.44917	-2.83781	3.11198	-1.7374
2.59086	2.83676	1.91684	-1.97974	1.52608	-1.79375	-0.011243	1.18659	-2.07546	-4.9024	0.660038	-4.84027	-2.50538	4.2901	2.31344	2.29514	0.892883	-0.156557	0.130964	2.97808	0.503992	-5.65155	0.758178	0.621697	-1.26314	2.03415	1.07539	2.07258	-2.10516	-0.129502
-3.22983	3.34446	-1.36881	-0.801354	-1.5164	5.68959	4.50554	0.0689007	2.54454	-0.543205	0.242874	1.30332	-1.78387	3.91696	1.97924	3.45788	1.95917	0.536981	-2.14843	1.15659	-0.253138	2.75335	-1.61281	-0.921807	-0.348549	2.30515	1.48668	6.15626	1.56834	-0.827068
2.24175	1.47557	-6.09319	-0.873517	-2.88834	3.93342	-2.0108	-1.70518	-3.11201	1.95965	-0.41992	-3.72586	0.681015	-3.51636	2.22957	-0.884829	-0.780988	2.35713	2.64896	-6.43485	1.43571	3.94984	0.431563	2.24307	0.895779	5.76275	-1.6904	5.67163	1.54273	0.130674
-0.345144	-4.10255	1.20901	1.97984	-2.86515	3.93583	3.12722	1.44194	2.40188	1.08495	-2.61278	-3.91771	-1.46083	0.341469	-2.46203	2.84001	-0.933513	0.97707	4.58113	0.884236	-0.435183	6.52055	-0.802858	-0.61473	-4.01643	3.28553	4.40785	-3.37736	-1.95854	0.329696
2.42536	1.62631	-1.22332	-0.830069	0.515933	1.69649	1.84946	0.373469	9.06117	-3.581	-2.18187	-4.42759	-0.566182	-5.79422	5.77447	1.48842	0.56347	-0.424466	-3.09323	0.582826	-0.17715	-1.80535	-0.566205	3.96299	4.34042	4.25995	-0.799061	-1.47479	-0.850892	-1.14093
1.99071	-1.77949	1.83651	-3.93886	6.02606	0.386671	0.632995	-0.0715617	-2.20285	0.269452	-1.49243	2.92939	-2.56433	0.17486	1.01868	2.08563	-1.00865	1.50245	4.04805	2.30433	-0.959584	1.46525	1.84437	-5.17355	-1.8469	-3.42116	3.79719	-7.04824	0.873908	-1.68493
3.45063	-0.258163	4.86666	0.147979	-3.48757	2.64676	1.69499	0.75987	4.50762	5.92918	5.45113	4.81736	-0.0990772	-5.15401	4.12678	5.59549	-0.249345	0.377325	0.501659	2.52246	0.165575	3.02371	-2.0687	3.17305	1.20889	-2.99182	-0.27334	6.03908	0.604397	0.542482
-2.57573	0.19177	-3.53677	1.12264	-4.9234	0.551816	2.51378	0.951537	-1.61186	1.64963	4.58381	2.30595	0.983679	-1.59356	-0.685769	-6.31981	-0.950119	6.55146	3.08304	1.07145	-1.42356	5.0009	-0.0162831	1.85222	-3.86023	3.16435	2.89949	-1.50672	-1.10561	-0.298793
2.6295	-3.53424	3.25898	4.06325	-0.121103	-0.161802	0.140352	1.94187	-1.72075	4.56261	0.636985	1.36266	0.933436	-1.6762	0.425146	8.56168	1.20855	4.19099	1.38959	0.2598	2.64995	5.89611	-2.03254	1.77363	-1.65784	-2.50162	-3.66566	-4.40922	0.820145	-1.05077
2.19347	-4.93933	-2.75382	0.529964	2.79739	-2.46276	0.617625	-1.46944	1.25535	-0.237571	0.753246	-0.48175	2.95509	-1.58038	0.404843	-1.81614	-2.42269	-3.14976	-0.38104	0.216094	-0.408107	-4.75815	-1.71527	-0.730658	-1.58905	-2.5934	1.19603	4.75506	-0.0017345	-0.484803
-3.99805	0.721019	1.81301	-2.23858	10.5029	-0.68053	-4.29841	-2.43482	4.96108	-1.94073	0.155372	4.04725	0.647857	-3.48924	1.39489	-5.19521	0.506796	-1.06259	-2.17391	1.38025	2.05905	-6.88004	-0.515484	0.895546	1.03116	-1.5409	-0.291349	-4.82366	4.37625	0.106567
-0.444897	-0.637012	-6.14791	1.36723	1.51617	4.80341	-1.25306	-3.17982	0.62075	-2.07721	-0.169775	-3.02937	-3.38688	2.3623	0.353765	0.12225	0.296756	4.9482	-1.63717	1.99012	1.96348	3.28731	4.89444	-2.12847	-2.06426	-3.19643	4.93023	-7.01685	0.440744	-2.33298
3.08036	-1.91035	5.86089	-1.27502	0.228855	-1.04446	1.53166	2.74291	1.96136	-2.42383	-2.6747	3.95511	-1.77778	-3.78846	-0.635502	-1.87438	1.93525	0.496977	3.11193	2.8515	0.376943	-7.04585	0.852211	-0.80198	-2.59119	1.3574	0.0643581	1.65388	2.94266	-0.740542
0.045589	-1.15539	1.69717	0.909291	2.08674	1.76533	0.0821318	0.769172	0.922934	-0.64439	-0.0216423	4.74328	-0.117724	5.06634	-4.11925	3.87088	2.32814	-2.23731	0.297923	1.1428	0.914804	0.558401	-3.41758	-1.00125	-5.36044	9.61731	7.26741	-6.55787	-1.06125	-0.919441
3.07035	2.60879	-0.291061	-1.79732	1.76555	2.63629	0.853948	-1.20465	0.847197	0.431737	2.38364	12.2075	-3.03354	6.85442	0.50927	-4.7729	-0.160864	4.83575	-2.49733	3.69154	1.08214	1.08176	0.948956	-0.7617	-0.470888	2.21967	-2.49078	-9.68954	1.32608	1.20334
3.7032	-1.04933	4.79936	2.39847	-1.51217	-1.27441	1.15502	2.90114	-3.12183	-0.686919	-4.54338	-6.62119	0.557751	1.19044	0.277717	-2.04813	3.71637	2.13876	1.04202	5.9406	0.740104	-3.84434	1.86291	-1.21475	3.67633	1.90053	3.86277	-1.01525	-0.464396	-2.30124
5.4409	2.88891	2.2432	3.9388	-8.57609	-7.31003	3.17761	-0.166077	-3.62437	0.642859	3.31785	-2.71396	-1.38431	7.78001	3.97836	-0.244058	2.14794	2.18969	-0.867335	1.81369	0.127441	-0.991367	-1.36751	1.99064	-2.96952	6.77771	-0.325394	-2.92859	-1.94716	-1.17427
3.32854	2.27311	2.09026	3.12238	-4.75191	2.91504	-0.611655	-1.66019	3.49526	-2.98965	4.3119	-0.318171	-0.554199	0.415622	-2.35245	2.63588	3.15858	5.04865	4.24671	-2.6919	0.728989	4.04589	-1.37837	0.0519756	0.739191	0.471058	5.32861	-8.05563	-3.81286	-1.1464
4.43579	2.23048	3.89154	-0.749559	-4.46666	4.86063	5.39942	-1.34063	2.55531	0.143321	0.265432	-1.61734	-1.70819	0.178613	0.792655	-3.95444	-0.448398	-1.60958	9.30613	0.436691	2.06647	-2.98663	0.691052	-3.42534	1.65283	-5.29991	0.520781	-2.65566	-2.75895	0.302578
0.368609	-2.04973	2.75814	2.48112	-4.30998	-3.61616	-1.20169	-3.02912	0.616965	-0.350754	1.14515	2.39893	1.70116	1.48044	6.97178	1.01319	0.544018	0.911601	4.55542	2.80671	1.36747	-1.09968	-3.09722	6.53444	1.5483	6.2869	-1.55866	-1.12326	-3.76454	0.337419
4.33711	3.63034	4.00397	-0.152395	-7.93034	5.46904	2.53262	0.110447	-2.22411	-3.02441	-1.39497	-3.00914	-1.87639	3.20514	-1.6243	-4.8499	1.13756	3.02495	6.3641	2.82703	2.62104	-2.58283	1.51449	0.851103	1.25983	0.581234	-3.43917	-4.00947	1.11625	0.133003
-4.08381	7.5869	7.61567	3.72613	0.739872	-1.81387	1.81472	1.52045	-1.50778	0.0120396	11.4225	-0.783283	-0.387195	6.164	-0.0378126	0.686061	1.22305	-1.69218	0.307118	-2.63206	1.72131	-2.07333	-2.18529	-0.681095	1.29623	0.864515	3.74328	-7.81319	2.1724	-1.14419
7.93706	-0.179721	7.82346	3.71322	-3.80557	3.10806	6.1386	4.23013	-2.15365	6.28145	11.2189	-2.98609	-2.1268	6.61107	2.35559	7.32228	6.82674	10.3146	3.18759	1.85904	3.55947	1.14329	-1.23421	7.98473	-0.0502678	0.407337	1.56451	4.63274	4.10755	0.614794
2.89951	2.1559	13.6067	8.22978	3.41569	6.23688	3.31348	2.97893	0.46854	-0.303599	11.1028	2.56774	8.17113	7.17699	-0.0229726	2.20522	7.67714	7.63308	3.97344	8.63533	0.346298	0.687257	-1.25497	-2.11278	-0.696033	1.04768	0.42925	2.38847	1.00539	-0.716156
1.32475	5.82925	5.51937	5.4445	-1.0835	0.269566	2.85943	6.35999	-1.88332	-0.40252	14.1491	2.50994	4.3741	18.3704	5.06672	4.44872	3.96701	2.18849	0.792377	4.91029	5.25771	6.198	0.634033	-1.50399	3.67095	-2.55617	3.93655	-10.791	2.77913	1.10039
7.46289	5.85758	9.14071	11.0407	-0.869264	1.92091	3.04438	8.13551	5.72683	4.58671	23.9655	12.6029	-0.383321	3.21225	4.65704	6.18577	4.57086	8.12226	0.246479	8.10598	5.06061	5.991	1.68842	1.28831	4.30341	-3.14033	2.97447	-1.28324	0.575667	-0.234329
11.5013	5.5609	11.6187	8.0616	-3.29417	-2.54605	5.08794	12.7946	-2.502	4.69642	17.0659	-1.68927	7.41347	5.12224	3.59369	0.92085	7.2044	4.85035	7.31728	7.95564	4.84075	6.02197	1.78953	-1.17787	4.90723	-5.35497	5.95138	-8.93961	1.39706	1.23773
6.52337	2.31635	13.4932	15.6956	-4.47185	4.12273	6.51209	15.9294	7.22377	2.11883	20.1006	12.2443	3.22426	11.699	9.03839	7.61664	6.50171	0.839876	1.72674	13.2555	7.49074	-1.69893	1.03597	3.15078	2.71828	2.11847	-2.06589	-4.55642	3.06999	0.899493
15.6738	7.65158	11.2386	13.4692	-2.7726	3.26265	10.077	10.9969	1.52188	9.26429	18.1517	11.4678	4.44831	6.83293	7.40213	7.00581	9.42469	8.88266	2.41484	8.73865	5.1557	-1.97399	1.26617	-2.2646	3.46149	0.328003	8.21459	6.18916	6.31437	0.483359
19.9838	10.0919	11.5341	15.172	5.48301	-1.01141	10.1499	19.261	0.718473	11.8076	20.5149	8.03709	12.7096	4.17273	7.45238	8.29955	8.03845	11.3008	10.9737	4.03378	3.00361	4.41584	4.76386	5.41003	1.098	5.21059	6.46802	-1.83418	4.41391	0.128141
18.9211	12.0045	15.237	17.1123	2.5584	3.30937	7.31734	20.1339	10.3583	7.89691	28.9436	8.90185	9.19951	11.3337	2.90502	9.64227	9.75883	8.13483	10.4275	17.9088	4.80558	7.61855	6.57076	5.16699	4.74982	1.76708	7.88821	1.41716	4.94884	0.716219
26.7442	7.79491	18.4277	14.2955	0.368092	3.0732	7.93963	18.6632	13.1868	11.3225	27.293	18.906	15.1656	7.24981	6.32245	7.80837	11.983	10.1812	8.3957	14.364	9.10137	4.08979	6.57888	4.56845	6.55979	5.69353	3.27886	-2.30491	0.886206	1.63379
17.1818	5.21746	19.2107	12.3292	3.79174	10.229	11.1339	24.9586	4.31807	13.5704	40.9387	7.51245	13.7158	7.58396	8.21155	11.586	10.4713	7.19315	5.65192	14.0801	7.25552	8.47346	5.34196	7.48955	2.31036	-8.30968	7.68574	0.932172	0.505479	1.0114
29.0134	13.4115	21.3717	18.9891	9.25251	7.98787	12.3885	25.2272	15.4094	14.7639	29.5701	14.3603	16.9162	3.61777	7.46858	10.8359	14.3765	9.1537	2.58199	13.4656	8.31509	1.93369	8.26713	7.98387	2.62417	4.47962	11.5739	-0.137433	-0.490516	3.08652
34.4554	10.4333	36.5819	23.2493	11.5247	2.96004	13.7474	34.4841	15.0266	15.3965	41.8595	4.68918	17.4961	5.42448	10.1365	6.86674	13.1325	11.3892	2.6527	14.5951	7.47492	9.6082	6.64553	5.55754	6.78753	2.63652	14.3931	5.45218	5.91725	1.25647
36.1951	17.6076	38.7482	24.8458	12.5207	11.9077	18.4651	33.4672	13.2555	10.6974	42.0372	2.12686	26.0012	15.5022	15.697	13.4826	16.0773	14.6168	7.59705	18.8457	11.2532	8.63941	5.50754	12.8818	2.93508	3.29287	7.31035	4.29288	1.7395	4.09334
48.0444	20.3098	43.5096	26.4553	24.2512	11.4917	15.1528	36.177	14.1669	16.3258	42.7705	18.2209	20.3955	16.6346	17.1236	20.9358	15.2758	11.7275	4.60934	15.5228	10.2401	6.45104	5.80388	6.48467	0.212418	10.2287	9.71398	-0.154939	1.70536	0.80101
47.6748	25.1586	47.8592	26.8422	34.68	9.11921	21.0335	42.5539	18.6451	25.216	36.3179	20.9613	28.062	4.49103	23.2585	20.7372	17.7808	15.0446	12.0064	14.4139	13.1661	9.30379	10.0791	11.7793	1.45989	14.0502	9.60147	-3.63746	6.16291	3.12428
56.641	22.519	59.9505	29.1402	28.1923	7.7914	17.9279	45.8192	23.669	21.0192	38.8842	21.7515	30.6775	7.39247	21.5074	22.68	19.8965	12.5761	8.75128	17.5289	14.0453	13.9366	16.7262	12.7924	12.3125	6.26306	4.78558	4.67917	3.19283	3.02061
61.1956	27.5388	52.1658	32.8978	26.2238	13.7653	22.0371	45.4652	24.3723	20.931	47.067	24.0063	31.0005	20.2599	19.6127	16.9577	16.6501	10.1335	12.947	22.9579	18.7661	12.3997	15.3345	11.7451	8.42844	8.05177	11.9441	-0.5637	4.94278	2.97022
65.5575	37.0753	67.4713	38.2226	47.266	7.82238	22.0952	48.2183	31.8179	25.1274	54.0553	22.5581	30.7035	19.8971	29.2565	19.0654	19.8785	20.015	14.567	25.6836	16.1029	13.3673	14.013	16.4302	10.1847	10.0482	12.5025	2.57664	8.58246	1.55236
71.4219	34.7862	70.1351	42.2057	45.9286	14.0887	23.4352	44.4981	20.0733	22.53	54.6329	34.3317	29.6052	15.9789	22.48	14.0104	20.2939	19.0088	17.2299	22.8524	21.3913	13.812	16.2211	9.72441	8.83483	8.26642	6.02889	8.17779	11.6755	2.91063
90.7301	44.7968	87.638	49.0842	42.2798	23.149	30.7639	49.7416	35.5385	22.9387	54.2214	36.3417	38.9811	23.7914	26.1209	17.6961	26.3434	21.0457	12.7018	28.1919	23.9636	10.3832	15.2125	16.4115	11.8214	5.05541	16.852	3.91314	2.42118	2.93027
89.8889	50.1196	91.711	55.7504	59.3589	14.3304	32.3327	55.9831	35.9023	27.9062	50.5392	18.4418	45.648	27.6414	22.5376	18.0978	26.9891	20.4057	11.4113	31.5937	20.9356	12.4527	16.0035	16.7225	15.131	14.3221	10.8619	6.83338	7.68641	1.65828
103.636	57.9991	96.1982	50.5686	63.4521	20.005	36.3894	55.3754	40.8296	32.8698	66.8345	30.4153	40.1164	21.1263	26.984	25.4977	24.5426	17.7036	15.9885	36.4514	23.4131	19.9728	16.1476	13.7243	12.2989	4.20437	14.2374	8.12208	7.87015	0.174098
105.324	66.576	114.293	55.141	62.7612	27.0093	38.8779	57.2163	42.3078	32.3068	60.5485	49.0435	42.4354	24.1173	29.2181	29.5465	27.5862	17.3025	17.9893	29.4258	24.5149	4.80341	21.099	9.60169	17.2991	7.35342	12.7163	4.3481	5.41817	1.90811
117.3	74.6173	119.641	67.7001	67.4525	21.0813	44.8326	59.5301	48.2788	35.1611	61.3925	40.9281	52.853	29.3769	22.905	29.2423	29.5009	23.3055	13.5412	34.1763	26.3525	5.82128	17.3633	15.3888	16.7269	15.485	17.273	9.74691	4.7947	1.33809
121.586	76.8726	119.279	69.8797	84.7555	30.1301	42.1858	54.8245	49.3532	34.9578	75.4458	31.7035	51.4541	30.036	28.8123	33.9478	33.0424	26.7077	17.4898	30.8375	27.2298	16.1316	19.9109	20.1067	14.5901	17.7595	9.20762	0.580889	6.61813	1.68151
138.275	90.2154	127.698	73.6091	70.6544	36.7794	53.6293	57.5284	49.91	34.9598	65.3966	55.2557	50.8314	27.8921	22.9279	30.3587	34.5959	25.5914	21.6505	35.9915	27.9703	6.1497	25.5862	18.7289	16.0003	16.0926	13.8476	19.7754	1.02268	3.29371
147.291	97.6666	129.609	75.4071	74.3098	32.5519	47.3937	66.7544	64.8818	34.8716	68.663	44.9339	60.7877	35.2909	31.6523	36.3156	33.1798	26.8659	23.2845	34.6874	31.0995	17.0326	20.9619	26.6718	14.4952	6.97416	16.9008	8.84867	4.98663	2.45538
140.187	106.864	143.487	79.3009	82.9717	46.5144	59.9641	65.9866	70.4401	36.5863	69.9485	55.9245	61.6164	38.1723	38.6049	37.2802	35.5567	30.4482	25.387	34.1288	29.9234	11.3549	25.2287	21.6992	15.9	13.4935	11.9743	15.6356	7.41861	4.90313
151.653	120.452	152.709	91.8117	93.0238	52.4743	67.8084	67.493	73.7477	37.5579	75.9287	67.2269	64.042	40.3427	28.3816	41.8238	37.9161	30.3124	33.9427	33.8426	27.1032	14.103	31.3917	19.3282	17.1366	20.7116	13.6624	9.16107	6.70427	5.10475
151.122	130.883	153.217	93.9995	88.5184	51.1694	69.7004	71.7257	64.1841	48.4523	79.3333	59.8881	62.3177	51.1853	39.732	45.6117	43.6495	32.1735	23.6925	37.1037	30.5907	9.19687	26.6354	23.4594	18.9001	9.3579	7.02975	21.9081	8.36177	5.03941
173.893	134.945	157.972	90.8131	92.9441	55.5195	71.9486	79.3992	76.4175	51.9115	70.3959	51.3026	74.6641	33.7662	39.8813	43.4025	47.256	30.3494	23.2781	35.8924	33.7662	21.1425	27.6377	24.8027	20.0004	17.5051	18.2988	20.2213	4.54503	5.62458
193.143	142.061	160.347	102.416	111.354	46.2545	77.7476	80.8251	80.2763	52.8303	76.6229	62.6586	68.7355	29.3723	40.6897	49.5444	45.9527	38.6219	30.1637	40.2049	33.5669	20.5983	24.6228	27.0902	20.385	17.9775	11.7565	21.6385	2.99174	4.47094
190.813	153.925	160.804	111.776	123.553	64.6504	84.0459	88.3756	77.4926	54.3859	75.9355	81.6499	66.1716	39.3881	46.2122	48.8064	44.5957	36.5736	31.0545	45.2215	34.9125	24.8783	29.7377	28.9466	21.784	22.8574	13.8152	33.5995	5.60093	6.37795
191.403	158.309	172.35	112.898	112.286	58.5284	91.7665	85.6563	82.883	53.8727	72.1492	71.1261	60.6866	49.2447	42.9881	51.6685	50.9938	40.3808	29.8477	39.1251	35.0088	32.1013	29.5139	24.4614	28.4669	29.2076	18.1563	19.773	8.7046	7.36393
207.021	171.21	170.86	123.597	124.446	64.6315	91.177	89.6478	84.2725	54.8655	74.6656	88.9192	72.586	40.7176	46.0302	55.2262	54.4046	43.2934	30.5529	43.9236	36.422	24.9181	31.8103	27.6463	26.0293	26.7339	11.8971	31.4147	3.75521	6.18471
211.239	179.851	171.244	123.923	125.317	69.2801	91.6583	84.376	92.9115	47.9667	77.9307	93.4736	68.6595	38.8914	48.372	57.663	53.8768	35.7234	31.3614	39.7915	36.2191	26.5613	32.3969	31.1694	24.8664	19.4986	17.8596	34.8188	4.97576	8.63889
217.816	185.414	183.006	124.723	128.959	82.7658	102.4	89.8527	92.6984	59.4037	77.6907	94.3899	70.0554	53.159	48.7829	57.2484	58.0184	47.9162	42.1495	38.4628	36.813	31.7382	30.8849	31.3019	26.4562	23.3057	17.5313	37.6808	9.60652	8.13675
221.835	198.623	184.986	122.919	132.73	80.3039	100.781	91.0869	107.389	57.8908	93.7103	93.9334	73.9396	47.076	44.2253	52.7626	57.9294	48.8527	37.9361	39.6967	37.6147	27.1997	32.8954	30.6961	25.3507	7.00562	19.8052	27.4025	9.27635	4.974
231.33	200.901	191.749	127.111	131.792	81.4367	104.859	94.4093	99.2884	59.8315	88.6705	88.4044	73.266	49.7739	49.3939	59.6799	55.2236	51.9335	37.267	43.4622	39.2669	28.252	30.2699	33.6085	26.8618	12.4645	16.3415	18.2656	9.02116	7.40454
232.302	190.801	201.314	132.98	132.343	84.8055	108.789	99.7713	109.266	61.7065	90.1205	98.1897	71.8553	64.892	52.3574	71.4636	61.9284	54.4891	32.5262	45.8451	38.963	38.1031	34.6377	44.6751	24.0937	12.2837	19.0419	37.8892	7.68835	10.4122
225.616	205.269	197.724	145.146	137.223	95.4902	111.177	94.4719	112.978	64.0511	98.7602	90.7584	71.8405	63.7541	53.0606	70.6422	60.003	50.393	30.0054	45.3931	37.1698	32.5287	33.9073	33.8074	22.6016	9.69068	21.6107	34.5297	2.90826	7.79022
223.328	211.219	195.754	148.294	135.584	101.091	115.866	102.421	111.639	66.6363	96.4481	93.1757	75.5252	71.3076	47.5226	78.4017	63.8094	53.1612	39.5384	48.3573	40.8723	36.2774	40.6219	28.4921	24.7998	14.7792	22.4876	40.3961	7.29353	9.86764
244.048	216.771	198.446	151.437	138.301	92.7248	124.937	109.374	109.834	72.1531	90.247	107.034	78.594	69.0853	57.692	66.3757	62.9861	50.1577	36.3739	48.7201	38.8724	43.3904	38.6864	38.5966	28.1667	20.215	24.6667	38.1584	9.52624	9.83855
244.373	216.995	207.806	154.696	140.133	107.677	119.388	107.663	118.928	72.6185	93.2566	106.635	82.8329	65.9729	59.4165	70.311	68.466	53.3771	39.8124	52.1426	40.4156	40.0126	40.3646	37.3284	29.2458	27.2587	21.6301	36.2594	14.19	9.96293
235.502	218.246	205.818	154.744	135.553	117.168	122.454	105.794	112.274	73.2594	102.395	111.497	81.4008	62.9244	58.321	75.0377	69.4292	65.8535	32.8077	48.2532	41.5876	43.3738	43.4743	39.6143	30.1033	18.7216	20.3562	34.991	10.7918	9.99365
237.356	228.19	201.851	166.095	129.434	118.162	125.148	114.47	125.058	90.7962	104.798	109.006	84.0127	58.2761	65.532	82.3664	71.3913	71.3225	40.4719	52.6118	41.0384	40.1771	39.0537	41.4854	29.9028	22.8027	27.8446	36.1235	11.7599	9.76993
246.805	228.439	214.523	165.654	135.796	133.279	129.438	113.887	116.973	78.8277	96.3324	110.59	89.7758	59.8626	66.8842	76.585	70.4517	63.9436	40.0406	57.1844	41.0756	42.0374	41.9014	33.9687	33.0539	21.561	19.7308	38.6008	16.8732	10.6607
259.571	231.349	219.669	174.329	144.756	114.8	135.452	123.646	125.945	87.3729	103.59	121.106	84.0526	62.0524	68.1582	85.0708	71.967	64.0083	45.4479	59.5121	42.1882	36.3605	45.9294	38.2881	38.7774	22.4431	31.5029	39.0707	12.9156	13.0122
255.505	237.665	216.866	175.95	151.661	119.159	133.91	118.105	118.364	89.255	104.993	123.729	85.8292	59.3817	70.0176	96.6386	71.3417	65.9248	45.7029	63.6336	45.0294	37.6686	49.2964	44.2033	35.8205	21.4291	28.3928	50.8063	14.4114	14.074
260.915	235.002	220.264	175.145	149.21	138.385	138.802	112.202	116.888	95.0286	96.2654	129.047	86.7345	65.3878	58.4148	91.0212	68.7221	74.951	43.3886	57.5043	45.6722	43.8537	42.8659	38.9595	37.7564	26.4935	30.1001	53.6868	17.6096	13.971
266.182	254.589	217.867	182.946	156.149	138.565	141.658	121.13	123.903	96.4464	114.033	129.743	93.3356	62.4492	68.2168	89.806	67.7083	78.6386	47.9622	59.0182	44.6907	43.431	48.1597	43.422	39.4411	22.5967	31.3034	58.8258	12.6527	13.7851
259.443	247.631	215.197	177.98	155.949	129.811	142.267	117.453	120.029	96.8797	104.248	136.151	92.2354	72.7801	68.446	87.8897	73.4178	74.5786	52.9638	61.2857	44.3942	39.8287	43.0892	42.7149	44.3191	20.3374	32.296	44.1336	16.2688	14.8125
260.145	251.992	224.485	178.315	152.908	136.761	143.476	121.048	120.866	91.3703	95.6033	134.541	88.1181	63.5341	65.2958	88.8124	72.2794	78.4135	51.7048	57.697	44.3393	50.3974	48.5378	38.8405	33.3281	13.3972	30.7255	48.0987	14.9454	14.251
276.565	251.448	223.112	180.043	154.724	147.204	147.625	115	122.02	99.9375	91.5966	138.177	88.1467	81.5531	71.8288	101.642	74.5483	77.8744	59.2032	58.87	49.2338	43.9171	45.0421	48.7702	38.7319	16.763	31.1906	49.8391	16.0766	13.1224
258.697	260.423	218.15	183.528	169.249	143.903	139.916	120.984	125.004	100.14	107.283	147.943	96.496	73.9434	74.2089	95.2396	74.0476	80.9271	47.6324	59.6884	43.0733	44.1141	45.0849	42.7736	42.894	15.9172	30.3933	43.1736	16.0595	16.2955
264.462	254.484	213.775	181.35	170.766	143.579	149.723	121.029	126.033	101.281	95.6547	130.755	91.8385	76.7259	70.4078	98.0623	78.8039	85.1799	55.4661	57.5648	47.455	47.0537	42.5941	47.2465	44.1517	23.7386	30.7489	47.5955	21.0607	18.0511
264.878	264.198	215.301	180.944	171.294	145.968	142.178	121.822	115.696	103.636	102.417	135.838	94.449	69.3939	67.1021	95.7916	77.6784	88.0023	51.5685	61.0311	46.0475	37.8104	49.1711	45.5629	42.0663	16.616	36.8752	46.7639	20.7656	18.1152
269.883	259.775	215.928	182.492	166.096	139.707	157.684	123.797	123.38	91.7108	111.408	141.532	93.5896	63.1121	73.8651	111.803	79.779	92.0987	49.2217	69.858	47.6458	44.5169	46.3139	45.9238	42.5195	16.8647	35.786	63.6496	18.3986	15.3941
261.603	256.213	222.943	178.079	165.198	139.698	158.352	122.073	134.135	98.9835	106.954	151.304	89.803	69.7844	64.5344	101.859	77.9715	96.2141	46.0989	56.7685	47.0233	36.8849	51.5113	54.1542	49.1906	19.2719	37.1194	47.012	21.8617	16.6699
259.764	259.2	214.917	178.458	156.629	150.271	157.82	131.123	130.513	104.484	118.321	143.638	94.9846	79.1352	61.9903	99.8775	81.5169	99.6973	60.0054	59.5083	47.2164	49.5104	47.1493	53.7768	44.6758	22.34	38.6018	53.7204	23.8269	20.7736
257.115	259.01	220.57	181.206	163.756	148.084	152.67	127.007	123.941	96.6395	117.465	143.997	99.0021	73.7321	66.6745	109.428	82.5282	100.117	52.202	60.4488	47.8237	39.6185	47.4337	47.1566	47.4542	19.3903	34.0004	54.2825	24.3061	19.806
266.012	256.459	207.251	180.063	168.861	144.056	151.349	122.244	119.507	98.3784	109.066	135.222	93.1992	66.1648	72.9695	107.788	79.7832	88.5282	57.4835	63.5485	49.5839	41.2149	46.5724	47.3758	44.3583	23.9779	33.4189	37.0596	28.3304	18.4192
265.089	260.575	218.94	186.124	164.877	152.136	152.149	126.35	122.952	96.3207	112.525	157.649	100.741	67.0554	67.61	107.251	80.9455	95.9299	52.9871	65.0464	52.6711	42.41	47.1835	49.0432	50.285	21.2275	34.8391	48.9181	20.8775	21.6944
255.496	265.674	207.313	174.409	156.707	145.167	152.441	122.677	124.266	103.907	110.606	150.767	101.482	64.3334	67.3873	103.448	80.718	99.1604	58.4325	66.0845	50.8019	45.4285	50.4967	47.3743	52.6958	18.2083	44.9025	43.8263	24.7453	19.624
271.989	257.827	211.954	182.147	159.917	151.491	152.342	124.218	133.469	105.386	100.46	155.302	91.9484	60.5579	67.6229	104.496	76.6596	101.349	53.164	67.7141	51.6251	38.8684	49.0734	52.0925	52.0648	21.3139	34.9978	49.8433	23.0412	23.9719
274.442	264.457	203.603	180.502	164.891	145.237	154.999	127.096	126.815	100.12	102.094	171.797	91.799	56.8705	62.3656	107.413	81.7931	103.081	61.2172	64.077	48.2585	42.5491	43.8749	51.9575	53.4817	22.5487	44.018	65.2314	27.1609	24.0924
256.268	255.684	203.319	174.27	147.798	165.58	161.807	124.856	119.403	96.126	94.1187	153.362	88.1878	63.4374	64.9488	104.724	79.6227	107.142	54.8749	67.8292	49.2246	52.2721	47.4416	48.5984	47.2257	20.6877	37.3466	40.3201	20.0982	21.3048
259.33	255.255	205.85	178.117	145.217	158.608	148.392	130.394	129.4	98.1151	87.0742	155.531	92.9284	64.3047	74.7244	110.878	75.4803	104.17	64.258	65.7125	51.0641	55.4185	47.697	43.6623	53.7723	16.7847	37.1164	49.7398	21.663	23.9885
245.269	261.566	196.088	179.819	154.545	156.51	155.025	129.168	124.775	100.465	90.0804	140.652	93.5415	59.4551	68.9467	100.709	76.666	87.8005	48.0158	63.1149	49.6725	49.3254	47.3373	46.339	49.3162	18.4971	39.9093	45.444	21.4922	23.6962
258.384	251.806	207.978	187.364	154.888	140.719	156.876	126.97	121.212	90.8438	90.3127	156.454	94.9466	53.0942	68.9433	105.3	76.5685	94.0383	60.6767	61.7577	46.3112	48.7785	49.3905	47.7425	55.3129	19.4626	34.3428	55.407	23.322	23.0717
242.694	250.512	196.676	174.681	145.611	157.796	151.718	121.621	119.452	93.0171	86.9979	148.88	95.754	61.8469	69.4895	99.7533	71.6411	98.728	48.4715	60.0211	48.7668	43.652	43.4043	39.8588	61.3601	19.3467	40.2491	57.8312	22.041	24.1464
230.935	262.928	203.363	181.946	138.945	157.804	149.438	126.104	111.282	91.4225	88.5585	151.744	91.5822	59.8774	65.3849	103.55	76.0695	95.0819	53.6066	54.7163	48.1299	48.9038	46.3628	46.17	52.2159	18.4755	45.9924	58.2221	26.0326	22.6737
235.69	249.384	194.932	175.139	138.697	154.178	148.032	129.164	112.219	85.955	83.5046	140.955	93.0405	49.0074	64.2324	111.844	76.1169	97.7384	67.1126	60.4458	45.5846	44.8208	50.6412	47.5118	55.8878	11.4808	41.6363	61.1075	27.8367	26.1238
236.204	252.569	186.844	165.295	147.36	159.206	146.948	129.392	108.201	84.4907	87.2491	128.411	87.6085	47.0976	67.9498	97.5353	72.7207	94.8345	63.5629	55.9841	49.0467	45.0038	48.2172	42.7393	46.7292	25.4088	41.3179	54.5532	22.1652	27.755
253.781	251.344	191.424	165.831	148.078	155.203	149.764	118.435	122.399	94.3678	82.644	143.138	88.7505	53.1886	63.9783	100.163	71.2665	96.3852	52.8523	53.6354	46.5572	44.7841	42.2208	43.9556	49.9253	16.5781	35.7363	58.1633	23.4686	23.9435
236.536	260.678	189.026	169.619	122.754	154.928	145.357	113.637	109.853	94.1107	90.2629	133.478	84.5112	58.4637	65.0352	97.738	72.2959	96.0817	61.5498	53.0608	47.0286	38.865	45.762	44.0178	57.3251	23.2581	33.2213	59.9695	28.5578	24.2524
224.809	252.932	191.015	164.621	133.853	152.006	145.625	112.012	111.397	87.7999	87.6988	126.52	86.663	47.9738	66.4265	103.373	68.5964	93.7085	63.3076	54.4494	43.1106	42.4947	48.2115	41.2586	55.4822	15.1586	36.9177	51.4469	28.2744	23.0823
236.345	233.1	184.052	158.926	124.852	150.123	140.077	107.481	102.083	83.4216	85.5385	137.369	89.1753	64.385	67.0583	97.3832	65.6887	95.9695	63.1379	45.6195	44.9409	37.2253	47.7906	42.8594	46.1872	16.3424	44.4678	55.0762	26.8834	25.2703
212.312	251.134	179.203	154.325	116.423	150.062	127.344	108.007	105.455	86.6375	85.0159	133.635	91.5232	59.936	61.1277	95.9848	70.839	93.8543	51.9581	47.4156	41.1719	38.9101	50.237	43.1669	56.5657	11.697	37.5947	50.208	25.7015	26.628
217.538	242.834	182.296	160.879	125.478	149.329	149.036	107.61	102.926	82.4833	80.3537	130.484	87.3438	60.0975	52.6721	94.9739	69.5599	105.944	58.4346	45.2686	44.691	39.5969	49.9118	35.4817	57.0963	14.1097	45.8152	52.3597	21.8816	25.8054
217.595	238.42	171.809	148.975	106.518	149.452	134.114	99.4432	97.2442	81.6748	79.4772	113.846	86.8496	48.2567	54.9348	100.184	66.1032	92.6228	60.334	43.3624	42.6315	43.85	46.7866	37.9109	59.9592	15.3424	38.4282	54.205	23.9909	25.7332
212.48	235.369	166.63	154.207	114.382	138.055	135.291	94.0982	91.3377	79.2601	71.5235	117.635	78.6916	52.7343	54.0852	85.6755	64.3448	92.519	52.6615	45.3039	40.8746	33.8888	46.0822	32.6834	50.0609	18.1906	35.9277	48.9931	23.9922	24.6671
198.439	234.346	162.884	140.18	112.391	144.036	128.722	92.0544	89.4871	82.1244	72.5228	122.436	75.5411	50.3565	61.7689	90.3678	63.6547	96.1622	53.0383	48.7677	38.3559	34.6671	42.0671	42.2801	56.553	18.1104	40.4404	59.0892	24.5179	26.3687
198.076	222.589	158.274	158.199	105.986	140.076	127.888	97.983	97.4653	77.026	78.1271	105.794	78.3225	45.4218	54.5002	89.3563	62.8552	89.6159	52.0192	48.4786	42.6174	37.0713	45.5444	43.1027	53.9514	22.0919	40.3912	42.6757	22.562	22.7746
193.712	228.833	155.179	145.844	85.7329	125.886	129.794	89.3456	86.2817	73.3813	67.7563	114.103	76.8819	41.9253	51.5331	84.1823	62.6366	91.2482	59.3862	61.0251	37.1526	35.4296	48.0956	39.2839	58.3777	12.9306	35.8182	48.6624	26.7709	22.8045
200.068	215.356	150.7	129.055	83.9375	139.795	124.688	85.5497	87.8146	72.1819	61.9226	128.137	77.3293	33.5501	52.7066	88.1189	63.0866	90.2146	50.0367	49.2446	45.2499	36.1271	43.3431	44.0068	52.77	11.8172	35.0153	47.2133	26.8985	26.2345
186.541	211.471	149.419	135.837	89.9754	136.481	120.733	92.8846	88.8853	66.5418	61.679	132.221	73.7752	32.5091	51.4357	65.6497	61.833	95.4577	52.4958	46.7989	38.7941	36.826	45.9344	37.0481	50.7206	23.1517	32.9311	53.5327	20.6774	26.6463
176.305	212.273	143.177	123.841	76.875	120.573	113.258	95.9391	86.4913	64.9969	69.4355	101.831	70.4627	30.5461	49.9135	81.0817	64.9175	89.1188	56.5153	42.5175	41.2431	33.2046	42.9517	36.7285	57.1662	7.45609	44.1472	40.3621	24.7889	24.4754
182.694	206.114	139.878	125.332	82.1226	119.138	117.349	91.024	91.9812	62.8673	57.4198	112.433	73.0195	42.1516	49.8343	74.8965	56.6472	86.9795	57.8296	39.1849	40.5743	28.638	46.8283	38.9136	53.3298	17.9897	40.3739	35.6136	19.6607	23.1779
171.83	200.096	123.879	119.94	82.1385	114.288	115.689	90.8098	84.5933	58.3116	63.8241	98.4366	60.9608	35.6076	49.1223	74.0679	55.0179	84.182	59.328	46.0474	39.909	27.4452	47.495	39.292	52.0088	9.29121	37.5597	60.3956	31.1684	24.3543
174.76	193.028	126.036	115.579	75.7242	119.165	118.055	89.5114	89.3337	58.7817	58.91	107.252	65.8994	34.0793	52.0998	64.191	58.1061	90.7057	60.1543	45.1061	40.647	29.6701	40.9066	34.4775	52.741	12.2841	37.4038	36.0442	25.0247	24.5827
168.555	193.827	118.62	111.211	71.897	111.749	111.854	90.1141	87.3188	54.7791	59.5818	92.6813	62.594	27.7953	47.4088	78.226	51.6123	87.5504	53.9593	37.9767	36.1511	26.6332	36.7133	29.5213	51.8211	13.3731	31.6123	34.6635	32.5763	24.3119
159.353	189.143	109.994	116.751	73.5021	116.788	109.269	86.0119	76.3094	52.3319	50.9927	115.389	64.5649	31.001	49.1029	70.3873	51.5969	84.7261	63.4015	35.7975	39.9042	19.8581	40.6542	40.981	56.9319	4.69833	27.7718	36.1012	28.2922	21.3527
157.319	182.722	99.9447	107.852	68.1649	107.321	111.442	93.6245	72.069	47.898	60.8885	109.285	54.0516	26.8632	50.0717	76.2678	51.7935	78.0513	49.083	37.3209	36.5973	17.1491	39.5692	32.0332	48.7156	12.4783	39.5087	33.8186	27.1122	19.5474
162.528	175.422	106.855	101.422	62.1281	96.1631	103.474	84.1684	63.09	50.7244	47.8406	102.978	52.1891	26.955	46.9593	60.5612	51.8916	87.5942	50.1676	38.5321	36.7526	27.501	40.3996	29.3857	44.5867	12.1948	32.7142	31.2628	27.5988	22.4095
152.126	166.104	98.0086	99.8685	53.6097	112.389	100.936	85.4921	64.0431	48.7017	53.2922	104.636	57.5306	24.2771	43.2124	66.3823	53.4649	81.0967	52.1397	37.2245	36.2036	17.7167	38.462	31.433	52.4812	2.34131	23.9783	32.8402	23.3017	23.9488
145.368	169.703	95.1584	100.583	54.253	111.104	99.6904	81.0837	70.0956	49.4504	56.1489	101.225	49.5663	20.1209	47.9097	48.4925	51.8179	86.8093	57.0397	36.6822	35.7514	15.8241	41.2235	37.7323	46.9345	9.24696	31.1226	28.592	24.6863	22.1287
148.416	166.214	89.1975	96.8883	43.9308	111.467	91.6272	74.2874	59.5569	44.6486	54.1737	108.42	55.6105	28.556	43.0659	51.2739	54.7132	77.8017	39.7391	31.7911	36.6505	18.8992	34.8499	34.4592	57.1528	9.72605	35.9972	38.8194	28.4936	22.5829
135.648	159.239	88.3095	93.6951	48.7616	100.022	88.6114	74.7446	60.994	39.6913	48.8811	102.795	54.4491	21.4776	42.5437	58.5586	45.9179	85.2606	48.9944	37.6784	30.8718	13.1978	35.9255	29.8334	51.0186	12.8736	28.13	34.2781	19.4578	22.6493
129.018	147.335	79.6436	82.3922	49.545	94.4497	88.493	73.9852	65.6374	40.6305	42.471	89.7557	54.171	19.8777	42.3133	59.1728	52.0889	71.1817	42.0661	32.5792	32.4986	19.4204	34.4777	32.4575	51.9147	0.920835	35.1479	32.9704	21.0053	22.1446
121.665	147.726	77.6572	78.8039	36.5146	94.8104	78.6736	67.7421	52.621	38.0538	36.7683	91.825	49.9762	12.403	35.6006	56.959	42.4327	72.2388	39.2217	37.5945	28.9182	16.9284	28.5402	33.55	42.4687	10.1397	25.4759	25.7719	17.4394	25.4717
114.511	135.04	63.3312	81.3108	35.8274	85.58	82.2159	71.9034	60.9672	35.7243	39.5193	84.1282	50.1784	11.6692	38.8261	57.9524	43.3166	74.7438	42.5614	30.3127	29.9648	22.3168	33.0883	23.169	46.2309	10.3224	26.27	33.7325	25.0062	22.1294
102.537	135.229	65.7272	80.3071	37.2943	95.4782	79.6862	62.4893	56.8685	34.1217	41.9665	79.6085	49.2103	22.5866	33.8846	53.719	42.3957	69.2728	43.7426	33.6122	29.0937	13.1244	31.5574	29.5052	50.0601	0.619367	29.6915	23.8377	22.6307	23.9092
106.764	131.453	56.4484	77.413	34.7763	92.9517	72.4328	61.0545	53.4181	28.4515	36.5395	87.1738	52.6965	18.086	35.3774	47.5919	39.9135	62.1679	46.0049	27.5102	29.5724	11.7004	32.7591	30.7598	41.3306	7.44264	24.4601	18.394	15.2924	21.2766
98.068	129.151	55.8716	70.6303	29.5155	91.1594	72.7084	60.0128	42.8486	22.8909	41.5149	77.8935	48.8489	10.5239	32.6016	48.0098	38.7648	64.6652	37.5347	25.5114	27.0237	14.5848	35.1282	32.1257	49.1986	-4.32675	24.184	19.3321	18.6813	23.1807
92.308	123.285	60.4244	73.4631	34.8613	86.9137	67.7991	54.4122	51.1101	26.2246	30.5826	72.7933	47.1293	9.51749	30.7488	41.3994	31.1687	67.2758	30.7092	24.7284	24.5142	19.8856	35.8609	30.2895	42.2351	-0.488962	23.6063	17.1491	21.6668	24.159
92.3512	115.019	51.4748	73.0059	30.3339	80.7268	71.8503	54.5415	41.5501	17.2881	32.245	66.3978	46.9768	9.18738	33.1746	40.5456	33.222	64.7031	39.0918	26.1054	25.0224	13.4913	32.8756	31.4084	45.116	0.625481	26.4686	23.0892	15.752	25.5915
80.8228	118.348	51.346	64.7869	30.8194	89.7103	64.702	50.0482	32.4418	17.908	28.6754	74.1033	44.0458	20.3939	30.6086	38.6693	31.1932	58.9262	36.3263	22.2299	26.8322	18.964	33.4612	19.8156	46.117	-1.16498	22.2694	9.66546	19.2206	22.6841
82.6593	104.749	55.0325	68.5048	26.1311	75.3827	60.4159	51.4806	39.5594	17.9509	34.1787	63.6897	44.0689	21.8377	27.1804	44.028	30.3584	62.7286	39.8782	27.2165	25.9143	12.1477	23.8834	25.605	41.5181	2.23896	27.2369	17.6087	18.46	22.6992
73.9063	108.82	44.3782	62.9187	27.0117	58.5788	59.2669	49.3263	36.1656	14.9636	34.5544	63.4419	38.0983	17.3102	25.5235	36.9205	29.801	57.8395	35.3426	17.0487	24.8521	15.6296	26.5608	24.2607	42.1643	6.47492	21.9047	21.1101	15.0815	23.5141
72.7185	103.03	40.5094	60.8742	29.2136	77.3372	56.7048	47.1746	32.8763	11.1628	19.8182	51.9454	40.5344	10.0168	21.4075	38.7551	25.1166	59.6134	41.9354	19.9008	23.572	8.80806	27.4235	20.9278	35.6481	5.33595	23.4673	14.2322	7.37013	21.5829
67.0782	96.9891	40.2466	57.2885	17.5518	66.5361	56.1405	42.5555	30.3694	16.3424	32.7301	55.6103	31.6205	6.33735	21.418	31.3823	28.2048	61.3341	39.9323	21.5686	24.4988	7.59211	30.4207	22.3963	39.7238	-1.77072	22.6285	20.0573	20.8307	25.3467
64.5275	86.2422	39.2367	56.2249	21.1155	70.0882	53.1857	44.4738	35.7229	17.3224	20.8124	56.2234	34.5938	11.5647	20.7351	36.6365	28.7432	58.4311	34.9655	19.9195	24.9788	12.2207	32.5118	21.8189	44.2793	8.08007	28.4963	20.1432	21.4451	22.5312
69.8974	94.1978	37.448	56.3994	17.5229	57.9753	53.0169	38.1285	27.441	12.3693	29.5151	51.3127	32.7033	8.62675	18.8916	28.3868	31.5065	60.0478	43.0776	24.9524	20.3673	15.4909	31.7548	20.2573	34.9587	-3.00789	16.9441	8.96484	14.2659	23.2054
62.0014	88.7373	33.4212	54.0404	9.7118	62.7721	46.2147	41.7227	31.7385	14.8653	26.8178	60.3012	29.4018	5.34221	21.3881	24.9481	32.8825	57.3806	39.9228	19.7535	26.8858	15.4519	25.373	21.1925	44.0848	3.09457	21.9537	20.5559	13.2143	23.4511
55.6957	85.8977	28.0695	47.1054	9.95126	52.7143	45.5587	42.5398	26.022	17.1383	24.4464	51.4121	30.4221	7.01405	20.1829	25.7615	29.4015	53.416	48.7589	19.0014	22.2457	10.1139	26.3677	16.2292	41.7645	-2.99549	25.2281	15.3734	15.2726	23.1982
57.9886	83.0466	31.9534	45.3103	12.9219	58.7876	47.1504	36.8984	23.267	16.8179	29.1857	42.8376	30.5391	11.0776	18.1441	22.2226	28.0245	61.83	41.4192	23.5829	24.5311	10.5226	23.8321	19.7052	39.1525	-3.63023	17.5976	9.72667	13.4792	25.5629
52.0718	79.2282	28.1491	42.4862	9.62472	59.1779	46.0185	41.4829	22.6711	15.8743	20.6356	47.9383	28.1086	8.38196	19.3054	16.4333	32.02	52.2508	40.963	25.9857	21.582	10.204	30.0039	16.457	36.3744	-1.91458	19.0755	15.9239	20.4807	24.7414
55.3763	73.7208	28.4792	42.4025	9.4609	56.7657	42.5289	39.5734	22.7511	15.4503	12.423	49.2257	29.4967	4.89451	21.7116	33.974	31.9966	45.4706	48.1465	19.1565	22.7297	9.13652	23.9642	14.2377	43.1949	1.59108	23.9798	8.44768	18.4808	22.7033
44.0355	71.774	25.8814	39.4959	10.9677	49.9316	41.5483	34.5933	20.8485	14.0602	15.9056	51.5303	28.1243	10.1455	17.3476	20.6542	34.048	46.1275	34.625	29.6757	21.1155	10.9885	26.6377	13.6588	31.9393	4.72086	18.0268	8.60963	15.4399	23.965
43.8945	65.7251	13.5387	43.8326	10.6912	58.7387	36.5239	35.344	18.25	13.7177	16.0574	58.7675	27.2632	10.6441	20.569	30.4135	31.0985	46.5585	46.9668	17.8273	19.4152	11.7119	31.3548	11.1005	40.6382	7.8609	23.4397	7.86111	22.3031	27.1498
38.603	61.5805	22.3451	43.5916	6.01411	50.6848	33.6657	36.7068	19.9223	13.4977	16.7009	45.8181	24.8357	7.0004	18.4173	20.226	33.6265	50.7447	43.441	21.4586	23.4952	15.5846	28.1262	11.913	39.8553	10.058	14.325	9.61693	29.2793	27.3731
39.1167	62.4181	19.2561	38.4198	13.5164	37.0016	38.6566	31.2286	9.94895	13.8045	20.323	41.0878	23.0455	5.07403	17.3475	12.6531	27.9944	45.9218	32.9874	24.8881	21.4862	7.64705	21.2824	11.2241	36.9154	5.37851	14.2146	8.15902	12.4872	23.2166
36.821	58.2063	15.7603	37.2143	5.2445	44.5598	31.2567	33.209	14.4831	7.90253	19.1823	40.2543	28.0519	7.98247	20.9569	25.9558	24.6215	45.875	22.8552	19.4377	18.2353	5.86922	26.2224	12.231	39.7603	3.39843	11.3868	8.246	15.713	24.3757
29.8995	49.6457	17.2324	33.7919	13.2341	42.7898	25.8693	31.537	18.6144	8.38533	9.20391	44.7025	22.3855	-1.27984	14.5858	5.94928	27.6063	30.2728	29.4776	18.0486	19.5919	7.76564	26.9966	4.71464	34.8831	6.0316	18.0734	13.7616	18.7799	29.9492
31.1726	54.1002	13.5196	31.995	11.5019	42.8109	27.4826	22.7634	12.9251	14.8509	11.8348	48.7041	22.9927	0.904706	12.8887	15.4499	21.4761	35.899	27.6915	15.257	21.141	7.64139	20.8604	8.14536	39.254	2.65275	15.8865	15.063	21.08	29.048
30.202	50.3027	18.0043	27.0738	6.82852	40.4599	27.7226	33.896	14.0023	12.4439	11.0635	25.6561	25.8715	2.59586	15.7888	16.1986	30.2824	43.9343	31.8652	20.9058	19.602	2.66312	26.7373	6.72568	38.4977	5.43635	13.6343	11.7524	16.8912	25.7946
38.3199	50.183	17.4293	25.0085	9.97557	43.1407	27.7572	27.6131	9.9968	15.1858	15.7698	35.5697	20.8656	8.40642	15.4508	17.515	29.683	43.5263	29.2344	18.2052	19.6792	5.57287	18.4831	6.40868	38.9839	6.2516	18.886	9.97311	19.1368	25.8273
30.7074	49.7942	10.4234	24.066	0.925345	40.2309	24.4505	24.1712	11.0509	6.52855	18.1184	45.0036	14.9012	13.9082	9.52002	12.5396	23.4146	37.8148	34.3592	16.0967	17.1593	2.62421	24.8451	11.115	32.6481	2.58464	16.7172	18.4325	20.1999	24.4437
27.301	42.3037	19.174	25.2995	4.42665	49.9676	24.424	25.8543	14.2412	13.4908	14.8966	40.7164	23.189	6.96088	14.8238	24.9094	23.7713	32.0756	26.2605	15.0648	20.0981	5.53468	16.2414	13.1786	33.2238	2.43072	14.831	5.96076	25.785	23.3783
25.1939	38.0983	15.07	21.609	6.54035	39.9757	21.4392	24.2162	11.2533	6.53636	7.8742	26.2621	18.5927	14.0394	10.8929	11.8713	21.9449	37.2193	28.1589	10.0949	17.8239	0.063757	22.9275	9.94996	36.6933	5.90317	16.3917	4.66785	19.5202	22.1334
18.8334	43.4267	10.9415	17.5257	6.58811	29.8136	22.7284	20.7441	6.47227	9.718	11.9408	26.4798	17.3942	9.09945	14.165	6.65841	23.0345	30.3797	35.7772	15.8963	17.1708	11.6048	27.0638	6.24494	29.6381	-1.19168	10.533	8.10958	18.8324	25.6228
25.6688	43.2436	15.5488	19.9925	3.67032	33.2521	20.3746	23.5731	12.2425	5.03894	8.15279	33.8523	18.9374	12.4754	15.1591	11.5724	20.827	36.1514	31.6904	23.0701	18.2528	3.38938	16.4469	4.27248	40.5757	-2.48808	7.51566	15.0494	17.6908	25.8129
19.6538	44.4711	10.3875	16.002	4.6158	38.7274	22.5722	19.0583	7.91639	8.85609	3.91316	30.2	19.2594	12.3542	12.281	4.44546	24.0139	28.2412	30.2232	14.3955	16.1904	-0.399615	14.8282	10.1595	35.7973	-4.10776	16.2355	4.36697	20.2609	23.6586
21.6686	37.6581	14.9227	15.2536	12.8259	26.8908	17.5311	21.903	6.98762	6.99348	9.91777	23.0586	14.0984	16.9555	15.4213	18.5702	26.1834	32.7369	26.4307	18.8945	16.5946	5.79888	16.2269	3.95578	34.3625	-4.79035	21.3423	7.3322	16.5547	25.3529
18.8796	35.0463	11.3211	12.2626	9.17992	28.7144	14.8035	23.4817	13.336	3.55568	6.6841	33.1241	12.8469	10.0094	11.4853	10.2309	17.6243	35.9989	32.4861	15.6757	14.8731	-0.635004	21.064	-0.0230456	31.6261	-1.27811	17.9277	8.76992	15.3612	28.2659
14.0048	35.4032	10.063	14.1419	5.43585	17.4083	18.6746	16.9955	9.08302	6.56805	6.83888	31.8909	13.677	11.1257	10.1096	18.9043	23.9454	26.7444	36.4969	14.9486	14.8061	6.51585	23.4474	9.33547	35.4412	1.31653	9.67379	15.9812	18.4749	24.0044
23.2732	26.2912	9.76401	15.7089	8.22604	27.4328	10.5325	17.4387	6.73564	3.55232	-0.680286	21.4064	12.1261	4.4697	10.4168	10.5439	21.2545	27.1402	23.282	19.04	11.34	1.22166	19.8135	4.82538	31.1365	2.04094	12.7158	18.5373	8.55635	25.3445
16.5385	33.0876	4.23714	13.7585	7.00032	16.9748	15.3062	18.337	11.7836	2.37044	6.13554	20.5188	6.49403	12.0771	9.22833	9.03138	22.9343	33.5012	32.4124	20.1778	15.0816	6.86216	23.4563	7.84943	28.1073	8.06243	13.2333	15.1309	18.9225	26.2836
16.3621	30.6999	8.60847	17.6104	9.13456	20.1764	10.5609	14.9348	6.53591	0.730589	9.93983	25.1715	10.3334	1.09457	10.8579	6.19434	19.6398	32.2814	37.9788	21.5319	10.2494	-2.31035	17.9308	2.77002	31.9385	-2.69815	16.3155	3.98323	23.7959	23.0582
22.4394	22.0552	10.0076	12.9082	2.60142	17.6839	10.9479	12.9898	5.98428	3.39122	7.96647	15.3282	7.47757	-4.78136	10.0071	11.6801	13.5839	30.3982	35.5466	15.8093	10.9474	0.0980175	17.3814	5.70418	33.9967	-7.18161	12.8389	22.5624	15.6708	26.0112
13.1673	24.9452	6.95958	20.1375	6.23881	17.0329	16.0949	10.5858	11.6525	3.8854	8.64684	23.772	10.7182	4.42111	13.3019	2.69686	18.6626	22.3783	29.8338	17.5397	9.40076	8.24935	18.9196	4.35896	29.5184	-1.87672	17.3326	15.0662	15.2457	27.1486
12.0516	20.8677	14.6663	14.7157	8.06577	20.9682	14.6587	14.5404	4.7085	2.33185	12.1209	27.9182	12.153	3.46694	12.3975	4.01985	20.0314	27.6552	28.7789	15.803	14.2728	1.66133	21.6993	2.22146	26.2079	-2.58598	12.4164	17.854	24.2094	29.9725
14.3643	19.1139	5.48678	15.6539	5.17767	17.4464	7.85679	8.47948	4.05906	2.60199	-4.30383	25.9098	11.439	3.24374	13.0981	-2.07531	15.8832	17.195	36.7435	16.0667	10.5919	4.11832	14.8898	-0.969059	26.9741	-3.12053	19.9033	8.4337	10.1434	24.7915
13.6247	23.9576	5.33747	16.8773	3.07946	22.5478	9.94921	10.9944	6.51753	5.18757	1.37102	14.8516	8.63294	19.008	11.6784	2.72573	18.6164	17.8588	23.3038	12.0146	8.77203	-4.03023	17.4774	7.21299	21.9189	2.38448	15.2967	6.68941	19.617	28.9581
13.0418	17.4641	12.5036	14.7293	12.7062	22.316	6.53598	11.528	8.06434	4.87751	-0.627214	19.9261	10.7529	3.50746	11.9066	6.90707	11.6689	17.3548	18.9097	7.91426	8.92202	-4.38321	22.5548	3.77702	27.7412	-1.5903	13.1167	3.93732	19.8025	27.6177
9.68054	13.0249	9.98219	11.3304	6.48918	28.1505	4.03889	14.4187	10.3826	0.0370444	-5.46285	22.775	10.403	5.34993	13.1182	5.74788	13.3691	12.6068	19.781	10.3815	7.37767	-5.8236	18.9709	0.395734	28.8967	4.00845	19.7177	15.6762	17.7645	26.127
11.3603	17.7167	3.53716	8.45703	5.32679	23.5788	8.09562	6.68017	6.18056	1.34037	-1.60897	18.6783	6.81757	-2.95877	15.4353	7.68014	18.8524	19.0997	31.5013	10.3605	7.7062	-0.0365931	17.3526	7.36973	28.1639	6.54798	20.5591	3.41599	19.1183	30.1755
2.87124	10.7495	9.93107	8.73627	5.88943	23.4726	7.01846	8.62511	6.27274	4.77029	2.09312	32.1927	3.39199	12.4616	15.1208	7.52054	14.5909	15.7463	25.9926	9.22925	8.60857	5.18349	17.2773	3.45386	23.6933	1.16543	11.1995	3.49372	18.9423	26.2618
5.47448	18.8858	6.90896	9.91466	2.60121	17.4615	0.759641	7.75946	5.0245	-2.57645	4.1096	15.0601	8.28069	10.1658	12.4788	3.62384	12.691	23.714	28.8536	4.94474	9.16806	1.00292	17.7281	-1.42518	27.4156	-0.257893	11.0043	10.2953	16.7719	28.116
5.38097	16.7626	1.02293	9.72857	1.91051	19.8319	2.18279	7.37981	2.92655	1.09725	5.367	24.2794	2.66245	1.3986	13.8518	4.59521	9.04641	12.8418	19.8421	5.78476	6.99867	1.79477	17.635	-2.13547	22.7943	-1.77242	12.4531	18.384	19.7281	27.2071
7.39173	18.5628	9.57131	12.1133	10.7936	14.6962	7.36024	14.2771	-4.30267	-1.39662	5.90618	22.4058	3.08796	11.6598	16.205	10.2076	10.2749	9.53383	20.6912	10.3926	7.18572	1.11855	23.7532	2.273	22.2387	7.32128	14.861	18.5376	12.2311	25.7625
5.96684	13.2846	-0.565745	5.10572	4.62788	15.8147	6.87341	7.8252	6.58067	-3.59176	5.19119	20.66	0.884092	-2.13042	9.19578	4.47913	13.143	13.058	12.6668	18.433	11.4546	6.88636	20.0547	5.56074	23.496	-5.07008	9.63741	11.6081	11.5087	21.7753
10.8632	14.4055	2.39533	7.61026	4.44657	18.7114	1.84371	4.80929	-3.66269	-2.86078	1.70225	38.3644	2.94167	6.10916	3.6098	-2.18794	13.359	11.5243	24.9287	16.8401	5.98459	2.5427	19.2014	1.23079	22.0806	-12.4846	10.5933	14.2142	14.5558	25.1628
9.16067	12.8998	-0.650016	9.89029	1.63725	18.6637	3.08236	5.69388	8.78751	-3.9717	3.28208	8.08344	0.373724	7.14627	9.35817	0.724817	8.57406	12.4338	17.9788	15.6554	6.23829	-2.62479	12.5953	2.4688	18.5656	-4.86612	11.7656	23.3213	16.4607	24.551
6.53344	11.1287	2.37566	4.24486	3.30826	20.8074	4.89204	9.46287	2.95273	-6.16944	0.591429	24.2339	-0.982498	-1.16493	8.24515	0.0580472	7.41039	9.77486	20.339	19.9072	10.4269	3.22868	15.0407	2.00954	22.3273	-8.89999	10.7623	16.6443	19.4518	27.4317
7.50206	12.4137	-0.33588	5.96222	0.646074	15.381	3.97722	10.3785	3.53899	-4.20478	9.93394	28.0484	5.34161	3.28914	10.7415	4.5852	10.8536	8.62109	16.3757	19.3542	9.8059	-1.14629	16.8785	0.808966	21.3951	-7.15487	12.097	11.9388	19.2984	24.7687
5.68024	11.3019	5.10298	7.0763	4.99185	7.0088	1.66653	10.7873	-0.216292	-9.36444	0.497572	19.0169	4.60988	-1.91949	9.5833	1.60693	6.28024	14.2056	24.2473	20.5758	8.86972	2.40721	22.1273	4.30014	16.2072	-4.40162	14.4432	16.4014	14.7291	24.3062
7.23315	13.3623	-1.08606	9.56968	5.13225	5.16021	-3.52291	9.15567	6.18988	1.765	2.6606	20.2588	-0.256222	3.4002	8.75837	3.10653	10.3626	10.1778	10.3205	20.6036	5.22882	4.96864	17.3903	-8.16791	22.9379	-7.85496	19.4309	23.269	13.465	28.0074
9.50322	10.6942	-1.90376	9.63597	2.93694	8.50504	2.06307	8.43148	4.98832	2.66411	8.37743	27.1607	-1.87386	7.34045	10.2143	6.04604	9.40095	8.35324	21.7025	21.2676	6.91229	-1.45654	17.1819	-0.905781	18.5926	-0.275916	21.2123	23.3107	14.5536	22.0196
6.86223	9.81737	5.83473	6.02227	-2.98204	9.89066	-2.69606	7.50436	0.833246	2.2333	4.0964	18.2933	6.59691	-6.8625	8.53134	2.68593	12.451	13.1097	18.1955	23.5154	6.8601	-3.08455	12.7328	-6.15015	28.7117	0.131456	8.84637	15.9602	19.9687	21.8386
2.74268	11.1233	-1.65441	5.10582	-3.05865	8.21126	1.66485	5.97315	4.15174	0.350893	-1.62583	7.75784	-2.83116	-5.07876	3.79631	-4.94934	7.23842	13.0018	11.6264	18.2288	9.5314	2.95158	10.0417	-2.76776	21.6555	-1.19581	12.0609	20.5882	18.8507	24.0067
7.74112	9.50223	0.427798	8.90242	-1.5176	3.32108	0.252602	9.41192	6.11144	-0.734296	6.15849	24.2362	-2.58244	0.0394915	11.9737	2.91355	9.31504	13.0996	16.6745	21.0304	6.07267	3.34624	16.6469	-0.661418	19.4659	5.43124	13.333	20.9205	11.3143	21.8932
5.11965	8.72034	5.06683	4.9011	-0.519358	5.28369	-4.01661	6.34046	5.59607	5.5147	1.0535	25.4758	5.74453	-3.97141	12.3502	5.61255	10.1062	11.2363	15.0075	17.5347	10.0305	3.32891	15.6455	-2.65541	22.2506	3.19589	12.0185	21.77	15.8964	21.7245
6.7026	7.07592	5.37816	6.33807	6.36917	3.62707	1.16807	8.2185	8.1293	-2.96382	0.578186	18.9889	1.26558	5.18726	6.48973	-0.975116	9.27711	11.3867	17.0423	18.6693	7.5156	13.3417	13.1382	-0.345853	22.2729	1.64816	20.0625	14.5019	12.9855	22.0424
10.5852	4.3668	-0.801657	6.07177	2.58762	4.46845	-1.87953	6.46657	2.60095	4.95203	3.07467	17.0256	2.64408	-9.09564	10.4929	1.60254	7.03189	10.3763	18.0125	25.0797	7.34106	2.45868	13.2714	-3.06052	18.6398	-2.2505	16.7071	26.5513	15.7607	22.2578
5.09617	6.92148	2.70209	1.69782	-3.16724	2.8986	-2.24573	6.97019	7.43978	-1.71602	0.0444371	25.9987	-0.741525	-0.441599	8.94824	7.0512	3.85735	10.0227	10.8711	19.1062	7.82772	4.25067	13.1047	-4.17776	26.4889	2.05531	11.2991	27.4528	13.3981	23.7689
6.17858	3.61704	2.14292	3.69784	-0.716269	3.82554	-1.45306	3.74682	1.12832	-3.95887	4.19939	7.71189	-0.313944	7.83127	13.0094	-3.09616	9.38736	7.37602	9.28027	24.1395	7.06609	-0.580138	9.21001	-6.29795	20.4054	-1.01082	15.7928	22.3676	13.5982	22.3177
4.00519	7.63198	-3.31299	4.31965	0.686013	8.4124	-1.19896	2.24956	3.31755	-6.49154	7.13704	14.3655	2.71436	4.51357	7.99351	3.27155	1.69328	6.62193	9.37066	23.6174	8.14061	4.76672	10.9158	-4.50538	28.015	-0.468914	20.0545	22.6183	12.5694	19.7195
-0.23475	2.0898	-0.0779598	5.40188	0.257912	2.61051	-3.55564	6.56281	-4.48017	-5.72324	2.60283	16.557	3.33004	-0.505907	10.3796	1.84798	2.73209	5.96609	8.35992	20.4469	6.97371	-5.61976	5.8772	-4.24828	13.8704	1.39167	5.72589	16.7812	10.2326	20.0278
5.79683	6.23968	7.68473	2.5272	1.38185	1.68128	-5.80567	0.566067	-6.45804	-2.16444	-4.82158	17.9562	-0.943074	6.87988	7.33387	-1.54746	5.0789	5.93027	17.8225	18.8966	7.99653	1.50322	10.3384	-1.95675	21.13	-3.85728	15.5721	19.6511	10.7921	23.5875
0.770017	3.26616	1.83688	0.505409	2.89537	-1.02237	-1.53841	2.96324	0.255237	-1.70532	1.03765	18.8184	-0.575549	8.05072	6.13098	1.969	2.99017	2.63078	14.863	24.6731	7.05676	-1.99004	7.36229	-9.70098	18.7358	-2.63084	15.1964	19.2583	10.5374	23.4532
5.9654	2.94865	7.46889	3.33605	0.951918	4.08715	-7.26539	3.26427	1.16949	-0.696928	2.43104	20.3308	-2.48123	15.3541	9.79637	9.2114	0.351865	4.7364	22.524	21.1293	4.64829	4.64581	7.25752	-4.38422	15.85	2.57991	11.4229	21.463	10.0685	21.2042
3.33366	4.83493	-0.704226	2.13973	3.34987	8.97818	-2.23102	2.43457	0.457443	-1.84376	2.46961	17.9144	5.97308	9.92201	9.59832	1.22857	1.93086	1.24161	12.084	19.1595	7.36512	6.91818	4.08352	0.0695447	19.1463	-2.91838	14.8628	21.8667	15.6782	19.6601
2.07091	7.35859	0.982575	1.11394	-0.319087	7.4541	-2.86353	4.08343	2.05399	3.20023	6.67849	23.2851	5.49702	0.953642	6.037	4.39713	3.23997	5.75793	14.1202	20.8285	5.66534	12.7447	6.36656	-1.79816	17.4933	-0.382395	16.9283	17.7716	17.3498	22.0341
10.3743	7.8761	1.50099	3.66127	2.59576	7.94812	-5.60395	2.50701	3.01494	1.20482	5.9633	17.4151	2.11637	3.52798	6.55519	-1.2875	3.98962	9.87747	16.1274	21.3894	5.29308	0.549675	4.97662	-0.678675	20.0198	-0.467892	11.0656	17.2373	13.483	19.1794
-1.39143	4.75259	2.19635	0.0339972	-2.64828	-5.0147	-0.553423	0.955179	4.2983	4.98524	0.0609779	27.1803	2.9845	1.77091	6.47081	0.785444	6.05504	8.69534	18.0154	21.8227	7.31483	1.59568	7.72735	-3.64068	15.8117	-5.24197	7.90186	19.3868	14.8613	19.2952
1.62111	3.78942	5.94935	2.75137	-0.708621	8.12372	-3.80531	7.15711	7.2861	1.01127	6.61846	23.7065	3.31455	7.65306	4.75303	7.81922	3.57885	5.30803	15.5315	24.6976	5.24901	1.75963	4.23344	-1.05829	18.973	-5.6862	11.257	27.0689	11.4483	21.1042
6.2198	5.39812	7.01125	0.563698	2.36892	-0.201627	-1.59581	3.41446	5.35132	-2.0296	4.84241	11.4229	5.07249	1.74989	0.653737	3.92662	3.25981	4.45402	20.4419	21.1964	3.98015	0.632538	6.9421	-8.72396	19.3142	5.86258	11.1842	34.8042	18.6051	20.2709
11.4396	-0.548972	2.4296	2.29437	-1.08683	1.36354	-5.26606	7.41686	8.01884	2.85087	2.84568	31.5082	0.248271	5.59247	7.10931	8.02633	2.71126	6.6607	11.0331	26.2456	5.95001	3.68316	7.46408	-10.428	14.4323	1.94723	17.5147	20.1444	9.97583	22.0724
10.3714	3.17796	0.0924656	-2.53599	7.89942	5.03977	-3.16161	-2.09507	4.23925	-0.653375	-4.66695	21.3129	-1.31521	1.61188	6.96647	3.07392	3.79792	7.72242	21.5167	28.0736	4.22554	-1.98124	7.66295	-2.77685	15.8656	-2.92164	13.0027	30.8128	16.5042	22.4329
3.88782	5.34727	4.67074	2.87767	0.973675	4.2801	-9.03627	-3.68429	4.94903	-3.8889	0.169156	17.6666	0.888102	0.83982	7.00058	6.76878	4.63038	2.97764	16.8883	25.9515	2.71754	-3.68089	4.27567	-2.66344	12.5085	-3.7025	7.54502	25.5137	17.9788	22.5475
2.40625	5.63357	3.75638	1.48976	7.78469	-3.43218	-5.26718	1.74441	1.89701	-1.19696	-0.265156	22.8599	0.365713	0.289014	8.46716	-1.19329	1.30699	6.08486	16.1203	20.3925	0.356532	1.58151	2.58641	-4.44696	19.1922	-6.49219	13.1473	18.7325	14.891	23.7087
4.11254	1.39827	9.29998	2.67251	0.0491009	-5.5297	-5.49259	-0.794393	0.976324	0.740568	-1.10293	25.8761	5.10744	-6.03071	5.87194	8.06639	5.98477	8.71676	11.5346	22.1138	3.19447	1.82196	5.15454	-4.68197	15.698	-3.9081	16.5185	20.3948	11.35	21.9818
4.31541	0.623377	6.27866	-1.69193	-3.9682	-0.573528	-5.27607	-0.539151	4.10787	-1.94081	-3.91414	24.3776	2.84498	7.09198	10.4818	-0.220634	10.1392	4.57608	21.703	13.1845	2.52324	-3.19807	4.84575	0.176291	12.3043	-0.226644	14.2156	21.2534	18.563	24.9945
14.3337	0.426304	12.1872	5.59115	3.40111	-2.34916	-7.13647	2.87359	0.427969	5.65544	-0.137976	18.8624	6.01849	1.15777	13.0933	-3.65334	6.93591	11.3321	13.9152	21.8943	-1.26919	-5.65483	9.19461	-3.52848	13.9328	-0.741725	20.8383	16.7167	12.8355	25.1084
12.5774	2.65323	0.704449	1.07689	0.873554	3.40799	-8.78837	2.4198	6.25603	-3.19394	-5.31532	13.417	6.61637	-1.78781	7.60734	-2.73168	5.47758	1.22261	13.9156	16.209	1.6041	2.31201	6.92813	-7.90668	16.6686	-2.63095	14.5987	27.4475	13.8865	19.8884
7.52779	-1.13787	2.39021	0.933439	2.1814	-0.124257	-4.65684	-0.728823	2.65191	1.32414	-2.63942	11.6843	3.9757	7.59871	10.3337	-0.871803	7.26301	0.77583	18.4886	15.5362	-0.867081	7.66577	7.00279	-4.28029	8.97415	-7.14726	11.5146	14.9621	6.33604	20.5342
2.49812	3.47864	3.3738	1.88961	4.43447	4.74072	-5.22679	-3.2244	4.45385	-0.597284	-6.78479	19.6959	0.428163	3.96343	7.51835	-2.01577	6.89736	0.123838	24.7963	21.5128	1.05126	3.34717	12.7107	-3.92545	8.29253	2.76884	15.0399	21.5627	15.7431	21.758
7.90458	-2.25697	9.3944	3.06826	2.00551	7.3609	-2.40487	-2.70011	2.33692	3.5465	0.0687995	15.9976	6.22949	5.1965	7.15833	-3.2951	2.50174	8.38826	17.5392	11.1381	-0.046791	-1.75528	6.07366	-3.85594	15.9255	-1.77075	15.288	25.2251	15.2109	19.5033
2.78099	2.75453	8.98631	0.930125	-6.95859	4.03172	-1.31568	1.00576	2.89763	-1.86503	-1.38687	15.6867	-3.35516	3.43167	4.04016	0.914791	0.0252076	-0.363791	15.9532	20.7111	-1.14096	-2.78347	6.96644	-10.0805	11.6494	5.00741	15.334	20.9482	8.16172	17.3045
5.88666	3.19781	7.24767	2.30195	-0.446433	1.56204	-7.23869	3.70493	11.7486	-1.99414	9.00812	21.6832	4.58206	-0.198341	4.2397	0.935732	3.53495	3.35098	10.5332	24.0372	0.670175	13.6545	11.8412	-1.07735	11.6711	1.99116	16.8297	26.5839	9.24608	17.3743
1.66083	3.76057	3.98311	1.44324	-0.250278	2.98172	-6.18995	-0.53053	-0.3131	-1.94723	3.7378	11.1418	-1.91143	-3.15936	7.3863	-1.035	2.27139	0.978183	4.28547	19.5588	2.5371	4.60803	11.975	-5.91843	15.6101	0.466706	16.0052	30.7571	5.14129	16.1689
-0.0469698	2.73848	2.42489	-2.50101	-1.8273	-3.67202	-3.43135	-2.69639	8.87004	4.48912	2.72333	24.607	-2.49799	10.7042	6.6902	4.33509	-0.772084	1.2975	9.18521	14.5295	-2.29256	-0.438431	7.68365	-4.99884	11.8499	-0.708288	18.221	17.9634	10.2995	18.3846
5.99263	-3.50884	4.70767	3.69869	-1.00964	6.70314	-2.67414	-2.49889	4.80778	1.29105	-0.806309	22.1764	0.466618	2.75086	4.83823	0.766626	-1.19111	-0.387609	18.9932	18.4236	-0.86948	6.32882	12.1784	-7.39671	9.97232	-8.07322	17.6826	11.2173	13.7959	16.1419
5.69011	-0.211404	6.9399	2.19835	4.12009	-0.991531	1.28781	-2.62345	4.05416	0.690014	-5.11955	10.5613	0.137441	9.3811	-1.2751	-0.638492	1.30955	-0.424765	8.01428	24.1014	-2.13673	4.43878	5.01957	-7.54792	10.8637	3.00048	8.04068	29.1059	5.68688	18.5287
1.70686	-0.250905	9.52224	2.56608	0.887571	5.7046	-9.25449	-3.75461	6.89904	1.44462	0.0815313	14.8973	2.34059	0.265099	6.36974	-4.98959	7.23031	-1.01454	17.2171	17.4377	0.295004	6.56988	6.35297	-7.50916	3.65839	2.91436	10.4387	21.2539	1.62333	17.4022
1.41923	2.70212	7.52947	0.981168	-4.14271	-2.31905	-7.81905	-5.8034	4.50121	-1.84125	-4.83832	5.69305	-5.77091	7.32733	7.13347	-0.613612	-0.632692	4.13748	23.8546	11.5883	0.027165	-3.25523	4.26085	-1.9958	10.1451	-4.01413	12.5225	9.19579	8.95373	17.6979
4.82325	4.59098	2.21155	-0.697905	-5.39079	0.365899	-7.52486	-4.61322	3.72214	3.44652	1.60985	10.7001	1.22213	7.52491	4.76861	1.68385	6.51584	-2.62228	16.0183	15.6196	-3.53415	2.24277	4.6819	-2.18892	6.66262	-5.97917	16.2822	17.8303	2.89785	14.7057
3.51427	7.46198	2.48823	4.28488	-1.27502	2.46199	-10.5411	-0.681359	6.141	4.93602	-3.87189	12.201	-1.49887	5.78818	5.26661	3.94802	6.04508	-3.64867	2.22668	25.2394	-1.64003	-3.98267	6.58513	-5.2388	2.64731	2.53097	19.571	13.0497	5.97087	19.6216
4.48109	11.1493	3.18397	1.83505	4.00498	2.38978	-9.64134	2.8787	6.75761	1.75907	-4.99848	2.99083	0.0729307	1.71254	3.5072	6.43939	1.28669	-0.0771831	10.3645	10.1997	-1.00511	-6.59124	6.48529	-4.60298	3.30029	-2.86922	20.8169	10.9329	4.65449	15.8706
0.164759	-1.11725	0.313986	1.67573	-2.05805	2.19239	-5.10458	-7.15527	-0.319022	-4.25251	1.66741	3.98089	1.05775	1.71883	4.86834	-0.0150246	3.80976	-2.27047	13.9784	12.9606	0.42086	1.84995	4.66724	-4.67122	3.77853	-6.7413	9.29018	16.108	5.57382	17.5864
-2.44408	3.20779	3.58405	1.59985	5.79112	-2.51551	-4.8855	-3.49548	0.724762	1.81869	-9.86901	10.4335	-0.146731	2.42385	0.538222	-1.91391	1.76831	2.31916	-0.651682	7.09899	0.830776	-4.41296	-2.07553	-6.40371	12.4742	1.06295	10.5324	13.5121	5.17483	17.5085
-0.150634	4.23699	8.34284	-5.79194	-0.300023	-11.3632	-8.9725	-3.83158	1.90084	4.3333	-3.12923	15.4155	-4.96847	3.73334	2.92348	-4.95287	1.07143	-3.9059	8.47308	13.452	-1.67465	3.22155	-2.42847	-9.84842	9.59406	-5.10888	19.4091	17.3593	3.04444	18.8378
6.14879	-1.1305	0.56455	0.140464	-6.41436	1.24844	-4.32306	0.965612	-0.287248	2.62652	-10.5933	7.80047	-3.14696	1.58681	5.95324	1.11312	-2.94464	-3.31266	2.1749	14.8975	-1.22849	-1.90275	3.36605	-8.28312	5.58254	-6.56557	9.8295	13.3299	6.39027	17.8144
0.728238	3.69683	3.16269	-0.858373	-1.10423	8.3121	-4.38974	-9.99804	3.50473	1.8921	-5.08727	11.1699	-6.0706	-4.1781	5.25853	0.650435	0.996487	0.556974	8.76457	13.7122	0.322414	6.9588	-0.448217	-10.6527	11.1577	-7.54373	6.99796	5.57055	3.69008	17.2063
4.37943	-0.158243	5.58831	1.33739	-3.04549	7.8819	-4.15984	-8.30962	4.5578	-4.87484	-6.34263	4.54694	-6.47685	2.51567	1.49912	-4.54419	0.10881	-1.31815	12.1633	10.7944	1.40953	2.08053	4.01165	-3.92662	11.0495	-0.817849	9.35858	22.934	6.07063	14.9598
0.270826	2.45429	-0.509018	-0.505586	5.9327	-2.91606	-3.93759	-8.3519	-1.89894	0.409384	-6.89347	19.902	-6.48538	-2.00875	3.21702	-5.85408	2.52188	0.962242	10.635	6.37432	-1.39494	2.73765	-1.1675	-6.84196	12.2418	0.0135835	9.51995	5.88501	6.49046	14.7528
3.8951	1.30174	3.42757	-2.23964	-0.433479	1.7199	-0.485563	-5.31427	-2.31022	-0.11268	-8.20323	9.0243	-3.66191	0.115369	1.78013	5.34521	-5.53366	4.7755	11.3838	11.7331	-0.440209	6.88909	4.59795	-5.15188	6.64561	-1.59651	6.8328	19.2834	8.96273	16.4273
-3.54858	-0.937838	1.4165	-2.28842	-8.03857	-2.59142	-5.27425	-9.45777	0.0904416	-6.62167	-11.1693	12.267	-5.1882	4.03808	-1.5582	-1.05402	-5.71742	3.17759	-0.463255	7.13233	-1.90202	-5.13316	2.5008	-6.91255	11.3863	-2.01898	13.1583	11.2161	12.4587	15.3079
8.26596	4.32404	-2.76392	-2.03834	-6.77373	-3.77009	-5.47415	-4.72048	-1.49466	-3.94878	-9.64861	9.98386	0.0800638	-7.62533	0.204337	-6.2445	-2.93704	8.02697	3.13113	9.9231	-3.38006	-1.52439	10.2171	-9.16851	12.791	2.05679	8.45923	15.6209	4.22466	13.6535
-1.45091	-2.60509	-2.8033	-6.02146	-5.17627	-2.0254	-4.79302	-4.4104	-2.95788	-2.33381	-13.1264	7.2851	-5.86311	1.77421	3.06928	-9.32577	-1.04599	-4.95629	6.4148	5.85152	-3.41132	-2.63622	5.23932	-5.8492	6.08809	-0.505508	11.8962	9.45571	5.10707	12.5569
-3.93564	0.376119	9.88962	-0.401089	3.24112	-1.46835	-3.0782	-0.38498	-4.0248	1.6336	-12.4719	7.73229	-3.86917	1.66562	4.74741	-1.02886	-1.04573	5.96622	8.54848	5.26186	-2.4369	-6.15497	-3.23695	-11.8861	2.67851	-2.31441	6.14774	14.4277	8.48989	13.1392
1.52795	-4.38861	1.16989	-1.93221	-2.17297	-4.2854	-8.24674	-2.01253	-2.35928	0.504588	-11.4252	6.72203	-4.58849	10.4576	3.41145	-9.64402	0.203141	-0.16172	1.6562	2.33126	-3.19559	-5.1022	1.46432	-7.19674	3.34788	-4.6485	11.825	23.9721	12.5357	13.1313
-3.17566	-1.24777	0.433906	-5.52139	-5.91105	-1.81765	-9.28053	-8.25859	-6.88646	-2.07314	-9.63714	1.93579	-7.66101	3.38083	0.992509	0.414881	1.33392	8.98685	-0.920089	7.5678	-3.77713	-0.00910967	3.26149	-7.19004	8.82496	-2.0303	3.61538	16.7081	8.96707	12.29
12.0528	0.992723	-0.61206	-7.00772	-11.4789	-0.181803	-9.10748	-6.15077	-6.89176	-4.42	-14.7419	6.57312	-2.68187	4.29649	0.933467	-1.79736	-1.08544	3.09673	-2.04055	8.20271	-4.63383	-5.93418	5.12038	-7.66926	6.09571	-1.21918	9.65786	4.67938	5.24102	9.78229
-2.3778	1.45171	1.49141	-6.1469	-1.72655	-3.98995	-5.63335	-2.8106	-2.54042	-1.11762	-10.9179	9.50393	-6.0966	-4.33389	-2.73158	-8.4441	-0.093739	2.39363	6.75872	6.94645	-2.47437	-1.90896	2.68203	-6.11711	8.19455	-3.67742	9.16276	8.37616	11.7973	11.4647
-3.1328	-1.41102	0.183995	-4.96849	-6.45889	-5.87257	-7.45631	-5.51977	-5.78857	-0.723356	-10.0963	10.9988	-7.94321	0.874817	-4.39817	-10.4249	0.0542624	-5.22401	-4.9278	2.91183	-2.56948	1.84625	7.26728	-9.40631	4.03895	3.85819	3.5948	3.50856	9.96354	11.9824
10.1985	-2.95113	-1.22884	-5.05097	-2.8028	-6.58012	-8.05368	-3.45485	-5.55714	0.517709	-13.7806	11.9118	-8.00062	-0.0221925	0.0785763	-6.37121	-1.62694	-2.88697	5.97034	9.47809	-3.08604	-5.98109	0.370371	-8.31867	8.13883	-5.53126	3.63797	5.99951	3.03782	9.75199
-2.53007	2.30405	-6.08662	-8.46308	-10.5249	-8.33327	-7.11231	-9.4283	-4.53785	-0.900046	-6.56311	7.98022	-4.70212	4.30297	-1.61121	-5.43481	-3.20544	-1.7069	2.20889	2.60199	-0.47077	-6.70369	1.07227	-9.89745	1.64997	-1.30061	3.09833	4.88908	6.64104	8.29559
-1.94192	-1.53407	-2.56495	-3.16349	-11.09	-4.88148	-6.18232	-5.20541	-0.431223	0.71027	-11.2938	7.31166	-6.17481	11.8833	-0.422517	-5.93224	-3.73772	-4.32006	2.71629	-0.280181	-1.3328	-6.47179	1.73234	-6.54408	1.4978	-1.93357	2.53144	10.6805	1.55416	10.0163
6.11722	-4.532	-2.13173	0.385721	-8.84619	1.79552	-7.42931	-7.24674	-3.52444	2.17065	-8.66755	11.4113	-8.13006	4.80052	-2.27867	-2.49471	-3.10538	0.586446	6.84141	-2.15066	-3.45447	-5.35604	0.551635	-8.60262	2.90491	-4.10999	6.48798	6.05887	4.52442	12.4299
5.07301	-3.70768	-0.25795	-4.38406	-2.34104	1.65454	-3.81241	-2.099	-3.81841	2.92923	-7.75217	14.0432	-6.55464	1.64248	-2.05371	-1.95581	-2.96873	-4.734	-3.04879	2.86074	0.370686	-6.04463	1.19774	-9.86615	-1.3604	-3.85635	2.08697	8.45754	1.82268	9.16508
-1.25325	1.42298	1.53717	-1.5985	-9.52749	-10.0005	-9.46449	-7.21937	-1.0032	-0.750459	-8.17753	-2.77117	-8.6817	-4.99864	0.254454	-6.27714	-0.612684	0.845134	6.638	-0.73372	-2.45547	-4.1124	1.95026	-8.31457	0.472163	6.94965	3.58627	-4.01856	-1.2024	8.87269
-0.635754	-4.29433	-2.46657	-1.24023	-6.09949	-7.43889	-7.77546	-2.90529	0.821303	-5.87873	-12.8877	1.93819	-6.35013	-0.408174	1.09809	-8.42632	-4.56169	2.59492	1.8301	0.169845	-2.01328	-9.74701	4.76298	-3.1365	0.193002	-8.57733	-0.952705	1.32157	4.6078	7.76778
0.54078	-4.28121	-3.56725	-4.7247	-5.48289	-11.7518	-3.10134	-4.02061	-3.05666	-1.73577	-10.649	7.80203	-5.90713	-0.413437	-0.878349	-5.46209	-4.53838	-2.4931	-0.276418	0.822452	-1.952	-9.46998	0.535312	-10.6312	6.37283	-4.37704	4.60211	-2.72888	1.28586	7.17529
1.98037	-4.03359	0.342496	-4.53525	2.27138	-8.15888	-11.5813	-3.76658	-4.55251	-2.84947	-8.33336	7.85293	-4.51456	0.520376	3.27731	-0.188526	-1.0341	-7.4215	4.54661	0.184528	-1.22175	-10.5331	3.69278	-9.48147	2.96818	5.40374	-0.342453	5.84088	2.98296	10.325
-1.67419	-5.95887	-0.178404	-1.08836	2.01194	-7.14192	-5.70377	-6.97662	2.72403	-5.88475	-5.08044	-1.03107	-2.9301	1.75695	-1.67762	-5.88047	-2.07968	-1.55378	8.77845	0.612577	-1.76696	-4.00162	3.41128	-8.87412	-2.11414	-1.13214	4.87493	1.79103	3.88396	6.12438
2.57891	-2.63233	1.64192	-1.7848	-7.93292	-9.47531	-7.65632	-6.28895	-2.45035	-1.22772	-14.7503	-1.42879	-6.16886	-3.39766	1.29542	-6.5364	-1.43128	-8.05817	4.47753	0.437671	-2.20639	-4.1734	2.89893	-4.71549	0.481175	-0.525589	-1.69399	0.201836	3.51694	6.55819
-1.44496	-1.89621	-3.23845	-5.20559	-0.701888	-7.5899	-8.55774	-2.70405	-5.60647	-0.962465	-9.19036	-4.20423	-3.85868	3.8408	-0.378131	-8.83676	1.43542	-0.635533	0.0748596	-0.126905	-2.90468	-11.8214	-0.860815	-1.91221	0.807082	1.16049	2.3965	0.145227	3.97815	8.08419
-6.01708	-3.23917	3.35905	0.69316	6.0278	3.6393	-8.9783	-7.4824	-2.90996	-1.61827	-11.3847	1.00717	-3.13195	-3.3861	-2.22943	-5.71561	-2.36137	-1.45436	-1.26618	0.572206	-0.654957	-8.95891	5.19274	-6.25689	-0.907204	-3.62191	5.84292	3.94494	-1.01682	5.5579
-0.670778	-4.71236	-4.94247	-3.111	-1.6476	-5.85007	-3.40649	-5.74964	2.44471	-0.488017	-5.23228	4.53742	-3.37802	2.59959	0.505084	0.505857	2.07314	2.16377	0.426577	5.33288	-1.84263	-6.77023	1.98972	-8.4288	6.66133	-2.40892	-3.70002	4.52024	-2.03494	4.43083
-6.22579	-7.29326	0.420806	-6.87891	-8.77091	-2.08636	-7.62482	-4.73219	-2.50253	-3.50216	-8.88814	9.12956	-2.39909	-5.7518	2.07226	-5.51666	2.28248	0.704607	2.28353	-0.803948	0.0784367	-0.228193	1.4484	-5.28766	2.05413	3.40656	5.77099	-2.96688	5.07298	7.98744
-2.87236	-0.752135	1.04304	-0.766531	-1.42127	-4.08815	-7.60923	-3.18341	-0.3714	1.82456	-8.94355	3.72025	-7.36194	0.0973796	-2.20173	-5.20966	-4.16491	-1.05664	4.78455	3.99071	0.798772	-2.0167	-1.81866	-7.10621	2.3862	3.29986	8.4731	-6.5201	3.27295	5.53156
-6.13459	-2.47829	-2.72547	-3.39202	-0.767201	-1.36965	-6.32331	-5.31599	0.266775	-4.46107	-4.14098	5.90374	-5.66179	-3.59326	-1.77799	-6.29357	-0.361929	-3.66789	0.695163	5.89342	0.907501	-0.913574	0.0778586	-2.97775	-2.04284	-2.5642	9.02069	13.2618	2.15447	3.62157
1.01724	-2.42251	-3.52589	-2.94582	-4.05804	-6.04664	-7.18959	-12.6278	-0.198428	2.18682	-8.4054	-4.08737	-5.00926	-0.428089	1.39528	2.42074	0.488621	-2.07203	-2.10387	3.22325	1.72632	-1.0006	-0.0905678	-3.01293	1.05885	7.31914	-1.42451	4.22695	3.66113	4.3637
-0.636085	0.846513	1.47429	-4.07944	-4.64048	-7.79193	-3.34379	-7.7146	-2.96669	-1.92555	-4.26621	1.51796	-5.42608	-7.4855	-2.86742	-2.90881	-1.41846	-6.22121	-1.69808	-1.55163	1.77478	-2.78324	3.20525	-7.8858	3.00905	7.73469	4.07148	-0.312072	1.70818	3.87633
-2.14247	-2.38761	-0.763046	-1.25075	-3.5502	-6.30728	-6.60277	-7.62001	-1.40361	-5.60982	-9.06861	-3.84391	-5.89897	-0.499185	-1.09984	-5.12917	2.27509	-1.80462	1.91552	-2.99287	1.2464	-4.49559	1.35255	-3.63121	5.92651	-5.24779	6.73873	1.27227	2.46017	4.41177
-1.61398	-2.29263	-1.88897	0.839355	-7.91111	1.2469	-6.08679	-4.36505	-3.94992	-1.65943	-6.68459	-2.53906	-4.59336	-0.321694	-2.80875	1.29154	-1.55121	0.328779	0.303028	-1.44941	-0.245514	-3.10209	5.81279	-5.83581	-1.58225	2.58068	2.55505	0.991579	0.959171	3.51721
-2.42863	-0.563096	-1.96361	-3.57372	1.62447	-2.63959	-1.61863	-7.14713	0.754433	-3.75556	-7.65685	6.43629	-5.52768	5.53927	-2.25469	-3.84668	0.206116	-0.682144	-1.86179	-0.26998	2.03283	-0.32977	1.06059	0.218346	-0.1411	-7.12071	1.27291	-7.51254	-0.90782	4.7975
-2.78537	-0.488147	-3.35942	-3.05915	2.1669	-6.63907	-6.49055	-3.10419	-6.1043	-1.56136	-7.73257	-9.25802	-3.68809	-2.474	-3.00971	-4.95073	-1.68237	-1.59762	4.73419	2.31653	4.39052	4.59458	0.5903	-0.747312	-1.6295	-1.86882	1.40683	7.1699	2.1755	3.81565
-3.44955	-1.20754	0.859515	-6.91609	-5.06	-0.292142	-4.03511	-5.93841	-5.35294	-1.17749	-6.4629	8.27703	-4.77766	-4.57509	-1.64856	-0.00429743	1.8599	3.49774	0.160382	3.81829	1.95491	-0.518559	0.622578	-7.74484	1.58535	-0.0296366	3.39915	0.264565	-3.8622	4.61037
-0.367926	-2.1731	0.257598	-0.737642	-2.99107	-1.2225	-5.10844	-7.4326	7.80126	-3.7682	-4.41073	0.838417	-2.02683	0.639955	0.718255	-3.90968	-0.321911	-0.0443518	1.10108	1.64492	1.91576	-0.885704	-4.81103	-4.30106	0.677767	-0.169266	4.90238	-4.95073	0.702921	1.57555
-2.17361	0.0828246	-2.60574	-1.61333	-7.25755	4.34758	-4.93613	-6.49893	-9.09494	-2.53646	-2.13455	-7.27934	-5.13237	1.56699	-2.79605	-6.38172	-0.58314	-5.53105	3.69809	-2.82574	0.850329	2.4286	1.85499	-5.9195	5.94725	-1.12173	-0.715343	2.50946	5.14374	4.18089
1.28823	-1.01819	-1.34927	-2.94457	-5.59967	3.60091	-1.1558	-6.16769	-5.56724	-1.98098	-3.70721	-1.9351	-8.10021	5.29393	-1.38786	0.125938	-2.72778	-0.528666	-5.02105	-4.35829	1.77593	0.985885	1.52874	2.67366	-0.113001	5.24872	0.609668	-4.31465	-1.99095	4.55231
2.92463	-2.4922	-2.19857	-1.2918	-1.98535	-3.76134	-3.86341	-0.891987	0.145165	-3.35777	-11.228	-5.25642	-4.89999	3.81554	0.220558	-5.14851	-0.720389	5.20508	-1.97175	0.650398	1.0764	-5.45218	3.40744	-2.34834	2.36872	-1.15144	7.83633	0.0394693	3.1846	2.95603
-5.00698	-0.943552	-2.55396	-1.45396	-2.16387	-3.52065	-6.31211	-7.04593	-2.35146	2.64609	-5.51862	-4.47677	-4.63868	-3.68797	-0.28124	2.27355	5.20852	1.38038	2.77451	-2.30504	1.51458	0.762179	3.09611	-0.597779	0.778348	1.21943	5.08855	2.92056	1.229	2.87376
-2.06855	2.25494	-3.35378	-1.29634	-3.00048	2.95169	-6.04998	-5.78354	-2.22994	6.12186	-2.21496	-3.29081	-3.3537	2.23856	-4.21483	-1.10583	3.4123	5.18051	-0.703323	-3.90146	1.56961	-2.67108	5.71762	-5.48679	-2.74996	-0.765998	5.04901	-3.22432	-2.53008	1.70266
-2.11442	0.679108	-1.15983	0.984098	5.00697	-4.01707	-2.69295	0.370061	-3.32052	-0.265563	-6.18279	-4.39141	-0.480664	1.87843	-5.70144	-3.36279	1.1805	2.63649	3.5921	-0.234127	2.10901	-1.91216	1.12792	-2.08228	4.88067	-5.7178	-2.17645	-4.7533	6.5873	2.08626
-3.24697	-3.70004	1.36317	0.804641	-0.466022	-7.01038	-2.83831	-0.667433	0.908222	-1.85489	-6.26605	-3.13825	-5.50762	-1.52119	-6.38569	1.89188	2.77506	-3.2128	-1.03747	-3.89457	0.932181	-5.7822	3.25108	-3.63258	0.371289	3.84848	2.68035	-7.67655	-3.02302	3.95388
-0.753384	-1.23795	-0.0755805	1.40359	-8.37979	-2.22789	-3.79037	-3.67997	-0.0742013	-4.52769	-2.53539	-3.00641	-6.05897	0.248082	1.89534	-6.76234	3.94051	-1.46971	0.774942	-0.700998	5.95665	-0.284537	2.57314	-5.13152	-0.696451	7.9291	3.10513	-7.71223	0.225333	4.93692
1.07439	-0.781955	1.8658	-4.29167	-6.06857	-7.79112	-6.49198	-1.78195	3.55365	-0.678653	-6.30022	3.70546	-4.51876	2.98537	0.0203898	-4.37128	6.84481	1.68977	2.12807	-1.11957	4.1349	-0.871814	1.98737	-1.62785	3.80858	5.78715	-4.05367	-4.13493	0.816435	4.77044
-3.96942	1.89499	-3.20572	-0.89701	-0.0113635	-4.05594	-2.92927	-5.8763	-5.18541	-0.398526	-5.00555	-1.81393	-1.87399	2.28861	-1.48046	-6.331	0.390506	-1.16857	5.06033	-0.192507	2.39635	-1.58189	4.989	-4.36007	4.45949	7.56054	5.73363	1.706	3.74854	4.07445
6.04995	-2.62093	-2.95576	-3.63033	1.75114	-3.35665	-3.30774	-3.12944	-0.415009	-0.313088	-10.3481	-1.09149	-9.48037	5.44961	-2.22257	-3.18968	-0.297502	0.840423	-0.390731	-0.961997	3.17936	0.587904	1.35093	-0.21027	1.93779	0.90268	0.806398	-5.13391	0.0430677	3.27751
-3.14317	2.30016	1.02274	-7.35998	3.13071	-1.4312	-2.18171	-3.85677	-2.08385	-3.45688	-5.74395	-6.39711	-8.14303	-2.57404	-4.22698	-0.188669	3.00401	1.47707	0.811947	5.55007	2.44478	-7.11354	3.40668	-5.20791	-3.14917	-3.32881	9.06898	3.87235	1.54592	3.73289
-3.38215	-5.07942	-8.77542	-3.69546	-0.828431	-2.52634	-6.19847	-6.11764	-7.27597	-1.77052	-6.49196	-5.03488	-6.11551	-0.591914	-2.50893	-3.95959	5.14496	-1.33936	0.987674	7.36202	2.47677	-2.541	4.1242	-3.92824	1.17282	2.75137	1.31073	1.17911	0.143776	2.76839
-3.04941	-3.00077	2.2255	-2.7817	4.40758	-9.48168	-0.242321	2.04421	-8.66075	-6.02792	-5.07127	-8.11665	-5.19147	1.25233	0.478213	-2.57884	-0.281857	-2.17578	4.3635	-0.0528684	1.9868	-6.1813	1.55902	-2.46067	0.31789	-1.99858	3.57171	1.48759	-2.3798	1.72243
-5.41346	-1.80493	-3.2346	1.30043	-5.99411	-1.08239	-0.539186	-1.36968	-2.03047	-2.18884	-0.707474	-6.50756	-5.6312	-6.64389	-1.96146	-5.96007	0.99113	-3.41376	0.181004	6.44838	4.05284	-0.80905	4.76413	-4.16738	4.36149	-2.05766	-1.15745	-1.73317	4.50323	3.33224
2.28011	-4.09174	-3.71616	-1.41377	3.02282	5.1828	-4.00555	-1.92818	3.77603	-0.478957	-2.78366	-2.11666	-6.35517	0.788718	-3.97895	-1.51845	1.237	-4.20969	-3.8356	-3.1389	2.49064	4.75996	2.86454	1.06598	-1.21302	-1.31962	-0.706118	-12.7552	-0.742042	3.2133
0.844646	-5.23024	-0.596385	0.394821	-0.591607	1.58569	-1.84658	-2.78558	-4.38381	-5.11813	-3.46601	-1.88963	-4.00691	-4.27543	0.797608	-6.26702	0.5708	0.17634	-2.77066	-3.51366	3.08515	-3.73047	0.615218	-2.49179	-1.25812	-5.62401	0.0665855	-4.05837	1.34172	1.62946
-1.55566	-3.02235	2.97333	-0.625338	1.37134	-5.20341	-2.52085	-2.33537	-2.26544	-1.71827	-3.58358	-4.22195	-1.92319	4.64915	-3.19136	-4.39957	2.95819	3.1053	4.17552	0.527332	2.94346	-2.44896	2.42579	-2.92226	2.78499	2.7684	0.717911	-1.72288	2.9654	2.5261
-1.41848	-3.18084	-0.795072	0.0304643	2.41016	-4.76307	-1.44082	-2.36587	-4.28065	3.3345	-0.679259	-0.673276	-4.98899	-1.71255	-4.23298	-6.66724	0.0194175	3.39126	2.74805	4.88551	5.07642	-0.965797	4.33137	-1.3724	-0.761401	0.778285	0.664223	-5.27525	1.59108	0.133655
-1.28773	-1.94938	-3.74619	-0.0895511	2.41021	0.420102	-2.28302	-5.42369	0.628206	-0.375161	-4.22708	-0.835362	-5.13362	-2.06479	-5.25273	1.73523	-0.165068	0.639718	-1.20672	4.80416	4.49831	-2.10199	4.71312	-4.06458	1.77733	-5.37145	1.29879	3.35316	2.6744	1.75755
0.175922	-0.624474	-1.41144	-2.02638	-5.62032	-4.78636	-3.57116	-2.30739	-5.59894	-7.43731	-6.27846	-8.70759	-0.970399	-6.7533	-3.93177	-3.75055	1.99909	4.05518	3.39101	1.511	2.00069	-5.16068	4.28879	3.46125	1.99745	-1.10851	1.71043	-3.10997	-0.0645274	0.633624
-5.35966	-0.581181	-8.90479	-3.92279	-7.83356	-5.88681	-2.93232	-3.023	-2.8513	-4.66932	0.419982	4.9992	-7.90082	8.85214	1.85497	-5.32098	2.30551	-1.41757	-1.05614	-3.5665	2.48548	-5.44269	0.451728	-5.20127	-1.96377	-6.24113	6.19851	1.59381	1.70174	3.07238
1.08578	-5.43024	-3.73944	0.924341	-3.31286	-5.16566	-5.56733	-3.65698	-3.13253	-0.113847	-6.93928	0.991715	-1.56746	0.161559	-5.49433	-5.09645	2.12013	2.8945	-4.62601	7.00445	1.8853	-4.04785	1.34535	-1.96705	-2.5022	-2.5372	0.546368	4.01356	-1.49649	0.397904
1.93115	-1.26684	1.12084	-4.50512	1.02956	1.11861	1.18057	-6.74129	-4.4273	1.01504	-7.93641	-3.18507	-3.73487	-0.70607	-3.35145	-2.00856	1.50423	-1.12738	-2.91359	1.33567	2.78325	1.14028	2.76427	-0.287272	2.03643	1.17687	1.6537	-4.91623	4.48382	1.46771
-0.834637	2.87185	-3.51353	-0.194986	-6.2369	-3.68837	-6.00602	1.23345	-5.93985	-3.56573	-0.325801	2.3746	-1.20889	-5.72546	-4.97601	-3.37869	1.79266	-3.27067	2.28361	-2.91429	2.9502	-9.29012	2.61856	0.521297	1.59973	-2.23457	5.16517	-5.93426	-0.968771	3.77533
-6.56755	-2.89542	-3.39847	-1.65569	-2.11209	-2.96924	-3.25891	-1.59899	-2.79652	-2.06745	-4.20819	-5.32575	-2.56375	4.13964	-4.61481	-7.99833	0.656508	0.312317	-2.03058	-0.26634	1.64144	-9.82549	2.95451	-2.30629	-3.10218	-3.63583	2.07697	-2.5202	0.626882	1.62252
-2.33202	-3.68453	4.6104	0.11723	-4.13789	-0.171344	-4.74109	-3.93807	-4.35173	-5.83968	-1.01605	-2.43583	-5.04429	-2.32764	-2.11076	0.397225	-0.100026	0.393306	1.87783	1.79724	0.86155	-4.10164	2.04308	-2.43474	-2.2141	0.90289	2.06745	-2.8426	0.933635	1.02355
-1.06483	-5.17989	-4.80493	-2.16487	-1.84228	-1.20069	-4.43718	-3.31891	-0.431695	-5.95821	-3.74954	-7.28292	-3.58984	2.75006	1.57771	2.86978	2.424	-2.79614	-4.92799	-4.65413	3.48516	-5.27214	4.80583	-2.19333	7.46825	0.474503	2.04743	-1.65011	-2.7859	2.25791
-6.77333	-0.981894	0.0512329	-5.32951	-0.773201	-3.06657	-1.28939	-4.45672	-5.43243	-5.63946	-0.309452	2.74878	-5.10871	-0.416621	-6.26813	-1.5415	0.265562	2.60398	-0.0455584	1.4192	2.30553	-4.62213	3.94842	2.12002	3.05468	-0.0894941	-3.12689	-4.24746	-4.56992	1.61042
-0.393082	-0.325601	-4.89124	-2.04338	-1.59405	-2.39183	-5.77116	-0.0372094	2.64906	-5.29731	-5.98341	-3.06788	-0.805988	-8.40169	-1.53569	-2.13287	0.887509	3.46166	-1.54682	1.95251	3.52977	-0.122241	0.414008	-2.58248	-0.55093	-1.34076	-1.84327	0.381742	2.82271	0.791783
-4.58514	3.28559	0.0951417	-5.00422	-6.39859	-4.22003	0.155624	-2.82593	-6.14048	-3.61094	-1.9376	0.950217	-6.50262	-8.24267	-5.38564	0.0657012	3.93402	-2.09335	2.05246	0.71822	4.84011	-6.56755	0.123928	5.4095	-0.8289	-0.494456	0.780954	5.68204	0.340698	3.12754
4.17344	-2.24049	5.71366	-2.22324	-2.65008	-1.05304	-4.06315	1.96593	-3.65247	-1.50591	-1.35748	-9.03025	-7.4071	-0.502472	-1.82934	-5.56145	2.99165	4.29188	-0.489832	1.53955	3.29715	-6.59484	1.22612	-3.40108	-2.05668	-9.20828	2.38001	-1.34994	-1.40142	0.776523
-1.38742	-1.84851	-1.80437	-3.83149	3.25784	-6.31104	1.46312	3.08835	-5.10185	-0.747232	0.900754	-1.73923	-1.51518	-4.32315	-1.25112	-5.55657	4.35696	-0.696036	3.70812	3.13802	0.238194	-1.02347	2.38044	0.782932	-1.24246	-2.89015	-1.53784	-1.35691	-2.47711	1.71287
-2.28627	-1.04221	-1.62939	1.02882	-1.77098	-6.59698	-2.73353	0.862288	2.74531	-3.25911	0.0864896	-4.3398	-6.03068	-2.03894	-0.926567	-2.66069	3.73266	0.554623	-4.80234	-3.39061	3.27994	0.114369	2.82708	-2.4691	-0.469676	-5.93821	6.7312	-0.934834	-0.873627	0.876184
1.81609	1.53668	-4.67965	-1.49049	-5.12884	-4.1522	-1.47668	2.28717	-4.14231	-5.96552	-1.97103	-2.60178	-2.05904	-5.50382	0.179125	-0.114381	0.180214	-2.92309	4.61834	7.95763	1.94566	-4.03188	1.06038	1.18221	1.98394	4.61802	-4.92355	-9.48534	2.88192	1.86475
-1.0452	-5.39217	-3.12387	-2.25991	-3.27305	-3.40183	-4.30345	-2.37426	-6.28373	-1.19246	0.770631	-5.74619	-4.54201	-5.28168	-4.3807	1.93505	3.51361	-4.75864	5.22658	4.86738	4.11853	-5.01379	1.0794	0.971743	0.231121	1.19655	-1.11545	-8.76133	-2.9783	1.31431
0.506343	-2.62294	0.841343	0.826721	-3.41677	-3.90199	-2.08155	-0.952753	0.797234	0.932143	-3.78443	2.18441	-1.33141	0.19006	-2.33702	-4.37334	-0.551997	1.6809	1.80364	4.33534	4.51183	-3.9511	1.98235	-3.04485	-1.77051	1.2928	-1.63564	-0.825195	2.90066	-0.121075
1.17851	-0.240929	-2.1606	-0.902946	-6.74314	-3.02102	-0.995717	3.31855	-2.67379	-1.81318	0.581592	3.49989	-2.35039	-2.29264	-3.77651	-3.35547	4.87627	4.82472	0.233283	-0.365059	3.83063	-0.187091	0.1683	-3.29897	-1.43544	-7.30514	-2.46331	7.18914	-1.498	2.16442
-0.814789	-0.139826	-2.65444	-2.61609	-5.56672	1.9596	-0.413095	1.10962	-0.763197	-3.92058	-2.04406	1.5006	-4.63193	7.50069	-5.87902	-1.93667	-1.12794	-1.14092	9.74019	2.86425	2.16459	-7.03538	-0.849267	1.14099	5.91865	-6.16261	-0.972537	-5.69903	-0.200151	0.255223
2.99978	-3.23515	-0.926513	-1.27084	2.84111	-7.31936	-3.84241	-2.51928	-2.0326	-3.8653	-4.49001	-7.2851	1.14449	-4.60674	0.898436	0.228511	3.0547	1.75805	2.56331	0.989124	3.69668	-5.36893	-1.39447	0.628768	-3.89616	-2.16139	2.27504	5.59945	0.647187	0.962521
-1.65648	-3.24285	-4.9179	-0.500874	-6.43856	8.11607	-4.02689	-3.51148	2.93976	-0.880051	-1.5348	6.17416	-0.399033	-5.73356	-3.27834	-2.42374	2.40982	-1.69835	5.57549	-3.80826	4.30979	-7.4125	1.44327	1.77759	-0.757929	1.69798	0.23426	7.22704	-1.99539	2.16331
-0.709573	5.07532	-5.90918	-2.07526	-1.25837	-1.0306	0.44778	2.44795	-2.7709	-2.40337	-4.05417	-0.471347	-1.83465	3.39402	1.40506	-10.5413	3.92066	-5.45397	-0.637748	-1.70465	3.75346	-5.09153	-2.40523	-4.39165	0.400011	-1.72281	2.88786	-4.2735	-1.64797	0.189297
-1.6427	-4.25875	3.96388	-0.510216	0.204172	-5.36375	-1.84575	-2.50804	-2.32355	-5.38504	-3.14154	-2.6543	-2.24053	-0.37671	2.58135	4.35429	2.34035	3.57215	1.4711	2.47211	1.69265	-6.72037	3.65837	0.228873	-4.45158	-1.24352	-4.83762	-2.4625	2.99005	0.418553
-3.49047	-3.8283	-4.06959	-3.30109	-4.24172	-5.83869	-4.45632	-0.08073	-6.43811	-5.13025	-3.73366	1.85206	-3.02403	-7.24175	1.90316	-8.66432	3.47576	-0.0604881	-0.154389	-1.49399	3.688	-4.69399	1.42485	-2.76922	-1.40017	3.38526	3.00168	3.95271	-2.64097	0.754345
6.51061	1.03616	-1.08596	0.224908	-1.90232	-0.929051	-2.3624	-0.135595	1.39049	1.37801	-5.57463	-12.7184	-1.11384	-2.28647	-5.75929	-0.873193	2.87461	2.18111	4.42597	3.8385	2.28231	-9.48575	1.50041	2.75545	-1.87315	4.83534	-0.778463	-0.629208	2.13707	1.72256
-2.63286	-2.19265	-2.37684	-0.494029	-4.47279	1.9661	0.970745	-3.02555	-6.41371	-4.80255	-2.88012	-1.2124	-4.59354	0.587281	0.261937	1.82779	1.83991	-3.47173	-1.63316	-0.622828	2.08909	-3.48956	-1.28911	-1.01692	-1.47211	2.86881	4.32676	1.28072	-0.935797	3.45757
-4.82427	0.702219	-2.13525	0.912101	-0.739217	-3.25129	-2.10478	-0.401182	-5.9155	-3.02582	-1.62344	-0.517124	-4.31655	2.46918	-3.25146	0.615988	4.52401	0.0876538	5.39518	3.45462	2.07965	-9.65433	3.27008	0.898892	4.049	-7.9472	4.57719	-3.4882	-4.79881	2.57007
-0.164558	-0.716928	-2.21054	1.57039	1.48456	-5.38722	0.784443	2.06802	-4.17845	-3.64757	0.162899	2.01288	-2.20093	0.411999	-6.65253	5.48451	3.42408	-1.08453	-2.56875	0.966695	1.95742	0.886654	1.95193	-4.10891	-1.64719	-2.78762	-2.50825	-6.01759	-3.50027	2.58695
-0.0372143	1.19087	-0.283291	2.14069	-4.69337	4.45936	-0.798499	0.585058	0.384348	1.8254	3.4112	-4.584	-0.175942	3.26774	-3.59562	0.661638	-0.446848	-2.47825	-2.56939	1.70614	3.70714	5.40566	2.55093	-3.02697	2.16364	5.21424	-3.48414	3.55257	-2.28403	2.23089
0.703816	-0.271419	-0.15104	-3.31963	-1.46348	-1.65062	-2.99484	-1.75698	-6.28974	-2.18465	0.205996	-2.48154	-6.21064	-2.11468	-3.32082	-3.59979	0.950718	-1.36092	-4.49302	-3.99519	2.74603	-6.31057	0.763145	-1.3004	-1.3536	-10.1116	-2.85182	-11.3739	-0.522893	1.21732
-2.63061	0.155025	3.09467	0.258661	-0.719488	-4.3419	0.187581	-2.29481	-10.4962	-1.44883	2.49774	-2.31676	-2.00821	1.19259	-1.33544	-2.66766	2.50223	-3.77437	1.48287	1.1581	1.39676	-2.13661	5.68155	-5.0009	0.682575	-1.64259	1.75014	0.303429	-1.47676	1.0316
2.01925	-3.52447	-5.75036	0.11695	3.60604	-3.59471	-1.28616	5.22566	-6.68056	-2.31945	-5.56949	-6.52039	-3.79417	-3.44573	-4.59575	-6.43583	3.03818	3.99884	0.128159	-1.89114	1.7348	0.276844	1.29071	-6.35243	1.11129	3.91615	-0.622818	1.14507	-0.456939	1.53807
-1.06327	1.22971	-5.1925	3.80101	1.10196	-5.9745	1.17758	1.68896	2.2277	-1.94255	-0.342689	-4.02134	-3.09774	5.29671	-4.18275	3.30333	4.54955	-1.8969	1.84102	-1.62981	3.43978	-2.69983	2.90311	-0.775993	-0.268798	0.676999	-0.29815	4.69553	3.97887	1.22384
0.892832	1.20607	-3.82795	2.19105	-4.95161	0.323212	-4.59965	1.11686	-4.63961	-3.18708	-0.435046	-1.77423	-3.45303	2.07795	-1.034	-6.74138	2.78415	1.38011	4.56552	0.68849	2.98865	0.0349337	1.40324	-1.49678	-4.54928	-3.81641	2.33487	-4.45797	-0.971486	1.27495
0.366962	-4.93163	1.58249	-2.9677	-2.30232	1.91735	-0.468342	-2.83152	-2.70571	-1.43556	0.322326	-0.253285	-4.52532	1.20672	-2.46036	-1.95453	1.15236	2.54581	6.01518	3.91509	0.940662	-3.15933	-0.0160266	-1.91037	1.57913	-7.43161	2.66041	-7.14841	0.788434	1.34686
-3.48665	-0.834502	-3.88894	1.05676	3.18649	-4.50392	-5.61149	3.48074	1.42688	-0.531486	-4.55417	-5.13797	-3.11479	1.07417	-2.45782	2.86357	0.224828	-0.379648	4.42617	0.0397352	1.19505	-2.10623	-0.0510135	2.03009	1.19207	-3.84043	0.247675	-8.7104	-2.78132	0.367938
-3.07492	-0.604091	-1.11803	-1.33521	2.5961	1.30726	-1.47759	-0.719735	-8.827	2.45788	-2.27757	-0.563686	-5.22316	-11.1855	-0.461351	1.74574	2.81939	-1.77948	0.879958	-2.76359	3.18965	-4.07394	2.63207	-4.02398	-1.89989	-3.11943	-0.228551	-13.7766	-1.79569	1.6598
-3.57423	3.4726	-4.67744	0.44041	1.413	8.74084	-3.11367	-1.36644	-3.36261	-4.04009	1.86819	-9.2161	-4.99711	0.938965	-2.17314	-4.27563	3.22923	1.38346	-0.0371448	-1.5221	3.94469	-5.24406	3.21803	0.0888663	-1.70056	-2.26235	2.04533	-4.62761	-0.697713	0.926512
1.46309	-1.02336	0.312881	-0.395553	2.36322	-4.06102	-1.22547	2.27126	-0.665763	-1.75651	-1.15326	3.3786	-4.41481	-8.97663	-6.04648	-2.08249	5.69478	3.91737	1.45926	0.331383	2.03457	-6.02579	-1.90665	-1.86009	0.375965	-2.30975	-2.27753	-7.56852	-0.243129	0.965848
-4.8198	-3.07981	1.76818	-0.361871	3.6459	-4.58005	-2.85105	-1.40953	-0.878897	0.51004	-1.65814	1.86243	3.52855	-0.145755	-0.844696	-6.81942	0.964037	2.6277	2.90681	1.01313	2.75762	-7.59897	-0.537884	1.43702	2.2818	0.19084	-3.94515	3.21836	0.269593	0.57054
-4.04141	-2.43596	-2.67064	-1.12877	-3.97929	0.730771	1.18303	1.81982	-0.378327	-3.09878	-1.07828	-1.3683	-3.60779	0.841942	-2.22984	-0.502007	6.69394	0.306249	-0.437577	3.25981	0.205879	-9.03385	-1.25214	0.199087	-1.6928	-0.2052	5.52524	-13.4144	3.90697	3.00665
0.901592	-1.32713	-3.41233	-2.83162	0.955137	-4.5374	-2.40842	-3.65917	0.224762	0.500335	-1.55128	-2.14624	-5.0829	-2.52406	-2.52869	-8.81354	2.7098	-1.07647	1.9261	0.397514	-1.44681	-7.86357	-0.53714	-3.76552	0.493444	7.86499	-5.7485	-5.32123	-2.02316	1.50719
5.95544	1.67862	-5.40956	1.63208	-1.9314	4.72575	0.278625	4.95718	-3.66776	-3.45443	-6.19989	2.46305	-1.99373	10.5243	-2.19525	-6.70994	3.19874	3.23747	6.46716	2.30626	1.88168	-10.72	1.21944	-4.62006	-2.92792	-3.89668	0.736862	-5.53884	1.02834	2.075
-0.500395	1.11775	0.925406	1.98412	-4.27953	-8.22189	-0.077262	-1.4911	-1.15111	-3.34173	-5.32111	8.2072	0.935714	-5.14979	-2.72999	-7.79255	4.97125	2.34007	2.83042	-3.25996	0.769045	-9.70111	5.52842	-2.94163	2.65949	-0.119461	2.97831	-12.2861	-0.0651573	2.06868
2.20592	-3.54159	-2.78951	4.1594	-0.0146592	-7.42679	-3.51714	2.02708	-5.32607	-5.91305	-7.14769	5.10625	-5.9927	-3.19876	2.18206	-3.75015	0.532784	-2.02453	-1.01603	-3.91921	2.13449	-7.14727	0.36261	0.214477	-0.982342	1.39638	0.264846	3.7021	1.4725	0.30033
4.49711	1.18818	-2.07662	3.95577	2.58529	-6.31357	-5.27156	1.49456	-1.53314	-0.47212	-6.07741	-2.0149	-3.38463	-3.42888	-3.48089	-6.36293	2.91199	-5.46901	11.2854	0.917443	1.27721	-14.0813	5.91841	-4.72733	0.827436	-8.20201	1.16798	2.65796	-3.4576	1.31028
0.370907	0.930397	-6.77694	-3.39625	-0.821319	1.08063	-3.97913	0.790011	-0.582349	3.4073	-6.98578	-1.87593	-5.41456	-1.49383	3.26669	-2.7956	2.07843	5.42282	7.0588	6.00563	2.12283	-9.62416	4.5363	-5.97869	0.49628	-1.77687	0.95495	5.20182	0.194661	3.21601
0.844484	-0.8021	-3.67487	-1.02256	-6.81196	-0.491468	-1.33869	-2.86311	-6.47674	1.71593	-2.22201	-3.92832	-3.82387	6.18123	-5.29451	1.11528	-0.48772	0.723067	7.03277	-3.00787	1.76518	-11.7713	2.42605	-4.04636	-0.348	-0.808369	8.37473	-0.234418	-4.36051	1.30994
1.86654	1.60018	-1.05438	-0.814632	-2.90614	-5.93054	0.544157	-2.61124	-2.5421	2.05189	-4.7731	4.38729	-3.60999	7.66264	1.15634	0.408368	-1.44017	-3.471	4.43293	-1.13017	0.362615	-10.335	3.19781	-6.72329	1.53697	-9.17758	-1.23789	-3.88896	-1.44284	1.36243
1.59105	-1.00739	-0.0165804	-1.85343	-5.24495	-4.85843	-2.02749	0.932275	-1.1828	4.22995	-11.5676	9.63682	-7.78558	1.30691	-2.92437	-1.62136	0.903697	0.877046	8.45168	-2.38584	0.280865	-5.03962	5.42961	-4.29915	6.40978	-14.2812	0.283165	-1.50997	0.85067	2.16514
4.54076	-1.43712	3.17645	1.47553	-2.44583	-2.30904	-2.26565	4.46278	-1.03109	8.39891	-0.393689	5.14834	-4.00941	-2.64851	-4.35121	-9.39849	3.69138	-0.803947	1.78012	7.10747	1.76599	-7.92335	6.22958	-3.31293	1.15669	-2.54325	-0.0498044	-9.52745	1.64579	2.2746
5.61093	-0.46666	-0.559857	3.70174	2.17842	-1.12581	-5.61746	1.18176	-6.04618	5.32549	-0.00145118	5.01793	-3.98672	0.928181	-3.17811	-7.38775	2.81683	3.45095	0.613107	1.11722	1.02494	-8.7383	9.25173	-5.74175	-0.596075	-1.40401	-0.573146	-1.76588	-4.09755	3.9935
5.0099	2.00278	1.52217	-0.217132	-5.83658	9.07765	-4.90453	1.74659	-3.65411	1.6416	-9.02304	7.1791	-6.82952	18.5507	-2.73374	-0.788001	2.34859	1.6758	0.604304	5.71113	-0.457921	-4.9601	3.68544	-7.73091	5.3602	-7.25841	-2.55712	3.97912	-5.41277	3.166
2.08728	-0.861043	-2.35482	0.313512	-8.99666	2.77867	-2.58475	6.06224	-5.75536	3.06836	-8.42446	2.11716	-3.4462	-5.13699	-0.928359	4.47043	3.41469	-2.522	1.9329	4.91331	-1.33997	-7.5076	3.45328	-5.7563	2.83337	-1.91831	1.91428	-8.91817	-1.43791	5.03277
-0.971353	2.4198	-4.57658	0.938276	-5.74032	1.8066	-2.3011	-0.261484	-5.6731	-5.28155	-6.54857	2.44415	-2.63587	0.240455	-1.79727	1.57931	4.42658	4.14576	3.29952	5.91404	-0.696923	-5.93436	3.82112	-5.74402	-0.185955	-1.36014	-4.73413	4.02466	0.934905	5.17283
1.52904	-2.13002	-0.808194	-0.0752771	-6.00691	-3.13221	-7.63519	-4.14783	-9.70801	1.0673	-7.81797	4.8455	-6.98426	-3.92545	-3.61683	-2.37658	2.85082	2.76794	7.83596	1.59422	-1.65308	-9.69565	5.04752	-5.3514	-0.881396	1.17662	-3.47206	-4.60575	-5.08057	4.54283
5.03535	-2.3029	-1.5828	4.59366	-6.98331	-2.80223	-4.07759	1.30736	-4.63847	1.12786	-8.11422	6.72752	-10.6814	7.18858	1.56614	-3.14364	-0.671389	1.92141	12.8368	9.05875	-0.544044	-7.02217	5.38544	-5.7563	1.74479	-4.16733	-7.76943	-9.84635	3.863	2.77439
-3.995	1.84155	-3.69547	-1.91241	-2.07087	-6.57758	-0.560919	-0.748447	-10.7348	-1.60186	-4.58479	5.76589	-3.12785	-1.54252	4.00959	1.56108	-1.24423	2.69021	9.19448	4.89505	1.34852	-8.54842	4.48084	-2.45275	2.02409	-2.89712	-5.18975	-2.10773	0.0911444	7.64093
1.33252	4.31578	-9.62814	1.22736	-5.91201	1.88483	-3.90312	-1.92628	-11.8065	-0.100763	-4.47148	3.34791	-7.22221	-4.42593	1.61512	2.18681	0.53209	-1.90586	14.9558	4.64399	-1.90407	-2.63236	0.653034	-5.81188	3.52231	-7.35621	-2.18189	8.58493	-2.15908	7.18329
-1.19884	4.48234	-0.881247	-2.89726	-3.43779	-0.30559	-3.9325	1.94849	-8.00551	-0.704039	-3.1924	0.89713	-2.60165	5.09993	0.312128	-8.23358	-1.335	-0.300766	10.1754	2.38712	-0.143002	-5.00222	4.93701	-5.7681	1.84485	-7.57754	-5.28563	7.94748	2.31738	5.48319
0.552346	1.50729	0.142311	2.75301	0.702191	2.90892	1.37637	-0.444067	-8.96987	-4.07245	-4.00046	1.05565	-7.24729	6.84802	0.96724	-11.4376	2.39894	9.08863	7.99965	6.76891	-2.08967	-2.3189	6.99822	-2.9594	6.98955	-6.06498	-1.74808	0.201567	-1.51394	9.06581
4.48241	0.275698	0.0157603	-1.36999	-3.05919	-0.716722	-6.5236	-1.91022	-5.73441	-0.138714	-11.0788	3.26676	-6.77131	-2.72833	-0.441785	-0.914878	0.645558	-7.4274	8.27531	2.76947	1.32493	-1.87646	2.78045	-6.11067	3.69952	-5.02458	-2.96001	-5.51241	-5.23876	6.26684
-5.52326	3.52618	-3.66704	-0.883202	2.85573	0.403253	-4.047	-5.96726	-2.43663	-6.45374	-7.91678	13.8379	-10.0714	5.34857	0.6753	-8.42558	0.825345	-3.06144	7.95777	3.98652	0.75875	1.80695	4.49763	-6.03901	2.30603	-10.7317	-2.10014	-8.01375	0.107196	10.6146
-0.490891	3.34511	1.15497	1.87153	-1.7019	-0.590754	-4.00053	-5.52375	-7.49574	0.38996	-4.52417	2.46886	-9.42817	6.26182	-2.74964	-5.10585	-0.644602	-3.99987	2.5951	7.7337	0.322124	2.21631	4.66039	-10.2734	5.12403	-10.0415	-5.95353	0.955233	-4.97576	9.2788
4.62056	3.33987	-6.71485	-0.115209	-0.718962	0.271615	-3.36864	-1.25124	-13.5808	-0.153026	-3.73067	3.55973	-8.63754	0.116037	-2.01818	-2.39884	2.87979	-2.16514	14.0379	5.36973	0.603876	1.53586	-0.144987	-5.23583	6.11367	-6.06211	-0.51681	0.681225	-3.30023	8.30196
0.54908	5.76837	1.14741	-0.405622	-2.23757	-2.8025	-3.02002	-0.556636	-4.60464	-0.45051	-4.26362	13.0224	-11.6849	4.25851	-2.01389	-8.50243	2.35483	-2.69494	6.32858	7.19157	0.774486	-0.657485	2.00938	-2.77145	1.21329	-6.08464	-4.32128	-2.87641	-3.10601	7.89202
-1.174	0.969334	2.43161	-1.69515	1.20427	-0.964288	-8.66427	-0.435705	-6.35722	2.35218	-0.322253	10.91	-6.04636	1.17167	0.657101	-5.96874	1.82359	-1.2053	5.38636	12.1054	-1.25915	-3.63919	2.61738	-6.56906	4.44518	-1.78034	-6.07055	-0.20023	-4.14588	9.36567
2.66876	-0.682067	-2.03612	0.86438	-7.15715	-0.737031	-3.189	-0.79876	-6.17892	0.0839806	-2.58369	1.61691	-6.68798	-2.66796	3.79522	1.68815	5.03747	5.51495	-0.0192715	8.00335	-0.821653	6.14883	4.00374	-8.08124	-0.577226	-3.6648	-1.61794	1.84679	-6.6672	7.67292
-2.68248	2.36502	1.16632	-0.312996	-5.26916	3.36016	-4.61023	-1.52684	3.08106	3.37684	-2.42664	7.17924	-6.07832	-0.929083	1.86039	-3.58919	1.30467	-1.3601	9.46318	6.13199	-2.63365	3.66371	3.76146	-0.936529	-4.66502	-5.30658	2.90088	-0.223369	-0.824541	10.7391
0.594371	7.04583	4.83053	2.93918	-9.62093	6.60917	-4.87679	-1.27212	-1.01114	-2.28641	-0.0932435	2.57321	-3.65766	-5.20696	-0.673565	-2.07916	2.98059	-4.88912	8.31032	10.4304	-2.26793	1.756	3.25944	-2.83137	-6.09819	2.50245	-1.76624	-2.06025	-3.74452	9.78629
-0.410383	-0.54114	5.76629	-3.28733	3.30637	6.22473	-3.10068	-3.61269	-3.22238	-3.89093	-1.86373	7.43478	-2.45898	6.55756	0.844501	-6.4456	6.01287	-10.2759	7.13277	4.87189	-2.9942	-2.54376	2.6175	-6.96468	-2.70441	-2.90064	0.819139	7.20567	0.967417	7.93682
-5.57058	0.284932	3.45862	8.28913	2.4324	0.886082	-3.97798	-3.65878	-1.61183	-5.06609	-7.39617	10.2575	0.637187	3.14784	1.89227	-1.50113	8.50585	-1.18803	15.6745	13.2316	-1.44821	4.35218	0.0780497	-7.29137	0.731041	-2.40707	2.13074	4.92628	-3.90418	6.875
3.78063	0.822417	2.82508	-2.6719	3.92449	-2.12526	-1.44253	-2.98254	-0.20267	0.645427	-2.8157	5.73843	-5.36271	1.86515	11.1416	-2.48388	0.126039	-5.48847	10.0297	7.34605	-0.978397	2.1616	9.24408	-6.37406	0.446283	-4.57497	-4.33779	2.98466	-1.63152	8.44649
2.09633	-0.528585	10.2477	0.769772	2.15417	10.1574	-3.39848	-1.42503	1.48185	1.83235	3.90286	9.67847	-9.21207	9.20246	1.1381	1.7079	2.73936	-2.58882	17.1763	18.6916	-5.05352	4.00811	6.94382	-1.15122	1.50773	-5.5483	0.865446	12.7004	0.0763241	9.20725
6.67539	-1.38252	9.32663	-1.2816	4.32928	0.313473	-7.57748	-7.3764	5.9339	1.8922	-2.75647	15.0335	-2.60788	3.30783	4.36877	-6.10148	0.835691	-1.03248	22.0099	16.6815	-4.31062	-7.36605	7.86159	-5.67261	4.33225	2.69063	-2.06676	6.06173	2.92081	6.69352
-0.161891	-0.302005	0.653358	-0.166856	-0.375006	6.30447	-6.09518	-0.49806	4.35222	-2.92481	0.954032	15.9552	-8.15461	-0.546082	7.18975	-5.6507	3.31264	0.475939	17.2642	12.9664	-2.66337	0.0293811	8.49775	-4.14572	2.48514	-0.249956	6.09553	8.28593	-4.31747	8.87909
2.02428	4.43607	3.83427	-2.21055	-0.458749	4.91464	-3.83856	-5.62783	-1.24194	-5.01657	-1.79366	20.0707	-7.46125	-2.12134	8.18827	-3.87627	4.9886	0.984054	22.0527	13.8995	-5.66344	2.15816	1.74512	-1.94515	0.671113	-5.18064	2.11539	21.4726	2.20456	7.45121
0.484846	1.27895	5.45972	-3.5157	-3.36307	3.28426	-3.44568	-3.19331	4.96727	-1.6239	2.3366	18.9487	-9.65891	-5.04523	4.77893	-0.259095	0.409553	-0.139501	7.75598	13.1383	-6.29727	0.0195702	11.627	-2.59397	3.674	-5.66768	2.40835	15.0234	-1.20534	9.68191
6.13056	-0.773108	1.95351	-2.60118	-5.08636	4.41308	-4.41007	4.02848	-2.61436	0.156592	-4.55934	15.8029	-4.90379	-3.98875	4.51769	1.68796	2.20388	-2.30871	10.0862	11.2897	-3.9353	2.9058	5.40659	0.978243	-0.958964	4.29877	4.85611	15.22	0.937656	11.3483
8.62373	-1.61428	2.19113	-1.14567	-5.17022	0.415248	-6.29735	-1.07035	0.461305	0.87761	3.50609	7.78737	0.922772	-5.00931	7.67518	-5.80317	7.77266	-1.47348	11.3294	15.9441	-3.12744	5.65024	5.46993	0.0729332	0.23684	0.724387	11.6186	23.9067	-5.48695	11.6609
3.5866	-0.432376	3.0709	2.17135	2.3675	-2.35395	-4.07414	-0.404903	9.40522	-1.8829	-0.187769	10.5857	-4.53711	5.19239	9.34795	4.98716	2.84118	-6.30638	4.07771	10.3595	-5.10287	-3.31607	10.124	-11.7597	5.86383	-3.11308	-4.16887	11.0166	1.02265	12.6441
5.21594	-2.70781	6.22454	5.77215	-2.56318	-0.211764	-3.28491	-2.9391	-3.98021	1.79315	-1.51654	12.4755	-0.41573	1.27508	14.0091	-2.5273	7.05196	-2.13458	11.927	14.715	-4.85	-0.849882	7.44694	-7.46865	2.06661	4.86835	-2.99412	9.10061	6.24398	12.6468
6.0557	2.22471	4.59984	0.118452	4.2036	-2.01338	-3.33824	-0.3354	-3.02333	1.15771	-9.04514	9.96285	-3.39897	4.90194	6.80167	1.63526	6.23128	-1.25305	15.6345	18.1751	-2.07784	1.57542	2.4957	-4.02397	6.58658	-0.720562	7.32392	21.2015	4.07826	13.8914
7.50266	0.0874161	0.596346	4.81432	0.827412	-3.37634	-4.12603	1.23455	1.46731	-0.8753	5.24525	6.47604	-2.88566	3.14817	9.40519	1.35499	7.12767	-1.51563	16.133	15.4316	-4.39249	4.8615	4.29185	-4.75591	-0.398692	0.207931	8.6794	23.2117	4.67572	16.3807
5.76771	0.114113	2.87434	0.783337	6.20865	-6.65211	-3.24337	0.825918	2.12964	2.89802	-5.12212	16.7663	0.0448787	1.48235	6.2024	3.05545	5.15828	-3.16365	15.657	15.3304	-5.44771	-0.676219	3.41371	-10.7185	0.349508	-1.17032	1.24452	23.1481	1.45006	12.2436
9.42911	-1.54551	1.36946	1.20675	-0.347594	-7.23316	-4.98634	-0.289968	6.96336	3.82574	-4.93006	13.4951	-2.51456	-2.75029	3.08145	0.89976	8.58269	1.06693	17.3027	14.7406	-3.18024	2.13788	-1.4794	-8.43194	2.60088	-4.47763	7.51626	8.62585	2.79725	12.3208
5.88398	0.205156	5.34048	0.720873	0.363493	-6.72812	-4.5845	-4.61649	-3.60415	-7.26139	-2.69657	19.6843	-0.198415	1.26842	10.0969	-6.85786	5.93657	0.945231	12.5289	20.4407	-5.44311	0.0795584	4.04789	-4.45007	-1.87957	2.97206	3.99571	18.4922	9.30327	14.7424
-0.472326	2.98609	-1.92458	-1.23494	-1.72801	-2.10583	-9.54298	0.341506	-2.50587	-2.66128	-9.01295	10.3847	-2.16196	-3.36747	5.78727	-1.70628	6.25426	-3.02494	20.0541	20.463	-5.86806	-3.9145	3.84617	-8.3587	5.21801	-1.28611	2.3676	15.5442	5.22897	16.4607
4.26584	2.78338	6.26361	1.77221	3.39788	-1.51372	-5.94028	1.12431	4.79859	-2.76539	2.48841	22.6201	-1.7621	2.5935	2.2784	-7.90055	0.781579	-0.274507	21.2055	17.4553	-3.32987	-0.305552	3.81457	-10.7869	6.42324	-0.487905	7.69901	17.2754	5.65297	15.9503
8.96838	1.67733	4.30511	0.625251	7.44766	-2.77549	-9.79828	-3.35109	1.66577	0.591487	-6.33311	24.1627	-0.942482	8.96991	3.89442	1.8867	5.27449	1.88871	23.248	19.8598	-4.74781	-1.1664	2.31557	-4.72242	0.758257	-2.05527	2.29305	2.55263	4.95642	17.0032
-1.1789	2.90062	-3.21792	-1.27836	4.52468	2.77363	-6.22122	4.18438	1.37256	-4.88316	2.32685	14.601	-4.01346	4.26707	6.54236	0.187203	2.7182	-0.377293	15.658	22.7603	-1.61497	-3.24774	1.6484	-12.1664	3.47808	-5.31427	1.98599	13.3215	4.164	16.0917
4.05382	0.429245	-2.95332	-3.39423	0.69557	1.78289	-2.85918	-2.58379	1.67994	0.849551	1.70335	14.3987	-3.92338	0.929048	-0.563445	-0.495105	3.19367	0.489669	19.1742	17.0806	-1.37199	6.43144	4.13119	-4.63339	6.89047	-3.29178	8.82465	18.2114	5.46685	18.2271
2.48073	-0.816401	3.74297	-1.89048	-0.581294	-3.20947	-3.1794	0.961641	-1.21335	-5.43815	5.35438	16.309	0.451344	5.28124	4.21751	-6.07973	2.82471	-2.57035	16.547	23.8268	-0.635493	-3.69851	0.119101	-7.70047	-0.343985	-2.15872	7.48101	26.0662	0.702702	13.7555
4.55846	1.95995	5.45856	0.338484	-0.300199	-0.870674	-2.21581	5.84865	0.523115	-2.15396	4.10892	16.0822	-4.62511	6.61456	1.60804	-5.35269	4.50514	3.80947	13.3769	24.6039	-4.57488	-1.12911	2.38048	-5.11708	9.75426	-5.563	6.29495	29.0136	5.67819	12.8736
-0.658377	2.4278	-6.39914	-1.94049	-7.16563	-3.28899	-5.22913	2.07714	0.893127	-2.54952	6.03652	15.2523	0.708764	2.36495	-2.04777	-2.85363	-1.45636	-2.47687	10.4943	23.5495	-1.5457	1.49674	2.82424	-7.86291	7.95607	-2.6113	4.62006	20.9315	3.07669	16.1604
1.18515	0.858751	0.400536	-1.65728	-2.39869	-2.60714	-4.77788	-0.639968	-1.21531	2.36997	2.47177	23.9829	2.05624	10.3864	5.92438	-0.6375	-0.319488	5.43679	19.7295	21.1426	-1.44107	6.23517	3.96804	-6.75524	3.93177	1.9687	4.26993	13.7507	1.44798	16.1377
1.97178	2.22831	-10.1596	-3.04586	4.82307	-0.639799	-3.59745	-3.2698	7.81574	-3.301	2.92559	21.7151	0.129566	2.03956	9.15476	-4.38376	-3.25578	4.67706	18.7079	21.253	-1.6354	3.15408	1.75024	-5.21876	4.08925	-1.37114	3.91067	14.3227	7.36048	16.8975
4.59329	5.1623	-2.58263	-4.23497	-0.634247	-0.848729	-4.5779	4.78813	8.08836	-2.48731	3.69339	19.9273	0.0912851	6.21541	5.40474	-3.11569	1.09658	4.30105	7.07774	19.564	-1.65655	1.32055	0.30196	-9.63569	2.74348	1.10878	9.29143	26.136	13.661	18.434
-1.27083	-0.974855	0.494029	-3.77122	0.968552	-0.584087	-2.49579	5.69582	3.02527	-3.23592	-0.892173	14.2046	-3.94453	5.64406	5.99093	-3.61795	2.77983	8.21932	16.7193	24.4824	-2.18316	2.58999	0.233339	-8.37363	1.26996	1.40694	6.64275	23.842	3.13394	16.7309
2.83478	1.00649	0.749611	-3.08875	-1.60978	-1.49651	-4.8662	-0.991066	4.00296	-0.0387839	-0.0455319	25.31	0.812328	5.30873	7.60989	-4.97078	-0.476039	-1.07612	17.251	28.0608	-1.25155	-2.32813	1.0764	-11.7625	1.09152	0.057918	1.6048	13.6561	8.02614	15.2277
1.49152	2.47303	3.01331	1.52738	4.98777	-2.79881	-6.37704	-0.0642478	2.01363	-2.85945	6.05926	11.1625	-0.586719	3.33884	9.18056	3.71844	-2.6994	4.44459	10.7233	23.1962	-3.17591	-0.725938	4.96317	-9.78503	7.95927	-5.7791	8.45784	19.0511	3.40583	16.9216
3.70482	0.605396	-0.857402	-0.405992	-3.47761	-1.85888	-3.60936	-4.24905	4.70484	-5.658	-0.654729	22.3006	-1.7473	0.624902	6.90871	4.74632	6.04932	-1.92281	16.1453	25.8804	-1.35507	-2.22302	3.5408	-8.55702	7.66187	-0.296648	9.69668	16.6801	1.78497	19.2995
8.22111	3.71933	0.553185	3.41456	-4.66967	-9.4908	-4.53062	-3.08191	-3.10176	3.5158	4.71327	10.0456	-2.59055	3.87086	6.13852	-3.93268	4.97666	2.19033	13.0096	24.6927	-3.36287	1.67425	5.50553	-6.41795	4.67045	-2.02565	9.6739	19.7745	5.95914	17.9771
0.620482	0.512649	2.49857	-2.73845	-7.75482	-5.11342	-8.54304	-0.71512	-0.511471	-8.49976	2.3657	23.4928	1.61397	5.305	2.20189	1.92158	2.63438	1.42965	6.0295	26.5737	-2.31442	-0.447351	6.67603	-9.51412	3.59694	-2.30751	5.19926	22.6081	5.97531	19.8205
4.5255	1.55398	3.17731	1.8846	-6.4048	-3.58506	-5.59451	0.539797	2.05121	-6.25208	0.00471922	12.8488	-3.43751	-0.749577	8.65152	0.375326	-0.321867	5.26427	8.71062	27.5136	-2.82057	4.7833	6.33188	-5.54868	6.54783	5.84985	8.18281	16.0306	7.21233	18.8918
-1.23776	0.816794	3.45712	2.14122	2.1159	-5.04122	-3.20523	-2.69245	-0.950437	-3.41826	4.351	16.1681	-4.76436	5.40084	8.08972	-0.960393	4.72137	-0.207707	13.3309	25.6528	-3.54317	3.82881	6.27336	-10.7861	5.61382	8.3125	12.9493	21.2436	9.55729	18.2063
4.92026	8.19615	2.26972	4.41688	-5.70262	1.3409	-3.31743	2.87214	6.1718	-1.45459	-3.52546	27.0982	-1.76996	-0.115259	10.5328	-4.15788	5.71234	-3.80577	15.0831	19.8093	-3.99206	0.800654	7.64382	-8.51872	3.47292	-2.19788	5.79672	20.2902	6.78772	18.9366
5.35284	2.31863	0.747564	1.8186	-3.34969	-1.37044	-4.6669	-3.51469	1.76119	-1.86979	-2.30338	7.78322	-0.862494	-5.05762	2.60719	-0.33166	7.03075	-4.09312	12.751	18.6502	-0.00923568	-0.679463	8.24941	-12.7837	8.45321	-5.42425	8.6147	25.5392	5.3094	21.8166
7.46988	-2.00178	-1.67483	-0.409956	-6.8751	1.16612	-0.945845	-2.0245	3.68253	-2.78946	0.82924	16.927	-3.6401	-5.91712	7.79016	-0.110879	4.52745	-0.956745	13.0295	27.6168	-4.88296	0.920764	11.1992	-3.14916	7.27969	-0.228338	7.58136	11.8987	12.3961	20.6125
4.23552	-2.09831	-4.12103	0.658909	3.19074	3.22384	-1.46241	-3.76928	3.21438	-6.07822	-4.62453	13.3186	-5.36329	-5.16544	2.56758	1.48253	4.08148	-4.70073	13.3527	21.7988	0.619555	0.545638	5.58049	-8.34542	6.35758	3.59594	9.76776	21.3789	10.5683	18.9359
3.31898	4.26681	3.38116	2.54932	4.91009	0.0807482	-5.45299	-0.908819	2.01962	-4.7636	-2.4784	14.442	-4.76734	-2.81908	4.15851	-1.08711	0.6731	-4.57835	15.0977	21.2877	-3.0527	5.27618	5.18608	-4.07886	7.09659	-6.68468	9.54947	19.8608	8.23275	20.9378
2.20025	2.9657	0.85678	0.311291	-2.32786	1.50838	-0.241839	0.815898	5.37795	-4.02681	1.34873	17.361	-4.5002	7.88908	3.68429	-8.68946	2.95167	-1.6439	11.8738	19.6702	-2.08997	1.20482	9.38968	-7.27434	8.93374	-6.69925	4.3985	25.3345	16.0311	20.594
6.4852	4.49857	0.69251	3.1571	-3.44658	4.49083	-3.03894	3.69755	1.34446	-3.0212	-2.93028	23.4012	-5.61637	3.18111	6.77706	1.66567	5.66997	-0.18629	9.12589	20.8279	-2.55686	-3.44168	5.7571	-2.71075	8.36097	-7.61504	6.31585	22.7762	10.9969	22.717
4.48018	1.44489	4.44304	-2.45033	-0.0548279	-2.22801	0.0888113	2.99177	3.75419	-4.67866	-0.543475	11.9442	-1.51258	9.61496	3.39621	2.70795	1.13089	1.83066	18.1708	28.5835	-4.47844	1.0163	9.17835	-6.76849	8.2319	-7.08581	15.1047	25.476	14.9869	26.4372
4.74343	1.74674	-0.0181613	-0.496661	-6.75935	6.05079	-3.21918	1.26657	4.8317	-3.25346	-2.01796	21.8392	-4.30799	2.82319	7.01288	-0.140558	6.69385	-3.75984	14.8614	19.5994	3.59592	-3.76233	3.8932	-7.01678	9.03806	-10.9737	10.1695	16.3727	17.2392	23.5209
4.10964	2.80582	-0.893115	-3.44202	9.80249	9.45976	-4.50872	0.89465	0.271792	-0.982462	3.01673	13.6646	1.17182	6.14149	8.85659	-0.0747388	2.32021	-4.19671	8.79594	21.3755	-1.78365	1.60675	4.5828	-3.08523	4.54539	-6.8082	8.84582	14.5089	14.1478	22.9817
5.44156	4.75856	1.75657	-3.77299	1.22876	-1.44403	-4.7098	1.41197	0.272462	-2.8944	0.15997	12.5051	-4.02886	4.17853	3.65009	-3.22867	3.50164	1.02398	16.8208	17.6632	-3.87935	4.13546	8.02771	-2.33188	3.76647	-3.9613	8.53707	15.5293	7.50168	20.9848
2.98261	2.79761	-1.84188	-1.95142	4.30471	3.53058	-2.82671	-1.96403	2.73045	-1.1533	3.57959	18.997	-5.48264	1.95341	2.48654	-0.425513	0.0540989	-4.23598	18.3378	13.8854	-3.75994	-3.71838	8.55713	-10.7676	15.3855	-9.41088	6.30368	11.4103	14.2242	23.5101
2.04457	1.59514	0.190126	-4.34845	-2.41288	4.51307	-3.15628	-0.780373	0.471391	-3.9737	4.8366	12.5048	-6.11726	5.83331	5.15339	-4.78654	5.54612	-3.49429	18.6702	10.5406	-0.612632	5.79968	9.12764	-4.03651	4.39169	-7.90207	7.24192	18.0775	5.94334	24.6562
1.14122	2.29946	5.0765	-4.31184	16.2583	0.704205	0.251736	-2.35667	2.02203	-7.90382	-3.09863	21.2926	-5.19866	-6.72501	0.677495	2.03919	2.13911	-7.38887	14.0105	9.88224	-3.83368	-1.14838	4.98754	-10.5484	10.278	-0.904174	10.5577	21.2287	7.74289	26.5665
0.308806	1.20535	-4.92462	0.146062	-4.53038	7.1705	-3.94088	-2.9941	-2.31364	-4.05288	-5.91616	25.3039	-4.93711	0.999732	9.84109	2.923	8.77931	-3.89811	18.5859	15.2229	-3.19331	1.89361	5.01855	-4.50565	7.86937	-3.12131	6.8011	15.3052	10.9933	23.1208
-3.63079	0.168786	-3.0585	-4.28551	2.85188	1.93766	-3.5126	-6.97047	1.33473	-6.72727	-5.4018	15.4889	-9.19228	0.820341	10.2542	1.12475	5.50663	-0.143631	22.2358	12.5631	-3.99813	4.73792	11.7013	-5.07374	9.91831	-6.96495	9.61051	21.2439	10.7964	26.206
7.15347	2.64564	-0.229656	-3.04276	1.0404	1.95306	-3.35374	-6.43447	7.53439	-2.59578	-12.6602	20.5238	-7.14786	5.08601	9.54727	-8.24314	3.29519	-3.99743	11.1896	14.7835	-2.67632	1.04451	7.65534	-7.77554	11.0039	5.22345	5.63267	6.99477	9.55253	24.7062
0.199177	1.09557	2.28134	-1.0885	6.44177	-0.572603	-3.93834	-5.72638	7.01975	1.97566	-0.0863944	19.3583	-2.14902	1.37741	9.27149	-3.7042	5.56495	-3.26072	9.04906	15.6344	-1.06112	3.38444	8.90322	-8.28568	11.8659	2.67217	10.9046	8.84498	15.098	24.8834
4.77006	1.53006	4.23537	-5.91587	4.8147	3.37636	-3.14706	-3.95361	3.61246	-1.73263	-4.50716	5.18072	-7.85841	5.48849	7.19082	-3.26253	5.67089	2.1325	20.5087	11.4337	-3.30438	-1.22434	5.59195	-6.72063	7.34365	0.71863	9.91459	8.65274	10.5115	28.4264
3.60357	2.34017	-1.0864	-4.99327	-0.62095	0.675245	-2.36663	-7.86165	6.57467	-5.29831	-8.16654	13.1725	-5.99276	5.62342	10.3567	-4.6961	8.65678	-6.66685	13.3239	16.8608	-2.54174	-4.94914	6.76532	-8.06193	12.4475	1.43604	18.7979	19.5341	9.9934	23.833
0.753721	2.136	-0.464999	-5.16478	-2.66678	-1.14412	-4.93834	-5.17919	4.04054	-7.96782	-6.02961	7.49157	-7.88515	4.76542	3.30938	-5.13917	6.94629	-4.90685	25.1144	15.7784	-3.66405	-0.0525763	5.85271	-7.43462	13.2836	-2.73386	14.3562	14.5692	12.2407	24.7945
4.75619	-3.17939	0.277275	-2.75427	-4.60297	-3.84122	-2.45233	-9.95603	-0.694472	-0.851076	-7.99084	21.7337	-7.41482	1.8506	8.16315	-11.7292	2.85594	2.37756	8.38214	18.7889	-0.385017	-3.40277	12.4942	-9.19794	8.8011	-4.42416	4.46928	11.7118	14.2822	24.2882
3.44232	3.7324	0.716451	-1.03253	-4.1055	-3.5285	-3.00063	-3.39105	5.37517	-1.53459	-6.56176	15.1132	-8.33616	0.0410256	-0.22331	6.70396	5.32687	6.51131	21.013	18.1828	-1.33629	-1.25855	3.73309	-0.730681	10.7107	-1.37152	11.6031	8.1486	11.3192	29.1011
-1.00577	-0.153801	-1.51556	-2.80283	2.78273	-4.10862	-0.451596	-7.91617	4.55896	-3.72346	0.884669	18.593	-6.4606	-8.61738	3.99074	7.21422	9.34208	4.748	16.2223	13.2828	0.510853	1.85559	5.72711	-3.41369	10.3572	-3.42648	15.2187	33.5575	11.5728	20.777
4.80982	3.88553	2.32424	-2.5942	0.212429	-5.21599	-1.16853	-4.48524	10.5149	-0.99076	-7.04094	17.4883	-10.2535	-3.88468	1.3816	-5.65293	2.24557	-2.70048	11.2339	13.1927	0.75127	-1.51605	7.39652	-7.63255	10.709	-3.30293	5.6871	9.90858	17.2989	24.5917
-0.90396	5.27439	4.54323	-1.83354	7.06671	2.54087	-0.719583	-1.1753	1.32978	-1.08046	-5.62222	14.1946	-8.2575	-4.38321	3.79757	5.52818	2.8595	2.18073	18.2192	15.1434	5.34923	4.71574	9.40055	-2.22227	7.71481	-2.76595	8.42874	14.6257	3.39	23.5397
0.382955	6.3285	5.2871	-5.02041	-1.05711	-0.950396	1.12743	-2.35189	1.58136	-5.99942	-13.8918	35.6437	-7.98822	-4.02175	2.15738	8.61996	3.41672	3.72903	23.4037	12.1749	0.690705	1.58304	8.06004	-9.14902	15.7954	-3.24724	10.912	23.0196	7.33086	24.1748
1.60779	4.33693	-0.517113	-5.1756	-1.604	1.40431	-1.99239	-6.12908	5.65257	-2.65358	-12.0588	27.8981	-5.32224	4.27801	4.77837	-6.93041	9.49535	-1.04204	19.532	12.3022	4.20589	0.637163	10.016	-4.83905	8.34411	-3.46805	12.5111	18.67	10.5161	25.4328
2.02156	5.58205	2.46504	-2.72084	3.40707	-1.9632	-3.89881	-2.18649	13.9956	-4.25609	-13.4677	8.06204	-4.62797	0.0956556	1.71258	-0.191549	5.18962	1.47578	13.0281	18.0975	5.41859	-1.30963	2.59943	-0.375884	7.19258	1.80191	12.6754	18.672	6.74782	24.6701
2.62265	1.73138	4.61236	-6.04024	-2.98701	4.75463	-1.37533	-3.52245	10.1233	0.985874	-7.84863	16.33	-9.88901	5.10016	6.59363	1.94185	5.48439	2.88317	8.34506	9.84816	9.89218	3.23375	10.044	-4.50335	11.5408	-0.977556	5.76609	4.24288	16.1847	25.004
4.51508	5.24458	0.548978	-7.58485	-5.98137	5.58431	-1.16289	-6.39387	5.35708	-0.505917	-13.242	14.5355	-4.94934	-0.17128	4.59033	-1.62406	6.99709	4.71747	16.0033	10.5933	8.96663	5.51764	6.98678	-6.15089	16.5812	-2.36285	13.4479	15.3642	16.4374	26.4178
3.44533	4.20881	6.13921	-8.26701	-7.41673	5.8564	-2.22589	-3.85564	5.61569	1.29402	-7.26405	15.8959	-6.84279	4.28694	5.26654	4.99075	5.30463	2.58467	15.4525	17.5867	8.82745	-5.58079	8.82869	-8.14691	15.425	-3.82695	7.6282	8.20458	17.1612	25.6985
3.40564	1.8201	3.27272	-7.54223	-0.143206	15.1623	-2.75022	-2.39075	1.8697	0.305456	-8.13617	33.7068	-7.75121	-0.340137	3.45488	3.10835	3.46313	-1.5745	10.7641	4.24685	11.5396	-0.871534	5.14266	-4.10001	20.3543	7.31718	13.0585	15.6969	14.7811	21.2661
6.75165	0.986173	2.90908	-7.96558	1.14503	2.1333	-5.32063	-1.91183	2.03432	2.20009	-4.7006	25.2266	-6.93566	6.90402	2.98544	0.955588	4.99223	-5.92201	2.84798	8.7849	14.054	-1.29707	4.54273	-3.15166	14.1402	0.666683	6.45678	3.9368	8.52674	25.3031
8.36407	3.01904	-0.88978	-7.67757	-2.40616	4.81106	-5.21156	0.686936	-1.3099	-2.26026	-1.49514	24.5608	-5.7642	-1.35716	0.438131	-4.16182	0.413103	3.58669	3.94645	6.49226	9.86437	3.22563	7.23189	-1.11681	21.9799	-2.55773	3.65894	12.6687	17.6248	25.3506
5.42343	-0.642041	8.83543	-6.15169	1.35294	6.45753	-1.2267	-6.03474	3.68328	-0.869789	-8.0228	23.3235	-11.7188	5.52591	-2.04483	-2.61651	5.10653	6.34126	12.794	9.33692	13.4154	-0.205698	4.56464	-4.92732	13.6602	2.92623	11.3241	13.4911	13.8137	25.0407
5.98153	1.37571	-4.57117	-5.25963	-2.20766	-5.20284	-3.79652	4.55884	1.61061	0.699143	-7.59487	6.67826	-9.47106	3.37751	-2.78598	3.04995	4.664	-3.64747	14.0912	12.6592	14.1712	-0.0629473	11.4547	-8.90559	15.0225	3.12524	12.4322	20.5688	10.8754	26.1667
6.0512	-1.3181	4.67416	-2.40815	0.578473	-0.0750091	1.16623	-0.388632	0.791765	-1.38653	-9.54831	18.9017	-8.9909	-0.0166045	-4.07898	6.78513	3.84997	2.39865	13.9467	11.7056	12.8314	-2.85198	10.13	-7.60588	20.8488	1.43927	14.3252	21.4231	17.256	26.2725
-1.16347	3.13233	3.03465	-1.15958	0.890506	8.62906	-3.52996	-7.91358	8.74231	1.51646	-10.2083	14.5778	-8.31987	-5.35097	-0.778682	-1.18879	4.64498	0.508391	20.7992	8.59538	15.194	-0.0489497	9.10892	-5.35377	13.1225	7.43071	12.1834	11.1611	11.7478	26.9221
3.19148	-3.02044	4.97192	-5.53896	-4.44751	1.08807	-1.84354	-0.523772	0.776762	-6.72838	-10.9414	22.201	-8.66435	-6.0998	1.44586	3.41702	7.41944	-5.99568	12.0425	10.0084	15.3598	3.94504	13.5031	-9.53209	16.6645	-3.50367	12.3682	9.28161	15.4099	26.3031
-0.592428	1.83592	3.45106	-4.76875	-3.44319	1.41037	0.237525	-2.50458	3.5407	-0.493219	-9.54896	14.27	-8.5746	-8.32181	-4.43767	3.96057	8.48327	2.98657	19.2627	9.4901	15.659	6.63811	7.38717	-4.83359	16.3857	3.68268	9.73848	8.00361	15.4873	28.2845
7.83992	1.31029	2.28102	-0.696913	-2.32481	6.26239	-0.224349	-6.32602	5.30393	1.5875	-9.64457	16.994	-7.27203	-3.7025	-2.47868	1.86858	9.65819	2.63292	13.618	12.121	16.5455	3.4452	8.02844	-5.19226	15.8135	1.65826	13.4404	3.34992	16.2707	23.2442
10.4533	-1.66969	5.35866	0.307668	-1.89902	-2.14661	-1.13432	-1.89867	6.53077	-2.59792	-10.4092	22.3961	-8.35085	-1.95722	1.59027	1.39095	8.66255	4.67194	16.0134	12.345	17.3709	2.79363	10.8185	-1.7223	15.3055	2.79943	6.01504	3.25355	13.4486	26.5033
5.48827	2.93773	5.69328	-2.32725	-6.58463	8.88503	3.12708	0.326408	6.16665	5.24454	-6.89788	20.4384	-10.0388	5.37391	-3.20736	2.21941	13.4505	-0.500392	17.3987	8.45773	19.1921	1.4257	10.4792	-3.09346	17.3243	-0.444053	9.68977	16.489	12.6249	21.6028
6.80826	3.19091	3.30861	-5.41878	-8.56563	1.95586	-1.67531	-1.40509	5.21277	6.00755	-16.2845	19.9335	-11.6396	-1.14802	-1.65428	-1.41775	13.3402	2.28504	20.5593	8.47723	17.8754	5.05731	13.7378	-5.45669	10.8589	-3.99217	3.83753	-1.33679	8.6681	19.7822
5.91325	-0.481924	4.03288	-1.74887	-7.46745	4.23404	0.267058	-4.42064	5.86238	-2.18642	-7.54047	30.4985	-9.00345	2.72556	0.0174211	6.26859	10.3997	-1.43587	23.182	6.3337	16.0814	3.77644	10.6912	-3.96894	24.8214	2.47522	13.5473	11.82	12.3418	22.7789
6.45721	-0.16436	0.906976	-4.80281	-14.0044	0.904266	-2.14573	-1.35384	4.8086	-2.52989	-10.3791	17.0034	-6.12786	-8.67172	-0.250461	-0.396164	8.53724	5.29609	20.6921	5.8802	18.1853	3.78982	12.855	1.26407	17.1015	-5.6249	10.6295	-1.30099	11.4938	20.9191
12.3663	3.63686	-0.499982	-3.34961	-6.90181	11.3938	-3.41572	-4.24828	5.00528	-2.02291	-6.44452	14.6085	-10.0575	-2.94174	-6.82816	-5.7828	10.3717	5.44487	21.6908	4.61562	23.6678	2.79845	14.1572	-4.45618	18.194	-5.04488	14.1136	5.10176	17.0548	22.614
4.12005	3.91675	2.58046	-3.32139	-6.32484	0.313982	-0.911156	-4.68976	-1.33092	-3.35032	-0.678253	20.8445	-4.38526	-6.88619	-3.74006	12.3915	15.2432	4.73491	20.0556	0.838477	22.6025	4.683	15.0641	-2.52812	18.6428	0.495991	13.8095	4.10625	12.6747	21.3044
5.38812	-0.836636	6.00198	-3.70785	-5.77997	7.77477	2.5627	-5.87867	4.34705	-3.40654	-6.04068	30.8096	-7.59827	-4.62608	-2.43686	0.0333999	8.92736	4.73686	25.1877	3.9556	25.6851	2.53348	14.941	1.56318	21.0561	-2.88132	11.9082	7.20183	5.74581	22.6753
-0.00266793	-1.6132	-0.945021	-4.89887	-0.934279	8.58241	-1.49774	-2.26513	2.4728	-3.09272	-3.12411	18.9411	-5.13996	-10.5935	0.561624	2.23156	9.46835	5.21735	27.0692	6.53426	24.3914	3.05398	17.2165	-0.0230482	16.164	-8.36032	15.8939	11.7608	15.6163	20.7414
3.45293	-1.48038	4.37061	-0.514272	-8.13822	2.85606	2.84653	-0.981828	-1.3008	-8.39289	0.633006	19.5383	-4.55916	-4.86833	-4.78204	5.07784	11.6777	4.41353	18.1604	2.74239	27.3428	-2.23488	19.1508	1.90553	18.4896	-9.29824	14.9251	-2.47408	13.2474	22.8966
8.35186	4.65825	2.38473	2.25279	-7.42346	16.476	-0.417821	0.885686	-1.91574	-2.62943	5.78742	28.4473	0.0972206	4.80527	0.34598	3.68382	8.22275	9.8168	29.6567	15.7009	24.7849	-1.75974	20.5279	3.16762	21.9245	-3.12283	20.7656	2.70992	8.89882	23.1234
1.75744	2.15654	4.95829	-1.34508	-6.9191	11.393	0.782608	0.603513	4.59082	-5.33051	-3.96536	17.1553	-4.73949	-1.26508	-1.8217	5.66722	7.46451	4.61486	19.6425	6.3084	25.8022	-0.147656	16.8908	2.63236	20.4086	-1.96687	14.7916	2.81006	6.86592	24.0798
4.13891	0.770093	7.36749	-5.75638	-5.79759	15.4869	5.30409	2.2785	2.77056	-3.04638	-1.88372	26.4074	1.72202	2.28919	-0.444005	1.42416	8.8109	8.98036	22.1049	11.314	26.521	5.20165	20.1429	6.43023	20.8266	-5.29761	20.5481	11.2672	10.3962	21.3419
4.62193	1.75773	7.10485	-1.59433	1.36969	6.47573	4.17148	5.10917	0.335376	-5.76319	-0.197855	22.3549	1.01074	8.93441	1.41565	8.85389	11.555	3.58482	29.1488	7.41988	28.3032	6.80051	21.906	5.29939	23.7241	-8.28123	18.4432	12.2258	12.3165	21.9275
7.1104	5.33966	0.97824	-1.07762	-3.9642	12.3724	4.34991	9.62324	3.5199	-5.5245	5.18069	19.8276	5.17764	3.01455	8.36992	6.33556	16.204	4.31455	22.2244	4.6723	29.4991	9.01303	20.0184	6.54507	23.6537	-8.51489	18.2006	9.53875	9.42571	22.1063
3.84595	1.15131	3.10823	0.303596	-5.16002	8.00355	7.72548	9.34266	7.47085	-2.80937	10.3606	22.9837	7.34027	3.70097	4.74031	5.48828	16.4701	11.4954	26.3716	9.07466	26.842	9.84803	18.9608	5.23517	27.9144	-12.2735	19.8912	12.0973	6.17088	23.0272
9.09129	3.34552	4.03112	1.70051	-4.25528	14.7524	7.48566	10.3654	5.38241	-2.06652	10.8077	32.6621	2.66762	-4.81672	6.98671	12.655	21.9412	10.6803	30.3023	8.18618	29.8737	8.13653	16.16	8.45341	21.5799	-4.92393	18.4156	6.61885	15.4517	25.5931
11.8325	3.92249	9.90628	0.695019	-1.12511	8.32137	11.5009	12.5744	0.918252	-0.652197	11.5822	25.4365	7.6277	-3.11518	8.80737	7.57335	23.6523	9.954	29.5134	10.8329	30.078	1.32185	22.021	4.82846	29.5787	-8.70376	20.2472	-3.10124	14.019	23.9379
11.1216	8.89286	2.02613	3.22896	3.45654	8.78455	10.7494	12.1594	14.9144	3.13177	10.9843	27.5113	7.25407	-0.990795	6.39315	11.3149	27.7633	7.63201	27.7139	10.5213	34.4426	4.31752	21.5152	5.5006	21.08	-7.36284	19.6611	8.56409	8.98013	20.0559
16.1508	7.50979	9.13331	2.6173	-0.541619	16.012	10.2714	14.9431	6.93586	7.87247	14.3793	35.9187	11.2382	-5.02892	8.44125	11.3068	24.3652	15.6678	22.4348	16.3576	31.9304	4.63402	20.5566	14.966	28.899	-0.791242	22.74	13.2119	14.6481	23.4492
9.86708	11.5252	6.38325	5.94835	3.26899	18.7286	11.4643	19.745	10.529	0.061954	19.9129	34.989	10.4609	-6.16417	8.37733	12.4502	28.9779	6.41316	34.1028	16.543	34.0839	2.07884	21.2791	9.88293	27.4485	-6.03942	16.871	4.72079	13.9918	21.3263
14.2973	7.87904	7.01114	3.38631	2.22388	15.596	15.0889	21.254	11.3673	3.44393	21.5004	27.2624	6.08182	-1.68805	8.44787	12.057	33.1506	19.6552	36.8261	16.0694	35.5554	-1.86306	26.6668	11.3294	29.8971	-3.13615	19.3434	10.6336	14.3736	26.3091
13.2291	10.0195	5.4242	9.03165	3.23486	15.1855	18.0481	28.5117	17.7514	0.492627	13.1486	25.7093	11.1734	6.35296	9.12679	24.9552	29.0977	13.1202	34.5268	19.04	35.7022	4.3693	24.8178	8.25914	26.7718	-1.27109	18.0392	14.8654	19.2728	20.121
16.0719	14.9192	8.14307	6.33601	-2.96727	20.2651	15.8207	22.5694	21.1672	7.40712	24.7979	31.7548	9.07978	0.204612	14.4669	18.6253	36.0483	10.9817	34.4568	20.287	37.773	2.67941	25.328	15.0516	30.7986	1.02578	25.5393	10.3485	12.5868	24.8225
25.2764	18.9646	13.2476	9.02704	7.5178	26.8627	20.6525	29.8895	19.4819	4.73068	21.9977	40.6499	10.139	0.766706	15.3617	22.2632	40.5255	18.8988	37.1944	22.5472	38.181	-1.54696	28.5585	9.53284	29.5442	-4.39261	18.7211	7.88279	27.8452	23.4887
24.1397	19.8178	20.8286	10.1178	8.13235	27.0493	22.8667	31.5443	16.7092	3.18761	26.4661	22.1738	12.7363	4.12468	12.9081	15.0657	39.2768	24.7652	35.8849	22.524	36.9037	0.8986	25.0798	11.3003	36.3268	-7.02271	17.2143	8.21343	22.0977	21.8553
29.8821	22.9058	28.2813	15.2652	16.6591	24.5403	23.4717	44.437	16.571	4.11507	27.9554	35.7786	14.5172	9.67823	13.1054	18.0059	40.2643	27.2118	28.4147	24.7749	41.063	-1.27579	31.9639	11.5418	36.7235	-4.44963	24.8035	19.8199	23.3074	22.832
35.3145	25.5193	20.9071	17.3966	20.179	36.2073	24.65	39.5023	23.1581	8.53691	24.9726	26.2783	14.5836	6.77795	19.8366	18.7164	39.4018	21.2057	37.5373	27.1521	42.9003	-6.32291	26.6851	10.9187	36.5778	-2.98979	25.6515	11.7474	14.2911	24.1443
34.739	33.3661	25.3632	18.6679	10.5518	27.8679	30.2874	37.7621	25.0133	6.34314	22.817	36.5949	21.7591	12.5021	16.0693	22.4678	43.7211	37.2516	41.9686	25.3336	38.4554	2.60681	33.9073	16.0339	31.4669	4.28112	23.4763	2.03104	23.607	19.0008
40.8052	36.3474	33.778	24.7536	13.3975	29.2611	34.8106	42.1718	23.5419	6.5047	33.7821	42.754	17.5715	9.76016	14.6728	31.3782	39.5246	26.0876	36.7327	25.6749	40.7157	3.69459	36.0885	14.4755	32.6654	-4.52138	30.4648	12.8025	10.3425	21.2268
46.2488	36.1539	31.7243	23.1364	12.6111	30.5941	32.3092	43.0212	24.9804	12.6419	36.9726	32.3872	21.7842	20.0498	16.7089	25.2437	41.7135	17.1113	44.699	23.6856	41.6267	15.3762	36.672	13.372	40.3768	6.64309	24.3398	10.0352	18.2236	23.1622
46.6048	47.8007	36.653	26.8899	18.4626	30.399	34.7043	43.3169	25.0937	12.3599	46.7488	32.6025	26.0086	15.1019	15.4932	28.0779	47.6995	17.459	55.8075	24.7475	40.9212	5.47321	38.7003	14.588	41.0047	0.22115	18.5187	9.68996	23.6746	24.1304
57.1249	51.9245	39.4444	33.2939	20.2857	35.5951	34.3052	47.7545	28.6321	15.1206	33.0668	34.5172	25.0854	17.4844	22.5975	25.8495	50.7764	24.8445	42.3625	23.9494	39.7304	11.2298	39.6807	13.4923	43.6251	2.39096	32.9479	8.26301	19.2815	22.3641
61.1413	53.4401	49.1969	36.296	19.8645	34.2666	43.4971	44.6962	33.4641	10.827	39.1533	38.4827	34.4565	19.1465	24.4904	29.6717	50.7578	26.7038	47.4249	22.2474	45.7711	10.2242	37.7769	21.0297	44.0951	0.0489482	30.0373	16.4581	22.9914	20.9405
61.1828	58.6553	49.0388	38.7729	23.9151	41.012	45.6259	48.6683	40.0556	14.4103	53.3737	39.2431	38.1255	20.5584	24.2165	28.9473	53.7376	37.3346	49.541	31.5624	45.3135	12.6147	38.3371	15.2066	41.0696	1.56629	24.5747	23.493	17.4313	22.4554
69.3902	71.2757	57.2915	43.0208	25.918	42.5341	50.0203	53.1509	42.9637	22.0077	47.8712	40.9303	37.3065	19.9207	25.891	34.4415	52.9157	40.2916	45.174	31.9193	42.6787	10.5574	38.1169	21.0688	40.3459	3.59382	31.1298	15.4396	20.2571	23.945
74.0901	77.1179	59.4252	47.84	19.4105	43.1068	55.5578	51.1165	33.9012	18.3865	49.9759	44.8358	40.1803	20.1887	24.2304	31.8252	60.4946	32.0079	55.9051	32.1254	43.6337	11.5055	34.985	20.5556	48.6685	7.54096	32.6965	15.201	23.3012	26.016
79.7074	79.855	73.8421	50.7168	34.6933	50.5873	56.6467	50.1719	45.4864	23.1585	53.9995	47.6287	51.9475	18.578	25.4289	35.0909	58.1692	37.3388	52.0496	38.6367	47.6047	12.8634	38.9553	21.2093	38.6777	18.7868	25.0893	21.1687	21.4192	23.7958
93.0779	90.4938	69.5693	53.9852	39.7549	59.3964	59.0339	60.8243	44.7725	27.0788	53.6998	46.2596	46.2698	19.882	28.494	39.1306	63.7253	45.0233	53.4904	36.0961	45.8517	4.55448	48.4162	22.0083	39.2481	-0.0236691	34.8073	28.358	22.8912	23.5447
98.2082	102.389	79.6551	55.365	43.5441	55.1217	66.9704	63.6181	49.9402	26.3748	55.397	42.3584	44.0419	26.7252	30.0561	40.5636	61.8501	45.6365	63.2529	34.6375	46.134	13.2427	42.6541	27.0385	39.0201	12.8065	34.4125	23.7478	21.7821	24.6026
110.312	111.861	91.2485	63.3927	45.3996	68.5456	73.8677	65.9435	51.8873	25.9573	51.6032	59.1121	53.3766	19.7341	32.1977	46.405	67.1347	40.2912	68.1631	34.2604	47.2587	11.0854	46.4581	25.0879	53.5135	8.03989	30.754	31.1685	25.8489	24.531
117.438	118.1	98.6561	60.7263	49.0326	65.3094	72.4099	72.6166	54.4146	29.8485	56.7025	64.7433	49.7208	23.6743	28.6591	38.7922	67.6051	53.131	70.2374	39.2201	51.0112	16.7123	48.3733	19.7076	45.1909	4.91657	35.4592	36.9096	23.1397	25.5651
125.654	126.74	101.993	65.0199	53.9344	62.2497	71.1611	70.1755	52.4631	28.4032	63.9882	52.0443	54.6189	22.458	32.4552	50.6568	70.2511	38.8832	65.9741	40.1896	49.8709	14.2844	44.8272	26.6801	42.6565	4.96687	33.9869	22.9542	25.112	24.5356
132.066	132.86	101.041	74.2355	59.7598	66.8324	83.3062	72.7656	65.4286	26.9988	63.0201	67.3616	51.4341	36.1572	33.3587	50.6111	69.1963	46.2565	56.8467	39.446	43.563	15.2746	46.1557	33.2757	49.9998	0.584969	28.0909	27.0632	22.363	23.9876
141.407	144.75	111.262	75.8507	55.2736	65.6842	86.5834	77.382	63.0906	31.7686	72.5546	80.9815	56.7854	27.2689	33.515	54.3293	69.2132	49.5342	48.6841	47.2619	47.9508	19.0265	43.738	30.4862	48.0468	10.7114	38.3182	33.9011	23.3499	24.9157
145.994	152.044	105.306	76.7271	57.358	83.8315	89.9746	79.0655	76.1495	34.3205	67.3037	67.1043	53.8082	27.1421	34.928	58.8857	68.4631	53.4661	65.2068	35.5309	49.981	18.7879	44.8987	27.8555	50.1313	13.2057	33.3678	33.5993	24.0012	28.8914
163.476	154.534	119.211	80.0949	70.1191	81.8497	101.534	84.1257	73.1249	38.0252	68.593	81.492	57.02	39.8463	38.4373	53.5546	78.154	52.036	66.0659	39.0561	50.1009	17.1681	49.8846	30.9808	50.0137	14.5839	37.8066	37.2101	27.4132	24.7105
171.124	167.133	129.868	90.0099	85.3197	82.761	91.6126	86.1856	73.3963	41.8716	74.6237	62.5868	60.4628	33.893	42.4192	59.5173	77.5671	61.7438	56.2647	54.7997	51.6172	24.1504	44.1773	32.9778	54.2293	8.98344	30.7251	30.3831	29.0222	27.9942
181.082	164.197	131.041	96.9982	80.7984	91.0379	107.776	86.7842	76.3539	41.8216	73.3769	93.785	56.3553	37.4521	44.4743	59.6858	78.3145	57.0829	54.0349	50.3009	51.9092	19.4531	47.1025	31.3129	52.3087	13.4134	40.6379	33.2847	25.7897	27.1277
180.709	184.128	144.819	95.364	79.1689	90.3971	102.032	94.5186	78.7005	37.2339	75.7898	86.329	64.1763	36.8968	38.7035	75.5021	73.2591	62.6557	61.9611	45.5927	56.7406	21.1222	43.752	33.9534	40.8005	11.0845	40.2258	24.6239	23.3501	28.4849
192.162	186.405	144.346	99.7365	90.4375	97.6471	108.359	100.107	79.0793	41.4832	84.4198	88.1043	67.5698	46.2452	46.4453	69.6598	81.2931	60.871	56.5085	53.068	51.6771	23.6233	47.5538	32.9319	44.8935	7.23305	39.0079	31.8828	28.9563	26.9228
199.5	205.487	151.372	105.303	93.8092	94.1611	120.706	103.75	84.5539	46.4872	80.8327	97.0258	61.8065	44.3729	46.2386	66.2997	85.7683	66.315	53.7287	48.9737	54.7102	24.2592	44.8842	34.2338	54.9238	9.07452	40.3036	33.6552	26.7081	27.8198
217.693	198.076	140.385	109.896	102.505	102.788	121.392	108.718	89.1144	47.9408	75.3665	94.3379	65.8588	43.357	40.3001	58.2511	82.1821	68.9525	60.8902	53.6159	52.2924	27.4563	52.4294	38.8954	56.6815	16.6029	47.3476	36.1155	27.0796	23.9049
216.788	209.339	143.384	118.279	97.5741	110.363	117.879	106.837	89.558	46.8018	83.7351	104.309	69.9043	41.7823	49.5064	75.556	87.0159	67.0964	69.5766	54.074	55.8396	30.7809	52.7746	38.941	52.9961	11.6581	43.6148	37.7583	21.7477	27.3695
227.215	202.796	147.031	111.567	98.4943	112.535	122.469	106.417	99.7882	48.6269	84.6555	107.575	66.0519	44.6239	47.5292	78.018	79.8529	77.3692	59.4378	54.4474	53.8049	33.6754	52.9679	39.2572	50.7074	14.871	44.7502	37.1154	30.596	27.8762
224.806	217.15	159.362	123.47	103.106	106.221	136.779	111.546	94.1976	57.3771	95.8399	100.4	70.7172	41.8185	52.6218	78.3228	88.4658	77.812	68.4541	60.1419	55.6304	30.2953	49.5806	44.1644	58.182	16.7539	39.8892	33.2525	30.9492	22.6919
227.666	212.566	160.682	116.819	105.873	118.973	130.268	105.464	102.313	56.0382	101.403	107.991	73.5459	46.7751	41.267	81.5433	83.3345	74.1255	67.8659	55.0005	52.601	28.4209	47.7273	47.5145	60.1385	11.6593	44.9269	38.1114	25.4888	26.3591
234.122	227.148	163.565	114.537	108.386	119.772	139.366	107.743	102.235	56.9686	96.4985	105.035	76.4784	48.9624	56.7344	84.3613	83.0641	83.9158	60.0289	54.201	54.6726	31.9175	49.484	42.5786	56.6817	10.6491	43.7668	35.7519	32.9041	26.8981
236.328	227.943	166.533	121.685	111.028	131.9	135.53	111.643	104.178	53.9039	100.678	121.377	76.9299	59.8296	50.647	79.7607	88.6759	80.787	67.3065	61.4667	53.4736	25.5	55.496	44.3098	56.3204	17.9367	35.8544	37.2663	31.9395	22.1211
234.25	229.64	161.554	121.69	116.063	130.209	138.819	110.079	102.524	56.47	102.68	113.536	74.7646	58.7471	53.271	82.9234	89.3542	85.928	61.2021	54.2533	52.6199	23.8434	50.7915	40.8583	54.3824	16.1448	41.0919	36.2076	30.8093	22.4848
243.634	229.002	170.818	124.617	104.915	129.024	141.877	111.47	109.618	61.0662	111.601	119.609	75.6088	51.1794	54.5365	85.2453	90.2601	81.9538	61.1612	61.8131	51.7722	25.9646	50.504	50.66	63.7824	6.21453	43.0485	38.6132	31.3016	23.7524
245.001	233.343	169.29	134.748	122.785	126.956	146.498	114.349	109.811	61.5973	101.371	112.756	75.9972	51.3545	52.4377	85.8939	86.9874	83.248	66.186	54.6059	52.6692	32.0906	49.7117	44.3392	53.8422	10.2344	43.485	31.9859	29.3072	24.5793
243.176	249.319	172.322	134.696	122.771	125.376	145.099	108.681	114.198	58.4496	99.7915	130.853	72.5826	53.4935	56.257	85.4546	88.5113	87.9669	60.3374	57.9913	52.2543	30.6289	55.7672	48.4501	61.3853	13.2076	39.4259	40.6914	30.107	22.3312
250.441	245.022	173.154	145.975	126.962	128.585	147.337	116.38	105.802	66.7095	102.367	126.361	69.925	58.5335	53.0246	83.5243	91.9674	87.0364	69.3669	59.782	52.1181	25.438	52.0131	44.6686	58.1165	11.2357	41.9835	33.2441	33.8097	20.7102
259.807	248.649	179.482	136.182	123.274	135.957	147.193	111.692	111.646	69.6365	94.5859	114.582	79.224	53.7602	55.3454	86.0597	87.4744	95.2325	58.3094	54.6287	52.2473	25.7116	52.9986	44.7717	55.3382	10.1538	49.5818	46.6129	28.2975	21.2425
246.286	244.436	177.623	138.788	137.194	144.72	151.556	127.057	109.375	69.4997	94.8502	125.255	80.134	51.1309	53.5532	82.5599	90.8891	93.4565	63.9835	54.4583	53.2015	33.907	49.1924	49.2357	56.0705	10.6161	41.7592	41.7445	23.4693	22.722
258.57	256.984	183.274	145.845	129.715	149.609	156.026	116.408	110.596	70.2245	102.956	114.964	83.3917	64.1679	60.7527	85.2548	89.6532	98.6495	63.2612	60.2703	48.9526	30.6752	54.2373	49.3407	66.1296	17.2925	38.8309	43.1888	26.1342	19.4914
253.181	247.909	187.036	150.36	141.142	136.313	162.947	116.736	125.907	75.9798	104.085	130.141	79.2118	62.5864	64.3532	97.5358	90.4311	94.6119	59.8907	60.8698	48.7072	26.0712	54.3902	51.6937	62.1888	25.772	37.7773	34.284	24.0353	20.767
255.358	253.991	196.883	164.083	131.383	147.194	160.198	124.582	116.351	73.6502	99.0392	123.358	78.9047	62.4181	62.1941	94.9707	87.2635	95.4847	62.4008	64.8615	50.3152	34.2189	55.2788	51.2317	59.1429	21.9852	37.0697	38.3094	23.2427	17.1873
271.564	257.786	194.667	161.01	136.728	156.223	155.664	124.553	116.702	72.5471	90.2108	128.202	86.4647	47.1116	56.8614	92.8579	82.894	90.4322	66.0566	55.7604	49.4749	25.0862	49.1168	46.1903	57.1028	19.372	43.9112	44.9104	24.8452	19.4436
262.367	261.681	194.536	168.334	128.337	151.9	158.619	118.24	122.788	78.6499	107.017	136.086	83.5134	48.4461	59.5511	98.6391	83.3083	98.1391	62.2952	56.2141	50.2489	31.52	51.3609	53.0194	55.3995	16.2547	30.575	44.5718	23.9646	18.6531
264.744	263.927	185.99	162.113	123.834	153.356	159.443	116.658	123.701	77.4263	108.383	131.973	84.5941	60.4853	63.0632	95.5611	84.1897	100.28	59.898	60.3557	51.564	30.2739	48.5882	52.4997	61.2064	15.6	44.727	50.0813	24.717	18.1092
258.382	260.735	199.319	166.406	122.519	153.587	147.06	120.199	126.723	78.9988	113.596	123.302	84.615	54.9685	60.7923	108.09	85.3639	95.6601	51.7195	67.7981	47.9287	31.7133	51.9943	55.2547	56.9621	17.6656	42.5523	48.6887	26.3692	17.3824
244.079	253.311	191.528	170.011	130.897	176.008	156.553	120.576	134.278	72.9566	98.8493	133.018	82.4078	53.9818	58.9031	103.647	87.1876	108.476	52.1372	54.9391	44.4685	36.1155	48.6939	51.7033	56.8177	14.1062	32.9112	43.4506	23.3573	17.5614
249.113	252.803	191.436	162.524	136.051	154.898	149.068	117.296	125.766	73.2199	96.2531	138.68	81.4921	44.6636	62.4765	97.1525	89.6027	98.2876	51.882	58.2638	45.6172	36.4397	50.3181	47.3499	52.5556	12.2614	36.5733	53.8391	23.3197	16.6295
247.886	248.696	199.249	171.115	136.165	156.944	155.087	126.923	123.074	77.6466	93.4531	127.854	87.8982	62.0841	54.4803	99.1685	87.0322	97.428	49.2571	63.7433	43.4681	40.5193	48.7997	50.0797	60.8208	23.2849	36.774	49.2374	19.0944	16.9793
259.56	249.466	196.281	167.376	131.793	158.87	157.98	111.865	129.83	69.53	102.092	133.144	84.3761	80.9555	57.1689	91.0186	87.6112	100.386	55.609	58.0576	44.4969	34.1212	41.901	51.5321	57.6738	21.735	31.1526	45.3692	24.7692	15.8603
249.881	258.824	195.856	167.516	138.804	166.742	153.218	111.675	136.164	68.4143	104.872	134.745	83.9121	70.5047	63.9267	104.062	82.8573	103.945	47.7701	53.9466	43.4224	32.3501	52.7415	51.755	53.2104	23.5766	36.0851	45.4588	23.5713	16.5831
260.46	263.581	199.306	168.901	135.359	155.895	158.571	115.793	134.177	70.8934	106.695	141.667	84.0055	65.7931	56.546	102.223	90.5458	109.533	48.1572	56.6215	45.2856	37.3053	49.5294	52.9784	57.8865	17.7932	40.4126	62.2254	20.8462	15.0881
247.666	244.551	191.471	169.52	143.848	167.76	149.375	119.127	127.495	69.3089	109.918	122.251	88.6243	66.2954	62.3465	103.531	85.9455	101.768	45.2438	59.1959	43.5922	35.9852	45.5519	58.5759	57.1591	17.5015	33.4804	49.9264	16.8672	14.7735
259.297	253.821	193.116	165.332	139.082	156.488	152.991	118.871	132.106	77.7369	107.72	136.186	84.754	75.5378	63.7711	101.327	83.3642	107.513	47.5369	47.2907	44.2464	45.9688	49.4427	53.1384	57.5948	17.2596	36.0204	48.5515	22.0915	16.4289
247.546	243.589	195.996	166.832	140.768	159.649	150.698	115.655	124.218	78.485	108.039	142.148	79.7184	75.2843	62.8015	110.314	84.0357	98.5501	57.0955	53.1472	42.5751	41.0408	44.0181	56.5851	55.5557	17.7362	35.8211	52.7453	24.5564	15.9537
259.654	258.362	192.396	168.974	145.223	163.624	155.878	116.649	133.4	71.2121	107.137	132.946	87.6714	61.9465	65.0024	101.671	83.615	104.927	53.0602	53.8959	42.8453	31.1035	46.8766	52.927	51.7411	15.7494	35.8364	44.9501	22.7027	14.2821
242.463	250.904	200.931	167.805	134.234	163.539	149.991	113.325	122.435	75.8421	108.268	126.661	83.6334	56.0556	62.2728	98.9329	78.7536	100.348	53.4753	52.5459	41.1787	33.0184	44.0724	60.3554	54.2313	10.4976	34.3553	48.2407	21.5749	15.6205
249.748	254.701	187.212	163.348	139.974	150.351	150.885	112.45	122.145	74.9426	109.168	133.359	78.841	56.5924	58.5684	93.7037	77.9154	105.99	47.3197	38.7959	43.3411	30.6178	46.0022	55.0356	48.2156	15.9496	30.501	45.6155	23.4094	14.2978
250.744	265.896	190.371	176.66	142.991	145.964	150.453	108.517	118.73	72.1356	95.2279	142.711	76.3181	58.6824	57.8748	104.531	75.8838	105.77	49.4507	50.5485	41.6971	37.0707	39.7221	53.7066	62.5259	23.9006	33.5559	49.0456	15.5574	14.2735
236.49	252.092	185.255	171.725	159.986	151.945	150.703	112.455	113.056	69.9707	93.8085	140.79	84.4632	44.5802	63.6607	105.781	81.3924	102.086	51.8001	52.0668	41.3716	36.3721	43.4442	53.5381	54.0792	29.0648	35.9349	40.0365	18.8897	14.9199
246.323	252.398	179.817	170.518	140.567	146.707	152.485	113.144	114.296	70.9443	95.0468	120.679	81.9117	54.8533	63.2541	103.189	73.9309	104.807	53.3817	48.9987	44.0151	35.4673	45.8041	51.6466	49.8773	28.2321	28.7072	43.3968	19.4188	14.1559
247.467	247.985	197.39	169.926	123.642	149.901	152.023	113.262	114.271	72.1477	99.1119	129.065	80.889	52.6614	64.9503	104.937	74.7387	117.105	51.0436	57.0531	42.336	30.0997	40.7688	55.122	48.5786	34.2386	37.3927	53.0357	20.3231	11.8561
231.978	253.158	192.58	163.776	138.621	139.267	152.073	112.416	119.337	69.4786	96.5886	127.219	87.9126	50.7312	63.914	97.7685	71.0578	105.531	54.4855	47.0236	40.3972	28.5149	42.1655	53.4396	55.9026	28.5351	29.3765	44.9728	21.4439	13.4937
233.297	249.016	189.366	164.578	125.731	145.728	142.329	109.384	122.272	71.2057	93.3214	125.903	88.6168	62.4068	61.7967	84.7612	71.114	99.1749	44.9462	50.7837	38.8927	22.0329	43.7501	56.0752	49.8991	25.3181	33.8302	40.6999	21.8406	14.258
228.249	240.039	195.583	153.529	122.631	136.818	139.531	105.222	122.055	78.1323	96.4386	140.055	85.8738	50.3071	57.2004	92.0221	69.294	101.493	47.4677	58.9775	37.7573	23.504	38.6944	54.9734	48.3013	21.7787	34.0774	49.262	18.5394	11.9983
236.67	235.152	178.732	163.598	129.711	151.859	146.09	107.003	123.772	80.9571	98.7987	140.854	86.5102	55.4467	59.9339	93.5075	70.8217	108.103	49.8398	61.1517	38.7118	25.7582	41.1649	51.545	48.9573	17.7627	31.4647	42.879	21.5684	9.82366
229.327	231.25	180	152.685	120.834	154.569	140.781	106.724	110.04	78.0079	95.1816	120.52	87.7975	53.825	58.246	104.431	67.4828	100.636	48.3501	59.8476	38.2409	29.0249	41.2174	51.6213	52.4056	20.1198	31.5464	39.1574	19.2707	13.3748
225.621	234.309	167.988	154.39	118.034	152.96	139.796	104.496	112.743	72.2248	92.314	115.688	85.6758	47.5898	59.3426	87.985	63.0508	96.5534	48.7518	49.5035	37.7061	24.6534	40.1127	50.4902	52.5512	15.3454	33.2125	37.0988	17.0194	9.76299
215.915	219.85	174.133	154.163	108.35	132.292	147.261	94.5761	111.481	72.9389	84.1654	130.556	79.5204	48.7441	57.4413	87.578	63.8813	107.951	45.7506	50.1235	35.5166	27.0635	40.2933	47.6694	45.5408	13.8719	29.9884	40.049	25.7999	7.84092
210.656	221.359	180.217	141.683	105.125	127.99	132.245	97.9546	96.7602	75.3965	93.7897	116.924	86.4689	36.7455	60.4476	95.8213	63.7115	95.0637	45.8795	53.918	38.069	29.7416	43.7413	48.9662	47.0671	14.6823	24.4587	24.9052	16.4923	10.7562
212.213	220.294	179.243	135.988	97.9241	126.109	134.236	97.3751	110.687	68.0965	96.0081	116.982	76.5911	46.6409	49.0222	97.0011	60.9435	92.0363	42.5444	56.6516	34.1805	32.0959	37.8893	54.9896	50.6698	16.1305	24.9289	27.7388	17.4076	8.35227
196.401	226.959	168.039	142.056	102.5	133.577	131.665	89.5072	95.4309	66.9515	100.441	130.387	80.8867	55.428	57.3085	92.7028	62.4691	99.9545	39.4403	55.4149	32.648	26.7806	40.43	49.0974	49.57	17.7974	30.3852	33.4324	20.9431	8.72279
205.029	216.289	177.871	135.81	103.304	112.293	129.747	100.287	92.9995	64.5967	86.9906	102.613	77.4107	37.1917	53.8242	90.484	58.4143	102.465	38.7642	53.0514	34.2458	32.0194	38.8329	45.2825	40.5479	27.4517	28.6455	40.0274	22.3925	11.4003
217.876	212.784	164.44	137.787	95.3143	119.959	122.595	101.16	96.5518	57.2961	92.8612	117.374	76.0135	44.0368	46.9671	92.5941	52.8842	95.1851	38.7523	54.8588	30.6625	29.751	40.0514	46.2671	50.3357	20.7575	37.5008	39.4211	16.1231	12.2701
196.879	204.592	163.943	123.994	106.77	112.469	124.78	98.0367	90.2909	64.3817	78.7835	106.859	72.0582	39.1313	56.0699	82.0373	55.8979	92.7145	39.1874	52.9884	33.4471	25.3361	42.1957	43.6567	46.0521	17.7434	32.3924	32.7228	17.9344	9.2258
204.275	203.14	154.97	130.37	85.1269	110.92	115.01	101.941	93.2469	60.7043	74.1657	111.328	68.6701	51.612	56.8581	76.6288	52.3129	93.334	43.5286	49.6302	30.0139	29.1179	35.8078	44.3071	43.7606	12.2931	25.3566	21.9157	22.058	8.52706
191.016	195.728	142.885	117.072	80.0191	109.74	115.703	94.3849	89.2859	54.5695	82.3185	100.885	71.638	40.9133	51.3934	74.2433	49.3481	88.7077	45.3003	51.3873	32.4971	33.5632	34.2616	40.1952	42.398	18.2596	34.2594	34.1695	24.6404	9.3833
182.383	195.573	144.34	118.369	76.2524	113.918	116.676	90.1109	88.3329	51.0677	79.8714	103.803	68.0626	31.2048	52.9997	76.4712	49.8325	91.0648	38.5076	46.9665	27.7325	26.8383	36.7317	47.3509	39.6877	20.705	31.2127	23.7015	17.6616	10.0332
180.638	190.772	131.089	117.459	72.2641	113.969	113.48	89.8056	82.5282	57.3342	78.3493	97.5189	67.9319	23.4054	40.8345	76.6111	49.7429	88.8818	29.0982	44.0091	26.3944	20.4085	32.6126	35.8377	43.3121	25.9318	30.6433	29.1152	18.4699	8.4824
186.925	188.889	128.716	116.152	77.0493	106.219	111.84	90.774	81.6741	54.5085	75.7147	90.9898	61.8652	34.5376	48.2855	68.8305	45.1297	90.4111	29.9783	47.2034	28.1485	30.3146	32.259	39.7847	39.537	17.5778	21.8612	19.2772	19.3125	8.73375
182.483	183.409	132.025	116.001	80.5379	102.903	116.501	85.2799	79.7146	49.6478	79.5159	89.6792	63.8492	30.2917	54.5728	68.8378	46.8417	87.5896	33.2108	36.1328	25.9073	26.9566	29.5892	40.2535	37.2974	21.5486	22.478	14.1841	16.943	10.7756
170.841	179.423	121.124	108.643	59.6777	102.389	107.708	82.6623	70.92	52.476	66.4282	85.8798	63.9789	29.6181	42.9121	75.1778	46.6601	89.2867	35.2836	41.0029	25.8035	26.9229	29.3873	35.6397	35.6126	16.6653	23.2279	13.5656	18.054	8.02328
169.023	179.063	123.767	108.743	60.1515	95.6423	99.8936	82.9945	73.8845	48.904	71.0446	88.4842	58.6137	34.7548	49.4804	69.0774	45.5034	90.2159	29.0327	38.0336	25.5633	25.4747	35.9798	37.4928	35.3982	14.8015	31.7989	22.6895	15.0259	8.98777
154.341	173.189	119.811	94.4653	70.4394	93.9973	105.242	79.5224	79.9977	46.1319	69.7656	82.6614	60.356	34.0293	31.8851	60.5463	43.4087	81.5492	34.2294	43.4784	24.2703	21.8261	30.2222	36.9103	30.7102	12.3864	26.7494	7.62236	19.1922	6.69686
157.758	162.963	114.138	99.0142	55.7965	91.4696	98.2379	74.2116	68.2667	41.1654	62.7577	70.2802	53.929	24.9311	42.1072	54.4041	40.4721	84.3066	29.0912	38.6771	22.2657	29.3672	30.5325	38.2391	32.9153	8.57121	18.0984	12.7718	14.013	8.80357
150.844	162.241	112.306	98.8361	41.1395	90.5529	92.7504	78.4626	70.2005	47.2087	71.3763	84.7666	56.5585	30.4136	42.3025	58.2591	39.0351	76.5427	29.5258	34.3635	23.5927	31.477	33.6874	29.2862	33.2996	19.0402	22.5703	12.7349	11.7511	8.363
154	164.899	102.063	89.9807	46.2779	74.1477	94.3453	72.4289	59.6787	40.1533	64.9388	68.014	54.8079	42.4638	34.8444	60.8242	38.3181	76.3295	39.2333	40.5237	23.2863	18.8481	32.7903	32.2812	27.8697	16.7584	17.7725	2.48027	13.5822	8.14116
137.025	157.161	97.1679	94.9651	39.6478	91.4545	86.8781	73.2608	57.4597	41.9861	58.4724	63.9055	56.469	26.3856	35.6198	57.8816	38.2891	74.6351	28.6361	36.7131	22.1544	18.2844	25.9697	35.604	33.4602	11.2192	11.0972	13.173	17.5188	5.03017
128.371	146.852	90.8771	84.1118	42.6626	89.3162	96.258	73.903	48.5028	35.2068	60.7822	71.8204	46.7969	35.3152	33.7061	43.7849	36.2531	75.0103	33.1949	35.2438	20.1471	16.2514	27.0634	22.1194	33.4996	21.6928	16.7824	6.53553	15.2145	5.51091
116.085	154.68	81.0622	86.1515	37.9214	71.3502	83.9564	62.1355	43.3616	36.3493	55.4964	59.0762	45.7652	29.5244	32.8982	52.9126	35.0323	70.6304	29.2246	39.1945	21.0483	17.5477	29.3237	27.7264	34.1896	6.14663	16.2753	10.2658	12.9074	5.35309
107.933	141.489	77.1787	87.3946	40.0411	74.8914	82.2031	66.699	41.8975	26.681	56.1508	52.9486	51.074	24.6348	33.0357	42.4342	34.9477	59.5427	23.5086	34.8779	22.9946	11.8191	24.7857	22.9532	31.0247	7.45776	15.0951	17.4367	12.0467	6.50867
103.052	142.16	72.9055	82.0217	40.1813	76.1184	76.057	62.129	36.5566	27.3293	50.1274	68.2274	40.0214	29.7625	27.1904	40.807	35.3063	65.1478	30.2154	33.3197	21.6064	19.2786	22.7482	29.0001	30.1945	11.8473	16.5767	17.5919	12.0613	6.27829
98.2742	126.999	74.2412	74.6965	29.4255	75.0081	74.3068	63.1826	33.169	17.3302	50.539	53.9182	41.9732	26.6785	30.4345	41.4322	32.9131	58.5303	24.5159	33.5829	21.5446	14.4772	22.9541	27.2789	28.803	0.676085	16.3892	7.56738	9.33556	5.79035
87.8415	124.935	60.8004	74.6091	23.81	64.9912	69.1036	53.2928	35.7128	24.6344	54.3001	51.5995	52.4389	25.7903	28.5816	37.8325	33.109	64.9819	22.7538	26.5596	17.3537	19.6935	17.9723	27.6053	26.2501	7.29599	12.8833	7.13719	7.78546	3.91965
79.1793	121.691	59.4463	66.5134	27.0902	56.3531	61.4083	51.4828	36.8926	26.8293	40.732	36.9477	44.5723	22.0342	28.3493	41.9133	33.1821	60.7594	34.3697	30.1557	18.5275	8.55608	20.9543	23.9612	35.8421	3.23926	19.2685	9.92302	7.6356	5.16177
73.1526	116.818	56.9425	65.7174	27.9514	62.4641	63.8418	50.8698	32.7226	22.605	36.7218	37.0127	46.716	19.5705	30.7866	32.083	28.6483	58.0172	28.5951	32.6108	16.6685	8.24234	17.9903	19.1099	29.1127	16.0275	10.5801	15.4363	9.94542	3.69153
75.6481	108.266	53.0098	58.9571	25.6445	65.565	63.1318	48.29	22.3785	15.2968	37.0355	43.6406	42.1301	18.273	26.9634	31.5648	26.8922	54.9218	31.7465	30.6722	16.912	11.0013	24.2627	20.8806	27.3333	14.7306	6.55545	6.13864	10.8589	6.67641
65.731	111.409	50.2784	59.889	22.6806	52.2839	63.723	50.7513	28.439	18.6883	39.601	45.7559	39.9194	16.6274	19.9134	30.4939	29.9	51.9536	36.2451	26.4322	15.3683	13.5268	17.637	19.6195	24.2101	6.79636	12.108	4.85174	4.54162	5.31446
66.2509	96.5859	40.4589	51.946	21.4025	54.1225	58.7356	43.1164	31.1926	15.3193	31.174	27.506	39.4222	17.4828	26.5853	27.324	23.5415	45.6711	19.2163	23.0518	15.7504	9.86352	17.5187	19.84	21.7103	4.59079	10.3384	5.60688	4.69609	4.07773
57.9331	90.7811	41.2334	50.3732	21.6137	52.1369	54.228	46.7247	24.7559	16.4914	26.9165	21.8527	36.3406	18.0389	24.4331	26.6818	21.9186	39.8531	24.0172	21.3933	15.3285	5.85617	21.5642	17.6043	26.3293	6.06913	7.38616	8.34987	5.91313	3.88735
54.5453	91.2459	39.6543	49.0074	14.1632	52.8903	48.9438	41.5726	24.3496	14.7796	36.4577	35.3318	35.0142	21.3758	16.9592	25.5118	27.6272	46.3467	24.9866	19.5268	15.1913	3.47248	21.5358	15.5141	22.3726	0.741236	11.2032	11.5927	6.98572	1.73817
55.2393	85.9443	37.3989	43.6954	19.2471	52.7614	47.3683	42.4887	18.1679	14.9628	29.8887	27.2934	34.0504	12.3289	15.2231	34.7983	23.3196	44.4373	23.6199	23.9627	13.4984	2.77535	14.2365	18.1129	22.5623	5.48258	7.9086	-0.543779	3.49882	4.29922
41.2571	81.1036	31.3023	45.2725	16.471	43.2641	50.8014	43.4531	22.0648	11.231	27.2148	26.6475	32.0602	10.3642	20.1143	20.1386	21.0616	40.5022	20.1294	24.394	14.466	5.27681	14.7533	15.6873	13.1504	0.223566	12.059	8.47109	8.39191	1.70992
48.5319	75.826	29.4083	45.1965	17.8611	43.8886	44.6884	43.0637	21.078	16.8264	25.0547	22.9648	29.2374	14.9721	18.3164	24.0025	24.5202	48.0858	17.0243	22.1455	14.0552	13.6434	19.5832	12.75	15.7573	5.39496	6.17194	3.75361	4.98501	2.66905
42.8268	77.1713	26.7556	45.1774	18.2793	52.2623	45.0621	38.8153	18.8506	15.8535	22.56	11.9905	29.0408	12.0097	18.1643	13.4045	21.5628	35.84	19.3353	19.3207	12.002	9.30555	19.1637	15.1121	16.3831	6.04563	6.41308	13.8803	4.34133	1.38771
39.7647	74.4809	20.8557	43.7091	13.8734	43.5937	39.8463	33.8524	16.4352	15.0617	32.1494	23.1202	30.0894	8.87968	13.018	16.0097	17.1689	38.132	22.1701	20.6535	12.4582	2.23823	12.0282	10.4588	11.7341	3.07722	3.46775	-1.41843	7.24228	2.65123
42.077	66.8971	23.5859	41.3587	17.5889	34.7166	35.8615	34.4872	17.3887	17.408	20.5583	22.0861	28.41	11.663	14.3792	14.4275	21.1696	37.2498	21.9376	19.378	13.2844	9.14911	15.3031	9.49522	24.6786	7.27624	8.27388	5.24278	3.25201	2.33924
38.718	61.974	20.7456	40.8111	10.5068	36.9982	31.6848	28.5187	11.5729	14.6279	19.6069	13.5025	23.1722	7.75788	15.0801	17.2994	20.1996	28.4126	15.1925	14.8586	11.3675	5.51728	14.4113	9.65989	15.1719	2.89839	1.81152	-0.39072	1.80855	1.45645
36.8715	60.7146	23.8189	38.349	18.1578	33.4751	32.4862	31.584	12.6751	8.78858	21.3875	17.2823	27.7131	8.72786	9.82059	12.0747	18.2002	25.9423	21.2547	15.1563	8.9531	1.72373	13.8666	9.61346	13.5163	0.350177	3.31051	2.92385	1.17319	3.92868
37.8096	59.6204	18.1983	35.6413	14.7626	36.2701	30.9876	29.5256	10.6491	13.4414	24.0211	17.3762	27.9355	17.5764	9.57373	10.1208	17.8196	28.0574	17.3351	19.3116	11.1388	8.14315	18.6191	4.60799	10.833	4.96747	0.00802273	3.28192	1.08918	1.78
32.1633	52.6098	24.0847	41.1102	16.4578	29.0788	29.3601	28.3925	10.9138	12.7457	17.9001	15.5881	22.8838	12.3804	14.9898	8.9361	18.7124	30.0676	13.6581	17.5245	11.2985	0.737055	17.9513	6.85899	14.8044	2.48081	5.35654	6.89785	1.25345	4.062
32.6662	56.6579	21.2135	34.3062	23.2706	38.5935	29.7788	30.398	11.3985	9.4395	19.6512	14.7065	22.7253	9.29362	16.8304	11.176	14.8583	29.6081	18.264	18.5743	8.09027	5.88136	15.4224	12.3801	12.0224	8.57796	6.11284	6.78972	3.75894	0.191286
35.4829	53.171	15.0073	31.2489	8.60918	30.3711	29.7746	30.1454	13.3184	7.41168	21.9729	10.8425	15.0844	12.274	12.462	12.0597	15.1108	33.2799	9.68972	14.6033	12.4604	-3.2338	15.0914	6.43794	10.5325	6.47194	6.53401	-0.61131	0.864509	2.75841
32.3903	46.5682	18.9139	31.624	8.19062	26.451	26.6404	28.9197	13.0134	8.50308	18.2106	8.19853	28.2483	10.9137	8.38353	12.7284	16.9294	27.3012	18.6906	18.2801	11.9994	3.4298	13.9533	8.6362	10.7806	3.0456	4.98736	3.30232	1.92914	2.78043
22.0893	49.1765	13.9902	30.4555	16.2448	24.5182	25.2793	26.268	11.2136	11.2478	16.2011	18.6113	18.3138	12.9904	12.9345	2.64771	16.8873	32.9964	16.0878	14.371	7.10289	4.31511	11.7451	5.48445	14.0045	4.25288	9.72785	1.57733	1.78623	2.13427
29.1673	44.7152	15.8226	29.2751	11.3401	30.3519	26.358	23.4112	8.65827	10.8754	16.5451	9.29775	23.4068	11.4207	12.1984	11.6056	16.059	29.563	11.3388	15.1427	10.7204	10.2234	17.9525	10.634	10.6008	9.25647	3.77577	-0.777335	-0.0230959	3.71332
31.9264	41.791	10.734	25.1883	12.7795	31.1223	19.3676	28.9979	10.886	12.684	16.3667	7.98064	21.4793	9.06907	10.9743	9.10527	11.5078	28.3609	11.4432	16.3861	10.1667	0.26093	17.3309	8.64791	5.06992	-1.62965	3.88157	8.04662	3.33232	1.08563
30.2616	41.9908	12.9326	31.0847	11.5659	33.3838	19.5822	28.8396	8.10511	4.48671	21.0267	11.3942	16.3218	3.49717	18.1799	8.79446	17.4092	24.3793	9.04417	13.7838	8.44089	-0.477505	13.1018	8.87089	11.8889	0.175399	7.14546	5.07527	0.413463	1.14467
17.1798	37.6558	12.9657	22.4843	13.1833	18.7553	20.7708	29.052	9.77828	7.25992	15.3148	15.3069	21.9052	0.189205	10.0963	13.864	14.945	31.4744	10.6035	14.0416	8.18452	3.9424	11.7248	2.39022	10.2689	1.56538	3.17526	3.32549	6.10912	2.27638
17.7455	38.8939	12.1558	27.7472	9.76027	25.5558	16.2488	23.0958	4.82676	5.1767	13.6671	8.8948	19.6937	-0.17042	9.07779	17.6742	12.3551	27.5767	8.50497	10.6666	8.38584	-1.42234	13.7165	5.9696	9.20817	-3.77958	0.528408	2.40628	2.82366	1.68832
17.3002	35.9419	15.4827	23.3207	8.82317	24.1113	15.5077	26.357	2.43931	5.52696	16.5678	3.73749	15.8829	8.37719	10.5586	11.0302	13.1404	22.9635	9.05787	12.0057	9.02535	1.02691	9.41409	2.75432	8.81134	9.37561	3.5772	2.53986	-3.96864	2.36134
25.8314	37.6581	5.46071	25.5292	6.49802	21.5762	19.8555	22.3233	9.62074	7.68243	10.6354	17.2008	18.4849	3.71235	13.796	4.84841	11.1912	30.6347	11.9639	17.9933	8.21848	7.67053	14.4443	2.06344	6.53144	2.73585	2.44997	1.75733	1.9798	1.25219
16.9081	33.3395	10.7473	24.3707	14.5822	17.3155	21.4548	20.3909	9.61951	8.14541	14.5855	12.7263	19.536	4.5242	10.3813	3.57607	14.4947	27.4134	16.7123	19.1254	8.06333	-0.871234	15.2271	0.653598	10.447	7.02729	2.14393	4.16334	4.15249	2.23694
12.0697	27.8562	16.9699	19.3107	8.33129	20.0171	15.3869	21.5697	8.56488	4.8618	16.1295	0.471201	13.5181	3.47231	8.36019	4.47707	12.7905	18.3228	12.0166	8.65527	9.15811	4.86388	14.4908	6.267	7.04957	-2.39772	1.01828	6.45592	-2.05105	0.511139
13.2483	34.5963	7.09554	22.2399	4.03832	19.3902	13.1233	18.0464	5.35539	5.22647	10.0078	4.04213	18.6899	6.14856	10.168	7.07087	12.2656	20.2715	17.3772	6.97106	8.29376	1.15618	11.6419	4.882	9.52251	1.66988	0.916922	-11.759	-1.08945	3.50798
16.6382	29.238	4.71758	20.6817	7.75485	21.6257	11.7119	20.0123	5.63046	10.4435	14.9408	8.93273	13.2132	5.49989	8.60825	4.47882	12.301	15.7926	15.2541	10.5395	6.47425	6.25924	15.4555	5.47216	6.20848	-4.82013	1.59435	6.99509	4.94971	2.67227
11.302	26.219	10.6532	24.4173	11.6835	21.3933	13.6699	14.8547	5.95308	5.55546	16.5417	7.3756	15.16	13.9419	7.45987	-0.323172	12.5312	9.72215	1.97812	7.49179	7.57223	-3.03109	12.7386	1.44774	10.3333	0.711874	4.74727	-7.93801	-0.952364	3.34678
15.5948	25.423	11.6729	22.8031	3.48698	10.9998	15.3524	15.7365	6.81051	4.37511	14.5118	8.47173	13.547	3.26132	14.0751	-1.1307	10.1645	21.4324	11.6991	7.26333	5.13359	-1.41915	8.38731	-0.0157114	11.8579	-1.01769	8.2298	-3.96054	0.795124	1.84615
7.08505	23.8577	7.75864	11.6024	7.68909	15.4902	9.81191	19.8455	5.17387	6.37609	12.9496	-4.5116	18.277	3.69023	5.99831	3.45403	7.96977	24.6631	10.8865	11.4654	4.24545	0.991083	10.5894	-0.469074	6.92818	1.72916	1.97346	2.12001	-1.71969	0.310533
8.78715	24.2794	11.4864	18.7912	5.28185	14.551	15.7799	18.5708	11.8641	8.23685	11.4818	1.06672	11.7102	7.48385	10.656	-3.1375	9.30109	16.9394	9.44087	10.6192	6.69064	5.57241	12.5299	6.37877	6.63085	2.51173	1.82998	4.01749	0.358446	1.24365
10.3397	21.051	11.9068	23.8931	8.43769	17.9832	15.6644	15.2323	4.23973	8.65119	12.6194	-1.11269	12.6685	3.79922	10.3795	2.78159	8.80238	16.4231	8.34498	6.5995	8.82828	-6.91007	9.71773	7.88104	11.9063	3.22412	5.89156	-2.42162	1.96795	-0.651703
10.9854	18.6204	8.79183	12.9955	-0.172847	19.2055	14.3376	13.5293	6.49439	1.00406	9.12289	7.13359	11.2598	1.38746	10.5684	8.72027	8.16042	16.0493	8.69542	8.76936	6.94332	-4.61593	10.751	0.658458	4.79311	-0.31718	7.6445	-2.08547	4.94419	2.25605
15.1765	18.9586	-1.16831	18.5711	2.4114	15.0491	5.02158	14.9158	1.69486	1.2955	3.67188	2.8151	15.2774	3.17704	7.32695	-4.84344	7.78663	11.2026	8.02082	9.35145	5.84504	-2.34475	7.37128	-0.792651	3.66594	5.40734	4.53017	-6.00823	0.18564	2.14177
11.7701	19.7808	12.0394	15.7609	8.33367	17.5075	11.2851	19.501	2.87337	4.58437	9.69848	4.27254	10.4624	8.18082	9.40096	-0.090549	9.01148	15.4725	10.8901	10.2021	7.36391	0.951662	10.8984	2.3492	6.02098	4.3664	0.208315	-0.734173	0.530291	-0.308839
8.51984	15.9951	5.98943	15.6108	-3.97922	6.64467	13.5071	14.235	-2.24214	6.01345	6.60439	6.29747	10.8588	-0.462156	2.71839	-2.16896	8.13962	16.0556	9.39366	8.71569	5.23867	-2.77751	8.61869	-0.00259309	10.1482	-0.349432	-2.06039	-5.9267	-2.1297	0.163063
10.1997	20.1166	4.03647	14.8744	-2.21349	8.08019	3.72727	11.9159	-2.71503	3.68788	9.42244	-2.93373	9.38475	-2.0323	4.26404	-0.00570381	9.78054	12.9195	6.17125	6.81617	6.09989	-4.1092	9.49984	-0.615557	-0.652601	-3.80737	9.72615	6.39344	-1.25672	0.0346284
9.10764	17.8474	6.9154	17.1236	3.34074	20.2698	9.77304	12.7001	-2.01632	0.666549	10.1706	3.52718	9.18342	9.06648	9.07529	3.39472	6.93951	8.32939	8.01137	11.4975	5.63272	4.68495	11.4752	-1.05383	4.60768	2.41657	6.5703	14.3612	-0.284554	0.821266
11.2955	18.9157	0.299761	16.2307	1.2878	9.25867	5.06319	13.7456	1.32391	6.57076	12.7627	0.159522	11.0942	12.0157	8.11352	-1.27774	7.47205	13.5559	8.26872	15.418	6.71562	1.15155	7.5155	2.38063	2.5772	-4.20535	1.61696	4.75766	3.88293	-0.122551
8.32567	19.6261	11.7531	12.2668	5.9094	22.5172	5.73841	12.7591	-1.02829	1.66457	1.86291	-2.05211	8.32831	5.61116	4.35264	4.8875	6.77649	20.9094	3.53391	13.0105	5.92491	-1.92791	12.6599	-4.25873	3.20704	-2.75576	5.98754	-2.13805	0.804061	-0.153052
7.62253	13.0607	3.80705	11.1647	3.59865	12.5824	4.24916	15.8248	6.91511	2.1939	3.67028	5.44445	11.9395	3.35055	3.41786	-0.640041	7.8751	15.5228	4.67973	9.06465	5.86496	-1.66886	5.28747	0.837619	2.04614	5.61456	0.802754	3.26481	-0.692715	0.456094
3.24666	13.1026	8.63749	10.6378	8.68054	10.2238	3.1701	10.6988	-3.3819	1.8853	2.8438	2.23503	8.39083	7.05533	2.01361	-1.60506	4.42465	14.019	5.87273	9.65501	6.25512	2.33732	6.99765	-3.63262	4.37801	3.0582	0.676176	4.29973	-0.66087	0.342752
6.47582	15.949	0.522081	10.2703	-1.08249	15.469	7.37679	10.5194	0.238633	1.69789	5.31709	1.34361	12.2825	-1.1027	-1.48247	2.1527	6.1213	8.75009	7.76148	1.22445	7.40504	-0.493852	11.0905	-1.67328	5.02188	1.7655	2.55267	0.38356	-5.44374	0.0512584
-1.81394	15.1375	5.34622	13.7794	2.62987	8.93286	3.77493	10.4336	8.83552	-0.474597	6.83995	0.616372	11.4133	2.82279	0.491042	-2.29796	4.34206	14.3772	8.66018	6.7137	8.07695	-3.38598	12.47	1.20521	5.20145	-1.47044	2.42132	-9.26135	2.90877	-0.0325744
13.207	9.20051	3.90307	13.9535	1.65229	8.58771	9.69588	11.0612	3.08795	7.18272	2.76066	2.66427	11.2076	5.61256	4.61047	-1.12515	2.73292	14.4636	6.03625	12.6276	4.05397	-3.11763	8.10655	-3.169	5.11531	-4.42715	-0.372061	8.83345	1.2068	-3.33538
6.93538	10.299	-3.75717	15.2447	-1.5579	8.27033	5.65399	9.37373	-2.37112	1.80409	5.24463	-2.75062	4.17323	6.95395	2.13012	0.799699	2.59278	16.951	8.35697	5.35791	5.32902	-0.418929	8.27443	-1.97799	9.4985	3.12213	1.2846	-5.42241	0.794337	0.0736567
6.39728	9.93168	5.53755	12.3361	6.11887	1.70889	3.37076	12.0424	6.95094	2.29805	9.36124	3.3865	8.13817	14.9402	6.87393	-2.40999	8.57003	4.82274	3.12493	5.53296	7.61982	-4.43151	9.59506	0.077807	2.24488	3.11189	0.650987	-7.2464	-2.02849	-0.805518
3.07044	12.5235	2.35277	13.5341	-6.27182	8.52483	3.62587	16.0941	5.2742	5.51816	1.75921	7.33809	8.90593	3.49178	0.953148	-0.553477	4.43703	13.5223	1.75523	11.5542	4.06814	-0.770043	8.04116	-0.374624	4.96247	-5.04449	5.80914	-3.63769	-4.00946	1.50308
2.84201	15.0089	4.66113	6.94722	3.72611	5.69788	4.30743	6.85099	0.140225	-1.40852	2.31193	-4.35373	9.98204	0.282771	6.5861	-7.02078	7.57822	10.7107	2.56046	4.0233	8.35621	2.66161	6.76346	1.24435	4.44143	-0.329334	1.2856	-3.32664	-1.60498	0.420833
3.2387	12.2186	2.08247	11.7414	5.98772	12.4467	2.61498	10.5448	-0.904315	6.71982	10.7244	-6.98451	9.78471	11.0587	2.77878	1.25782	8.24829	8.72141	3.0694	-0.350453	5.96768	-0.466977	7.18935	-1.31181	3.81917	-1.92819	1.07245	2.98967	-1.10927	-2.17137
1.7502	9.04219	5.83968	9.33989	0.134386	11.1732	1.83073	10.7779	3.9499	-0.297082	11.5499	0.882676	13.1978	3.41047	7.6746	-1.7766	5.70032	12.8696	1.44758	6.52974	6.82913	5.87358	7.82908	-1.09007	6.68981	2.14334	-0.823597	11.9498	-0.00533581	2.38264
4.46869	10.8623	2.96269	10.0551	2.03866	3.74272	4.30689	9.20364	5.65737	-0.653527	8.65506	0.262551	7.79977	6.8564	5.69981	-3.49413	9.07685	5.06277	1.26827	6.84354	5.01468	3.09591	9.55988	-0.492156	2.75319	-0.159181	0.649321	9.33596	-3.36682	-0.737042
10.6765	8.10962	6.62065	13.1687	7.00345	9.86725	2.35955	9.99994	5.25378	5.72764	11.2735	1.84389	6.43229	-4.35569	6.38552	-3.32395	7.60063	8.0695	13.2946	3.74456	6.79068	3.60493	5.45331	0.394913	-0.0489821	3.50636	4.29937	-2.59737	0.821829	0.640176
9.53402	5.16199	-0.925569	6.55684	-1.87461	13.7535	3.62824	7.84893	0.486386	2.3312	7.64473	-4.36659	7.33081	4.99978	3.60613	3.18292	7.6696	11.2017	2.26624	10.5698	4.70119	2.21354	9.21395	-0.501338	3.91341	-3.03382	2.27588	0.216601	-4.01214	0.164178
5.2206	5.53347	6.06759	12.3168	-2.27624	7.02439	3.79687	11.5315	5.91579	2.00515	9.13999	0.934607	3.17777	1.9407	0.723764	-8.18681	5.80247	14.3927	2.61482	4.42166	5.10026	2.22288	9.15241	-2.12928	7.06132	0.436631	0.238814	-3.84018	-5.74279	-0.047655
2.39377	5.59945	-1.21487	7.01211	2.52023	5.9093	5.20285	7.82375	4.63962	1.32347	6.34954	-1.79534	1.54219	2.48065	3.31896	-1.251	7.15111	5.99024	-0.0949146	3.88757	5.83584	-5.05058	5.28623	-3.40007	-1.6707	-0.363658	-0.614055	5.70234	3.30075	0.701306
3.22232	4.9872	-1.28114	6.41458	-1.63803	10.0777	1.28549	12.0992	-1.33967	2.47819	5.43408	7.77174	4.36694	-0.218748	0.996898	-0.826703	5.11631	12.3925	5.85489	5.51916	6.07318	-4.73166	10.8571	-1.11443	7.70154	1.34371	0.619709	-1.13051	-0.208492	-2.01642
7.56355	8.53967	-1.35029	10.2667	6.60464	6.6194	3.33716	8.5972	2.38099	6.65427	6.01595	1.5883	5.18165	6.0636	2.11536	3.23586	5.12497	3.93348	8.78795	7.19215	3.55214	4.17691	4.4328	1.59437	7.50027	2.008	8.34221	2.64688	-1.37849	-0.889206
5.7	7.56582	2.05227	8.2773	11.5812	5.68447	-0.281263	8.7346	4.52589	6.37434	7.38496	-1.74508	6.26137	-1.65713	2.60796	-1.48132	4.06206	13.4114	7.61043	9.78863	5.32349	0.723798	7.20792	-5.00565	0.359108	-0.40403	3.51917	-1.96582	0.385804	-0.948621
2.31064	10.2901	-2.39303	6.79519	-2.41748	3.8891	1.28572	7.93821	3.16878	-0.712877	9.18306	-3.48429	9.6094	12.1741	4.14143	-4.61745	3.83209	7.87979	6.25003	4.94605	3.87676	-2.60763	3.46245	-2.15026	3.79968	3.97664	4.09359	-0.811476	-0.229991	-0.59587
-0.604698	10.2376	-2.80334	5.90121	-0.701455	6.33814	-2.39976	9.7799	0.908325	3.43785	6.63948	-1.67961	6.85148	9.65934	6.08077	-3.08077	4.38117	5.22465	2.15301	5.87881	6.46562	2.34228	8.16891	-0.869216	0.180683	3.93043	0.886554	-9.46125	-5.33423	-2.23545
3.88291	7.43828	2.38783	7.41637	-0.82323	11.4194	1.93205	6.78443	5.26644	6.79893	-0.517986	1.78898	4.89669	1.75412	5.89542	1.47882	7.17785	7.64915	8.41047	1.43862	3.91585	5.43167	8.03765	0.457848	2.82349	2.61409	3.78635	2.05052	-3.6524	0.614395
5.41661	6.19618	6.01969	14.0879	-2.92852	5.7603	1.99833	7.19495	-0.999233	0.136671	5.57259	0.588268	8.14051	0.340096	4.51068	0.638217	5.18064	6.06973	1.75725	4.95327	2.22413	4.62131	9.61606	-4.75187	4.98357	6.37651	1.17674	4.38205	2.40353	0.313898
3.38991	5.58356	-0.91577	5.72771	3.09242	7.4976	0.866318	7.78686	0.174854	-1.60493	2.16223	1.01748	8.68125	-4.15684	3.81731	0.327534	3.60445	8.43193	5.88429	5.30513	6.17288	-1.03811	3.61971	-0.655953	-0.222431	-2.45652	0.924035	5.66962	-3.37036	1.67842
0.585732	5.86762	0.922249	6.22526	0.507338	4.38415	0.10958	2.9442	-0.644651	2.48868	5.83799	6.66984	1.84736	-2.01006	5.10051	3.60128	5.19335	7.14195	4.63776	-0.5075	4.50235	-1.85152	7.08402	-0.782511	-1.18748	-2.70263	-4.75774	3.54876	-1.45198	1.22503
2.90241	2.13174	-2.27285	3.52636	-3.24707	5.6971	1.26293	3.37328	3.06092	-0.486982	2.77236	11.6439	6.07291	-4.42621	0.840741	-6.17804	2.36501	6.12711	3.69781	1.31894	3.81675	-2.52976	7.41188	-1.06362	-1.9105	4.06684	0.650668	-7.63372	-3.39508	-1.49526
-5.02486	8.26249	-3.25528	7.18881	-2.20916	11.969	-0.269108	9.22435	4.62247	-1.4602	7.99861	6.24588	1.54077	3.00467	2.4709	0.120558	4.46075	7.4124	4.00466	1.96401	4.18447	-0.998707	6.74708	2.5775	3.21428	-0.768069	0.835574	8.27748	0.534492	1.48352
5.5403	1.4017	-0.302589	1.31522	4.68855	2.38359	2.18575	9.96015	-2.50913	-0.110539	-0.0902532	-1.26093	6.5673	-1.33932	1.36451	-2.80218	-0.926409	7.70417	9.02383	4.47755	2.05652	0.85889	7.60123	-0.489412	6.62767	-3.2333	8.09203	-2.34271	-2.37907	-1.11058
2.43519	4.23463	1.97274	6.63079	-4.73523	2.67261	2.63481	9.96402	2.98611	1.68102	2.1162	-0.781113	3.44195	-7.66061	0.739788	-1.31764	2.82689	2.26494	6.86259	3.27485	4.58851	-3.80269	5.32252	-3.09519	1.55383	3.31647	0.0016766	3.38328	0.871947	-1.81462
0.427177	2.85983	0.77274	4.12081	-2.57436	0.00835991	-2.82635	7.02033	-1.32861	-1.75348	5.16348	-1.16976	4.12475	1.51174	1.55445	-2.24817	5.56392	3.87006	3.33865	0.657352	4.4279	-0.78252	6.62531	-3.4404	7.73682	0.128461	3.35471	0.0221749	-3.35778	0.0719616
5.73386	7.66079	-1.52539	4.24941	0.118021	0.0418169	1.20552	7.71965	-1.22209	1.1213	6.5749	3.13784	-1.0819	2.69103	0.779333	-1.38378	2.81156	3.7792	1.95743	9.32056	4.90698	1.64286	6.17581	0.765771	1.75136	1.6714	3.53959	0.727338	2.73376	-0.100782
3.98653	3.53733	-1.63582	1.10264	-2.19222	7.94808	0.43857	2.50718	2.86923	2.26113	3.36565	-5.55811	1.32186	1.68644	0.529511	-1.76184	0.329682	7.27271	2.24027	6.51106	6.05712	3.33194	8.05671	0.246351	-3.06978	-1.98659	-2.46768	-5.05718	-0.408627	0.200556

## Sheet: S.Fig. 2b, Tail, Bi
cell_001	cell_002	cell_003	cell_004	cell_005	cell_006	cell_007	cell_008
-3.92973	0.928274	-0.914997	-1.24366	0.276177	0.905877	-2.4633	-0.480245
1.98524	-2.62352	2.17459	0.97018	1.39746	-1.87603	0.713524	2.23782
0.998094	0.510918	-2.02215	0.0691449	-0.165708	2.00035	-0.00366877	-0.293281
1.57497	-0.0968742	-0.741469	2.42018	0.36997	-0.257118	2.34662	-1.29984
0.413753	0.666332	0.456395	1.10825	-1.08065	-0.234816	1.22049	-1.11004
3.00192	2.5408	0.76152	-2.06681	-0.102994	1.14131	-3.64302	-2.2016
-2.61113	1.32743	0.401787	0.0678878	0.906469	-1.38401	4.21666	2.7114
-0.312244	-1.35509	2.56735	-0.632064	0.394983	-0.987268	-1.99099	-2.65597
1.02783	2.14187	-2.08344	-0.29932	0.0669269	-1.62177	-1.15432	-1.59651
3.96679	-2.25385	-0.517602	-0.0528609	-0.743634	-1.16094	-1.17832	-1.14252
-1.92342	2.78101	-2.50779	-0.555764	-1.62538	0.720693	3.6403	0.822506
-1.87146	-0.176966	-1.53799	-1.32409	2.49122	1.80783	2.22911	-0.213166
1.04537	-0.948354	0.559365	1.7415	0.14409	0.499556	-3.41779	-0.0141739
-0.57289	5.5399	-2.02388	0.688327	-3.37053	-1.36113	1.30283	-1.7067
4.29279	1.36733	1.23193	0.125713	-0.150613	0.028124	1.81226	-0.530135
2.69066	-1.46103	1.14356	-1.31659	-0.344046	0.66571	-1.20408	1.05334
-1.16346	3.81472	0.368674	-0.916653	-0.860114	-3.52384	2.0883	-0.167469
-2.19221	-2.3816	-1.51325	0.274813	0.589045	0.924	-3.08696	0.758475
0.522342	-2.74431	1.44176	0.0932591	0.417358	-0.202011	-0.598853	1.62596
-0.231151	-2.18854	3.18588	-1.53807	0.13494	0.586015	-0.0901017	-1.66148
-0.17149	1.89544	1.82906	-0.596821	-1.07011	1.63138	0.323574	1.8035
2.40104	-0.131638	-0.173622	-0.942697	0.397827	0.816954	0.409873	-0.498409
-6.77923	1.9349	-1.38093	2.47924	0.903589	-1.57919	3.56937	-0.123631
-2.67274	-1.37481	-0.174435	1.08908	0.470894	-0.7352	-0.128678	-0.0265202
-0.419457	-3.17751	0.846	1.69995	-0.428143	1.7994	-1.73723	1.57575
-0.215611	-0.706594	-3.24517	0.558677	1.01302	1.60766	-0.348158	1.69697
2.37533	-3.7652	-0.172097	0.746199	1.07205	-0.773849	-0.941557	1.28165
-0.545484	1.19944	2.23779	-1.00121	-1.30693	-1.76283	-4.08028	0.536929
-0.684405	-1.26248	-0.196858	-1.64579	0.202836	2.32514	2.19441	-0.382601
2.17499	2.80176	-0.94175	2.28898	-1.20532	2.80205	3.50471	-0.356601
-4.42097	-1.44871	0.375985	2.42272	-0.20148	0.322374	-0.419209	-1.46978
-0.345613	1.35187	2.23038	1.06131	0.0919996	1.54177	0.00245656	-0.331447
-0.260853	-3.21265	0.179652	-0.121385	0.948906	0.172838	2.0824	-1.27938
-0.0710792	1.84803	0.68732	0.257917	-0.350211	0.495187	-0.399464	-1.26566
-2.42797	-1.8558	0.370132	-2.17128	-1.81191	1.49342	2.3545	-1.0766
-2.88634	0.432098	0.0571528	-0.770859	-1.60682	2.38404	-1.11865	-2.85669
1.72736	-0.537222	0.809603	-5.56546	-0.662292	0.674219	1.26195	-0.971341
-0.0726569	3.24756	1.51591	-4.08103	-1.07629	-2.69807	0.534052	-1.88631
-4.60551	1.53798	-1.12806	-2.85324	-2.41401	-1.87715	-0.0619114	1.69728
1.05188	0.817039	-0.404217	-5.48525	1.99975	-2.85254	-2.1142	-2.15431
-2.06983	1.8473	-0.805148	-4.3428	0.756374	-3.75114	-4.03537	-2.88244
-3.92345	0.407431	1.33724	-2.70948	1.54844	-3.4608	-2.99682	0.413789
0.243961	3.76175	0.592631	-2.98123	-0.432329	-5.38085	-2.62037	-2.82551
-2.40943	1.49404	-0.837395	-2.45016	0.235951	-7.39085	-2.19975	-3.28073
1.49731	-7.02824	-2.14231	0.17453	2.0222	-8.22357	-0.140319	-2.79303
-3.0603	-3.22262	-1.94598	-2.91751	2.22085	-2.56803	-0.709108	-0.387531
-9.07447	-1.66222	0.235575	-0.57628	2.8929	-6.47037	1.31262	-1.42509
-9.1653	-4.56848	-1.04349	0.791092	1.93975	-5.03842	-1.39885	-1.36356
-5.88425	-9.47548	-3.00145	-1.84953	-1.19532	-6.35303	-1.39271	-4.9484
-1.18046	-8.17214	-2.17619	1.46364	-1.72489	-8.78593	-3.81698	-3.60033
-4.9741	-6.14025	-0.891286	1.3388	-1.5974	-6.26564	-2.96366	-5.55295
-2.64987	-4.16785	-2.0812	-3.1159	-2.13598	-6.84652	-3.97998	-7.13012
-6.08548	-8.47963	-4.66824	-1.95059	-3.27861	-5.56809	-0.278241	-4.53265
-3.00574	-9.20945	-5.77703	-1.42193	-1.57122	-8.26279	-3.31865	-5.0413
-3.3094	-5.27889	-5.38701	-0.13135	-0.796446	-8.87213	-2.20784	-4.72494
-3.28472	-10.895	-3.27165	0.0252513	-0.0866009	-7.10255	-4.24315	-3.85227
-2.23286	-10.5625	-5.82695	-1.8483	-3.56476	-6.49825	-6.36682	-5.58722
-5.10902	-8.66058	-2.92385	-1.71646	-2.01341	-6.48982	-6.72015	-5.13105
-2.67362	-3.70393	-9.10231	-1.78306	-2.6592	-9.23422	-7.52318	-4.76703
-5.60877	-5.07166	-8.43204	-2.78958	-2.93214	-9.69588	-6.93901	-6.11113
-3.58236	-4.9491	-8.38382	-3.41068	-5.27631	-6.51224	-5.63814	-6.27014
-1.24139	-7.5112	-7.90502	-4.53452	-4.18427	-9.37177	-5.83401	-6.04249
-0.727242	-9.97174	-8.2723	-2.87146	-4.77972	-7.6372	-5.07464	-9.9243
0.0424633	-11.1006	-9.21383	-1.24711	-2.39546	-8.47027	-7.26737	-6.36381
-1.22855	-9.16416	-11.0539	-3.40304	-6.52597	-8.32049	-10.4333	-7.7199
-3.9251	-6.65392	-10.6529	-4.3284	-5.47339	-10.654	-7.82828	-10.962
-4.38051	-13.3534	-11.6063	-3.35363	-6.29017	-10.0824	-8.42453	-7.31036
-4.3927	-4.07629	-12.6952	-5.57894	-6.77688	-9.14722	-10.695	-9.64854
-7.06171	-12.0623	-13.16	-3.58516	-7.16389	-11.2425	-11.3079	-9.33331
-5.53475	-10.1367	-11.4579	-4.47824	-6.97788	-7.03249	-9.35105	-11.1014
-5.21526	-13.0082	-12.9994	-1.54469	-8.2834	-8.71621	-11.4553	-10.6935
-7.07491	-9.05635	-12.3695	-2.78322	-8.55538	-10.945	-14.8066	-8.10446
-6.84264	-13.5885	-13.773	-3.38632	-4.94452	-11.5272	-9.22221	-8.91519
-2.76577	-10.6582	-12.418	-2.19277	-6.94028	-14.0626	-8.55763	-8.36674
-4.58909	-14.1325	-14.5339	-5.79457	-8.29351	-14.8894	-12.3963	-10.619
-5.86629	-13.961	-16.0711	-6.55083	-9.01774	-15.139	-11.739	-11.2122
-5.29675	-10.6997	-17.5236	-7.71785	-8.53329	-15.6792	-13.7826	-13.8941
-2.44239	-12.7541	-16.7695	-10.1886	-7.81291	-12.4613	-10.7376	-12.8694
-4.85313	-11.9198	-18.2096	-7.69697	-10.4377	-10.5082	-14.8555	-14.3767
-2.50973	-11.8912	-16.598	-9.58218	-8.31455	-10.2681	-16.0139	-12.9513
-7.87524	-15.8113	-16.8031	-8.40644	-9.80336	-10.6777	-13.702	-14.2959
-6.57602	-18.4249	-17.7337	-7.62914	-10.967	-12.6559	-11.2715	-15.0303
-5.34682	-18.3506	-16.8612	-11.9873	-10.5752	-9.81731	-16.1551	-11.8376
-3.85675	-19.1296	-17.3006	-9.56581	-10.3088	-13.4992	-14.2003	-11.3471
-6.07969	-20.7253	-18.7612	-7.09422	-11.6794	-14.2493	-14.8745	-13.9772
-8.9517	-15.3923	-20.0791	-13.155	-11.497	-12.2142	-15.7437	-15.2396
-6.24545	-17.0793	-20.2782	-7.29714	-12.7455	-11.3438	-14.8983	-13.0473
-5.26237	-21.4389	-19.5917	-6.49223	-10.2982	-11.444	-17.1326	-16.2064
-9.92003	-21.7362	-22.2037	-7.37009	-10.822	-13.8414	-18.0112	-13.6283
-5.78297	-18.1478	-20.9677	-8.34671	-10.754	-14.1641	-17.6346	-14.4362
-3.0572	-17.0813	-20.5419	-6.74969	-11.007	-15.1826	-14.6661	-13.7279
-8.13679	-17.3805	-21.2559	-7.61349	-11.7361	-17.5792	-17.6359	-14.4706
-5.80579	-21.8652	-21.8747	-9.14454	-10.7296	-15.0693	-13.0083	-12.1351
-8.81199	-19.3943	-25.9219	-10.5558	-11.2173	-15.4088	-17.2321	-17.7005
-5.95354	-16.8421	-24.3469	-9.87759	-9.53214	-16.0133	-14.918	-15.5269
-5.96547	-18.2165	-23.6289	-9.27685	-11.5893	-17.9367	-14.4916	-15.2256
-4.45543	-17.9281	-23.712	-8.70958	-12.4965	-17.1696	-12.6625	-16.2025
-3.58782	-19.1067	-21.7416	-11.453	-12.5035	-16.4071	-13.3494	-14.3315
-4.11367	-17.574	-22.2296	-7.59861	-10.3487	-16.7758	-13.2922	-15.9069
-2.95333	-13.8943	-21.581	-9.99506	-11.5218	-18.1086	-12.5629	-15.3455
-2.53392	-17.2651	-23.8077	-9.14606	-10.9063	-15.7757	-14.3325	-14.3517
-5.1202	-18.8193	-22.2987	-11.6176	-11.1667	-17.3511	-13.3911	-15.3206
-3.82455	-11.4457	-22.711	-7.82423	-11.1265	-17.47	-12.4441	-16.3494
-6.27952	-17.572	-21.4447	-9.64156	-13.0807	-17.0946	-13.5655	-13.185
-9.79541	-22.2825	-21.5371	-10.3077	-11.2408	-15.3247	-13.5632	-15.3488
-9.39108	-19.0079	-20.1897	-7.20063	-11.5317	-17.2743	-11.9921	-15.268
-5.41667	-21.0594	-22.1847	-13.5254	-10.8298	-13.8949	-13.3155	-16.3076
-9.61191	-19.1174	-23.2925	-12.8876	-11.4011	-16.6361	-14.7022	-18.646
-11.3623	-21.9792	-21.1838	-10.5285	-9.81562	-16.5224	-16.8595	-18.6007
-11.1413	-19.6022	-21.0222	-12.8964	-11.4271	-12.5899	-12.5076	-17.5761
-7.38762	-18.8972	-22.0221	-10.685	-12.9944	-14.1881	-17.5408	-17.205
-9.70339	-18.8075	-22.4527	-14.7877	-12.2594	-14.0228	-13.9695	-15.2637
-2.12995	-17.0323	-20.5644	-12.4094	-9.86539	-16.3049	-15.2282	-19.0539
-12.9093	-17.5675	-21.5521	-13.9651	-13.0194	-15.3228	-17.3401	-19.988
-6.46166	-18.1981	-20.7084	-15.5036	-12.018	-19.4763	-15.2114	-19.6512
-7.76022	-14.0325	-20.7534	-15.622	-12.283	-16.04	-16.9903	-20.5798
-4.8558	-13.5226	-20.3441	-13.3239	-11.563	-17.1983	-13.4123	-20.2617
-4.20594	-13.132	-21.892	-9.2363	-11.8335	-16.8236	-13.7181	-20.7061
-5.69748	-15.0696	-22.2479	-10.7713	-9.96997	-20.5336	-11.7302	-23.1611
-4.54684	-18.4537	-20.8328	-12.0018	-12.7183	-17.4827	-12.6253	-20.3835
-4.80295	-14.4238	-18.6176	-12.4058	-10.2033	-21.256	-17.7055	-24.0689
-16.4725	-21.8522	-21.8846	-12.0403	-12.809	-20.3693	-13.8235	-22.8224
-5.73807	-17.3086	-22.1616	-8.46243	-11.5684	-20.6188	-14.0525	-21.6639
-3.89323	-21.0501	-21.561	-11.6807	-11.5325	-17.2206	-10.3313	-19.723
-7.76787	-21.3928	-22.77	-12.4148	-13.6963	-15.8445	-12.599	-21.724
-6.20607	-22.1674	-22.6884	-9.82624	-10.9406	-13.7064	-16.9325	-22.2654
-4.17119	-20.4363	-21.6441	-14.0462	-11.4505	-16.8553	-13.6242	-24.8827
-4.64467	-18.2367	-19.4135	-10.5134	-8.99224	-18.6921	-15.892	-22.2577
-2.49244	-19.7622	-19.4724	-11.5072	-10.7777	-14.6869	-13.9434	-21.0257
-6.49371	-13.7612	-19.8468	-10.6103	-11.2932	-18.4311	-12.7161	-20.7262
-8.16278	-19.3449	-19.8071	-11.0347	-5.96434	-22.3792	-13.6248	-21.8008
-1.98067	-17.6844	-19.4145	-10.7913	-6.35401	-17.9068	-15.0898	-20.7518
-0.360396	-17.7776	-18.7169	-10.4322	-7.7166	-23.0404	-14.7039	-20.3124
-6.06554	-19.6302	-21.2179	-7.33521	-5.93015	-23.1553	-12.3696	-19.344
-8.60501	-17.5737	-16.043	-5.54604	-6.6002	-24.4543	-16.69	-20.0023
-6.56943	-20.9405	-17.0707	-9.08712	-9.38384	-20.5749	-12.5894	-21.2784
1.35239	-16.684	-16.8925	-4.76942	-8.49703	-22.7599	-13.0973	-20.2602
4.58983	-20.196	-16.4838	-10.6659	-7.0223	-18.3673	-8.91641	-24.3272
-0.496674	-11.0194	-16.0598	-7.99435	-5.63818	-23.1985	-12.5438	-22.1131
-0.84195	-22.7491	-12.9713	-8.17971	-4.58285	-20.4442	-10.1141	-21.8433
-1.4713	-16.8642	-14.111	-6.13403	-3.54734	-23.1318	-9.19625	-22.1855
-6.27572	-18.8529	-15.2589	-5.33043	-0.876308	-20.4801	-6.39249	-22.8803
-2.01341	-13.889	-15.7217	-5.77945	-3.47642	-20.8293	-13.8676	-21.1862
-2.76143	-14.485	-11.9449	-6.4036	-3.5479	-21.6166	-10.7496	-20.9313
2.76987	-18.1993	-14.725	-5.28689	-6.31425	-19.8836	-10.7806	-23.4981
-4.53022	-15.2632	-13.1308	-3.94397	-2.62707	-19.6597	-9.76719	-21.8243
0.824162	-12.6569	-8.56867	-0.258087	-2.71565	-19.9754	-11.2654	-22.3513
-0.269853	-16.0305	-8.98089	-2.5206	-0.455736	-19.6843	-11.1748	-19.0638
-5.03347	-13.9212	-9.90412	-0.0529393	-3.13524	-22.4787	-10.1035	-18.9868
1.01851	-6.48481	-6.81454	5.87062	-2.28791	-19.6224	-11.6763	-18.426
-0.548145	-15.4485	-8.86064	4.8708	-3.49642	-21.1648	-12.3662	-20.2084
4.64973	-14.8838	-5.59344	6.07105	0.142712	-21.1384	-11.1702	-18.5744
1.28521	-8.77508	-3.37731	3.60963	-1.66969	-18.9224	-9.21577	-22.9265
0.09963	-6.59061	-5.61418	10.4782	2.05794	-16.2383	-8.99521	-19.9803
3.89106	-10.749	-3.14305	8.36175	0.613017	-19.5057	-10.6532	-20.851
1.23531	-3.72926	-2.90738	9.76878	2.05835	-15.9733	-12.4747	-19.6564
6.12929	-3.16708	-2.29809	9.98511	4.02975	-15.0616	-8.96737	-19.9198
4.84004	-4.47136	-2.85579	13.0923	6.64162	-14.8198	-9.68956	-20.0595
6.38541	-3.89488	-3.05252	12.2799	6.37108	-15.7674	-7.85492	-20.5367
8.53239	-4.71504	-0.152286	11.2866	7.77285	-14.1084	-3.15517	-24.498
12.1809	-3.03578	-1.57109	14.7235	11.4888	-13.8644	-1.85387	-24.4678
8.34447	-2.29963	-1.08674	19.4222	8.07214	-19.3225	-0.972291	-24.4776
8.66987	-3.36079	0.587296	10.1311	8.36145	-12.7451	0.0439974	-23.6441
13.7071	1.86375	3.74537	16.2267	13.5264	-15.0419	-3.33337	-25.3368
18.6551	-1.68727	3.8641	18.8117	13.6442	-13.6696	-0.639428	-21.0893
10.7502	0.362555	5.00048	17.6298	11.5702	-12.4395	-0.925901	-21.8277
21.0238	5.07544	5.71259	13.1326	13.0674	-12.6633	1.9765	-18.7414
17.0177	-1.85316	7.65378	17.3904	14.9657	-9.34252	0.406321	-15.1607
15.8175	4.54792	7.98317	19.8386	19.7527	-11.7797	3.60968	-18.4599
25.3593	3.58485	12.3699	15.3174	19.6779	-9.72917	9.76926	-18.5975
19.2187	5.75885	14.6131	20.5699	21.0639	-0.372265	5.22983	-18.3112
23.9549	10.4774	15.8555	21.2253	19.5029	-7.78911	8.34576	-14.2096
28.5888	11.8339	17.6203	21.8303	20.773	-10.6782	1.72901	-14.8643
25.5309	12.5721	20.335	26.4743	25.9218	-3.3079	7.74635	-14.2776
33.6954	16.398	21.8476	27.2356	20.7203	-6.32024	9.65303	-12.0737
41.4097	16.412	22.4834	27.9358	29.3031	-5.69121	9.17394	-11.9118
35.9047	12.8515	22.2104	28.3951	27.1733	-1.88211	7.1076	-13.0943
44.0907	8.72201	27.1291	34.2126	24.8732	-2.03075	10.5396	-11.2259
48.6078	21.5239	32.2467	34.2056	27.8285	-2.5917	10.8174	-11.6286
46.6643	18.3786	27.4797	38.4556	25.946	6.19701	8.271	-15.1556
44.7666	23.53	29.2611	36.2044	25.7519	2.00162	11.2489	-7.96649
56.9102	14.964	35.6029	38.0228	29.9227	3.38882	11.8357	-10.1018
57.8387	27.1651	35.6351	38.2107	26.9271	5.66278	15.2989	-12.4728
52.811	34.57	35.444	40.4775	33.9334	4.25051	14.0536	-11.3797
60.6368	32.4576	35.0107	41.0057	31.3525	2.7055	19.5807	-8.15791
64.5062	29.91	36.5703	40.1037	30.9447	11.7379	20.3885	-11.188
75.929	33.5106	40.7071	38.0243	31.0792	10.2973	15.8583	-10.4806
71.8664	43.3646	45.411	34.8068	35.0971	8.07036	21.0371	-4.36882
76.1225	44.3331	41.2903	42.7365	36.8804	9.15609	24.2616	-3.67428
79.9254	45.7596	50.6365	36.2029	31.6681	14.273	21.8754	-5.43761
72.5441	45.4397	46.9077	36.5121	41.3946	8.65028	18.0049	-5.06183
86.2515	50.2408	52.6218	41.0976	36.6652	14.5034	25.4389	-3.958
88.1388	52.2692	52.8922	42.7582	38.6724	14.5291	23.8129	-10.2642
86.5619	52.0061	51.2679	42.1078	42.5636	17.4858	26.1205	-4.98597
97.8059	48.5763	53.5372	38.7242	37.8255	17.3016	24.8976	-4.24481
96.3211	49.0424	53.8413	42.4248	40.9471	19.8813	24.6503	0.0705074
90.9279	46.0246	59.4156	44.4514	41.8057	14.9396	22.5127	-1.93517
103.354	53.7231	55.9711	43.7771	44.0034	19.8291	26.1697	0.615247
104.627	51.9019	61.3434	48.3115	47.1712	21.0693	27.5035	1.14635
101.02	56.2936	60.335	44.8449	41.9667	20.0215	31.069	-0.32651
104.568	56.5518	60.7054	48.3027	44.7916	23.0627	26.4895	1.64289
115.531	68.0806	62.0482	44.8587	41.5169	23.091	35.6296	1.2189
113.513	63.3677	64.8739	48.6754	39.8075	28.1565	28.4999	6.39789
116.454	66.6285	65.756	37.0827	45.2325	19.5317	28.8591	5.96798
112.469	59.7409	68.1444	38.2341	42.805	23.2189	33.2697	12.641
116.151	64.37	67.9574	35.7802	41.5005	20.9902	34.1093	4.64533
114.466	67.7822	64.6893	38.6585	45.1834	22.3002	26.7218	8.8818
116.081	67.9365	68.3875	40.6577	42.8236	21.1163	32.6365	11.2608
111.526	66.1034	67.6929	40.613	43.8353	22.6908	30.9122	9.26186
115.988	71.8902	65.9076	36.4382	41.2361	21.5182	38.7704	13.0435
123.908	67.4707	72.8487	43.455	43.5349	19.15	34.4666	10.6334
123.367	77.2998	71.4733	37.6923	45.371	26.2229	37.3342	16.6742
125.156	81.9424	73.9473	39.584	42.9592	21.074	38.2201	15.3098
125.854	72.9635	74.7934	40.8137	47.3259	24.6281	38.0921	12.6172
134.115	73.6046	75.0126	38.1819	48.3455	29.6528	38.3314	20.2669
120.101	72.15	73.6856	42.5031	48.4457	26.6031	40.6312	17.4164
131.422	75.161	73.4743	47.6951	51.5104	23.2631	39.7748	17.1438
129.913	78.2004	73.5869	44.0435	55.008	30.3413	45.188	15.5843
130.37	70.5569	70.1415	44.4024	51.2545	33.5976	39.5351	20.5821
141.033	67.8602	77.0259	46.6138	54.8306	31.3337	44.8577	18.003
128.004	65.5193	74.9601	42.8249	54.3613	34.249	43.1009	24.552
138.334	66.2911	72.0268	44.4952	54.2157	33.7769	39.6785	22.8683
137.603	73.8603	72.7243	44.4719	56.2439	36.0745	45.5506	25.9184
125.195	66.2546	74.4942	43.324	51.0139	32.455	43.3695	21.7211
130.878	79.906	72.1513	44.2181	54.0436	31.6968	38.6711	20.6407
138.628	73.7608	79.4789	42.9311	54.08	32.6379	39.8988	22.3696
132.92	65.4108	73.7572	47.3709	52.8937	29.6491	38.5561	24.5643
133.282	89.1816	71.7383	49.3729	55.9015	23.601	48.2265	17.444
122.897	77.6277	78.8321	47.2995	49.6116	29.02	39.9147	23.704
119.969	79.8834	75.2461	46.5602	52.1685	32.1111	43.358	17.5763
125.504	81.3671	75.8567	41.1766	51.5665	30.1152	43.0092	20.5208
116.19	88.4755	78.0716	44.0134	51.1529	38.7999	39.8063	19.6613
119.308	85.3179	73.8713	42.544	48.7491	31.6149	51.9197	17.8275
124.959	89.9617	77.1751	40.2619	50.8982	35.3511	35.0435	16.455
122.397	87.7704	77.2675	42.8536	50.732	28.1107	42.2091	18.3994
119.238	80.5367	76.8633	47.3829	49.7057	27.383	39.0242	20.9234
112.356	81.7496	76.2971	42.1516	50.9716	34.6508	34.9793	20.452
109.998	86.2921	74.6403	41.4839	47.7714	24.767	34.6195	20.0628
112.955	73.9895	78.0298	42.6881	50.4706	31.8536	39.65	19.7165
103.147	74.07	74.6626	38.3694	51.1134	30.2772	37.0868	22.3895
112.653	73.2561	72.2439	36.0711	52.7159	28.3877	35.6633	23.5521
97.7928	76.6739	68.2503	35.922	48.368	28.7913	38.2183	21.6602
99.0286	79.1271	70.8971	34.1445	51.3709	30.5318	40.4155	20.6611
93.5594	74.1884	77.8213	34.0639	48.5175	35.3334	36.5457	21.5615
93.1034	76.1549	65.3976	34.7078	48.8353	34.2131	34.22	20.212
92.9091	67.8256	75.987	32.0007	47.4587	28.1535	35.4377	19.6149
88.9177	58.2031	72.581	32.3292	44.2659	22.4538	38.3076	19.6328
95.9532	61.4806	64.9822	33.057	44.2822	25.4782	35.0044	17.7244
86.6249	66.1419	66.4427	31.0894	44.6221	20.0197	30.9747	18.5864
87.0216	62.8917	66.8674	28.5489	47.6366	18.6198	32.5095	22.4882
80.1117	65.514	63.5984	27.2616	41.0061	23.9502	28.7503	21.7729
93.293	63.9461	64.5706	33.1559	43.9146	20.3387	36.2919	18.9482
79.7797	57.9379	63.6431	30.4096	41.9971	19.2766	33.9616	19.1344
84.8333	58.4519	66.7658	28.8634	43.3537	15.8851	34.1108	15.1766
69.8794	60.4115	64.4382	26.7752	41.9875	16.5178	29.1519	16.5387
69.6572	52.4525	60.5191	28.086	39.839	17.6367	32.4083	13.8911
81.9242	52.7057	57.9016	28.9614	39.3873	13.7399	30.4878	9.90297
75.3223	51.0833	58.1153	25.8244	38.2002	12.7737	30.7734	11.9236
77.0651	58.2785	57.0903	29.8505	41.1778	15.9973	32.6745	13.9656
63.8309	53.1365	54.7219	22.5405	38.9403	14.9736	26.6882	10.6307
60.7882	59.8255	59.5916	25.8857	38.2287	13.8657	30.4962	11.1316
60.0473	50.4762	51.8608	27.247	38.4326	13.0658	26.6031	9.67902
65.5648	52.6044	48.3407	21.1006	35.4506	11.48	27.7762	9.33123
58.5534	45.63	51.4477	19.8992	33.4719	11.0905	28.9667	7.80909
54.174	45.8146	48.663	18.3409	34.2557	9.00241	27.8023	7.86477
59.7818	42.7092	49.4142	20.0301	32.6237	8.47795	25.384	9.08088
48.9739	37.9742	45.6288	17.4153	28.5949	5.54959	31.6111	8.19646
54.4516	44.1297	44.6316	18.9068	29.5156	6.1868	27.3096	4.72678
52.3036	45.8252	43.394	18.0005	29.4808	8.32919	27.1207	5.63484
44.8646	40.2504	41.7244	18.846	27.2119	6.50265	23.8788	7.89899
44.3106	39.7935	40.0893	20.2845	28.0385	3.15179	31.9909	4.3109
41.399	34.1527	40.3854	20.0668	26.5927	0.943382	25.4969	4.86101
35.5374	41.5073	38.2723	16.5433	26.347	0.897117	25.8427	2.14237
34.6492	28.9658	34.6625	17.3303	25.2993	0.00817008	25.0193	3.45015
36.7988	34.4649	39.7154	16.1679	25.4022	-1.61563	29.5242	6.5053
35.6727	27.5798	38.2238	16.8725	26.3537	2.16312	23.7918	2.51636
36.0638	32.932	33.215	13.3947	21.9315	-0.874796	24.0842	4.70865
28.401	30.8197	30.6432	13.2888	23.9934	3.52439	24.2768	1.96197
31.0821	23.0493	30.4828	12.8053	20.8235	-2.81928	24.6072	1.66469
29.7532	27.7879	30.7481	13.6097	23.0105	-1.27661	20.2391	1.71132
24.9232	25.0141	28.1386	13.8884	21.294	-1.9533	19.8633	2.25842
26.5964	28.6381	32.274	12.434	18.1215	-1.4691	18.5939	1.8486
21.1764	26.6601	24.9554	10.4756	20.0352	-0.946936	18.9985	0.724855
19.9569	21.0839	24.9584	14.088	17.6252	-4.77826	16.9978	3.72921
21.3833	22.6321	23.5412	11.4955	20.0353	-0.241612	15.7575	1.71636
22.7993	18.0757	21.8888	11.1842	18.1142	-3.89342	12.0482	-0.656363
20.0331	19.5313	23.3913	9.08767	15.8433	-3.61523	13.924	0.47165
23.1417	22.4393	20.8053	13.2468	18.0797	-0.586622	17.0943	0.970363
14.913	17.6705	21.974	10.8564	18.1916	-0.599308	15.5979	3.15022
18.7811	23.076	19.3532	10.7202	15.5387	-2.19734	15.7348	1.48751
17.201	17.0305	19.1663	7.78858	15.9581	-3.61483	15.5398	2.4301
14.8498	15.0727	19.4897	6.15988	16.8812	-3.32685	12.9768	2.85914
20.0165	22.0904	18.8775	7.1961	17.2932	-2.25124	14.2194	-4.5962
17.5008	19.7518	18.0109	9.26616	15.3259	-1.75649	14.4219	-0.78723
16.0574	11.7378	16.9133	8.0578	13.0051	-3.57267	9.1485	2.16263
10.5407	13.152	14.4211	6.91604	14.5128	-4.23318	12.3395	-0.256661
7.03042	10.4163	16.2152	7.08685	13.0529	-0.836692	9.63722	3.6811
10.4444	12.8052	11.8662	5.33906	11.4297	-3.74885	12.4383	0.900026
11.5655	14.6475	14.0567	6.79374	13.4349	-4.6673	16.4679	1.27573
11.5336	11.0188	13.9357	7.22232	11.9371	-1.52232	9.81255	-2.16698
8.79798	15.5395	11.0938	5.72258	12.1092	-3.16383	12.5144	-4.05979
7.62833	11.2421	13.5973	4.18441	11.3052	-3.64465	9.05054	-0.526126
9.98921	6.55539	12.3072	7.9882	11.6515	-3.80518	9.88554	1.36073
9.34105	13.631	10.3937	4.07393	11.7879	-4.56186	9.67319	0.0252395
7.9087	8.54745	9.02554	5.81168	12.4274	-1.7338	4.47266	-0.535227
12.3292	4.93566	9.24889	3.43587	9.62554	-6.30766	10.0039	0.375463
4.04271	6.39831	12.2147	3.08634	10.5273	-4.02101	2.5603	0.734744
4.3172	6.96514	10.8606	3.55233	8.90126	-3.09486	3.64656	1.4527
6.71164	8.12087	10.2541	7.68699	10.4117	-3.81719	10.8196	-0.594113
3.63225	8.23666	8.92291	1.19686	7.60761	-5.98654	4.89184	-1.68086
6.20874	6.53266	9.98989	1.08017	6.75064	-4.207	5.02821	-1.84624
6.80821	10.8547	9.84386	4.4428	9.39843	-3.56224	5.91089	0.59837
5.85913	9.54208	9.47567	2.37742	8.4357	-7.79413	8.32324	-0.151576
5.5696	8.06453	9.27627	4.3159	5.21987	-4.19195	3.23156	0.878263
3.63092	4.69002	9.6422	2.68926	8.26246	-2.01734	7.40723	-0.593006
2.96889	4.44784	7.62072	3.95398	9.22303	-3.47921	6.02465	-1.31495
7.78722	6.6406	8.72287	4.54571	7.41157	-6.44528	1.98939	0.310506
4.55192	3.04195	6.42756	2.85895	7.23648	-2.01206	5.43305	-2.14332
3.11615	3.57417	7.22925	2.26958	4.56017	-2.42951	8.7326	0.0487656
4.43283	5.43208	8.70314	0.578635	6.58956	-3.32841	3.81727	-3.20868
1.58407	4.47215	4.3866	2.32674	6.42716	-3.49627	8.0101	0.362854
0.956757	2.18392	5.33845	1.06895	5.68132	-1.45155	2.65547	1.78767
1.68937	4.24346	4.35487	0.177886	4.63101	-6.55961	-0.306941	-0.668004
4.08935	9.84856	4.76971	4.48464	3.19381	-3.9997	3.66786	-1.06304
-3.71162	3.64806	5.28377	2.33771	6.79347	-4.47473	3.33458	0.218417
0.643781	2.0509	3.77257	-0.868329	4.43416	-2.33614	4.94004	-3.77291
3.66366	7.10772	4.26105	-0.129862	3.25401	-3.77096	1.65727	0.0521819
1.19328	7.61669	3.68515	-0.259534	3.38787	-3.63783	3.27499	-2.63363
-3.37504	4.68049	2.13141	0.51124	2.91496	-2.37235	1.05462	0.0811349
1.78552	1.26482	2.45077	0.0716671	3.62092	-2.63794	5.88407	-3.13707
3.54329	2.96937	4.30843	0.681339	3.74729	-1.38863	4.24001	-1.45135
-2.3929	3.24251	3.6594	0.619495	2.58006	-5.33908	0.863359	-0.281026
4.4276	3.96742	2.74909	3.10005	2.73124	-4.39237	1.25163	0.546968
1.56766	-0.1774	2.84003	1.61496	4.07533	-6.9797	1.82209	-3.79033
-1.9314	3.4894	0.687137	-2.06263	5.49189	-3.82683	1.44807	0.0888297
1.66514	6.13864	3.04649	0.90278	2.45963	-4.16024	2.18624	-2.84955
0.233562	1.20495	3.594	-0.23048	4.4048	-3.55338	5.89926	-1.75517
3.0521	2.37206	4.48187	0.0728422	3.19393	-4.474	0.990701	-2.306
2.23841	-0.991611	1.15795	-0.754668	4.22032	-3.19502	-0.552137	1.05792
-1.88154	5.98627	1.92419	-0.454192	3.83578	-3.65822	0.0629563	0.219443
1.81703	0.156619	2.44503	0.824723	1.02954	-7.5715	0.513044	-2.65869
4.34057	3.80586	3.90048	1.81571	3.76836	-3.07943	1.91927	-1.79695
1.37647	-0.874242	3.02969	1.27933	4.02338	-5.59521	2.25761	0.221856
5.70239	3.71027	0.0896055	0.984505	0.647983	-5.54151	0.445887	-0.313644
0.620105	2.14782	1.50533	-0.252878	2.14837	-3.95918	-0.857667	-3.49451
-1.85069	-2.59568	1.58759	3.47092	2.48745	-1.71834	-1.44401	-2.87567
6.23519	1.57776	4.209	1.85746	1.43166	-1.28984	-2.12352	-0.444344
4.29523	0.203168	1.27839	2.55939	2.09369	-0.735086	-4.08465	-1.87593
2.581	4.06853	2.68107	5.65352	3.40785	0.700626	-1.26497	-3.39049
3.37317	4.46348	4.91187	4.35006	5.69753	3.23067	-2.89384	1.56474
5.79986	5.01712	7.37336	6.17457	5.54417	6.21385	-0.41914	1.76291
4.2842	6.63592	7.26801	7.5199	5.17429	4.80799	-2.66207	2.82076
8.15048	6.37273	6.9358	8.62528	6.83078	2.45523	-2.92626	4.79261
6.13991	3.73694	7.18431	6.91904	5.49381	2.18188	-2.9971	6.36702
14.4596	8.15042	9.40691	7.58932	7.51834	10.5372	-0.951222	4.7032
8.01087	6.41493	10.468	10.5963	9.61791	12.4163	1.17329	5.19696
8.94111	10.3935	11.2968	12.5027	9.65221	5.0495	-1.97748	4.70047
11.7655	8.97037	11.2633	10.914	10.6597	7.03684	-0.043097	7.35911
12.737	9.17422	11.9661	10.9262	13.1038	11.6322	-1.3814	10.0645
15.5572	11.58	13.4163	17.6177	11.7797	14.8801	-2.00136	6.0999
21.722	16.1214	18.4792	16.3245	11.8531	10.5671	2.18324	7.51445
15.1388	9.39709	15.1191	17.0902	13.3273	13.5501	2.55128	12.7236
15.1082	12.3056	19.6085	17.1951	15.4412	16.6648	-0.884204	15.5325
16.7338	16.6252	19.2517	18.6322	15.8494	14.5796	-0.248143	14.9329
23.3418	17.5525	19.9626	24.1444	18.1106	15.2637	3.32405	10.0171
33.5837	25.8971	19.3225	21.8499	13.9333	17.2954	-1.67697	15.351
27.024	26.4388	22.6976	22.6744	20.7438	17.6158	7.54083	14.7769
29.4833	25.4009	24.7672	21.3952	20.9475	15.157	6.16452	21.4891
32.6431	27.9272	24.0937	20.1167	19.4214	17.051	3.7333	15.6201
32.0623	30.851	24.3079	25.9292	24.1372	16.6548	3.25913	19.6284
38.5642	33.5686	26.5467	24.0427	23.8838	23.3667	8.76015	20.1154
42.7104	34.4555	27.4507	28.5478	20.9053	20.36	3.3368	16.9148
47.6371	31.7025	30.1174	26.8634	22.257	23.4525	6.92969	21.2851
49.858	36.9357	29.4614	27.6021	23.315	29.4115	6.39186	19.4428
49.7671	38.5779	34.696	31.9162	24.8393	28.51	5.04142	23.6257
55.6625	44.199	33.722	29.5883	22.8822	22.3809	11.7468	21.0024
64.302	41.3084	33.9861	33.1425	28.9723	28.0939	7.47675	24.5591
61.4459	48.7491	36.0238	35.579	31.2994	27.0477	13.8297	22.0538
60.238	47.9495	35.6631	38.3355	31.0314	25.429	10.6708	16.4928
69.0978	48.5495	45.291	35.6572	29.0561	21.7194	12.9581	20.1077
80.2171	48.6094	44.2226	40.0074	30.386	27.7009	11.6946	24.9555
80.4083	59.1363	40.7869	38.3218	28.899	28.8141	12.3782	20.9175
79.0784	56.0539	42.2481	35.139	31.5269	31.1535	14.5007	20.0947
79.3083	54.1559	42.816	39.0951	33.2273	28.4035	23.6208	19.3654
81.0708	50.0667	45.982	39.0642	31.6164	29.6971	20.8416	20.4714
82.9241	58.9922	46.7531	39.3435	36.3557	30.4184	19.1325	22.3102
90.9358	58.8947	47.5113	34.1451	39.5201	31.7294	23.2293	19.7721
107.126	55.1003	48.2282	41.2003	38.5061	30.7146	21.3448	20.4865
96.6973	58.5032	49.0207	37.5297	38.7424	29.056	19.8016	26.2503
103.965	54.318	52.8653	39.4502	40.7105	31.6885	25.1985	22.4173
91.7012	51.3335	54.285	37.5977	39.8373	32.0474	18.6593	21.4759
108.614	48.6936	55.983	42.1497	41.9099	32.8163	22.7339	23.921
100.525	47.7179	57.7571	36.7917	41.1353	31.5746	24.4224	24.2818
110.571	60.4586	51.5746	38.0249	43.8513	29.8225	27.9396	20.5096
110.866	52.2453	60.2724	39.964	44.2218	34.9648	26.5685	20.3613
108.032	62.0999	65.2906	45.7522	47.0858	33.7978	25.4021	18.4394
108.236	60.8516	62.1997	42.0099	44.7676	35.0813	30.4732	22.8814
106.635	65.4854	64.5199	39.7727	48.282	32.2935	30.2751	27.0108
112.822	68.5049	60.8164	39.5746	48.9517	30.2587	31.0686	17.9858
113.08	56.5255	73.4627	40.1158	46.1602	35.4232	30.915	20.3125
106.035	59.2278	68.7278	41.0639	46.9769	29.0308	31.5816	14.3381
114.098	68.9791	72.8921	41.6217	43.8025	31.8277	27.5505	17.195
116.349	67.3221	66.6851	36.9664	46.7915	26.4953	29.9888	22.9181
120.32	67.4037	66.8307	34.904	44.8555	24.5684	30.4896	14.1632
112.2	67.7587	70.513	43.9161	42.2344	23.712	35.8785	12.9692
125.714	68.2693	78.1597	40.3139	42.4557	22.7629	29.7516	17.1867
111.721	74.9572	72.446	36.9211	47.1703	24.3416	31.6386	10.8507
120.459	73.0369	77.8154	40.5874	47.1087	25.7328	30.0869	17.0807
110.2	71.039	78.8765	43.0046	50.1271	31.2686	30.5903	12.8719
112.455	67.7553	78.3038	43.513	51.7898	26.31	30.7945	9.50429
120.334	72.1623	78.8561	37.3609	53.9314	27.4933	33.552	12.9552
119.47	71.2392	75.2134	39.4205	46.0587	31.8117	35.1708	13.444
115.793	73.8629	71.4984	41.5597	47.8111	26.2368	32.3064	9.62353
109.321	71.5782	79.405	40.9816	51.5724	23.668	33.0351	11.1193
113.688	66.0491	80.0807	43.2697	51.36	26.3274	32.4859	7.57069
113.614	60.0152	73.3468	42.4564	51.8841	24.8959	33.6276	8.32451
117.574	62.3013	82.826	46.6612	54.3921	25.008	37.5019	11.0809
118.368	63.5828	75.8205	45.9706	47.5966	25.4536	38.2563	9.20645
113.743	60.3898	75.7681	46.1798	53.8071	23.4435	31.5405	4.18128
116.687	62.1974	76.7095	43.3269	50.863	21.0757	35.156	1.35019
109.885	59.5646	73.7156	38.9709	51.7305	23.7032	40.7262	5.81822
107.341	66.3623	79.938	38.254	56.3798	19.0488	38.3161	3.85251
107.613	64.3764	79.6607	39.2316	51.147	22.2883	36.9299	2.55141
101.523	64.7993	77.3219	38.6643	53.7452	21.9752	31.5697	0.950765
96.6043	59.5488	76.5535	37.7131	49.6846	16.8426	32.2506	4.44975
100.365	67.0944	76.6042	40.8207	46.5436	17.3709	33.1445	1.93572
103.282	57.6526	76.1373	33.4748	46.4069	11.5131	38.7645	-1.07746
91.0547	49.9468	72.6208	40.7869	51.3517	14.7898	38.1782	0.173795
82.5617	51.8549	76.9547	44.1767	55.3694	14.8466	36.4464	-0.975407
102.299	53.2645	74.6555	35.8395	46.3386	13.4151	34.0021	2.24783
93.3012	50.2583	72.7934	34.8568	49.3316	8.29346	34.7553	0.140559
87.0838	47.2573	79.0287	25.5223	49.46	10.0103	30.908	1.11911
89.3537	41.6318	69.0297	40.8205	47.0656	7.48	35.4883	-3.95897
82.6383	42.5411	71.2353	37.3591	44.9288	12.5183	32.9426	-0.912654
78.503	47.4558	72.9138	32.5896	48.0865	9.58578	31.0787	-0.7797
80.2053	45.6832	78.0977	32.4993	41.5265	7.48884	37.2571	-4.17763
70.7634	43.6404	75.3121	32.1288	45.9009	8.32885	36.0246	-4.01512
77.9907	37.9838	65.9551	25.091	45.7335	7.88003	33.5794	-3.41447
71.7596	42.1921	65.2482	26.1304	46.7247	3.27075	35.8871	-5.21172
71.9317	38.8621	59.9574	28.1545	47.5007	-0.819876	31.9926	-3.78632
72.4542	40.8823	58.8441	24.1327	40.9899	4.3745	32.3104	-0.447324
76.3112	42.4788	63.926	20.2531	41.9185	2.26818	36.237	-6.80794
73.7928	35.9138	62.1745	20.4391	40.8039	4.31435	31.4004	-5.73564
72.6108	37.478	57.0875	18.8281	39.8894	3.22554	32.0718	-6.75348
66.7237	29.9182	52.1465	17.1725	41.6871	7.77852	28.5217	-6.77184
55.3663	31.0882	55.2613	19.3809	46.2312	1.53735	33.0434	-8.8195
65.3514	42.9971	55.1954	17.8351	39.1019	-1.3714	22.8297	-8.67904
54.6418	29.3502	53.4192	15.3715	36.2427	-0.101731	31.6225	-12.4394
50.8246	32.5331	50.1423	16.2991	39.3923	-0.848512	30.6395	-9.65351
54.9145	33.4304	45.3547	20.2838	34.5084	2.01996	32.7493	-14.6494
53.8524	30.0343	46.2757	16.9856	37.1103	-1.47893	27.5987	-18.1631
52.7233	37.2714	47.532	18.3066	33.1384	-4.809	31.5686	-16.2101
45.9255	36.7533	45.2339	16.1666	36.8552	-3.71121	25.9491	-16.3187
48.1161	21.7188	48.0679	15.8508	32.0007	-4.13771	24.1078	-13.572
41.6657	27.237	46.6611	17.613	30.2476	-1.03939	23.9808	-17.9246
47.6955	23.7045	46.2905	19.1009	34.7678	-4.45623	29.2351	-18.1554
40.739	23.9256	46.8686	15.6167	30.2427	-3.2944	20.8332	-14.3106
39.5314	15.0628	42.0621	14.7796	26.6009	-2.4853	23.3491	-14.7383
38.7377	21.9146	44.2249	16.5439	24.9299	-6.85054	17.3212	-12.1187
42.8327	14.0335	42.7463	14.1677	25.0383	-2.76935	23.8752	-16.6834
35.6112	12.155	41.0701	11.3203	24.2981	-7.52602	20.33	-14.1264
35.9533	19.0446	40.7357	17.181	27.3221	-8.18044	17.7563	-12.5099
35.8816	14.6527	39.5451	10.9537	22.202	-9.45928	17.9416	-13.6012
27.4171	9.35835	37.546	10.2932	23.862	-10.4804	17.0147	-14.9438
24.9286	11.3931	36.6059	10.7796	20.4009	-9.45038	20.773	-16.0376
30.137	11.7206	37.5934	15.8117	20.8206	-10.7324	19.0193	-14.7065
25.7512	10.4857	34.7069	17.3909	21.461	-10.8106	15.0625	-15.4192
24.3836	6.79627	33.951	7.79407	19.7947	-7.53671	20.2669	-18.249
19.8201	9.71453	35.6326	7.30382	22.9561	-7.89172	18.7062	-18.0829
29.8096	4.11859	32.2559	8.52178	20.5085	-7.02606	17.2107	-16.6529
23.7987	9.22776	28.6534	4.50545	18.9172	-9.08205	12.9535	-17.014
19.7486	7.458	29.29	5.00481	18.2368	-11.1848	20.1062	-16.3042
19.9583	6.95611	30.3869	3.23614	20.9015	-13.8557	16.1868	-16.8019
17.0952	7.13903	31.6877	5.64834	21.5197	-9.93108	16.3405	-15.6803
16.2831	1.3049	27.9531	8.76045	20.175	-12.7564	12.5209	-14.5311
11.1663	1.45165	29.5168	4.86276	18.2336	-13.1021	17.8433	-16.3275
12.722	-1.12561	28.507	7.61616	20.4241	-15.6068	22.6734	-18.4472
13.5842	0.962516	21.8827	4.94706	20.3224	-9.51633	14.2392	-17.295
16.3041	3.03643	22.8998	6.56409	16.7708	-13.9585	17.3529	-17.0702
11.4757	-4.98961	17.8988	1.50107	17.7528	-12.9154	14.2494	-16.5725
14.1058	0.785531	20.4002	-1.76459	16.0789	-14.2863	17.0161	-19.7238
10.2142	-2.03903	19.6914	2.49769	15.302	-15.3178	14.2893	-19.2706
10.0575	0.420006	17.5786	3.18603	15.2557	-7.61241	7.6035	-16.2252
6.73984	3.19176	17.3024	2.19501	17.1699	-14.5552	9.84064	-15.9378
2.9159	-1.28975	16.8384	-0.271897	15.0955	-11.7003	7.41744	-16.5799
2.15081	2.30369	12.7716	-1.71661	14.3627	-9.52874	10.2057	-17.9991
4.35738	-2.04461	16.1222	-0.959703	11.6587	-7.21446	8.86448	-17.2314
8.71885	0.362037	14.2376	0.149766	12.3311	-7.44465	6.53858	-21.3795
8.77695	-8.19341	12.9661	-0.315625	13.0261	-11.2647	7.75844	-20.6591
5.82238	-8.49589	10.9832	-0.777071	10.6413	-6.19825	3.64352	-21.271
5.50816	-10.273	11.4325	-1.87648	9.86091	-12.0528	5.78592	-19.7546
5.31084	-7.38827	9.7452	-2.19587	14.9108	-11.8076	3.67412	-18.4451
4.54615	-0.939182	8.79173	-2.93962	8.41721	-11.9435	10.4185	-18.7814
1.03744	-7.14586	8.6535	-2.94028	7.81961	-13.0512	7.19848	-20.772
-1.09846	-7.62638	8.03421	-6.61628	8.07286	-11.9026	6.51194	-19.2864
9.44285	-3.89544	8.34163	-1.59706	6.7615	-14.6578	4.48253	-17.8109
3.60619	-9.82376	6.95787	-1.27731	8.37785	-12.8686	8.32934	-20.8618
1.56177	-2.29911	2.53069	-2.98807	5.08966	-9.87863	2.16581	-18.9169
-1.25767	-2.69597	2.40516	-3.1351	7.10088	-11.136	3.4774	-19.8925
-1.64589	-6.6372	4.12383	-5.31755	7.82891	-8.28376	2.36893	-16.3263
-0.427933	-8.56784	1.40997	-3.99344	5.01074	-10.586	5.33571	-17.7184
-6.13741	-6.03812	4.41489	-6.0761	6.20804	-9.9514	4.95762	-16.2901
-4.80105	-8.71377	-2.62252	-6.34668	9.65726	-9.70346	2.76032	-17.4024
-2.50699	-10.3617	-0.893576	-6.36351	6.89699	-10.217	-0.862348	-15.7296
-4.53308	-13.4176	-2.31631	-2.33866	5.93744	-11.2364	2.2245	-17.9317
-6.09655	-11.975	-2.23358	-0.82466	3.13721	-12.4529	-0.221601	-16.3516
-9.22543	-17.5155	-1.49251	-4.38535	5.44743	-11.8831	0.573575	-14.583
-4.82092	-11.846	-5.35556	-6.6788	3.23061	-12.2899	2.50885	-15.4289
-1.3521	-14.478	-2.43928	-5.44532	3.07054	-12.671	-0.748324	-18.5094
-4.38849	-15.7851	-1.04592	-2.88929	4.06294	-12.5332	-2.07162	-20.0851
-6.1084	-13.1727	-3.96923	-3.22554	3.73245	-15.4122	2.15806	-18.9714
-4.77307	-8.52965	-6.19658	-2.53238	1.53064	-15.0534	-4.62476	-14.7621
-2.28886	-13.1095	-6.82644	-4.8808	2.5429	-13.5478	-3.64201	-18.4716
-5.09136	-12.4998	-8.41175	-8.07159	1.41971	-17.4344	-2.59521	-14.1057
-5.02766	-12.4182	-9.19361	-6.46861	2.93196	-15.4482	-1.37949	-15.0213
-7.37379	-12.0396	-10.5072	-6.15382	-1.11613	-17.4879	-3.86823	-16.2595
-3.34527	-12.7117	-11.8573	-5.77811	0.098104	-19.1323	-5.76498	-15.8868
-6.98205	-18.142	-10.8978	-7.20518	-0.629667	-19.4569	-6.12972	-16.4117
-5.24301	-13.338	-13.4054	-6.48389	-2.29035	-16.7552	-10.0335	-16.6503
-1.35791	-15.3732	-14.2109	-4.93371	-3.31946	-17.016	-9.93734	-20.7701
-4.95124	-17.9399	-14.6553	-8.92666	-1.45644	-19.0159	-7.49696	-17.8594
-0.445561	-14.3948	-14.3422	-4.13882	-3.19662	-16.9139	-11.5475	-18.6844
-2.61626	-12.0782	-12.6257	-7.10699	-5.39201	-19.2424	-11.1563	-18.5512
-8.81976	-16.8751	-15.2442	-9.23667	-3.29956	-16.0076	-12.6974	-18.5136
-5.14289	-14.807	-14.2983	-8.22885	-2.57468	-14.8001	-13.0131	-17.513
-8.75222	-16.5774	-14.9924	-7.04677	-2.95035	-17.0433	-13.0355	-19.096
-6.97595	-17.2874	-13.5934	-6.427	-6.05142	-16.7401	-12.8331	-17.0539
-4.60713	-15.7619	-16.5659	-7.32017	-6.40901	-15.7788	-14.0358	-18.4653
-0.950234	-18.1822	-15.3495	-9.949	-6.27432	-16.0402	-14.1156	-20.004
-9.00832	-18.0299	-14.9047	-8.81891	-6.07475	-17.1545	-12.3721	-16.1865
-5.77099	-18.5807	-15.9401	-8.56135	-4.63349	-13.8465	-13.4888	-16.7622
-9.54537	-15.3567	-16.3496	-8.22813	-7.93396	-15.5933	-12.6317	-20.5545
-4.30058	-19.9286	-16.1729	-9.56468	-7.23487	-17.7313	-15.2133	-20.6125
-9.32577	-15.1353	-16.9634	-6.38075	-5.72809	-18.3307	-14.66	-19.6956
-7.38832	-17.0499	-18.7555	-7.12982	-9.70809	-14.2995	-14.1292	-17.3902
-2.56923	-17.383	-18.9495	-10.4361	-8.39062	-19.2898	-17.0903	-17.751
-7.74689	-13.7887	-21.4165	-5.43557	-8.89064	-17.8305	-17.4812	-17.5765
-6.86798	-11.7701	-16.8267	-6.49503	-6.74203	-17.9924	-13.4815	-17.3016
-4.27752	-15.8139	-18.093	-4.08189	-7.91306	-17.8398	-15.0046	-17.5936
-1.65749	-18.5642	-18.798	-6.25682	-8.99552	-20.765	-17.3854	-17.8862
-11.2016	-15.8109	-18.5646	-5.85741	-10.7424	-18.7443	-13.5874	-17.6498
-6.65297	-13.2768	-20.0605	-3.96061	-11.187	-16.9688	-13.047	-17.4625
-7.0626	-15.2464	-19.1161	-5.72575	-9.48299	-16.4726	-15.9144	-18.3592
-8.64664	-14.1432	-19.2492	-4.59668	-9.69299	-15.4089	-12.4144	-13.6125
-3.85131	-18.6189	-19.1471	-6.78675	-7.20538	-17.0628	-13.9499	-15.4981
-13.1923	-15.6711	-20.2038	-3.93217	-11.003	-15.4315	-15.1451	-17.2184
-8.59387	-16.0892	-20.0267	-4.56264	-10.1515	-17.2992	-15.9468	-15.8173
-8.17434	-15.4476	-18.091	-4.0048	-10.6317	-17.5136	-15.2755	-15.2862
-8.56766	-22.1867	-19.768	-1.69112	-8.75359	-16.4322	-16.829	-17.6857
-8.0495	-19.582	-21.2355	-7.49028	-10.9362	-16.6202	-15.5741	-16.5519
-6.71375	-14.5643	-19.0739	-6.67423	-9.87485	-17.1521	-15.9585	-15.3788
-8.32072	-15.5424	-19.4747	-4.39659	-9.34209	-15.0115	-14.0615	-14.2616
-10.037	-14.3977	-18.2354	-5.69315	-7.6234	-15.3329	-16.2597	-15.9123
-7.07078	-14.6533	-19.6054	-6.95444	-11.4763	-16.4988	-18.1054	-12.9756
-12.1733	-13.1663	-19.2455	-4.56367	-9.71444	-20.8761	-18.4613	-17.4868
-3.72826	-15.2863	-22.8406	-7.41072	-10.6481	-16.0193	-16.3067	-13.127
-11.6436	-14.944	-22.5278	-8.81208	-11.5893	-19.6868	-16.7512	-12.6881
-11.4536	-15.6626	-21.5077	-8.06145	-9.83812	-18.0947	-17.8064	-13.6137
-4.60161	-17.5373	-22.1021	-7.31238	-10.1726	-16.9597	-17.6817	-10.5144
-7.34541	-17.2444	-23.243	-7.78768	-9.51446	-21.0601	-17.4097	-11.4145
-12.6352	-18.4239	-18.8389	-6.72483	-11.1035	-20.3907	-17.9069	-13.8688
-14.051	-17.5944	-20.4836	-5.93752	-9.81119	-17.5203	-15.3668	-12.1402
-12.5029	-11.8268	-22.3963	-6.49323	-9.84761	-18.2139	-18.8546	-16.0841
-11.6808	-12.9901	-21.3165	-4.18305	-11.6828	-19.6463	-18.4508	-13.9284
-13.3861	-20.8061	-21.0849	-6.55981	-11.7237	-16.8387	-16.5048	-14.7411
-10.09	-18.6505	-22.246	-8.14143	-9.64248	-12.209	-15.1241	-10.6471
-11.2895	-19.4758	-18.9721	-4.86908	-9.74186	-15.3402	-17.0669	-12.0096
-15.9321	-20.5747	-20.1684	-7.04685	-8.83246	-17.9028	-16.7221	-13.6949
-11.6894	-19.118	-23.5844	-8.7928	-10.6157	-19.249	-15.1225	-11.8479
-13.298	-17.1191	-21.2756	-11.3972	-9.41653	-19.3975	-16.5826	-10.3837
-14.6536	-16.2534	-21.3866	-13.7205	-10.5279	-19.6329	-17.2955	-9.11312
-14.841	-17.4161	-22.3622	-11.1472	-10.0348	-17.7659	-15.1444	-11.5397
-11.0227	-16.4425	-21.6034	-10.8776	-10.8736	-17.1614	-15.2637	-12.331
-15.0563	-16.8799	-20.8071	-9.55041	-9.97421	-17.4212	-16.816	-10.7665
-10.7844	-13.1501	-20.695	-9.82758	-9.70221	-15.2249	-17.0393	-9.47071
-13.9136	-16.2799	-18.8611	-11.9339	-10.7836	-16.2274	-17.1903	-9.99916
-13.4948	-17.5964	-21.6108	-8.88565	-9.63124	-14.8564	-16.6465	-9.55667
-11.9785	-17.525	-20.311	-12.2515	-11.2644	-11.2216	-15.8188	-9.37902
-9.44433	-18.0747	-20.3403	-6.87851	-10.5784	-11.5869	-13.9485	-11.1243
-12.0711	-16.0396	-17.9539	-7.77426	-10.5448	-11.3605	-15.5561	-11.7247
-13.4421	-13.4494	-18.2995	-4.96159	-10.829	-11.2437	-12.4418	-8.67828
-11.38	-13.5123	-18.8036	-3.52388	-6.90438	-12.0316	-11.2205	-8.87356
-7.44468	-15.0428	-17.7504	-6.44361	-9.22751	-13.1538	-12.6673	-6.85942
-11.2966	-14.663	-18.1241	-5.83766	-7.15595	-9.04432	-14.1289	-8.72598
-8.36426	-9.17124	-19.2106	-3.93162	-7.51272	-10.7332	-14.5618	-7.65167
-4.18612	-13.7624	-18.0953	-3.97342	-9.3259	-10.6233	-14.075	-5.80064
-12.5064	-11.5808	-16.4434	-4.14497	-7.83848	-8.11193	-12.4533	-7.86562
-6.97152	-9.07726	-17.0272	-3.66134	-8.76507	-7.32406	-12.4076	-5.25138
-6.37695	-12.028	-15.9288	-4.88511	-6.50955	-10.6419	-13.9554	-8.10226
-6.63898	-7.51829	-16.2494	-4.69443	-3.98276	-8.70791	-11.9039	-6.31692
-4.86347	-6.3843	-16.6977	0.495988	-6.74719	-7.1836	-11.3146	-6.11983
-5.99687	-10.7718	-13.2335	-0.80709	-5.43284	-5.3159	-10.3204	-4.40384
-3.94905	-8.34743	-13.6885	-3.59317	-6.77702	-10.4407	-10.1984	-4.94216
-3.32031	-8.7426	-13.4938	-5.47656	-6.51925	-5.94137	-14.4531	-1.92868
-6.65363	-6.98072	-13.1639	-2.16043	-4.33666	-7.4826	-9.62033	-5.20788
-6.17903	-9.73341	-13.6103	-2.9858	-2.93212	-9.12178	-6.79746	-1.82776
-9.84955	-6.60252	-12.2804	-3.50086	-5.81681	-9.27821	-7.84969	-3.68024
-7.50739	-4.21648	-10.9416	-3.13042	-5.27836	-5.33537	-7.70852	-2.9136
-3.91009	-10.2697	-13.2191	-3.65345	-6.12702	-5.06794	-9.93533	-3.73076
-4.95981	-8.33398	-13.4446	-3.64676	-3.60279	-10.924	-12.6113	-1.58384
-7.57041	-9.24493	-11.6243	-2.76681	-4.66771	-9.27287	-7.31481	-2.70187
-7.50082	-5.24996	-11.3749	-4.64776	-3.80424	-5.5522	-6.14745	-3.64535
-1.4648	-10.6402	-10.4702	-6.79117	-5.72101	-6.08598	-7.33662	-2.31812
-8.948	-9.264	-11.0395	-0.675653	-3.12767	-5.16896	-8.29501	-1.26793
-6.5157	-5.94274	-10.2077	-2.49667	-4.52454	-6.80294	-5.67589	-2.30531
-5.23649	-2.87801	-9.19464	-3.55047	-3.18112	-6.74866	-7.52	-3.50007
-7.63917	-5.57893	-10.1198	-3.25681	-5.55405	-5.56862	-7.24057	-2.8534
-5.55143	-4.76788	-11.1629	-2.42526	-3.72502	-3.69328	-8.12193	-2.63113
-1.75315	-5.48198	-8.52884	-2.88254	-4.29333	-8.26361	-5.24266	-2.45285
-5.88695	-8.36592	-8.86973	-3.04476	-4.99348	-4.82646	-7.50915	-0.517936
-6.86792	-6.09661	-7.0817	-5.66922	-3.44474	-2.96754	-6.88874	0.113049
-6.15281	-5.38067	-6.88877	-3.36007	-5.14035	-4.51939	-8.09436	-1.52217
-4.77903	-7.06568	-9.0026	-2.68339	-2.25793	-4.60839	-5.43527	-0.867349
-5.80736	-5.99158	-6.82037	-2.32436	-1.75884	-1.77052	-6.52638	-1.47458
-8.84232	-7.93806	-6.33476	-2.00385	-2.62655	-4.41675	-4.92497	-2.06096
-2.43817	1.36475	-4.49643	-2.39661	-1.13575	-3.58732	-3.89385	-0.505202
-3.57353	-7.53293	-7.88925	-2.68073	-4.27	0.536353	-6.85456	-0.106402
-5.71199	-4.9361	-4.33692	-2.55982	-3.74612	-4.77181	-1.85378	-2.61199
-0.607804	1.08877	-6.08359	-2.5874	-5.29153	-3.36347	-3.27726	-1.90254
-5.44903	-3.67943	-6.24371	-0.527772	-4.24322	-4.97675	-5.31051	-1.30575
0.0001031	-4.00959	-4.08485	-2.09067	-2.43634	-2.07709	-5.06991	-1.0632
-2.39632	-2.33318	-4.36635	-2.07432	-1.78492	-3.9935	-6.31188	-2.00237
-4.88977	-2.12575	-3.88464	-2.59977	-2.62294	-3.68845	-3.74511	-3.22026
-1.86163	-4.80567	-4.35284	-0.447168	-2.80594	-4.38729	-4.14182	-0.768498
-7.37693	-3.34581	-4.47099	0.305365	-2.29787	-3.67767	-5.2244	-2.368
-0.92243	-3.57474	-3.8145	-0.0990543	-3.08349	-4.13272	-2.50533	-1.21133
3.11901	1.22193	-4.64748	-0.0491565	-2.10979	-5.16159	-2.91193	-2.01824
-1.39451	-2.06405	-2.44529	1.3617	-2.92094	-1.04998	-2.64829	-1.5557
-6.24971	-4.13161	-3.99572	-1.97365	-4.2155	-1.52159	-4.64957	1.17669
-3.89136	-0.652889	-3.41937	-0.223763	-2.8247	-3.94237	-5.22926	-1.05925
-0.747439	-1.99248	-1.69988	-0.107515	-3.50028	-3.54788	-3.57642	4.33001
0.624186	-2.03116	-3.03508	0.00911206	-4.19699	-1.41576	-0.806386	-5.02649
-1.95229	1.19483	-3.15701	-0.345835	-2.92237	-2.37927	-4.12378	-2.64528
-4.03257	-4.58959	-2.64089	-3.7864	-4.1574	-4.15182	-1.41105	0.705903
-0.71618	-1.92698	-4.52288	-0.977816	-3.73291	-2.07028	0.866552	0.130934
1.92646	3.72391	-2.47059	-2.22409	-2.8216	-4.03872	-2.96604	-1.77776
-3.62592	-3.34559	-2.6506	-0.596568	-2.31979	-1.5644	-0.176143	-2.44449
-3.12852	1.0805	-4.59252	-0.330466	-3.07784	-0.945526	-2.96192	-1.21727
0.622606	-2.69232	-2.08479	-1.57529	-1.66926	-1.04818	-2.2391	2.12684
0.230939	1.94369	-1.81159	0.467313	-0.743838	-0.728215	1.41527	3.02228
-4.45245	1.47791	-3.47552	-0.290114	-1.70388	-4.65426	-0.94396	-1.55873
-6.96433	-0.0630439	-4.07621	-2.33526	-0.643823	-4.1922	-3.51276	1.36106
-3.28972	-4.41115	-0.728573	0.714541	-0.648416	-3.5056	0.627377	1.82656
2.08952	-1.87667	-1.7203	-1.14792	-0.532122	-2.01146	-0.621351	-0.29433
-4.1368	-1.93489	-1.68924	0.561515	-1.85577	0.904157	-0.341598	1.41488
4.27013	-1.97846	-0.452432	-0.489085	-3.68203	-4.38256	3.67299	-3.03669
-4.85208	3.68015	-2.61125	1.06894	-2.55908	-2.85694	0.754662	0.771257
-1.66863	-0.266537	0.236491	1.01285	-0.6698	-3.55833	-1.95727	-1.19455
1.31149	1.11479	-2.45709	0.254334	-1.20561	-1.5878	2.59432	0.0451048
0.583617	-2.25725	-0.396665	0.0832994	-0.957951	-1.66582	-0.617113	-0.597074

## Sheet: S.Fig. 2b, Tail, Mono
cell_001	cell_002	cell_003	cell_004	cell_005	cell_006	cell_007	cell_008	cell_009	cell_010	cell_011	cell_012	cell_013	cell_014	cell_015	cell_016	cell_017	cell_018	cell_019	cell_020	cell_021	cell_022	cell_023	cell_024	cell_025	cell_026	cell_027	cell_028	cell_029	cell_030
-0.186014	3.97123	-0.884981	-3.1094	-0.250827	-2.64346	-4.17363	0.0775582	7.51896	1.52779	-0.326789	-3.99839	1.12199	-10.1386	-3.70996	0.731426	-0.725155	0.870615	3.97474	-4.4648	-0.106704	-3.29371	0.0851719	-7.61901	-3.65149	2.41826	1.65847	1.01154	-4.50458	-1.75506
-2.04292	5.4505	0.184457	-2.57043	-3.01145	1.29859	-1.4975	-1.52701	5.05871	-5.49535	2.27968	2.6923	-1.40557	-7.45526	-1.90468	1.41244	7.60359	-2.75958	-1.8454	-1.41193	0.57017	2.58602	0.939223	-0.22288	-1.85844	-0.932905	2.3605	-2.9382	1.67227	6.60181
-1.68429	-1.30812	-1.17719	-0.745802	-0.876884	-7.31248	0.144903	-2.85765	-2.7327	5.07745	-0.0777608	-2.60756	-0.135293	-5.84767	0.170452	-0.358866	-1.96919	2.94291	4.91165	3.47397	-0.959041	-1.06151	2.52407	-1.75254	-0.363485	0.768294	-0.0938255	-1.12136	2.1708	-6.43927
-0.740322	-2.29582	-2.41138	1.05551	-0.136396	2.82105	-0.191806	7.40068	7.83546	-0.565135	2.50847	-0.9114	-0.110052	-0.967443	-5.5937	-1.47886	-3.89713	1.19307	-2.87279	1.04732	-0.293405	1.79327	-1.58297	0.367871	-0.99487	0.0169245	-0.338637	0.0708214	5.60306	-2.6889
-1.43791	2.80762	-1.90145	5.21576	-0.346003	0.601439	0.774822	-0.610424	-6.29887	0.144017	2.32315	2.21156	0.687899	-0.986754	-0.344756	-4.70835	3.24683	3.07102	1.70301	-1.61022	-0.796874	1.94346	3.62263	-0.651841	3.52202	2.37777	1.81391	-0.182891	-0.895768	2.32802
1.0781	-3.10871	-1.9973	1.75473	-0.115095	-4.13033	-0.290547	-1.50489	1.74955	2.77657	2.97788	-0.888664	-1.09341	5.08357	-1.01809	0.300081	-3.1857	-2.05059	-4.23488	2.19891	0.358527	2.73436	-3.06941	-1.40703	-1.78433	1.11184	-0.278138	0.672708	3.96856	5.88267
-1.32993	-2.91975	-2.57556	3.36988	-1.20192	2.06792	-1.18846	3.9682	0.314805	-4.91061	-3.80335	2.72527	0.416865	1.41478	0.476927	2.4842	-0.249044	2.88456	-1.04726	7.53809	1.64219	1.47755	-2.31695	-1.47454	-1.52554	-0.772928	0.510544	0.292084	-4.28671	4.84979
1.09274	-3.54233	-4.86958	1.24766	1.01616	-3.1728	-2.71465	-1.19533	6.64284	-0.876212	-3.21211	-0.191842	-0.711784	5.04391	-3.20913	-4.58874	-1.99416	-7.48696	3.54027	2.71604	-0.142115	-2.11169	1.80968	-2.60015	1.26177	2.28545	0.107872	0.757746	-0.407442	3.81157
-0.906805	-2.80401	2.26775	-4.50706	0.744877	4.30343	4.43535	-3.77013	-6.14841	4.60256	-0.69912	-0.163567	0.0393018	5.30848	-3.33834	4.79107	-0.551205	-3.25649	7.32303	-3.87985	-0.0576221	3.73372	0.912999	3.05554	-1.41984	-3.21802	-1.90084	-2.36259	-6.162	6.56043
0.522247	5.67951	-0.904465	-2.32715	2.93695	0.0739575	-1.35145	-3.52249	-2.2081	4.81765	-2.36079	-7.60304	2.64374	-1.49459	-0.931578	-1.82668	2.74038	1.68615	-8.13963	-0.380773	-1.96498	5.43989	1.59611	-1.21698	-0.550141	2.24192	-0.361113	0.520987	-6.3917	-2.05102
1.10654	2.93428	-3.8738	-0.470903	-0.0573585	5.11004	2.28704	8.50093	-0.643995	-3.87208	-0.852786	1.01323	-3.3366	2.69062	0.0602045	1.37368	1.76489	-0.858358	1.12151	3.03263	1.79573	0.450451	4.60151	3.81358	0.435843	-1.94077	1.5843	0.563201	2.77641	-1.00026
-0.746575	-2.01563	2.53614	-4.24706	1.18238	-0.987024	1.79838	-1.05864	-4.16385	-2.35847	-1.75025	0.167774	0.413773	2.97934	-0.155143	-1.91358	5.31894	0.207343	-4.69488	-0.26617	0.49898	0.0919884	3.08854	1.45279	-2.72783	-3.65838	-0.799742	-0.188383	7.48784	-1.81308
2.03073	-3.175	-0.840012	0.741403	2.33635	-3.85603	1.63108	-2.09523	0.00717033	2.97514	2.70251	-0.254449	1.66818	4.57196	1.03254	1.64217	4.56519	0.888879	-1.79429	-4.53681	-1.38637	-0.000983623	-2.29613	-1.49918	-1.10225	0.686585	-0.488225	0.724261	-2.74854	1.19296
-2.35555	-1.73222	0.998464	1.94171	-3.10837	1.44839	-4.77492	-1.81454	0.0499245	-3.78369	-2.07848	3.26378	0.0870785	-8.25393	-0.346352	-4.25492	-5.71581	-0.425118	1.1459	-6.14804	-1.07168	-1.70706	-2.46809	1.33621	0.93854	-0.164991	1.67844	1.37351	-7.72677	-7.65197
0.401027	-0.531559	0.251282	3.97884	1.85233	0.916399	-5.70398	-2.90403	-11.0547	1.10469	0.698917	2.04227	0.282243	-1.79407	0.780332	1.80004	3.40136	3.16139	-2.81079	-3.47694	-1.75599	2.85701	0.493753	1.31741	-0.421121	-6.9661	0.299069	-1.49051	4.08604	-0.311083
3.44992	4.20444	4.13672	1.75203	1.63176	-0.316741	-4.49581	1.78635	1.38392	1.64139	4.14449	2.42853	-0.826729	6.41581	0.407479	-2.73806	1.70717	1.24883	5.86234	8.38642	0.399786	2.18737	6.3121	0.917629	0.799185	-0.763142	-3.99171	-0.544268	0.154971	-1.6929
-2.88172	-0.841878	-1.15138	0.778902	0.0898298	-2.15987	1.2495	0.287593	-5.70801	-1.30779	1.61671	-6.42673	1.77456	7.81948	-3.739	-2.15904	7.44673	-4.23459	1.5988	-4.97706	-0.444447	-2.25925	-1.73523	-1.93343	-0.571754	-0.659412	-0.767656	0.491224	1.24087	-2.39187
-5.37008	1.80929	4.04618	1.46495	1.15896	-0.216816	-7.82219	3.32457	-0.542345	-0.602167	0.79514	4.53609	-1.14485	5.33078	4.13488	0.144841	-2.60647	3.81535	2.38049	-6.62546	0.610647	0.812996	-3.87253	2.60711	1.0747	-2.11539	1.30021	2.2266	3.75455	-1.46759
0.524082	2.44372	0.27021	-2.14554	-0.0698474	1.95671	1.46278	-1.71743	2.54292	0.515648	1.19781	-5.40665	-2.8859	-2.62165	0.29567	5.56657	-1.75619	0.180526	-6.05101	-0.997493	-0.383761	-2.70459	-8.22833	2.40552	-0.282098	-2.65226	0.746318	-1.46129	1.19618	-1.46779
1.10535	0.267495	1.08285	-0.233391	1.93756	-1.72114	-5.81541	-2.52269	0.483145	3.8323	1.27975	0.69498	3.50734	0.827162	3.57248	-0.530544	-2.46721	0.0674524	-1.57255	-1.42888	0.866479	-1.81815	-3.86579	-0.258002	-0.375936	1.13304	1.20483	-0.540599	-1.2458	-0.641538
1.01136	-5.16464	-2.10408	-1.56556	2.42292	-6.52594	4.07995	2.84864	2.95914	2.52797	-5.1277	8.17941	-0.38438	1.2191	-1.2086	-0.458315	-4.62716	3.89924	-0.935704	-0.975218	0.0366894	-1.77866	3.36795	0.290717	2.1088	-6.14212	1.93547	-1.26241	2.28338	-1.62356
0.897051	1.53219	2.77431	5.35941	2.52812	2.28017	-0.235675	1.51044	0.8699	-0.446544	-1.9479	-2.57643	2.62267	-0.754991	1.98848	1.76094	-2.81106	-0.3907	1.02736	6.65219	-0.0834908	4.97155	2.04886	-2.90587	0.0933015	5.24248	-0.736295	-1.7506	3.76707	-2.73436
0.098216	0.479866	-0.952075	-0.703112	-1.27779	5.25025	-0.290117	0.337145	-5.73566	1.58209	-1.33609	1.58234	-3.81168	4.94862	0.619133	-2.05363	-3.14681	-2.71781	-7.23527	-0.147145	1.13715	-3.38273	2.12744	-0.611974	2.28424	2.23489	-1.37577	1.2402	-3.81087	-0.0833995
1.13237	-4.88057	5.54755	1.33797	-3.80927	1.66174	3.95617	0.69532	2.97315	-2.04	1.65564	1.50072	0.110076	-1.75364	5.21455	1.44619	4.48877	-2.96892	5.58994	2.34086	0.12479	0.589911	0.166957	0.20872	-0.408386	2.02714	-1.48881	0.851926	2.72107	5.94014
0.277589	1.23335	0.0175406	-0.969758	-1.03958	-0.346614	5.72547	1.29624	5.23731	7.49899	0.419053	3.99757	0.327466	1.19741	6.07933	1.41031	2.42263	0.753465	-0.030713	3.74175	1.1678	-3.62473	-3.38388	1.63828	2.97225	0.562801	-1.96136	0.993509	-0.76133	5.97283
-0.93342	0.691519	-0.901135	-2.32822	-0.26927	4.7207	0.620696	-4.88268	-3.27891	-7.72911	-0.315807	-0.157752	-0.468303	-6.73801	0.268034	3.5577	-2.24147	2.29704	-1.79399	2.76623	0.078619	0.0438744	-0.700277	0.840672	-1.05616	0.855136	-2.14972	-0.893904	-0.152736	-5.63404
-1.15859	0.710967	-0.0532713	0.403706	-3.41952	1.0839	7.56615	-3.05198	-3.16317	-3.02196	0.586003	-0.928259	0.0047208	-4.91066	-1.34095	1.09104	-7.59677	0.753298	1.35669	-4.29881	1.01791	-2.68687	5.69287	1.97832	2.01202	0.1635	-2.49789	1.78764	-2.85647	-1.9883
2.99314	1.02929	1.63004	-2.69309	0.55146	1.16333	4.48431	3.55885	3.81663	-0.982965	-0.61086	-1.09528	0.749497	-1.9737	1.08081	-2.50936	-4.3712	-2.13363	1.89825	-0.234341	-0.198031	-0.900961	-0.0650253	0.238302	2.91176	3.5549	4.53436	1.06686	-1.86486	8.56334
4.05366	-0.925017	0.854158	-1.78597	-1.40007	-3.36877	0.329556	-0.557377	2.23516	-2.63217	-0.68542	-3.82581	-0.142858	0.839979	0.658997	0.0662473	5.20526	-0.638378	1.62518	1.96553	-0.660941	-4.38252	-5.80526	1.68476	-1.32076	2.30548	-0.504553	0.0921927	0.93251	-8.26758
-0.894383	-0.990437	-4.4471	0.327865	-2.0034	-8.76938	0.827748	3.68934	-7.8693	6.39488	4.69124	0.592108	-0.281264	-0.240651	-0.28762	-0.774857	-5.54687	-4.2896	-10.3586	-10.1299	0.0313093	-0.801367	1.52527	0.908062	-2.37245	-0.582764	-2.33037	-2.14059	-2.00195	-3.40158
-1.66743	-2.68659	-4.52084	3.03913	3.58448	4.21322	0.641594	-3.39997	-4.90471	0.873288	-1.71103	-1.76417	4.14484	1.58847	0.141515	-3.18982	5.53978	-2.36306	-7.63614	-1.22239	1.56036	-1.65949	-1.74487	-0.181654	-1.27426	-0.254051	-0.59987	-0.967106	2.41042	-2.34982
0.498212	2.70338	2.3111	6.78602	4.82643	-0.378369	-0.7131	7.28205	3.39343	-0.924451	1.64588	-3.89577	4.14196	-5.38541	1.45278	-1.78646	-4.72083	0.880628	-3.26857	-1.8073	-0.00920119	4.79843	1.24694	1.63568	1.46085	-2.56601	-1.46287	-0.310139	-7.6478	-0.309287
-1.16594	-0.73563	0.100624	-0.527273	0.480059	-2.39483	1.99996	-1.41335	-6.60688	-3.07139	1.92675	-0.770673	-0.471631	-0.64476	-1.63341	0.574632	-1.65422	3.34829	4.11345	0.287566	0.549925	2.65191	3.22855	-0.175522	-0.136122	-2.8825	-2.48886	1.67462	-3.18571	-0.17485
-0.158656	2.85384	-0.193796	1.91264	1.56438	5.7014	-1.4225	5.23174	0.0105802	-2.17822	0.314922	3.46904	0.434733	3.2786	3.12303	1.47839	-1.66475	1.97862	-0.673314	4.42324	0.432329	2.22658	2.11964	5.54111	-1.6148	0.704371	-0.260596	-0.701798	1.9256	2.26232
-0.221719	-1.23052	-0.643089	3.18942	0.492042	-8.90675	-5.79077	0.0108034	-9.01895	3.44638	-1.14269	-1.22522	4.31051	1.96192	0.370219	-8.58728	-2.04286	0.151255	0.702541	3.68561	-0.57726	-0.0370121	-0.0341481	-0.922674	-0.388772	-4.17487	2.37366	2.73173	1.75027	4.46549
-0.834459	-1.83344	0.931572	2.38968	1.91848	-1.43743	2.37573	2.60959	-1.33212	-2.63691	-5.4895	-6.42341	0.873917	2.67919	0.283253	-0.981448	1.68063	-0.100887	-0.929701	-0.317869	0.909971	1.54395	-5.3737	-4.52102	0.358292	-1.03652	-1.04953	1.20354	4.39312	0.959714
-1.21789	-1.10362	3.39186	1.19557	3.02626	1.13205	-2.01856	1.11171	-6.59419	1.46367	1.1825	2.6538	1.75649	1.47373	1.17436	-1.24428	5.14961	0.624949	-2.90032	-2.26391	0.744529	4.49903	-6.39069	-0.754942	1.28345	-0.800016	-4.66876	0.0605732	-7.55185	7.12376
2.84796	-2.49776	1.67967	4.45705	-1.29865	3.11404	4.48309	1.73288	4.32642	-4.21192	2.77418	-0.684728	2.00276	-0.271074	1.84685	-0.0686463	-0.223209	0.745111	2.80685	-3.75298	0.936738	3.20166	-5.17577	-2.19079	0.549065	-2.11581	-1.17081	-0.521749	2.6819	4.25922
0.546406	-4.30364	-0.405491	5.57004	0.0463663	1.44378	-0.827143	1.70717	-9.77884	-8.88032	-0.0605843	-2.02533	0.230114	-2.53899	7.34423	-1.68598	6.53152	-1.72616	-2.37992	-0.612467	1.72867	3.02593	-3.74042	0.833648	1.56743	-0.957087	-2.5995	-2.60506	-0.343481	6.96193
0.273834	-4.44875	-3.13078	0.0918256	-1.88312	-2.83764	0.906853	-4.89233	-5.15119	-4.39839	3.35529	-5.84953	2.17845	-14.744	5.32134	-0.0717605	-2.20213	4.19944	3.96374	-4.31353	-0.952512	-0.832921	-4.93033	-0.734906	2.21176	-4.9348	-0.171015	-1.78467	3.66975	6.14945
0.815099	-1.44913	1.41858	6.31498	0.288557	3.47367	-6.79322	2.42632	1.97978	1.90807	-0.778886	-10.3266	2.36092	0.297058	5.46011	-3.88984	3.47272	3.29002	-1.82973	-1.10511	1.00985	3.96572	-4.11247	3.37896	-0.800006	-2.48056	-2.72448	0.905695	4.39173	-3.53433
0.807974	1.06236	-2.30199	1.16285	0.240411	1.04529	-2.55818	4.90005	3.33398	-0.987511	0.224056	-3.97671	-0.212977	-3.58597	4.42429	-0.0309291	8.80243	-3.42689	1.53919	-1.86262	2.32762	7.33037	-6.14807	-1.60879	4.6914	-3.86737	1.03368	0.891462	3.75387	-0.411812
-2.09306	7.75487	-3.61362	-5.04091	-1.99598	-0.635806	-3.35624	-3.13189	-11.4117	-5.7176	0.133166	-1.38665	0.680252	-3.41665	7.11439	-3.84478	13.1516	-3.55452	1.56028	-5.76178	1.58041	2.9703	0.447743	-0.056853	4.43038	-1.58971	1.00848	-1.29829	0.133112	7.43765
0.575402	-1.01611	-4.81118	0.611222	0.167727	-3.85059	-3.3339	-5.74193	-3.63025	-8.10904	4.03634	-2.20523	-1.06217	0.70915	3.3299	-1.64431	5.89794	1.05492	1.57709	-0.140491	2.18986	-0.427996	-1.87079	-0.18887	7.14005	-1.95519	-2.74236	0.399031	1.15878	-5.05358
-3.09021	5.68285	-4.45816	-0.0944167	-1.37411	-2.36947	-1.25848	-1.97525	-3.40372	-0.303854	3.26341	-2.47551	0.0205694	-12.6424	5.06351	-2.02228	10.2697	-1.81073	1.05756	-4.79636	0.142089	4.12392	5.00868	1.9951	5.51336	-3.37541	-2.3124	-0.147942	-2.50868	0.120558
-2.42362	3.65086	-6.76042	-5.27651	-0.0931326	-0.178067	-5.01865	-2.9344	-2.49938	-3.03504	-1.50156	-1.25071	0.223574	-4.86681	1.20734	-8.07543	5.7575	0.0711056	12.3264	-0.940616	0.65529	2.92129	2.72337	1.36026	5.6392	-1.1814	-1.44464	2.78738	-1.27044	3.08862
-1.21432	7.35842	-0.871799	-1.03785	4.4863	-4.9665	0.0315657	0.862623	-6.37997	-0.911501	2.60203	4.46528	1.01393	-5.27961	6.96649	-2.69758	6.99776	-0.933423	-2.8565	-0.10268	1.52757	3.7979	-0.34383	1.87996	5.36375	1.73122	-3.46255	0.1935	-1.6182	5.3587
-1.86626	6.25494	-7.13214	0.395536	-4.22675	0.398002	0.180506	3.45463	-1.34248	2.48666	-0.29478	-5.26459	0.494846	-11.6724	7.03274	-3.12602	4.13714	2.90298	-3.61718	-1.883	0.0769737	1.64945	4.76329	4.43739	4.22459	-5.0287	-4.60983	0.188968	-0.345705	7.0158
-0.43844	-1.22356	-8.75931	-6.37753	-4.08744	-2.47697	-1.38607	-2.84156	-5.86443	-4.84962	0.26873	-3.24779	0.291712	-11.021	6.35908	-2.64108	3.77447	-1.59677	2.46429	-3.75485	-1.93853	5.7252	2.30092	0.187297	3.52828	-4.54055	-6.07187	2.23158	-3.9411	2.42796
-5.85813	3.5933	-4.27061	-8.87521	-0.501758	2.61674	0.228819	9.00445	-10.6083	3.04706	1.74791	-1.41956	0.10841	-14.4237	10.5511	-4.82238	0.560051	2.49418	-0.671406	-3.63875	0.995146	7.27475	1.52781	-1.63713	2.51419	-2.27471	-6.12102	-1.37261	-4.39974	0.245285
-10.2432	-0.559865	-10.4657	-13.0571	-5.41743	5.82503	1.30809	-0.609477	0.796711	-2.7068	-1.12953	3.83554	-1.91804	-12.4273	8.86742	-5.1802	2.07095	2.17614	2.35198	1.43707	0.277367	4.51297	-2.12219	6.23148	2.71045	-11.654	-3.43666	0.817853	-0.756579	3.69979
-6.2892	8.76244	-1.68706	-5.80829	-0.97139	-0.441372	0.0337773	4.77893	-12.4628	7.05528	-1.34517	-1.48562	-2.94383	-10.5869	2.69009	-3.53847	6.04821	2.1213	7.44083	1.6014	-0.624683	7.41273	0.0033263	2.23931	4.34975	-6.68748	-3.30507	1.23193	-7.66622	8.81748
-3.1818	1.22471	-7.28299	-5.64325	-2.09143	0.495517	4.08119	-4.25874	-11.2001	7.95876	-0.500483	4.57293	-1.36991	-12.3185	11.561	0.312905	-0.651486	-0.978554	-1.12009	-1.64728	0.00491647	3.64399	-1.18893	2.02967	2.78037	-6.15691	-4.00245	0.614125	-6.74158	8.95564
-3.49307	5.54465	-7.39525	0.677167	-1.74182	-2.36755	3.1353	3.23334	-9.50065	6.96642	-0.688676	-0.0589458	-0.17981	-1.76832	5.44289	1.71577	6.64499	-1.0287	-2.05265	6.67665	-1.52397	6.93432	-0.771643	1.1232	0.0205111	-6.41184	-0.91292	0.412448	2.32994	0.246386
-4.62	2.47851	-9.19043	-14.4692	-4.44441	1.88217	0.973535	0.653854	-2.9764	-2.38547	5.10746	-4.04786	0.899221	-4.36104	4.99111	5.11093	7.00431	-3.97278	1.46167	-0.51832	-0.822632	2.62984	-0.459408	-0.517167	2.37833	-3.5728	0.756513	0.991359	-0.756788	13.5841
-5.82846	7.95601	-3.72768	-4.17436	-5.14977	0.913666	-5.16761	-2.16005	-0.178985	11.2051	-2.84683	1.98316	2.01757	-4.42607	2.91916	-2.02475	-4.84525	-2.93749	4.63763	5.10398	0.409652	6.7404	0.0349123	3.12391	3.10047	-2.72103	-3.63793	-1.98872	-0.549907	5.98304
-5.46196	2.88549	-7.50834	-4.14035	-7.22638	8.42688	-2.97387	-1.71491	-6.91154	-0.844233	-0.253563	-2.51036	0.557904	-12.1674	4.57093	0.136394	6.14582	-1.53955	-2.69745	0.562166	-0.498052	6.38613	-0.57981	-3.15788	2.66528	-2.26203	-1.85345	0.521554	-4.1149	7.6865
-3.52494	1.30799	-6.00937	-5.50533	-2.96125	-1.20531	2.09766	-0.196422	-0.913115	6.5754	2.17504	1.61492	-2.80855	-13.1317	7.69323	0.497734	1.00757	-0.485277	-0.287659	0.533991	0.167723	2.95881	2.08881	-1.39269	1.15089	-1.87099	1.03253	0.181078	-4.84042	9.30749
0.537503	1.96587	-13.1057	-3.18371	-9.3893	-0.375618	-1.72575	2.70953	0.605439	3.10887	-1.19958	-0.691951	1.25904	-14.8891	2.30598	-3.08632	-2.8445	0.245237	-8.06426	-5.93223	-1.85778	6.59307	-0.751126	0.349091	4.95421	-2.16547	-0.203986	-2.02746	1.68862	16.1107
-2.83133	4.1702	-11.6344	-10.2751	-4.95995	7.42829	-6.14716	-1.89701	-1.44638	1.64238	3.29681	1.30898	-3.57709	-9.4338	6.33561	-0.215562	3.66467	-1.2698	3.90552	3.04222	-1.42785	4.94245	0.0240144	3.38768	4.6854	-3.63317	0.76013	-3.04697	-0.819458	9.57276
-5.75375	3.17286	-10.3099	2.87086	-6.72016	1.7841	-5.14667	0.17315	-1.86946	1.44435	5.19728	2.48895	0.101179	-1.48535	2.84813	-5.7987	3.01964	-0.393049	-3.2886	8.24761	-0.843269	7.48188	2.03927	2.89877	4.75648	6.6073	2.98438	-0.0075791	2.3598	11.4597
-3.81346	6.01775	-11.2867	7.59795	-9.1252	5.9546	-7.28614	1.51617	-3.61428	1.57508	-0.603078	-2.35784	-1.81201	-1.37522	5.46326	-4.72183	8.87995	-0.365961	1.0826	4.25405	-0.322308	6.38925	-4.1521	-1.70971	4.22106	0.33461	-1.03667	0.259479	9.06962	13.534
-4.64029	7.01392	-8.11033	-0.694013	-7.44591	4.15275	-7.60231	3.86614	4.28151	7.88966	-0.703021	-3.97981	-6.24716	-3.18044	1.53319	7.97004	2.14397	1.28144	-1.48293	0.58808	0.380902	5.84579	3.9477	-1.66379	1.72934	-2.43193	-0.2835	-1.257	9.37637	10.0172
-4.4196	3.37612	-6.69656	-3.93598	-6.17124	6.37995	-2.63248	2.19508	-4.78	-1.7102	-1.82718	-2.59715	-2.88856	-3.36873	4.19848	0.468886	4.78804	0.377761	3.08521	4.71775	0.0140086	6.44399	1.61064	-0.866998	2.87944	-1.08721	-1.01036	-1.65674	5.2298	12.2603
-5.54091	6.75702	-7.53347	-1.19021	0.179274	5.4194	0.198086	5.42044	9.74771	2.74357	1.69353	3.47701	-1.55039	-4.41622	-0.912498	-0.791791	2.17972	0.976253	8.46245	1.21729	-2.78347	5.92692	0.448028	-1.67771	1.36309	1.75702	-3.7646	-2.2234	1.19185	9.03456
-6.65809	0.949891	-4.83155	-4.2901	-4.25429	11.9185	-5.7639	2.61429	-6.93992	-4.83063	-2.04849	3.20815	-1.85788	-9.18135	7.37663	2.34972	4.89848	0.822304	-0.957113	-1.93774	-1.57472	3.5473	-4.07566	2.71379	2.11375	-4.90296	-3.39567	-2.52445	6.44851	6.71621
-7.61327	1.69426	-9.11451	-2.22441	-4.50162	2.29279	-6.64263	-0.957597	-0.65793	8.36169	-2.54068	-1.71761	-4.55186	-7.19957	10.5939	-3.15774	2.14151	-2.01667	8.7415	8.6229	-1.78072	3.35201	0.962079	0.850515	4.06876	2.04461	-3.51938	-3.71765	5.14938	14.7728
-5.33869	1.46275	-7.73447	3.48771	-3.8302	5.38345	-6.8898	0.936286	6.91713	-0.379398	-2.52405	7.18656	-2.40287	-10.0171	7.49228	-0.288918	5.08388	1.29211	1.4243	0.971258	-2.09843	6.86212	0.436298	0.169429	2.23573	-1.12735	-4.78356	-0.855501	8.88181	14.0086
-2.86364	2.40263	-6.75412	-1.18543	-0.223337	2.20645	-2.40662	-5.56106	-6.67132	-4.2388	-6.438	-4.11754	-5.35664	-9.01542	6.93201	1.8	-0.908522	-0.545072	4.05789	0.787891	-0.91703	1.14517	0.435415	-0.935169	0.152855	-4.464	-2.15912	-4.47497	-2.50347	9.50666
-4.97056	0.556491	-2.58546	-1.79974	0.22286	5.02212	-7.66968	-1.37594	3.53932	-3.21177	-3.76978	2.97932	-1.62682	-7.77851	8.09765	-3.7411	-0.4906	1.01251	7.83188	4.86754	-1.69778	5.61516	-4.20987	1.27047	-0.467295	-2.31151	-1.74961	-5.7146	10.2023	11.2497
-8.10838	7.32469	-9.21807	7.83179	0.0212525	4.21984	-1.19069	0.118769	4.82856	-2.95455	1.88496	5.65463	-1.55386	-8.76149	-0.215694	-1.32829	1.71978	3.32361	8.01305	4.76601	-4.69789	9.41976	1.60751	-0.819316	1.96342	-0.00644475	-4.76597	-5.59072	8.66137	10.6354
-5.54818	6.04654	-8.42057	4.31286	-0.75494	10.9448	-10.2296	1.44754	10.2584	-0.414575	-3.62596	7.72024	-4.67858	0.190628	3.20368	7.44707	8.31676	-1.51086	5.41754	0.775083	-2.4	4.33322	-1.1228	-1.25527	4.57088	-3.13641	-2.33332	-6.19151	2.08951	14.0613
-8.97544	8.19328	-8.24899	1.42371	-3.40216	4.76741	-9.24143	5.97599	11.0708	-9.86861	-1.96297	8.19085	0.648391	-10.9483	-2.22418	4.18883	5.7366	-0.788454	9.8951	2.22173	-3.59323	7.20434	3.30162	2.14403	1.24867	1.49765	-2.74377	-0.526703	2.70553	16.4248
-4.69455	6.99986	-8.19029	2.00022	-0.838302	4.87884	-7.23472	-0.370835	6.75382	-0.233407	-1.59943	9.32856	-0.419307	-7.86264	1.49458	-0.966557	6.12996	-1.78295	1.71022	4.04458	-2.95627	8.50763	3.4279	-1.28489	-0.112614	-2.72242	-0.169712	-1.97395	0.420273	15.6711
-11.7383	5.81941	-8.01008	2.38644	-7.40834	3.72078	-7.48581	6.87264	3.49512	0.373557	-0.854481	7.06902	-1.12609	-1.19675	1.63326	3.94835	-0.0939492	-0.456762	9.30096	-3.6021	-1.65932	5.18962	4.91304	-0.952703	2.45533	1.43017	-3.40824	-3.05982	2.49464	15.8358
-6.84421	2.84041	-8.46579	4.03975	-7.46322	-6.14922	-5.28552	2.1736	-0.59535	1.78418	-1.25689	4.62386	-0.9379	-1.49449	0.627197	-3.05618	3.94667	-1.06883	11.3779	3.23661	-1.04092	7.88791	-2.82202	2.38474	0.0935446	1.35919	-0.89734	-4.82043	0.599868	19.441
-5.71603	4.87198	-8.92125	6.06594	-7.35772	7.09131	-7.59088	3.52377	3.59493	4.20651	2.7545	13.5389	3.42503	-8.32581	1.43505	-2.1141	3.15548	-4.16062	9.96208	-3.57872	-3.81736	4.57673	-2.14288	-3.92763	-1.39958	6.37367	-3.08602	-2.74535	3.59164	16.5785
-6.96412	9.89214	-10.0451	9.38101	-7.80595	4.43958	-4.5888	2.21403	10.4942	2.21584	2.84075	9.53624	-1.77794	1.83087	1.56788	1.25063	8.82587	5.54414	9.46199	-0.630247	-2.38241	9.37928	0.703407	0.432195	1.59932	3.04608	-2.10449	-2.10657	8.52893	22.8615
-9.39059	8.56455	-7.01629	-1.06279	-1.32245	3.56666	-0.739633	-0.223768	10.8649	5.27188	4.54061	7.32389	-1.69435	-4.90698	2.81817	0.901799	6.03655	-8.04187	5.00274	0.721953	-3.08756	3.75781	4.2123	-2.79582	-0.96378	1.72011	1.41979	-3.3618	3.12543	17.3279
-9.53329	8.95062	-8.36802	6.38392	-3.18604	7.75251	-6.1924	1.23599	11.151	-2.16257	0.817319	11.6771	-0.155169	-8.69064	3.11056	-1.07809	5.93998	-4.54394	7.1545	-9.67713	-2.46834	3.59979	1.09758	-1.79384	-1.22696	0.786233	1.77338	-5.22735	5.2655	16.6997
-2.66454	8.04973	-10.5228	-0.0347933	-5.52992	8.09155	-2.7406	1.13855	8.21056	4.28322	1.15519	1.60938	-4.71599	2.26312	8.2764	0.295492	3.75036	-0.394114	15.601	-0.860367	-1.28348	7.56945	2.25926	0.752829	1.92765	-0.504059	-2.13149	-2.82708	2.72234	12.6562
-3.26979	7.27569	-9.94345	-2.95128	-8.68195	3.60131	-5.22812	-4.92536	11.5108	0.723198	0.781922	6.62099	-1.88649	1.34852	-0.438953	0.344811	8.52981	-1.72948	4.61449	3.43716	-1.93813	8.63902	3.28128	1.28067	-0.99402	3.17952	-3.43919	0.158355	3.41594	22.0073
-7.5254	7.26761	-12.203	7.66789	-2.23686	-0.118861	-5.31357	-3.75006	5.09697	2.63872	1.66352	10.6199	-1.4371	-6.64209	5.07323	6.2139	0.786428	-2.0939	7.8924	3.51525	-2.56623	6.3489	2.49844	0.545232	1.05665	2.35699	-2.42441	-2.05692	5.95631	18.6337
-10.1854	7.37525	-8.92734	6.89646	-6.26955	3.80387	-4.41084	3.16718	5.7179	5.48655	2.95502	3.37158	-2.37344	-1.12564	0.404299	-0.699648	5.89917	-4.15206	4.54746	4.22324	-1.83487	9.20194	2.30902	-1.99457	-0.667664	-1.0533	0.737214	-4.76092	1.96676	16.4556
-8.24348	7.56065	-10.2732	7.85441	-2.44814	0.115728	0.90464	-2.07024	3.9295	0.877675	1.47018	6.60112	0.92639	-4.58205	3.13817	2.83988	6.00791	-2.93494	15.7318	-0.185647	-2.70837	8.04729	3.15586	-4.14508	0.536509	7.25107	-3.97472	-4.94468	7.18677	31.6718
-6.88281	9.04567	-5.276	10.262	-7.52362	1.80691	1.30981	-3.1122	4.98151	11.6817	1.71799	5.49342	-1.88298	-12.49	9.31826	-6.21362	1.47322	-3.60223	6.9158	7.89133	-0.699148	8.87166	-0.382892	0.917472	1.35739	4.23689	-3.16977	-4.36024	-1.00287	14.9857
-5.43864	9.72583	-7.15872	3.24668	-4.2854	10.179	-2.80031	-0.675306	12.6616	3.15578	3.04644	10.2815	-4.20248	-2.62073	4.95033	-3.42569	9.81313	-4.19081	9.21759	5.08569	-0.578017	6.20942	5.57641	1.38555	-0.928338	4.16842	-4.70629	-4.05414	4.96669	13.0974
-6.94046	5.78194	-6.41937	8.37511	-7.04457	2.20743	-7.51621	3.61306	10.8036	11.8687	4.62227	2.50398	-2.56487	-5.40715	10.1051	-2.81419	9.64039	1.8584	10.0114	12.8824	-0.648169	4.99457	1.08228	4.02314	-2.0569	7.59028	-1.74249	-3.73267	1.05963	14.2914
-5.1045	12.8456	-7.08337	6.52141	-6.4496	-2.54987	-4.73393	0.204289	10.3331	4.31318	2.67775	3.03558	-3.00767	-1.30732	8.39936	1.16809	11.742	-3.28833	12.5559	8.42398	0.110276	9.40551	5.82561	2.68152	-0.827373	5.83886	-7.45667	-7.56431	2.4329	25.7908
-7.08884	8.89806	-7.46365	9.49079	-10.4146	-2.1215	3.14176	4.95225	11.1793	5.76003	-0.60387	7.82241	-1.64582	-5.75805	4.57056	2.17316	10.1991	0.44442	13.2231	10.8066	-1.53611	7.80963	4.85723	4.15896	-0.430595	5.73811	-5.99123	-7.08786	2.92719	18.8985
-9.62908	11.8841	-10.2347	8.10512	-7.78551	-3.12558	-7.5913	1.16543	9.29322	5.00384	2.67879	7.92171	-3.49928	-5.60792	9.43203	-2.96983	8.55274	-0.44118	17.2414	5.18384	-2.61809	9.2258	3.31623	-3.88594	-1.29774	8.70124	-7.93918	-6.99794	7.61947	20.0013
-5.3948	8.19624	-3.84843	8.48324	-5.08271	1.28658	-5.4457	3.23167	9.12863	9.32639	3.8723	6.81656	-2.60674	-7.3917	5.40273	0.946551	7.02843	1.26575	20.7255	9.98152	-1.07643	12.3782	3.7277	2.00176	-0.320909	11.4422	-3.66605	-6.99822	1.03461	23.8976
-8.29303	8.90558	-5.37494	-0.988654	-5.77781	-3.15268	-7.99735	0.805587	7.576	13.3847	3.69326	6.21339	1.11619	-4.11571	5.58645	-5.43742	4.73663	5.7266	17.8579	3.10179	-0.669157	8.95517	9.05026	-5.14942	-1.70145	8.62792	-5.16314	-5.00168	7.96851	20.6764
-7.89929	5.2566	-8.63965	3.6848	-11.5222	2.83153	-11.4792	1.29349	8.48528	13.7684	1.65676	2.44818	-3.72873	-3.94323	5.62702	-4.9279	5.49183	-1.67327	20.6201	5.65753	-1.00609	8.20209	2.60616	-2.1602	-2.23535	9.80977	-1.86406	-6.99612	4.5421	20.6687
-7.56367	8.61829	-3.45116	4.21449	-10.6532	6.38881	-8.1974	5.19836	9.7173	8.5842	2.52298	3.14242	-5.93417	-4.80762	6.88641	-1.7821	3.80512	-0.0999788	11.7797	10.65	-1.60126	9.89006	8.29597	-0.720768	-1.02344	11.9156	-4.35413	-5.13516	6.50859	21.7978
-5.81018	8.6272	-8.56253	4.58067	-12.3167	4.70073	-9.29549	3.16625	6.47232	10.0642	5.1204	5.67487	-2.95531	-4.4137	7.35616	-1.43439	-0.789521	-4.03801	17.4592	11.1358	-3.90479	8.86054	5.0864	-0.262862	1.49855	9.85637	-2.02025	-5.46377	7.25608	22.1381
-8.93513	5.57438	-10.6162	6.27265	-8.93444	-1.11009	-7.69379	4.48698	8.636	7.97352	-0.383027	7.74387	0.356702	-4.04258	3.67102	-0.709836	-4.28773	-1.45489	21.9531	6.61828	0.0340997	15.4041	3.17306	-1.98258	-2.42462	8.54011	-5.72783	-4.04562	10.1289	18.8694
-5.90201	7.80324	-9.64776	12.0941	-8.91846	-1.56325	-2.95609	8.72291	8.39262	15.4948	4.66484	7.57792	0.865755	5.93163	4.01896	0.423779	0.466873	0.643585	24.4117	9.21146	-0.391233	14.1341	5.20475	-0.398682	0.290016	10.9459	-3.35701	-5.39922	10.8363	21.8541
-5.1048	7.76765	-7.54566	8.30965	-7.14196	5.66614	-7.76349	6.04717	10.2361	13.1484	4.95953	7.56625	-0.771269	-0.277881	2.94415	1.15807	-1.72205	-2.6547	18.8681	8.30028	-0.257275	9.97211	4.26674	3.51183	-0.183239	11.7033	-2.7636	-5.1759	7.88835	22.6077
-4.65505	10.0294	-5.08142	4.15322	-8.27591	4.36577	-5.06729	6.25378	12.2926	15.5091	2.49568	6.11641	-0.879149	4.47509	4.37299	3.37693	-1.42631	-0.528711	23.8606	2.97603	0.684815	9.37126	4.54002	4.50556	0.532188	15.4393	-2.44356	-4.33681	9.28388	19.6466
-3.81376	5.13607	-8.61718	10.0473	-10.0802	4.65088	-4.62736	13.7015	0.0583234	17.2902	3.92405	2.47135	0.340601	6.7567	5.16184	-0.633316	-1.95176	4.25678	21.7735	13.3129	-1.71265	11.3277	7.62564	-0.600877	-3.80844	10.8765	-4.11655	-6.58184	11.4911	33.4582
-3.61235	9.04838	-7.77016	9.85236	-7.64306	5.03129	-7.96551	11.808	10.291	11.7997	3.15162	5.08808	-1.69049	4.87831	3.01774	0.0911914	-3.3507	3.05021	20.3746	9.61398	-0.965478	9.91695	2.54148	2.4403	-3.10179	12.0878	-2.65997	-3.60225	5.92974	16.0813
-6.34797	9.47826	-6.51219	11.037	-6.08014	5.85862	0.673888	6.42193	9.67478	14.618	2.05607	3.9552	-3.73156	0.916395	-1.98592	1.98316	6.14657	6.44859	21.862	11.1063	-1.2856	12.8128	6.68474	-0.816383	-1.5783	13.2985	-0.56324	-4.36703	7.7276	29.4976
-8.51488	11.8763	-8.10677	5.62862	-9.36385	6.09279	-0.6566	5.06073	7.58618	15.7161	0.544291	3.39717	-0.464764	3.43272	0.661292	-0.232583	6.96509	7.99975	24.8311	5.46402	2.39744	13.6543	6.4753	2.64697	-1.83909	10.6364	-6.05681	-5.32416	8.74161	28.0007
-4.36889	9.87843	-7.07108	5.028	-7.98689	11.4044	-3.14504	3.7017	8.96757	13.4179	5.80619	8.33348	-0.967998	-2.96807	2.62435	2.73716	5.14991	4.39531	14.4486	8.68627	0.511247	10.1134	3.60552	3.43369	-2.53304	13.5671	-8.30766	-3.87768	12.0229	23.4289
-6.33175	10.779	-9.42219	8.09313	-6.77758	10.7592	2.34341	2.37635	5.35238	11.6388	5.05945	13.2754	0.586879	9.31307	1.59802	2.55574	3.39964	8.19006	24.2467	8.93405	0.74947	7.62889	6.77991	0.577622	-4.05672	9.67154	-5.15224	-6.34561	20.2844	30.2117
-5.03991	11.0105	-5.89384	8.97961	-10.956	4.16826	-0.348843	3.746	7.10367	17.2838	2.91686	9.62999	-2.24972	-0.81401	1.15338	-2.63191	1.91861	9.37625	20.7461	8.61231	-0.937267	12.5695	7.58157	-1.60888	-0.484085	15.8994	-3.74954	-4.19388	7.97293	24.5017
-5.35709	11.6701	-4.90259	10.1223	-13.6764	4.41852	-9.37016	3.00403	18.5305	21.4147	-0.227944	5.73655	0.457467	-0.240986	3.5337	-0.019117	-2.91258	6.36392	23.2302	9.60183	0.343411	10.5219	6.55794	0.775781	-0.115243	17.3681	-9.49498	-5.5206	6.71956	30.0772
-3.07897	12.4134	-2.64459	8.67267	-6.90174	2.74316	-7.88918	5.11185	11.8854	7.35909	2.16123	7.52735	-4.89866	1.25833	12.5894	-2.36529	-0.783152	4.14454	19.9537	6.87296	2.62852	13.6681	1.55005	2.81144	-1.42529	16.4696	-7.92552	-8.04823	9.06326	23.5822
-1.38882	13.858	-7.70159	1.38704	-9.91562	3.67778	-1.32007	3.15895	11.0153	3.7501	-2.22286	5.02247	-6.08613	0.35772	3.44451	-1.01348	5.18392	8.21251	29.0028	9.71487	0.681351	11.2247	3.95607	5.22106	-1.39562	17.8776	-8.97486	-7.46244	10.4682	20.0453
-1.00617	14.7709	-6.70244	6.1835	-6.72838	-2.28504	-6.86382	8.30686	5.44317	18.7264	6.01735	1.60413	-5.61136	-1.06514	3.21027	0.395639	2.05166	4.16176	27.0184	8.92172	-1.71264	12.3855	4.50306	-1.35762	-0.776411	12.4351	-4.94234	-8.93222	8.04266	21.2895
-5.69625	12.7215	-5.21743	12.6425	-7.45778	0.401017	-5.4482	5.26595	6.49003	12.2286	0.87868	4.49478	-3.74742	-2.47054	3.52538	0.93061	4.05313	7.77444	21.0405	5.79842	1.92945	15.5348	3.18454	3.55581	-2.45241	13.1767	-8.364	-6.05507	12.1156	17.6404
-5.64516	15.7011	-6.76948	0.8809	-5.62833	0.566119	-0.77056	3.31295	16.3988	15.9544	1.48299	6.1943	-1.03207	12.0077	5.49222	6.30954	4.16518	8.18634	21.459	12.2161	2.94262	14.0493	1.93273	-0.222071	-2.37356	21.8204	-7.3595	-7.98202	13.7497	22.1781
-6.28017	11.2057	-7.45699	5.02557	-9.86908	6.1039	-3.97431	7.73754	9.54506	11.4213	2.76737	6.22129	-4.067	-0.464365	7.24295	1.22026	3.69958	4.78969	25.7742	6.57259	2.99755	15.4414	2.02133	1.56843	-4.87886	20.9502	-5.23505	-11.5274	9.37095	19.7843
-4.1178	10.6898	-5.75461	12.2033	-10.5964	6.72638	-2.50569	-2.42856	12.184	16.1509	1.66678	5.38765	-3.46799	17.4023	3.09934	-1.51622	1.16059	12.2453	13.9777	9.30933	2.806	12.0855	1.88118	1.36431	-4.58254	19.2493	-7.32271	-8.14244	6.45491	25.3684
-4.42834	14.6927	-9.14595	5.76306	-8.3837	2.65272	-0.796795	-7.78644	12.6758	15.7175	-0.842906	8.90694	-0.664767	-2.59762	6.70147	3.77605	3.38391	6.32103	19.5661	7.28882	-0.266627	15.4934	10.3163	2.97279	-5.2531	21.5231	-6.37843	-9.07951	4.12299	19.7501
-2.14279	16.5939	-3.25375	11.7279	-8.6034	-0.331689	-2.64194	5.28906	5.38153	13.1765	1.85225	9.41752	-0.927101	4.50808	3.45506	-0.873116	1.60643	12.35	10.3343	6.2726	4.46596	10.0437	10.3396	0.776158	1.91378	23.643	-3.62262	-7.72852	10.1983	20.3295
0.0068663	14.0164	-11.6974	11.4854	-10.6887	3.50399	-1.74895	1.42472	9.49968	7.09258	-3.86168	2.89553	-2.47872	-7.0063	4.40648	-1.7248	2.03308	6.59832	15.5933	-0.382511	4.90056	11.493	8.10302	-2.61679	-3.39039	21.1144	-7.71354	-11.2614	-1.44452	23.0102
-7.85062	10.4962	-8.58865	8.35224	-3.74264	1.99009	-5.31793	-2.21862	6.51575	19.0501	4.53211	12.1999	-0.471827	-3.65554	3.35285	1.42707	-3.32256	6.70463	15.0251	4.31037	4.68537	17.8812	8.89293	-0.586639	-2.75369	22.7338	-5.41971	-10.1162	1.13844	23.8032
-5.91961	16.4658	-9.14592	5.93587	-9.46263	1.85834	-3.19722	4.99934	2.5587	17.1041	2.33406	-4.10609	-4.45487	0.318693	1.87673	-0.803961	-0.449223	4.13508	15.1177	4.95909	5.55404	12.8552	10.5392	0.719199	-3.41271	14.413	-9.36563	-6.86452	4.72463	26.325
-6.99927	16.8517	-9.59755	12.2126	-12.805	2.09214	1.08376	9.92075	15.3255	11.9718	1.64087	14.8404	-4.46129	-2.5451	7.24513	0.515057	-10.9632	12.1038	17.7585	2.54547	5.20792	11.8138	9.49849	0.897023	-3.12744	17.951	-7.62559	-6.83818	-0.531441	18.7349
-9.17836	11.2475	-7.582	6.64403	-9.93078	4.99757	-13.9346	6.38216	6.39535	10.3463	3.00212	5.16919	-5.95489	-3.5732	1.93284	-1.58325	-1.78001	11.3656	17.5492	5.56499	2.77826	15.7705	8.40266	0.529718	-2.63863	18.8302	-7.99015	-5.76896	-4.86708	9.07338
-7.43024	15.6623	-5.88039	9.13977	-6.51723	-0.120473	-6.79445	4.43238	9.46823	3.17219	-2.3197	3.18134	-2.986	-8.42323	5.48178	-6.50377	-3.82551	11.0175	19.8318	2.02483	5.51507	17.1357	6.37973	2.49445	-1.87829	20.4503	-3.96322	-7.98253	-1.36949	13.2103
-11.3044	15.2217	-6.45046	11.0461	-8.86401	2.6635	-7.79991	7.13812	7.25761	11.7488	-0.057466	4.05596	-8.27875	-9.49204	0.0159561	-3.84875	3.27864	7.35626	14.5785	4.17804	6.76279	20.575	10.8127	0.871178	-3.71018	16.4689	-8.12636	-9.14403	-5.94428	13.6721
-8.74876	6.98055	-7.49415	8.55591	-8.38082	-1.23953	-14.1583	-0.918559	-2.39448	10.2618	0.289809	4.21467	-10.0501	8.517	0.12539	-2.88778	-1.73233	11.3697	18.4317	7.88664	6.87839	7.22054	1.89712	2.83275	-1.6149	22.815	-5.11138	-3.18927	0.102039	22.5085
-6.57645	11.9033	-7.86112	12.8847	-6.79825	6.8875	-4.44538	11.732	6.31779	10.9003	4.95293	3.22672	-7.14082	-0.660154	12.4526	1.94239	-2.28819	9.8708	8.65727	10.546	9.16141	13.1276	14.7909	-0.257123	-5.57355	21.4966	-8.06351	-4.36151	-3.54292	22.2283
-5.80785	16.7705	-8.37608	16.6517	-12.3979	8.29704	-12.5665	-1.37637	8.75313	17.525	-0.90464	4.95107	-6.95939	-2.89227	3.06042	0.246032	-5.50877	15.409	11.3967	-0.637515	9.66113	18.3674	10.025	0.447829	-7.8454	18.4486	-10.4746	-2.53087	7.4021	18.2749
-10.6088	11.4122	-5.7972	12.1342	-11.0439	4.25988	-15.0985	7.50705	2.17087	14.8352	1.36187	4.4413	-10.141	8.47916	1.99608	-6.14791	-1.36637	11.3701	9.61636	0.855339	7.52169	13.5165	2.40833	-1.4449	-6.8759	23.2094	-8.26351	-2.94585	-0.992301	20.2958
-4.32415	12.6797	-2.6037	10.1084	-5.93751	0.753438	-12.9288	6.34349	15.41	10.1776	5.93211	5.45205	-7.76966	-2.70957	5.20213	2.01654	-5.50619	18.3467	13.2396	3.12402	10.4275	13.1757	7.10962	-7.41059	-3.70365	18.1109	-7.38342	-7.52858	4.99803	21.4592
-4.99731	9.76442	-1.17528	10.3259	-6.92441	4.23304	-7.98133	3.53209	1.56129	15.5211	3.46683	2.09492	-9.07323	-3.24906	4.44433	-0.247151	-3.62623	12.9144	2.25891	11.1369	8.54362	13.6915	2.75116	0.621995	0.36604	24.1529	-9.62227	-6.12701	0.741372	17.5682
-1.55819	15.9607	-2.24158	14.9432	-4.03785	5.79878	-8.91286	-3.95804	2.7306	16.1994	0.900533	-1.98345	-6.46508	3.01607	7.20357	-1.22056	-4.36081	7.23759	7.02481	10.0238	9.15329	17.0791	5.168	-3.98891	-2.76506	19.4516	-7.0794	-6.82388	3.61536	11.2342
-6.33174	5.36201	-3.61215	8.97798	-12.9943	12.1336	0.894246	14.4814	6.48692	3.86491	2.28992	3.54778	-4.2497	-4.36291	5.64697	-6.03494	-4.97099	12.342	0.593561	4.51235	8.74346	19.357	4.98725	-4.44946	-0.433862	24.4718	-12.9595	-4.82959	3.95953	5.79424
-7.27253	9.63118	-5.74363	12.2861	-5.57526	6.04074	-3.6415	-6.16863	9.59239	8.54727	1.9171	-2.0904	-4.40151	-2.33969	2.01174	-2.51516	2.67071	10.3206	8.39151	5.50232	6.09251	15.255	5.68249	-6.38227	-2.47409	22.1969	-7.26569	-4.22958	5.72039	10.1227
-4.83577	11.812	-5.59266	13.896	-12.4556	6.65313	-8.93826	-2.66529	3.63841	8.28328	2.2995	-1.10622	-9.2473	0.525708	7.01649	-5.0442	-6.26967	13.1057	6.66864	8.67221	5.73696	13.2244	10.1871	-5.18282	-6.27899	25.3144	-6.74719	-4.4374	0.911685	16.2405
-7.24045	6.05685	-5.57585	11.2499	-9.3532	7.72084	-9.91414	-5.16174	-2.76105	1.5433	4.67835	0.309422	-4.63074	-5.02371	5.35865	-2.81604	-6.74251	9.75559	10.7264	6.67462	6.32617	16.698	6.84555	-5.21016	-5.73613	26.4917	-4.19836	-6.89865	2.37032	8.70523
-8.71007	9.49233	-6.86396	10.6087	-9.90344	1.42732	-2.85107	-0.490726	3.69193	7.39855	5.01626	5.64458	-6.92201	3.95407	5.58172	-2.70906	-1.4627	12.3103	3.47202	7.27589	9.67243	15.1733	8.95365	0.25716	-5.54171	26.8336	-4.38594	-9.81511	2.74328	8.87608
-6.75447	9.0692	-6.31157	3.27417	-12.4101	1.25851	-5.75803	-0.156535	9.16146	12.7668	2.37873	-2.51394	-2.9235	-5.63324	0.737473	-1.65194	-7.6592	10.3855	4.65679	8.98819	7.53051	16.2408	7.46637	-1.0654	-6.05862	25.9963	-10.5067	-6.31012	0.600033	6.45283
-4.35214	7.70364	-3.28125	5.69886	-6.89786	8.70708	-11.4456	7.17491	11.7711	12.1137	5.59496	4.9575	-8.85312	-7.11681	0.996201	-0.939807	-4.29738	10.629	5.79576	6.5294	7.82195	16.468	7.46735	-0.752408	-6.44677	25.9884	-6.68512	-5.19378	0.481822	13.7064
-7.3023	16.5664	-1.85988	8.28158	-9.48154	11.3801	1.78243	1.39649	10.1031	12.2575	-4.78262	4.38825	-6.11772	-5.49708	10.0257	-6.4331	0.38724	16.6551	7.87853	0.541878	7.68726	21.5447	4.70417	-0.617424	-7.60732	26.1491	-2.96319	-5.00905	9.47137	13.7115
-6.987	9.07422	-4.87386	7.42348	-7.0027	5.70326	-10.8911	8.92055	-6.68167	8.58056	4.63572	8.49444	-7.96438	-4.79235	-0.0822556	-6.42117	-5.73473	12.4935	0.367441	-1.40368	8.25237	15.0897	8.6912	0.236273	-5.78182	23.9665	-3.92958	-3.86403	2.88689	9.76771
-7.59999	7.41168	-5.27098	3.00295	-8.74991	-1.27788	-4.76307	1.11369	6.2078	10.2682	3.12943	5.05553	-6.58787	0.438579	3.48235	-5.70746	-3.61755	9.69968	10.9533	3.28682	10.4003	15.3977	6.67737	1.44405	-5.32048	26.5336	-8.7447	-5.92498	-0.756628	16.1213
-5.95565	11.8105	0.705286	6.71392	-8.47616	0.24906	-0.0588628	6.71913	-6.0065	4.8581	8.11091	3.47413	-10.5456	-5.1973	2.2447	-7.18253	-0.738579	12.7259	5.20767	3.16274	8.22698	8.4051	14.2637	-1.83611	-7.46936	21.8738	-10.6821	-1.15258	5.59114	10.582
-8.51058	13.5838	0.478972	13.9708	-9.95296	3.49828	-0.154818	3.60542	0.620886	16.8024	4.39354	6.30964	-9.44086	2.87706	1.48582	-1.55357	-4.53576	12.327	0.537269	5.71782	8.29211	15.49	9.97361	-3.33547	-7.75395	23.4929	-7.93496	-3.22663	1.46959	13.4555
-5.93455	12.3976	-0.896415	15.0311	-8.38665	-4.91966	1.95611	1.68055	1.53235	6.03101	6.20885	2.8315	-10.1117	-10.5205	-6.04432	-2.06009	-0.911744	14.6923	2.85809	3.59758	11.9093	15.3207	10.2344	-6.11799	-4.77528	28.6693	-9.10624	-0.587767	2.40412	11.541
-3.37665	3.46924	1.99476	9.06285	-8.73739	1.38979	-1.03019	2.10391	0.519496	4.01177	2.18411	6.55796	-6.7397	-2.66195	8.61809	-3.61722	-1.42262	14.2636	6.19353	6.63594	10.0592	14.8657	4.30455	3.52223	-5.10473	27.2966	-6.76968	0.642275	7.27673	18.7118
-6.77855	3.63841	2.47572	3.68769	-11.1228	2.33231	-6.00438	15.3352	-0.976799	6.03225	1.05711	6.19974	-8.71413	-2.97133	8.31111	0.510439	-6.38049	20.0718	5.96655	9.39945	12.0118	15.3507	3.24389	-2.60415	-7.53969	23.4453	-9.12803	-0.586664	2.86575	7.54789
-3.21202	5.61214	3.80115	3.31797	-8.00822	-1.2568	1.66679	14.6855	-1.19682	6.85278	5.76534	5.09235	-7.8981	3.73306	0.837796	-5.03	7.89432	15.3213	8.52604	4.21614	12.4937	15.5544	4.14376	-1.05364	-2.83549	28.5049	-9.53695	-1.98504	4.55163	3.63031
-2.5802	2.60725	1.29656	7.57493	-11.9259	3.47052	-5.84819	2.81323	3.63305	3.42236	6.38935	7.64274	-6.93262	-9.09772	-0.834986	4.89888	-5.29379	14.4608	-1.89906	-1.36309	14.5643	9.89561	3.1142	-1.73668	-6.59371	27.3022	-11.3279	0.103407	5.07588	13.1559
-0.485712	1.41932	5.77957	6.84314	-12.7994	7.97594	-2.25629	1.30892	4.58711	8.10566	7.28095	7.14339	-9.19172	-5.8594	7.0298	0.0776682	-3.72866	15.6199	3.32165	-4.09667	14.6162	11.4147	2.70511	-6.12304	-4.20737	30.0706	-6.86763	-0.992932	0.958059	6.12132
-5.21043	7.20789	4.43241	-2.10341	-9.10671	4.0498	0.241006	2.20509	4.21344	12.039	6.27789	4.07557	-5.72317	0.826915	-0.519745	-7.38939	-1.57145	21.067	-2.29902	-4.16931	14.8821	16.063	-0.179876	-4.74404	-4.19476	27.0975	-4.41767	-4.42247	3.74023	8.11393
-7.3358	4.57284	6.93353	7.27255	-10.7569	10.0862	3.04585	3.30168	-6.85613	11.9305	6.5808	6.57683	-8.062	-1.16112	2.16826	3.18904	2.60221	14.1248	10.8758	7.66592	15.1512	13.4704	-0.541104	-1.79553	-3.48777	29.0995	-9.33305	-4.4315	2.67624	5.65168
-5.80288	4.20728	1.40077	12.8276	-6.18596	8.48882	-0.334608	6.16435	-0.99935	9.88056	6.73993	3.12748	-11.925	2.67426	8.65751	-4.62317	3.48075	18.6694	0.741975	1.17323	16.746	14.7822	2.52862	-6.26913	-6.19639	31.2027	-8.8474	-7.19124	2.44986	13.8872
-1.82763	5.19673	7.66044	6.19207	-7.34795	9.17666	-2.3699	7.48398	-6.34046	1.30557	9.6949	5.88889	-4.74534	-8.17482	3.6395	0.519133	9.90759	25.6043	0.207246	-1.81803	17.9242	10.5545	-0.228463	-5.75231	-4.80522	31.0647	-10.4164	-1.26473	5.64025	10.2992
-0.486781	5.59536	16.5838	9.714	-7.14623	11.7475	1.93776	11.3431	0.588205	16.9257	8.84068	6.16045	-7.62789	-0.169722	10.9515	-1.06907	6.93801	25.4506	2.72999	0.630579	19.3418	13.0898	1.44633	-1.9586	-0.0722382	32.2738	-8.72997	-6.53337	7.46469	9.08184
2.69801	5.11716	6.501	5.46059	-3.21775	16.2498	1.8276	5.20813	-1.59759	13.9833	6.68946	11.5281	-7.56494	5.9647	4.05673	1.3944	-1.07245	21.461	-1.4024	4.76402	17.5391	9.49008	-0.946709	-0.342527	-3.78227	30.8442	-10.4007	-6.56259	6.03651	9.82869
3.05496	5.60862	17.1547	1.98106	-6.22483	14.6778	8.46105	3.98658	8.93001	13.2258	5.69099	3.91845	-4.74101	8.92463	3.72039	3.46421	0.188529	21.8487	4.66014	-1.22028	22.3718	12.9027	1.50305	-4.50407	-3.38349	27.8793	-8.49823	-0.460803	6.45373	4.40908
0.111944	4.18821	15.0383	2.30452	-4.77475	9.15114	4.3778	11.5212	-0.38713	14.1426	7.32811	7.33898	-4.15206	5.0354	14.7355	1.85483	2.15502	22.8765	-4.68031	13.36	19.8138	20.8744	-1.06083	0.00947495	-3.29274	31.2366	-6.9986	-4.05827	-2.03643	2.27699
1.32915	3.29964	14.5375	0.384203	-0.125461	14.7122	7.93506	9.32826	-3.59722	4.27156	13.5077	10.5144	0.0225042	0.850969	8.42226	2.17861	11.4676	18.176	-2.06214	9.48582	22.7267	18.4203	3.26986	-1.77093	-5.60829	27.6795	-0.74241	-2.15792	5.00223	10.4013
0.329385	2.58284	17.0941	6.82815	5.5982	10.0521	6.80682	12.055	3.13873	9.22364	8.36258	9.50409	-4.40544	4.54129	9.40643	3.30838	0.00725067	21.0405	-3.24522	3.63275	22.5932	17.3951	0.711675	-3.43203	-4.04479	30.0344	-5.1024	0.149287	-1.08866	4.86726
2.79451	5.61255	24.7779	1.26091	-1.43436	19.2274	5.17003	10.7783	-1.48416	17.9797	14.211	13.856	-3.73834	5.35086	14.1714	4.33586	-1.7021	31.7081	1.23477	3.47646	21.7022	22.0072	0.309772	2.49661	-4.54369	32.1553	-6.31183	2.85383	-3.86853	12.5669
-0.471891	8.77568	18.3465	2.90626	3.47984	22.2057	3.32545	4.33958	-3.63253	6.4658	12.4785	3.90244	-7.98035	5.75254	12.9633	7.64791	0.0857301	23.8304	0.825492	2.41941	20.6221	14.5899	-1.11174	2.2029	-3.04559	31.2326	-3.47313	-0.881711	1.47982	8.63699
0.357147	5.90712	26.1463	3.25044	-1.1247	24.7276	13.5787	8.44392	-1.80816	13.049	18.3436	17.6694	-2.06132	6.97526	10.5959	6.12642	-4.21917	21.9599	-4.12884	14.2135	23.7361	11.9208	0.700113	8.11487	-5.30848	33.7075	-8.90675	2.22357	3.31712	7.48554
1.28189	9.33623	33.3877	3.63551	3.95182	23.7163	13.4186	17.9662	9.90562	6.05307	20.9614	12.7052	-2.95676	3.90301	15.752	7.12614	4.45595	24.059	-2.36358	4.6795	23.6751	18.1907	3.17384	4.36245	-7.8765	25.3166	-8.3675	0.0492564	5.16435	22.8953
3.89707	12.0429	28.3806	-1.40303	6.82165	22.065	7.52577	12.1835	-2.11491	9.65112	13.4172	11.3559	-2.22073	5.80675	9.09971	4.59757	-0.236205	26.9313	3.41491	4.85874	26.8032	15.2754	1.17695	1.14805	-4.93298	32.387	-1.26711	-0.474397	-3.07681	13.9809
3.32695	7.80757	38.424	5.05979	11.9478	26.4771	16.8176	20.1101	2.43264	17.3896	22.4719	14.9653	-1.60369	-2.05828	18.8683	8.358	8.70213	34.5992	3.73579	9.67117	30.1357	15.6994	6.71612	-1.7558	-2.39879	25.0579	-3.62838	3.57297	-4.35289	8.12878
9.80758	11.9467	39.546	4.76942	10.6172	26.1132	24.4281	21.5975	1.0025	14.6349	24.4797	14.6317	-2.49385	3.80835	10.7684	8.40274	17.2343	21.4326	3.7777	0.242521	28.766	18.144	2.29108	3.5205	-2.97949	28.5255	-5.19297	2.1969	-5.36507	6.80542
6.21089	13.9505	36.7828	5.40488	12.9533	33.6599	19.5155	17.0194	-2.0672	12.6622	24.3098	16.2798	-0.73158	7.4116	11.0959	10.9246	9.37425	31.969	7.87428	4.4937	27.448	17.483	7.95981	5.44474	-1.3876	32.3589	-6.959	4.64222	-4.71173	4.12773
7.61553	10.8275	40.687	7.86404	19.5585	37.2574	23.9462	18.7745	14.6646	16.4615	29.5535	19.3935	6.23972	2.9076	17.1743	3.05733	12.8818	37.1077	7.32293	6.44625	26.986	16.8244	6.94762	3.05786	-4.31196	37.6254	-4.9597	-0.872086	-4.24789	3.22611
10.1199	16.216	46.6803	4.10936	25.1083	45.1077	28.8406	20.6921	10.9289	14.3706	29.2285	24.1274	-0.279848	3.87446	19.5258	17.2843	13.5663	26.1847	12.2605	1.6511	27.3701	15.6355	1.47605	3.4506	0.27353	29.6247	-1.15401	-0.651917	-3.54888	12.6326
14.4156	10.7995	47.58	9.24818	24.639	40.4367	30.0844	18.0973	16.9375	7.72861	29.6834	24.5321	3.32543	4.90442	15.9607	10.6066	8.74753	32.9395	5.99912	11.5752	25.953	14.0264	2.41834	4.35057	2.62994	35.5903	0.494622	3.7072	3.51295	18.208
15.5652	16.0745	61.4414	17.0163	17.2111	51.3629	38.3997	30.3471	27.0023	14.4657	35.309	22.6349	4.80194	11.9923	16.5154	11.8857	11.8377	26.896	11.9024	14.2818	28.6223	18.9914	5.05836	4.68887	0.472142	39.9511	-5.777	2.00157	1.4547	8.4616
18.6486	14.8891	61.6854	14.3348	25.6779	41.7892	37.5679	35.2294	19.4049	19.6053	34.5123	19.7301	5.23967	14.9429	29.8583	9.26832	5.5375	28.6728	5.60509	17.5211	32.7255	16.9053	2.98662	5.43453	1.3721	32.2215	-2.10728	5.06477	0.807622	8.79087
23.9564	17.7947	61.2002	12.0081	28.3538	49.9271	38.5069	35.131	23.3064	17.6525	41.4393	26.8887	7.54162	10.6105	21.0729	21.875	8.50915	35.3602	10.8947	7.3905	32.3795	23.3228	3.81935	2.33007	0.790599	35.9186	3.58529	3.8815	6.84232	4.6415
24.9929	25.6386	62.0854	3.64648	39.4325	58.8306	46.5184	28.7506	26.7248	24.5714	38.8659	30.7427	5.60905	26.3248	29.8992	10.3462	12.2934	36.4109	13.3109	20.474	33.5137	22.5792	1.72702	11.6952	2.65044	33.1323	-4.47255	6.12179	-0.738484	9.33276
28.3551	28.3855	69.5663	10.8621	28.9537	62.4519	45.3288	33.9169	30.6975	33.5739	47.0736	31.5859	11.5186	21.2221	17.7536	19.8769	20.4555	33.6967	17.1652	12.11	34.5838	25.2857	1.20834	11.6991	4.98942	26.9507	-4.04705	5.81269	1.89336	6.26167
33.6648	18.7712	79.5089	17.8666	30.6567	59.764	55.5437	44.3455	37.4346	25.1189	48.5518	35.7378	13.9492	17.9901	25.824	20.6416	21.7647	38.6122	16.2514	17.1775	35.492	22.3197	5.40938	8.67821	4.87548	31.1086	0.722265	6.44618	5.92362	6.56008
40.3081	25.2977	83.3359	11.5939	37.28	63.9365	54.2694	48.5385	39.5488	27.8676	49.9773	48.6317	17.634	15.7227	34.914	14.6614	26.5585	32.0619	13.3634	16.5424	36.0819	24.5703	5.94996	9.7595	2.99121	42.4404	-2.00894	4.50199	0.520261	1.34217
40.2656	23.3676	94.4377	25.372	45.8705	57.2785	63.0668	50.7749	49.5008	28.8207	51.18	43.0813	16.9866	9.77506	28.0476	23.832	23.4924	46.6225	21.1313	14.2905	35.4376	23.3782	7.51471	11.474	2.90927	31.0256	-0.301309	7.66881	-4.14907	7.19788
50.5547	25.3844	84.9103	24.081	43.7155	58.3717	73.2125	43.3476	43.1316	31.6901	64.8558	47.4997	20.7314	28.3171	29.0435	19.1706	17.6985	40.7226	25.3715	15.3923	35.1611	21.3406	3.90266	16.413	7.35109	36.541	-1.5705	4.17256	2.73141	12.8489
46.0013	29.9198	99.3389	27.9501	44.5275	62.2529	63.5872	48.1614	52.9961	26.3781	61.3207	51.2431	18.1004	27.2961	32.9463	26.4129	11.2302	47.0942	24.425	29.369	35.3905	24.6644	7.87051	10.081	6.37543	40.0209	1.37234	9.44698	-0.03192	16.7213
55.4891	33.7027	106.96	22.1716	51.7248	70.8504	77.7497	35.7398	41.4063	30.7785	63.6421	54.2792	15.7111	25.1095	38.1287	23.1883	19.2248	50.7504	21.6593	23.4	34.2377	29.5167	4.20297	8.54377	3.65808	29.5547	0.0366371	9.44604	-2.61079	21.8122
64.5779	32.4795	104.215	17.2092	52.1972	78.0578	74.537	46.7234	57.9625	29.5963	76.5015	53.1426	21.2456	23.3724	34.0029	26.6968	20.8473	43.6026	24.5512	26.8167	38.6463	22.3597	8.61574	7.10985	8.4618	36.6496	-3.19914	6.89258	2.37311	8.86314
59.6122	34.5238	108.419	28.2586	51.6224	84.3839	72.0139	51.0326	61.6318	36.0113	68.2645	59.56	24.9197	28.9801	34.5817	31.2035	11.3252	44.8124	21.0927	24.1518	35.364	27.0693	6.21315	13.3292	3.31348	38.0776	3.60585	7.95631	-1.00303	15.137
66.5026	45.2083	113.561	35.6232	61.0675	85.3083	90.3024	53.4484	45.8524	42.9897	68.8252	56.3003	26.7808	31.0475	44.2932	29.6075	27.0233	40.7092	29.7581	27.3776	37.583	32.9038	7.10001	12.1001	2.81306	45.8535	5.22257	10.9062	6.43746	10.3112
72.7256	34.1958	123.987	32.4009	52.6639	82.37	78.5243	51.3165	62.0149	42.1717	65.9522	66.2811	23.1405	37.7038	46.7811	38.2896	25.3518	43.1265	35.1067	18.3783	38.3884	28.3903	2.97148	13.0913	3.09873	39.0312	4.10842	12.2842	2.90043	-0.972192
73.9842	48.5816	122.962	28.5711	56.3256	94.5855	91.823	57.5324	66.0173	43.3656	72.1577	64.0792	28.5892	44.9942	38.6044	32.8619	18.5135	37.2472	29.4392	21.4406	38.1435	29.7011	10.1864	12.7361	5.0324	34.3915	6.187	7.42452	4.98222	12.771
84.0114	45.8872	115.212	29.3427	68.5323	108.488	92.9412	54.7007	62.806	42.2392	74.2177	59.4571	28.556	46.8181	39.0703	35.9718	24.9463	43.9412	32.904	28.4665	38.3602	30.5855	4.50505	10.2224	2.20545	37.9708	8.67806	8.59562	3.0454	19.1587
96.4515	49.3144	139.712	28.5879	67.0024	99.6931	103.875	61.9774	68.5582	43.8843	68.1218	74.0457	30.6074	45.4036	46.3913	41.9947	31.0223	43.3867	31.1703	34.4968	34.9427	29.8969	9.70926	5.40248	5.18485	38.2988	5.33182	12.1014	3.47821	20.7384
97.5687	54.0608	136.125	37.2716	74.9997	93.4236	95.0449	53.6199	76.3759	49.4032	76.3104	71.5131	31.6857	62.7369	46.7427	42.1915	33.4778	39.7543	36.4415	32.4264	39.1827	24.8608	7.8622	15.674	10.7113	40.3382	7.57469	11.8931	5.24388	18.6406
102.791	50.4378	143.178	41.4625	78.5939	109.083	116.693	63.3592	73.8179	57.8644	77.6813	72.9572	39.0722	56.3394	54.6654	35.3632	30.1578	38.9972	39.4719	37.4436	34.9632	33.0915	8.94544	9.03811	14.583	40.7074	10.0349	10.6073	0.436888	17.5786
104.335	60.4891	148.277	44.8794	75.9377	102.879	108.041	69.0086	71.8235	56.7419	84.083	68.4984	39.8667	50.2188	38.3989	45.6843	44.1291	42.7188	36.9624	35.1127	40.5406	32.4774	11.3774	17.7648	11.5451	39.3802	8.59904	8.71223	-0.152797	17.4165
110.92	67.371	142.715	62.5135	80.1747	120.92	105.489	74.3594	78.2956	59.4237	81.9735	81.6033	42.7348	51.3274	46.8553	45.3654	33.3124	44.016	37.5125	33.899	32.4343	36.7424	5.86677	18.5247	11.7782	36.981	14.8192	13.965	5.00727	18.338
116.661	72.3969	163.101	54.7261	87.2269	117.876	109.707	77.2662	81.0787	61.7957	82.6952	83.8164	42.4479	72.6096	48.3783	49.6554	37.7939	50.1709	37.8398	43.5941	35.8218	35.6093	8.47356	16.1149	8.65312	38.9439	16.773	11.2669	3.53668	23.6461
124.619	74.6392	159.486	64.924	77.5002	115.034	102.306	78.5613	97.2103	64.9849	77.4557	76.2917	45.3938	62.001	47.6249	45.3647	31.1261	51.3991	31.0265	30.8821	41.1191	31.7918	7.40449	18.6645	10.6963	37.5914	9.19015	12.993	-0.0563366	23.8924
127.218	83.4381	154.072	61.3631	89.932	127.806	115.512	75.2431	78.9683	71.0941	88.9187	79.338	47.2767	66.7505	51.4148	46.492	46.775	42.0249	43.6323	30.1097	35.7733	42.2965	9.20861	15.8085	15.088	47.794	6.8014	13.8365	-2.52243	27.5109
131.396	85.4327	176.18	68.5354	96.371	128.719	109.425	80.2834	80.257	76.2437	97.5106	78.8168	47.788	61.6318	53.4552	47.0736	46.7854	45.2539	35.9723	33.7446	31.0415	38.44	11.8734	19.8077	9.56833	39.1718	6.21662	12.1651	6.23099	17.806
142.308	99.8915	167.556	67.5232	97.0684	127.051	113.328	68.8895	102.246	66.0502	88.7978	79.458	43.0437	68.0614	54.5248	51.249	42.9054	44.2725	47.0884	49.453	31.8986	36.1664	15.9047	21.2306	7.6094	40.3129	9.32111	13.2067	2.63923	20.3977
143.281	101.594	172.244	68.0821	107.363	143.362	118.626	78.5793	87.7419	78.6721	88.2791	86.5956	48.1669	84.1656	55.3861	61.3627	44.0339	56.4857	46.2267	33.6901	36.7444	41.7443	15.2163	12.0801	9.49111	38.3089	14.6306	16.8577	13.1767	19.9277
148.493	105.913	185.898	72.5049	114.47	123.445	125.266	76.27	102.745	74.4061	96.2039	83.1404	52.9468	66.0104	46.1254	53.6855	34.2579	52.5821	47.1515	42.4658	33.3045	38.0388	15.7185	14.6595	8.18608	36.482	7.07822	10.6535	6.74419	19.3335
151.454	116.853	182.673	65.9657	117.745	139.877	132.75	74.7081	113.311	70.379	91.9798	86.8856	56.4616	80.5061	58.1525	52.8176	38.2786	45.8482	58.2368	40.388	30.7607	40.6521	17.7401	20.2409	6.64031	38.9003	5.57707	17.4833	4.34276	21.7389
158.802	115.022	171.833	74.9289	118.707	136.869	123.923	93.8344	96.5245	81.1797	91.8773	87.6542	52.5194	79.4751	65.6941	58.9002	51.4902	55.8448	50.8935	44.4219	32.4201	40.7482	18.6635	20.0446	8.11868	43.5957	5.90234	13.4889	-1.16816	19.2834
164.08	124.491	177.58	80.784	120.525	135.816	137.601	87.627	115.522	85.9818	95.2595	96.9555	53.4852	83.7324	64.3739	53.267	46.7014	58.0775	58.476	44.3985	37.3757	39.4629	17.7322	18.0334	11.4088	41.2695	12.9723	11.1553	3.21677	23.3124
171.028	133.447	193.835	88.0353	120.87	133.278	124.268	86.473	115.027	77.6482	97.2129	95.4803	58.7258	85.6778	63.4492	70.1696	46.8682	53.2185	47.8516	37.0776	37.2291	44.5718	18.1652	26.9203	9.66128	45.0893	15.2285	17.1339	4.21194	14.2296
174.144	139.182	185.051	91.3228	118.237	139.425	130.514	93.5004	106.787	94.2847	91.3651	97.748	59.8812	75.8392	64.7626	58.6886	41.6125	55.4047	56.2199	33.9475	32.7178	40.7104	18.9042	24.3548	12.9242	37.9067	10.4244	17.2145	3.98247	20.6682
177.808	142.36	207.766	88.6693	124.778	136.31	140.705	95.5864	113.273	86.6183	99.6997	106.173	64.7101	73.0919	67.7532	58.7987	55.7023	54.2031	56.8966	37.8597	37.1623	49.8856	21.2298	25.7337	11.9881	37.0991	18.9048	16.6906	8.38887	15.8882
191.133	148.793	196.059	105.241	117.757	149.757	143.189	98.7118	109.394	99.4318	112.171	104.714	62.5362	74.4768	71.2423	65.8122	56.3997	47.8287	55.7698	41.3583	36.2263	45.7411	19.4551	23.255	10.3729	41.6714	23.7853	12.6853	4.45993	26.4167
189.843	145.966	204.144	90.3081	126.573	138.33	148.154	103.035	99.7597	90.3857	103.777	102.633	65.9832	74.4922	68.756	60.9692	50.9294	47.0741	54.4517	28.8346	36.9595	46.3564	19.4874	24.8636	13.783	45.6277	20.8711	13.9352	2.80573	16.8941
181.111	163.013	203.448	101.173	126.534	136.549	139.188	93.8392	121.566	85.0853	110.475	106.175	71.4908	75.9961	72.0909	67.0343	40.5077	53.0446	58.0266	38.5016	39.404	46.0044	24.5756	26.1831	11.6493	42.8394	20.1844	13.8473	5.0488	17.8751
193.312	163.13	198.041	102.858	126.524	142.751	146.25	97.4556	110.795	82.6359	108.464	106.519	73.7983	74.0404	69.5632	68.9993	45.6727	46.0833	55.1172	34.429	38.5397	58.587	28.0652	26.479	15.7198	42.5901	16.9498	16.263	5.63171	24.7854
194.758	174.089	201.806	106.149	134.819	130.581	144.847	100.782	104.554	92.2793	111.499	116.873	78.8628	72.4651	87.1307	62.5431	44.6812	49.4898	54.3011	35.8027	37.4021	56.0343	28.1729	24.4204	14.5946	40.3447	18.1303	16.2937	7.61658	16.7384
197.224	170.446	201.951	108.545	131.203	148.785	144.176	99.5075	102.131	102.999	121.218	107.962	83.8807	74.2846	73.9935	61.9236	47.4668	46.6912	54.9435	29.9262	38.103	50.9456	23.7441	29.6356	18.5231	38.7279	24.5199	16.5341	6.72587	19.1042
206.526	176.915	190.943	114.523	138.216	151.447	156.546	97.3608	102.793	112.81	119.354	105.909	84.0647	82.1637	74.4245	72.8085	45.7957	49.8649	65.0625	32.8223	37.7952	54.0159	31.3397	32.2623	14.8674	43.0841	18.3601	19.0669	7.62841	27.667
207.522	169.353	197.184	116.059	142.078	160.984	135.096	115.504	111.834	96.1264	118.894	110.553	82.5434	68.2183	70.8719	70.1271	60.9363	52.0036	64.4065	41.0899	36.6722	54.8053	24.583	27.1474	14.7438	47.8046	17.7507	18.6317	10.072	29.4664
217.538	174.534	190.196	125.442	136.643	152.626	147.907	105.089	103.58	93.1402	123.27	103.839	83.372	76.9603	70.4051	69.4244	54.6628	52.2293	58.7365	40.7736	36.3821	49.4445	27.5149	31.0556	17.5124	41.2412	16.747	15.1791	7.02726	21.8698
222.71	185.851	202.507	130.663	146.134	154.998	146.296	113.127	115.433	105.833	114.05	115.268	85.914	83.2457	75.3508	66.1949	61.7446	44.2813	64.7842	43.5669	37.1255	51.9011	23.6578	34.3904	19.0376	39.809	16.2506	18.9467	9.85407	22.1097
215.19	191.02	197.236	129.22	144.478	146.288	149.545	97.6764	111.379	106.404	111.888	107.605	84.9654	78.6389	80.1144	74.5408	56.068	42.4244	64.7692	52.3857	35.5394	52.5834	27.1812	32.6177	16.894	39.8501	14.8621	19.7363	6.50505	20.1643
215.591	195.787	208.635	128.341	146.332	162.541	152.075	111.26	129.365	95.79	119.614	117.172	93.0619	78.8926	75.3579	67.5942	62.5469	45.1511	67.1098	45.9149	36.9497	58.0307	29.2333	27.7853	16.1517	44.9545	17.9125	14.0684	8.73881	22.6358
215.052	193.869	196.977	128.999	141.717	165.874	151.644	105.351	111.934	99.1749	119.306	111.121	92.6098	87.0632	74.6281	78.4536	50.0903	53.6771	74.1091	46.9143	38.5976	56.2132	26.3961	33.0305	15.3255	37.5221	17.6558	21.2095	8.40663	22.2506
219.454	199.434	196.452	130.737	149.826	167.671	156.896	108.553	137.714	95.8163	113.977	110.397	89.4305	72.7648	81.2911	68.3523	59.0144	52.0811	65.7757	56.4959	34.9076	65.9853	27.768	32.6721	17.3693	41.048	11.652	18.8931	4.95604	29.5109
228.164	197.973	195.934	133.127	156.818	157.888	149.573	103.407	129.09	115.909	117.627	107.62	91.2427	59.7456	75.2838	84.7147	43.7755	53.8874	67.263	54.3289	33.4002	53.4248	34.182	32.0992	18.6692	42.2452	17.1579	21.2988	15.0778	39.2206
217.02	198.129	189.509	135.549	157.529	171.06	144.558	109.648	129.774	117.022	129.404	112.688	95.3839	76.338	85.7642	74.3296	48.8483	48.2875	75.3582	50.329	34.0562	56.3368	28.0709	31.798	19.6107	37.0789	15.9203	18.3878	26.7249	37.097
219.857	201.738	210.587	135.052	162.908	145.753	151.729	111.663	125.558	107.386	127.33	109.229	90.9253	89.215	71.1202	73.7884	48.1841	49.3649	65.6248	55.9515	34.2402	54.6446	30.2805	31.3499	18.7825	40.434	22.3363	17.3484	15.6672	30.4937
223.818	205.288	204.711	138.113	148.646	156.986	145.799	114.282	123.9	105.912	115.106	103.927	86.2656	81.5716	67.8275	71.6283	45.6483	53.4701	72.9768	52.729	33.0485	61.9483	30.211	36.1431	17.0942	34.6179	24.3485	17.5522	13.9643	31.1062
218.36	210.187	196.958	133.124	157.317	157.309	138.589	124.823	121.595	98.6847	124.062	106.191	93.0611	102.015	74.0804	76.6328	58.9685	49.7212	64.1061	48.9035	33.8715	59.8395	35.0809	30.6651	18.0178	38.5509	17.0389	15.1062	3.82804	28.6851
230.31	199.911	197.228	130.706	147.95	172.534	142.315	112.149	127.679	100.849	117.35	110.951	96.5532	87.0022	80.7276	66.3376	47.0224	50.1145	69.508	56.3753	31.2568	58.2987	31.3097	26.7995	21.3288	33.6406	25.173	14.0485	4.28133	33.7433
220.776	205.188	185.905	128.553	153.921	157.942	146.896	124.249	118.052	110.342	128.29	106.098	92.6826	89.9312	81.437	70.7383	48.0902	49.3613	66.3309	53.0017	33.6642	65.9482	31.7459	28.8038	20.4918	34.9498	22.5737	12.2356	7.03278	25.7163
221.034	193.693	196.189	127.306	149.786	146.995	139.841	116.304	103.806	97.7495	117.851	105.616	90.1715	85.2667	79.4018	83.7705	57.014	47.0784	63.3088	55.9452	32.5388	56.6605	27.3538	28.7165	19.2487	35.353	19.1985	16.3794	7.00496	24.1544
217.222	199.631	206.57	131.538	138.097	155.107	125.579	115.23	124.425	107.302	128.133	110.033	98.5471	74.8318	82.0154	75.0986	50.5733	46.5373	73.9819	53.5539	32.4048	53.284	26.2919	38.5864	21.9655	29.8286	20.8306	13.41	4.31626	40.3007
222.233	199.915	198.998	115.109	143.549	142.803	136.127	110.093	116.534	95.2259	128.989	110.452	94.8546	78.6051	85.9401	71.1341	52.4266	39.0839	74.0869	54.6333	33.9479	67.6087	24.067	35.7774	17.2198	38.947	20.3809	13.8533	4.87324	30.584
219.449	191.846	191.711	130.016	137.801	155.867	141.483	107.041	122.429	108.119	129.409	113.565	95.8129	66.584	85.6363	77.2342	61.3705	46.5854	60.6366	47.5669	34.1727	55.1087	29.9279	31.9541	21.5569	35.7717	20.9868	14.5874	9.7739	35.6263
213.868	206.246	191.098	130.613	143.642	144.226	145.352	103.67	126.466	96.6969	124.196	107.143	97.5668	81.5992	73.4251	78.1459	55.131	41.8601	70.0534	42.9782	33.3506	57.9401	29.0898	38.3276	18.9566	36.6797	25.0665	15.8555	9.79745	31.2584
210.198	208.29	192.685	123.44	133.251	150.266	142.296	113.458	127.841	84.4569	123.918	108.799	98.9852	73.8561	73.5065	74.7694	47.6436	42.4642	66.2306	48.4041	34.9058	57.1516	26.6251	30.8081	15.1166	31.8199	20.3303	13.8595	20.647	32.6913
209.911	195.041	192.09	110.879	137.138	126.82	137.95	104.61	134.281	100.324	116.585	99.0661	103.455	78.0062	77.3184	81.0495	43.6851	40.7817	73.2649	40.9494	33.5731	67.1439	30.4794	29.8706	16.0082	32.8944	21.1476	18.3378	15.9528	26.437
202.386	192.523	173.779	125.457	137.036	135.517	136.108	114.245	123.778	95.8616	118.273	102.568	101.046	89.6871	75.4419	78.1722	47.9401	41.3937	68.0767	47.173	31.0879	60.1019	30.2713	31.1885	16.9669	28.4247	23.1398	18.1618	16.9046	25.3744
202.939	192.709	184.631	117.459	135.484	142.473	130.23	107.071	111.475	87.5376	118.672	102.448	103.945	70.9966	77.6933	73.0123	51.2465	43.7752	68.0152	54.0682	30.8316	61.9374	24.8455	29.4608	20.0904	34.5654	18.8283	13.2721	14.8003	36.2191
200.776	196.158	159.876	122.446	139.022	141.942	138.417	111.327	107.444	101.435	112.645	109.503	95.3956	70.9974	73.3376	69.837	55.1589	40.0388	74.3405	52.8029	28.8169	57.8237	23.6804	26.2698	18.2872	30.9148	22.678	14.8941	12.5242	24.2858
188.055	194.233	169.236	120.313	126.888	149.112	124.749	108.457	92.9474	87.4244	107.582	90.3675	84.6239	82.6677	72.4753	64.8549	52.7805	42.2104	61.8429	43.2523	28.8023	57.1006	24.6694	27.7998	19.0329	32.3231	19.4351	20.6836	10.5291	17.8468
189.493	186.806	174.159	115.115	138.65	134.113	136.863	115.874	110.599	86.3621	108.091	99.8763	94.1022	84.5287	74.6433	69.1043	49.2234	34.5889	70.5579	51.6319	27.0537	61.8225	20.8131	25.7448	18.8502	24.2207	21.0163	17.7479	16.0098	30.4681
187.142	194.982	166.899	108.825	136.451	135.515	127.984	123.171	93.1129	84.7688	102.046	97.013	89.6174	83.0425	70.3227	58.8727	40.3085	41.3177	58.7346	41.339	26.8763	56.7873	14.4214	31.1517	14.7383	31.0794	20.1409	10.632	12.5852	32.6212
183.502	182.589	162.427	109.061	134.656	143.018	131.333	102.099	94.6809	86.7207	90.6812	92.868	87.3272	63.6563	77.1814	64.5085	51.6358	45.5324	63.5563	40.7075	25.8262	49.3851	20.807	24.5535	14.2574	29.2212	19.2164	19.0852	9.21912	23.1483
176.256	188.305	161.798	116.602	142.453	136.057	145.835	105.778	96.6004	89.2374	103.935	89.5477	92.1516	61.3132	60.0541	67.0059	44.7056	38.5682	55.8603	42.3679	27.2352	53.1982	26.6333	20.8279	18.523	35.5677	17.1542	12.8977	3.37597	31.9097
175.718	181.486	163.118	108.769	139.464	139.971	124.892	100.386	109.07	90.1361	89.3003	82.1217	83.6301	74.6637	65.5837	66.7124	41.8062	45.9128	65.9355	33.1249	25.9742	57.6457	25.4284	24.4024	15.3159	34.2197	24.1442	11.7453	14.1319	25.7982
153.109	165.918	153.73	107.274	145.881	141.428	127.217	116.807	104.442	74.1358	94.6712	81.2193	85.03	80.9963	63.7791	71.0009	48.287	37.9914	58.4183	31.9935	25.741	58.7984	19.2049	27.6674	19.9033	28.2494	17.6101	13.8788	7.98861	20.3694
153.11	176.301	146.576	107.954	136.409	144.499	116.027	89.0389	109.027	89.8969	90.5328	85.7723	85.256	65.1264	71.3847	64.319	57.0739	29.737	61.5406	35.1896	26.1962	58.938	16.1332	22.3525	10.5492	21.6344	16.5093	10.0121	7.60579	27.0839
144.311	164.947	137.511	98.1653	129.315	131.871	121.764	102.622	100.557	79.8055	83.5733	91.0068	84.4599	67.4765	63.794	65.3051	48.0828	31.1355	54.5829	28.8925	23.2518	51.6072	21.9884	20.4663	19.5827	31.3376	19.9995	14.5108	-1.10591	19.5638
144.652	164.538	136.289	98.9518	137.1	123.35	108.088	109.03	87.9343	69.1441	94.7206	80.3685	83.2358	71.1541	57.0286	58.4984	42.3404	33.2444	37.8695	34.0377	23.075	53.7926	18.5798	20.2061	17.4705	24.1226	23.2977	10.7093	5.84249	21.0955
144.647	148.485	129.536	105.734	124.422	122.708	99.5033	102.209	95.5511	77.7501	92.6726	80.0083	83.3639	59.9028	51.0681	60.426	46.2791	28.3505	62.9253	27.9347	24.5735	47.7187	21.0211	21.7692	13.6556	22.5552	19.1736	11.164	4.06406	23.6587
137.768	142.832	127.94	88.7343	121.64	99.6794	103.048	99.2673	70.3754	78.5193	81.5555	85.8099	84.7649	54.8721	55.9663	53.213	43.4507	27.8971	41.0897	27.1493	25.4207	42.3475	19.5373	18.6041	18.0608	24.7723	16.0581	11.2811	3.06211	28.2469
122.379	139.412	135.663	85.6383	123.517	105.711	104.129	96.5446	78.2236	60.7069	91.1281	77.8259	86.448	41.0279	59.89	54.7473	44.6307	29.4128	52.6562	18.6198	23.6999	46.8985	15.6846	18.7585	14.6412	17.7411	20.3596	13.2072	2.44286	24.1341
121.612	137.186	129.706	75.376	110.515	110.059	87.8298	88.369	83.2131	65.2651	84.7714	74.1755	77.7721	56.1984	50.0552	54.6229	54.6705	31.9219	48.2894	33.1311	19.6126	44.4401	18.3981	16.1239	12.4315	19.9832	16.5582	13.3466	2.79119	17.8818
118.99	134.909	113.924	85.115	109.416	108.873	89.4875	78.6933	85.133	64.5514	77.8448	77.375	77.2662	62.3066	50.695	47.7298	41.2965	24.9377	44.1303	24.5395	21.1253	48.2629	19.3872	6.88697	13.3399	22.633	17.7955	7.43175	-5.31032	14.8235
112.276	119.808	116.463	79.2068	108.172	95.1542	99.2228	80.0815	69.8955	61.63	73.4238	63.371	79.0426	48.8527	46.8305	53.8533	28.6995	22.246	39.7595	29.3891	18.0244	40.1532	17.3561	13.2063	15.3047	26.7768	17.5869	10.0539	-4.04504	13.318
106.709	108.689	116.303	71.8551	97.3726	105.482	88.013	71.9461	78.2353	62.0872	80.0016	63.7282	74.3974	61.9793	46.6176	48.6088	40.319	21.3792	38.9257	28.2051	17.6583	40.1319	12.9897	16.0454	13.4472	23.777	13.842	7.96711	-3.88883	22.8206
110.136	111.003	100.217	60.5457	106.314	95.852	81.7627	72.2061	68.7322	58.9536	72.2622	57.0714	73.3718	55.2969	41.8163	44.2839	40.4475	24.284	45.8716	29.7107	17.3992	38.5293	14.7823	13.1696	13.5154	26.965	15.6658	10.2046	-2.14757	15.66
94.116	108.084	93.868	65.068	95.9763	97.4292	89.4512	72.6797	47.3897	57.7962	75.9791	53.0349	72.952	40.8046	45.8417	47.2884	41.146	26.3141	43.3233	27.5887	17.8692	38.8178	14.2577	9.18988	12.1226	18.4875	10.633	8.61943	-1.01784	15.6343
95.6294	89.5834	102.213	69.2473	97.8265	87.4035	64.4909	70.541	51.8292	51.6165	64.9221	58.9623	66.5858	34.3315	46.7356	44.5755	35.7431	25.4729	37.8953	28.0564	16.1403	35.282	13.4288	15.1585	16.7679	22.2085	10.8689	6.31551	-3.65704	13.3702
88.7192	75.5085	91.862	51.33	95.6825	91.6423	64.205	63.7393	58.0446	40.3816	63.8797	59.9421	70.7117	21.5245	46.5765	45.0398	34.7846	22.0391	35.9841	19.5729	18.3002	31.8466	14.9466	10.5389	11.9141	17.3249	17.6276	9.30619	2.64042	11.7728
84.1798	75.612	86.6283	56.1948	84.1062	76.698	75.3718	55.1005	53.3757	43.2354	64.2096	60.477	67.7173	39.3444	42.7346	42.8094	35.7496	23.5058	34.6958	23.1481	16.0568	27.9216	8.18463	12.2072	13.979	20.162	16.9754	8.09265	6.5811	5.4598
79.2774	75.1908	78.545	47.6133	84.8486	74.5824	68.7829	56.9549	46.2271	44.8733	58.7162	57.0809	59.7837	36.4646	35.6533	40.528	29.544	18.5144	38.5586	23.6408	12.6831	31.4234	8.38592	13.8998	11.0847	16.062	16.2472	8.13635	6.11406	4.65728
81.2017	70.4568	75.6582	39.4581	76.8597	82.28	67.4896	59.2526	47.7661	43.9869	60.9585	55.8109	58.4705	32.9413	29.3028	37.1928	28.0807	17.308	40.5078	21.1008	13.3463	31.1587	4.7664	7.61958	11.1962	14.6007	13.1607	8.08293	6.65568	8.62362
70.1741	63.452	78.4866	44.4057	78.9513	66.2387	67.2668	67.6237	39.3566	30.2055	56.7882	53.2481	57.8615	24.529	31.577	32.6744	30.72	22.8079	34.3015	20.8864	14.4964	25.7977	4.71339	9.11016	12.7866	18.0375	9.74695	7.82639	-0.462155	4.55127
67.6129	61.652	68.5553	44.6493	73.9006	61.44	57.0233	54.7525	43.332	40.1163	45.8999	49.9933	57.8189	20.8341	39.6067	26.0811	22.4339	22.4455	40.1944	24.2788	12.8601	28.4745	8.70799	7.44548	12.4369	19.1506	9.78735	9.37381	4.29454	8.78361
67.2601	61.7254	73.1899	40.3142	77.0832	57.0075	49.3016	57.3476	49.6715	32.4903	44.222	47.5026	55.0705	22.9309	31.5133	31.5871	32.3634	17.7593	25.7111	20.4831	12.4496	20.0376	1.79246	9.69573	10.1524	16.0704	6.35914	6.96472	3.4558	13.5337
61.6089	57.7085	64.333	41.4307	68.6365	56.7527	44.2576	50.3831	36.9698	34.5414	51.7221	46.489	58.1311	8.43666	40.7195	33.9692	31.1469	21.662	31.3402	17.0633	14.9286	27.7602	5.4858	8.67471	11.4997	13.8523	9.26649	4.17656	8.22007	10.3473
59.6409	52.5669	64.6622	34.1177	66.9661	54.3893	54.7905	51.728	35.8385	23.3623	38.6063	42.0468	59.4256	10.9441	30.0175	25.9003	31.4138	18.5232	32.8671	21.421	12.1461	20.9024	3.3494	7.66424	11.3448	16.9794	9.14299	5.85201	2.85336	10.5044
53.3817	47.4511	56.9894	30.5078	65.5533	42.7887	48.5	51.7737	45.1741	25.9503	40.3131	43.6461	52.9634	7.44234	33.0059	19.6096	27.5779	17.5623	40.2873	23.5456	12.292	27.9346	11.8558	11.9755	11.7958	14.7481	5.29248	4.33332	4.61699	6.39037
53.7452	48.1543	52.0985	28.0438	58.8474	41.0982	35.9995	47.2651	29.1602	36.7222	37.0735	36.1383	45.2834	2.33365	32.9782	23.7511	27.7571	21.1814	24.9459	20.7833	11.4806	22.1924	1.22638	8.10787	12.3631	16.1398	5.81515	0.165304	5.74241	3.51067
58.756	49.7676	49.9105	30.0658	58.7627	45.5942	42.1727	50.3366	33.2603	20.9027	34.8043	40.8203	52.5335	9.41122	27.2446	21.7997	23.5868	16.7405	30.0843	8.91775	11.2215	27.1904	4.21215	5.6561	9.75363	12.7537	6.80682	1.89094	3.4336	11.3372
47.9271	42.5144	49.5372	19.3145	55.1889	39.5601	33.3542	51.2842	30.359	15.5164	31.8711	34.4849	51.7289	8.42444	28.0972	20.6691	20.6032	15.8143	22.3862	11.8401	10.9759	21.1239	5.64905	8.22218	6.59293	12.3863	6.56413	-0.300467	-3.18606	2.92133
48.3577	32.8715	36.4899	24.4995	56.8804	28.9445	36.8952	51.8492	26.7374	15.1899	24.5276	26.4306	48.7985	3.50604	20.9406	19.8318	16.8326	15.7401	20.5903	17.5191	11.8407	20.388	3.63118	3.55709	10.8837	8.31826	7.69039	3.2198	1.76969	5.71856
45.3688	31.8872	36.0891	17.9366	48.6894	27.2015	36.7974	56.2588	22.6858	21.0808	24.1339	30.4243	47.7791	7.63654	19.6382	23.3399	13.9307	14.1471	18.2141	7.91834	12.1925	18.603	10.7878	3.69343	6.44981	14.2218	8.85356	2.33176	4.3815	4.11711
43.9999	29.9589	42.2703	23.6215	49.0617	32.2881	26.1897	47.6585	21.0497	16.183	22.7887	27.8548	42.4667	7.47877	20.2023	20.47	17.2808	17.6815	13.8796	11.7113	9.1235	18.3965	7.90362	5.19941	3.59524	6.96668	7.72729	3.44662	1.68539	1.59179
43.0569	27.0886	34.5589	14.7489	44.3567	36.9412	37.276	44.627	21.4825	13.0155	23.9777	17.6456	44.9367	5.40351	18.6563	17.6429	12.2294	16.732	14.2694	8.22426	7.06	15.0788	8.33529	4.49732	4.88637	15.2779	6.419	0.744877	2.75814	5.10606
43.496	25.9609	33.6256	20.076	44.5737	29.1673	28.6361	44.4174	8.79792	17.3483	20.8268	30.2457	41.3685	13.6205	17.7901	21.0164	23.5988	10.6647	20.6663	13.705	12.8386	12.6697	7.52744	8.14845	6.04429	14.2068	6.10039	1.83399	3.79769	7.09257
41.6619	25.1607	30.1247	11.9881	38.0856	32.2393	27.2972	43.6679	20.9222	10.2616	19.2794	24.4303	36.7844	7.34846	21.1522	15.4722	18.0584	10.782	16.4733	7.54482	7.84239	15.0438	3.10905	5.93715	4.69015	12.6475	5.42411	1.37215	5.07997	5.83699
40.9302	22.7846	25.0202	6.55837	38.5368	23.5332	23.7497	34.8329	19.069	23.6948	17.7522	20.6739	36.8953	14.949	18.2073	17.4903	18.5142	18.8474	16.3333	19.2345	7.26825	12.715	3.0851	0.16033	3.26561	12.8355	6.05635	1.5431	-1.64154	11.7838
38.7577	24.9324	25.6611	13.668	39.618	19.3046	15.9299	38.9067	19.6817	8.82898	18.1814	21.611	39.2403	7.66023	20.2341	11.6984	6.19343	11.1544	14.6549	10.8916	7.75397	14.884	1.91539	3.48315	6.11368	12.9038	7.03163	0.539967	-1.11726	9.03084
35.8277	23.0079	22.9074	15.4464	32.5729	18.1613	21.3108	35.4639	14.2422	2.13942	15.3596	14.1522	34.5269	10.1232	18.6394	16.2735	10.7682	8.45954	9.22858	10.5258	8.41756	12.4636	0.657368	-0.147864	3.1446	17.5393	10.0764	2.57985	0.903687	4.57017
34.3825	21.1737	15.2151	5.25444	29.6744	18.2886	12.2122	39.895	11.7729	11.1624	10.2837	14.9693	32.1128	2.29241	13.9611	10.7586	10.7971	8.93186	9.63202	4.73721	7.30708	13.0982	-0.558229	4.7354	2.75303	6.82786	5.14795	1.27406	-6.4133	2.23088
27.3867	18.5285	19.3325	6.59387	31.6073	18.1472	11.107	34.4279	15.8437	10.416	12.3186	12.5969	33.6078	3.24974	15.4486	12.8917	3.22049	5.66013	16.4837	-0.966216	5.69342	15.0183	-3.00849	0.937543	3.34594	11.1301	4.07876	1.3791	1.56772	-0.806251
28.4297	18.5889	20.1293	9.63783	30.989	20.9644	15.1895	43.0733	20.4919	5.29434	15.343	15.7554	35.1603	15.3873	10.4587	12.3654	9.51391	6.68246	7.15298	11.2402	5.85069	11.3653	3.43163	3.14427	1.81563	11.4346	4.13727	3.6927	-6.27302	7.31645
28.431	23.6988	18.1627	13.2852	27.9628	6.62889	13.2899	40.3874	8.75827	17.1583	12.4712	12.8457	30.0086	6.48867	11.4924	10.6527	7.36944	11.0496	14.3862	8.98189	5.30446	10.5756	-3.2395	4.13581	6.34018	5.7492	7.29536	2.65122	4.0617	1.54964
28.486	18.0507	17.8782	11.9654	30.2144	15.8442	16.6416	34.501	10.2035	14.6121	14.6683	11.9646	31.8765	6.87421	10.6543	14.168	9.99564	6.6585	10.9714	6.88152	6.39087	13.5955	-0.27839	-0.65263	2.683	7.18813	4.96307	1.63287	0.54275	9.16075
28.4222	15.2415	12.1553	14.461	27.6873	8.96362	13.7509	30.6203	11.039	11.8077	8.60733	9.5917	30.8597	7.24477	8.63921	6.35596	5.82704	5.95519	11.264	7.54626	5.09381	6.19137	-0.867202	3.05101	5.20022	6.93268	4.1407	-0.776548	-1.46759	2.53555
28.0003	17.4518	12.5474	10.3657	20.2343	10.6129	9.28051	28.3776	12.2106	4.70497	12.4798	7.20619	27.3525	8.44234	11.1034	10.8627	9.69154	9.03636	13.3112	6.11207	7.41795	7.34328	-0.722889	2.80273	2.58339	8.81398	8.85071	0.463029	-4.56374	1.69155
24.1653	20.6277	13.999	11.9536	26.0968	16.5802	8.05582	25.7614	15.8665	1.88759	13.8144	10.0739	26.593	1.93286	12.481	4.76973	3.67847	8.31362	10.7468	5.34888	4.08497	10.8816	-0.476575	1.01844	2.69851	4.74669	7.66777	-0.0546354	1.52535	4.44888
27.7582	12.5601	12.9463	9.64692	19.4962	12.1416	10.7326	31.2108	14.3067	2.84278	9.95493	6.85878	26.4988	7.85916	13.3671	8.66247	10.866	11.3439	12.1057	0.280532	4.14167	11.2275	-4.59567	1.86473	7.24948	10.8619	8.26652	2.77715	4.51804	0.148122
26.1426	12.7556	16.4671	5.13528	26.3332	4.38606	5.06893	30.3018	10.6434	11.684	8.52293	6.70624	26.5041	12.9933	9.29723	3.87892	13.2705	6.68285	7.37252	3.80796	3.73102	8.9707	-3.83043	2.23297	3.91595	7.4589	3.23379	-0.634657	4.45066	14.583
21.8901	19.0145	16.6789	11.5118	17.2521	6.87891	7.34284	22.3569	14.5808	11.7486	10.4387	10.3696	29.0234	8.89301	17.3496	6.04472	6.04249	8.90324	6.67466	8.47711	3.68302	8.96912	3.09411	-0.474654	4.00088	4.08065	3.95333	-1.28386	2.41359	-5.32881
25.7884	10.2404	10.1861	8.23083	15.2721	6.44726	5.16837	29.974	8.51848	2.9064	12.1898	7.59344	26.7439	5.28613	9.33764	4.36165	6.91251	7.71201	2.59473	2.74798	4.6135	3.26645	1.67094	-1.20712	1.37293	5.89498	0.485504	-0.809227	-0.439765	0.919048
19.6244	10.7866	12.6301	8.57491	16.6189	5.83957	8.31545	26.7203	3.27431	6.95358	6.14718	8.66997	21.0144	-4.01884	10.641	1.02337	9.39419	5.37807	2.01095	11.0068	4.21992	5.36698	-1.67423	-1.5169	1.85302	8.89743	4.7699	0.523879	-4.77302	6.32872
23.0213	12.2448	9.42865	7.83077	14.0501	9.05922	5.06747	25.092	9.41197	2.25525	7.87049	4.25734	22.352	4.04316	7.55595	7.10543	4.29082	5.85966	-0.657225	8.25902	4.72991	5.45107	1.99416	-2.45691	0.772983	5.19232	2.32744	2.06372	-3.29952	-3.43907
21.1686	14.7999	6.35689	6.62987	15.3703	2.229	8.85043	29.4435	8.45099	6.47423	7.5722	2.62618	26.0054	5.73098	12.7442	6.72518	10.5708	6.18914	3.6971	11.6722	3.75336	6.3072	-2.15323	2.8803	3.75942	3.98944	2.94271	0.395596	1.4715	0.406094
22.669	10.299	8.29685	9.57988	14.9236	6.179	9.00705	19.7606	-2.80248	7.75526	5.99531	8.48226	21.8106	9.1119	7.07722	4.25655	2.33718	6.9373	-0.343285	2.67008	4.45749	3.20098	0.00510454	-2.19749	3.48803	8.88382	3.40644	0.132865	-3.63446	4.87349
19.7861	11.3825	7.77547	8.30479	13.4534	10.5107	4.26043	23.6436	13.9049	5.42776	4.81915	-2.39867	21.6591	12.5419	8.72632	0.553517	9.71351	1.04743	-0.453986	6.22697	6.09933	8.44187	0.687989	0.627747	4.75655	2.5707	2.14055	1.60436	-4.6025	2.20876
17.8802	10.3988	13.5901	5.88717	10.58	11.3423	2.43713	22.0983	0.0101616	8.15556	8.08298	4.50529	22.208	-5.48717	7.29626	6.42594	1.43819	6.76202	6.47961	3.27236	3.77991	6.40499	1.47093	-0.25843	3.17411	2.78959	1.92543	2.14747	0.503499	4.66957
18.4587	14.6087	8.16194	1.43638	5.84757	8.2619	1.40994	21.7114	11.4439	4.81264	6.23102	-5.23425	23.2835	-3.56547	-1.05451	1.80922	-5.00594	5.01559	0.0602038	1.25869	2.9355	3.52968	-5.47312	-0.172785	3.54793	9.53218	1.963	-0.600265	-1.49721	8.8159
14.5289	9.88663	4.86828	8.2039	12.7027	5.27454	7.2114	22.9026	9.93635	9.40213	5.97768	3.84985	22.3198	9.10168	4.37873	4.5675	2.86921	2.88973	11.2874	5.49174	4.94271	2.59399	1.66746	-4.39607	-0.189192	-0.683745	1.2635	-1.5752	5.80771	8.55636
14.5322	10.2908	1.33178	-1.07582	13.1799	10.496	5.05751	24.3022	2.89392	1.35921	7.04773	2.85467	20.8805	7.48563	5.57051	2.25476	5.16716	4.10816	1.97825	6.20446	2.19196	5.93693	-4.4858	1.01903	1.00292	3.50854	2.89268	1.13462	8.62136	2.04205
16.6102	9.98332	3.61231	4.90689	11.2857	1.54705	5.83266	17.9945	-0.331789	1.48047	6.97553	6.65811	20.5256	3.25421	1.32594	4.44899	3.43376	1.1549	3.51369	4.4054	2.78508	2.93616	-2.60879	-0.745366	2.49838	4.49349	2.3598	-0.268707	5.06029	2.7109
14.9543	8.66759	5.78253	-0.272776	14.099	1.19186	2.57123	18.3858	-2.40911	3.26544	6.20702	-0.759948	16.3796	8.07905	10.8319	2.32847	4.63928	7.2947	-4.08434	-1.44021	1.80878	6.75775	-3.09446	-0.715168	5.24436	5.43621	3.13892	0.588845	-4.64725	1.01323
12.4017	8.88356	7.25694	1.56344	11.8376	-1.29384	1.99126	21.1903	8.10308	-1.06365	-0.278336	0.138148	12.7226	-3.78355	4.61823	2.84126	-2.09246	5.24833	5.00985	3.26791	2.42967	3.68023	-4.91748	0.672983	2.41986	1.26098	2.87155	1.63457	-4.00048	-0.430196
13.5447	6.11718	7.18551	13.6242	11.7388	-4.49473	4.82823	16.0736	11.3712	3.93131	3.30926	9.75149	16.2539	0.977931	10.4206	-5.33911	6.91756	4.73887	2.25989	7.02128	3.35388	7.91273	1.12151	-0.493479	2.46622	4.47234	3.29406	0.394201	-4.233	4.51776
10.8886	8.97986	1.78223	4.59065	10.6206	0.685873	-2.66751	16.7481	1.8161	-0.921454	1.08378	6.97034	12.4489	-10.06	0.257225	-2.09743	0.923296	5.82892	-0.272372	7.95514	3.0312	-0.66985	-1.85503	2.08014	3.83682	5.49268	0.823537	1.35253	-2.43054	-2.00417
12.4675	5.32036	5.14597	-0.829314	9.52549	3.74778	-0.867237	20.2539	-3.36956	5.35024	0.0402279	-4.74368	17.7267	1.71317	3.06797	6.7525	1.65362	3.49813	4.5216	2.70958	4.15168	7.37755	-3.40594	3.16057	2.70776	5.68978	3.96873	-1.97188	-3.7874	3.7592
12.4947	5.52263	3.7529	-0.720107	8.95429	-5.67296	3.43916	19.1784	-2.05168	4.63923	1.05358	5.27284	16.9172	-1.53766	2.35252	3.77467	0.322166	5.2103	5.13334	7.27884	1.33272	4.04444	1.48333	3.93223	1.12216	0.337269	2.61195	-0.507011	-8.4776	-1.65206
10.9689	8.9808	-2.76985	0.560086	6.27325	-5.07353	-2.53757	16.2304	-0.432138	10.8067	3.74531	-4.87036	14.0445	12.9621	-0.07779	-3.54407	1.42632	6.62461	1.59093	-0.561264	4.35962	1.34244	-2.09793	1.33707	2.13744	5.03762	0.820385	0.912575	3.2648	4.05347
13.1788	1.85036	6.4603	-2.5949	14.1867	-4.71725	3.9889	20.914	0.141859	4.86985	3.56086	8.50853	18.0634	5.58677	5.33386	-1.70171	-2.45935	6.18107	6.10256	4.88505	3.54469	3.6788	0.112899	-1.51212	1.60232	1.93899	1.70737	2.25258	-2.16344	0.317735
13.7421	6.82574	3.93659	7.56145	3.52505	-3.47993	7.66005	15.2647	-2.84186	-3.88327	3.45385	3.5373	14.3986	0.223769	0.773869	2.246	7.93648	6.62305	1.27984	-2.53534	3.10408	-0.414396	-5.13361	0.846348	3.26731	3.26619	2.24422	-0.904589	-0.591482	1.89016
11.8284	4.28835	-3.63926	2.603	8.30953	-2.48971	-3.21831	18.4153	-1.85432	1.58996	5.12977	-2.63397	14.5069	-5.20742	6.62152	-6.5108	7.29472	3.70658	-5.12128	3.14055	3.37818	-1.01687	-7.02187	-1.83398	0.867744	-1.63763	3.61355	-0.57325	0.676617	-4.00051
13.9231	7.48236	-0.714267	0.358415	6.14223	1.9875	4.09186	10.2299	6.66828	0.0464497	1.39571	0.802208	12.4204	-3.31006	0.661937	-2.76009	4.60638	5.81338	-1.89571	-1.83323	4.47683	0.630672	-3.02047	-3.96321	-0.0607453	2.5987	1.26522	-0.948353	-0.606135	-7.01138
6.86448	5.87763	3.00264	5.24402	7.52745	0.486658	1.54778	11.5292	9.64789	-2.31976	2.74666	3.40287	14.3859	5.98618	-2.68828	-1.66763	13.7551	0.224632	0.399513	5.41368	1.32553	2.22611	-1.78652	0.142468	1.02999	3.99236	-0.177682	0.390466	-1.97694	-2.21515
11.2667	2.38658	4.39596	-0.367735	5.86798	-2.01113	3.29252	21.8536	4.97456	-2.04059	1.36685	-0.191122	13.3014	-9.4895	5.04488	-1.83764	10.0293	-2.56863	0.764727	3.72572	4.54988	0.0718154	-5.50409	0.4004	1.9765	-3.15066	-2.06248	-0.608851	-5.98986	4.64302
13.8612	-1.61107	1.24393	5.28931	1.07161	-1.75776	0.473756	11.1313	12.3997	-3.03797	5.98907	-4.33609	13.4823	-3.48023	6.86581	-0.558736	7.8081	0.836087	-4.39018	0.245726	3.26106	2.04106	-0.2814	-0.989622	2.90691	1.12425	2.34087	0.657011	-3.18881	3.03476
6.98018	9.17455	0.891132	4.34744	0.389124	-3.11175	-1.06472	14.0718	0.757126	7.89984	4.53801	5.30373	12.2928	-3.16878	8.02344	6.29821	2.02916	4.53117	-1.90954	1.77536	2.37042	5.55299	-2.25673	-0.184824	0.391048	1.93875	0.447418	-0.237601	4.22333	9.75327
7.57691	1.65956	2.12141	0.357849	3.01341	2.46241	0.319637	11.1779	0.881921	-1.85076	6.25363	9.76741	8.86832	-2.2399	3.38518	-1.33519	3.15979	5.45985	2.43647	3.81037	2.54053	-0.132986	-7.15388	-4.42131	2.11539	5.6225	3.45185	-2.37605	-6.45533	2.06054
7.98935	1.66778	2.61586	9.73197	1.40896	-1.06775	2.15968	10.4957	-0.781821	-1.97906	4.90654	2.52048	12.7994	-3.52549	7.0258	-3.34364	1.42396	1.7756	2.76525	-1.61325	1.67796	3.85185	-5.64128	-1.03514	2.51829	4.02563	0.612001	0.943873	1.31222	-0.870184
8.02945	0.123049	-0.648323	-1.90221	2.89085	-5.83421	2.68086	11.3522	9.31594	4.7982	0.894279	0.629706	9.41184	2.80098	1.38675	0.152143	4.77001	4.68025	-3.86473	7.28609	1.77892	4.1193	-0.873628	4.10615	0.748632	-2.66827	-0.123516	-0.113161	-2.99237	2.08171
8.18524	-0.592754	-0.117292	0.864745	5.61584	0.759137	-3.33339	8.71777	0.601653	-0.258532	0.82477	2.17732	8.84101	9.0652	-0.92825	-0.208505	-0.309457	6.87047	0.165258	2.5705	1.8697	0.547938	-3.93997	-2.33196	-0.156416	-0.75525	1.04794	-0.647117	-2.8096	5.08338
9.78469	6.37338	-0.251988	0.360662	1.83024	0.230952	-0.544932	9.76746	-13.3434	4.9334	1.43848	-0.510182	12.0203	3.05508	2.18925	0.0800875	8.61272	6.23002	-0.0476842	-1.38452	2.35611	-1.74358	-1.95521	3.13288	1.7723	1.26246	3.79001	-0.268417	0.950787	-1.8319
6.96578	4.80798	4.29348	8.33049	4.0921	-2.55031	-6.10179	8.05383	8.97243	-3.09791	-0.0247007	-0.395754	11.0792	-0.313207	3.37294	3.29586	5.22545	2.32518	0.973125	0.511912	-0.14427	-1.11988	1.79437	0.264655	1.05849	1.19131	2.18963	-1.32297	4.3484	-1.71203
5.72706	-0.137434	1.19258	-5.03648	2.53826	1.57736	5.77491	9.9327	-9.24245	-3.1774	-1.92526	2.63024	8.55167	-1.65324	-1.27393	-2.97604	3.43148	3.80977	-1.39325	1.61714	0.991399	0.499085	-1.16731	-1.75751	2.04792	1.32577	0.326457	-0.379262	-1.12223	-5.02857
5.74083	8.09767	-1.92236	1.20354	-0.226158	-4.61205	-7.70113	14.3819	-0.719193	2.5319	-0.677024	-0.51506	13.7476	4.62242	0.251663	-4.45232	3.68734	-0.535222	1.93836	2.35014	1.15585	0.231822	-4.0186	1.85603	0.822948	-1.80693	-1.08105	-2.6439	-0.0948579	-2.52894
6.48913	-1.11324	-2.41124	-1.07176	0.17112	-9.04093	-0.522118	13.8073	-10.922	-1.18593	0.565696	-1.55065	11.1233	-3.6862	0.00840652	-2.81595	-0.0811976	3.27139	3.0478	-0.573603	1.4735	2.96697	-2.33857	-2.36168	2.47072	4.60894	1.84351	1.14239	-7.361	-5.38259
7.0554	6.09909	-1.23453	1.28655	8.04129	-3.6844	-4.00756	9.9167	-0.510312	-0.819922	1.77477	0.203227	8.81613	-0.7679	-1.82901	-7.32532	0.125941	1.85287	-4.76574	5.57344	1.85145	6.27612	1.86331	1.48702	-0.573408	-2.87771	2.04072	-0.0614414	-0.168592	0.431665
5.66261	2.66989	1.85271	1.00878	2.09692	-3.45644	0.839376	7.85876	3.23683	-5.06007	-4.76881	-0.221807	11.9159	-4.14887	1.38334	-4.36872	-3.93426	0.34744	1.89714	0.757967	1.21989	-4.35695	-1.3763	-4.28072	1.44233	2.06872	-0.271677	-1.56163	3.67549	0.67599
5.90481	0.933781	-1.99151	-2.72602	2.3796	0.108825	0.0570468	10.6668	2.85197	-0.496507	3.55412	-1.63935	7.00891	2.86952	2.32512	-1.72635	1.63347	0.0750494	-0.862569	-3.54794	0.94211	1.96167	-1.94718	0.231631	-0.395903	1.26934	0.310243	-2.03113	-3.78996	-0.949646
3.40428	-0.241069	-2.29769	7.19754	3.84	-5.35196	-2.4716	7.62045	2.6284	-3.68928	0.70757	-4.35569	10.5513	7.43939	-2.22613	-4.34154	-6.35889	2.14538	-3.80726	3.96182	1.98116	5.24464	-2.22414	2.24296	0.265902	2.02448	3.79959	-1.86277	-1.73202	-2.38892
5.35252	-1.29389	-0.215835	-4.05808	0.156711	-1.83334	-1.48488	11.6713	-2.61467	6.06065	1.86673	1.03142	12.626	-5.62471	-0.750835	0.789794	-0.378105	0.619657	0.915539	0.363291	2.30149	0.247735	-5.78895	-1.84072	1.29707	0.222287	1.2298	-0.959595	-4.26032	-0.139992
6.88939	-0.598271	-1.07576	-6.53495	0.929783	-8.11457	0.421166	8.70114	1.82041	-3.93784	0.495634	0.434625	9.23712	0.20483	-1.33003	-4.07011	0.0900277	1.5082	-8.98265	-4.75701	3.12478	2.2058	0.160112	-2.854	0.389089	-2.62314	-1.65363	-0.470976	-7.69684	0.344927
6.23585	2.33846	5.8754	4.97371	-0.638658	-0.316846	3.78188	14.3558	-3.58703	0.997216	0.970894	-2.65499	6.75597	-1.91909	-1.68198	-4.71469	-1.26192	3.13305	-5.93957	-1.1361	-0.826862	-0.101996	-5.03918	2.57608	1.20909	4.30237	-0.0723969	0.113728	4.78752	4.35257
2.44698	0.631657	-1.51832	-0.882443	0.939078	-9.89023	-1.12773	11.7642	-10.191	-8.10475	2.99647	0.270341	6.08453	-7.27148	-0.668266	-1.82616	-2.90757	0.208714	-2.26543	5.28328	0.972681	1.35017	-3.00157	-4.53453	-0.491106	0.978752	3.54832	0.341451	-1.62164	-3.03953
6.53519	1.60195	-5.35678	-2.6914	3.09167	-4.19162	-3.38105	7.15448	-10.5071	1.74579	1.10442	0.152219	9.18728	6.65408	0.686585	-1.67885	2.07254	1.11297	7.44506	0.566607	0.873506	-2.25506	1.49799	0.257541	1.40205	0.052426	3.08758	-1.40654	-2.07494	-1.47491
4.82021	8.16104	-0.460036	-3.37645	-2.63878	-6.27187	-5.85144	12.1437	-8.18607	-2.12683	0.459935	1.04033	6.53124	-4.02239	5.88413	-4.05556	1.0732	-1.76812	-2.8793	0.290343	2.0368	-0.078439	-5.64864	1.24364	0.0304366	0.0333593	0.23844	-1.69198	-1.83597	0.380895
3.96024	1.43704	-4.39812	0.0489101	-1.7733	-1.05566	5.43934	2.73164	-0.09615	1.02137	-0.402583	-0.980965	6.53295	0.0248398	2.14582	-0.0881883	8.96711	-0.967733	-1.47807	2.09576	2.36501	2.25016	-4.02107	1.57981	2.08795	2.55611	0.229213	0.669262	4.67016	-1.08503
5.87953	0.154239	-0.889593	-7.28725	-1.48255	-5.18607	-0.575658	7.54513	-1.81321	0.944238	0.677031	-2.19051	5.99635	-0.680896	-4.73336	-5.58563	1.39403	1.71134	-7.90805	1.16095	0.796925	2.50394	-1.2565	0.0593287	0.403909	0.357805	0.0934832	0.0178765	1.23639	-0.675021
6.74497	0.456156	-0.368478	-6.43655	4.33106	-4.36118	2.77132	5.20865	-5.5357	0.155909	0.507436	-1.59635	7.19473	1.66751	-1.19221	-2.47118	3.11638	-5.06996	-3.85636	3.61801	3.54916	1.18186	-3.26616	-1.70778	-0.540619	3.70202	-0.581902	-1.38188	-7.09103	2.59303
4.45734	-1.56528	1.60999	-1.17959	-2.10199	-5.96368	-4.20908	8.04665	1.70205	0.03922	1.85497	-3.27875	4.73713	7.58625	3.66525	-3.85761	-0.940511	2.02863	3.77235	2.07568	0.938434	1.2193	-0.140835	2.40488	1.10903	3.24941	1.16985	-1.74123	-9.5665	-2.595
2.46248	0.641158	3.27828	-3.43065	-4.65394	-1.17647	-5.42251	6.15487	-5.48502	-0.658338	-4.91529	-3.25868	5.20501	-3.09391	2.04151	-7.7732	1.16398	2.13426	0.0272187	3.90046	1.99198	0.115313	-6.25846	-0.914215	0.674163	-3.46208	-0.218038	-2.97568	-2.34567	1.19236
3.25145	2.67654	-1.13006	-3.77781	-0.110761	2.26716	-1.08998	10.6979	7.10123	0.174699	6.23113	4.06512	3.01561	3.4843	-2.23821	-2.56516	-0.232154	-2.46055	2.89933	-3.00334	0.534133	-0.394019	-2.96811	0.0609734	-2.35214	2.38162	-3.39288	-0.119518	-2.59469	-1.9704
6.10777	-3.77235	-8.78298	-8.22623	-0.843796	-6.84077	-1.77551	6.01923	-6.3398	-0.900209	-1.57144	-5.84369	6.01158	-5.89259	-0.67874	0.224667	-1.73295	-3.09597	-6.24235	-2.15604	0.378457	2.78756	-2.17962	-1.87424	-0.296429	-1.72369	-2.88663	-1.29914	2.2875	-0.431655
6.13356	2.13959	-0.24333	-6.36098	-0.0505405	-3.71554	-5.57204	7.62841	-2.54342	-1.71344	0.402922	-2.14279	5.35016	-2.05053	-1.46387	-2.92324	3.20636	-0.542994	-6.81853	-5.18102	2.09425	0.865379	-2.88915	0.715479	-1.685	1.08024	-0.24337	0.206612	-1.70509	-4.33915
6.45525	-3.4579	1.1728	0.379339	2.90929	-2.20451	-1.27185	5.29289	-4.56739	-2.3267	1.43793	-4.51465	9.91124	0.0369089	0.722935	-1.18481	-3.26882	0.694515	5.25419	-5.58571	1.20564	-0.000754808	0.251302	0.605857	-0.207568	2.20808	-2.39198	0.601402	-5.00476	-5.52064
5.13291	3.79971	-2.04185	2.82449	2.19199	-8.5023	0.146727	12.3966	-5.07305	-2.6005	0.696104	-4.15613	4.24962	-3.32876	-1.21798	0.820039	6.9287	2.66884	-6.01289	2.05214	1.8672	2.99013	2.56373	0.484164	0.179672	-3.54721	-3.44874	-2.28146	3.3083	-3.46121
2.78812	6.83539	-1.29509	-1.46622	2.94563	-5.92988	1.41028	11.9632	-4.12925	0.3692	2.2982	1.87125	9.86424	-15.1329	-0.908886	-1.7276	3.97567	3.71026	-2.05719	-3.36493	3.69902	-1.53636	-0.489192	-0.243095	0.255304	0.607989	-1.13078	1.45154	7.40971	-4.00712
3.87574	11.1055	4.24307	-0.58806	2.27737	-3.13702	-0.0905155	8.67158	-7.5522	1.41	5.05063	0.192113	4.81093	-13.2084	6.12209	-3.08548	6.17732	4.53508	1.34717	-2.07566	3.71674	-1.50213	2.73771	1.06927	1.17141	5.34607	-4.21391	-2.01236	7.62466	-0.741816
2.26859	4.98831	-1.6123	-4.72403	1.47692	-2.59766	-4.08729	12.3064	-8.27044	5.18109	7.09912	0.768157	10.0774	-18.9678	5.07502	-5.17714	1.06624	0.909708	0.528869	5.17643	3.26286	-1.95952	3.29858	-1.75035	5.1291	-1.08743	-4.1005	-0.370191	1.15258	1.77355
4.67312	6.74569	1.01929	-7.86288	-0.405082	-0.595119	0.755741	8.58469	-8.86488	1.49547	1.37303	-2.97474	9.05074	-14.4445	1.32859	-4.19387	8.04899	4.80411	-1.97852	5.75761	3.38326	-1.33659	0.271353	2.69911	4.04038	0.308076	0.94304	-0.974978	0.106764	1.38896
6.34137	5.99702	0.561789	-0.269757	2.27984	-1.7568	3.35665	14.1953	-1.84847	3.13781	6.31537	1.81217	11.605	-17.3689	9.47204	-2.41966	2.84839	7.36327	0.130717	4.78746	1.42669	-2.08516	3.86405	5.31461	5.47406	-2.41222	-4.08654	-0.198419	-1.20627	-6.7678
9.08115	7.91746	2.1923	-5.31657	1.84822	-1.70036	-1.66735	13.6899	-6.68514	6.5256	2.41596	-0.837631	11.05	-13.5217	-0.978704	-4.79026	-2.03712	1.10975	4.75647	-3.15553	1.29233	-2.19756	6.95553	2.93041	5.24369	-3.54324	-4.35333	0.470887	-2.85792	-8.54082
6.89294	12.801	3.07649	2.92823	5.30154	-4.12893	-8.17948	10.5737	-6.59112	9.78355	5.29182	1.84808	12.3815	-25.3078	11.2247	-4.22462	-0.198942	4.16578	0.582136	2.37453	1.44132	-0.142192	0.34569	6.09715	8.01015	0.146803	-5.20105	4.05603	-0.627717	9.31394
5.24879	7.42691	-1.3537	3.62094	2.87064	1.43306	2.30392	20.9168	-8.38138	-1.83388	6.52927	-1.52	12.0166	-16.1725	4.53694	0.68464	2.50461	6.04563	4.93691	-3.70029	3.56385	-0.390361	-2.6517	6.55161	7.48314	2.39361	-4.18294	1.647	-3.86093	-3.54904
10.2214	9.66993	2.15054	5.89566	9.05984	5.9115	1.50472	14.0029	-1.12914	-1.97601	11.6832	7.83661	14.1179	-11.5595	9.42503	-0.406393	0.4552	0.713536	2.57521	6.62064	3.37249	4.16748	0.0969723	1.65587	4.21682	1.0714	-0.523466	2.14718	-8.05892	2.91732
7.30704	11.0703	1.50136	4.95578	9.13127	-1.7857	2.48034	24.2236	-5.03236	-1.85611	5.23624	2.03802	17.3806	-0.422747	8.02685	1.19589	-1.98265	5.99571	7.86844	0.317278	0.734037	6.45503	2.92511	3.73976	5.9851	-2.02116	-0.188769	6.47829	-0.814751	-7.52237
6.34289	3.91852	5.63162	1.34078	12.1033	10.6063	4.81094	22.2323	0.612507	0.313455	8.21779	-3.4216	16.4547	-11.3309	6.23031	-5.88245	4.63526	5.39823	-1.37036	1.06159	2.39353	4.63005	5.19312	2.45187	3.17754	6.19824	-0.0583061	4.49936	2.76599	-0.600784
12.0392	6.6908	2.36139	0.24603	12.976	3.99651	5.30661	32.3527	-13.6487	2.79089	11.6377	10.4211	17.7743	1.55194	5.54221	2.26932	2.79586	11.0704	2.75019	8.53323	7.24809	1.72696	-0.687497	4.73051	6.0225	1.95212	-1.994	7.68628	-1.48721	3.71871
15.0327	10.2897	10.3635	-2.30156	19.1412	9.97084	4.78333	25.8203	2.79612	1.28946	15.9045	9.84544	18.8377	-2.39925	-0.313929	3.02848	5.37589	9.86891	-0.401327	7.01314	2.84232	1.81187	-1.94956	1.04823	3.57092	0.274311	-0.372254	5.22066	-2.56538	0.745912
20.5345	6.70101	4.52962	3.6226	13.6982	10.7139	0.849404	27.9829	-0.457517	8.47524	11.6127	6.57235	17.0345	-14.0553	2.27352	2.94685	9.26587	7.93704	4.26385	7.68936	5.42389	2.19593	0.010501	6.35179	3.30704	-0.32621	2.26011	3.73093	-6.01532	-2.08313
24.6508	11.7631	6.56134	2.84274	12.5684	6.76036	1.37362	32.1379	-1.32367	4.98434	19.8046	4.33737	22.3639	-5.94199	5.5792	1.05339	5.12332	13.6194	0.686955	8.6616	5.45313	1.25267	2.49911	2.0223	7.08169	1.75441	1.49446	6.812	-7.67956	-5.23019
26.6505	13.139	5.68057	7.75702	16.3365	12.341	6.15061	27.8027	2.81145	8.88928	20.2686	2.71421	18.8126	9.13516	-1.02897	-4.48247	3.70416	8.5051	5.71452	12.8337	3.31549	7.03886	0.943261	5.39794	4.85314	1.81988	0.315593	6.77866	-4.88371	-6.58838
32.6907	12.0927	11.9405	0.879641	25.798	11.2921	16.1756	44.2097	1.65739	7.03635	19.0647	9.05548	21.6707	12.6196	12.1003	1.57455	12.7052	11.0973	2.40079	7.81486	7.75954	4.87089	-2.69703	5.80843	8.25414	-0.949452	1.1984	5.43005	-7.17282	-3.43018
36.4949	14.4845	19.1293	2.27514	25.1579	21.4114	13.7882	40.4524	12.0449	10.6781	25.761	12.0972	26.3372	12.8775	7.41209	8.24058	6.3066	5.10774	9.50107	3.12978	8.48783	7.07895	-0.693611	5.711	6.58924	2.68899	-0.768007	4.88983	-8.52697	0.74285
34.5317	21.6896	19.9045	12.9971	28.3632	6.12704	19.6051	45.5267	20.7401	3.60833	24.6817	7.68303	24.63	14.5692	5.99695	3.60582	15.6281	5.89552	3.34806	2.89446	10.4903	5.52669	-0.838593	6.0968	7.12936	2.31187	-1.04843	7.53599	-11.7072	-2.86535
39.4839	19.2099	27.885	15.5962	27.7856	18.4665	20.4722	40.7245	23.7554	7.47711	30.6434	21.4611	27.3592	22.2965	14.3242	5.45764	0.968498	4.15503	10.2689	3.87742	8.05275	5.60081	0.40696	3.95658	4.92606	0.476392	7.08075	7.401	-10.5916	2.28678
38.2812	24.261	24.9304	14.9895	35.5918	26.3334	21.3539	50.7525	17.0086	17.4449	32.3799	15.3715	24.291	14.9823	5.04603	6.3352	9.60264	10.9232	6.10932	7.74936	11.147	0.040288	0.655627	8.44581	7.73167	4.45555	-1.81446	5.94926	-6.01428	2.11529
46.9676	28.7404	27.0082	15.4518	38.2687	18.3435	31.0579	52.9421	26.7793	16.6932	40.185	11.2023	30.2198	18.0393	11.2498	7.1116	9.52637	9.78048	9.22526	7.22488	15.3442	6.18434	1.14496	7.20974	4.7863	0.381638	6.75737	8.84003	-6.95033	-3.34338
52.2762	36.6098	35.1772	12.6336	51.2319	31.3977	34.2357	57.6992	20.8693	10.2946	35.9306	21.1188	31.0775	14.8925	13.8199	8.49422	12.3732	14.1727	13.5206	16.8729	15.8027	3.96093	-0.938402	12.5682	4.76489	0.558703	6.90748	9.74004	-4.49093	-1.47269
59.5837	28.2096	36.267	26.8922	62.5457	28.28	34.3826	53.9008	22.1663	12.5338	35.8131	22.139	30.9355	17.1059	19.1715	0.725175	17.2621	12.1708	15.2609	16.3564	16.2074	3.94388	3.53067	5.16426	9.088	4.52841	5.53217	10.209	-9.10342	4.07383
64.5976	32.0964	41.2206	25.9826	53.132	31.9027	49.2101	54.8378	18.9071	19.3406	36.8219	30.2802	32.2919	18.2931	16.2872	8.54447	11.0771	7.03615	12.1008	14.8613	16.3586	11.6202	2.7792	10.4411	8.69482	2.90205	8.29923	9.75323	3.69632	0.312228
64.8032	36.8036	52.9535	31.2448	59.6168	34.9535	44.4461	56.8875	17.3763	32.3383	42.3539	26.35	33.9253	2.66009	17.091	15.0127	19.9986	16.6362	18.8754	12.1662	16.0392	9.04262	4.62293	7.71784	8.81443	6.71882	6.55486	8.79296	-7.98837	-2.60191
70.9066	34.0912	49.9438	37.1658	58.6075	38.9662	46.2378	51.6962	45.101	28.8637	51.7764	13.6367	41.9833	17.8982	22.6556	19.7359	24.0458	11.7641	9.37649	8.33709	15.9611	10.7875	-4.87909	10.4849	10.3188	-0.304588	5.31857	12.4745	-4.08066	1.67241
81.8959	41.5243	56.9628	29.9303	62.7227	51.2582	57.2142	60.6496	37.3394	21.2892	42.3403	33.1679	32.0841	29.2414	19.7227	15.0198	27.2868	15.8717	27.6499	13.15	20.022	12.3266	4.62678	9.93716	8.03961	3.04472	9.813	10.5672	-0.50528	1.61612
83.5051	53.3342	69.0059	35.813	69.4535	57.2773	65.1884	65.0241	52.2713	28.1569	49.3296	32.447	34.4564	27.432	17.6531	16.6521	24.7894	21.9486	23.4574	12.2734	18.9346	12.2611	2.74418	13.2762	6.82867	2.74582	7.38988	11.2865	-3.60064	-2.61801
92.0107	58.3187	74.7319	43.4271	81.9625	50.9395	70.9099	68.0731	42.3096	37.1317	52.5088	45.2413	36.7245	33.3474	22.7099	18.7641	28.6119	18.6518	27.6311	17.5739	23.1538	14.1062	4.08523	17.0444	8.61248	6.46426	16.0288	12.0628	-2.55584	5.33405
94.8766	58.0995	79.3102	41.8239	77.2819	53.118	81.6728	77.639	57.8048	31.5469	53.0268	43.6146	40.9802	26.1048	18.1192	14.7497	20.6625	19.6672	21.5504	22.2553	20.3119	10.8215	9.74467	15.1802	8.73111	3.9637	7.58215	16.0734	-3.97377	5.34509
106.062	73.9668	87.4339	42.9313	82.6002	63.7328	87.1807	69.3495	63.7362	42.0056	54.5137	50.2511	45.0126	20.9176	18.0045	18.1562	27.8379	16.3422	32.0282	23.5422	22.2862	15.9848	2.52588	13.4143	12.1516	3.14942	8.46876	12.3823	9.89597	2.67563
111.472	76.4825	99.6265	61.4051	82.668	64.536	78.7121	84.8994	49.8484	40.7977	63.6505	50.7349	52.3314	33.1174	34.4009	22.4694	30.6945	23.6299	23.2701	24.0458	24.9254	14.0546	6.43229	22.9617	10.8576	6.72323	7.74922	18.1821	8.87284	3.8486
116.495	84.5823	106.775	64.4675	85.1745	62.2757	80.3772	80.6604	61.8832	37.8239	63.7673	54.6462	49.2085	35.8995	39.3923	25.5693	36.872	28.7117	35.4632	35.3829	23.5561	21.8192	9.31052	18.4209	11.5937	9.03128	7.82694	11.8447	3.11477	14.6614
121.263	85.3871	113.706	65.1922	93.7296	61.7419	79.6688	75.9806	57.3856	43.0779	65.9453	52.848	45.887	40.3325	36.3228	23.394	28.5748	29.3711	36.4068	39.2664	22.0097	23.1114	9.0514	18.7093	12.5162	10.7104	16.0082	14.3778	5.19701	6.58272
125.157	97.0584	109.325	76.1841	89.7902	78.1049	87.8768	83.9845	57.6594	53.612	75.3505	55.0438	57.4996	45.8887	29.1596	24.491	33.0891	30.2458	42.609	36.4879	27.479	18.8526	14.4026	21.8865	10.988	6.02365	8.40275	13.5236	14.1257	15.8395
133.802	110.41	118.988	85.8086	90.8815	81.279	90.6136	84.4808	71.5018	63.5783	72.2645	56.1806	54.7211	46.6604	33.3557	29.4973	38.9692	28.1339	37.7311	44.0288	30.5205	16.3167	11.9981	22.7949	10.0162	14.4007	9.9647	15.9448	17.4301	15.1028
145.525	114.74	122.861	74.3851	90.2534	90.4727	89.867	77.4777	68.2967	54.8118	82.1812	60.3972	59.5938	38.6431	34.651	24.7334	36.5736	31.7123	33.8533	37.1571	28.041	23.7502	10.9426	20.7649	14.3436	11.7571	11.0252	14.8913	6.55731	5.86799
142.487	112.423	122.829	77.9385	91.6754	86.0673	102.429	81.5011	76.4492	69.2984	81.6557	63.8693	66.7962	48.9596	39.9452	36.1278	43.4753	23.3612	40.7319	39.1169	28.3334	20.3343	17.1167	21.7261	11.1917	12.2793	13.7538	14.039	9.90744	3.22278
142.817	116.616	140.357	80.6761	99.922	97.054	106.399	98.6954	84.4878	60.192	85.4587	78.8794	63.5275	49.2242	41.9494	24.6214	42.3356	24.2524	30.6584	33.6352	29.5684	22.2556	16.0937	14.7213	13.5238	16.2467	13.0388	15.2497	2.80083	15.3607
144.042	133.934	146.505	97.412	98.1059	90.4007	102.512	84.1205	81.655	64.0292	92.9861	62.6687	64.1705	59.034	37.9521	36.9023	47.5551	35.9125	42.8817	32.994	31.3582	20.827	22.79	20.0232	14.0998	11.8581	15.18	15.1858	8.91269	9.68793
150.275	128.498	141.218	99.269	111.857	89.8843	110.073	86.0223	100.92	65.8892	97.0064	59.3958	68.7314	57.0907	49.5248	37.263	41.879	32.0274	56.9154	32.4781	30.483	19.2565	18.4888	24.124	16.4	11.2533	14.3277	11.7956	11.9222	13.6461
154.934	133.945	153.782	118.416	105.729	93.368	105.79	98.7844	99.0104	69.9358	93.3122	68.2753	70.122	77.9026	36.2393	38.0405	56.4486	33.0392	38.2847	40.4745	34.316	22.1569	21.6836	21.2859	14.1883	16.5887	13.5802	12.597	5.37954	6.17654
158.041	142.532	151.057	110.641	111.118	95.2893	114.375	87.3023	101.884	67.6419	97.4598	77.7679	72.9822	63.0228	42.6311	43.8759	33.3456	42.2178	45.1612	41.1711	29.1843	29.2494	21.9748	20.1516	13.0953	11.8786	12.6415	13.6374	3.26938	13.7203
170.785	149.366	158.836	113.846	117.516	115.108	124.869	94.5992	99.3343	78.0253	97.9773	79.6738	69.1774	66.8217	46.8597	42.8845	31.4591	36.7411	37.9719	38.5287	30.1311	27.6925	26.8952	23.316	12.0771	12.9527	14.3827	10.4309	12.8612	5.40712
172.202	161.672	159.069	122.171	121.432	107.874	120.014	99.2803	95.7727	88.037	98.7074	79.3549	73.773	64.1972	53.1216	41.0715	40.3932	40.1375	52.1537	40.7322	33.1796	27.0504	25.1355	28.1538	11.6845	22.6494	14.1881	9.20933	7.76474	14.9046
172.089	170.402	163.087	124.939	121.592	124.636	112.586	91.2832	106.734	95.1077	100.212	76.8517	71.415	72.0549	36.0366	48.047	28.9092	33.3582	58.1606	44.9393	30.1932	33.5139	30.6702	24.51	13.3439	18.5392	13.5671	14.6194	6.92159	13.6042
173.461	169.661	169.099	129.104	128.804	108.213	126.35	102.901	111.885	87.0238	92.5603	75.3907	72.5039	63.9194	43.2949	42.6306	44.6038	36.3737	43.9755	47.5292	32.4707	28.9298	25.0992	27.756	11.7491	17.8288	6.07654	11.9028	8.3158	18.9988
178.011	181.591	174.826	123.084	134.022	120.077	113.652	100.116	99.6601	90.0343	99.889	78.5004	72.0093	71.6232	43.7687	45.1199	41.4282	33.3852	51.9471	34.7008	35.0337	34.418	27.5496	36.7256	12.1886	18.6421	8.37091	14.0364	13.9175	9.15011
191.227	179.272	173.065	135.803	136.283	118.294	115.52	102.48	105.568	106.774	92.7631	83.8367	78.3577	66.1943	54.9756	46.0645	39.2009	46.5479	53.7809	32.7769	32.8228	35.0109	33.7393	33.4414	13.5718	17.2	12.7797	16.4201	10.6669	18.0997
179.358	189.39	181.333	135.291	138.257	123.58	126.819	101.878	101.687	97.8063	99.0206	78.0722	77.2645	72.777	50.6866	46.3556	42.3163	38.9203	48.4051	45.8162	34.4618	28.0093	29.7996	33.7561	9.1045	26.9882	10.1217	17.4146	9.88593	12.1468
186.68	189.44	171.502	141.407	137.298	126.477	142.723	103.992	101.437	104.49	102.114	89.5805	81.2099	69.6312	50.7302	58.009	37.3347	42.902	45.2029	40.1402	35.9878	29.7755	32.7113	33.1373	13.2918	23.1411	11.1829	16.2317	15.0458	15.9262
184.163	195.995	169.405	143.982	139.403	128.221	121.531	101.091	110.653	105.195	93.3301	101.59	83.8895	70.5126	47.723	45.9542	39.8763	37.219	54.9973	52.1188	33.5598	38.6483	30.8865	27.7699	12.6207	19.4761	9.77131	21.3196	14.2297	22.2653
182.71	198.794	175.976	138.663	138.263	123.409	134.968	106.43	102.425	109.699	103.415	96.9073	86.1566	76.0259	59.4897	48.3589	50.585	37.4757	51.6805	49.1619	32.5518	35.3989	30.1567	24.0421	13.2966	18.9265	10.863	16.1913	11.0228	9.70907
194.421	206.29	172.656	147.047	127.301	126.04	137.275	113.55	116.957	107.271	106.193	99.9524	82.8809	63.7925	61.1376	47.9227	56.4591	36.0966	47.1389	42.9084	34.2715	36.5441	30.6245	29.4387	13.6404	21.0027	11.3001	16.9931	14.2563	13.5001
205.534	203.836	184.302	148.122	131.023	121.113	133.264	114.917	103.067	119.242	104.92	104.51	87.5264	77.7499	60.6713	63.4028	56.8735	33.588	55.3757	57.4798	37.379	41.5362	24.64	31.3469	10.5042	25.2238	10.3215	16.4923	6.5666	17.717
189.906	212.635	177.058	150.947	130.409	124.342	124.464	120.921	111.063	95.5753	94.4324	101.632	85.2815	81.5869	56.1512	53.3645	58.4488	41.6185	51.1966	45.0693	38.0839	34.2535	34.2744	29.3723	13.6289	23.9957	8.51102	12.9868	9.69755	12.3428
203.496	208.444	168.903	145.766	130.629	118.674	145.741	117.555	102.536	114.96	101.203	97.5274	92.7289	88.7091	55.5777	56.7956	52.3427	42.8827	53.109	39.0463	34.8501	39.1876	32.2461	31.4585	11.4069	26.299	8.48589	17.679	9.0545	15.5264
192.475	215.163	175.763	150.314	145.087	116.198	132.452	118.702	117.235	115.418	105.626	99.8023	86.7097	73.1294	61.6611	43.2352	52.5019	35.604	48.6553	36.3963	38.8373	44.5634	39.7794	32.3141	14.8668	23.1998	10.3877	17.3205	7.00618	13.7647
199.35	213.199	184.831	156.39	137.849	117.744	130.664	98.3043	99.4985	105.996	104.532	97.8054	88.0397	75.9364	61.432	54.7078	51.6998	47.4559	53.3371	37.5556	39.5611	44.3565	35.9747	27.949	12.0074	25.9749	11.4105	15.8663	18.0642	14.9322
179.495	212.862	182.99	147.43	131.852	117.847	142.211	109.202	103.82	115.163	107.943	101.755	90.265	72.5097	57.738	58.959	50.0681	50.5512	53.2968	39.9706	39.9891	38.287	36.3611	26.4192	13.7267	25.631	12.61	13.7605	13.7665	20.1205
179.409	213.096	194.284	144.386	142.682	133.488	139.429	109.413	123.249	112.771	104.819	101.23	98.3139	87.6678	60.2847	56.7542	46.3265	47.6738	45.2336	36.9327	37.5974	46.7557	37.1534	28.9816	13.2035	25.0203	12.827	14.2887	4.62239	19.326
168.077	223.607	191.477	155.155	131.112	121.799	127.581	111.833	108.799	94.6176	103.375	105.467	86.2812	66.1623	57.5884	55.2671	34.2269	46.7558	50.0172	39.3529	37.0378	47.3422	33.1259	22.8449	12.4213	27.1763	18.7861	13.9369	11.7863	25.5693
168.609	222.714	186.737	148.225	139.029	120.878	130.765	123.055	111.602	105.87	100.859	88.1013	90.4174	82.7574	69.6687	53.8376	41.2225	44.8526	52.7264	38.2158	36.4315	45.4446	35.5376	22.3546	10.0247	29.1001	15.0864	16.2705	8.67496	15.7798
176.735	224.558	190.805	148.095	132.674	119.718	134.21	115.474	114.132	107.729	97.947	105.113	78.8521	88.6216	62.2097	54.6086	46.9007	45.767	51.9511	32.7237	39.5934	42.9468	37.3078	25.8147	8.85931	33.7031	12.5669	16.8178	9.10327	28.0878
176.394	215.838	186.737	148.876	126.529	131.855	138.189	119.236	116.683	104.45	96.1633	102	81.1368	78.512	70.3655	53.7252	46.9666	45.4904	49.7074	37.9884	36.0536	43.8999	34.2823	27.7938	10.1524	31.3344	19.8496	13.5038	8.58968	19.915
176.086	208.784	187.232	156.68	137.941	142.926	125.686	113.136	126.038	109.686	94.7634	95.1732	78.6547	97.473	69.566	51.0664	53.2458	44.4369	51.9189	32.429	35.7552	42.0498	30.9894	28.1664	5.07145	21.731	11.8849	13.4033	5.05794	11.8649
171.186	215.343	182.191	162.11	126.947	131.577	131.378	112.602	111.836	107.286	87.9144	98.7372	78.4323	99.7147	63.9661	56.426	47.5742	56.7813	50.7579	33.3986	37.1133	40.0074	39.1982	25.1289	5.43664	28.7656	11.5873	9.37853	8.78098	23.3765
159.155	213.919	178.866	155.04	129.918	114.939	119.111	113.604	113.001	117.592	86.4019	85.593	86.7092	89.031	62.7785	56.375	50.1452	51.3961	52.2496	35.0434	33.1332	43.0144	35.0966	26.889	7.60522	30.3619	14.5929	12.2267	14.7718	24.2661
158.554	209.801	174.749	162.323	139.188	129.954	131.787	104.108	126.916	112.513	90.4312	94.5146	88.0033	81.5937	49.9544	58.4951	47.4402	51.6091	45.5608	32.3854	38.0773	47.2438	34.1245	15.3583	8.87675	26.711	9.1606	14.3343	19.0878	24.5792
151.712	201.008	169.958	140.159	127.279	119.896	120.419	103.335	121.208	116.707	91.8056	91.8935	80.8262	81.7427	55.0794	50.2746	57.7699	51.7728	55.9249	41.76	32.6146	48.0769	33.2231	21.3696	8.29211	33.9996	8.6815	10.9659	5.72234	29.2419
157.174	198	167.95	138.832	124.458	118.495	123.49	94.9071	121.571	108.165	86.3369	90.1739	74.1531	84.7139	60.5797	56.9991	47.4201	47.7806	49.4184	34.0999	34.6975	48.6796	34.2252	18.6076	5.35007	29.4212	4.59028	14.2225	14.6253	25.6411
141.305	207.053	182.354	129.338	121.965	123.794	126.827	95.9086	118.126	96.7014	89.458	87.2021	79.7436	82.4022	65.5322	62.8935	46.827	50.0877	57.2317	45.5171	34.8074	45.4283	29.5556	16.6348	8.6492	29.0476	10.6494	13.7353	15.6484	19.8857
138.577	202.415	173.478	140.933	126.147	115.652	119.344	99.4833	103.427	95.169	87.3161	84.5081	84.1523	84.8617	64.4788	54.4741	43.493	53.8148	46.4011	34.2247	31.9215	45.1155	36.1065	21.6395	6.26163	28.1326	9.0094	14.7812	4.17764	11.3907
129.593	185.44	165.874	139.349	124.139	135.052	117.999	100.76	116.348	112.105	88.9709	90.2769	81.5816	85.6986	57.502	55.7769	53.4018	64.5803	52.8554	46.9388	30.1814	47.3808	36.1434	22.0675	10.6239	32.9087	13.8876	10.7996	4.67614	28.8689
135.386	186.303	170.175	128.371	117.58	123.937	112.188	99.0874	109.894	101.316	96.4887	77.3004	83.6649	90.8069	47.8677	60.4921	26.1381	48.0016	45.794	40.6206	37.2214	47.9357	31.0507	17.8774	10.8051	34.6153	8.52252	11.5224	-0.214476	12.8699
125.38	190.888	164.719	145.724	125.478	127.371	114.385	107.487	121.63	97.3084	98.9711	95.0314	84.6135	84.9659	56.1286	61.9617	42.4905	47.0651	53.3893	38.6791	36.0762	49.522	33.4747	20.111	8.33882	35.9815	13.6787	5.93934	3.75109	22.2723
116.549	188.729	157.406	136.036	106.991	125.466	122.187	86.1569	114.329	103.214	80.4131	78.2159	78.9861	87.8476	66.1148	59.0748	44.2641	51.9905	57.8949	34.5265	35.6194	45.3888	29.6817	19.2347	6.90803	32.6816	14.1436	12.5298	6.94927	15.6218
124.286	186.293	145.877	136.38	104.993	109.505	113.17	97.5095	108.839	111.014	79.7203	86.604	81.126	71.4394	46.5609	53.8071	40.361	51.9265	52.8975	37.0289	39.1881	42.1424	33.579	19.6549	11.0125	22.2493	12.3708	10.9726	11.0468	11.6253
112.957	180.585	156.439	139.141	110.19	112.599	121.029	82.2368	103.354	94.9356	88.1179	80.8037	75.7566	80.9063	61.4849	54.6662	36.5324	53.3747	48.7316	57.1932	37.2954	51.8498	30.9947	20.8843	7.31262	34.102	12.8717	10.6478	11.4491	16.2854
102.721	185.634	154.247	140.105	102.416	124.172	112.378	93.546	108.445	88.6761	85.6792	76.2311	74.6435	83.4633	50.3023	47.7771	37.6554	51.92	51.9007	39.7701	36.7222	52.9026	31.1222	16.1828	12.499	30.3187	10.1849	7.90293	9.24647	20.9469
105.613	178.361	148.245	135.785	103.069	108.741	100.286	93.0562	105.073	88.7037	81.2069	78.8495	72.8726	82.2811	52.1643	44.0198	36.8478	53.8095	45.0277	48.5869	38.3359	46.3264	29.9897	17.1556	11.298	31.0217	3.37069	10.4939	5.91069	21.134
96.5	163.35	151.642	125.526	100.947	109.676	120.214	85.09	98.2094	82.2712	74.6026	87.7346	69.0082	72.3276	71.8175	46.3906	23.3102	56.5043	35.8226	35.1947	37.6633	52.8435	34.5064	22.9653	5.19659	32.7228	7.13291	8.95959	4.8856	18.2242
95.2494	167.656	144.703	114.888	99.8548	109.773	118.388	81.489	89.994	96.7213	76.5833	90.9076	69.5064	65.3371	60.077	44.7794	32.1242	44.6813	47.5745	39.8247	34.2277	48.0476	29.8863	14.7736	9.28795	32.748	9.62109	6.6645	13.3494	21.653
96.6724	154.146	136.597	115.692	93.0876	102.826	116.103	73.5597	98.4463	79.0746	81.2765	83.322	66.5595	58.7255	63.7424	55.8073	31.1001	41.4317	40.8038	32.0175	37.267	44.8551	32.6551	17.6844	6.52727	25.9639	10.2261	9.36195	12.1546	17.999
89.5273	162.949	127.872	112.021	90.4948	103.806	96.9101	73.9359	103.585	93.7941	74.8646	74.8021	64.4514	58.9451	58.2515	46.6196	24.6629	47.4101	47.4134	33.2286	33.6717	48.1262	25.8838	21.4824	3.46307	33.626	7.92312	8.78879	10.9093	28.7478
89.3523	154.502	131.092	114.959	89.4452	101.948	102.749	83.6825	109.872	93.1163	74.5585	82.6857	66.065	59.8431	63.9727	41.9161	37.0888	51.8312	43.0721	25.1917	35.3728	44.3939	22.9944	10.444	3.91625	30.0361	9.22567	10.5171	6.161	20.6781
84.5729	140.156	139.057	123.594	92.1468	99.7173	91.739	81.3811	90.2006	71.8098	66.2355	81.6911	62.3332	60.8864	61.5662	47.7225	21.5211	52.0035	44.9402	21.1006	32.4344	50.9116	26.9246	11.049	3.39429	31.7805	5.07663	7.27463	9.97409	9.61676
78.7127	139.554	140.788	107.23	88.9904	108.209	89.3147	78.4757	94.1899	75.3083	75.9061	70.4155	63.3355	44.479	52.5348	46.662	31.214	52.9248	41.9513	24.9483	32.934	40.763	28.8063	7.02699	5.88109	32.8441	3.17201	6.16296	10.7165	9.54426
73.7227	135.561	121.63	107.327	92.9488	91.684	89.1061	66.0859	99.6816	72.286	71.7127	73.7319	59.9615	63.6303	59.215	43.3963	34.2694	52.266	34.6273	28.8775	35.1324	46.7693	25.5017	13.8818	4.55066	29.3441	7.15329	8.9811	11.0983	20.6994
70.7399	122.227	124.088	104.538	79.3739	94.3855	93.0307	75.6248	72.7519	66.5307	66.1849	77.805	58.3983	59.6946	58.3089	42.4318	34.9463	49.8509	35.9483	25.1738	36.9542	48.9184	20.4546	10.3993	8.79796	29.0564	5.60952	11.6853	12.1023	14.736
67.9885	119.876	120.551	83.0518	76.9766	93.3996	93.7961	72.1962	76.0687	78.527	70.0259	67.363	50.6617	45.8058	52.2021	47.7694	39.9827	60.8702	34.7837	20.2405	32.66	50.0567	24.7297	13.1855	6.88109	36.397	3.6567	10.9386	7.39844	24.5592
74.359	115.281	111.415	89.6267	84.7045	89.0328	92.7087	77.7597	76.7282	75.0376	65.7511	68.8971	54.8465	50.9232	54.7607	46.2739	39.8349	52.5438	37.0878	31.0548	34.7299	46.1633	19.2334	9.84245	2.92152	39.006	4.1113	8.654	10.7169	10.4977
67.5392	102.173	122.654	86.1363	72.6875	89.1742	85.0359	71.1561	69.2092	68.865	66.4236	66.7886	52.9862	37.107	55.1842	33.7311	34.1519	52.8784	33.3589	25.345	31.0347	49.8958	28.7334	14.9804	5.98039	27.5726	0.873532	2.63765	10.5989	18.341
58.4606	92.7842	112.435	79.1326	63.2646	87.7861	85.0456	75.6637	79.63	66.0469	63.868	62.036	51.6652	36.0193	39.0367	40.3304	26.4576	41.9354	27.0217	21.2531	31.5001	42.5702	23.4155	11.5877	2.15668	33.8515	1.80671	6.75833	6.84592	10.2979
53.8246	93.2416	118.07	67.6727	65.6794	94.9957	81.119	57.6322	68.9352	63.4038	56.168	55.2361	48.9409	41.2643	51.7559	37.8135	22.6822	45.9154	33.5157	18.5078	33.006	42.0116	21.8266	4.27564	7.55197	37.1033	1.44813	0.156217	8.94993	25.0104
52.0445	85.0991	105.444	63.8757	67.6979	91.9791	72.1534	73.4595	74.0363	62.737	61.769	51.0578	49.6499	37.6317	47.0095	28.9026	29.4145	44.8774	27.7269	20.2106	31.3033	48.9234	23.495	4.96431	1.72764	35.9161	2.38909	1.29475	3.72802	26.8859
52.5461	81.1872	101.333	70.1744	69.8971	88.6595	73.84	56.7383	73.9414	58.5296	52.6487	52.4837	53.6279	43.0226	42.9356	32.2701	25.911	40.6385	22.1809	24.7836	30.3157	49.5507	21.4234	5.43199	2.60987	36.572	0.629249	4.55297	-1.83419	24.5865
54.1285	80.7188	102.805	73.942	70.4411	79.9387	69.4297	60.9216	57.0594	57.2604	54.9351	67.1091	46.0381	36.4158	42.5282	32.8953	25.955	36.8341	27.0541	16.9564	29.3252	52.657	21.4278	9.49413	4.51494	33.6248	2.27909	1.34218	-0.0352792	21.8566
42.2836	77.5486	89.1696	59.6045	65.082	87.544	72.5826	66.5859	55.6568	39.1751	48.0786	48.9573	45.0426	36.8286	42.5353	29.0564	26.5249	42.55	33.6736	18.3476	29.2474	43.582	23.9841	1.98793	0.120864	32.6333	5.99008	1.81364	4.16373	9.91046
42.8102	73.9946	92.7853	63.2765	61.0833	87.7629	55.3122	59.3146	58.0378	50.1346	47.6143	52.187	43.9478	41.0877	35.4642	30.6691	25.4198	35.9722	24.0739	20.7358	28.0082	39.043	25.007	7.49286	2.66273	28.9056	0.56804	5.96142	6.42832	18.0495
43.4545	63.3503	83.9708	62.9029	58.5843	82.956	71.6543	58.2452	53.5818	32.4369	51.075	52.1218	44.1732	25.9156	37.954	27.4261	26.2797	32.4638	29.1812	18.6512	24.9224	34.9997	19.3003	6.80011	3.96638	31.0566	0.691243	-1.07718	2.60751	24.1953
44.9825	59.4719	92.3736	50.3971	55.5879	87.5449	63.8453	51.1568	53.6323	41.1848	48.2494	49.7761	44.3618	27.8216	40.3631	33.717	15.0742	38.7629	27.949	31.9597	24.322	40.6004	22.5024	5.28997	0.110483	27.3685	-1.47048	3.89465	-1.03435	14.1938
42.1975	53.138	80.392	49.2593	47.4014	79.9461	64.7668	54.3083	45.6736	36.8338	45.4726	51.184	42.4661	31.3209	29.389	26.3933	20.4804	41.6831	29.0326	19.9825	28.7314	38.6042	18.8538	-2.81473	-0.6983	31.5461	2.88561	0.327484	4.98506	19.5344
37.4616	48.0615	84.8701	40.6945	58.2155	69.1545	54.6499	53.253	35.6505	32.5358	42.2318	51.359	33.8098	28.165	31.8635	24.6245	21.9554	39.8971	15.9806	27.9569	25.1231	39.1721	25.2751	4.56767	-2.30755	27.1998	0.592789	1.53668	1.54487	19.7593
32.2922	47.3731	79.0441	32.4614	50.3791	69.9498	50.2132	53.5428	32.6821	31.7264	39.9817	44.8601	36.2416	28.2957	36.9586	20.7992	21.3672	36.8762	21.8492	6.02768	23.9014	40.3223	20.9648	6.62856	-4.44232	31.7798	1.64048	3.12198	-0.986893	16.1819
28.502	46.4947	79.3088	32.9082	42.4776	60.0604	48.8933	41.2139	41.633	33.1353	39.8062	39.7365	35.4734	22.7721	38.1214	25.5926	12.0466	40.9331	24.7388	16.5776	25.0001	34.5638	21.307	5.47093	-3.98571	29.9972	0.820722	3.17533	-8.8614	13.6227
30.5406	41.6751	72.808	33.1207	39.8114	51.3505	56.0641	41.8851	40.7221	34.9203	35.5157	39.7902	31.8878	25.7628	27.7292	23.23	9.97308	41.9804	22.6977	15.8397	29.2401	37.1937	16.1432	3.88755	-6.27687	24.7701	-0.21993	-1.57335	1.62528	19.0432
27.5053	41.9773	72.4417	26.1893	44.1813	71.1269	47.3864	43.3095	33.2382	24.5476	29.8598	35.0643	30.7638	26.319	36.4	24.3172	13.6947	32.1145	17.2653	12.6001	22.308	35.7836	15.3235	8.43871	-6.5018	26.4676	-2.89489	0.695785	-0.790612	23.8047
32.4772	35.7717	61.9625	25.7364	38.9501	55.0726	41.3109	50.6897	46.3577	35.5239	40.2473	38.1904	31.1962	23.2404	27.5315	21.5611	17.3276	39.3771	20.3281	14.1254	23.5422	34.6958	17.8885	8.97253	-1.23599	28.535	-1.62735	1.71622	0.108929	17.3057
27.3432	35.7699	53.6707	15.659	36.6173	57.6309	30.8808	42.1586	32.1348	28.4094	28.7558	31.2636	33.197	20.8272	33.8883	19.1116	6.7044	36.2379	18.3812	7.52014	23.1895	33.4387	15.5428	2.98673	-4.64413	26.1984	1.07503	-0.544749	2.88494	16.5175
29.002	31.1615	55.0959	29.5589	34.1984	50.1686	29.9484	39.7082	30.8452	32.0055	24.5975	34.8629	24.3023	17.5628	25.5612	19.7942	15.6701	27.8834	15.9863	14.1233	22.0529	34.4401	23.1756	8.67798	-5.60192	27.6516	2.82391	1.15644	7.96666	15.9533
26.8294	29.1705	51.5083	24.1799	28.7758	48.2289	33.5553	38.636	26.1891	27.1776	26.7826	30.5993	26.8601	20.3478	31.803	14.3238	19.6722	31.0291	21.8167	11.3531	21.8295	37.8315	12.503	7.57445	-3.99878	35.7431	-1.31236	-3.03943	5.72122	14.7939
18.6925	30.5366	49.2092	23.1415	25.9463	53.8723	40.319	37.4586	19.6511	21.1758	23.0025	31.0343	24.4249	12.9424	29.6155	21.5438	9.94267	31.6663	15.6452	8.66777	18.3716	33.6527	16.254	2.2168	-5.6652	26.3749	-3.16871	-4.60075	3.20795	14.7711
23.1824	30.5604	49.3955	28.152	25.5716	55.2644	29.995	35.746	28.6174	21.0995	24.6322	26.5473	26.8518	16.1981	25.0637	20.3299	8.89516	20.8739	12.5275	15.331	19.7916	26.8568	13.0016	-0.942271	1.008	30.7338	-5.3004	-1.76145	4.68244	10.1919
19.3322	23.1061	39.2667	25.345	22.3464	39.9723	24.1079	29.6654	25.8108	31.5264	22.8884	31.2507	20.871	12.5012	27.4673	14.7669	9.73814	32.7421	15.2988	13.8443	20.1431	23.4156	11.7046	0.549286	-4.1221	33.9067	-0.0276721	-3.87308	3.36626	11.1534
20.1239	24.4633	48.3321	19.168	27.1052	47.0382	24.9484	28.6332	16.52	15.7401	16.9779	30.6112	22.0658	8.64583	24.7289	14.1515	5.50783	24.9517	15.822	6.83553	19.3529	28.186	12.3738	3.25598	4.32015	23.8659	-3.26055	-7.0454	8.61092	3.75214
17.4456	27.4838	34.9138	21.0697	17.4494	38.3544	23.6589	36.0885	22.78	26.2603	21.8253	25.9429	20.8253	5.30622	27.0986	9.95564	17.7178	29.4695	13.7587	7.5721	20.0132	26.9983	11.8003	-5.1777	-5.25312	31.9031	-4.52266	-3.79105	1.08261	14.9956
16.0693	23.4532	33.0635	25.9554	19.0373	37.9763	25.8729	39.4636	15.2258	18.8	22.246	22.4689	20.1475	10.0807	26.8591	10.3532	4.8843	31.7352	19.9514	7.30426	15.3576	26.387	10.897	-2.71285	-1.67733	31.7395	-4.0483	-7.91102	4.27606	4.43262
13.9317	17.2926	36.7128	21.7923	16.586	30.1917	25.846	29.9781	11.1904	19.858	20.898	18.9888	18.538	-5.3525	25.9401	12.9168	6.68149	29.8016	15.7663	9.30782	16.8056	23.61	13.0249	-2.03882	-0.0752859	35.2656	-3.37562	-3.98529	4.22393	8.80229
21.5395	16.1952	31.1839	22.2526	17.2408	32.5632	16.8553	32.236	8.51147	12.7518	17.0433	22.1459	18.3176	-1.42279	20.9816	11.7007	3.3903	28.7355	10.7282	0.181748	14.304	23.9097	16.0728	-4.63985	-2.83749	29.6508	-2.9577	-6.88273	9.74802	8.1682
15.7536	22.856	30.6541	15.8385	9.62151	31.9404	14.7163	24.2781	16.558	11.3926	14.9969	21.5242	14.2702	2.74279	19.7147	7.25331	8.19984	28.0866	8.92633	4.8821	16.7462	25.2432	13.9694	-7.06745	1.44425	24.4976	-3.77789	-2.13092	2.70479	1.75061
16.0286	14.2584	34.2489	19.4955	13.4232	33.1313	17.562	28.3476	7.01408	7.8059	19.9544	20.7291	18.2351	-5.55162	24.3729	10.7391	6.03126	25.5145	7.76576	7.01324	14.2897	22.4737	13.5808	-6.67779	-3.04725	30.0446	-3.508	-4.2343	7.72418	7.36425
11.6508	17.1735	23.6317	12.5692	6.70878	29.9775	14.2307	26.2672	5.00893	19.2683	15.4466	16.1605	16.7582	-1.36771	21.6656	7.77419	1.84655	24.2624	16.3842	2.16476	16.1904	28.456	14.6842	-7.11775	-2.52159	27.8422	-4.26034	-3.32754	8.57582	16.102
11.1365	19.1731	19.7542	18.8234	5.36019	30.7398	19.3803	24.6007	9.13981	7.15529	14.8607	19.2912	12.9818	7.11198	19.2808	9.98074	4.85366	18.9524	13.2552	13.844	14.0977	24.3422	17.6193	-4.91982	-2.94399	27.4735	-1.51682	-1.90396	2.58429	9.39676
5.44379	17.7063	23.4107	19.9701	9.85441	33.4539	11.7536	19.8361	16.2873	12.603	12.5861	16.3362	10.3246	1.92289	22.1146	8.8742	1.07385	26.3503	8.41218	14.9908	12.5711	19.3673	16.0292	-5.20312	-2.44912	33.809	-2.70228	0.052372	0.619962	8.46059
7.01516	13.7516	19.1179	14.2526	6.97192	30.9704	15.4449	23.2141	-3.1986	13.6498	12.3428	14.0945	14.3768	4.44054	18.5627	5.71991	4.70238	17.686	11.1211	4.96843	11.7514	20.9205	18.4501	-1.65138	-1.43401	29.7254	2.55052	-1.32445	4.12104	12.2711
10.8844	21.699	20.3609	13.6649	3.81451	25.289	14.9664	24.6462	14.3789	12.2257	7.31326	17.6409	12.2475	-1.37105	18.3913	-0.222228	1.95969	15.529	9.72794	6.71669	11.6442	23.7246	19.4186	-7.48968	-3.28905	26.3165	-2.58163	-2.1984	11.2967	1.55001
9.46701	17.1702	13.3176	15.0384	2.58498	20.617	7.0454	19.549	9.65287	7.29677	11.0063	19.4392	9.70746	6.00812	16.7935	6.17606	-3.40875	20.8793	9.12753	12.8159	10.6694	16.9879	20.9249	-0.0820519	-4.26366	28.8033	-2.82282	-1.20256	3.26245	12.5966
3.60779	17.9014	14.7433	16.9519	3.43957	26.1644	4.11709	19.3834	-2.09459	8.26223	8.04187	11.7028	11.6361	-1.20521	26.939	2.4239	-6.18034	17.6407	9.2956	2.72938	14.9595	21.2511	10.7442	-6.05459	-2.93814	30.469	-4.37875	-4.513	2.84943	4.86644
3.86519	17.7707	11.3395	20.4385	-1.13197	21.1217	12.1559	22.0515	0.623705	5.43007	10.2669	7.53114	12.5077	-3.19801	17.6873	0.60529	1.84402	22.1539	11.535	4.66444	12.0793	20.1708	18.5591	-6.49596	-2.35555	26.6264	-2.61044	-7.60927	7.31731	4.99535
3.65705	21.7221	11.8648	17.3832	5.72747	24.8012	10.9624	20.5147	8.94975	8.35418	12.6537	8.90657	13.4238	-5.61134	12.0043	-2.45637	-3.06601	18.664	12.9633	5.15917	11.8521	31.5783	16.3961	0.96893	-1.79318	24.1487	-2.38348	-6.26275	2.36127	3.96766
4.26471	12.8454	9.34837	13.9457	3.6018	20.1062	7.79503	24.736	7.37514	5.71385	9.78972	3.05103	13.856	-2.08009	23.1917	3.31669	0.989091	23.0685	15.0555	4.77062	12.7667	23.9812	17.0139	6.00205	-4.40391	28.0681	-4.44997	-5.63684	-3.70394	9.81072
4.61036	20.1278	11.6172	12.7119	-2.59545	14.5844	2.18462	17.4282	11.4199	15.7924	9.67508	11.4173	12.0918	-1.52211	12.069	1.40839	-1.18845	25.9331	7.02606	8.05614	12.377	21.5972	13.8517	-2.45956	0.283414	28.8833	-7.00467	-8.86792	0.326103	12.6797
-1.18737	17.8338	5.16362	16.9754	3.58054	17.42	10.3817	17.6874	10.3449	7.98166	3.42158	9.88394	8.27456	-2.91879	17.4681	4.44624	-4.47766	15.838	7.79394	3.61239	14.8535	18.1516	18.8558	3.21181	-5.51288	29.935	-3.87549	-6.52961	5.25125	8.7803
2.98221	18.5062	7.99089	15.8525	3.3773	17.6805	5.69534	20.8683	3.55931	2.27013	4.5447	3.68069	12.8685	-5.17887	20.8366	1.17565	-6.08216	17.7774	7.9149	6.03526	10.3745	24.5543	12.1198	2.39426	-2.3483	29.2849	-4.30849	-8.56775	2.68939	5.95438
0.827194	16.8136	7.46469	12.6355	-2.11048	9.37269	1.73807	15.266	7.746	9.14851	9.60229	5.66437	6.54004	-1.45803	18.9884	0.525783	-5.24389	16.4341	8.40374	10.4366	12.1524	20.9168	15.4661	0.536347	-1.55901	30.8926	-4.82571	-6.99049	3.10073	5.47981
1.04469	16.3239	5.67588	9.08319	1.85131	20.8002	-0.336133	17.37	-0.524389	11.3865	10.2906	3.75702	4.68772	-0.856115	11.8099	0.881485	10.0997	19.1476	6.00905	2.57283	13.8353	21.0749	19.0338	-1.14458	-4.81293	19.1787	-5.65161	-6.18025	3.08953	8.82904
2.77689	13.764	4.22897	13.5781	2.61207	19.6168	4.34027	11.5481	16.3822	5.27241	7.44776	7.2589	9.33283	-0.396146	18.0916	-2.17003	-1.3804	19.7842	7.92728	7.46229	11.5368	21.686	12.1829	-4.8211	-1.36293	28.0213	-3.28902	-5.29617	4.2339	0.715059
2.11783	17.1249	8.82898	8.54694	-7.06846	10.2219	-3.80562	11.3749	0.561495	9.90045	4.1444	6.72018	6.84917	-3.08365	18.524	4.58709	0.125078	15.6693	8.5873	9.29837	15.2012	19.2241	14.7189	-3.0368	-2.25648	22.2312	-5.02726	-5.49786	-1.44191	10.1768
3.9921	15.6559	4.78613	7.22647	4.63756	17.5716	-7.48032	22.1949	17.0135	13.3022	9.35996	4.77098	7.75995	-5.11066	21.0881	0.61707	-5.0566	18.9706	13.8946	6.19227	13.8689	26.0841	10.2721	-2.35268	0.947275	26.9756	-4.12005	-6.64026	-2.36917	11.8546
0.665312	15.4333	0.932841	17.8104	-5.52918	12.0562	-7.99071	14.6734	-0.0328146	5.84319	4.26749	4.63688	4.74475	3.32431	15.2537	0.24682	1.68238	12.8633	11.446	7.9528	12.7371	18.8803	6.65145	-7.17299	-2.33506	28.5432	2.30989	-7.16344	-3.08208	10.6794
4.40986	17.6692	-0.19032	11.6664	-0.586439	13.9475	-3.00273	13.3778	4.1421	6.93895	5.01127	2.13377	9.40851	3.57562	19.0719	3.79854	-11.2662	16.4396	8.53263	4.58905	11.158	19.7694	10.8817	-2.39106	2.58638	25.3693	-5.43197	-7.07101	-6.39142	9.17646
5.17754	21.355	3.61991	6.84033	-2.52998	11.8707	-7.09959	12.3772	2.39011	7.41601	5.76824	5.81423	5.66281	-5.96829	13.1933	4.4969	-8.61201	24.6368	7.737	11.7802	13.3921	20.8664	10.3355	1.45889	-2.40638	29.9726	-0.896435	-4.58306	-4.90587	11.9301
-1.41509	10.7975	-2.56589	14.1532	-2.41109	13.7132	0.691866	15.7833	-0.97273	10.1781	6.15525	3.73202	5.1653	1.18893	12.2115	7.09517	0.613823	14.8622	8.53118	9.443	13.7411	17.315	13.1865	-0.401329	-0.586852	25.2703	-2.24291	-7.03402	-2.90298	7.23828
2.39532	18.3995	-4.78713	9.11456	-4.19107	7.17159	-7.05354	11.8075	3.66971	14.1465	3.83015	6.28092	6.34879	-6.81103	16.6918	-1.04003	5.04739	18.0118	17.6104	9.26932	12.2028	19.6212	10.2445	5.83598	0.420578	27.6619	-4.6271	-8.33543	-8.79159	3.17598
-3.69658	14.7587	-7.01182	10.5971	-1.76877	10.8165	-4.20423	19.6183	-1.12786	4.43736	-0.261032	2.47481	1.95175	1.60214	12.9746	-2.48621	1.86849	13.7101	2.22588	10.1823	14.2723	24.8327	19.0988	5.32352	0.719221	22.1472	-2.41807	-5.09002	-2.65319	19.679
-1.4544	19.0578	-5.06085	9.71085	-2.66469	9.653	-4.95963	15.5962	5.08306	10.959	2.48543	4.65736	1.61752	-6.36424	10.0527	-0.962846	-2.28255	10.8409	9.96668	4.67754	10.7357	15.1283	9.98844	-1.38394	-0.553091	24.4242	-4.58334	-6.70415	-1.62569	19.5805
-4.36611	17.1142	-7.78675	13.7907	-6.49553	6.11145	-3.19092	14.0089	13.3136	7.74678	7.27084	-0.804254	6.26786	-9.82578	13.2547	-1.78128	1.72501	14.8394	14.6287	3.2688	10.7487	19.887	12.1157	2.89954	1.00627	27.4355	0.562661	-7.13621	-5.30907	25.1347
-1.10637	14.5317	-7.35966	15.4093	-7.0954	8.19943	-3.67792	14.5628	13.8958	3.37287	1.38894	5.02564	7.01974	-10.153	10.0637	-0.666381	-4.84773	18.8912	7.81667	3.99803	13.1904	14.9904	17.8782	4.83802	-2.07931	27.6157	-2.6746	-10.2763	-5.00484	9.10954
-2.13815	10.2481	-3.35876	14.9569	-5.21909	-1.55476	0.00751971	9.52528	0.291458	14.2157	0.396908	2.731	6.58173	-9.08759	7.93907	2.28867	-1.25458	13.3986	12.5053	10.6975	10.2091	22.2278	14.0275	4.58374	1.31342	34.8301	-5.66042	-8.37608	4.75587	12.4907
1.4253	15.7488	-8.97158	14.4042	-3.94664	8.03765	-3.26908	6.69433	12.4888	14.6813	3.63816	7.53755	9.70526	10.0302	18.5122	-1.46559	6.51233	10.74	12.9854	5.02776	12.2645	14.3163	12.1649	-0.365382	-3.54753	29.5676	-4.89667	-8.73029	-3.84694	16.6309
-0.244097	9.5228	-4.64485	7.92233	-11.0972	-1.3962	-2.22994	10.485	5.68342	10.7536	4.67612	4.24245	7.1381	-1.95688	13.8425	0.369246	0.0585676	12.2039	11.1499	2.75511	9.88532	21.5474	10.3465	0.406365	-1.8724	26.1378	-3.81107	-9.57876	1.1949	14.8638
-0.843542	20.9255	-7.05979	13.7571	-8.96409	5.4825	-6.19035	13.0796	4.06897	6.14145	4.17065	5.24021	15.6404	4.17235	14.766	1.47246	-2.04513	10.282	9.87826	7.1859	11.061	21.5852	13.4796	-0.108844	-1.50862	33.9404	-4.83847	-7.00925	2.72979	19.7213
-2.22464	14.699	-11.3257	15.1213	-8.67799	3.19063	-0.0893292	7.55605	17.5476	13.89	-0.987626	9.57267	10.978	1.1746	6.89848	-4.963	-6.03279	9.12233	15.33	5.46885	7.71127	15.9515	10.0015	0.475487	-1.49299	30.7574	-0.843661	-7.65102	7.02642	24.124
-1.91584	12.9737	-6.92689	12.5501	-11.3509	6.88727	3.62863	-0.191863	13.4267	17.3546	3.35969	1.84069	6.05169	-3.18158	13.7411	2.71485	0.854451	16.9017	4.43313	9.95014	7.58351	16.7285	16.755	-3.19653	0.767743	25.6769	-3.60651	-9.08157	7.04248	17.7883
-1.36873	12.8221	-5.51712	9.48224	-7.80718	2.14808	6.04375	8.3165	19.8313	10.6481	-2.66671	3.02515	4.09035	8.11529	5.46579	2.42418	1.77131	13.862	14.5174	10.4582	7.93394	21.8446	10.0747	-0.863722	-0.57619	28.8782	-3.23421	-10.038	3.13019	22.1145
-0.578429	18.5737	-3.55741	2.07387	-7.15294	4.22651	-3.20948	10.4305	6.20128	21.5167	5.85598	4.10449	2.19442	1.01293	8.20225	1.28857	1.93761	10.742	13.5299	12.141	6.88588	19.0925	6.9391	6.02336	-1.6285	29.8103	-4.38311	-9.15429	10.1787	22.3023
-3.35642	18.0258	-3.28325	9.37865	-2.87978	7.40655	-3.35977	5.08823	-1.37035	10.3718	4.41484	9.69623	9.33535	-2.69836	7.72287	6.84361	-2.43897	8.95629	9.147	13.1653	7.35574	25.7453	10.0942	7.56844	-0.0835989	28.1857	-2.09842	-6.36669	4.88068	16.051
-1.47182	20.926	0.390802	8.96796	-8.01141	9.51859	2.38044	14.9031	5.69153	11.1744	5.00175	1.81511	-0.704073	-1.60797	9.79217	4.12938	5.26548	11.4701	12.3183	12.7856	9.63707	17.8071	14.2772	7.72561	3.51474	28.7302	-3.8179	-10.5306	7.47984	29.6852
-0.6552	18.2284	-11.0831	6.17703	-4.12608	5.80917	-5.11974	15.833	7.03414	10.9662	2.52041	6.8617	1.804	-3.64882	9.20936	-0.271321	0.168942	6.22769	12.7296	15.791	7.27463	20.8474	12.0166	1.40554	-1.61875	27.8047	-6.87668	-9.30706	12.5218	23.6044
-1.2872	11.293	-6.36443	6.71201	-7.81584	5.92066	-2.59678	13.464	9.59391	6.80689	3.80488	-2.49404	5.54762	2.11386	7.07326	-0.0606593	1.37202	12.0334	17.4476	12.8781	6.08591	21.8824	10.1761	5.2894	2.07446	33.2287	-4.26949	-10.9971	15.0593	14.382
-5.0664	14.1201	-8.29722	15.1444	-9.90551	3.23709	-5.66189	14.078	11.9727	10.5158	1.24512	8.84626	4.10984	2.79198	9.33533	1.40928	-5.00998	10.3378	17.9962	11.883	5.34883	17.027	13.068	0.016082	-0.685949	22.6328	-4.34116	-8.16836	2.45697	19.9098
-0.756073	11.1642	-4.95443	5.03283	-8.08333	10.3775	-7.60288	8.19055	-1.5198	14.9636	6.57685	1.10961	2.7268	-1.17004	8.16609	6.33479	6.54858	15.3848	15.5716	5.49207	4.12114	22.8263	12.5256	4.56834	1.75545	27.6192	-3.43879	-5.44794	2.56322	23.3665
-3.29375	5.75332	-3.09493	3.1743	-7.23364	3.03346	0.237907	7.23253	2.69861	17.7386	0.406872	2.26515	-0.612397	0.507273	7.7497	2.32259	-2.33113	14.6712	18.2176	7.27489	2.80448	16.3289	10.2144	4.67398	-0.781468	23.51	0.250171	-7.03741	7.05379	23.5556
-0.00882558	12.9706	-7.16091	8.91002	-8.82244	5.99552	-2.69297	8.32291	8.83193	7.87573	2.57398	6.90615	4.10421	0.914491	6.85612	0.979471	3.84741	14.9782	24.0669	6.56827	5.68304	15.2898	11.221	4.41932	-1.53793	29.0107	-6.13543	-7.29919	2.30347	25.0161
-0.0888174	16.1776	-5.63503	5.87286	-4.74176	7.36793	-0.163004	4.6128	12.1389	10.5525	-2.51866	-0.684606	6.72845	2.69703	4.20855	-1.72502	2.76226	9.75432	13.8468	11.8954	3.37801	19.8717	11.9854	-0.521698	0.83089	24.6097	-2.24943	-7.19367	5.24836	29.9103
-1.88917	11.8913	-9.22586	8.47534	-4.89434	4.51155	5.32337	6.42455	-2.57973	18.2169	3.0369	3.22806	2.64723	6.20065	7.12341	2.76019	1.79248	8.02723	15.2599	12.0012	4.57522	14.8703	10.7793	2.60472	-0.40749	27.7938	0.0483151	-8.70502	12.9442	35.6869
-0.846449	7.67519	-7.53011	4.61698	-9.34141	4.31531	-2.30547	3.74959	5.30286	6.77897	1.58196	8.36042	3.76671	5.72227	6.97721	-1.27774	-0.586297	9.70283	19.984	8.60602	3.27205	12.8935	12.5344	2.06461	0.637694	28.4703	-1.58898	-9.33386	1.98802	29.1125
-1.55599	4.95585	-6.61029	12.0534	-11.363	0.94788	-8.37366	9.63072	6.33524	17.1292	0.0907137	2.35995	1.39767	9.47721	3.97192	0.864415	5.36929	12.1656	19.4214	7.95509	3.79383	14.6709	11.1024	0.564793	-1.45852	30.0388	0.365304	-6.94128	-0.367395	27.5939
-3.40857	12.3176	-3.70662	9.07734	-7.26855	5.79682	-3.92224	9.43942	11.4751	3.89035	3.67968	6.65643	4.42888	8.22873	0.835388	1.34759	3.78284	6.50883	20.6989	14.1445	3.76596	15.3811	14.2878	0.259482	-0.884228	26.6134	-1.4324	-7.33228	7.09104	29.6877
-5.31379	5.13053	-7.98296	2.75632	-10.1216	4.0413	-4.80314	10.8244	7.01387	10.9358	3.86958	0.111369	5.6831	-1.15433	1.21966	-1.26783	-0.457743	7.08175	14.1785	8.34436	3.99435	15.1982	15.3516	1.97068	1.62956	27.0379	-3.30796	-5.69059	3.47149	25.7112
-6.99956	6.654	-9.83755	1.01531	-6.87094	3.6261	-5.66126	2.35854	2.41163	13.7165	5.44095	8.35314	-0.352934	1.25496	5.71108	2.75435	-4.52676	5.13345	17.292	6.4291	2.47995	12.7644	9.86937	4.0635	1.81188	24.7178	-4.39034	-7.06846	9.07748	31.163
-6.82351	3.83956	-8.5956	8.27757	-7.20918	5.82045	-4.48243	0.837221	10.808	11.302	2.75308	7.8155	2.30539	-4.29936	10.305	1.10881	-1.11173	-0.182289	17.45	8.79623	2.35266	16.2113	13.0989	-5.75588	1.73787	30.2541	-2.67095	-5.63482	6.05093	24.712
-8.53879	6.12191	-8.87233	9.45718	-10.6947	2.76599	-7.99292	6.29429	13.1329	7.67987	2.13225	4.27885	-0.668894	-5.23593	7.32216	-4.78379	-8.31286	2.65167	13.1237	7.79537	2.17599	15.3964	16.1743	-2.31183	1.35914	31.4703	-3.84017	-7.6037	9.12792	29.0766
-4.04524	11.0191	-7.5124	8.42682	-9.32946	-3.02848	-6.013	5.66394	2.36655	11.2313	1.79736	2.06125	-4.39607	-4.19425	10.6532	1.16298	-1.08507	1.35438	23.253	11.5598	-0.72406	16.2518	9.9816	-1.99424	1.92844	28.0724	-6.24649	-7.21087	11.4904	33.3441
-8.66019	4.39379	-5.56621	10.2231	-11.3829	-0.264286	-2.95228	8.34379	12.3965	8.9058	3.11463	3.32436	1.24458	-9.83231	3.04102	1.72443	2.48421	0.408778	11.3445	4.30205	1.87038	13.9717	9.87869	-1.82568	0.71718	31.7525	-1.58551	-6.24251	9.64719	25.4096
-2.13356	9.69109	-11.5214	3.6012	-7.14789	4.47645	-7.47267	9.4308	8.56461	10.0579	4.01291	2.06852	-1.84109	-3.03161	4.17079	-1.82681	2.81143	0.144613	9.96141	14.1678	0.650218	15.4161	11.2405	0.729154	2.35406	27.3789	-4.57587	-8.1049	4.82887	29.6085
-5.87473	9.70347	-10.9289	8.32478	-10.7001	4.68312	-7.8929	3.83467	10.0188	9.42371	6.22399	11.4569	-1.04563	-4.34898	3.0208	-4.22227	1.60147	7.97795	18.9771	8.59659	4.44008	7.56263	14.7039	-3.39893	-0.982886	23.8104	-3.43111	-7.43475	-0.214177	21.5571
-5.27262	5.99322	-5.14103	7.81444	-9.06085	-0.212741	0.490997	10.0213	11.6515	10.6105	3.95912	3.82718	-1.99068	1.66683	1.20367	0.337115	4.27907	2.81507	18.4055	6.87332	1.89571	11.3503	7.42336	1.61991	-1.51154	26.7472	-4.73856	-7.35751	3.5756	30.6357
-7.9252	6.67102	-7.80561	12.1533	-13.1673	5.36666	-0.643211	2.8067	3.68869	7.8006	0.490788	2.1272	-5.84364	-5.85199	3.75294	-0.468798	8.61891	0.760905	12.551	8.02742	0.194058	10.2738	6.6773	4.06905	-1.9812	29.5598	-5.22031	-6.5338	1.53683	27.128
-5.3878	6.24046	-7.20515	6.06746	-10.225	3.68404	-1.70782	1.51536	1.85949	13.0428	2.32111	2.38106	-6.13745	-6.73825	3.43178	-2.87807	0.983267	3.23825	11.8901	11.2056	-0.298954	9.69843	6.92385	2.14273	-1.79287	26.4789	-6.70555	-8.72773	4.94538	29.2146
-10.9086	6.29256	-12.2365	18.5883	-9.80653	3.75993	-6.30011	7.48295	5.09505	11.6935	1.31797	-4.79207	-5.89276	-7.80395	7.76506	-1.77894	2.53724	-2.7913	8.53042	11.0751	0.901739	7.6083	8.72541	-1.60378	1.82943	26.2126	-3.36114	-6.76916	1.55907	27.7942
-7.90727	8.9498	-7.78327	9.07498	-5.98885	1.57341	-9.67555	8.12146	6.42406	7.31408	3.3313	0.510046	-4.75778	-3.46749	6.06319	-0.824181	12.9819	5.20205	14.7298	11.9461	-0.568224	7.40851	11.6526	0.282155	0.789845	22.9103	-5.65767	-6.4078	-1.09027	26.5121
-9.23336	9.14642	-8.64112	13.1114	-7.29932	5.44528	-4.35928	0.0531579	7.41762	4.42325	-1.67817	5.8559	-3.96278	6.09465	5.63637	-2.88823	7.56982	1.8793	6.70373	3.77764	0.522752	8.97088	5.25322	-0.711288	0.724652	23.3482	-5.84207	-5.33848	2.26539	28.0618
-7.48683	3.99309	-12.0048	12.1508	-14.9206	1.535	-1.85079	0.0987529	9.74893	11.181	1.05145	-0.395792	-3.18703	-0.547914	7.74047	0.524684	3.28228	2.42339	7.0061	9.43016	1.04965	13.5885	7.97666	-0.813194	0.659819	21.1475	-3.60682	-3.90726	-0.811074	34.7008
-6.06253	8.56438	-12.3741	9.17672	-7.61174	0.862531	5.95839	0.545011	15.2771	12.3196	-1.05516	-0.874208	-2.04747	-9.64867	1.55605	-2.35014	4.95688	2.99059	9.00911	8.37716	0.95587	11.6159	9.95744	-1.36903	0.728847	23.8876	-0.890773	-7.033	-3.45781	27.6659
-7.06209	10.4936	-12.5622	6.88061	-10.1035	0.618461	-5.28503	7.20995	5.22711	7.6192	-2.72872	1.71615	-2.71946	-4.83203	0.729163	2.73081	2.03598	-1.63962	5.13015	0.521077	-1.52138	8.81072	6.22932	2.90239	0.914992	19.6449	-5.41059	-5.1885	6.11407	33.9314
-9.68592	9.82491	-12.1969	5.58009	-8.65153	2.48002	2.13856	0.825896	8.49442	8.15911	-2.14112	-0.568709	-6.44226	-4.67987	-7.04504	-1.30562	2.8895	-0.594978	14.826	3.77309	0.100311	10.3029	5.20905	-2.04682	-0.520325	18.4181	-1.17598	-3.58004	3.22031	25.1522
-7.91606	7.29733	-15.1622	9.10032	-6.43563	4.08838	-9.0202	0.462259	11.899	11.2388	-1.68779	-1.22335	-7.84328	-8.00308	1.46754	-2.98168	2.36219	-2.26784	13.838	2.36269	-0.543741	12.0132	11.9021	-1.11851	3.28713	21.7579	0.374215	-3.54883	5.16658	35.1692
-7.19164	6.29809	-7.52488	10.5384	-6.38475	3.16096	-2.58779	-2.36229	2.88866	8.41966	3.99329	6.67184	-5.77331	0.681558	-1.33515	-3.2862	4.49199	2.22107	10.0635	4.79691	-0.89964	14.5384	7.03231	-0.46533	0.204328	20.5637	2.51114	-6.01197	3.61235	32.1687
-8.87486	9.42156	-10.1764	7.23684	-10.3827	2.86315	-6.62808	7.03935	5.72635	11.2259	2.17841	4.95483	-2.40681	-7.24096	2.06193	5.59597	1.97022	-3.41378	7.91257	1.40284	-2.41725	12.0524	7.58469	2.19866	-3.04493	19.7629	0.822947	-5.58992	1.46315	19.9181
-6.96006	8.52435	-12.7545	7.62424	-3.38185	-1.49745	-1.32666	2.91468	7.1446	5.42558	2.45938	6.64147	-1.43317	1.18685	1.38681	-1.19756	1.26121	-0.853036	6.36815	-4.10407	-1.51165	14.8903	3.13711	0.0679003	1.09612	21.4846	2.47902	-4.65658	5.09974	25.7357
-5.93053	14.7798	-13.2523	7.94262	-10.5224	-0.671239	-4.12841	4.45701	6.95918	8.7084	-1.80153	7.12582	-8.03664	0.417129	-3.7031	0.527691	3.82151	-5.68473	6.03699	3.61833	-2.21886	14.4061	8.36068	3.29799	-2.09894	17.9931	-2.03039	-3.23703	0.143066	32.1682
-7.0125	9.17142	-6.17099	2.91155	-6.55843	-1.38775	-3.36638	0.228061	-5.41902	5.80841	1.52887	4.7621	-3.50732	-4.82323	-0.755534	2.10376	0.266905	-2.58108	12.5895	-1.46145	-1.0991	11.064	5.20372	-1.96482	-0.589711	26.3067	-1.58108	-6.66272	1.66241	23.2984
-5.39792	9.58412	-8.95913	9.12485	-8.41065	1.80504	-5.39511	1.02711	2.91372	9.20941	-1.99555	3.75769	-3.98128	-2.22713	0.999348	0.21151	-0.440982	-1.21452	2.62264	0.655586	-1.67624	11.2002	12.9524	2.56624	0.66392	20.4139	0.830826	-4.21091	0.624073	29.7665
-6.10283	12.2855	-12.6089	10.8357	-9.54851	5.16393	-4.73599	1.03072	5.7036	10.646	1.19492	6.54775	-2.57605	-4.32006	5.72062	0.844332	8.81067	2.90519	6.63434	2.07502	-2.95196	12.3342	12.0999	0.65599	0.288519	21.2598	-1.01468	-3.33905	10.1486	28.9664
-10.1128	1.45998	-10.9866	9.33945	-7.13399	8.92099	-9.41015	4.35327	-1.70729	10.2158	-0.614885	3.63327	-6.8747	-7.82114	0.364822	5.65829	-0.160054	-0.534838	10.9302	8.33252	-2.06071	13.6683	11.3823	1.02495	0.297128	17.5622	-2.76445	-3.99566	8.35762	31.465
-4.55226	7.59958	-7.70206	2.75452	-8.15751	9.09823	-12.3744	2.73628	12.1043	8.65832	-2.92794	5.70738	-6.01321	-4.31622	7.3684	5.2288	7.59886	2.37834	11.1458	13.0272	-3.09644	10.4423	7.86628	2.58637	1.69617	13.0921	0.223208	-4.58302	10.5384	31.6537
-4.83849	12.717	-9.79204	6.64201	-8.62083	0.595645	-3.42403	5.42046	7.73074	15.7264	-4.16948	0.330087	-5.72718	-2.07323	7.26811	6.29224	7.62795	3.00348	9.39355	4.68036	-3.12014	12.8768	8.8037	1.30671	0.758988	18.6681	-0.471153	-6.59383	1.66826	22.0583
-3.14273	4.09991	-6.87611	9.84772	0.507637	4.08518	-6.21976	-1.79872	2.99424	4.39101	-3.63507	5.61828	-3.49624	-10.1069	4.08109	0.400309	3.35555	-0.312175	14.9974	8.55312	-0.750739	13.6253	4.69208	2.94889	2.29871	18.1161	-1.6827	-3.59521	8.19944	17.4953
-6.42693	11.4537	-7.94869	10.1408	-8.97312	5.17821	-6.48097	4.99022	1.84965	6.55285	-6.87321	2.77877	-9.38047	-9.08444	-2.07784	-2.59968	-1.77117	3.18491	8.32614	7.69527	-3.45832	11.3529	8.31905	2.18778	0.200227	16.8395	-3.26521	-3.62737	7.38849	25.5521
-3.91468	4.65097	-8.9203	12.9079	-7.1795	4.76046	-5.98204	3.0264	9.39629	7.22971	-4.45249	0.455981	-9.34652	-8.23881	7.19569	1.98079	16.0358	1.32471	15.6905	1.10533	-3.07867	14.1018	10.8097	2.33904	2.94727	23.0378	-3.73509	-5.61876	5.81667	28.7586
-3.24916	13.3185	-13.0436	7.00767	-9.14746	3.935	-5.09765	2.69912	3.13095	5.91845	-5.86961	3.53751	-12.246	-5.74588	9.67896	-0.0661646	5.09248	4.62574	11.2617	5.48421	-2.84658	11.8298	10.1145	2.43961	5.72374	12.2558	-2.70818	-2.9066	5.61966	21.3129
-5.03263	10.0258	-13.5785	1.8414	-9.21123	-0.236931	-4.9019	9.91556	9.13709	7.79645	-1.98862	-1.58235	-9.87249	-5.51884	5.27915	-0.335289	2.48935	5.44715	9.80318	6.88776	-2.68991	8.28015	9.70016	2.33069	4.35657	17.2517	-3.31612	-3.47318	1.75498	24.5332
-3.57998	5.83538	-14.8472	3.25867	-10.351	0.029364	0.785189	-1.20062	8.01514	11.7536	-5.49573	-0.0890788	-12.1707	-0.440745	7.80042	0.411771	-1.54005	1.71617	5.82723	0.314948	-3.50841	10.1428	7.45873	-2.72375	3.31325	22.9024	-2.48992	-2.77413	-1.11287	22.3958
-4.32075	8.56434	-13.5422	11.1424	-8.6446	0.0421723	-5.93006	-0.46758	7.3829	7.06959	-1.10433	-7.22355	-9.30847	-8.85886	-0.40079	-3.63548	1.08053	8.13971	12.0669	2.74442	-1.2003	7.38113	14.4439	3.88394	5.4112	9.24585	-1.51536	-5.27269	-3.90308	20.3605
-8.1783	6.74323	-15.5333	4.4984	-9.24179	4.82341	-1.75009	1.80013	5.6236	11.8431	-4.67051	-0.971817	-9.68799	1.02308	-0.117926	2.26169	-1.40977	0.860684	11.2907	6.63054	-2.83644	6.37981	12.0975	1.53109	3.82993	19.4183	0.816015	-0.551055	1.92937	15.2211
-5.32768	4.79568	-12.8113	3.63255	-6.69876	7.03159	-7.88502	0.89908	1.2288	9.08445	-3.87467	6.07155	-8.19987	9.98599	-0.619563	0.735187	-5.28287	3.47912	2.67272	6.29184	-2.40301	5.65377	12.7172	5.9715	1.34764	15.5778	0.966339	-1.59856	4.2563	28.2778
-5.15239	5.13824	-14.5989	3.11685	-11.5504	9.58803	-9.43166	-0.42415	5.13338	12.5269	-3.52683	-1.33924	-3.75838	-3.60275	2.47382	-0.867794	-2.35285	-1.31499	4.16119	3.42362	-4.31192	11.3118	8.9182	-3.68275	2.29779	21.2413	0.0941677	-3.00075	3.47123	23.086
-3.01639	8.6487	-10.3707	9.97358	-12.78	2.07303	-5.75079	-3.20057	-3.10333	9.7952	0.695626	-4.37116	-8.39883	-10.1959	2.55896	1.18372	5.55197	-1.15999	7.24118	4.01678	-3.58053	9.41133	12.6213	-1.12927	3.46229	14.7235	-3.31166	-4.43765	7.26262	25.3122
-1.63789	8.01752	-13.299	12.966	-10.4229	2.14415	-6.91104	-3.00968	-2.09811	8.03828	-1.0284	-0.980032	-7.53257	-6.40009	0.87424	-2.43952	-0.396192	0.924681	4.80847	1.69076	-1.27061	15.7652	15.7423	2.98227	1.74562	18.2522	1.6109	-4.51401	11.353	29.1807
-1.78986	10.9966	-12.1231	1.14515	-13.8522	8.19362	-6.63236	-1.28716	-2.40876	11.4609	-1.14857	3.11705	-6.0091	3.25595	0.606178	3.17983	-0.648921	-1.35587	8.68943	7.39053	-1.14142	12.1213	14.475	1.61157	2.58597	17.379	0.100461	-3.19928	8.36947	22.6266
-4.01583	11.4771	-12.6504	0.50168	-15.0477	-2.1714	-3.24089	-1.06752	-1.33926	7.47444	-2.33853	2.55819	-10.222	-0.60125	-3.26705	-2.8368	-3.92599	0.908615	4.88615	1.65749	-1.87247	9.38681	11.0351	-1.02251	0.714117	11.8545	0.5005	-0.833385	3.02849	17.049
-5.70574	8.8388	-12.1599	1.1973	-12.4645	2.72698	-6.25873	5.72804	-5.04013	4.69384	-3.26121	-1.74937	-8.99273	-11.8935	7.91676	-2.6742	0.20061	1.31457	0.443347	3.84863	-3.21073	7.88244	12.3618	-5.50447	3.74056	15.6361	-1.70054	-1.6358	4.57196	25.0811
-4.19083	8.48718	-10.1416	-2.35911	-12.0098	-1.77312	-3.4249	-1.51338	-4.57796	0.864058	-0.0808884	3.73775	-8.54189	-1.21169	-2.43651	-0.0718966	1.99723	4.88371	9.93811	6.98722	-2.46911	4.717	10.2863	0.607968	2.35733	12.5662	-2.13368	-3.16775	3.16244	11.8892
-2.43352	1.77914	-9.82891	2.08433	-15.7601	-6.55131	-2.14299	5.97013	-1.73331	11.033	-2.73833	3.00738	-10.7919	-10.11	7.38314	2.52309	-8.36559	0.672574	8.55408	10.4743	-4.40328	13.095	12.1732	3.9978	2.73997	8.88935	-3.61385	-3.20595	0.85218	26.5455
-7.131	1.20166	-10.615	-4.3228	-11.9562	1.99873	7.74701	1.87242	-5.49147	5.08019	-3.52684	-1.97112	-9.39557	-0.102943	0.544247	1.29929	0.900579	3.71775	1.27405	1.86636	-3.164	8.14704	13.9758	2.40178	1.0199	11.6124	-7.19525	-1.15436	1.15995	16.4952
-7.11071	4.67694	-6.63452	0.171656	-11.1221	6.19225	-2.42697	4.2398	-5.40997	4.77633	-5.64396	3.8377	-10.9173	-5.83428	0.378033	-3.37161	8.91212	-2.87761	1.85805	4.21942	-2.08949	7.20822	12.3516	7.01773	4.03643	10.9758	-4.83807	0.442401	-0.730139	9.98582
-5.8204	5.31269	-10.2704	0.0623884	-13.0027	1.26201	6.85332	3.98089	-0.638139	3.35979	-0.886753	-3.57102	-11.3057	-11.3899	0.658264	-2.29254	-2.1189	-3.29168	6.67663	7.50931	-2.16927	8.94295	11.9587	0.68916	4.03471	8.27776	-3.75636	-0.607787	5.65618	10.972
-6.67559	6.88704	-12.0711	-4.61005	-11.3271	-2.829	1.17547	1.43959	-1.49609	16.1178	-3.3526	-0.889688	-9.07656	-10.0533	3.21115	-1.45019	2.47627	0.111606	-2.7809	4.00376	-2.45638	7.32283	9.96971	6.47613	2.69765	9.9865	-4.61088	0.348145	0.143269	15.8141
-3.68202	10.6204	-9.63367	-4.3248	-12.8383	0.376768	2.50495	1.28352	-8.18683	1.70544	-3.38104	4.28524	-9.45823	-3.09221	-2.91342	1.54222	3.32488	0.879904	-1.04097	2.37394	-1.88167	8.97306	12.0054	-1.57968	1.78737	8.11193	-5.87264	-1.76374	0.267776	10.2458
-4.04351	2.0146	-16.1003	2.85406	-8.90171	3.79722	-1.0972	0.241647	9.04759	8.61637	-1.84796	-4.21886	-8.48462	-11.7317	5.4523	-1.39513	1.52673	1.42599	6.08049	2.47366	-3.38445	9.24716	9.06166	1.87271	5.4267	10.4425	-6.78161	0.0264729	0.419456	12.6224
-6.5	7.33068	-8.61799	-3.55222	-5.70089	-3.21677	2.03773	-0.831463	2.94992	5.49265	-7.33262	-3.57581	-13.4146	-1.6428	9.59058	-8.20512	1.21058	1.20085	-5.07852	-4.75338	-2.61622	8.42716	15.057	3.37215	4.1693	12.5901	-3.77692	-0.185023	2.25999	6.52225
[truncated: 82 more rows]

## Sheet: S.Fig. 2c, Tilt angle
angle
0.00128482
0.00551517
-0.00331558
0.000949118
0.00101073
0.00248556
0.000491837
-0.00290338
-0.00140778
-0.00086082
0.00202117
1.67065e-06
-0.00230094
5.92201e-05
-0.0019368
-0.00159128
0.000572721
-0.00312779
0.00132359
0.000327689
[truncated: 630 more rows]

## Sheet: S.Fig. 2c, Gravitational accel.
accel.
[truncated: 650 more rows]

[truncated: 21 more sheets: S.Fig. 2c, Lateral, Bi, S.Fig. 2c, Lateral, Mono, S.Fig. 2c, Medial, Bi, S.Fig. 2c, Medial, Mono, S.Fig. 2d, Tilt angle, S.Fig. 2d, Gravitational accel., S.Fig. 2d, Nose, Bi, S.Fig. 2d, Nose, Mono, S.Fig. 2d, Tail, Bi, S.Fig. 2d, Tail, Mono, S.Fig. 2e, Tilt angle, S.Fig. 2e, Gravitational accel., S.Fig. 2e, Lateral, Bi, S.Fig. 2e, Lateral, Mono, S.Fig. 2e, Medial, Bi, S.Fig. 2e, Medial, Mono, S.Fig. 2f, Tilt angle, S.Fig. 2f, Lateral, Bi, S.Fig. 2f, Lateral, Mono, S.Fig. 2f, Medial, Bi …]
