# Supplementary material for: Tiltable objective microscope visualizes selectivity for head motion direction and dynamics in zebrafish vestibular system
Source: Nat Commun. 2022 Dec 21;13:7622. doi: 10.1038/s41467-022-35190-9 (PMC9772181; doi:10.1038/s41467-022-35190-9)
Supplement: Supplementary file 11 — Source Data [file 41467_2022_35190_MOESM11_ESM.zip › Supplementary_Fig_3.xlsx]

## Sheet: S.Fig. 3b, Striola
striola
32.5824
26.5203
20.3413
86.903
17.5271
78.6516
145.109
239.013
70.891
110.994
73.6114
102.094
104.993
166.215
113.69
139.178
74.662
78.1148
121.331
60.9987
120.282
77.0573
17.5818
97.5348
110.492
147.631
354.747
246.192
119.349
113.73
61.5517
75.3149
59.198
92.654
46.08
100.451
129.484
97.4002
129.143
117.689
121.528
50.4287
44.3014
100.875
72.708
158.424
154.923
118.347
165.895
136.073
22.5256
117.485
51.3833
9.06061
18.0606
119.327
45.8663
358.322
109.494
329.303
63.7238
36.4487
142.373
33.7923
210.671
138.762
142.11
149.648
156.23
76.55
93.341
146.623
152.914
139.957
107.271
168.708
233.365
162.488
300.791
79.5221
100.706
32.9714
16.3517
122.034
21.8549
100.318
187.994
156.947
139.033
135.308
166.194
89.9093
247.088
230.437
85.0711
211.031
213.394
254.688
211.086
273.468
231.456
133.584
330.427
31.0028
137.8
74.4747
60.0073
80.9013
68.363
198.237
181.169
53.5963
13.5574
49.5278
69.4335
69.2919
88.3233
48.5855
78.3978
128.926
25.0513
118.104
75.2312
49.2762
127.322
61.1523
86.9293
73.6024
92.5923
121.3
52.8611
147.454
71.5722
85.5849
24.1053
41.575
72.163
20.5543
70.5049
60.9045
66.2211
193.323
58.2775
156.465
74.238
100.885
74.9537
179.943
53.8684
73.5818
50.4127
124.576
116.947
60.9604
59.6828
117.841
71.9952
79.2824
92.4149
76.7693
21.513
107.885
85.0283
89.3007
127.763
137.282
126.181
163.279
136.347
117.435
12.3845
22.285
67.7668
26.9519
80.5836
41.9783
34.3904
42.1703
60.4278
4.89024
46.7699
109.413
88.4609
191
48.7219
82.4431
63.7213
83.9735
78.5231
48.0671
66.8454
103.014
145.784
30.6723
14.58
12.1944
77.9531
108.007
11.4945
25.1105
20.5764
23.0782
35.5676
19.5893
8.67159
35.4407
33.3827
19.9055
21.4904
84.3723
55.0977
15.6167
48.8816
148.087
17.4176
20.5358
85.1143
160.921
48.7973
156.327
113.362
223.073
114.938
99.8118
103.745
189.368
207.741
125.569
128.65
131.592
27.111
88.9724
114.109
43.4413
125.682
23.3795
136.221
90.0998
129.305
128.336
289.506
60.9735
77.0751
111.429
19.9538
80.0691
40.4927
20.8116
61.7608
94.1696
122.11
114.635
22.2337
71.3936
57.4226
47.2166
53.3118
77.0404
84.329
40.9887
91.1727
57.6015
87.0146
24.5103
50.2128
29.0352
122.34
162.992
59.9523
63.3194
68.3646
40.0348
88.752
16.83
58.6546
87.5355
150.054
87.8319
83.7979
140.789
236.383
142.95
96.7175
39.1025
143.348
137.585
182.073
99.8273
52.378
166.298
163.41
245.611
201.024
194.118
206.84
138.585
270.126

## Sheet: S.Fig. 3b, Extrastriola
extrastriola
104.803
184.22
206.778
168.511
154.511
76.529
101.708
241.53
30.5682
301.87
102.911
62.5701
173.591
161.314
191.919
188.591
134.661
142.331
189.225
263.287
214.316
7.4623
26.9924
177.231
218.521
217.35
206.685
163.106
156.571
190.273
151.322
192.273
246.671
225.316
242.142
151.567
243.041
189.808
186.294
161.35
293.698
118.57
24.139
186.145
129.483
253.401
192.684
160.847
271.153
81.0905
249.929
236.339
197.195
267.637
164.973
176.269
181.856
197.551
195.327
263
296.541
337.011
257.65
281.555
257.247
186.531
347.451
35.7403
219.22
255.177
10.0422
233.964
247.77
115.864
224.445
280.351
19.9081
292.18
248.385
31.6389
312.309
77.901
202.126
30.1533
198.98
207.085
88.1303
257.963
39.063
128.75
132.528
194.228
93.154
131.274
116.938
133.538
106.101
176.739
15.4923
14.5217
106.522
193.225
120.186
101.654
152.077
145.302
125.561
157.366
148.875
75.9323
222.957
141.107
54.1698
167.903
137.569
160.459
137.948
31.5346
11.0928
14.8282
131.136
129.469
145.781
111.661
138.794
106.546
92.5303
101.737
111.194
129.396
33.9387
142.447
87.5456
36.9406
89.5133
78.2578
189.896
36.5569
103.556
192.669
144.995
182.994
232.052
169.873
201.576
157.874
32.0057
159.18
203.665
218.185
215.558
98.3056
24.2226
133.187
231.127
266.173
262.701
247.526
188.247
125.91
187.671
149.952
158.185
246.894
52.5237
17.6198
19.2751
29.3471
202.617
144.058
55.9811
118.93
109.855
103.964
128.979
115.91
111.565
143.529
16.0461
113.166
22.5795
19.2697
13.3759
68.0344
10.2931
94.726
122.57
159.548
133.906
147.476
8.64261
45.2235
127.636
176.376
183.204
245.313
194.081
166.588
128.626
101.48
18.0259
19.3663
45.1735
143.016
160.797
154.945
195.666
210.315
264.61
219.117
87.2603
209.487
53.9241
18.0001
86.9651
130.601
178.538
212.398
269.442
78.0886
225.124
144.804
169.841
33.1624
169.052
200.497
202.476
34.1795
10.8023

## Sheet: S.Fig. 3c, Striola
striola
13.5588
6.51148
10.6604
44.6631
9.50555
24.895
51.2328
55.1515
17.8076
28.1537
46.8335
44.9916
69.4986
54.2783
67.8716
34.4451
26.9004
11.0357
18.1314
15.5001
35.9332
30.6117
1.7658
15.4988
40.0982
13.5586
14.1175
9.61751
27.8641
22.5587
11.4948
24.601
24.0866
24.7481
9.81668
30.4721
21.6346
4.38971
15.2773
28.4325
46.8355
28.6779
17.2523
28.3305
17.2804
26.1573
17.0318
38.7319
42.6278
12.3574
14.6556
5.15739
3.17174
3.23502
9.78595
2.76305
7.64863
18.1506
30.7752
67.5715
21.3522
4.83544
35.638
9.89256
51.2178
68.6424
76.1868
77.3195
50.1646
39.7809
46.9785
30.9914
26.5295
94.5907
65.1479
57.928
57.9498
38.4055
16.6738
27.0779
27.8801
9.65855
2.72671
14.435
8.08224
26.9153
20.4101
64.7586
52.0059
21.96
24.7094
27.573
46.0151
57.0344
18.2574
57.5702
33.421
61.136
46.3522
49.1864
84.7948
7.45973
5.29722
6.83317
21.2305
48.8106
23.3374
45.4105
44.2129
12.1476
14.1124
18.8297
3.0194
37.0418
30.9126
46.1876
31.3204
10.7457
33.2643
36.5871
5.54555
36.5905
28.2522
6.61204
9.31758
17.1922
27.9182
17.3249
36.0101
17.1718
23.1641
8.72881
21.4842
17.0823
4.95972
17.2456
38.6712
2.34897
24.4862
21.138
18.4838
8.60106
5.96064
10.2721
23.2427
26.2939
20.5876
9.3216
57.0733
47.2099
19.8879
35.444
50.5614
27.8176
27.6703
12.2765
29.4082
13.1039
23.8344
49.1263
7.73518
43.8796
41.5304
10.2899
10.1154
13.4523
23.2993
7.14376
10.0208
19.9856
5.21008
18.5678
22.7012
8.2781
21.7744
21.1764
11.9049
15.3005
36.1235
4.66585
18.4904
7.70777
16.4522
3.5183
9.48206
31.8265
32.7084
50.0696
27.6181
18.2114
26.9788
21.7111
5.66113
12.2248
2.56592
7.66109
28.8881
12.0293
0.251585
2.69966
6.93481
6.73911
2.42576
4.57187
14.4896
19.0448
15.35
19.2291
4.66322
45.7487
33.6682
22.7264
13.0249
20.9915
7.12009
12.2188
7.83092
29.9388
33.1758
20.4491
47.2112
4.64322
21.3898
25.2001
23.452
13.4071
10.2065
8.05124
14.0309
14.1396
12.3732
9.04553
10.864
3.34708
8.04951
1.02678
16.5581
20.7088
24.7432
17.264
1.85886
4.99383
51.8481
16.8189
5.13834
39.5499
31.3216
14.1492
25.765
45.6663
44.8886
40.1896
14.9431
16.399
44.9781
32.5812
33.8643
58.3354
31.7334
20.2889
36.7579
39.1534
26.4522
14.3876
20.006
12.2803
37.4154
19.8927
24.8338
26.3604
29.1
29.8279
31.3055
4.18711
6.40693
33.7962
15.6711
15.2825
29.4145
11.5747
11.6609
33.9151
23.3295
11.306
24.6952
22.2161
25.5041
16.6972
16.0385
16.6248
17.7567
8.10584
21.4531
27.9625
27.5384
28.5115
4.75777

## Sheet: S.Fig. 3c, Extrastriola
extrastriola
31.1767
14.2711
8.28648
7.98662
22.28
19.0239
19.8736
0.846449
6.49669
4.2608
8.64756
2.31407
7.96396
4.39201
6.89691
9.59784
5.80616
7.98078
5.93858
1.35587
2.36011
1.11085
2.90533
3.74555
0.297265
3.06112
12.5798
5.88967
1.12371
5.32347
2.5872
3.15706
7.91462
6.88373
0.646828
7.63181
3.00485
6.92218
5.57121
0.936524
2.86819
1.79788
1.36825
21.6632
16.0169
17.7274
28.8942
31.7725
17.2471
8.0829
21.9158
22.5544
6.89965
8.7899
2.96811
3.39879
7.28972
27.5558
11.0531
13.4277
12.8465
9.8005
10.3969
6.53305
10.6193
2.47964
2.1705
1.92557
2.06213
1.05933
0.478035
3.5796
4.00417
3.06208
6.6595
1.02885
0.99169
3.47763
3.53232
3.43125
9.73906
8.24728
3.95816
3.06187
13.7342
10.0691
4.74638
5.57975
1.75031
13.4437
6.54366
7.73985
6.01085
8.00051
3.51576
4.54808
4.33411
6.3347
3.51426
1.60817
1.11391
0.881165
1.10706
4.59859
6.41726
5.72131
6.31858
4.04941
6.96646
1.60438
2.65301
2.0763
0.906363
5.87385
3.16739
2.3051
6.68664
3.00568
1.91283
3.55504
3.3103
6.30242
6.30082
5.43463
7.05557
11.4609
6.20623
5.91192
1.5549
6.51792
1.83348
1.33255
8.4195
3.56433
2.41967
4.54328
2.12188
2.71435
6.2415
3.69654
1.97728
5.65188
4.45279
4.31678
6.71381
1.66447
2.7644
3.39698
2.33473
2.10162
3.82445
1.79103
4.36032
2.06545
0.690135
1.52262
2.24008
2.74016
0.818504
5.7064
4.29257
0.442723
0.700486
1.19834
1.91676
3.13964
0.655775
0.416684
0.155171
2.16822
3.59453
3.56933
4.78104
6.91526
3.56651
1.65982
1.66601
0.665598
0.992807
1.72133
2.07503
3.50129
1.54703
1.35058
0.391621
1.75045
5.33657
3.46653
1.76478
2.56029
4.80586
1.23356
14.1725
22.246
12.4296
4.46621
7.20684
10.4213
16.3296
12.1273
7.34436
9.08306
6.54381
1.02601
2.36516
4.75373
2.74057
2.9151
3.67647
4.55216
5.80768
1.98572
2.69059
5.35389
8.38738
5.41024
2.45579
3.14878
2.73774
9.56702
3.88769
6.13601
2.33102
3.24609
5.13637
4.8087
5.47069
11.6032
8.19307
