# Supplementary material for: Tiltable objective microscope visualizes selectivity for head motion direction and dynamics in zebrafish vestibular system
Source: Nat Commun. 2022 Dec 21;13:7622. doi: 10.1038/s41467-022-35190-9 (PMC9772181; doi:10.1038/s41467-022-35190-9)
Supplement: Supplementary file 11 — Source Data [file 41467_2022_35190_MOESM11_ESM.zip › Supplementary_Fig_4.xlsx]

## Sheet: S.Fig. 4a, Tilt angle
angle
0.000660636
0.00215232
0.00313625
0.00593913
0.0039671
0.00474408
0.0069845
0.00428227
0.00437463
0.0056385
0.00387032
0.00529966
0.00468345
0.0049445
0.00202667
0.00461855
0.00557524
0.00413665
0.00156763
0.00759981
0.00656885
0.00656859
0.00613859
0.00454629
0.00360667
0.0098307
0.00666223
0.00516773
0.00392475
0.00244742
0.0109384
0.0064208
0.00665829
0.00764674
0.00574439
0.00356043
0.0101678
0.00976005
0.00760721
0.00536873
0.00686852
0.00856115
0.0100812
0.00686826
0.00633054
0.00723364
0.0122745
0.00856145
0.00847642
0.0076072
0.00694842
0.00860138
0.00936596
0.0150638
0.225506
0.663489
1.36281
2.32296
3.51269
4.936
6.44516
7.9391
9.44572
10.9486
12.4422
13.9512
15.4378
16.9484
18.4403
19.9386
21.451
22.9478
24.4417
25.9413
27.4488
28.9532
30.4476
31.9474
33.4512
34.9408
36.4428
37.9509
39.4483
40.9358
42.4368
43.9378
45.4387
46.9384
48.4278
49.935
51.4329
52.9265
54.4186
55.9328
57.426
58.9295
60.4299
61.9205
63.4113
64.9203
66.409
67.9106
69.4091
70.9045
72.4126
73.9012
75.3988
76.8986
78.3992
79.891
81.3937
82.8831
84.3857
85.8783
87.3727
88.8788
90.3748
91.8689
93.3657
94.8704
96.3636
97.8549
99.3485
100.852
102.348
103.843
105.351
106.832
108.328
109.833
111.337
112.825
114.323
115.821
117.323
118.817
120.321
121.812
123.305
124.802
126.305
127.79
129.289
130.791
132.289
133.785
135.281
136.777
138.279
139.781
141.274
142.778
144.273
145.772
147.271
148.773
150.261
151.762
153.259
154.753
156.255
157.753
159.25
160.746
162.251
163.745
165.231
166.733
168.24
169.738
171.242
172.749
174.239
175.739
177.241
178.732
180.245
181.739
183.252
184.754
186.245
187.745
189.249
190.745
192.256
193.75
195.255
196.747
198.26
199.762
201.254
202.766
204.265
205.768
207.276
208.777
210.28
211.781
213.287
214.783
216.29
217.783
219.291
220.792
222.291
223.803
225.305
226.801
228.31
229.809
231.327
232.82
234.33
235.836
237.335
238.833
240.345
241.845
243.339
244.851
246.364
247.854
249.371
250.866
252.363
253.872
255.377
256.88
258.386
259.89
261.391
262.887
264.39
265.903
267.409
268.906
270.42
271.909
273.411
274.919
276.417
277.926
279.426
280.935
282.427
283.925
285.431
286.933
288.442
289.935
291.431
292.945
294.443
295.945
297.438
298.936
300.445
301.948
303.456
304.951
306.444
307.942
309.453
310.939
312.44
313.945
315.446
316.946
318.452
319.953
321.457
322.952
324.456
325.946
327.449
328.947
330.454
331.951
333.45
334.95
336.449
337.948
339.456
340.951
342.448
343.948
345.453
346.953
348.462
349.955
351.454
352.954
354.454
355.937
357.22
358.279
359.086
359.623
359.923
359.994
359.998
359.995
359.996
359.998
359.994
359.996
359.997
359.996
359.999
359.999
359.999
360
359.999
359.998
359.999
360
360.003
360.002
360
360
360.002
359.997
360
360.001
359.999
360
360.002
360.001
359.998
359.998
359.998
360
360
360.001
360.001
360
360.001
359.999
360.001
359.999
360.003
360.004
359.999
360.003
360.003
360.002
359.999
360
360.003
360.002
360.001
359.999
360.002
360.003
360.004
360.002
360.001
360.002
360.004
360.003
360.002
359.908
359.581
359.007
358.179
357.107
355.787
354.303
352.79
351.298
349.797
348.308
346.8
345.3
343.803
342.306
340.817
339.315
337.814
336.321
334.819
333.315
331.82
330.323
328.827
327.326
325.84
324.342
322.836
321.353
319.854
318.346
316.852
315.357
313.861
312.358
310.866
309.362
307.88
306.382
304.883
303.389
301.895
300.403
298.899
297.396
295.896
294.409
292.906
291.412
289.906
288.411
286.915
285.421
283.925
282.42
280.921
279.426
277.931
276.437
274.94
273.443
271.948
270.446
268.937
267.44
265.942
264.445
262.94
261.441
259.929
258.437
256.939
255.441
253.95
252.443
250.945
249.441
247.941
246.438
244.939
243.435
241.929
240.431
238.936
237.431
235.932
234.431
232.924
231.428
229.925
228.429
226.915
225.419
223.917
222.417
220.912
219.407
217.917
216.408
214.917
213.416
211.906
210.406
208.906
207.407
205.897
204.393
202.902
201.386
199.889
198.393
196.891
195.388
193.891
192.382
190.88
189.381
187.886
186.385
184.886
183.376
181.863
180.368
178.866
177.369
175.858
174.352
172.866
171.357
169.854
168.345
166.85
165.359
163.853
162.342
160.845
159.339
157.854
156.341
154.842
153.342
151.848
150.344
148.841
147.339
145.845
144.343
142.845
141.329
139.838
138.34
136.833
135.335
133.834
132.328
130.834
129.325
127.833
126.331
124.832
123.325
121.825
120.323
118.831
117.325
115.824
114.332
112.82
111.317
109.813
108.32
106.817
105.311
103.822
102.317
100.817
99.3152
97.8028
96.3062
94.8119
93.3178
91.8115
90.316
88.8058
87.3103
85.8009
84.3031
82.8053
81.2998
79.801
78.3007
76.7959
75.2907
73.7947
72.3058
70.7989
69.2844
67.7975
66.2958
64.7921
63.294
61.8009
60.2886
58.7934
57.2871
55.7909
54.2855
52.7838
51.2855
49.7918
48.2886
46.7891
45.2893
43.7854
42.2891
40.7806
39.2917
37.7886
36.293
34.7855
33.2813
31.7764
30.2813
28.7858
27.2821
25.7819
24.2814
22.7825
21.2821
19.7815
18.278
16.7766
15.2752
13.7765
12.2765
10.7864
9.26876
7.77282
6.28433
4.77276
3.3737
2.20311
1.28848
0.613935
0.190295
0
0
0
0
0
0
0
0
0
0
0
0
0
0
0
0
0
0
0
0
0
0
0
0
0
0
0
0
0
0
0
0
0
0
0
0
0
0
0
0
0
0
0
0

## Sheet: S.Fig. 4a, Grav. accel.
accel.
1.15303e-05
3.75651e-05
5.47379e-05
0.000103657
6.92389e-05
8.27997e-05
0.000121903
7.47397e-05
7.63516e-05
9.84103e-05
6.75499e-05
9.24965e-05
8.17417e-05
8.62978e-05
3.53721e-05
8.06089e-05
9.73064e-05
7.21982e-05
2.73603e-05
0.000132642
0.000114648
0.000114644
0.000107139
7.93478e-05
6.29482e-05
0.000171578
0.000116278
9.01939e-05
6.84997e-05
4.27155e-05
0.000190911
0.000112064
0.000116209
0.000133461
0.000100259
6.21413e-05
0.000177462
0.000170345
0.000132771
9.3702e-05
0.000119878
0.00014942
0.00017595
0.000119874
0.000110489
0.000126251
0.000214231
0.000149425
0.000147941
0.000132771
0.000121273
0.000150122
0.000163467
0.000262913
0.00393582
0.0115798
0.0237832
0.0405322
0.0612697
0.0860429
0.112252
0.138121
0.164113
0.189929
0.215455
0.241095
0.266192
0.29151
0.316316
0.341013
0.365706
0.389892
0.413767
0.43745
0.460955
0.484096
0.50675
0.52914
0.551227
0.57273
0.59402
0.614986
0.635381
0.655213
0.674777
0.693877
0.7125
0.73062
0.748121
0.765314
0.781879
0.797863
0.81329
0.828381
0.842697
0.856533
0.869753
0.882296
0.894243
0.905719
0.916425
0.926598
0.936115
0.944975
0.953257
0.960785
0.967704
0.973971
0.979572
0.984476
0.98874
0.992296
0.995203
0.997414
0.998949
0.999809
0.999979
0.999468
0.998275
0.996389
0.993839
0.990617
0.986719
0.982117
0.976867
0.970957
0.964324
0.957157
0.949271
0.940688
0.931455
0.921692
0.911239
0.900156
0.888434
0.876163
0.86321
0.849778
0.835758
0.821128
0.805876
0.790264
0.773964
0.757093
0.739758
0.721944
0.703633
0.68484
0.665499
0.64571
0.625593
0.60491
0.583922
0.562481
0.54067
0.518427
0.496049
0.473141
0.449956
0.426521
0.402669
0.378604
0.354291
0.329763
0.304852
0.279914
0.254929
0.229491
0.203815
0.178146
0.15227
0.126221
0.100386
0.074292
0.0481268
0.0221302
-0.00427235
-0.0303467
-0.0567268
-0.0828703
-0.108783
-0.134768
-0.160727
-0.18644
-0.212282
-0.23768
-0.263111
-0.288151
-0.313328
-0.338108
-0.3625
-0.38697
-0.410961
-0.434725
-0.45828
-0.481409
-0.504225
-0.52668
-0.548835
-0.570476
-0.591873
-0.61267
-0.633256
-0.653313
-0.672891
-0.692182
-0.710861
-0.728978
-0.746757
-0.763893
-0.780722
-0.796743
-0.812385
-0.827435
-0.841837
-0.855667
-0.869017
-0.881673
-0.893677
-0.905207
-0.916114
-0.926228
-0.93588
-0.944752
-0.952997
-0.960646
-0.96761
-0.973896
-0.979527
-0.984473
-0.988733
-0.992303
-0.99521
-0.997444
-0.998977
-0.999818
-0.999973
-0.999445
-0.998229
-0.996317
-0.993734
-0.990448
-0.986498
-0.981843
-0.97657
-0.970613
-0.963949
-0.956647
-0.948646
-0.940082
-0.930857
-0.920877
-0.910372
-0.899218
-0.887506
-0.87516
-0.862119
-0.848533
-0.834312
-0.819647
-0.804433
-0.78863
-0.772149
-0.75541
-0.737989
-0.720007
-0.701583
-0.682692
-0.663246
-0.643418
-0.623096
-0.60248
-0.581334
-0.55998
-0.538046
-0.515832
-0.493119
-0.470219
-0.446983
-0.423404
-0.399558
-0.375442
-0.350924
-0.326376
-0.301577
-0.276514
-0.251166
-0.225748
-0.200018
-0.174417
-0.148607
-0.122665
-0.0966396
-0.0708526
-0.0485057
-0.0300294
-0.0159551
-0.00658272
-0.00134918
-0.000102326
-2.97889e-05
-9.10562e-05
-6.83652e-05
-2.65271e-05
-9.85583e-05
-7.22633e-05
-5.35734e-05
-6.55491e-05
-2.12854e-05
-2.26342e-05
-1.51401e-05
8.64207e-06
-2.26872e-05
-2.92082e-05
-1.89015e-05
-6.67245e-06
5.32305e-05
2.864e-05
-4.93071e-08
-7.29423e-06
3.85946e-05
-4.60301e-05
-3.83763e-06
1.12757e-05
-1.94704e-05
-8.16458e-06
3.92887e-05
1.01738e-05
-3.44105e-05
-4.03397e-05
-3.43207e-05
-2.84401e-06
-7.31009e-07
1.84277e-05
1.43214e-05
-4.76539e-06
1.15739e-05
-1.44482e-05
2.49553e-05
-1.44437e-05
5.82612e-05
6.44503e-05
-1.84192e-05
5.01143e-05
5.00781e-05
2.92729e-05
-1.31898e-05
-2.63551e-06
4.93309e-05
3.77125e-05
1.76608e-05
-1.17973e-05
4.10703e-05
4.71309e-05
7.19572e-05
2.78319e-05
1.7439e-05
3.73028e-05
6.89811e-05
5.42876e-05
3.97219e-05
-0.00160906
-0.0073197
-0.0173289
-0.0317832
-0.050467
-0.0734578
-0.0992721
-0.125512
-0.151304
-0.177131
-0.202651
-0.22835
-0.253752
-0.27894
-0.303941
-0.328588
-0.353236
-0.377608
-0.40161
-0.425479
-0.449092
-0.472247
-0.495104
-0.517618
-0.539852
-0.561504
-0.582939
-0.604097
-0.62452
-0.644736
-0.664625
-0.683886
-0.702682
-0.721025
-0.738945
-0.756236
-0.773152
-0.789296
-0.805081
-0.820319
-0.834957
-0.849018
-0.862488
-0.875476
-0.887846
-0.899586
-0.910622
-0.921142
-0.930977
-0.94025
-0.948815
-0.95674
-0.963999
-0.970612
-0.976597
-0.98189
-0.986499
-0.990434
-0.993696
-0.996285
-0.998195
-0.999422
-0.99997
-0.999828
-0.999002
-0.997493
-0.995304
-0.992417
-0.988863
-0.984593
-0.979703
-0.974129
-0.96789
-0.96102
-0.95342
-0.945207
-0.936311
-0.926795
-0.916625
-0.905856
-0.894425
-0.882366
-0.869762
-0.856591
-0.842746
-0.82837
-0.813414
-0.797841
-0.781825
-0.765206
-0.748137
-0.730338
-0.712259
-0.69361
-0.674521
-0.654898
-0.63482
-0.614517
-0.593525
-0.572386
-0.55071
-0.528535
-0.506131
-0.483376
-0.460304
-0.436758
-0.412998
-0.389152
-0.364643
-0.340194
-0.315533
-0.290549
-0.265357
-0.240084
-0.214422
-0.188759
-0.162996
-0.1372
-0.111206
-0.0851659
-0.0588903
-0.0325053
-0.00642564
0.0197899
0.0458967
0.0722276
0.0984102
0.124185
0.150284
0.176149
0.20202
0.227503
0.252768
0.278096
0.303341
0.328126
0.352832
0.376967
0.4013
0.425121
0.448671
0.471807
0.494796
0.517416
0.539668
0.561435
0.582925
0.603977
0.624843
0.644957
0.664703
0.684123
0.702963
0.721346
0.739307
0.756608
0.773565
0.789798
0.805603
0.820831
0.835566
0.849661
0.86319
0.876043
0.888416
0.900133
0.911174
0.921725
0.931583
0.940805
0.949316
0.957235
0.964508
0.971044
0.976981
0.982231
0.986813
0.990741
0.993949
0.996475
0.998324
0.9995
0.999985
0.999783
0.998898
0.997316
0.995061
0.992126
0.988493
0.984199
0.979225
0.973562
0.967227
0.960268
0.952692
0.94437
0.935348
0.925854
0.915633
0.904768
0.893324
0.881311
0.868533
0.855305
0.841389
0.826991
0.811936
0.796359
0.780272
0.763704
0.746506
0.728839
0.710668
0.691959
0.672872
0.653165
0.633269
0.61275
0.591915
0.570506
0.54875
0.526606
0.504245
0.481537
0.458372
0.434947
0.411218
0.387233
0.36296
0.338435
0.313627
0.288641
0.263455
0.238135
0.21263
0.187149
0.161066
0.135246
0.109462
0.0832041
0.0588482
0.038442
0.0224863
0.010715
0.00332126
0
0
0
0
0
0
0
0
0
0
0
0
0
0
0
0
0
0
0
0
0
0
0
0
0
0
0
0
0
0
0
0
0
0
0
0
0
0
0
0
0
0
0
0

## Sheet: S.Fig. 4a, Nose
cell_001	cell_002	cell_003	cell_004	cell_005	cell_006	cell_007	cell_008	cell_009	cell_010	cell_011	cell_012	cell_013	cell_014	cell_015	cell_016	cell_017	cell_018	cell_019	cell_020	cell_021	cell_022	cell_023	cell_024	cell_025	cell_026	cell_027	cell_028	cell_029	cell_030	cell_031	cell_032	cell_033	cell_034	cell_035	cell_036	cell_037	cell_038	cell_039	cell_040	cell_041	cell_042	cell_043	cell_044	cell_045	cell_046	cell_047	cell_048	cell_049	cell_050
3.57772	3.28441	4.54418	5.25238	-1.49755	0.850575	1.09277	0.386842	5.50605	0.832618	2.97283	7.46908	-11.5164	-5.97033	-3.51088	5.9402	-2.24056	-7.4878	5.31622	-2.40762	7.73742	1.08609	0.352435	2.37421	-2.43993	-15.6626	10.0901	7.06473	-6.41449	3.3319	0.133254	-2.14276	13.2523	-1.58411	2.10522	3.29369	-3.20464	-3.02084	-0.332088	0.682261	-3.48805	6.48299	4.314	1.99737	-2.94635	-9.4017	-0.861192	0.761261	16.9486	-0.215093
2.28786	4.07	-12.1536	6.02517	-3.27079	2.76663	6.78727	-1.67901	-0.0579454	-2.3892	-3.40369	-1.09683	-1.40865	4.80651	1.55905	-1.74804	0.901992	2.77522	-3.60315	10.4074	14.6388	4.01899	-6.50821	-8.87153	1.77795	5.32598	-9.2395	-1.87519	4.7694	2.18678	-1.0117	2.55454	3.33121	6.42513	4.72809	7.56251	-2.73488	4.8334	-2.33435	3.20966	-0.500379	9.71303	5.40338	3.6636	-2.16791	7.24127	0.988653	-5.80793	6.68941	-5.85566
5.22259	-0.133749	-1.63083	7.70492	13.0227	-4.71231	2.75779	7.93708	3.81409	-3.10656	20.7475	8.65195	6.74288	-2.54317	3.911	10.1718	-4.63536	3.61773	-2.55268	-0.359113	10.664	5.29487	-6.65352	6.4468	8.05204	0.778442	7.1773	-0.777229	1.39493	7.26327	-1.95934	-8.93751	0.994894	-0.638072	4.83428	2.40279	6.46966	-3.01143	4.19674	5.25496	11.4335	6.98373	4.4873	3.81852	5.37216	8.01128	-2.4686	4.12845	10.2444	-2.60119
5.80489	4.30652	-2.13795	3.88891	1.00487	3.0915	-0.836727	6.25352	-0.665284	1.18572	2.98383	3.1491	2.52497	-2.33729	2.84745	-6.00736	-0.759302	-15.5124	2.94165	-2.21171	5.68793	-6.56442	4.45953	2.64702	0.0538359	-3.23905	-6.63372	7.9148	5.47425	-3.61907	-2.04219	5.32816	-8.35265	9.01283	1.60473	7.77313	5.85344	0.725364	0.300062	-8.48155	8.03302	2.07952	-1.71942	0.740568	-4.82306	-17.1924	-3.86885	6.10817	-9.50952	-4.70559
-2.40802	2.16563	6.93001	4.04255	5.6923	4.19596	3.59884	6.9119	4.03253	-0.296554	11.514	-2.80442	3.72122	-1.64403	-0.343118	5.50354	3.9618	-8.5372	4.40551	-9.43423	9.42461	-4.08278	2.24545	-0.593102	0.918565	3.34598	0.363944	3.59313	5.32093	4.49868	1.54413	5.6239	6.83731	-1.64962	-1.90562	-6.19163	-5.00572	1.78145	1.96411	-0.963819	6.94234	8.12585	-0.448802	7.32679	-2.61742	-0.826908	-0.84357	3.60875	5.50245	0.820484
-2.67997	2.92654	13.1793	4.59876	6.64309	3.01814	3.74393	-0.633825	5.72202	7.60527	15.504	-3.24847	16.4668	-0.422504	-1.807	-9.56043	-0.259224	6.70695	-1.7846	-4.84718	7.89594	3.42618	10.8516	10.9233	0.872081	2.82249	7.37937	-3.65204	4.94716	0.582783	0.22255	-5.10871	4.2994	6.10661	1.0649	-0.0707834	13.0938	2.7909	-1.76245	-5.01544	0.719941	7.18775	2.70861	3.37492	0.226855	12.1996	1.57356	2.56393	-2.38576	-2.15887
4.36536	7.27721	5.94799	4.62527	5.60944	5.45826	7.30595	-1.14376	2.07341	-5.53672	11.3293	4.05976	-1.2969	0.0781095	4.9936	6.2871	1.76358	-0.914975	2.86157	-4.31696	16.7324	-1.26191	5.65721	0.774151	-0.973624	4.30655	1.71211	-5.15257	7.55884	-3.519	2.85208	8.07247	10.0355	9.08095	-8.76823	5.58956	-13.4597	3.24287	-2.23184	4.75106	-1.02653	7.84507	0.0985098	-1.3986	-1.54773	-11.5777	-2.78454	-2.0824	6.09333	-3.1599
2.40913	1.32847	2.5549	7.29498	4.89677	1.61517	5.0367	0.402524	-0.135219	0.930559	13.3181	1.37031	3.17519	2.8575	-0.0609956	-5.48789	4.36047	-18.6842	0.515693	-12.3734	10.0756	-1.66791	9.93806	5.21161	1.06103	0.944494	3.12223	13.9938	6.67292	-1.02176	2.01394	-6.2047	6.34755	2.16986	-7.01219	-0.802167	8.59947	3.05078	-0.971966	4.7929	-0.144411	6.6577	-1.70626	-2.11301	-4.5091	7.41549	1.68359	-4.06183	3.30299	-1.48151
4.4008	-1.01421	-6.35369	10.7844	3.41613	0.335222	-0.169611	7.92538	-0.546684	-5.14573	17.8008	12.1152	-2.53169	-7.81138	10.9164	-3.72125	-11.77	-9.94553	4.17227	-7.30678	-4.64655	-1.08435	10.2962	7.68469	-0.898066	-1.87219	-0.980695	6.64715	-1.93318	2.60862	2.84239	10.4194	0.693254	0.929589	4.67127	-0.157259	4.40337	-2.19931	-3.25682	5.57631	1.15936	2.02829	2.35949	0.826165	-3.79159	-4.29125	0.318669	4.86486	13.3283	6.17544
1.53007	3.96114	7.56016	2.02006	0.879407	1.34806	-6.40488	0.0122301	0.973194	1.61995	5.73574	11.6296	-1.20449	4.19819	10.4551	-3.96115	-5.24716	2.87516	3.78455	10.2827	16.1402	6.39442	0.514706	-4.63049	-1.25423	6.35745	-12.8442	-6.73951	3.73051	-5.69163	-0.464627	6.53131	10.5186	3.465	5.32065	6.89318	-9.59193	-1.86409	-1.00088	1.68144	-0.827356	5.30621	-3.47172	-1.04379	0.281291	2.91177	-5.22386	-4.30466	-6.56793	-7.20123
-1.78054	-0.356122	4.02934	12.5159	-0.0958563	5.76465	2.41683	10.7704	-6.7315	-3.49207	22.4285	0.689435	-0.719624	3.34341	10.6672	5.09298	-0.331748	-19.935	0.0701142	4.07433	2.91521	7.44343	1.51104	7.99145	0.00843217	4.6115	-10.304	-1.84742	4.84734	-7.09298	0.517974	-4.84693	-3.05089	10.8175	-0.116068	2.46587	-5.95533	2.45382	0.0431593	-2.60593	0.20132	5.86219	-2.72936	-2.08744	-0.928699	-6.6568	3.30503	-4.78053	-1.15866	1.12753
5.84846	7.13439	3.21447	8.32783	-5.30401	-3.42624	9.28145	-6.14744	0.0794049	8.73049	13.2811	5.48687	3.3257	-1.37829	10.3043	8.64279	-6.38972	8.42027	4.9558	19.0163	-2.1426	13.0784	1.21242	1.80765	-0.490261	2.19253	-11.9087	1.76534	0.180378	11.756	4.86817	1.47131	10.3692	3.83105	6.91556	2.46807	-9.92508	-2.3814	17.1832	3.31148	-0.46732	6.50569	5.07824	-0.166507	-3.06218	4.47154	-4.48254	5.3886	2.89866	-5.74276
7.17591	4.72768	5.61556	5.40009	4.67983	2.01896	9.38967	5.18405	-3.2975	0.274017	2.82191	-0.000803119	0.884436	-4.33316	5.36026	4.31201	-3.56678	-0.87755	2.87241	-17.9535	-0.00460196	-0.982539	2.5827	2.22189	2.51169	1.7446	-18.369	-10.7401	2.59536	1.70537	3.85585	5.20396	14.7625	-5.95577	-6.44213	0.09732	-0.724767	1.34656	0.695716	-0.801369	-4.66542	5.8382	1.27106	3.59566	1.74003	-2.3908	1.66245	-1.35784	2.93822	3.44745
-3.25035	-0.242348	7.84202	-0.452947	7.64531	9.07335	0.049572	-3.16108	7.09315	3.04245	8.23094	8.28765	4.17037	-5.75248	6.44844	3.25578	-7.26608	-12.9561	3.07959	-1.58517	-12.1905	1.85561	5.807	1.2054	-6.16396	-1.82564	-10.8163	12.7777	0.996218	-7.23426	-3.14826	-0.202897	4.0343	-0.744841	-2.42239	3.23307	5.56611	-3.1759	-2.76946	4.8914	1.98178	3.53682	4.94037	7.4877	3.99938	17.2486	-0.509923	-6.94404	-4.31745	-2.96337
2.18464	6.05048	0.47356	-1.68961	-2.69387	0.909421	2.50587	-1.2166	5.3385	1.74672	0.636207	-3.49443	-5.12854	0.176798	5.8176	5.77166	-1.22785	-9.70239	-7.10523	-3.91979	0.689888	-1.81865	-3.44896	5.72003	6.23993	0.324836	-5.09461	23.9657	-3.29192	-8.18761	-2.93397	-5.79695	10.522	4.12831	2.77273	12.1573	18.141	-1.38242	9.44662	2.47992	-0.0988798	10.494	0.476658	0.796438	3.63829	-10.7109	-9.51155	-9.65104	-8.09038	0.302848
3.65972	-0.405157	11.0961	3.3401	0.949038	7.57071	5.04834	5.06524	-11.9759	-2.75572	2.861	5.10835	5.87398	-6.773	-5.43031	3.29187	4.29653	7.25882	-4.52589	-0.739776	4.09387	3.36785	-10.2664	-5.33995	-4.96178	2.42125	6.51907	-7.98227	-0.710011	12.7721	-0.1085	6.66805	-3.92266	5.81444	-0.225406	-0.0263212	-5.89198	-1.14962	-8.61465	8.56452	4.3329	11.5347	5.61351	-2.36693	0.627854	-5.53053	3.4495	-0.908801	-3.38596	-5.74339
2.96526	6.54269	2.08165	-1.20432	1.36129	8.18604	7.13018	3.05447	1.28647	3.8321	18.6552	-3.77561	1.29592	-5.06958	5.35546	1.32601	0.14378	-0.763812	0.189125	-2.92661	-0.793117	6.01233	0.686001	-5.6198	2.47838	0.524625	-6.05996	8.84653	2.09325	14.0027	1.59399	8.71587	-7.28689	-4.93966	-1.30043	7.77915	-0.327953	1.70981	-3.08994	-1.1264	8.31281	6.79091	5.05153	3.5749	-0.561854	0.865965	-1.11526	0.0717236	8.90164	2.56669
3.13037	0.427859	12.4669	2.14175	4.60367	6.11253	8.99752	-1.0204	1.62725	-6.20264	-2.95431	0.414934	-4.80946	-7.0386	-11.1763	-3.84042	-6.03619	14.3816	-6.90668	5.2661	6.98393	-1.75019	2.94368	7.28844	2.46249	3.42888	1.24973	8.69002	10.3894	-0.149561	-1.31394	6.47141	8.60338	2.53205	-0.845603	-4.57	1.46858	-2.99693	-7.04634	0.705467	1.71162	8.33075	10.4453	0.841511	-1.64312	-11.1608	-4.9671	2.44864	7.62786	2.03144
0.86742	0.0108215	6.13747	2.27083	1.2549	0.659982	7.83044	2.88779	3.8734	12.0009	2.3462	-5.02224	2.08128	-2.61917	0.950659	3.30123	-6.67609	-16.7661	0.0025456	7.36423	-2.17683	2.09094	0.184764	3.26066	1.5706	-3.75899	-0.888196	-5.20777	10.9011	-12.0583	0.778239	2.62646	4.91924	-0.86106	1.11414	10.6446	1.71606	3.58185	-6.17036	3.13122	-1.06132	11.6869	-0.263956	-2.23888	-0.56721	4.97309	3.30691	1.72839	-10.493	-3.17672
-10.7959	7.8623	8.71197	5.59219	-0.631091	8.04852	2.93131	4.25413	11.8149	10.2854	0.831107	4.86225	6.15527	-3.5443	2.97926	10.9299	-2.01428	-0.15019	-5.12334	-1.28886	7.52755	6.16516	2.8357	8.53163	-0.446889	8.81266	-9.05276	4.55295	4.15787	4.7138	6.24848	4.97122	4.18343	-1.87677	1.57764	1.931	-3.9775	-1.18079	4.28877	1.43779	-7.1687	3.54393	-1.30295	-4.16366	4.00562	-17.7498	-4.84079	-0.901275	-1.65857	-2.12343
5.80559	6.74799	-6.96462	-0.900059	5.25977	-1.20239	4.07438	4.57313	5.86023	2.42585	22.4145	2.37113	5.7518	5.06938	-0.264033	-5.11162	1.73873	7.35075	0.930986	5.3027	8.55075	5.4281	1.39266	-1.79137	-1.60808	-17.0444	5.42263	3.95656	6.10923	6.67241	-0.726384	7.75697	-4.17196	6.95491	2.94861	-2.1585	2.23075	0.992863	-5.24518	-0.21106	5.3924	9.08155	1.18399	0.265864	-2.17618	-6.34032	6.8975	-1.75655	1.90008	2.77163
2.82854	-3.44425	-6.44642	2.91042	2.54422	0.782942	0.568936	2.58261	1.96024	-0.221743	-4.73548	0.453552	1.83104	-5.01869	-2.35279	3.9557	0.932145	5.47308	10.7024	4.02444	4.79757	1.07883	4.33725	5.74174	6.36576	-3.08447	-2.45576	2.71253	2.07635	4.33585	3.81776	7.05833	-5.04439	-1.18126	-3.35213	-7.48294	3.34699	2.10171	-3.45577	-3.30601	6.10555	8.34055	5.75631	-1.41938	1.10091	-4.58769	-4.58075	-4.45803	1.36293	-4.37655
4.33055	3.47052	-8.72571	4.66314	-2.80683	8.99068	4.24485	5.5419	-0.504552	1.3931	-3.16422	9.05673	-3.89963	1.71961	-2.44267	-0.922255	-0.76557	-17.9793	1.97675	7.75593	9.97175	0.586052	5.02678	1.08947	4.89544	-5.58332	10.7438	10.9645	8.54336	7.33727	3.43649	1.56781	-7.72091	0.813604	6.26838	6.36641	-18.2605	6.49482	6.33715	2.69552	7.0898	3.62365	-1.18143	1.4497	2.79252	-17.6806	-8.83745	4.77778	0.201665	-2.36869
1.72062	2.84059	9.94445	8.94375	-0.347847	13.8116	-5.9193	-0.928606	-0.231231	1.31977	-6.02054	1.82715	4.26343	-0.322904	5.70784	8.42628	3.93413	-1.76044	12.2785	8.82531	-2.84447	6.82009	-0.630939	7.13767	4.2279	0.845049	-12.6231	-14.4677	-0.819349	-4.92905	-0.31894	-1.75241	4.38795	-6.75482	8.03414	6.00717	1.16902	-0.575493	-7.1168	2.451	3.72926	4.57353	-1.81359	-7.57629	-2.28151	-9.42787	7.40093	4.16501	-4.22174	-0.804114
1.3897	3.19068	-8.96474	-1.90022	8.92317	7.0085	5.62683	-2.29552	-3.83389	-2.38166	4.61269	10.2134	6.51024	0.194578	0.935842	5.74124	-1.58767	-0.679666	-0.89459	11.2499	18.4328	4.3346	-6.63401	-1.45674	-4.26455	5.91258	2.12861	-6.38321	-0.783218	0.195425	2.85437	0.99007	-2.24995	1.41608	2.45426	12.7243	-4.05458	-0.885618	-4.14944	5.52136	-2.65182	5.10005	-2.0494	3.53648	-0.736	-10.0903	9.42232	4.23065	-3.16684	0.0869143
-7.77267	3.47527	-0.863185	2.84414	5.91657	0.383417	-3.37892	-1.16658	-1.26657	-0.286332	-4.73264	4.18103	-1.8296	-11.8288	0.700309	12.1951	2.85421	-0.737721	2.69832	17.4833	1.00634	8.78954	2.18828	3.06213	-4.42358	-3.07472	-3.15084	2.11916	5.2697	3.53472	3.26906	-6.1778	7.55629	0.352736	0.299093	3.53339	4.14594	-1.17062	10.1214	0.612074	-1.41318	8.67657	-0.285639	0.222649	-1.77001	4.61127	-3.11869	0.165201	5.69322	-4.49554
3.66125	8.17078	0.780017	-4.36368	-1.98	-2.69937	9.56229	-1.93735	9.94659	4.83951	-1.81783	4.01258	-2.78488	2.0853	2.07837	5.17081	-3.72382	1.93308	-1.31272	-4.38281	3.26427	-4.98277	-6.01082	10.3185	-0.690895	11.9282	-1.02632	11.7407	-4.30235	-0.082275	-1.4922	-1.19207	8.27507	0.783561	-4.51015	13.8166	-1.12253	0.228729	11.478	3.86243	3.28933	9.32788	2.23189	3.13584	-3.19707	-0.218948	-1.82482	-2.68391	7.22301	-2.9625
0.172787	1.52325	-1.0124	-4.28478	0.825105	0.650709	-1.29216	-3.11634	14.9677	5.90028	-1.09201	4.14957	-0.110512	-4.53633	1.82841	7.04673	-1.27359	3.05889	2.136	-11.0567	-1.59796	5.36897	6.87554	-5.82543	0.189364	-6.06431	-21.1131	6.64715	1.33827	2.96771	1.57014	8.10401	5.48267	9.78073	-2.55157	3.00545	5.44597	-3.63209	8.41984	-2.02906	0.808731	8.54145	1.60208	0.127776	1.64692	0.308334	-4.02626	-4.63808	-4.38324	-4.55985
0.086743	11.3653	3.03278	-2.55971	-4.13111	1.67755	6.21174	4.4758	3.18809	2.73742	-17.5888	10.8488	3.14217	7.20157	1.72775	2.77788	-5.07833	5.81296	4.58299	5.00993	4.50273	1.77381	7.55328	5.10788	-3.36099	-4.76258	6.21381	14.5451	5.60186	-1.83912	-2.08846	7.1031	5.9158	2.84187	9.42079	16.4863	0.107847	-3.08274	3.49116	4.26437	-2.13999	2.30557	4.79183	1.41221	2.19324	-1.16964	-2.49072	-0.524657	-9.56329	-1.82306
7.2896	6.91745	6.23521	-0.529678	-0.47874	0.074957	7.42301	0.0257725	9.49877	-0.661153	17.2334	8.97727	4.00215	3.56628	6.82866	4.16907	-0.903383	-0.798514	-1.44793	4.35248	-2.33667	-1.27187	-5.22366	-1.73048	0.101546	4.61965	11.3863	7.31958	-1.32036	-1.06806	1.13269	3.92082	13.0988	-2.93942	0.517842	8.70869	7.88965	-2.87014	-5.72841	4.17651	-2.11341	7.69637	1.37316	-6.27833	6.83979	5.8851	-4.25963	-0.272288	0.252101	-0.124803
4.05304	-5.24501	9.99813	10.7535	3.70057	3.90852	2.21552	3.33815	4.83269	2.14959	-4.32745	-1.06887	-0.528612	4.23835	-10.0133	-3.07201	-0.415859	-7.82314	-4.20945	1.4084	7.7733	4.9176	0.759529	-0.675131	0.937714	1.91969	-9.71193	14.5424	4.79155	0.820478	2.81529	2.23663	11.861	1.73309	-2.00247	-0.286803	4.56069	-2.13237	6.51416	-0.220401	3.44471	6.00047	3.41154	-1.74818	-4.42455	5.62378	-1.39562	6.34703	-2.89705	1.53765
0.88772	-0.874425	-1.46397	2.73395	7.14017	-2.96723	-2.02292	0.765671	-0.966879	8.47678	-2.61811	4.19346	2.12034	3.32006	4.20563	2.98286	-2.53728	3.18071	-0.975671	8.22326	2.16347	6.54427	3.8069	0.245589	2.64906	-9.02034	2.22587	-6.96438	4.45365	0.0779287	1.27548	-7.35147	7.00489	1.7932	-1.83049	1.93664	4.25496	-4.65778	-10.1496	3.16987	-1.87896	9.22594	0.538038	0.307605	2.10499	-8.28299	-1.72811	-0.651091	4.5194	-3.87708
11.4187	-4.29446	0.373161	10.4387	1.99327	-0.00900202	-0.595078	-2.7863	-0.996015	5.74932	9.62744	4.00653	-2.74314	-5.58385	5.68668	8.68515	-8.05661	-2.718	0.737874	-10.3257	14.9123	-4.8057	-1.45407	-3.32005	-3.91483	3.09536	0.123642	-1.2101	4.36483	3.33603	5.34349	-0.858147	2.30493	5.81724	-0.642285	-3.72882	-4.27825	-0.312964	-2.37296	4.69056	-0.0911077	2.70421	1.54404	1.55883	-1.72024	0.357605	-2.32336	-3.47846	1.06662	-1.57969
0.565198	0.842933	6.3694	11.7378	6.29179	-1.88787	1.61122	1.89217	1.79063	7.61623	-2.60087	-6.97078	-3.65831	-1.0887	-3.20612	3.05232	-3.02048	-2.07794	2.74971	-0.283443	22.8274	8.16817	6.68874	3.80916	1.60361	-2.07403	7.5014	-4.74466	-1.12744	9.13131	0.0904569	1.37894	3.46037	-5.49298	3.49742	7.21938	-4.23874	0.164452	3.83771	18.0729	0.187422	6.24506	1.74644	4.93847	0.200068	1.23033	1.12832	0.70116	13.2469	-7.96754
2.17886	6.07298	6.04249	-2.5494	3.70625	-0.0350863	-4.5551	3.24718	-1.37914	9.15563	2.53671	-1.03526	12.5259	-3.39805	2.3083	-1.31792	0.330735	10.4604	-2.84803	3.88493	0.695195	1.52584	-3.09992	2.55801	-1.55739	1.36634	-0.727858	-0.363536	3.49999	0.601651	-0.783696	-1.05962	4.92637	-4.43195	-2.59372	-4.72337	7.94649	2.8613	5.36312	2.99448	-2.81884	11.1972	1.109	-6.34131	1.04451	0.593393	3.06149	5.92769	1.57359	2.00698
-3.02283	7.08284	2.34024	-1.12184	1.66942	6.74056	1.33381	1.04724	-0.701264	5.24612	-0.217985	-2.99834	3.11942	3.55166	-0.977418	-5.6459	-6.33814	5.66996	-0.929949	-15.1617	1.89261	-0.0100282	2.63047	4.66765	-7.82566	-9.75833	-12.9969	14.5714	-1.28709	-13.8377	2.78784	3.51135	5.91615	1.38219	-8.39144	5.7137	10.3793	0.561839	4.97221	1.37879	-8.97397	2.26364	4.73604	1.7861	4.43095	1.09356	3.38889	4.06702	-2.61829	-2.68092
3.28338	-0.80891	8.42913	2.20093	2.65719	1.7643	16.1244	5.53231	6.77232	6.56676	13.7299	3.45617	-3.48641	-0.764334	-0.0029384	-2.00336	-0.650497	-7.72175	5.39796	-6.16813	9.61978	0.857907	0.15962	-4.99772	2.58225	2.61873	-10.4496	-0.60525	15.8084	-0.506017	-4.05295	2.91989	2.45754	1.18588	9.80739	5.33468	-3.11833	-0.674368	-1.24818	4.04568	-1.18438	10.8438	-1.55653	0.457538	2.79335	-11.4697	1.55801	3.84903	-7.51828	0.154363
6.43389	4.79183	-4.38899	10.9666	-4.13494	-0.209022	-3.88337	0.835927	-3.87285	18.3746	10.9438	0.595706	4.1812	-4.20359	1.25818	8.99186	-5.52727	2.60878	-0.0822604	-12.8481	0.0530403	-12.5149	5.87089	-5.02409	-5.40457	-3.43018	3.0202	4.00035	8.96018	-5.58112	3.50619	-3.00003	1.42467	2.04889	7.88996	9.13919	-2.87965	4.7186	2.32453	3.34652	-2.16556	4.46502	0.881437	-1.65453	1.91068	-3.12188	-6.34435	8.67078	-2.85452	-0.991895
3.76591	8.91021	0.945267	5.51503	-1.29279	-1.47999	-6.87462	4.91706	2.02712	-3.08231	-3.9109	0.42984	2.22206	-5.45322	-7.3502	11.1351	-0.566043	7.70033	3.22204	-3.56216	12.1224	-3.31692	-0.193298	-0.578742	3.81707	1.91273	-11.1665	13.9372	1.36429	-7.59687	-2.45513	1.34601	-0.740325	-1.60199	-1.51907	-5.3049	-4.40447	-2.66231	-0.553247	3.92766	-1.44082	6.56442	-0.7401	3.40064	-0.616734	2.44459	-0.725403	4.0409	3.55723	-2.50731
0.294405	4.89903	-3.90325	4.71456	-4.10616	4.48177	1.56681	0.705592	-7.33716	-0.571144	-0.562737	7.82313	8.43694	-4.87643	-0.927025	-0.265278	1.92786	1.23746	4.47549	-9.91688	1.79087	-7.95087	-0.655182	3.00501	-0.619369	-0.870401	-3.3165	5.32552	4.72218	9.8238	-1.21429	8.16912	6.17367	4.51671	-1.05067	6.54835	3.18272	-4.32357	-3.74192	-0.313835	4.03771	8.80576	-4.78816	3.81944	-1.83074	-0.976269	3.2912	0.0185224	-4.11983	0.950361
-2.87962	2.32586	0.944262	1.34251	-2.43017	0.972609	-2.95382	-0.00334766	-0.40811	-2.62473	16.8228	-0.898327	-2.18122	-2.64452	-1.74676	5.35085	-3.93568	-3.46041	8.25773	4.304	20.9221	3.57311	-0.00294041	-0.467768	2.471	-2.57836	2.62828	-0.770621	6.10174	-16.7186	-2.76482	6.46223	-1.5526	-0.228451	-0.607049	-11.5108	1.28027	-5.40665	5.76535	4.17078	-0.234237	16.7419	-1.49694	-1.6053	-3.66931	-8.67106	1.34808	-0.898166	6.28299	-1.76729
3.35746	3.02001	2.73821	9.53242	0.227584	0.656296	-3.31838	7.17643	6.64086	0.0383503	0.149661	9.54371	0.418027	-8.6761	-3.15599	6.34399	-1.9321	9.27819	5.20704	-4.79519	-6.0354	-1.20664	4.17415	-4.19885	-2.29753	-1.32568	-7.49038	-4.05642	-5.08021	-0.259382	5.33618	-2.40878	-0.789251	-8.52567	0.935647	2.8601	2.15722	2.59446	-7.14375	5.18247	3.10033	6.83	3.10975	1.28936	0.256256	-3.93899	-5.57519	-5.76779	-2.3594	2.15108
0.0294823	-3.94226	1.14954	-5.89168	7.07411	3.34371	4.29694	-3.93246	8.24504	1.17021	3.20175	6.70639	0.0968134	0.216903	6.7316	1.10619	-0.925263	4.65349	8.10373	10.7133	17.5123	1.0865	0.648517	12.4602	5.61867	-4.51197	-2.14331	3.50774	8.51386	0.00594835	5.0339	-2.07406	8.5819	4.68834	-0.0153428	5.26605	7.96888	-0.212186	-1.81251	7.14814	-2.01589	10.916	-3.18666	-3.24577	3.53567	-10.1247	2.69221	-4.68055	2.23889	-3.42632
-0.917171	0.459236	11.9642	10.0487	1.6864	6.59189	0.603761	6.98186	-1.95445	9.91791	1.57044	-7.90147	-1.74443	-6.00948	3.49577	5.24948	-5.85881	-7.34947	4.448	15.5113	0.556077	-4.06362	4.74101	4.62255	-0.329512	9.16981	9.68184	8.84928	0.47186	-11.3929	-6.21713	1.59972	9.91426	-1.47536	-3.49103	-7.8998	-1.63223	-1.88184	-6.4245	2.35625	1.15914	7.49289	-1.09448	-1.45217	2.39087	-7.89837	-5.13888	-0.0487126	-2.55183	-1.91722
-1.88828	9.74999	-3.17553	-3.10405	-4.42167	-5.20522	6.49807	4.27413	0.60704	6.42188	4.97961	-4.03795	-4.64958	-1.81308	-3.06984	-8.31797	4.63944	-3.60224	-4.64518	3.71466	1.64456	-0.583159	0.0289104	8.51208	2.07576	4.36401	-6.70434	28.101	5.93826	8.04232	-1.89114	7.17346	-6.98482	4.03676	11.7318	-0.217185	10.7659	0.710264	10.7753	-1.80877	-2.29544	7.24851	-2.04537	2.28566	2.14759	-3.397	-4.87513	5.08203	7.74831	2.76605
6.65821	0.753452	0.524825	-3.48909	0.634449	3.32514	6.66932	-1.24453	2.56193	-1.8259	-5.56636	-1.09432	-7.90651	5.63414	3.59104	2.8842	-9.285	-3.07398	5.54502	-5.76308	3.61762	-2.77278	5.43817	1.51546	-2.63696	-7.89991	3.89603	-3.68659	3.95948	2.97386	1.32492	1.71687	6.05221	-1.65555	-8.11353	-5.61861	-8.12299	1.89272	6.8854	-1.66558	-0.528297	7.26731	3.12557	-3.33871	5.2467	-0.919918	-5.24095	-2.23729	-2.73749	-2.8727
-2.55466	-0.09536	0.240274	2.08383	10.0956	3.86194	-2.31348	3.24547	-0.231893	5.89008	1.68074	1.62214	-0.609384	-6.36996	4.72525	-1.51954	-5.9446	3.12364	3.73508	1.43194	-0.469808	2.22979	1.97193	-0.878637	-3.45195	-5.43002	0.489892	-5.53539	2.02296	0.726978	-0.325986	-4.8214	-3.77585	5.11853	-4.54414	0.584765	-8.91408	-3.65988	1.12513	-6.63562	-3.71993	5.27373	-9.33719	9.97479	0.0980006	10.5512	-2.94456	5.74704	-2.5784	4.0965
9.08712	5.86767	8.43556	12.7103	-4.66309	0.559293	1.84489	1.81213	9.77203	1.2877	2.04189	-0.046886	-14.876	2.35849	6.9366	-8.32149	-5.19456	6.2824	-0.5997	-6.77414	-0.0595997	-4.98822	0.0117463	1.85906	4.20224	4.27732	5.55656	5.00238	-0.092122	8.8602	1.64984	-10.9215	12.4816	3.55613	-0.659452	-0.624269	-4.26847	1.90226	-0.463921	-3.29562	-6.70376	5.16614	1.99358	3.3935	-3.63388	0.581354	-1.83981	5.19399	5.36703	0.621164
1.23319	10.1182	1.76574	-1.9895	-2.63207	3.04719	-6.20747	3.71145	-3.53205	0.158287	9.05225	2.93621	6.55966	4.52704	2.68863	7.54029	-0.0901556	17.7109	-0.428892	-7.07838	13.1682	-5.04398	2.04707	-7.74303	1.83922	-8.19743	2.47857	0.868161	5.90138	1.71827	-0.722891	7.60918	-7.01259	-0.757153	6.09626	-5.88087	7.3746	1.83781	-1.27865	1.82326	5.83304	7.7351	2.64283	-4.78895	7.18856	1.47263	7.54964	-7.48562	-1.96741	-1.48254
1.87992	2.82559	8.12029	8.42622	-1.74086	2.54913	-3.47553	2.95901	-0.0922079	-0.969031	-10.0073	6.1288	-2.82687	6.50697	4.02014	-1.68374	9.78125	-18.0174	-7.04619	2.88607	-6.31803	-1.5046	3.38027	-2.51017	2.55702	-0.242681	-0.992315	8.38931	7.30578	7.15525	3.10966	2.57682	7.63075	5.14796	2.97924	-8.633	3.73395	-0.00243819	-2.48483	-0.460748	0.808472	8.53948	-3.9189	-2.35647	-3.05859	19.5998	-3.97125	1.49025	-5.52615	-0.397894
-1.01063	5.23705	1.94034	6.02826	4.68201	-0.681631	-2.1381	-2.80122	7.03258	2.54449	16.9451	2.93288	4.97533	2.45783	6.43366	2.35117	1.99438	4.11733	0.117945	-7.47755	-1.77108	2.8821	5.77705	0.303776	1.76629	3.51037	-4.22845	11.1712	4.65311	14.575	-2.61107	15.2289	0.595534	-1.95922	-2.85287	7.92485	3.97267	1.50188	6.2947	1.79915	10.2017	7.47103	-0.913263	-2.40925	2.17299	-8.44566	0.294757	4.36387	3.88612	2.87177
-2.1773	6.11001	-4.84855	6.60557	-2.87822	-0.44644	-2.44537	2.07446	-2.83173	5.25646	-3.27738	9.67969	1.50809	-4.16815	16.6581	-3.09821	-7.19061	0.654668	1.0382	-1.58285	-1.25634	9.5334	2.88031	4.79118	2.68413	0.00913495	9.41352	5.44295	12.4388	-3.79293	2.6094	-2.33791	-4.47067	-1.24469	-0.268504	1.6125	2.61725	0.205236	-1.43172	4.40868	2.29437	6.08212	-2.3028	4.01894	-2.50217	-2.96932	0.478335	-0.320495	8.05329	5.53665
-1.46413	-1.39708	7.90747	8.49091	-3.14706	8.62922	-5.40396	-0.515138	4.06086	-0.0950234	-5.47188	0.552151	0.673186	0.664853	-0.851585	-2.12472	-9.53041	4.97308	8.88346	-0.297647	1.16212	0.795619	5.00353	-0.302502	-2.08209	3.95058	11.9445	0.00797538	-1.23591	2.40788	3.73501	9.53542	8.05233	5.88456	2.07073	1.52263	4.78203	-5.79311	4.10526	5.29063	-2.93359	8.48766	0.595711	0.279881	-0.207535	2.09728	-1.86227	1.73981	3.12898	1.95325
7.29961	0.413727	4.01093	8.42324	-0.217839	1.16112	0.0695675	6.467	-1.28315	3.05691	1.3307	7.13255	3.34733	-3.30961	-0.173568	4.24854	-6.43636	2.85931	8.51554	3.03876	13.4122	4.24421	-4.31208	3.2112	0.122147	0.0663355	-8.94403	3.41355	4.32709	-7.06447	3.4404	5.88065	0.347559	-0.495254	5.96147	3.77766	1.86276	3.91516	1.40776	1.34592	2.19321	0.680857	0.141312	3.05666	5.00419	2.38935	-1.16029	-1.85707	0.884096	2.62143
-0.746972	1.95616	12.3724	1.03955	8.23329	3.46391	5.97864	-3.81837	8.01384	3.22496	7.70468	-0.990825	-7.17005	2.74074	-6.04417	6.29439	1.63651	6.45238	0.3513	9.1599	17.0074	10.793	3.45277	5.25532	1.07179	6.3262	0.748293	10.2196	1.71508	-1.43511	0.160386	3.64896	3.37613	8.14389	-3.40646	9.86367	6.61257	0.119085	1.80806	2.16076	6.75486	12.2966	1.67512	5.51411	3.96243	-4.68937	-4.52834	0.944406	6.43356	0.668808
-1.6489	0.216621	2.06806	0.348614	-3.37135	-1.6667	2.05763	-1.76205	2.18544	0.990573	3.12274	-6.59345	8.96956	0.409945	5.18176	3.76406	4.41238	4.36974	0.218629	-17.5699	3.63403	2.91899	-2.59813	-1.41513	3.97752	-2.795	0.324318	-10.5615	0.0230375	-0.60937	0.848453	1.83072	12.3305	-10.764	2.68859	-1.40231	11.7237	-4.17308	1.35293	3.31058	-7.34326	7.65958	-7.5018	3.00659	2.37797	-4.24945	-3.08654	-3.80916	-1.42541	2.09253
2.13602	3.68588	13.5002	8.04951	4.25539	7.74813	-7.02398	5.29588	10.3795	3.91796	-1.14042	2.79799	4.43897	-3.41361	11.7979	-2.05927	-3.987	4.84276	6.24031	-3.44435	-2.70145	7.28971	2.48296	6.55209	-3.36532	9.06399	5.20387	0.0387048	9.40552	-5.66233	2.92746	2.21186	12.519	6.74603	-9.12381	7.97214	5.43966	1.47921	9.0926	3.66458	-4.44216	5.45339	3.63272	1.16678	0.45544	6.31272	-5.59225	0.911513	-6.45942	-1.76582
2.61502	2.3731	1.14296	7.86299	8.71096	6.38591	3.23346	8.75853	12.9132	2.71996	7.35897	-2.27883	0.62115	-4.31671	4.46862	8.76266	5.82874	10.1045	0.437903	-1.22858	12.0882	-0.512202	0.883091	9.25311	1.86662	0.10136	18.6102	8.73105	-1.11235	-0.377948	-0.459686	0.928322	6.88431	-2.44238	4.27634	11.0549	9.12707	-1.95804	1.82355	4.77213	3.53486	10.7938	3.05578	-3.50606	1.74344	-9.56969	3.43828	6.40062	7.58249	1.07368
-4.59293	5.59415	15.7421	0.856929	4.12007	-2.28558	-0.326996	2.0246	-4.70581	2.74721	-4.5531	-4.12858	14.0321	4.55623	-3.50444	12.0671	-2.09432	-1.92351	-8.27623	16.579	15.9944	5.55074	9.90657	13.0529	0.966621	-6.64144	6.36326	7.52903	8.02774	-1.75325	0.339683	0.238969	1.69901	1.15817	3.09984	7.4988	-3.23917	1.3067	-1.88084	2.39227	1.1078	10.0002	-0.634818	3.94865	3.25678	1.64594	-2.94478	3.24894	15.5929	3.37578
5.72315	12.4095	4.47046	8.65202	0.700031	8.52833	5.56201	1.93749	8.05168	2.50169	3.61369	9.46587	-0.643023	-3.11819	7.17067	0.104371	0.404422	11.8658	-4.43387	15.274	20.0457	3.22418	8.19492	7.6232	-0.246177	-5.03548	1.2033	8.04881	10.3868	1.20679	-0.493564	2.02264	11.5289	-7.81356	-2.81143	15.065	3.68085	3.48287	2.60909	1.17708	-7.36317	11.6579	2.96724	8.27302	7.23527	14.7923	-1.04912	4.59133	2.54105	12.442
4.67952	9.33237	-0.971393	2.76004	-3.36387	6.61647	-2.79172	4.70287	2.71376	-0.804983	-0.514481	1.1395	3.52577	3.4436	7.66393	-1.78153	-4.1278	6.84006	-6.17606	9.50423	-5.72064	5.39137	8.5167	-4.82594	1.74611	0.450409	-4.12108	11.4923	13.453	6.34152	1.54049	3.98703	-2.45712	4.6526	2.47482	-4.9935	-2.62488	0.249279	1.3443	-4.12026	-0.685064	6.58937	1.80397	0.0227688	1.49609	2.49678	-5.51467	6.2532	8.96961	3.01558
9.81771	-3.00583	4.12421	10.0181	0.16461	10.0276	13.1176	3.81448	-0.541932	6.2915	-1.93143	-1.84249	-7.10713	2.57555	-6.25645	12.4617	0.554447	13.1512	0.909696	12.9738	20.538	-3.29941	11.1868	8.43254	1.65492	-4.24421	-11.2709	8.40917	6.1976	0.721289	1.49179	7.47092	-10.4399	-2.18973	1.55272	8.90283	5.28672	-4.79711	1.47638	-4.60519	3.18265	9.63004	6.17033	-1.07818	0.53178	5.25893	-0.0249041	3.06506	3.77539	9.78503
5.54117	1.73634	-0.0784025	12.595	-0.223034	7.32848	6.12297	7.31824	-1.64861	9.41944	-3.63021	1.59303	-1.92591	3.85954	10.6604	13.0575	-0.53288	-6.05294	1.7542	13.4636	11.953	10.5416	4.79649	2.81755	0.379159	10.2069	-9.68219	5.79102	12.1644	-2.30684	1.963	-2.18267	1.43505	-9.95655	9.20928	3.03093	4.29248	1.46985	5.02876	1.07707	4.277	14.1136	0.866427	-2.30152	3.25329	-7.01214	5.39045	-5.43449	-6.2765	8.24944
3.29332	9.02884	-6.43247	9.22735	7.29301	2.75049	9.34178	2.90278	2.95525	4.73919	-4.98196	8.54026	0.340262	6.90803	2.88832	8.43637	8.33558	12.3971	-1.81393	17.0401	19.8872	10.0067	0.0339624	9.40031	6.69118	6.65374	-1.97881	22.2258	3.85177	3.79715	4.34693	-0.605869	11.0827	0.274616	0.546344	9.77126	7.95725	1.31991	18.1147	1.71181	7.25842	9.55457	6.68025	-4.24422	-4.71456	-13.0586	-3.26573	-1.96305	-2.84546	3.57095
1.22119	7.97841	2.29207	4.00487	4.36352	6.53618	8.46989	5.22622	-2.02537	0.380385	5.49878	2.21028	7.26667	8.53785	6.18371	14.3873	3.57913	2.87542	-0.573411	18.8412	20.5936	-6.06926	2.59334	1.88445	7.7089	-0.454373	-3.93326	12.5481	10.7446	-3.80863	2.85892	4.64518	4.03842	-1.3157	-3.3124	3.58798	9.20242	-1.73319	8.21718	2.04082	-7.33452	5.99513	1.97596	8.44403	7.25665	-6.98298	4.30646	-1.02699	10.3133	3.70303
-0.717986	13.572	12.6471	4.3374	-1.13371	8.03462	13.3471	11.2491	6.86216	-1.04093	-6.97332	1.92698	-0.175714	-2.22442	-0.349365	19.373	1.27276	8.18838	-1.47384	18.3476	7.24328	-2.69607	16.0254	11.6418	0.785787	11.2275	-7.25533	-2.74818	14.3863	-4.69207	-0.0310897	0.759247	-6.5663	-5.09223	-2.30041	9.53951	0.67532	7.24191	5.55693	7.40047	-2.26333	13.1932	-1.12815	-4.01995	10.4545	7.76374	3.95436	10.8203	2.02535	1.58747
11.0551	2.88102	7.15717	5.62904	2.61318	14.092	16.9354	2.95396	-2.688	1.13773	5.04427	13.9634	5.91368	2.61749	-0.823115	-4.79978	2.32619	-8.63679	-3.92508	3.61584	8.13836	-3.84269	4.14437	4.60564	6.55952	8.36567	-6.76974	6.8802	-3.24735	2.61298	3.85672	9.90101	1.35086	-6.44938	12.1415	2.9206	-7.98995	5.50256	15.7232	-0.721493	4.69263	6.61864	6.43063	4.69347	4.17133	11.112	-3.98396	3.73102	4.40533	-4.76616
1.33203	4.50042	4.64958	5.14465	7.53289	6.92588	9.95597	11.701	-4.19516	-7.83855	7.71255	7.72299	8.90512	0.330161	-0.192633	7.26416	4.99072	6.28856	0.861735	13.6666	22.3003	7.66324	16.7249	2.01427	7.55149	3.92473	-5.40946	1.07248	0.538389	0.359122	-1.79962	4.21726	-3.07681	8.42454	0.415422	14.8298	5.98874	-1.3193	5.55086	3.86487	1.39046	9.18405	1.99912	-0.546683	3.40677	0.278007	1.80901	4.31331	1.44336	8.83746
2.95975	5.93615	4.11362	7.63018	9.61189	10.4667	13.753	9.06012	5.6249	10.1459	9.06829	5.63787	9.27933	-0.286643	11.1777	8.74411	14.6054	11.7085	0.551225	17.325	5.57542	17.765	10.482	9.62592	5.86447	6.11173	-5.28849	-0.131169	9.8339	-0.809496	4.00564	10.5951	13.7634	-0.592063	-3.75462	4.41606	-5.43046	1.01669	9.93888	2.1737	6.31478	11.8112	4.18012	7.03463	3.80985	5.88694	1.1722	0.767017	5.59499	7.10076
0.514141	8.68794	7.74063	5.70848	6.5224	9.44325	14.365	10.9903	4.25746	3.67349	9.64699	15.9097	11.5216	4.66386	-2.30759	15.9313	-4.36897	2.09388	6.08627	-4.27169	19.1445	11.461	15.9599	0.972122	1.57332	15.5757	-22.9444	1.91684	-3.33113	4.61504	0.785217	-1.57483	9.15016	0.964973	-2.70977	2.93037	16.4134	10.4764	5.42416	9.72354	9.77281	14.4405	3.57258	2.82326	9.61326	2.39555	0.900063	0.467935	6.07105	2.83051
6.38387	5.68472	9.26097	13.891	0.698322	15.6774	17.7417	5.63356	-0.420783	3.32619	14.5122	33.988	22.5912	6.81458	15.2411	20.0336	3.67975	10.4955	0.97088	7.11735	23.149	6.90389	14.6871	8.61162	10.3205	5.94433	12.9943	13.0146	3.16403	9.10339	-2.78038	7.66786	-5.34829	-0.973349	-0.00674485	-2.64129	0.576647	3.44314	1.8999	-1.33676	6.71846	14.8006	10.7283	-0.354971	4.93943	-7.25048	-2.92797	12.0795	7.57341	2.01356
7.9366	3.85346	2.4121	4.09039	5.56387	8.04384	25.551	15.7251	11.3237	8.0415	14.4755	23.3738	4.06573	5.8019	9.58982	12.9294	2.99767	8.66255	-4.77825	19.1527	31.5143	14.7859	5.37111	15.1966	9.68839	15.92	-8.81009	15.7566	4.97051	8.41746	1.26117	11.3846	-2.17855	4.71655	-0.448785	16.8783	2.47018	4.13482	12.1956	-3.44893	0.414241	16.7925	1.58047	1.70634	4.41175	-5.69948	3.46444	-7.94537	-2.29438	3.98879
12.5736	3.06057	19.841	3.52291	19.0306	9.85199	28.7451	15.5042	-0.75705	11.396	23.7287	24.9766	16.0746	15.6072	22.6753	6.98437	4.04914	13.8172	12.7875	24.9553	15.4606	17.0868	5.03132	18.458	2.7429	8.77397	-8.17511	10.0365	4.70809	1.79075	10.1911	9.2504	-1.04431	15.8595	-4.80021	24.0443	6.48679	4.25636	21.1221	-1.15294	10.0623	8.30103	6.2268	9.10101	0.615468	6.59766	3.43081	11.5689	-11.9599	6.2937
23.2662	3.46649	12.7109	4.56212	22.1624	8.14689	15.2939	16.3593	1.21181	7.42751	28.9012	38.3773	25.7067	2.68227	20.7737	14.286	7.86573	2.48866	7.45418	14.5992	20.8339	15.0499	9.08074	24.2067	4.804	25.1862	-8.33325	15.4134	10.4341	3.20844	1.12276	9.39924	3.42203	10.8985	2.24036	15.8346	4.30798	4.36665	17.4474	-0.398494	3.95726	12.0329	5.84397	2.12961	6.63052	-16.1092	2.85703	5.92421	-9.78919	5.42261
5.49665	2.54775	11.0296	13.6809	7.06205	11.6472	29.3323	17.5562	16.0011	15.5162	33.7233	36.4021	4.33112	-0.629491	23.3049	9.56154	7.9377	3.04036	3.98197	24.5909	22.7909	17.9125	18.2722	19.1023	3.85201	7.73729	-14.1526	27.435	6.29361	-1.24021	5.9546	1.99412	10.5066	10.1022	-0.0290857	21.7402	12.9813	10.5927	10.0264	5.41576	13.5463	24.3075	5.06999	2.55206	5.44111	-5.56071	10.7989	5.80887	-14.8595	-5.20256
19.5593	10.0693	6.60179	12.2962	23.7255	9.49242	32.3883	11.4367	10.0189	16.9758	46.7955	31.239	24.169	9.51566	9.07445	14.1599	5.47472	12.9512	8.64666	27.0048	20.0861	16.6326	15.6765	7.78052	4.79291	15.3741	3.37709	18.8063	3.95148	1.97042	0.588275	17.5716	4.48314	7.259	-0.112954	17.5962	7.63333	12.6489	18.7239	16.9526	19.5788	11.5556	12.9996	0.524009	7.42665	-6.077	2.91694	6.57583	6.39258	-1.89067
37.6477	7.29706	8.03774	13.9766	25.9152	8.21875	41.4175	26.228	5.42974	11.5241	57.5004	43.4685	13.141	8.01036	24.1681	4.2101	7.59281	15.921	9.73593	29.0641	26.7672	8.82303	13.8009	16.8292	10.3258	19.9147	-8.71688	-2.246	18.5521	17.2591	2.45257	10.4033	0.523704	12.9514	1.86966	17.0709	8.4184	9.95528	10.5687	1.71933	1.14812	17.9374	11.1777	8.16509	4.91363	10.6098	8.36947	16.2155	1.91971	5.7592
24.5151	9.57967	34.7868	13.2412	26.2633	10.3786	42.1847	20.2763	10.3692	18.9333	25.4666	34.7445	11.0268	4.67791	16.091	19.0847	1.87167	26.7041	15.3697	33.9002	17.3643	26.1367	10.1734	16.505	14.7641	38.388	-19.5043	12.929	2.60382	-5.23939	3.44323	9.3268	-5.36734	6.50453	12.9666	17.4682	20.2732	0.632215	2.77985	6.80343	6.71113	13.4698	5.99261	8.61083	-2.87173	11.461	10.256	4.61524	14.7317	6.89818
35.0227	11.4699	25.1973	11.1714	20.8986	9.76707	50.6352	26.7779	8.54821	24.0172	49.8264	20.0661	31.591	13.4383	25.4509	21.1783	3.10841	14.8051	26.1051	13.1122	26.3325	22.3112	21.8536	16.4444	11.8585	25.1496	-5.31089	27.9183	23.4471	14.8873	0.37714	13.5527	8.50506	2.08175	-4.64647	20.4136	10.7477	6.44782	12.8021	10.4842	10.1004	15.8758	8.47354	5.33105	-0.75953	-9.63642	12.678	9.80981	-7.24058	-1.023
44.8264	16.3301	28.9222	18.2389	29.989	14.0191	45.0057	27.8352	24.4211	18.1412	56.8281	27.8329	16.6355	5.60374	24.1272	13.4512	10.6261	15.9134	4.46388	13.6258	33.2829	18.3496	9.41659	15.8827	10.5462	2.60067	-5.50885	6.02448	1.24302	2.0602	4.09625	23.7711	11.6125	-0.722896	14.754	19.291	9.12357	4.20302	10.0409	1.60026	4.24358	19.0866	4.86011	9.22508	1.79491	13.7643	3.26525	11.2857	-0.817489	1.12096
59.5921	9.75827	27.6114	20.8766	36.827	8.79896	51.1604	34.2855	13.8535	24.59	46.1041	34.5675	14.0778	8.24353	23.8809	13.2326	14.3523	29.6085	21.7012	8.52006	19.4146	24.011	19.9755	18.2772	8.82081	11.419	-8.90092	-0.71485	9.91393	18.4212	7.22218	15.238	-13.029	0.622146	0.889705	20.254	14.7374	3.47474	13.99	9.89577	16.6136	23.9112	9.85553	7.34127	1.20184	8.488	21.3966	19.1106	0.308944	2.19241
72.8734	14.2325	43.1913	12.6771	42.1064	28.5683	52.4285	29.7365	9.50659	37.8352	63.9547	35.0387	25.6084	14.489	21.4642	24.3532	14.5732	22.1806	20.8481	13.0197	35.0082	28.2439	17.2032	15.4667	10.9573	32.1182	14.3217	16.3183	5.25048	9.25883	6.55824	9.42289	13.8181	11.6984	2.59133	26.4074	27.3434	10.0585	21.1394	19.4952	13.1911	14.8117	4.51268	10.386	5.93001	-1.20907	6.3986	5.3757	-5.24573	-4.80827
78.1036	23.5753	30.9464	22.1909	33.9974	25.432	58.3065	35.1615	10.7151	35.0636	39.0521	36.2185	27.0333	23.329	25.994	24.6205	6.58724	22.2395	16.182	38.5569	28.497	23.134	13.985	19.9386	8.93581	39.3389	10.9983	23.3177	13.6742	6.33988	6.36596	18.3112	12.5971	17.835	6.10582	12.6536	15.9686	11.5144	8.35375	5.77065	6.23041	14.8492	5.09531	-1.74106	1.84716	29.8227	16.1885	4.70116	-5.55905	11.7475
95.5749	22.2115	43.2707	27.5647	47.3791	26.5861	55.4254	41.8767	21.4074	51.2806	54.0652	40.2297	28.6596	14.6639	31.072	13.6636	8.98224	26.6731	22.3033	35.0611	40.7032	16.095	9.58111	26.8151	14.7984	27.2759	-13.407	25.7762	11.2411	2.0602	9.53983	28.0487	10.4563	10.2934	4.21361	26.0698	23.7419	12.9027	13.0198	9.81216	15.9834	15.8285	7.92569	3.28037	10.1221	17.0215	3.55283	16.3048	0.0712279	4.81697
106.355	18.0765	43.2516	33.8286	48.315	34.3779	69.2323	49.0921	15.6202	47.6768	47.1288	47.9177	26.3822	29.0496	24.5066	9.22167	8.00838	40.7415	29.4363	12.5488	35.6017	21.9862	19.0372	20.4501	13.9167	46.2355	-2.5581	17.8268	11.1655	31.8166	11.9819	20.9471	9.0717	5.50182	14.8732	38.1909	13.0856	9.28028	17.5035	13.5798	7.59611	13.0451	9.92439	14.6139	11.4384	17.5405	0.840811	7.29596	-9.89324	2.54909
99.7173	21.4394	48.9627	23.3692	53.5038	26.5236	69.2801	51.8253	22.5636	53.5262	46.3808	44.6191	33.3474	29.8393	33.6544	10.0838	14.4831	31.8929	25.5365	34.3888	22.8657	19.8212	17.0344	21.5297	21.3898	30.8403	-2.24757	13.4518	19.1678	26.5434	6.27292	23.1497	22.9206	17.6288	15.9975	29.3609	13.9906	14.4518	13.9689	15.1315	12.2899	22.7955	9.44616	5.18948	7.13504	11.4669	4.92848	13.2075	9.89053	13.6599
104.668	22.7418	60.4087	42.6339	62.8843	26.9423	63.4394	56.2845	30.251	47.8214	61.1527	40.6368	34.5116	28.1088	24.1048	28.3953	7.49242	43.7227	22.4221	31.6334	11.7407	27.0471	23.2841	21.2491	17.2037	37.9072	9.2775	18.7845	14.9005	-2.87665	12.6915	23.4938	6.12509	-0.0207541	16.9872	14.8005	1.17059	10.427	20.5033	7.31407	11.6501	17.4441	4.71328	10.9982	5.89054	22.8142	7.21033	11.7182	5.76645	2.27925
106.397	39.7831	58.7365	40.5427	54.9972	37.7842	67.1475	50.8582	24.9853	63.2333	54.7367	43.367	43.1251	40.6091	25.5003	21.2418	10.9085	14.5896	28.4373	25.8518	32.5827	18.2534	28.452	30.7921	17.3792	27.5892	-2.89456	8.37715	7.24679	10.8797	7.54954	13.0463	17.5754	-9.17604	14.0338	15.9834	20.6872	15.6661	19.0081	8.89031	11.0421	17.1377	3.91933	13.8747	6.16388	16.5145	10.8988	10.1417	1.71839	10.2791
130.181	41.4179	69.8522	49.21	54.5381	44.3674	65.2534	47.7293	17.0726	67.4765	60.6849	40.8541	21.5722	37.0147	25.5596	17.2738	20.4466	25.5816	22.3242	43.8856	34.7363	24.6978	27.5505	21.9445	17.4697	28.6404	1.71211	17.1205	14.7009	18.8872	12.6807	31.4113	15.5057	0.347526	20.6547	29.5906	20.4139	11.6129	19.1149	18.5692	6.43169	14.9271	9.32919	9.10062	6.07985	24.0523	19.3985	11.4957	5.33407	14.9352
131.063	30.2876	75.9451	60.1137	57.2106	41.8204	59.3352	53.6563	22.2771	53.5421	64.163	44.6193	13.9439	31.3279	27.7547	26.1551	17.377	18.9779	35.203	31.0579	17.1645	23.1051	25.2579	20.1033	20.4639	26.2904	31.7961	22.2494	27.2537	23.1983	9.94654	12.0047	12.4941	-1.09481	19.5631	18.6117	14.3966	15.1837	8.84022	16.8077	8.13177	17.8476	6.74088	13.4504	9.09383	29.8017	11.3607	16.444	8.03724	4.62282
131.916	43.1998	71.0461	59.5469	58.4947	42.0149	70.8537	52.4441	27.1191	65.6383	55.3288	44.6911	25.7039	31.5518	29.3796	22.6374	4.91527	36.2914	41.154	39.4818	29.5465	16.5	18.0226	25.1693	18.9839	14.7292	1.8388	14.8911	18.7523	30.0785	10.0639	27.0194	10.1871	13.4	17.3522	9.88863	25.6836	12.3317	8.71757	22.4615	13.5111	16.1392	13.7418	11.879	6.12444	6.32925	17.45	13.5734	4.10251	7.17252
135.177	46.4422	84.1403	53.8399	50.9042	39.2497	72.8914	53.617	39.4098	57.3408	56.5699	43.1034	25.6608	34.4219	26.3886	24.4633	17.732	9.02962	36.2512	40.4035	46.3355	30.3911	25.9947	23.2253	9.7809	34.8184	9.10399	21.7293	21.0317	22.141	13.1129	19.2386	16.5589	6.13833	11.1326	27.8908	20.2359	12.5276	12.8594	12.7462	10.4363	14.0891	13.0369	9.77859	3.25717	9.46759	13.4328	5.60703	2.90586	8.91191
146.206	58.2894	74.5002	80.4428	49.1428	43.442	64.1914	57.3572	23.0762	59.5537	57.0209	43.9613	25.2572	42.616	33.9273	39.9683	11.1572	40.0288	34.42	34.694	27.3111	18.4874	20.8328	26.2203	9.0102	26.0467	23.1228	35.393	20.9996	24.2099	13.3279	22.0881	19.4458	6.89515	29.0823	16.2204	23.4209	16.8012	15.4708	15.1456	-1.57064	16.147	12.6978	6.99058	15.1727	7.65631	17.5095	15.4673	8.12284	15.0778
141.425	47.8566	68.209	67.0481	58.8622	43.9138	71.2407	63.0823	41.9176	62.6578	58.8106	40.3857	25.5124	40.4835	35.5815	33.5319	19.1832	43.0034	42.6107	22.1312	32.0919	27.173	28.6835	26.0383	23.6787	38.6754	23.3987	21.0554	26.1127	13.3936	10.8454	28.8065	34.7299	5.86529	25.4949	23.2519	14.8949	16.5487	2.6815	12.8318	9.57495	20.799	10.4296	6.30455	5.65432	8.37056	14.778	1.3195	19.5679	19.7303
140.651	57.3193	72.81	81.9367	55.7689	52.3962	59.9372	57.4717	38.5568	66.8448	70.1785	49.5085	18.5206	35.2069	37.6021	22.8011	24.9299	39.2921	33.7881	19.3639	38.8542	22.0827	24.3513	24.1354	21.5778	22.2763	-11.9679	9.76806	21.8899	16.0923	16.3681	26.1997	23.1991	17.0033	13.1086	18.8761	23.0093	21.4879	18.4083	14.2394	13.5724	14.1315	13.564	12.4721	14.2912	1.34699	10.2643	4.27184	9.22244	12.6812
156.725	63.8331	68.5237	69.9472	74.6489	49.4175	68.425	63.5446	55.3167	64.0622	49.898	47.2725	23.2431	50.0803	31.9881	32.8093	21.3353	11.9491	33.7801	23.8963	44.5287	24.5927	23.5738	29.6181	21.0825	20.779	26.7361	22.4507	23.3933	27.5451	9.66141	27.2873	16.3231	8.80636	14.7754	14.4447	9.78074	17.8049	15.3418	21.9278	18.5899	18.0923	11.0835	13.0069	4.25026	10.7185	11.2414	12.4184	-2.28088	10.7567
158.925	72.7158	82.7764	69.7172	72.6938	46.0532	71.3198	56.1819	57.2459	75.0434	62.9921	43.395	42.7568	50.9999	36.1817	31.1222	11.2878	25.4939	32.4885	33.2253	33.9227	24.8277	29.7454	25.8647	20.0322	24.3738	19.156	29.1751	14.3735	21.7056	10.8714	25.3933	30.3004	-0.41576	13.6357	24.0231	26.1748	18.0494	8.80817	23.6696	13.2006	15.0349	14.8844	10.4037	1.55666	2.55124	13.2648	18.6759	19.1317	6.48218
150.871	65.5139	80.6143	77.2152	64.142	46.1364	69.4527	60.1714	44.1322	82.1771	43.8712	40.1125	51.207	50.1216	34.779	19.2715	14.4617	32.3548	32.1369	2.74303	34.6421	27.8705	29.8945	21.0242	25.6461	16.1481	6.49679	17.1981	20.5952	31.9311	20.2684	26.3224	27.7202	6.90193	20.5547	23.6816	22.6978	17.1677	25.3136	24.3536	15.873	12.9956	11.5079	9.66244	6.89095	4.37813	8.0901	14.6863	-8.65511	13.0994
151.835	70.448	70.9623	74.5633	68.066	51.5741	70.0048	58.2538	59.2055	64.998	60.263	49.7164	33.0341	48.4215	32.4961	44.7267	15.0352	39.0191	42.5663	19.2842	26.1073	32.4668	31.1872	20.2769	11.9174	34.5703	23.9979	11.2567	11.8844	22.3874	13.7675	12.0377	45.7042	10.5891	22.6711	24.0105	14.2464	11.8811	7.42228	18.9713	11.539	12.5222	11.806	4.95272	6.93575	-4.81782	17.7267	17.8413	15.6877	12.6891
138.609	76.6036	79.2174	77.6845	68.3009	45.1394	59.3326	48.2762	50.2589	69.8278	53.8673	36.8694	49.5653	41.1852	42.7632	23.2662	27.0656	36.0226	41.6784	32.1634	33.7396	33.5624	20.5312	21.5184	16.5632	33.3136	23.7517	32.6797	20.3386	34.1346	18.1142	16.0499	21.0559	14.2688	14.6218	29.58	30.0709	11.2965	8.81797	23.0761	16.2728	19.909	10.8999	3.77271	15.1189	9.79552	10.2569	25.6307	14.0196	11.171
131.653	75.0184	95.4257	84.3431	68.2998	44.8472	69.9126	59.6088	57.0073	59.2793	63.1153	38.6458	39.1431	46.052	21.7026	24.0859	24.9396	33.2955	42.696	26.1312	43.8833	19.7108	21.8448	17.6159	21.4038	17.0491	26.3564	18.8016	24.5579	26.0695	14.1792	10.6487	39.573	-6.84982	20.5189	18.7487	29.6186	17.7721	15.8164	16.24	12.0669	24.1189	9.48642	10.2261	15.1494	8.50136	15.4934	19.5442	7.91475	15.9737
145.013	85.7566	86.0042	83.6181	63.499	43.4538	74.1445	54.512	61.5322	56.5516	60.8605	46.8829	36.0034	50.9486	36.7155	18.1086	18.0098	41.1545	35.7175	25.5306	21.763	35.2782	29.3659	26.3033	22.2528	30.5227	17.7658	32.2648	30.3214	23.7684	16.72	26.1299	29.0797	19.7845	25.1458	45.2894	26.6954	13.3081	13.1362	18.4405	21.0727	18.9633	19.6967	17.9549	12.3631	-9.05426	19.2617	12.9866	-0.711618	10.773
132.725	87.4596	92.1132	76.5468	79.0268	46.3798	77.3733	59.3388	56.5188	68.6966	60.1155	45.8745	44.1004	48.6248	31.5411	35.3064	26.2609	28.5351	36.4479	28.8219	27.0516	37.0344	26.5682	31.6049	22.3155	29.7449	17.1861	34.7869	22.1805	27.266	13.3883	26.3343	23.8443	12.4762	24.8227	39.1317	25.0014	12.4512	6.54552	18.3226	12.4265	18.6139	19.6718	7.81705	13.7145	-5.00576	18.9526	-4.54133	15.0827	8.14461
139.013	84.8913	79.8651	69.7102	59.2097	47.3628	53.6845	55.7391	57.7383	61.1887	75.7644	37.5146	47.2311	43.8315	29.9571	8.64538	25.4056	21.9974	42.7573	26.8748	13.7885	33.4884	26.5391	26.1114	25.2112	26.4738	10.7065	10.147	27.0427	25.0435	5.53599	17.4203	30.6563	13.8611	30.0623	27.1493	26.7414	8.73091	23.5675	13.1389	21.2695	21.708	15.1479	9.76275	13.452	11.9883	10.673	15.9273	14.4651	4.78335
158.073	94.2442	78.8607	82.8949	71.7767	50.7251	66.1497	67.5282	63.6837	65.0328	73.7987	36.9135	42.5914	35.9642	41.2119	35.4339	25.46	40.8834	34.7526	44.8663	36.9825	34.8331	25.0782	18.1739	27.6238	19.8103	18.7249	34.0178	28.6834	31.1063	15.8633	18.7145	26.5791	10.9963	22.1216	25.7207	21.9721	14.4058	31.6039	10.2214	18.6676	28.0605	20.0948	10.9137	10.2466	1.7887	14.8697	2.05032	17.7121	15.4153
142.423	96.8723	79.7765	87.1329	71.7517	44.2842	71.3337	61.8442	57.6652	57.8597	63.1906	51.0003	46.7289	36.5673	34.622	31.6211	22.2626	30.3407	39.6393	49.0858	29.5402	43.6955	30.6225	18.6279	23.1218	30.3811	11.8991	26.1986	25.2148	29.9128	17.3948	16.142	31.4123	19.801	20.602	14.9674	17.3274	11.585	11.7444	14.676	18.2757	21.7046	9.74899	3.4239	5.9121	1.66768	10.3568	9.30799	26.4304	9.90108
151.977	95.1951	87.2168	82.5525	73.2757	38.2842	85.9978	53.5826	66.3606	64.3544	68.938	49.92	47.1586	49.9524	35.7517	33.6767	25.8015	19.281	39.5691	47.3397	19.4009	27.602	28.0276	27.4275	21.8271	40.7062	0.0731243	1.71449	23.0491	26.4074	15.6356	6.66931	36.6969	20.5188	17.5576	34.8914	20.6275	20.532	10.3672	18.7631	11.0155	19.3798	17.3985	15.2035	5.38727	24.5515	23.2247	9.57889	16.875	9.88496
161.175	97.2106	79.7253	89.0065	74.9609	41.1047	61.425	54.5081	67.4264	61.1063	43.7646	48.0755	31.8901	50.9328	32.8186	28.2949	31.0385	36.9042	38.1436	25.7064	25.9271	18.3666	24.8119	29.7339	28.6744	37.1874	5.59269	17.9322	19.139	24.4975	21.2675	28.8259	32.349	26.476	21.7742	31.8094	21.8437	14.7432	13.404	20.2411	7.14475	24.1338	17.3485	18.0208	7.7272	9.08753	8.08389	12.6142	-0.544383	10.2024
141.138	94.9991	102.744	88.6495	79.5143	46.5259	68.9188	52.5704	56.2882	48.7029	42.4636	55.7946	41.2254	40.1417	24.0434	33.0077	28.8103	32.4992	45.0105	43.0232	13.5008	29.0391	22.0874	28.5529	28.4782	35.9501	26.1368	37.749	14.161	31.3166	12.5574	36.6162	31.7461	22.0451	19.1206	34.2305	25.7419	14.4087	7.69912	14.7888	8.6021	24.4556	7.86147	12.6011	10.7844	16.5321	18.9453	9.85436	17.7385	2.54158
143.988	104.421	99.049	86.348	73.7784	47.3929	66.5937	59.227	50.3536	58.4288	63.4984	47.7212	47.8389	44.0333	27.5895	38.9571	26.4977	36.2838	44.5249	30.6975	30.7701	22.0725	35.7007	24.8345	28.7086	28.4697	14.194	20.8163	22.4721	37.7202	17.1771	24.9767	25.054	7.49424	25.6504	25.2881	11.2811	15.7554	16.188	7.72191	11.0547	18.8813	13.7671	11.9507	13.3715	-1.06413	11.9548	18.9057	10.4478	10.6834
142.835	106.715	79.9562	97.3876	69.0744	41.5261	61.3152	60.1864	69.6551	51.1106	65.6012	34.6834	42.9094	41.1468	24.9884	38.8201	30.8279	21.2227	35.4602	28.2623	31.3501	20.898	34.0873	25.1826	27.3806	19.1022	-5.2775	38.2584	35.2337	28.588	14.9737	25.0257	20.9142	10.2517	26.523	15.076	16.8376	12.7717	17.4059	10.9646	18.8278	26.5774	9.96952	2.86496	11.0238	7.44573	14.7626	22.4401	15.1003	7.3562
147.947	99.4583	73.4524	88.8866	65.9446	42.8237	66.9425	59.3319	61.4133	71.2695	51.4222	42.0828	39.5718	40.1012	35.5029	42.8712	28.9064	21.8331	42.8277	35.739	15.5386	25.9675	38.2296	27.9592	25.1646	21.8514	2.7166	23.9814	22.0533	16.8968	13.7171	18.5395	40.9133	14.5961	21.8826	17.3248	23.3679	14.6249	16.9587	18.9196	6.86253	19.2687	11.5078	6.29702	12.8576	18.2388	10.8162	11.7686	2.80024	7.41363
148.662	99.7118	87.5838	91.5084	59.1664	44.5751	61.6936	52.613	54.7139	51.9392	65.5642	50.1348	52.3494	45.9698	29.592	33.7943	35.5988	21.9392	39.3018	22.0216	16.404	34.5429	34.5846	36.9422	24.738	25.2709	24.1117	29.4019	30.6171	33.6443	14.8534	24.309	22.1943	6.90063	22.1555	19.2673	19.2342	19.7359	22.1266	11.8911	14.7042	16.4834	11.3018	12.4794	9.56265	-2.14239	10.7583	16.874	20.5279	2.57886
138.16	92.4872	99.9055	86.5458	61.827	39.3356	69.3834	54.7453	63.3532	57.3871	60.0614	45.6884	34.0154	58.3154	36.2377	13.3598	31.295	16.0104	40.7741	48.2483	32.9816	30.7347	36.8702	24.835	27.2692	29.1721	0.235883	33.9663	19.8451	31.0102	14.4357	20.8883	19.4453	17.3717	28.9465	32.3681	39.9283	20.3187	17.4569	22.1899	6.41858	22.4969	15.8789	15.4164	15.6837	7.18891	16.0642	13.2425	24.9296	6.57322
147.835	99.5908	93.6373	103.227	66.2568	36.7953	58.4272	53.2628	66.7908	58.5719	72.116	37.8645	42.144	67.2561	27.2196	34.8151	23.3329	38.472	40.8838	29.6218	31.6311	21.1429	27.9638	28.5054	25.3723	32.9325	4.65556	25.2631	26.2965	29.6705	15.0945	21.6569	26.5886	11.1721	25.2946	22.3961	24.0269	20.6914	24.1889	12.7507	15.9655	19.6859	13.4047	9.8004	12.8001	11.9236	6.5451	16.7587	9.90301	7.98918
138.454	82.4999	80.6073	80.4968	80.9672	45.2752	68.2219	54.2889	61.4327	57.5935	50.793	37.9191	46.2619	67.7675	21.904	33.8121	22.2455	31.6262	29.6166	54.224	24.7085	23.516	32.0184	37.3897	27.1891	32.6228	18.0532	25.592	26.1244	29.3978	14.6397	26.0437	26.5771	14.3946	28.7534	25.792	32.5684	14.6027	27.1137	21.7616	17.6654	20.5118	21.0048	4.02666	13.7328	16.2118	7.27237	10.1006	9.63933	2.4518
138.714	82.1938	77.734	93.8497	63.2403	31.1875	56.6495	55.1859	63.2805	56.3756	54.6196	38.2573	47.3075	62.2671	31.9674	37.5817	22.8445	13.7164	32.8077	35.8101	25.1657	17.2815	31.2621	30.4139	24.8463	33.4066	-2.95086	33.3754	15.4487	30.5921	18.6531	35.2395	27.9276	10.3419	24.9697	26.1505	26.0895	25.1871	21.9661	15.311	10.2663	21.2488	15.0454	11.5196	7.26968	14.1737	18.0062	12.3432	0.791489	8.52437
132.642	79.7348	84.6723	83.5875	59.2761	28.5075	49.5	47.1675	61.3573	63.2289	48.196	47.5181	42.8615	67.5792	32.2092	19.1043	25.876	25.5223	34.562	43.3497	39.8986	25.9533	31.4695	22.8928	30.86	44.4081	17.7665	22.9674	19.4465	9.7376	15.8455	31.7242	7.34366	21.872	29.4485	31.3637	13.632	17.8078	24.1866	27.9184	17.0995	23.9362	15.1039	9.39009	11.0503	14.0436	7.80403	21.8026	2.52972	3.28164
141.695	78.9746	75.0095	95.8715	57.6697	32.1116	54.7036	47.915	58.6413	65.2212	50.2049	40.818	31.3323	59.4261	33.2013	31.0547	30.263	32.2636	35.3591	40.735	34.009	26.4489	35.3804	25.7342	32.6118	29.6461	39.5594	37.5857	23.3317	18.4437	18.1094	21.602	21.7329	14.3632	25.6972	25.0336	24.0188	16.1546	17.5206	16.3038	10.0947	22.7771	17.6202	7.63215	15.3587	-3.5272	7.1284	20.4235	18.4944	7.82192
128.813	86.3874	84.1704	96.8576	71.0986	34.8792	55.7867	44.8179	54.7629	63.9636	68.6007	44.344	41.8582	48.5202	35.0671	33.9201	27.412	26.2242	37.3547	35.4021	37.3107	26.4732	42.5386	30.5411	22.3223	37.7119	-5.59296	22.0713	20.0541	27.6872	19.3214	21.3733	29.0836	7.76638	19.1122	26.0739	18.2664	13.2334	12.5147	27.3151	9.59256	16.5708	10.3967	16.8643	13.3333	-1.32537	17.9924	14.8496	11.4096	3.58318
108.393	81.2471	82.5698	90.1849	51.5868	38.9668	58.6617	44.1695	55.0082	66.324	56.1736	53.3064	31.7479	51.6093	20.5468	24.0762	26.4924	20.4018	32.206	39.6715	30.3196	37.5287	35.3514	28.0094	24.0991	37.0741	-6.83122	14.6271	34.3501	13.3537	12.463	29.6343	14.9844	7.03642	23.4586	25.5151	24.5304	18.3646	15.3962	19.7052	9.44507	20.7771	17.7033	15.804	8.80258	-5.78565	10.4134	23.0771	7.19418	8.81518
113.055	90.1412	80.83	86.5596	54.0469	36.014	68.8775	48.2245	46.4656	58.843	48.8288	34.1544	41.5875	42.7318	32.2077	20.2799	25.7546	32.6588	31.9411	37.2591	26.6669	29.5183	39.9938	20.0079	29.9016	43.1724	0.215491	33.8777	19.6674	27.6101	16.8957	22.0346	19.2783	13.9086	19.0052	20.5308	21.5718	14.591	9.14028	10.5576	12.0527	21.0607	15.1533	3.7553	16.4431	-13.8251	9.59334	15.7328	21.1086	8.99404
120.84	85.546	78.7437	85.8477	60.6948	35.1828	52.0711	45.826	49.7262	58.4303	36.4365	40.0141	31.2021	47.0537	36.272	30.2039	34.4939	29.1712	40.0977	32.6249	38.2845	25.8563	36.9704	39.19	21.5718	32.7189	0.567479	14.29	15.2625	25.8481	16.555	24.5744	21.4085	28.181	31.7824	25.4707	22.466	18.4259	31.6071	21.2212	25.8986	20.0212	12.719	16.5652	10.8839	2.44236	12.8385	20.0428	4.45486	5.02527
116.66	75.8782	73.4509	77.0916	52.4437	36.7943	64.6347	45.1934	49.5371	66.8862	58.7646	52.137	32.533	56.737	23.1287	24.4547	39.3519	28.5979	33.1101	48.9554	42.0312	28.0105	43.4256	27.9119	23.2333	31.3112	10.9543	21.5588	21.4125	17.536	20.7215	23.4058	21.8516	4.15552	21.1638	14.03	27.9827	14.7486	15.4891	15.8679	9.33059	20.1885	11.315	6.70153	11.8386	-0.570209	12.2548	22.8135	1.18601	9.31193
114.827	72.0573	58.6266	79.0524	44.5294	31.8489	43.4619	44.137	59.8708	57.4559	69.5198	29.8564	33.4215	49.7982	28.9462	17.3823	30.901	11.2109	37.428	54.0746	31.8094	19.3657	31.8329	20.2707	23.1077	19.322	4.51027	12.7674	16.8354	13.3781	19.0547	29.5992	24.0971	16.5957	25.1354	18.7077	31.7313	18.6097	22.1829	28.0632	15.0303	24.5091	20.1311	14.3577	17.4251	-8.41614	8.6908	31.876	-0.305325	1.75444
114.842	73.1111	68.7987	72.8875	47.0196	28.3502	51.2831	41.621	37.1163	58.0799	50.6295	47.6936	34.3344	41.1456	29.8388	8.50734	28.0883	32.778	28.4456	35.6924	40.8035	24.7203	32.4411	22.3229	33.4263	16.6986	11.8739	27.3169	22.0953	25.7129	6.95671	20.0983	8.50415	8.62203	20.1214	38.5888	24.9825	21.954	22.5004	22.3085	23.8566	11.7252	15.271	0.382217	10.9816	5.5327	21.1438	22.5421	22.365	15.1997
111.103	67.8106	70.9063	74.3015	46.8766	36.9107	47.1462	52.5569	33.2791	57.2512	51.239	40.6433	26.9274	47.8049	32.7763	17.6232	27.0692	40.2382	36.061	38.3237	27.8466	30.627	26.015	29.3115	21.7247	31.7464	-1.79834	-6.58709	16.0587	17.8409	14.043	23.9652	8.5722	6.41807	13.1864	26.3544	40.3293	19.0805	10.1128	22.3409	17.9898	18.4213	18.9355	12.5604	16.7957	-4.48796	17.2558	11.2779	5.09559	13.9882
112.718	62.4202	64.2863	80.4032	47.9264	29.1943	52.9465	40.6122	48.2523	55.5867	45.4971	41.9438	35.0271	38.9459	27.243	28.1349	29.4228	16.644	32.6867	28.1478	27.1958	10.8414	28.4134	28.8106	19.6617	35.9762	16.2638	-3.5928	24.1614	17.5659	19.5774	24.7024	24.0654	8.82206	18.9093	19.484	31.4329	14.8431	28.5981	13.2184	9.96942	11.8548	14.448	14.0292	13.4615	20.1301	14.422	24.8943	0.9368	12.3963
109.736	74.6294	55.4764	77.9502	40.525	34.0046	48.4089	39.2217	44.752	58.5118	55.6626	40.5687	36.4429	33.7023	26.9849	18.9579	26.7123	17.4715	36.8142	23.5091	28.261	23.8229	28.8395	22.5343	27.3052	20.5425	17.54	15.5563	24.1324	24.3166	6.18812	21.4579	16.2819	18.7144	15.2797	21.3383	26.4382	14.4854	31.8204	8.85783	4.25257	15.6354	18.0516	10.6773	16.557	16.2482	11.8893	19.0497	10.6714	6.35611
109.284	64.6916	53.5022	67.9283	41.2117	27.7246	42.4361	39.6791	38.0009	56.5482	56.5243	21.7921	28.4296	36.176	18.2581	22.4086	28.1194	35.3832	28.63	44.3621	37.6489	22.5084	27.1504	23.5058	26.9369	24.3222	-7.61762	22.3524	10.3652	15.314	20.1196	20.0831	16.739	-1.40739	16.7196	20.1004	25.557	14.4964	24.4706	18.0435	14.908	18.6349	12.9249	11.4577	19.857	-7.62603	8.10586	22.713	25.2727	3.30692
98.2113	58.7446	46.1779	60.3972	43.4009	40.2071	51.8617	37.965	40.5422	66.1867	58.7526	41.5083	39.7835	41.5414	21.052	14.7421	33.0882	21.7612	18.2905	34.6589	25.2473	17.2198	30.8461	26.5244	30.4812	36.5161	14.0275	12.4118	9.35225	20.3883	14.7941	24.1226	15.9607	6.5614	17.9943	12.8579	31.2742	22.0394	15.9852	15.6379	12.9735	14.6671	22.5037	15.1043	11.7263	12.6102	17.5402	38.3048	1.4427	8.3649
93.4553	52.7923	43.7798	57.5531	32.8719	31.4124	46.8851	36.0425	38.2891	58.0243	44.1904	34.0819	27.6289	39.9679	22.5703	23.3136	24.3317	26.1887	27.585	28.0692	19.7208	26.9759	31.3734	23.6218	21.5312	16.5022	2.18175	35.3406	16.9297	14.7628	15.251	24.9302	3.24705	15.6122	25.9	25.9069	26.8407	19.2446	25.1687	15.7003	16.2004	20.0351	9.92535	8.81809	12.2136	15.893	12.8337	28.1168	19.5739	11.9759
76.3398	43.7156	46.8012	57.9873	31.8314	35.3733	45.2049	36.9014	41.7216	53.4816	41.3744	43.0156	20.9732	41.8296	20.9935	32.1217	38.6651	35.77	20.7393	52.0999	24.4327	20.1257	23.7455	24.5586	14.682	16.3719	-0.0717353	37.4815	20.0082	17.5683	12.7608	20.8473	16.688	19.1684	21.2454	20.1952	27.9966	17.8248	21.7806	18.8869	13.9801	17.6488	6.44411	12.3744	16.3147	4.56007	20.543	21.6194	10.0777	3.23091
81.4275	47.1678	57.8633	61.4953	30.2099	25.5901	43.2675	30.6054	29.9339	57.7745	39.9095	32.3479	28.8744	32.7652	23.1562	22.5327	26.1886	35.2065	16.6897	37.6265	36.9902	18.768	19.0943	25.76	21.1587	33.6239	2.64259	10.9238	31.1848	20.0077	17.9859	25.5498	-1.04426	21.3955	12.2247	37.4265	35.9303	20.4285	16.822	19.5577	8.95231	20.3957	13.7851	11.7671	16.6371	18.7325	26.6708	33.1278	17.5926	-0.131649
67.3889	51.3749	32.1992	60.232	31.6836	28.1771	30.3523	25.0593	22.8594	54.7634	46.3028	44.6256	18.6453	34.0978	26.5032	18.6225	30.7117	25.0647	29.5289	37.7026	28.7931	16.0535	26.7113	25.4904	23.9025	28.108	13.2099	-0.46714	15.7588	7.91278	13.3527	13.2006	14.4311	9.46314	18.3892	18.6968	24.8452	20.5304	25.6207	25.5353	13.0951	8.8688	5.52075	8.40602	16.5177	25.0999	21.6513	29.4816	-5.67989	5.07833
69.2611	38.1846	48.3781	65.9299	25.7776	22.9491	32.2878	31.093	21.0388	40.5299	40.1637	30.6552	19.0758	36.503	22.5916	8.33158	33.4596	8.63583	22.1562	45.2234	32.397	14.919	34.2446	23.2649	27.8722	13.4272	9.8794	14.2965	6.59001	15.5465	14.6117	24.6739	1.03552	7.30574	11.5399	11.4555	32.1669	19.6079	26.6983	25.5068	17.0683	16.7992	13.3667	10.1812	17.8198	-13.0931	16.1312	26.557	4.27092	4.49577
68.1916	36.1197	41.0942	59.6127	37.1287	16.9292	36.2529	31.5124	30.7262	57.2543	44.1964	38.5338	31.8025	36.8062	20.1458	18.0687	26.1755	22.1489	27.7269	47.666	36.3527	24.1401	26.6727	27.1139	25.2378	7.68246	-13.2431	10.1937	16.4545	15.8455	12.8924	14.8029	18.365	7.7798	24.0139	17.2009	20.17	17.9345	20.3143	23.2869	7.96453	15.2526	4.20787	12.3077	10.8756	17.2949	17.5448	17.9332	8.89809	-3.56333
57.8087	38.2015	35.0537	62.6556	29.4274	18.8521	42.2542	25.1332	31.883	59.2899	31.9097	31.4264	16.2901	34.0118	8.82524	40.9448	28.1579	14.0804	35.2474	16.3988	20.1753	13.4891	24.2927	29.7535	30.415	26.9658	20.9288	13.6993	22.1857	4.37581	13.3413	29.0473	1.96124	13.3983	21.5703	14.5799	23.6628	13.8004	8.67344	20.0829	3.91661	12.4551	15.0317	18.3601	12.9709	5.13136	13.9706	25.8774	13.6227	-1.90681
51.0216	34.0795	42.8569	53.0412	24.9078	24.2775	33.3868	34.3174	32.4984	49.9689	45.1716	27.8777	9.59429	41.8245	16.2751	31.764	21.7819	24.8759	22.7203	28.4477	47.1622	21.4438	29.4246	31.51	23.0537	22.6874	28.2468	9.00023	23.0555	10.6787	14.493	17.5861	12.4487	9.29988	17.5625	15.3334	37.2764	10.071	10.6837	21.2632	10.5558	13.881	13.9268	2.56636	7.32988	0.43855	11.4276	29.5628	-3.11474	-0.180855
44.8681	37.1947	40.3993	51.1611	21.6963	15.209	33.4596	25.6018	26.2882	47.2363	52.3133	18.6859	25.9389	35.5137	18.999	25.8561	19.5647	28.9222	25.0697	21.5916	45.6834	20.8365	24.9289	27.5246	25.8545	29.1688	3.19234	18.3041	13.1411	13.502	13.4661	26.3795	-1.35923	21.1308	13.6326	23.1066	29.5807	16.28	25.7696	17.9677	10.06	11.9613	12.8953	12.9255	22.4863	28.8745	16.5631	23.7349	3.52064	10.0973
54.7219	38.6792	41.8496	49.8226	24.8735	13.7759	16.8412	19.4544	29.3124	42.3626	53.0011	29.2177	-6.44348	28.3286	27.9408	21.6296	17.1218	11.2132	9.71982	49.4255	41.8075	18.8817	21.7574	22.4304	20.5731	4.68321	10.9371	25.9001	12.5546	16.7429	9.86881	19.6827	8.42449	6.92129	11.9977	14.4948	17.3705	15.4225	16.7387	10.5627	5.78763	9.75832	15.4733	6.26559	14.0859	20.529	15.1957	25.5309	-6.39835	2.43736
37.433	25.5534	34.3536	34.9057	25.1256	15.4986	25.6365	21.8952	27.4554	44.0578	51.9777	30.6556	22.9008	31.9547	9.76024	21.2027	32.0391	30.3519	10.7473	24.674	26.2158	13.7128	21.9846	25.1517	22.0244	24.7113	-5.98239	12.6526	13.9898	8.03893	8.23051	24.3297	12.5974	12.7195	13.3356	21.9477	21.5363	19.1555	23.8619	22.9476	3.1028	10.9775	13.9283	8.06822	16.8117	26.8996	12.9316	28.2152	-2.66803	1.16725
50.7489	26.3222	37.3948	37.8348	24.738	13.1078	32.2151	21.622	17.7005	48.7971	42.3167	36.1508	19.1279	22.9917	12.8679	18.0271	25.403	16.8052	16.2022	19.5111	30.7568	27.1558	30.3244	19.4672	19.2024	21.7289	3.37643	18.0496	11.894	7.76645	10.9112	33.0451	-0.146876	16.5376	10.5545	14.8084	20.0984	15.2931	12.4213	16.3499	7.91714	14.1469	15.8063	-2.18233	13.838	12.771	14.401	41.5736	16.7719	3.97337
43.6615	31.5542	33.7625	38.8124	16.152	16.2325	16.8065	23.6434	20.6235	41.6277	47.8204	31.0152	27.5957	25.4781	25.3334	20.0347	35.8346	17.3545	18.7385	36.4638	41.3176	19.3301	27.12	21.5872	19.179	35.2991	1.85336	5.89812	31.6974	7.17133	17.0514	20.1189	7.70737	8.32279	25.626	20.4871	9.88294	7.42367	21.2774	0.215458	17.504	9.38306	8.61235	3.40629	19.3753	5.49463	16.9167	28.9731	3.92326	5.41722
43.4918	19.8105	40.3616	23.5601	16.037	17.5914	37.3095	22.6122	17.8327	44.1041	41.6823	38.983	23.0896	30.1386	19.1399	9.81574	28.4838	9.95651	16.9619	34.6098	24.1202	12.9539	18.1988	11.6894	21.222	28.7318	7.89424	6.25428	16.0786	6.66907	7.77398	22.1055	-2.72711	8.73713	12.6408	18.5012	37.3727	12.4256	15.5975	23.6032	11.5326	6.70812	12.9673	6.99688	14.6472	-11.0642	20.5265	18.6729	-3.37913	10.2187
39.9496	20.4609	27.9383	30.2746	23.7226	15.4577	24.6943	15.0309	14.6869	45.6208	43.1895	42.0354	7.33255	21.4013	16.1934	28.7095	30.5601	32.0099	11.9389	8.17536	41.0031	18.5791	26.987	21.0176	29.2821	20.9811	3.95837	21.0605	12.3594	3.06689	10.0902	26.2487	-1.03669	10.2977	18.3426	10.3807	12.3048	12.957	17.6939	16.2478	20.5155	17.9525	12.1106	8.7367	21.2531	19.3865	11.9585	40.8603	3.08229	0.791473
35.716	26.7079	27.9291	24.35	13.2572	19.2098	16.2487	15.9534	6.37577	38.8861	38.6808	24.4085	27.1846	32.1102	21.01	21.1417	34.4132	17.6058	12.4551	21.4703	31.214	10.3393	26.2192	11.6813	19.9703	15.6432	6.08679	34.8629	22.6729	-5.63751	15.0708	8.32185	1.0029	1.59767	18.0578	9.26391	17.9414	13.6528	17.1129	6.95948	18.9379	14.7427	12.5076	16.0677	6.25537	4.68575	13.0828	29.5456	18.0851	7.97208
23.0223	29.54	17.4727	20.6516	11.7414	9.00543	21.269	23.5379	10.4203	27.644	52.6483	26.1265	10.9634	18.7175	11.7939	12.1488	12.9934	34.449	9.29722	21.4762	19.9213	8.79756	24.1497	24.7124	16.4564	38.2437	14.5767	15.5927	17.6304	3.92847	10.5612	23.1641	-6.14473	8.79268	9.82344	22.9718	19.8154	18.611	31.2606	14.2716	13.7325	12.7642	10.4656	9.07376	5.10753	-8.84304	17.3313	27.1624	-0.0374883	7.97916
34.5991	18.8188	29.0271	29.0422	3.35831	11.346	6.03547	17.6994	26.5994	41.2839	18.1194	27.0054	15.0246	29.9062	10.185	13.2499	31.0299	20.5356	18.0442	14.7828	29.877	-3.47432	27.6113	26.1842	17.8692	35.7043	4.65443	15.6753	17.7018	7.7203	12.2607	2.12336	8.46717	13.0425	8.10463	19.4894	25.1726	15.4506	20.8624	11.2542	10.9784	16.895	13.6226	8.43683	11.7634	25.4718	21.0597	16.943	13.0967	4.16191
23.3728	21.3859	22.8913	33.8424	3.8811	13.0462	15.7962	14.5599	18.1537	37.9739	29.769	30.7603	4.19314	26.4873	7.21931	21.6083	25.8165	40.7098	18.5026	25.9829	26.0521	8.1432	18.1619	15.7437	25.7055	17.3454	5.79061	30.0697	28.9009	9.70963	13.5495	11.331	-0.149959	9.79018	12.9407	17.8425	6.20655	14.5854	22.5795	22.0786	-0.170274	9.76552	13.238	9.50803	13.2938	24.5883	19.5217	30.5458	22.7401	4.95095
16.7328	18.6405	19.9809	10.6865	10.2757	13.8714	16.9174	16.6875	18.554	30.6635	32.4894	18.1374	26.6103	18.3919	14.9588	14.1229	34.4795	44.0332	11.9694	7.7837	33.0224	10.2861	16.6407	21.5929	16.6953	12.2777	0.0334301	9.40002	20.6999	5.92471	7.64945	14.7148	13.7156	2.54976	17.8151	10.5419	14.7037	17.922	14.5422	21.8243	12.6293	9.11226	9.9823	13.2329	10.1233	11.8161	10.357	12.6795	15.663	-0.827353
17.9497	26.9292	15.7694	20.1934	13.8647	20.9528	23.8936	12.4785	9.70011	27.5532	35.4814	16.4623	21.7616	18.266	11.1247	18.3803	29.3146	24.8092	8.32171	29.1135	12.8731	11.4965	35.6856	22.2487	22.2124	24.4691	17.8506	13.869	19.7379	1.95514	11.0012	6.64182	-7.92514	0.781476	6.28476	8.98301	26.4488	21.9852	18.3371	23.7034	13.6532	6.45439	11.1069	0.700311	8.86582	28.906	5.95482	16.77	16.1692	0.397633
24.9035	20.6566	14.7706	18.4267	11.1848	13.7455	17.6256	13.4628	5.32665	33.6698	14.0266	40.7634	5.84716	23.5986	16.0558	10.7294	22.1218	36.0311	10.4286	14.9622	26.8587	2.89955	20.003	15.6755	19.7915	28.1777	-13.129	22.7392	9.6757	5.78635	10.9872	7.98606	1.39341	14.8684	15.0585	17.7614	32.8389	30.6771	15.085	23.772	14.1174	8.81474	12.2105	6.01492	6.52631	50.2928	9.41616	27.836	10.9963	1.64196
16.5958	26.8997	20.8004	14.5102	12.3193	8.2245	12.8054	19.3517	8.98184	30.836	35.5094	11.3205	13.9736	13.9349	-2.67816	11.4451	29.7003	21.0323	21.3407	11.6306	12.9736	13.3861	12.8048	18.2576	17.1797	-6.83011	-9.88827	6.64346	7.2919	1.03628	6.60859	12.7641	7.88395	12.5553	12.8307	14.1278	22.8709	23.3342	17.4548	16.4126	3.72324	7.56118	2.1121	12.1575	1.66691	18.0396	17.4327	26.2992	22.0856	1.33277
18.2931	17.9182	19.258	24.4722	7.80678	13.9668	0.758681	16.6295	8.33911	28.7776	28.7795	23.315	-2.00672	21.0344	15.2998	-0.709089	30.5376	20.4317	13.3746	33.2058	29.4437	10.6851	20.5761	25.1817	14.7644	16.6789	8.86931	20.1593	6.69718	5.67837	9.69736	16.9691	7.07609	11.115	14.2869	9.81843	17.7293	17.7425	9.10438	15.7025	13.2893	10.1238	18.8486	-0.411656	8.52532	-0.944872	15.2073	12.9318	9.29971	5.28605
19.8216	22.5794	23.5537	17.1555	16.0611	15.6519	11.5427	18.5571	13.8859	32.7551	34.8162	28.3169	9.2821	18.5232	12.5151	7.36857	25.4437	17.6552	19.9394	10.719	31.9256	7.67091	18.2714	12.4184	21.2646	18.1187	7.67411	5.82735	19.5709	-3.68704	6.52406	15.0122	-3.43976	3.94872	11.9483	3.27127	14.7069	17.1962	9.81433	8.6998	4.515	5.66109	10.6048	7.82511	12.3665	27.4959	15.12	13.0805	32.1739	2.44155
29.1742	20.712	12.4695	15.7856	14.4599	14.6991	15.2097	20.8635	7.85319	27.4741	33.1855	26.1924	14.7105	27.2969	14.931	-0.0669002	13.4444	19.7731	13.0292	21.2748	16.2259	7.75479	19.6307	24.1004	13.131	11.8051	21.4391	12.0859	7.82747	4.49121	7.12154	19.9087	-14.6651	7.64587	10.542	18.6736	13.0377	18.2392	16.5727	7.81883	16.5848	11.6197	8.9908	10.63	6.40046	19.6582	15.3326	14.1979	5.60983	5.33864
8.53842	19.0804	24.1613	18.035	10.8738	13.3043	14.4626	15.5693	0.689835	23.2457	14.5456	27.6595	10.4068	23.8252	18.8718	19.7294	31.0022	18.6817	13.9814	28.3343	19.5809	16.2394	5.46412	13.139	19.7633	23.8206	1.51401	2.12417	19.9838	-7.80294	13.0618	14.9579	0.947961	12.1392	6.60694	17.1243	16.7736	15.638	24.002	5.53308	9.00102	10.4696	5.80271	7.99353	15.9041	19.1394	19.382	12.4183	11.2634	4.12632
14.2727	12.6882	9.9516	16.9143	11.8173	1.42385	12.2738	12.5432	11.1426	22.2089	13.3976	23.8725	1.99898	10.9654	0.327117	8.82346	19.4343	16.6675	10.4259	20.3491	14.0191	4.05568	16.1961	19.2158	23.8971	6.17204	-22.4091	-10.8786	-5.57578	0.285283	10.3432	10.1884	-6.76529	1.53835	4.3956	15.9656	15.0747	17.1381	26.5772	3.25326	11.6829	14.6161	13.9789	7.01892	13.6222	7.60505	21.4986	7.70828	14.1318	-1.92701
12.7774	22.4223	6.36489	15.0718	8.33688	0.563111	16.7308	12.8485	17.131	13.6991	14.8476	26.9126	0.394811	22.3564	-4.9081	8.85187	25.2371	16.6921	21.2525	11.6078	25.2379	12.1261	25.5333	16.4115	17.3382	20.3622	-13.3753	11.0981	12.2989	-4.83752	8.01825	17.2273	2.53254	18.6713	12.365	8.77649	16.6408	21.9816	19.7034	9.43078	3.24898	6.05655	8.11903	8.08917	10.4675	4.34357	12.5951	22.9776	9.22244	1.0259
16.2267	12.7139	12.4547	24.1024	6.87735	12.5844	16.1874	19.6356	15.091	16.2788	11.7493	18.8147	-0.899917	33.1323	4.60905	17.4608	19.9053	18.4751	23.7264	42.7695	27.9901	7.64097	20.7409	7.93662	14.4483	9.04319	-4.1196	-8.98334	6.09027	-6.67321	11.45	14.8366	5.48124	19.8928	7.0609	15.171	6.68101	15.6556	-0.805943	10.5269	-0.768899	-1.80165	6.64352	7.76879	9.8592	13.9645	14.3951	16.4849	23.7575	1.22351
11.2237	15.8508	12.2353	14.5006	2.6498	5.64721	18.6844	14.7298	6.38769	29.0421	19.4602	19.9873	-0.866081	18.4334	-0.88863	25.4921	18.4681	36.5534	9.60493	12.979	18.7753	11.1361	19.8229	17.0807	18.6561	21.9233	3.89592	5.67845	7.92497	2.31425	10.324	15.4588	5.12073	-2.34383	6.57198	18.5504	15.1971	14.3226	19.5256	14.5884	14.3937	8.31295	5.43626	9.87656	16.2753	0.712756	15.014	13.9497	0.269932	3.65431
10.51	24.9687	14.1505	10.0995	18.1519	4.61504	5.80558	14.4537	11.8727	13.953	31.174	13.2205	1.90976	16.5496	2.72648	22.0377	23.1975	24.0749	5.99704	5.70001	33.5822	3.7006	17.3567	27.9239	10.3764	5.58203	-16.2647	7.92519	7.55288	7.79335	8.94384	14.1163	-6.18881	-5.79671	9.3732	10.4022	22.1488	9.13729	19.9014	7.3183	6.0389	5.4545	6.14607	6.65596	3.39901	-14.4904	14.4903	17.4174	11.2404	6.27361
9.31823	20.9501	-0.738173	11.7701	11.3847	7.19243	9.8295	12.1265	8.76681	12.4406	32.797	22.804	11.1827	21.3245	1.14818	16.2657	27.3644	23.0302	11.1328	30.8207	14.778	-1.38372	15.4605	14.876	22.9017	15.603	0.842523	5.37736	10.0523	6.74773	7.16911	3.11569	-0.519676	11.0968	8.23881	9.83818	22.3876	19.3337	19.5744	0.238853	3.60572	10.3942	13.0059	10.2277	16.1176	19.0699	20.6022	25.7312	19.2241	0.7593
7.72571	10.1817	3.52338	9.13163	7.94992	9.01767	2.06554	10.5251	11.8697	5.39488	3.48562	23.8487	12.2167	14.1858	0.393217	3.90913	20.4301	14.4403	6.06243	24.334	5.79984	3.90274	14.6821	24.0733	22.4932	12.5938	-2.30979	7.75806	6.97857	-5.1319	9.65755	12.1473	4.69549	10.1713	15.6975	7.10325	12.469	12.8145	19.6014	-3.01919	15.5367	9.97723	2.87927	6.55734	12.6756	1.89463	17.6568	27.3301	16.9523	6.6321
1.41142	15.43	13.898	15.125	16.8585	7.73711	6.02774	14.4093	-2.48153	7.74019	13.3187	10.6633	6.51113	13.7689	-4.46699	8.79628	17.4605	22.0065	9.33929	10.0165	11.0088	7.71017	21.2968	7.50883	14.6149	21.5328	8.40838	3.20604	9.76461	-2.07602	7.68874	10.2052	-4.41702	3.07141	14.4658	11.9011	15.2445	7.62722	9.81283	11.4818	6.30287	7.53196	1.01704	2.57497	5.88181	8.16556	17.3075	19.8319	3.26795	4.84265
10.6056	8.66925	0.83712	10.0617	7.89679	8.5597	11.5362	14.8219	9.19224	18.5676	39.1578	12.6053	5.29605	17.8732	3.77182	3.83863	26.9102	5.22435	14.0915	14.9486	16.2029	-2.96714	19.7784	5.84061	17.4257	15.5745	-10.8129	0.30159	8.67072	-7.89985	12.6045	19.1805	-4.37067	4.97088	9.14829	-3.3574	18.8704	18.5908	5.82143	1.07268	0.732381	6.69582	4.43731	12.363	23.2648	-5.08502	8.63962	7.32936	16.6119	8.37021
5.57346	20.2442	16.9465	12.0468	1.31499	2.90221	0.447241	8.57019	7.75806	6.91641	31.341	9.16977	14.4449	11.1776	6.29605	1.91917	22.7823	2.68587	16.6574	11.9809	30.8	3.12253	10.4863	15.1823	21.671	5.69378	-1.79436	2.60786	13.534	5.93676	12.2794	2.94205	-8.61921	1.80179	11.0551	11.5561	5.46122	16.155	15.4773	12.2052	14.9793	9.13707	11.3481	3.38765	14.861	6.18731	21.7334	22.9122	6.04155	9.51326
5.82617	10.5662	13.6759	10.4747	8.66077	16.3003	6.33819	10.9635	6.10507	22.6296	12.0581	14.3637	-4.28215	19.7181	-2.29106	7.99803	25.5825	16.7697	17.9783	3.72127	15.3643	1.93831	18.0441	13.4182	15.1063	12.342	-2.34221	11.164	18.8213	1.48892	9.63151	6.84003	2.10997	16.3752	7.94346	14.9676	23.4927	9.51993	9.94499	4.81097	-4.31075	4.25895	11.9562	17.9129	7.46256	-10.1241	13.6679	14.4012	1.12151	9.65397
7.31238	17.7696	5.67083	9.03526	-1.21993	6.11056	7.90542	13.4789	4.96141	15.8476	29.6274	22.822	1.69205	13.4819	6.02343	4.93389	14.3665	11.0834	9.0691	13.6163	20.0809	-3.07695	17.3155	10.6669	16.714	23.4936	-7.46736	13.8398	19.6355	9.29689	11.508	7.66679	0.655539	7.96694	15.7368	1.9678	5.87384	9.44725	14.4831	14.4022	7.97187	7.8348	8.4958	9.64041	6.33247	-6.23257	16.972	26.1929	9.51823	7.96652
3.21843	14.7693	6.6678	9.89367	3.04833	12.7407	5.62839	8.40257	0.316949	6.55503	5.94223	16.3268	2.97032	20.584	10.9601	10.7805	20.7909	7.56663	18.675	9.11055	-0.293969	1.34581	6.66204	13.382	15.0923	7.45785	-5.55069	-1.17081	19.0035	-6.31481	7.28195	13.8	1.74392	-6.40508	11.965	4.37622	9.4735	12.725	6.70403	6.60033	12.9949	6.20406	3.74102	7.6549	14.4619	19.6743	11.7969	29.0256	3.85992	2.3469
14.772	23.3287	7.86617	9.10567	5.65614	8.32204	13.9054	13.4097	-8.20324	19.1303	41.6697	29.1539	4.83239	16.828	0.860654	8.28333	21.6282	15.0875	10.6059	11.3478	36.1309	-0.874255	13.5253	13.4178	19.4721	21.8639	-11.3035	16.3442	24.8079	-5.34075	11.052	14.0576	-6.60171	2.47959	11.0162	5.1537	16.3198	9.36967	3.33205	3.147	7.9146	4.42315	5.98342	13.9136	9.33934	13.9015	18.6489	20.188	13.6124	10.4575
9.44253	11.9141	-4.71268	11.5473	-2.21883	16.7317	7.20411	14.2004	11.1418	11.6583	20.9373	11.7481	-9.7775	13.3302	10.4069	10.6454	21.4485	12.7444	5.46069	17.8511	21.6682	4.23288	16.5462	13.6962	22.9416	17.3203	-24.7344	21.601	12.5649	3.33578	11.3754	9.77136	-4.68573	14.7718	13.6385	10.2588	19.2051	16.6977	16.2311	15.0679	3.08374	9.30606	1.9674	8.3456	10.1907	23.1157	6.95194	25.5344	10.9688	5.4569
8.20867	14.5938	16.334	7.90472	-5.06038	2.58397	-0.0500743	12.2158	-13.9725	17.8426	8.05851	20.6369	-3.91783	25.7309	-10.0151	9.71559	20.3802	5.90052	13.0381	13.002	13.6287	0.448059	20.3338	20.4279	17.2569	12.2636	-21.6286	7.54842	17.5246	-8.41275	9.16096	14.2301	-1.18092	-0.754408	7.14526	16.3802	8.59685	18.6717	17.6226	3.52447	14.9187	7.88716	0.721064	6.32821	19.3419	6.90617	10.1534	20.7892	4.04056	8.52136
2.62667	10.3871	16.8528	7.91452	8.17982	10.0107	5.80058	10.9908	5.11263	12.2942	14.9608	11.3662	-2.08049	17.0942	-3.34005	-7.61693	23.6543	13.4977	14.4882	13.12	15.909	2.15096	15.4506	11.978	12.6942	13.8534	-20.7113	8.19628	21.2092	-4.25049	9.76986	8.99014	-5.218	-4.18912	10.5022	7.61904	18.8604	12.3575	11.1347	1.50656	9.01969	10.1458	6.9432	-0.377521	7.47563	13.3464	14.1591	12.4283	12.2598	3.57231
10.0717	19.8674	4.9144	12.5054	12.621	7.13265	8.6033	10.8667	7.44761	8.46054	21.5764	14.4849	0.202341	24.2898	-1.1182	-0.131824	19.8995	8.2909	7.87836	28.5124	16.5889	10.391	20.9907	9.52546	20.7014	15.229	20.6233	-7.75198	11.6575	-1.11654	11.4995	20.8589	-5.43566	2.62999	17.2365	13.8175	7.31584	18.0621	9.82001	-0.39287	1.71498	-0.619169	7.09548	15.0628	18.4229	27.2642	16.6608	27.4358	13.0207	7.55924
7.05793	12.7173	4.0358	18.3459	3.16666	10.8972	12.3209	12.0081	10.3308	12.5719	16.697	19.5557	-1.48452	18.8578	-7.94916	8.8513	10.2225	9.37992	7.32356	30.5184	10.3285	-2.01422	5.27533	9.75124	19.5491	2.3737	-2.09896	10.3801	15.636	-7.03714	12.4683	17.6167	-0.530971	-1.8989	8.74987	8.9084	3.82133	13.6908	11.4574	14.6163	7.76926	14.0763	9.21385	0.0474896	13.0583	29.2729	12.5394	18.0664	3.46633	2.31104
3.13246	10.9169	11.2694	12.4808	3.8996	5.48241	-0.43983	10.6899	4.88341	7.74642	-1.75011	14.5659	8.80483	17.1867	11.8717	-3.57068	19.8005	14.3651	7.54655	30.0761	13.9657	5.13991	17.4764	17.0755	17.9692	20.0332	-16.0127	-0.980151	8.07268	-3.35378	4.94633	11.0087	-7.50637	2.346	7.61264	8.98189	8.55042	13.5329	18.5272	10.4314	14.1581	6.72379	9.13875	5.45943	17.1688	-2.2512	12.0822	15.4789	8.19851	6.18762
8.65013	6.97761	-4.42647	3.90113	9.54843	9.80317	2.82746	11.0301	2.38844	11.3249	6.99794	20.0572	2.98962	19.9474	-2.25805	0.104344	23.907	11.0653	11.8425	16.7659	23.93	1.94634	19.2181	3.55902	22.0656	17.7248	-0.958617	11.6609	9.4636	-5.20651	7.67722	12.2533	-6.52728	-1.70164	5.55032	0.782538	12.4127	9.44901	4.90585	7.01614	8.72114	3.84219	7.04593	1.35788	15.7401	17.0452	10.1231	22.5393	11.8068	8.29667
-0.0144229	11.7413	5.68049	4.82942	6.81845	4.82443	1.49578	11.3844	2.78884	12.4041	-7.99971	17.043	5.86249	19.0378	7.00079	9.16169	10.63	13.3187	9.83836	23.1481	15.2384	4.25701	19.7966	4.40191	19.9254	20.5711	-6.19338	0.776786	7.7221	1.58527	7.90098	7.83546	-3.71668	4.24223	9.01133	1.68735	4.91634	11.5175	25.8454	9.64556	1.24552	5.44399	5.36762	9.53479	12.8917	3.7978	8.73334	16.4734	26.7594	2.41715
1.80887	12.4196	12.4088	17.585	-1.22908	9.49864	15.0533	10.8714	0.0762171	1.96181	4.43839	20.2365	14.9441	15.7829	-3.45834	4.57292	22.3697	17.6053	14.5494	26.1702	9.54956	1.05972	13.4023	21.9353	16.1428	2.25389	-22.8728	22.9194	10.9919	3.57068	8.43811	13.9122	6.94778	-2.53803	13.2665	5.94575	13.9789	15.919	18.1228	-3.23666	-5.78744	4.54113	-2.67193	10.7437	19.5	-2.77821	20.0743	20.9461	26.2716	6.71401
-0.315559	14.0773	7.85497	13.8141	-4.79004	5.68626	6.79899	10.185	-3.48509	7.59277	-4.86144	24.0111	-0.596407	19.7989	-4.71996	14.8057	10.8138	27.2203	8.66927	8.38452	2.06075	-7.41908	20.9104	8.38751	12.7825	11.9055	-5.79274	1.49988	5.79736	-12.1398	2.99674	10.2245	-20.233	-2.16227	14.2432	9.17207	5.27364	13.3416	10.462	6.95044	7.24774	6.11346	15.8612	6.33084	8.34839	1.70074	15.4628	15.2864	17.1203	1.39746
8.37248	15.1408	1.36193	4.98253	6.4263	2.4085	2.13587	11.7394	-0.601774	8.87007	-6.8388	12.2269	5.4003	13.175	3.85089	5.48683	22.9791	6.04559	11.6916	17.6746	17.757	5.04036	14.8946	7.73448	17.5063	13.3208	5.38898	-1.85897	16.2019	-9.58377	8.41178	9.37505	6.2303	1.14906	10.2869	10.0499	13.2526	15.5561	13.8353	8.44668	-2.98171	8.79253	14.3426	15.8055	3.2592	7.9166	19.4857	11.2182	26.9029	6.79105
9.88049	14.522	8.86729	4.03936	6.2392	7.23954	7.47746	8.32188	-0.1138	9.66226	10.8194	15.5648	2.28973	18.541	-6.70039	-2.03635	22.5145	2.59581	15.3116	14.9894	4.94128	1.1978	23.5047	17.4293	13.4509	3.06209	7.51779	10.7947	4.37412	-0.45166	5.80782	19.0171	-1.86464	0.0721434	13.3402	20.7863	8.49815	15.9145	10.0862	12.6892	10.232	3.77881	11.0215	6.28453	6.11546	6.5329	15.901	15.9106	21.8606	5.77209
9.1631	15.1395	2.00847	11.2165	2.31637	10.2485	-5.31839	10.5743	1.26204	8.48064	5.53109	17.8806	9.67492	13.4519	4.55385	-1.04703	12.4424	20.1006	13.8984	18.4704	10.6523	-5.56028	14.6109	12.2861	13.768	2.16937	6.01797	-5.34097	6.447	-11.6595	5.81069	-1.08055	-5.88557	-0.0947733	9.81239	1.84929	2.60614	15.1365	21.8939	7.55135	6.8935	6.1045	15.6745	-2.66881	11.854	-12.7795	17.3932	22.4474	12.0171	5.64997
5.66797	17.9006	4.76625	6.09396	6.06151	8.12707	7.36194	15.6037	2.33561	16.2765	1.04957	24.0675	4.89299	15.2663	-1.20101	10.0493	17.311	9.06968	9.12594	22.3796	18.7498	-1.00009	20.1303	10.1317	16.2839	13.6792	-2.63602	3.61045	17.0508	1.79727	7.84037	3.96441	1.33621	-5.05167	15.3595	8.70035	1.32899	13.4561	15.3594	21.3561	5.6825	5.20026	9.30595	6.54375	8.08014	25.0279	13.6362	24.1722	20.7168	6.43556
-1.90586	14.6659	-1.04852	5.13157	3.29638	9.74823	5.92785	13.0971	4.48472	12.923	0.402892	20.2986	11.4992	17.072	-5.19269	-0.419116	17.7951	28.9557	4.56434	20.443	15.6898	6.39512	13.4963	5.12159	26.4094	24.2617	-1.41643	11.033	6.81478	10.3443	7.74508	5.12607	-8.04718	6.83195	15.1789	6.97792	4.21033	17.0607	8.10975	16.4999	4.97357	4.71465	6.14284	2.70882	17.2719	9.6022	12.3528	19.9221	11.6042	9.20279
0.426327	17.1661	16.0256	7.12637	6.0531	12.7833	-2.19597	11.2518	4.00167	16.2641	-1.94597	25.8846	-10.9455	15.8542	0.264914	0.349934	16.1624	11.1536	7.4783	30.8229	22.3409	4.5757	20.3077	7.30148	22.9326	14.5365	10.1887	-0.0365727	2.05307	-2.93012	11.3511	1.00658	-14.0449	3.12147	15.403	5.80946	10.4863	13.7491	20.9386	13.7297	1.5002	4.35379	3.9685	4.7159	15.2465	7.82511	12.9604	17.1218	14.0761	0.350838
9.03762	10.7226	8.24387	12.6543	10.4604	12.6582	10.7406	13.9123	-1.44947	16.3723	11.5125	8.10867	0.746621	16.3551	2.4828	1.75915	14.6135	27.1858	12.9159	19.5172	14.3771	2.52987	18.8939	9.24135	18.4133	21.9856	24.5308	9.9478	14.6812	2.50738	4.47126	9.17788	-11.6225	0.750353	12.4284	23.331	0.640644	12.2446	16.6514	11.0847	6.55662	5.20744	3.76333	6.71933	8.54987	1.85709	23.9166	14.4656	13.1518	9.43337
2.33655	13.5102	-6.87831	1.47459	9.63757	9.19453	4.54647	6.93963	2.6146	14.5999	6.19922	21.9711	-7.32665	14.7991	-0.102673	11.3693	7.68986	-7.49258	6.88334	14.0388	7.1991	0.912655	21.4059	2.43564	19.1824	7.36737	-23.907	-2.84609	14.6103	10.6089	6.2485	8.9237	-9.28428	-5.08353	12.4521	0.294791	6.59211	18.6468	32.4231	-3.88813	7.77002	3.64695	5.26975	3.69948	16.7124	20.1883	20.1591	12.3337	11.12	3.82739
9.79687	19.5272	-7.27535	7.21865	5.35721	12.1656	8.21228	10.4511	10.0796	25.6748	13.4077	20.6941	15.7828	16.0226	-1.65468	20.7827	13.1013	13.6008	4.95941	18.3289	21.3317	-1.92463	11.7836	6.02335	20.0377	12.0641	-13.6518	8.77358	1.54348	1.33444	6.70835	10.3943	-2.76225	5.81081	13.9999	2.92532	2.3007	13.9945	34.0038	8.51541	-5.38191	4.91	16.4887	6.93627	10.9297	3.58517	12.1088	16.656	12.6206	5.36196
4.45479	18.0188	-1.81131	-1.96916	11.4351	10.9017	10.5522	10.1292	8.22274	14.3006	-0.285138	17.5205	14.431	19.7191	0.761303	10.7392	16.4771	5.8186	10.7959	1.88798	-2.06791	4.38783	12.6151	4.35879	15.9165	27.8749	-1.91742	13.7247	11.7598	-2.75802	11.5217	12.3203	-0.0387521	12.6344	7.4008	0.490966	5.2094	12.0055	25.6214	10.5437	7.24887	3.02721	5.58983	2.40695	10.5179	27.3526	14.9357	20.2458	30.4796	2.63682
3.05092	19.6866	4.15736	8.26917	1.65501	9.48536	6.65851	10.6473	-8.21917	19.844	4.80315	17.2255	8.82348	12.9443	-1.11048	11.2425	10.3033	4.95803	14.7522	18.479	-2.6069	-1.82247	12.917	14.7274	19.6375	25.584	-19.8807	16.4898	10.6567	-4.95984	7.54634	-8.46779	-10.6511	8.44258	7.89329	17.4723	8.33872	13.6781	22.0789	6.57027	4.6212	1.33249	9.03406	5.09525	16.325	-9.53547	20.475	8.05148	5.53947	6.74758
3.96569	8.31482	1.29312	0.620758	4.82413	6.75244	3.32801	8.76728	8.49954	13.6534	18.4454	19.784	-8.25667	10.2355	2.40399	7.59896	12.2754	18.9868	19.2992	29.6726	12.1704	5.54682	13.5132	3.30387	21.6678	12.3746	-5.45929	-0.414817	10.6494	-2.02409	6.04441	17.8105	-2.93981	3.78586	6.62718	-0.70252	-4.61872	17.2511	18.2217	12.7045	-2.54016	7.29517	5.42407	9.64451	13.5465	6.68857	4.63626	15.6244	-0.978372	1.63656
5.11596	11.6793	1.56526	15.4444	14.8597	14.5552	5.73766	9.62976	5.59527	10.4092	11.8589	8.10188	1.04159	18.747	-1.55838	6.70821	20.8619	16.8191	14.2489	27.489	7.25669	-3.1225	18.1501	9.28345	21.1549	10.9631	-14.936	-12.2734	17.0947	0.989476	14.9199	6.10002	-1.09963	14.0472	14.1923	10.4532	4.7465	17.9648	18.118	16.5698	5.54737	2.53302	2.51831	-4.45107	11.5404	15.2244	6.64058	10.4883	11.284	6.18132
13.7265	15.3062	-2.41438	2.46155	10.6697	12.1882	5.66498	13.8885	4.14317	13.7612	4.70955	7.38931	1.03698	18.9743	0.224825	-4.4768	7.32972	0.184588	13.2203	20.8048	-12.8848	4.068	13.2135	-0.807954	24.1625	9.16018	6.65258	1.59394	16.235	1.33273	8.09877	-1.72333	-5.93147	5.04349	11.9309	11.1927	9.7665	9.70192	21.2213	12.7423	6.57874	-0.551566	4.04693	17.3565	16.1952	-9.96394	7.73027	11.0856	6.38973	4.48177
-0.349142	16.311	-3.23627	-4.38561	3.96477	6.4332	0.74766	2.84257	0.815193	9.45142	13.6341	20.8107	3.71954	16.2833	5.91332	18.9683	12.7616	0.407585	12.7838	22.5349	3.95926	-5.24422	8.97344	14.5029	17.6028	11.0425	-19.6585	10.3325	5.46507	-3.90044	11.5161	14.0604	-12.2774	2.84544	2.28498	6.10163	-4.07024	7.9956	18.7418	10.7927	-2.23593	0.903224	9.67051	5.9528	16.5134	9.2561	9.89991	4.77375	6.52186	-1.49621
0.273493	10.6875	4.2509	-0.982472	5.26911	4.70936	2.86979	13.1569	8.58648	6.3624	17.8929	9.69637	-7.25872	20.8978	2.5447	-4.06356	17.3499	8.77908	1.1521	33.4291	17.0418	5.22597	9.58075	11.0825	17.1128	21.8	-1.54478	12.4377	13.9824	-0.800178	6.53607	5.85556	0.428745	8.70171	7.66897	6.15884	8.29581	20.6805	3.93044	22.4729	6.31024	5.97981	5.158	0.833146	5.00679	-4.32757	13.2075	19.6565	9.79561	2.60496
1.04824	13.6512	-3.2133	-1.06302	1.89559	9.21662	2.87313	18.7018	0.435025	16.8271	-6.09804	13.2174	0.232639	17.1055	-3.99949	14.5322	11.143	19.2787	12.9424	11.2277	14.0547	-7.88415	18.6258	11.6882	13.3282	15.274	-15.1074	5.50906	2.65772	-7.00472	9.84466	-0.742065	-4.17184	10.0903	5.569	20.3485	6.57216	7.31509	21.3645	7.34101	4.34257	11.9411	12.3672	8.31496	12.028	-13.5207	11.9814	7.3197	10.0418	1.47362
0.51299	11.4369	-2.5784	7.3353	-1.02473	8.28224	4.31218	13.6272	-2.85144	10.0615	2.46118	12.6739	-4.06122	18.2452	-0.805331	9.16768	15.2059	4.83743	9.08054	25.0695	3.34164	-0.994873	15.7042	15.9756	9.55594	19.3105	-5.80968	1.42827	5.12881	-8.23895	7.14301	11.1091	-2.97895	12.0555	4.57574	-0.7005	13.3532	8.27148	4.87479	10.9394	11.2017	7.10707	7.46207	9.01438	16.7331	2.95172	8.47582	14.0497	5.56763	-2.23755
4.31885	8.43423	-2.61109	5.34826	3.61523	7.34114	10.5022	8.46227	9.38796	16.5976	10.6743	13.5551	-13.4457	16.7823	-3.88286	-0.0380172	15.0602	2.68113	12.9101	22.7824	15.6065	-2.50582	14.5001	9.03423	16.294	22.2433	-20.8792	1.68268	8.052	3.16984	7.17929	12.2754	-10.7653	1.90187	3.92904	12.0658	9.87814	6.38724	10.6234	8.2473	0.627157	7.74317	13.388	1.89221	18.9961	1.13909	9.55467	3.13669	7.41745	4.96952
6.55979	12.7075	-0.438736	20.7167	6.8802	12.2743	-7.70717	8.68204	0.941353	10.4433	21.6363	10.665	4.88393	17.8689	13.5966	2.85794	5.85191	2.90421	10.6686	41.9893	12.032	8.52808	9.74078	10.7982	15.3628	25.334	-4.27177	-6.29385	12.8893	-9.01507	10.0579	6.85918	-7.96125	4.2384	16.2693	-4.46613	-6.17155	9.76429	19.4615	2.41791	2.31696	-1.66366	16.569	8.40069	11.3768	-3.54109	8.15832	6.36464	10.4088	0.922396
5.0448	12.5641	-2.58983	2.2984	-2.12072	6.58551	4.4503	7.81936	-1.6874	10.7415	-1.20857	18.1764	-3.02124	13.8626	3.25491	4.7949	11.4482	-3.10776	21.4081	21.3536	36.3849	3.76232	9.74215	9.89424	15.4901	3.33354	-20.6591	-1.64784	10.651	-11.526	7.0509	12.3896	-7.12728	-8.28289	13.8147	9.70804	5.08897	12.6722	15.8919	6.81059	10.1687	5.0122	6.30744	18.8077	11.3015	1.33774	2.84024	16.2772	-5.63168	4.56853
6.46778	5.97673	-0.800206	7.23447	-7.35686	9.80852	7.43407	5.85946	5.1919	13.0971	19.9901	20.2906	18.8991	15.1274	3.08956	12.0403	8.79516	14.0457	15.1641	10.2798	17.4452	-1.24214	6.30868	13.802	12.5066	6.49321	12.4964	13.004	6.55962	1.19421	8.72187	3.09692	8.66741	9.75488	13.4098	13.9537	16.22	13.8493	6.58866	-4.47927	9.29086	2.94844	12.3051	7.18888	18.1011	-13.1708	13.7817	9.13136	0.180776	0.491097
-4.14484	4.48904	4.22741	0.677833	-0.179453	18.3362	-5.70718	14.7348	-6.0732	4.84366	11.0722	9.24024	-4.89208	14.1375	4.17907	4.37487	8.62153	-8.61141	2.64914	25.8541	-3.87415	1.86581	5.29193	8.66458	13.4774	12.4801	-6.99475	25.563	7.20046	0.977047	2.70307	3.23709	-11.8422	-4.41949	12.4968	3.96004	14.0136	11.6713	14.5518	-1.23919	-0.685064	8.63859	5.05832	-1.2592	22.1812	-7.43643	8.58038	14.463	0.663047	5.40236
4.44079	6.30279	17.4575	-1.17946	-6.28517	13.9706	3.39133	14.1162	-5.64847	7.66848	2.1726	15.8231	-2.14857	11.1057	-5.36606	-2.01973	25.9699	6.98621	7.94175	19.6822	30.5547	-9.08204	14.9628	12.543	19.154	-2.3416	2.89133	14.3075	8.47266	4.04533	3.45265	10.1561	-2.1789	-5.86511	14.5706	10.099	14.0964	19.3705	24.0978	6.96556	-0.501557	8.91756	5.25582	11.9351	25.8916	-3.85468	22.4854	4.07238	7.39776	11.1537
-0.9038	20.0926	1.12569	1.29553	2.99648	6.80745	3.20387	10.0465	-1.80628	9.84732	1.22688	16.1867	-6.37942	14.0066	7.55371	8.79112	6.18457	13.9293	11.281	11.3727	26.9379	-8.8585	-0.962424	13.0281	12.0283	8.63823	-7.45408	2.63781	-0.330583	-9.23133	11.9159	0.971244	-4.68887	5.95827	11.2558	6.93654	15.0244	9.22142	21.4507	5.55304	1.60819	6.07359	4.28265	0.895246	18.9982	-7.03388	5.46621	11.5706	11.4395	7.10177
7.0856	5.72405	0.236562	7.97865	5.98772	15.6298	-1.85344	9.96428	7.49964	8.62781	16.8289	19.5452	2.49151	12.4081	-0.816314	2.20458	13.7099	6.50582	5.66227	17.5209	12.5481	9.96406	4.87555	4.57088	11.6	10.4049	-8.72027	2.73919	9.60616	6.74733	1.15947	-1.88035	-1.06602	15.21	11.0088	1.05921	7.59617	10.895	17.2071	6.5767	-2.00638	4.01913	12.9337	1.26034	21.1764	16.0458	14.2878	9.35453	1.74842	8.54022
3.1706	13.9494	9.45614	10.3732	5.32235	4.53101	0.322809	10.5924	-3.27765	8.89278	8.14423	13.9849	6.88062	9.58546	-1.73238	6.6053	10.151	5.15673	12.0716	5.2265	16.1988	13.4623	7.83535	17.3865	5.05881	6.21918	15.4993	4.25837	11.979	-9.57741	9.07368	12.7772	7.48971	18.1846	7.72438	2.40928	0.779655	11.4865	12.2135	-4.25658	5.4917	9.9942	11.0232	1.68644	9.10898	6.22502	8.49163	12.8425	12.8723	3.7844
3.95023	6.31338	-3.75241	9.76093	2.4056	13.476	1.58228	8.7358	-4.1722	7.74382	27.2894	17.6759	-4.19318	12.5965	6.67312	9.97518	18.4766	0.443283	6.79681	2.44461	8.40863	7.39155	6.55436	9.24052	16.3413	8.07193	-1.9813	19.8092	5.95913	3.00175	3.47835	6.72062	-10.154	3.61914	-1.02138	4.59422	12.8266	11.0278	15.9694	6.23859	8.60378	5.49638	8.83938	0.347917	15.66	-14.138	6.20152	10.2395	18.0316	0.543095
0.699139	12.8729	-1.51581	7.52457	5.51928	1.3655	6.20701	8.86036	-3.78475	3.19279	27.7911	21.5954	-9.81294	18.002	3.7221	6.06796	19.4803	-8.54406	8.48736	18.5381	-3.58095	0.655162	12.7525	10.4854	8.63513	1.02539	-3.96704	11.1832	14.0323	2.83787	2.05573	5.78945	8.14921	12.3048	13.1086	13.5644	11.6723	4.6874	17.0384	2.4534	0.769248	5.04788	9.88321	15.3927	16.6801	-5.09682	7.75411	15.6239	13.676	2.51568
4.88837	11.0307	11.017	-4.6758	0.86121	2.40409	-6.86859	10.2448	-3.02699	-1.36326	-2.23142	26.8844	6.69093	10.2829	-7.99157	-0.4372	2.31519	17.3335	8.22418	13.8949	7.28996	1.32785	-2.30184	11.1997	9.56379	-4.55833	-19.1461	-1.2315	17.1378	-5.6898	7.09657	11.1294	-5.05318	7.42386	10.2454	11.1075	-0.708481	4.75602	14.9351	-1.16616	-1.73026	5.09875	3.75563	4.74963	17.3951	12.8866	11.7328	14.3451	11.5002	1.8667
0.21547	16.5565	-0.256529	-1.05291	5.52801	2.01657	-0.498557	6.57406	0.680048	5.44557	-6.75904	3.82306	10.1199	16.3149	-4.66317	8.02872	17.585	13.7708	4.22833	23.6551	0.603651	1.83358	8.69375	11.2817	14.2949	18.8707	-6.85146	6.07947	13.3613	4.14686	2.25769	-2.27631	7.31859	1.3225	5.3908	8.44913	17.5712	6.99878	20.1052	8.15454	1.47753	12.8888	5.18705	4.23604	9.91247	-3.99882	13.7224	12.7839	17.3792	2.3767
5.42158	7.44085	-1.11745	0.258429	-6.09112	11.0312	-0.355073	7.39563	-3.18006	5.79509	-6.60464	12.7303	7.62474	11.8245	3.31891	9.95498	10.9352	4.24454	3.21015	6.55025	-4.41838	-6.03045	10.2214	15.8439	12.7764	20.14	-16.834	4.07852	8.65187	-1.4171	-4.53714	2.88349	-10.6408	10.6479	2.9563	1.68753	18.642	9.50669	26.9381	-0.625443	14.4924	8.60664	5.74816	-0.160546	8.60179	5.44411	9.75098	10.0537	5.91388	0.830382
1.32048	11.7321	-10.0753	4.16316	-0.296873	8.0615	1.77819	8.79652	9.25326	7.3633	8.00091	20.7491	3.25981	7.26897	-5.92828	11.591	7.03957	-4.5268	16.5899	14.2165	9.14289	-4.54907	11.3831	6.58227	11.5924	16.7698	-1.79773	9.33751	-5.90847	-6.62146	0.822688	5.91323	-2.68093	0.420675	12.6136	2.04174	-5.0255	3.39463	13.3142	8.32513	-2.06866	11.2923	9.31461	1.68338	7.77723	13.3389	7.92162	16.6889	11.8103	4.45926
2.95692	5.51658	5.41856	1.94833	10.4844	-0.872977	0.368553	10.3643	2.30633	11.7197	12.3388	14.7198	-4.36991	3.53046	-6.11113	7.01923	14.6309	1.08981	1.99102	-0.323876	20.8205	11.4967	10.3831	6.14295	10.8189	7.39247	-5.94404	10.5875	-0.629089	-2.33145	1.9569	12.8532	0.439946	13.914	9.68956	15.7377	16.7165	10.8998	12.7863	2.86753	6.16911	10.3971	18.5459	10.2379	10.5455	8.44453	7.19792	10.4295	12.0435	5.03261
5.63651	7.0502	-3.77959	3.68611	-1.92529	12.0798	6.51096	5.81124	1.67646	9.59325	12.6449	9.82311	-6.80852	15.0689	-5.58199	5.67302	7.00423	-10.6083	14.0778	9.63042	-7.63446	1.08778	4.04874	5.36228	9.94134	12.3813	-23.1997	7.33351	-1.85481	-2.21818	4.79915	11.744	-1.37607	4.73681	10.4575	1.93513	11.3886	9.0607	10.591	5.24886	11.619	5.40867	5.96095	0.950878	11.0374	7.35613	9.39956	10.0452	18.2474	4.28261
3.22695	13.0381	1.84189	3.57833	0.173102	1.5892	6.39688	2.23526	4.35094	5.62711	7.23085	19.2017	4.02266	11.2079	3.75639	0.556702	10.3916	19.5249	1.35213	6.30082	-1.47249	2.29513	15.1553	8.99356	6.95485	17.3209	-18.5683	11.4657	1.83819	-4.98983	0.327737	8.50874	-9.4719	-3.0003	1.08214	7.30173	10.1703	12.397	19.5574	2.76447	14.0304	2.86137	8.7651	5.09905	8.03457	5.56855	13.7102	11.8482	16.4852	3.91237
7.35923	6.9178	-2.46622	0.585099	4.87793	6.46601	2.97235	1.80084	-6.22588	7.22574	8.94683	15.5496	-4.50905	9.52486	-4.25982	7.30694	16.1935	-8.6736	15.4404	1.29004	20.1097	4.34075	18.8859	13.0899	10.4183	3.79682	0.75142	18.0357	5.72539	-4.96931	3.79693	-1.01524	-3.89143	19.9345	7.29092	11.0153	20.7245	8.6268	2.05314	8.6948	23.3251	4.39265	2.3433	-2.33793	-1.97839	0.521569	7.47617	10.9203	11.3678	-0.280939
-0.677505	11.9587	2.46076	1.15828	1.1282	3.81995	-5.84869	1.79288	-5.23037	3.48631	6.42793	14.4493	1.6563	14.7358	-3.55071	-7.52405	9.81761	-4.72265	8.88396	20.9444	11.662	3.60478	12.5453	3.18995	7.23297	13.6506	-13.2267	0.25445	13.1315	1.84185	0.351028	2.45214	-10.3422	5.88851	9.50058	13.5653	0.901606	6.28699	19.386	11.0844	14.3653	7.16252	8.99186	4.97612	8.60281	-18.2428	11.3966	10.8343	6.97353	-0.857352
3.31536	12.441	0.615631	3.80574	2.87939	2.53154	8.56929	9.40624	0.0983296	14.6071	6.53229	11.438	-1.88477	-2.2618	10.4152	-2.13186	5.90253	-3.3042	5.34907	5.93098	-8.11449	9.19509	20.8372	8.56408	6.14392	3.80545	-29.3862	-1.40579	10.8651	-1.48141	3.99589	1.09939	-13.1697	4.54055	11.2697	7.12379	7.78193	-1.45291	6.73326	13.1732	10.4998	7.39636	1.85714	-3.21296	12.6707	30.1649	3.36747	-5.26351	7.8523	-3.63572
3.97496	8.57381	-2.59879	16.9164	1.75985	8.23134	-5.78788	7.69759	3.72537	0.988069	8.80111	15.8702	19.3795	9.04326	-2.80119	-2.49898	7.53586	1.20673	12.0335	9.97228	-1.53552	2.27992	11.8556	7.85729	1.6466	22.5096	-15.2155	9.78893	-3.71724	-2.94	2.67173	7.74132	2.06881	8.3278	5.00454	21.9686	5.39472	6.46289	7.88294	-5.26701	13.6826	7.88198	11.193	-2.63258	2.14085	-9.72501	0.263255	10.0051	13.2944	5.32352
5.21252	17.0812	-1.51279	9.29303	-5.91359	9.95752	2.69353	3.65365	-0.545081	18.4159	12.6476	10.6577	9.9988	13.6881	1.11062	12.9772	11.7521	-7.65878	14.2482	23.3971	10.7862	6.7665	7.32603	16.7872	14.5259	8.73631	-20.7567	-0.982186	5.30489	4.41386	5.21492	6.5421	-2.84704	-6.18831	3.64495	24.0379	11.1625	2.33555	9.71667	3.56266	12.8728	16.0592	10.6486	2.42233	9.96618	13.655	12.5402	1.27068	2.65516	1.74038
9.13037	11.7982	4.28733	12.0032	-10.0963	0.306063	6.63134	0.927852	2.81447	12.9995	11.3044	22.2181	12.5992	11.9256	-1.53588	7.24796	9.081	5.89836	3.33252	18.7001	22.8832	5.84936	20.3498	14.2785	6.64637	14.5179	-2.82075	2.14017	-2.94896	-10.5946	-2.0736	6.12265	-10.6248	11.6469	-1.97338	14.4438	-3.15216	5.22068	16.2873	5.90472	4.69036	7.13736	2.62749	-2.06868	7.17409	16.7394	8.91274	8.69422	20.4275	2.40664
2.83393	13.4792	7.92475	4.28871	-0.474995	7.51657	-7.00955	5.09012	5.33698	13.0271	16.0844	0.860364	15.9357	7.34966	-2.39989	9.95498	11.8472	-6.60474	9.96082	17.7232	13.5851	2.40488	13.5552	8.68038	12.1665	7.03065	-28.7294	11.246	4.90684	-12.2884	-0.55673	0.608585	-3.71522	7.25369	4.85658	5.10927	6.56575	-0.131699	12.4846	4.9404	15.3674	3.7801	5.81785	2.48151	8.80121	0.760591	10.6527	1.37954	8.8397	0.948926
-0.0871908	15.1292	9.62134	10.8468	-4.84209	2.90767	1.63594	7.75405	-6.92587	12.2628	12.1288	20.0283	9.07322	4.04537	3.02221	5.8876	10.2599	2.25079	14.3875	19.9879	13.8823	5.94467	10.8541	16.1151	7.47011	12.7747	-14.8546	-0.0853369	10.0182	-9.73455	1.42948	0.216186	-5.20828	6.94688	9.81089	9.8234	3.04349	8.92427	0.294378	5.3218	10.1756	8.98533	6.34904	-3.76539	6.49338	-0.182592	4.40403	-5.01362	9.70908	4.38518
5.75844	10.7757	16.041	6.08783	8.78221	3.09086	4.654	0.518583	10.2703	8.50701	11.6686	9.83415	3.74763	9.1061	2.19366	3.35878	-1.65036	12.576	-2.04255	3.95178	13.9162	8.40665	10.7616	17.8069	11.117	4.97531	-7.3301	-0.430119	2.32122	4.70469	1.9111	11.5217	-1.64808	20.8606	5.64843	15.4855	4.30076	8.3903	15.7614	7.38868	5.70891	12.2139	11.8324	-0.87292	6.36529	4.8125	3.26447	9.26572	7.59992	4.5607
5.16244	11.2763	6.5005	1.15341	-3.91945	3.83058	-0.395234	8.7368	-7.63108	6.17288	3.24549	8.45242	7.39092	5.82117	0.893194	5.23272	3.07283	-2.88089	2.28771	14.848	7.33864	7.94348	12.0829	12.4156	9.95616	16.2845	-22.7922	-13.742	1.24054	8.26155	2.23671	17.9048	-0.395322	9.25792	3.97311	12.9998	8.55769	4.03544	1.50301	2.84608	11.9478	9.63774	10.0196	4.63934	3.28453	-5.63963	6.53897	9.3067	5.91675	4.25629
6.74936	9.5741	13.034	5.87017	2.82526	1.77161	-0.212988	6.30875	-2.96271	7.11523	6.71912	13.0434	-6.21922	5.89669	-3.12759	4.49648	4.04428	7.1711	5.99721	15.2157	11.2486	8.02563	8.77616	14.2478	6.61219	17.6837	-8.79364	-1.96056	9.58559	1.94499	-0.662936	4.6743	-9.99018	8.18854	4.43266	-2.73483	-3.01978	5.42483	4.93923	-0.864204	1.75258	7.73408	6.17678	-3.09204	9.70578	-10.3242	2.49822	5.96203	15.0822	-5.08363
4.41931	3.00971	3.94909	-1.0225	2.1073	8.49657	0.166733	9.06791	9.02174	1.72071	14.2323	13.3084	5.09508	9.14519	-1.56273	-0.24027	5.19845	-6.96388	3.95439	12.827	15.0772	5.28976	18.4289	9.04974	13.6213	23.0824	-8.78733	18.6703	8.93442	-6.43467	0.773153	1.21816	-3.96699	10.6508	-1.91063	9.07408	4.21961	5.19786	6.21322	6.6931	12.1038	1.32653	6.00569	-3.46219	-0.112751	15.1901	11.781	8.2218	13.2695	-2.73927
2.72148	5.54029	2.03634	4.74069	0.902302	2.02635	4.95912	1.91914	7.58861	2.05468	4.03091	9.36381	-11.2737	3.41445	1.12415	8.52212	7.77669	9.71105	9.77932	13.8077	20.6858	-3.81854	11.1811	5.53193	6.20478	22.7416	-10.0245	-4.30272	4.20652	-2.65392	1.17578	5.10461	15.5178	10.6882	8.09787	11.6182	4.46348	3.4122	9.63299	5.38212	12.1069	11.5229	3.00815	2.95355	4.66235	-12.8458	8.79896	9.24311	3.01972	-1.11087
11.0294	16.0569	12.2704	8.93509	3.16426	4.10303	4.89448	5.70054	-4.48572	4.0358	4.12268	11.1174	18.8305	12.7097	11.367	4.28234	-0.380325	8.55653	7.41941	22.7047	-0.296298	14.7993	6.92597	16.4616	8.28766	23.5363	-5.59323	-0.136158	2.98811	0.792495	1.97181	3.55013	7.14741	-3.29095	9.35844	16.0148	9.90279	0.737714	10.1828	2.67614	8.46027	0.718582	6.33537	3.82349	0.190557	5.5076	3.86171	17.9629	5.85223	3.43986
7.93106	6.58381	4.14716	4.64065	6.36251	3.64605	7.42028	3.1651	0.972655	3.51817	-2.17653	15.1781	-7.95479	8.0664	6.90173	9.97616	4.01391	12.8364	6.13974	19.0272	14.8447	9.24006	0.0662387	11.3089	10.1095	5.20338	6.85749	7.72019	-5.19661	7.1169	1.66162	10.3826	3.39699	-4.33972	5.58061	5.99129	-9.7407	10.0834	15.7758	3.86788	2.09731	6.98118	3.1887	-3.35408	6.15818	-1.38948	-2.16074	7.19483	-1.81971	-1.38549
9.40128	13.332	-0.634156	7.84874	-3.17419	4.20418	-3.04555	4.45858	-4.64182	-0.38625	13.1863	9.87449	15.3229	7.53722	5.40731	-7.50002	8.12805	-3.3022	12.673	5.73307	-2.2878	5.36806	7.1111	15.6131	9.03111	12.2082	3.46742	11.9286	4.37577	5.85329	0.538112	11.3076	-12.1804	-1.47591	0.565503	17.6698	15.5231	6.62114	0.956571	1.58438	0.998133	7.65879	9.68673	1.20644	15.5101	7.84036	6.16664	10.2138	3.47058	6.34351
2.56966	9.4708	5.77474	1.33879	-2.05936	6.55247	-1.55947	6.32226	-1.86879	6.89136	-0.557712	8.87339	10.2384	7.51878	1.8957	1.53069	12.6769	8.78813	5.29451	24.5158	19.6323	2.558	8.30667	18.1394	8.01659	26.3612	-3.86485	-4.59276	-9.6496	7.06961	-0.439981	9.86384	-3.72553	2.71389	0.0949492	10.1028	2.67866	7.90268	4.0791	2.42461	9.02775	11.5978	12.7857	-0.941679	1.8469	3.07829	2.48823	-1.69274	11.0678	7.76351
5.23037	10.4439	17.9178	5.30699	10.3717	5.23664	0.256694	3.97979	5.9349	9.0872	7.99196	11.3479	-3.77898	9.08842	-1.46196	8.03279	3.54892	-2.13678	5.43002	14.789	15.9714	2.19742	10.6826	13.5643	1.39211	13.0193	-14.6163	-0.388462	-2.81472	8.30326	-1.40109	8.04684	-16.6422	8.93998	-3.08531	-1.66667	-0.984641	6.28535	9.92858	8.39264	9.55451	9.96559	6.02125	-0.7017	5.66809	5.66094	4.5371	-1.07756	8.87099	0.587324
1.69473	11.0403	-1.45417	4.81626	0.31369	4.38068	6.30221	6.96968	1.72468	9.50488	2.75422	4.85746	-1.26508	4.86964	5.37059	-1.4535	6.01543	7.93059	17.5911	11.9823	7.56307	11.6901	10.2302	14.8182	1.13502	6.64064	4.08413	14.8931	0.515648	-0.455646	0.37931	11.7944	4.87149	-0.562123	-2.03245	16.1752	-0.184647	5.88932	8.70062	11.5763	10.969	9.16594	8.03623	-2.76693	3.68937	8.90362	4.2796	15.3743	1.96779	2.34028
4.40293	7.9319	0.48677	4.16027	-0.733105	-1.11661	7.98063	8.936	4.33144	1.83521	17.8899	12.5601	0.426531	6.8356	-4.97526	1.35533	8.07633	19.0302	9.57759	2.37555	10.6716	9.05811	8.1606	1.57932	2.79828	13.6817	-0.254754	0.554591	1.302	6.75799	1.80818	9.5324	4.94673	4.12185	-2.60516	6.69381	5.48537	2.85206	5.99805	5.944	5.80748	14.7487	9.07629	-3.31641	-0.10542	0.837327	0.424127	8.16213	8.79052	1.82014
3.18004	9.78772	2.679	-1.65057	5.92395	3.50229	-1.71362	4.4712	-2.34888	7.23893	7.58221	12.4068	7.11939	1.32088	6.40847	3.01105	7.98421	6.39142	6.47542	4.11967	0.0947976	6.43282	2.29884	2.0283	8.55046	6.99545	-9.63265	-6.39199	3.98476	10.8204	2.07904	10.7193	8.03507	2.14361	4.36305	4.6393	9.08262	10.8701	-7.935	7.96554	7.27987	11.6463	13.4189	1.03427	6.56365	16.6622	9.09579	2.34227	8.53374	0.0661168
6.38026	10.3809	11.6158	5.04326	0.418476	1.84004	-2.09454	2.5761	3.89116	11.4071	4.65956	17.8506	12.628	7.86636	1.74023	0.0564405	13.8277	3.89863	4.80328	19.1045	8.22706	8.23674	10.4021	14.9996	7.2819	16.7313	-3.37148	-0.0572781	4.73711	-5.06281	0.984229	12.4734	-2.62585	1.6838	-1.07488	16.2674	11.4293	9.50166	3.29729	1.0144	10.858	11.7634	6.96541	-4.22164	10.3122	16.4568	5.30352	4.29579	13.4852	0.341264
7.519	5.0204	-1.00539	5.12183	1.00731	3.49227	-0.105025	6.3753	14.6232	10.221	4.98968	-1.97158	4.01213	3.19248	8.84576	4.07237	2.90441	16.5855	9.59405	24.6853	10.2399	9.87003	12.2695	14.4571	5.02996	14.6973	-9.31513	12.808	0.264039	-1.63367	-1.36371	12.0351	-4.78577	12.8297	7.78573	13.2463	12	3.27161	6.88266	6.13469	9.50562	13.8873	7.50658	0.913482	8.54723	5.69566	1.08154	16.5022	-6.58081	-0.127315
2.32972	10.2867	13.4274	11.9007	-4.30526	7.24229	-0.645979	6.88178	0.565163	7.07172	13.0935	4.27485	-1.94716	5.74437	-9.06881	-1.4026	14.3386	14.3575	9.2008	23.1432	8.46146	8.00421	5.50376	5.28164	4.01962	13.9539	-16.4328	2.06308	-6.30224	3.97436	5.7296	9.3228	7.88808	8.48487	5.22714	5.13356	1.36834	0.927173	-2.31575	6.81566	5.57225	7.85698	13.305	-2.23196	8.55129	1.05245	7.19424	10.8655	17.7153	-0.680712
7.93487	11.3021	2.9034	10.1962	-1.73713	-5.58131	0.587295	0.0214354	6.30215	8.21514	9.65829	5.66574	9.90091	1.47405	6.49773	11.3028	7.5965	8.61794	9.1457	10.2822	13.5827	6.16116	13.7242	5.41823	7.49064	3.61857	-4.41238	6.14169	-5.53965	0.584201	1.16275	3.96594	-8.16487	3.98818	1.40344	4.20837	16.2385	11.2615	12.7149	4.67598	-2.44645	7.10021	4.17036	3.84916	10.9202	-2.37233	6.80609	6.84065	5.34332	0.613562
3.04776	15.1721	7.03258	8.5124	-3.78407	1.14351	2.93292	4.00222	0.548204	10.291	17.2854	-1.34291	14.3928	12.7233	3.86634	5.84982	3.40197	-4.7047	7.66374	-4.88945	7.42035	3.73876	9.36017	17.0032	4.50713	-4.11233	-8.66216	9.32665	6.47496	11.5693	3.61159	6.52893	-0.703163	13.4178	8.38619	22.2112	25.1314	0.966605	6.24177	10.4785	9.00436	7.93455	13.7172	0.511448	2.95123	-0.689612	6.37	-2.25006	6.99291	2.1524
6.90553	14.0037	3.91988	5.86423	3.31215	-3.63087	-3.11757	6.31217	-1.16451	4.95753	19.373	11.2046	-3.12441	6.10445	3.65335	4.42341	0.471988	9.35201	5.36489	0.924044	16.205	4.2447	5.49073	13.0272	2.17429	19.0292	-8.64477	-13.9781	3.30247	5.78849	6.61317	1.16863	-5.70203	2.77636	-1.38301	-1.02471	3.33789	3.01351	9.66764	4.4048	-0.668851	12.9629	4.19324	0.125406	-1.35056	11.691	1.68182	-1.16057	5.68719	2.91904
10.5841	5.51235	7.2015	7.58186	0.416601	0.136676	0.200493	1.67321	4.62373	13.3112	10.3074	7.55786	-5.47638	2.97556	2.44205	-2.57865	6.21382	1.23645	11.4624	2.72588	11.61	18.1896	3.79955	6.34488	7.63308	20.9428	-25.2791	-8.51938	-2.69153	3.60657	-3.87927	10.2021	-13.2782	6.1682	1.02758	10.9652	16.5653	5.48804	8.31643	2.22964	8.86096	11.6649	6.05934	2.1737	7.50145	11.7338	-2.69008	4.42238	6.62521	6.90271
8.17581	12.2336	-2.93161	8.20188	8.4009	-4.76326	1.96221	7.3351	8.57668	2.49761	11.9531	2.60696	-4.91377	13.6591	-0.316674	4.15198	2.4697	8.07314	5.56699	11.7597	8.576	0.900739	5.71022	17.6972	4.88696	2.782	-5.34156	-5.25654	5.92875	14.5964	1.22071	7.73061	-0.47691	5.40994	1.84818	-0.931766	14.279	5.75004	7.81776	2.50254	-1.4985	10.8419	-1.55457	0.438729	5.16801	16.4219	3.27656	10.9786	1.20412	2.50097
9.53101	6.99859	-4.15406	11.8972	3.39282	-1.88017	6.15713	4.64437	8.21198	9.85553	23.7845	10.0938	-4.33754	12.4084	12.8543	0.426505	4.73313	1.96151	15.5332	15.3139	17.9943	7.40837	8.87098	7.24287	10.4427	9.5804	-5.44017	20.9949	1.88867	15.7657	-0.563163	16.7628	3.69024	-3.93489	7.63932	22.4975	11.0335	6.74821	2.39437	8.33319	11.8607	12.8909	2.92882	-1.55726	11.834	17.2796	7.35383	5.68218	-1.55568	6.00332
11.9742	10.4137	6.50063	9.81305	6.06482	3.27741	6.1934	6.63823	3.53375	4.44162	17.2011	10.3437	0.601188	9.2284	3.85574	-3.76997	5.14932	12.018	1.75887	0.100768	8.82059	-0.670902	9.94765	10.0465	5.97409	7.43995	-9.69516	5.18338	10.5742	19.3987	7.02554	9.2758	-5.05337	1.77239	0.579541	5.41112	6.40217	6.58156	13.7248	-0.974368	5.32877	13.5104	12.3962	2.82996	4.0434	15.2506	0.193809	6.55015	4.32779	5.45135
9.18869	4.76928	6.92953	11.6686	0.933149	4.89698	1.81013	6.04416	7.22118	10.1378	20.5543	8.12251	13.1645	5.68651	6.18495	1.88128	5.06134	-1.13228	4.62131	31.2349	-1.05556	-0.2655	3.78036	10.1246	5.6652	11.3438	0.786537	0.68339	5.55175	28.8051	0.574347	6.56282	-6.93414	2.88998	2.42917	17.3559	11.6993	7.36043	4.43426	-0.657848	7.86147	15.4235	5.91071	-2.81794	8.739	26.9954	5.38201	-5.45004	7.96026	5.70688
5.35145	3.91149	-3.31868	6.12489	8.50943	2.87013	1.1338	2.26818	10.2072	11.3395	17.956	1.7527	2.34192	2.24324	3.16799	-8.06285	5.41949	6.54423	12.446	3.15357	15.8954	1.75571	4.80473	5.05013	5.97988	10.0141	13.8831	0.299331	11.4272	8.21468	3.20352	5.65752	-8.28966	7.21507	1.69154	5.9775	15.0342	9.81955	12.7084	0.984785	0.547743	10.0055	8.33026	-2.93682	-0.194877	29.275	0.50472	3.63347	8.64739	10.9725
8.48821	-3.57297	-12.4991	7.463	4.67071	2.77404	-2.78364	2.26824	17.3925	12.7306	20.5519	3.06747	1.897	4.60522	3.48159	-3.68595	1.28317	-4.11601	1.09789	14.5162	15.9275	-3.24191	9.57939	2.88818	7.44997	14.2843	-11.4254	3.99485	12.2773	26.8845	1.74885	5.36753	1.97529	-3.00261	4.04536	-2.62762	3.79988	2.1898	-2.82725	0.551691	12.7859	6.67843	1.8691	0.396825	1.03369	26.5538	5.7401	3.68949	3.06261	4.03668
4.1475	4.41047	-0.0459303	12.2062	-1.30322	3.83117	6.69087	8.59332	9.04231	6.47567	27.2241	14.6774	16.562	7.2716	15.2978	4.34848	8.12995	1.68352	15.2121	19.2469	21.5702	-0.788023	1.95217	12.3916	3.34611	6.38948	-3.70159	15.343	-3.17051	32.4965	3.53622	14.4307	2.98691	0.210556	-4.02629	14.2106	10.9278	7.29538	4.43826	3.59963	16.5606	15.102	-4.65445	-0.457058	9.5102	8.53934	7.18604	0.370124	18.9716	-0.33693
0.392552	11.5297	-7.25664	-4.36884	1.78947	4.15155	-5.60185	4.46239	-1.74568	10.0678	14.8512	4.28976	4.59937	7.08286	16.199	0.561657	3.99149	18.967	5.66921	5.20987	8.65719	-3.023	9.34717	10.921	1.53094	-7.53096	-12.8518	23.6481	5.16927	15.6978	-0.725637	23.0101	0.284191	11.3435	-0.88773	14.2222	10.0728	0.965676	0.278909	0.486715	0.816709	12.8641	-0.0246946	2.51081	1.9883	26.3141	-2.32233	-4.96337	15.4222	-2.09902
2.2023	5.79472	0.627298	10.3415	10.4674	2.02776	-0.324564	2.30725	11.2722	9.78724	14.4979	7.41806	-5.3762	10.8898	4.93762	5.17842	6.07893	0.219019	-2.60814	3.18773	-2.65067	7.74218	6.6555	16.843	3.855	11.6178	-8.98222	0.705833	4.42792	6.46808	2.00482	2.64236	0.401785	20.3348	-2.00787	-3.52902	15.9901	0.77327	11.1953	7.09025	6.26488	11.6393	7.27309	-1.81247	3.47587	2.41822	4.53562	1.19918	-0.983147	4.39395
2.27187	5.29602	-2.42125	19.4177	-9.54208	3.64632	4.52863	3.65976	2.62504	11.3881	19.7885	10.5783	-6.71682	4.76003	8.24029	14.5402	0.0683496	-5.92236	10.4899	11.5109	-0.311319	-5.99629	1.8122	4.65505	5.27838	19.8396	-12.1784	3.53226	5.74676	21.4935	1.27341	15.0994	-15.2341	5.40369	3.80458	20.4214	12.6853	-2.36009	18.6038	7.96765	13.0258	8.82314	6.69337	-3.07002	7.46497	7.38629	11.0723	-3.43784	8.9734	3.27652
9.47477	1.25722	2.06358	0.829534	-12.4302	6.49825	10.3131	2.9464	6.52461	10.095	5.37321	13.1331	6.04507	6.55829	10.3844	9.4941	3.85489	-0.254144	9.72554	9.76843	17.0033	11.8534	14.8143	8.81085	12.4133	6.46917	-10.8283	-0.385832	16.758	21.6167	3.66561	8.87155	-7.58987	0.133836	-1.61961	25.8112	4.06405	0.370731	11.0578	5.58761	7.1832	9.90275	0.795616	0.545317	6.07336	23.0356	9.44027	11.5737	16.4394	0.140803
6.7067	6.31204	-1.72626	3.57104	-3.24493	8.21525	0.405236	2.26429	5.65999	3.3976	6.16898	14.875	11.5924	2.46325	9.75831	4.648	1.26715	1.77879	4.72303	30.8756	-0.1228	5.9783	2.25019	12.3765	6.36019	11.3626	-20.5795	20.4692	0.817732	7.59541	3.5659	5.88998	12.3747	10.5296	-2.8874	5.8938	-0.719927	6.46282	0.494601	-0.100115	7.4173	10.0035	6.91828	10.035	7.63477	23.984	3.96934	1.02099	-4.44673	4.77088
0.960024	7.36704	10.6305	3.87374	11.0074	-1.15246	-10.7789	1.02988	11.0785	4.80229	12.3676	5.65184	4.66535	10.4321	10.7416	7.93277	-3.75826	6.79018	9.73153	26.9084	5.64563	15.1567	9.44669	7.51012	5.76606	13.5769	-15.3583	8.70265	-1.62023	8.3682	0.925802	8.07561	2.90712	-0.864107	7.13576	10.4535	12.571	4.11081	1.4674	1.37218	6.79751	7.26827	2.58315	3.27709	7.39436	-2.85974	13.5318	1.08828	10.5983	2.12633
7.0032	6.77158	-7.55898	4.48121	5.99417	7.28445	15.0641	-1.14849	-2.19776	4.25414	22.4283	8.108	6.25038	10.9289	1.74387	1.64863	5.90042	7.77651	10.7374	25.6105	30.2091	-1.2459	2.5645	-3.96062	8.13787	0.407722	-8.34703	12.693	6.06758	8.48863	3.20513	6.88704	-0.0438882	10.9151	-0.24807	20.1218	13.4023	9.80331	1.71468	5.22726	4.27579	14.7848	8.80937	-6.04293	1.74262	23.7436	3.0925	-3.10447	1.00993	-2.16762
2.94723	10.8819	9.09945	4.98861	5.23712	1.29163	3.11253	4.69442	-1.59832	9.71816	10.1267	2.78021	10.512	12.646	5.70271	2.49649	4.3085	6.7705	13.1368	28.4287	-1.80655	-0.804385	5.7323	4.64457	2.83902	0.456331	3.12641	23.1694	-3.64399	15.5893	-0.241235	10.7435	2.79524	2.16011	-1.15654	14.4501	3.52102	-2.89892	-1.61398	1.77437	6.79955	12.9996	0.828846	-4.73426	2.97365	5.14613	7.18485	-7.05068	13.3078	5.25177
2.1954	7.86884	7.55343	7.99324	4.60896	0.192222	10.7722	-4.06622	4.67635	7.81492	20.3025	-0.378161	4.03224	15.9606	7.63645	-0.144056	-1.65785	19.9586	8.18245	25.1459	7.94464	-1.05337	18.1662	4.81339	2.60519	12.3228	-5.6636	-0.0656108	0.556114	27.6746	3.41085	15.589	1.17719	1.09843	5.52799	7.80859	9.19514	2.10801	8.00358	-4.73226	3.14854	17.6349	3.71822	-11.8556	9.73403	11.3766	8.86434	6.42029	12.7299	-6.09543
2.0458	3.66998	9.00081	12.2298	0.781271	-1.23412	5.07797	0.440623	11.2623	0.356796	15.9559	3.67699	11.035	6.48067	2.91289	4.16306	-0.0992866	-5.89131	9.97235	25.2898	21.5128	-0.0887342	14.1432	0.676673	4.1252	25.8398	-1.54137	6.74837	-3.74246	18.9745	-1.39453	1.82135	23.1687	2.15221	0.914949	-3.30598	-3.05108	-4.07486	11.4729	-3.28862	4.1351	12.5146	9.34732	-6.41025	2.87416	3.55379	-0.0211855	-0.0734805	20.5386	-0.843214
0.776922	7.14553	2.66548	6.99604	8.05192	-1.78576	-5.52603	-3.40077	10.0693	-3.22587	2.30925	1.12621	8.1039	-5.60036	3.80859	8.62065	-2.95937	14.2778	9.29663	19.3095	21.5658	6.87421	11.7646	13.4707	7.01913	10.8231	-3.63134	0.355924	4.84991	24.9396	7.21465	9.4267	-1.78003	-4.17468	10.2773	0.594827	18.3107	0.961859	-7.66131	7.42398	6.52696	19.433	4.57257	-1.47288	5.6692	8.78627	2.66005	0.570613	5.3935	4.99637
5.52721	6.80178	8.02895	3.05095	6.13605	3.05506	6.70854	8.26814	-2.5895	3.86249	1.75861	-3.67411	-3.21191	5.29494	4.29111	-0.7032	9.65537	0.137096	0.483746	17.5465	10.4892	3.63174	9.99194	7.62051	12.8013	17.1438	-5.52196	-16.8135	5.89622	12.4694	4.46178	9.27767	-9.77741	1.10678	-1.10166	11.0293	19.3787	-0.652396	-4.18334	2.67347	8.90646	13.4112	5.72327	-1.5362	3.48587	17.0964	0.101771	3.38407	3.25012	0.95791
7.6895	6.30322	11.2606	8.32612	-3.83212	3.11579	-4.04265	-3.19039	18.1283	4.15137	-0.104677	1.35238	18.0599	8.36618	3.05239	10.9772	1.35679	19.249	3.24734	22.5149	19.9196	6.36333	12.1033	9.55068	2.37727	13.0929	14.6936	-4.54764	8.04645	10.877	2.43767	10.6384	-5.34601	-1.81004	-0.369648	9.34842	2.03187	-0.676551	7.29618	-0.961503	8.77463	16.1111	2.83032	-3.63604	8.58519	9.68502	15.2806	-0.0919148	2.26383	-0.356634
2.46378	9.05585	-5.3994	3.61499	-2.36452	5.13282	6.75427	3.27321	-1.82067	2.62722	23.4685	-2.44112	1.51053	3.55014	2.16412	-3.10221	0.817128	19.1635	-0.964174	15.2929	27.9808	0.223957	8.88178	6.71027	7.01357	12.8506	-30.2597	16.3832	5.94013	7.66236	0.899336	6.62742	-14.8767	6.06568	10.2022	4.14276	12.8165	2.7748	6.64142	2.93653	5.99051	17.248	1.66627	6.7877	-2.80826	7.24577	11.3467	2.51055	6.80419	6.07119
4.06524	2.43853	11.7836	2.53093	-1.4701	-1.4289	1.77793	-1.09604	-2.99413	5.46148	7.38968	9.59167	4.33655	8.24267	1.62392	1.21922	-1.5084	12.885	4.39639	11.832	7.93443	3.59287	5.84426	9.36252	0.87971	14.3486	-0.607669	-15.7915	-5.92589	8.05534	2.87351	0.0309851	4.58816	-4.95844	4.87827	9.5012	14.9793	3.60286	0.761606	5.15488	-1.69687	12.948	4.64237	4.66102	4.34646	8.55839	1.33532	4.70441	13.6691	1.25116
1.16328	2.40586	-3.16792	9.97148	2.10191	-3.51602	3.41466	1.89765	-2.11828	2.04111	8.3558	-4.39519	13.429	0.337502	3.91336	-4.3756	-1.1355	29.1172	9.07319	-0.628546	12.6169	11.5453	2.78392	5.13768	0.324875	2.29986	-20.149	6.38856	4.22634	14.7838	-4.77408	13.7574	3.91459	-3.73656	3.76322	11.7544	25.5636	1.45292	5.32592	-3.26805	6.36901	13.3331	0.0237777	-1.65209	4.15334	-1.41458	-5.57634	4.93556	7.5145	1.42695
3.00911	-2.74656	8.89664	6.52873	-1.76823	-6.93714	8.02408	3.44915	4.26286	0.442422	2.73828	5.22595	-8.75034	6.57757	8.08171	-1.25367	3.08212	-3.60427	7.40013	9.51638	13.8569	-3.24261	7.37088	9.60292	3.49538	5.47274	4.6125	-2.28808	2.31118	14.9663	1.1634	14.2928	13.0463	8.75693	1.3414	3.4358	6.22929	2.51375	-2.29073	7.11991	3.63578	10.7545	3.90394	-0.392646	-0.942385	-7.1236	3.93422	4.06202	17.9681	4.03877
0.754325	3.16883	-1.66374	10.5202	0.177414	-0.129483	-5.62809	-0.0495236	10.2192	-7.3958	3.32243	4.51636	3.79307	-1.09795	10.658	4.01759	10.5105	3.8293	5.7458	17.9669	6.15411	-1.39312	2.73637	11.3706	3.75783	15.1196	6.72672	-9.26207	-6.27327	9.29761	-5.36471	7.62521	15.0625	-9.77464	3.20442	10.2131	3.73209	-0.115416	-0.122071	-2.44466	-2.82828	13.4238	-3.87901	5.59541	3.51645	-3.16732	5.9675	3.17343	1.24833	-1.3351
3.94683	8.47827	-0.845089	6.83466	3.04488	0.320326	8.39653	-2.70628	2.11947	5.55291	9.61482	-0.134381	3.7093	0.0924876	3.18413	-0.259803	2.1951	-0.579876	-3.25373	8.28501	6.68144	3.33748	4.61294	13.7884	-0.851259	6.46125	-1.62546	6.32463	-3.79082	4.92704	-0.852566	6.60548	13.9218	6.64441	2.0539	14.885	9.12406	-0.724415	9.03336	0.738374	-0.835977	13.0129	-5.19914	-2.46177	8.74682	1.74905	3.28635	9.89843	5.44759	4.26709
2.67994	7.99683	8.80867	1.25047	-3.77056	-2.52492	-14.188	3.10613	14.8829	2.57353	18.2879	0.628925	-4.16142	6.37938	1.69245	3.82249	-12.5113	11.5093	-0.647468	10.7835	-3.45326	14.6554	8.21559	8.41399	-3.15944	19.1243	-4.67286	-6.53709	5.08266	-2.75311	-7.65752	1.06158	-2.75191	-9.21614	-8.46593	8.4712	11.4362	0.0285039	4.18863	-1.30731	8.88974	15.7082	1.88782	-3.42321	1.49913	-6.46073	4.09962	6.54762	16.0682	1.20861
5.89522	8.13089	-3.51107	9.3718	3.26864	4.66466	6.16676	-0.351521	7.27138	-1.31672	-0.408162	9.56623	4.67327	0.0719192	6.2992	-4.20988	-5.79674	19.4392	9.52419	21.9331	2.90497	9.08539	-6.26104	10.0807	3.57668	15.2688	-13.2215	12.8154	2.82535	15.8184	-0.976529	-4.15471	1.43018	2.42191	2.68554	12.2693	3.28261	-3.6036	4.70102	-0.675149	4.54163	5.55291	5.88711	-1.09159	0.821428	10.9481	-2.57224	2.75394	18.4446	-1.17766
-1.44006	7.47362	-5.26195	14.852	-3.65356	1.80037	1.5908	-0.533675	11.1775	-2.89101	-5.7479	-2.63754	8.27114	5.32325	4.72411	-1.81662	-9.01107	19.1408	6.23531	9.29877	5.94459	2.33735	2.89097	3.77608	2.64664	11.4295	-29.6792	3.52522	2.95498	14.4305	-3.31193	-4.66613	-8.46755	-0.820318	-2.43141	6.20888	-0.74012	-1.39572	3.5715	0.0067591	4.47362	11.461	2.85891	-1.53248	-3.18982	0.405155	6.84703	-2.2397	12.4506	3.84425
11.9046	6.06704	9.28562	9.79996	5.18937	8.29075	5.31358	0.97903	11.1744	-4.59358	13.3393	4.59346	8.15286	5.31446	0.0348516	5.0839	-0.137481	1.54577	0.445012	6.75975	15.9715	10.4477	-0.194087	5.68227	3.57962	0.814315	-21.9885	-10.1521	-3.93805	4.85935	0.287112	-1.81136	9.06768	-8.05279	6.84484	12.1495	1.68424	0.926308	5.53127	8.39303	4.33417	6.40541	5.03442	-17.1466	1.87267	12.6207	-4.84059	4.30683	-9.14194	-1.69273
4.40733	5.36462	-4.5731	8.16544	6.40675	1.76504	-1.61676	3.38923	2.00208	-3.89805	2.82344	2.43168	9.89233	-0.0730158	-3.03256	-6.54523	-3.61423	-5.11768	1.76999	4.28156	11.1483	4.99299	11.9157	5.92951	0.934571	10.8989	-14.0151	5.60582	0.794524	4.53731	1.96903	-2.89739	-9.22093	1.06344	4.01912	6.51178	9.73127	-0.332877	11.4726	0.0423681	7.35291	8.13155	0.850283	-0.149444	-3.47686	13.9932	11.5193	-1.29088	2.95623	-2.32817
5.59471	0.00672437	1.60222	3.52288	-0.321349	6.3007	-9.90146	-2.28438	11.4311	-4.62466	8.6452	-1.08615	-1.16739	-2.21244	-2.30806	8.69734	10.2828	12.4746	-0.550413	25.1004	-0.1228	-3.56662	-1.44953	-1.07791	6.64991	0.892019	-19.9436	-7.22699	1.30536	3.12424	1.2912	11.8369	-1.99082	-8.24183	-2.33581	4.75038	18.3598	1.84374	-4.27053	2.70687	0.772468	7.68984	-4.19262	0.560654	0.559098	11.2744	2.62021	6.03149	-0.648334	8.59293
4.68064	8.97652	5.39318	1.29846	5.99244	0.305009	-13.1096	2.40075	6.08482	-0.932477	-3.97387	5.66297	1.35051	2.30343	4.70376	5.27532	-8.08958	-0.834431	3.55485	5.55736	4.70493	7.46471	4.4217	3.28037	1.46381	-1.31796	-6.08465	15.6043	2.49592	-0.384203	0.555735	5.79518	2.90915	-3.40879	3.96505	17.123	2.13568	-5.73509	2.23326	0.904455	1.29111	3.45449	8.63984	-5.21264	3.91191	3.64675	-0.170853	7.52225	9.0082	-2.84095
-1.58319	6.15458	1.4195	1.85119	-1.87427	1.05716	-3.02805	0.252839	5.12203	4.94782	3.90478	4.88261	-1.00544	3.60947	7.00079	3.26585	-3.71089	2.20494	6.04403	-0.119457	3.11396	4.22769	2.59571	6.56508	-5.45845	-2.30053	-23.2089	-18.2274	6.83526	5.48443	-1.42465	9.02256	12.3884	1.46928	2.24696	-2.61823	3.21277	-2.61192	1.14885	0.197019	-0.253178	7.26786	4.88643	-3.98806	8.32718	11.3311	9.90899	12.9649	7.06773	1.22282
-0.318712	4.41624	3.86525	3.50452	0.946195	0.156043	-4.64005	-0.802389	8.08853	5.01208	12.3074	5.94414	2.6655	4.57386	-6.36853	6.47686	-2.44801	0.518426	-4.33148	14.2978	6.61402	1.55863	-2.35559	-2.78654	-5.39395	7.34149	-12.4114	8.33185	-4.75019	16.7997	-0.253129	9.54452	5.46583	-6.74122	-1.0661	-7.34888	-3.94877	-8.25641	3.18262	8.05945	9.57113	-0.529341	4.97466	3.30079	2.46803	14.4851	3.42217	2.43569	6.84336	-4.78493
1.88565	2.23751	-3.69992	10.5848	-4.97998	1.37942	5.26956	2.18697	6.49265	10.6334	6.19672	3.17677	-0.306106	7.70568	2.1532	7.49601	-10.3943	13.5302	-1.75777	2.96702	17.5436	9.91533	1.51071	7.50748	4.40132	-13.1863	-13.2108	18.1325	-0.0122364	-1.64576	-2.97332	8.82404	4.99272	-2.97909	7.1412	0.547152	11.4133	-4.7831	0.113794	-1.5816	4.49462	8.20141	-4.60878	-1.28126	-0.536563	4.18378	4.8162	0.0565265	-1.44025	-3.07936
2.73773	3.31507	-12.8862	3.08441	4.73633	11.9255	10.1098	7.69198	3.7933	2.05468	10.9666	4.31223	11.6368	-6.10621	-4.52721	4.44378	-1.47918	-5.41772	3.864	11.631	1.61536	12.3246	1.72276	3.27039	-1.3116	8.45518	2.03388	11.2747	-2.79094	-0.17432	-2.04837	-3.09904	-3.695	4.36547	-4.93156	-3.47786	-7.2158	-2.74535	-6.36519	-3.72655	9.76709	5.9875	9.90809	-3.66769	12.7085	0.915585	-2.62023	3.00972	-0.0100401	-3.08602
3.90728	4.21127	-6.00143	0.816891	5.34971	5.5552	-1.05759	1.59014	0.692282	12.7657	7.60265	1.81051	2.80445	8.8987	1.98732	-1.75041	-1.93284	-1.37108	-3.86659	10.9087	10.749	8.10502	-0.466002	15.3509	-3.50893	1.32111	-25.0292	4.91033	-2.24866	-6.92825	-1.83071	2.78671	-0.312941	-8.12058	1.85321	0.418779	5.73147	-9.18678	-2.20729	-4.89497	6.32791	5.01071	7.22898	-3.81723	0.925184	8.35368	0.935024	1.63726	-3.90691	1.50765
2.0781	5.59289	-2.9199	1.88026	10.1123	5.73862	0.0170387	8.15931	-1.84419	4.16425	-2.53763	4.16947	13.638	-0.972926	2.28722	4.39663	-2.29944	3.60118	-8.29455	7.16089	13.9559	-1.3048	-0.437024	5.36025	-1.41824	8.41299	-30.837	9.90678	-3.97327	5.62917	-5.9555	-3.81386	0.603008	-11.2006	-3.40066	2.53738	3.70194	1.56048	-2.88276	7.59934	11.6984	6.97693	3.76182	0.836624	3.34602	22.0069	5.41233	-6.13254	-2.83697	-1.9112
3.76157	7.13256	-3.80317	0.944514	1.55266	-1.71307	-6.60331	-2.43361	-3.00898	5.51246	0.895497	-7.69661	-4.02152	-4.8587	7.27322	4.5941	-8.84511	-2.41576	-0.624271	7.09841	9.93638	4.78655	-14.2692	2.48733	-3.29574	8.80171	13.6228	1.4841	0.456801	11.5867	-3.0151	-1.73451	7.50774	-6.04534	4.65903	-1.47046	14.6524	-3.57483	3.34102	-4.80665	2.00303	14.4064	4.14243	-0.316686	1.16994	15.549	4.71115	4.23803	-6.41683	-0.508002
5.26645	8.04236	-3.2954	5.61819	0.503786	3.53796	-0.83727	4.83429	19.4957	5.84153	12.3058	-5.80028	7.13266	3.27666	2.2941	4.72041	-1.56073	-8.23943	-0.0458845	-5.73037	16.1345	6.84761	-0.596722	9.20353	-2.10034	-2.36867	-12.1354	2.30465	5.06513	6.6386	2.82422	4.28798	9.96224	-0.907093	-0.91386	-2.11459	10.4689	-4.2341	7.82323	6.79303	6.67576	6.0695	5.22215	-8.11159	2.09723	-0.396153	4.27382	2.13969	1.67801	3.07239
3.07695	8.34622	5.1571	7.04675	12.9759	4.8061	-0.966266	-3.48758	-2.70771	2.56113	11.6218	-6.19734	2.48048	5.43175	8.22941	0.740988	-0.359279	-2.14025	-1.21368	-4.26178	2.26197	-2.73989	-0.1095	5.32646	-0.852322	16.4816	-10.7303	-6.18079	-12.9364	10.6861	-3.54115	-5.14828	4.07664	-3.63512	-1.41757	0.40591	4.01458	-4.13856	1.84267	-9.83589	4.02601	9.36101	5.08402	0.0650792	1.88525	0.560173	1.26193	8.62758	10.0256	-3.8768
3.99032	0.130148	-1.99147	-0.982905	0.234698	0.783722	-6.07929	0.558981	8.8005	-3.2288	2.69946	9.83573	-8.03922	-2.53868	3.9106	-4.30945	-12.5954	-5.82284	-1.18301	15.8785	8.33111	7.59855	10.0838	11.8827	5.46883	4.6817	-12.2124	-0.925354	4.76599	-2.07543	-1.83818	-9.34066	1.14749	9.57277	6.78373	12.9242	10.5928	0.208095	4.01115	2.42093	6.01303	4.1994	3.80101	2.58122	7.12409	2.49678	4.27807	9.83729	0.427842	-5.98846
5.93568	8.58945	-3.50662	-0.595862	6.34913	-1.56289	1.25976	4.05535	-1.35072	3.64415	-0.0432595	2.58245	12.5671	1.62532	6.5206	-2.52907	2.62649	5.51038	-2.39347	13.4094	5.86134	4.10324	-1.96936	1.8413	0.724012	2.74974	-33.2086	-2.83583	1.37958	0.151161	-1.16713	3.56572	11.764	-2.19011	8.21686	-1.04254	6.16694	-0.0282996	9.03969	-2.31296	-8.69899	8.15709	8.24398	0.589562	7.0019	0.585951	4.69154	9.37915	6.49535	-1.52425
1.58145	5.95283	0.164158	9.46956	4.56648	2.53234	5.29133	3.91046	-0.112744	-4.59374	1.73651	-2.52766	13.7748	4.12633	5.07843	1.68623	-10.5346	-4.35997	1.0601	-6.75397	12.6309	-1.89766	-3.18382	10.8574	-4.62401	-11.6382	7.91776	3.97708	-7.62242	6.95804	-0.627602	0.891449	5.29804	-2.54473	6.30572	8.39431	15.3097	-2.79891	0.991399	1.30138	-3.17668	8.21982	11.5093	2.72333	5.81595	-8.20728	3.34333	10.7523	-7.51237	-2.97338
1.72954	5.70225	-0.755421	2.62995	-6.64553	-4.19755	-4.5462	-4.72686	-7.5444	1.28179	-2.47638	-2.74613	-8.78577	-4.9993	6.22354	-3.99179	-6.87423	7.77207	2.52122	12.4381	8.92833	7.29724	-1.44514	10.2041	2.76723	1.71871	-13.5202	-5.27571	-2.71763	1.42037	-3.69912	8.27143	1.13279	5.7558	-0.757064	10.2102	1.25709	0.731041	6.47471	-1.35351	0.269087	5.25144	-0.179994	-0.654893	-0.0391085	-8.75522	1.7879	3.08689	10.3451	-3.61282
0.229264	8.47193	12.2374	1.29949	-5.59793	3.95615	-8.27623	0.488918	5.8615	-0.178439	-0.161745	-6.1126	0.51306	0.429541	-3.9954	-10.2616	-6.74579	-3.04764	-6.6758	12.8457	8.99354	-1.79024	-3.23419	-1.43869	2.73873	2.56888	8.43579	-1.3462	9.15158	8.28519	-3.67508	2.92561	2.00898	0.88064	-5.93634	-4.32942	-1.28875	6.61008	6.35657	5.12796	4.8176	11.2325	3.26184	2.1377	1.5093	3.20127	-0.0563048	2.10262	4.09771	-1.40833
-0.148611	8.14184	-3.61089	4.49021	-0.728585	1.11952	-0.43289	2.26583	-3.63757	2.79487	6.32541	1.89813	8.06412	-1.66403	-5.643	4.76935	1.16768	1.9907	0.864634	-4.87016	15.4645	3.70672	-0.835802	1.45452	4.01234	6.40647	-5.78196	9.05245	4.81222	9.18021	0.61764	14.6045	-0.801035	5.52548	-1.58281	-2.76778	-1.12455	-5.08123	7.18423	2.4922	0.948996	-2.2564	4.07174	2.98849	1.4053	-9.15759	3.88523	-2.79409	-1.38433	-0.548442
5.25993	0.884756	7.87163	-0.534683	-1.10369	0.705191	-4.31774	6.9072	-4.33669	7.68233	-4.49131	-3.20991	-0.42346	-10.2631	0.112039	3.51367	-6.61362	15.7167	2.43071	11.6996	5.12971	7.90604	7.99182	-1.93455	-2.07983	5.47094	-0.33009	-1.29193	2.31733	6.78884	-1.10209	6.19226	7.15083	5.28113	0.853324	-8.80386	-0.162357	0.835749	6.37537	5.31108	2.95377	1.0043	7.01675	2.41293	-0.315648	-19.3447	0.680119	-0.324797	4.47735	5.10077
-2.10806	6.7091	0.695246	0.224118	-1.4752	5.31987	-1.67201	2.41841	-2.65911	2.82202	2.93412	-7.3657	-4.4791	-3.37545	0.488098	0.120257	1.16977	1.84203	5.17993	8.53591	3.55857	8.84027	-2.30301	-0.401741	1.23576	3.71228	10.9885	2.10365	-2.88693	5.07616	0.966239	8.08098	1.91	1.68853	5.93751	-1.94889	-9.95438	-2.31771	-1.99821	0.689702	-2.33196	10.5682	11.568	-8.74179	8.03437	-3.35503	0.0370969	0.661878	0.837241	-5.37178
6.98103	8.83658	7.26289	10.1761	0.874478	1.29274	-1.47675	-2.35831	10.8132	0.772785	-3.32507	-2.62847	2.03739	3.83571	-2.27566	14.5255	-5.12787	16.4522	-1.80412	1.39391	-2.89027	0.10431	-0.0516734	7.79767	-1.12364	11.3537	-0.831574	5.55034	-2.47052	-3.1332	3.35536	8.1784	6.3129	4.11483	0.978205	9.66295	-4.58089	-2.5832	4.31144	5.52569	1.27061	10.5275	4.6843	-0.488841	-1.12947	3.38372	-3.96517	-3.16242	11.4294	-6.85164
4.69132	5.12474	6.22259	-2.93972	5.20802	3.22551	-0.401099	1.09306	8.3069	-0.129856	9.2823	-0.572903	4.05594	4.58095	-5.46042	8.40202	-8.68966	5.99915	-4.84889	-2.53352	-5.20828	4.5937	6.48222	0.343747	4.69082	5.68794	-8.54416	3.3271	-2.01035	-6.03104	-2.12596	-2.78726	16.5512	6.46272	-1.25522	18.2867	-3.25861	-2.36031	4.14352	-0.143016	-8.21559	5.71991	-2.94106	-1.925	0.546864	-2.14046	-6.54275	9.74146	7.47188	-0.25762
-0.730882	5.31763	-1.42005	0.765507	4.35932	-2.66802	-6.57107	2.86298	0.947305	8.60145	16.7586	2.70629	-1.32103	0.347873	-1.56119	-9.92286	-4.46794	-9.79452	-1.73853	7.53278	8.12627	7.46221	1.5327	6.12367	1.37744	-10.5621	4.19136	-3.10736	-1.14451	5.25088	-3.96468	6.68418	9.7883	6.40973	5.38321	4.04571	3.05017	1.14047	2.156	8.86855	1.65675	4.41018	5.21937	-1.31684	-2.58606	-0.687462	-3.41833	4.16883	3.57448	1.80107
3.5076	7.53138	6.36285	4.53573	-1.3372	8.00331	-1.11532	6.23189	1.9584	4.06263	0.534295	-5.43888	-0.741592	0.0615904	-3.49517	-0.468854	-7.31757	-4.1024	-4.09217	7.98742	6.56337	-3.32758	-0.336874	2.98272	0.275818	9.15013	-13.1087	4.18058	9.26034	7.41988	0.640019	3.16906	12.9904	2.22926	-0.740599	-0.117634	-10.6069	0.391287	-3.59839	1.43108	10.9794	11.5304	1.03079	-2.04389	-2.38033	1.50386	7.70686	-3.80333	-3.86321	-4.94451
0.448444	7.49939	3.62618	0.978176	1.37754	0.983482	0.552087	2.2129	9.6917	3.95846	2.74232	-0.948379	-1.77324	0.771932	-0.0168941	-10.2363	-3.55631	2.61274	-2.82279	5.1358	2.01786	11.6224	4.07345	-7.90058	1.03042	14.2797	5.15545	-0.565166	-0.637012	-5.49084	-0.472186	5.65923	5.76189	2.81654	-4.28082	-3.66644	-2.81168	-5.40177	1.28837	-1.34057	-5.17018	6.12581	10.7923	-6.26747	1.94153	-8.3462	6.16005	1.26624	-1.91742	4.26648
-1.79735	-2.95123	4.5229	6.13438	12.1208	1.9452	5.40138	5.1185	4.51945	1.31182	-11.0283	-2.7087	9.13924	-2.82857	-0.287763	1.76289	2.34673	-5.11273	2.67124	2.46715	-0.246563	2.72964	0.815612	5.83686	1.3834	-10.4055	-5.7922	12.341	1.7138	-9.22653	1.43049	4.69753	-8.4649	5.78513	-1.86116	4.24354	1.11228	0.631613	-0.156584	2.68078	15.4855	5.11585	3.30424	4.13835	-0.656061	-8.84287	0.0222557	-1.47764	-6.87016	4.27611
-4.14169	8.27727	7.419	-2.28494	-4.99187	7.94509	-5.63208	4.78385	11.0153	10.7087	7.85553	-7.72991	-3.19174	-4.78869	-5.5487	1.07468	0.211839	-3.15311	0.499691	2.79925	-2.27533	1.5796	6.93007	7.63709	0.896775	3.1628	3.42803	-13.2989	-8.39098	2.48627	-2.55762	-6.02983	6.53106	1.22086	1.06269	-1.5677	2.66952	-4.83308	1.54323	-2.33658	-1.6915	2.21886	-1.39102	-1.99771	6.19197	-14.1681	0.902917	8.94455	8.53074	5.46625
1.42332	8.14442	7.19911	-0.352442	-4.45893	-2.10825	2.01186	-8.17133	5.76718	-0.793775	-9.00821	8.11626	13.6001	-0.934652	-2.9731	2.64359	-8.8566	10.5516	0.429659	6.74504	-2.47695	-7.25248	-0.0329628	-5.75026	0.978523	4.4311	5.52426	1.01	-3.51063	8.90785	1.2832	2.44728	3.90545	8.12565	1.37615	-5.59483	2.72396	-2.37212	2.61048	0.766865	8.67234	7.43632	12.0981	0.908059	-4.3429	-15.6604	2.29776	7.35651	2.59745	-8.03182
2.67334	5.35828	6.24243	-2.18002	-2.7849	-3.35376	-2.02341	-0.139371	-6.39319	1.35244	-1.45355	11.1671	-0.757585	0.421548	3.02768	-12.2102	-4.26751	7.62394	-7.8393	16.3525	11.2743	1.38396	-5.97499	-3.73759	-2.08959	-3.79694	-10.1849	-3.68527	3.37926	9.57498	-1.16904	3.73665	2.8467	3.28791	-5.80645	5.04939	1.58296	0.465892	-0.592912	0.932503	7.00288	4.56976	0.759401	4.05003	-0.481676	-1.97523	-4.75231	1.65972	-3.79741	-1.70112
4.37472	-2.13628	8.64965	4.10393	3.78875	3.2975	1.04151	5.42594	-0.812213	-3.3906	-1.85481	-0.127657	-10.008	-1.10938	8.17659	3.51462	-2.65032	1.0364	-0.41343	12.975	11.1817	-1.21048	3.26612	3.08018	0.634747	-6.98872	-15.3818	2.84561	-2.06002	5.429	-0.167806	2.76712	-1.72787	5.86394	3.06058	3.07239	6.29787	-2.41786	4.08726	2.44315	8.13034	5.39671	6.36714	2.10755	-2.10877	8.72559	-0.0312962	-1.76354	6.92133	-1.84316
0.942408	1.04956	1.77983	-0.603839	9.30005	3.9605	7.46364	3.0909	3.47356	3.18256	5.92552	0.227549	15.9558	-2.15466	-3.89741	3.27605	-6.08338	4.03694	-1.675	-18.2637	-0.452156	1.98145	-2.0993	5.2143	-6.88924	15.7185	11.2109	9.36639	3.66129	3.48891	0.0479957	6.04768	-0.0234279	0.793514	7.49693	-6.17527	5.55327	-4.88683	3.20749	-2.13968	4.51119	9.25049	-4.83285	-1.09922	-4.4363	5.63617	2.45424	4.30346	0.474529	7.56556
2.35301	5.17249	-5.09009	6.49704	2.2355	6.51484	-0.942508	-2.27269	8.12445	-4.32049	7.32195	3.16896	0.499649	0.920845	5.3698	-17.5812	-7.16609	12.4524	-1.90154	-1.04874	16.0389	2.60251	-2.82453	6.56536	0.609607	6.76246	-8.77371	5.06134	2.07727	-1.6317	-2.65356	3.51828	12.9327	6.09528	-3.15294	6.84039	2.69743	-2.24643	-3.58686	3.95111	-0.80125	6.20686	5.13851	-10.1805	-3.26691	-1.23815	4.01988	-2.84518	10.924	1.68819
-3.73125	8.48935	-2.55615	2.91989	1.75484	2.01753	0.90316	-5.11701	0.0116034	5.37885	-8.17001	-5.21174	-7.88567	-0.0599571	-2.17772	8.04043	-7.05124	9.33604	3.83491	2.1779	-1.22076	8.56034	-4.84283	8.57385	5.36741	1.85167	-14.87	-3.76803	-2.5017	-1.83243	4.7579	5.36662	6.9225	-1.18629	4.13934	13.5874	-3.43216	-2.19458	5.18657	4.11244	6.59776	13.8699	5.52433	2.59218	-0.25795	-3.20152	-10.1166	8.54381	-4.45209	2.40655
2.31767	11.3169	13.7515	4.09552	1.88015	0.590706	-4.90448	0.342574	5.0979	8.7987	9.93114	-4.09264	-0.698616	-3.79499	4.28869	1.06348	-7.17013	11.3724	1.04546	2.87613	-1.77938	4.36761	0.551805	0.596917	-3.08082	1.69955	-4.60004	1.97995	9.65082	13.0596	0.0912457	1.65357	-2.30588	-2.61258	-3.68716	-2.245	1.60345	0.0441577	3.25688	6.80312	2.26618	13.5397	3.12192	2.74723	-2.86595	-4.53187	1.6559	1.26127	-4.65957	-1.12263
-1.22779	5.12674	-1.63215	5.76315	1.83831	-1.12671	-6.32039	0.149742	3.42046	2.76636	7.15104	11.426	4.58665	3.45845	3.12345	2.74732	-5.58908	13.6732	-3.31449	-1.3455	6.88425	-3.43681	-1.40948	-2.38987	-2.26945	0.451771	9.33621	2.06886	3.08383	1.53715	-2.13933	3.47724	8.53592	2.56336	2.83556	1.50933	7.35977	-3.62294	4.35936	2.24421	8.31589	5.75605	2.09752	-0.450086	3.52703	-12.347	7.47452	-3.84733	12.3298	0.623146
-2.90418	12.4147	-5.13076	-0.470043	-4.82427	-2.82946	-1.01976	-0.436358	4.60703	-6.08412	7.41771	-8.91776	7.20353	-3.78904	4.24228	-6.17766	-5.80898	3.34407	2.7135	-4.78525	16.3765	-2.70807	-0.607384	0.925801	-1.42472	-13.6202	-1.80806	2.75501	-7.19005	1.82481	-0.218089	-3.0892	2.86971	-3.38159	-1.79669	11.809	1.26808	0.245186	6.26366	3.16396	5.60661	9.2918	7.8716	-4.4187	-1.16508	-9.17632	2.49775	-6.51762	-0.455895	7.97247
2.70916	7.68551	-4.43777	-1.91874	0.686471	0.847584	0.922642	4.49217	5.41527	-2.74994	5.18172	-1.35895	6.9772	-0.646551	-2.64668	9.5564	-5.45798	-0.464552	1.95983	15.8679	9.73266	-0.712596	1.64947	-3.29846	-2.7249	1.32973	9.0292	-7.84828	6.8191	2.46753	-2.40202	3.7486	6.23797	10.3361	-6.34584	2.52755	-4.61272	-7.29374	-1.04861	-2.43864	1.46264	5.02426	11.3213	-4.40063	-0.66471	-5.60372	-4.05808	-0.29387	2.86918	-0.12099
-2.53856	1.60439	0.544441	7.80693	0.116757	4.6114	-0.301183	2.55232	-1.23673	3.07341	-5.87434	2.74331	-4.91013	-3.03518	0.856673	10.3182	1.1015	-4.90764	1.9859	14.0328	-4.45511	5.47182	-1.8468	1.25279	-4.58058	-6.83345	-4.0021	14.2285	13.6349	4.58363	-4.19424	5.4186	7.04621	2.43547	1.2625	-0.790608	15.6594	3.32707	10.1427	-0.316037	-0.197713	11.0927	6.82249	-1.75218	-1.73233	0.70438	3.97557	1.38332	1.44366	6.46537
2.23398	0.903435	-0.743077	-4.64987	5.47766	1.82111	-9.88151	-1.27648	4.42524	10.5593	7.63147	-2.39411	-0.676923	4.68776	5.38527	-5.66601	-7.31475	-3.46685	-1.35166	10.9128	11.2495	8.59368	0.537184	2.10957	-0.0520348	-0.0361997	-1.53068	2.36287	-1.28581	2.53802	-0.954803	-3.45073	3.56066	5.43784	0.690698	7.394	1.86573	-2.01217	-1.30165	1.22297	2.95308	12.4583	5.47102	0.354476	-3.02388	-7.63685	0.985884	2.88627	-4.94436	-1.78102
-1.19	3.7197	10.1467	5.04347	7.12648	2.28573	-4.9258	0.120122	-2.62313	7.29935	1.8093	-0.499812	-6.71884	-0.811245	1.41679	0.748194	-10.148	-6.2371	-2.82775	3.19045	8.08083	-0.246592	3.09604	2.94675	-2.2533	8.45661	-0.529187	-5.7855	-1.88481	-8.87178	0.721128	3.96495	8.60648	3.19493	3.65869	2.471	-5.62911	3.89295	6.162	4.41721	12.5221	7.45546	2.17885	-3.38688	3.49112	-1.2142	-2.7974	-3.78263	-11.9674	0.514368
0.599214	4.00595	-1.72861	5.35349	-1.26054	7.07363	0.838368	3.73235	-3.01537	3.71476	-2.74588	2.20821	-2.62698	2.70489	-0.765335	-2.85959	-0.688868	8.46827	-0.512459	0.608792	14.5484	-2.95173	0.805892	4.38416	-2.40823	8.26551	-25.6927	-7.68277	-8.02396	4.62204	-2.23219	3.0462	0.980899	3.95537	4.23294	0.995783	-6.24957	-6.19811	-0.206664	0.481874	-5.43007	4.90116	-8.80284	-4.488	3.99344	2.20471	2.45667	-12.1002	-2.75805	-0.445516
6.02774	-4.49654	3.15654	6.80218	3.06821	1.25412	3.44279	3.68109	-3.00973	2.03616	4.27191	2.83302	5.24537	-5.29086	3.19389	-4.40441	-1.96422	-9.2485	-10.9297	-7.39197	-0.411581	9.1413	-3.1116	1.59198	5.91024	-5.94263	-1.20132	7.57053	1.37345	-3.1346	-2.10206	9.76025	-2.38509	3.98581	-1.43388	5.10214	11.0585	-4.28727	0.399753	2.95653	5.80218	5.98137	2.87817	-3.17138	5.35156	-10.5412	-0.866701	3.82271	1.12868	-2.60587
3.19223	3.03855	3.58409	5.55335	4.50762	1.15123	-0.0974678	-7.71547	4.0007	6.85904	0.616805	3.30137	-3.55654	1.4613	5.59361	4.60573	-7.67553	7.68296	3.64918	8.49359	0.821143	1.62989	6.72072	3.63764	-0.546816	0.0122599	8.17671	8.63148	5.12589	-3.68157	2.45712	-0.345939	10.1602	-1.34275	7.4224	-1.10217	-0.251261	-2.08217	1.51747	3.73868	-1.58049	9.3259	0.765661	-5.1662	-0.365374	-8.8029	1.33511	0.203073	-0.169845	-2.04297
6.50086	0.0292116	2.00146	13.0748	10.3697	3.79759	-0.396184	5.63303	11.7392	3.48873	5.28088	1.16566	-1.43153	-4.23686	7.25286	8.48566	-7.22311	3.18752	-5.57175	20.3404	9.99765	-2.68331	3.16723	4.00448	2.98993	0.306077	16.2389	5.17521	4.2944	-0.955073	2.59106	0.513459	9.39231	-0.00693113	-3.86434	1.662	-6.54176	-0.609566	-4.70383	-1.15775	-0.144918	4.95682	2.48361	2.3311	2.28156	-8.52006	-6.01673	3.71324	4.11494	-0.196055
-1.24168	0.464354	-1.75872	2.35128	-2.86948	6.23763	-0.396047	5.3784	7.71643	-0.416235	9.93394	0.200265	3.79902	-3.308	-0.595963	11.8323	-1.69607	-0.268231	-2.62047	-0.990563	14.2373	-0.167375	4.57641	-0.572799	-0.13103	7.62596	4.75993	17.4733	16.96	2.51917	1.36553	6.38919	6.84925	6.68701	1.17056	-0.624871	-4.74701	2.50849	0.0179153	2.20225	2.46459	4.04987	6.91953	-10.0839	8.16532	10.5632	1.7723	3.14371	-8.33386	2.86655
0.882407	5.85016	6.83266	1.84573	-0.975087	1.03059	-1.87755	2.8539	-2.93541	2.60078	18.6313	5.12678	-15.6955	3.90357	4.32407	4.77395	-4.72589	-6.46633	2.34776	-2.95215	13.3299	4.0371	-7.47636	-5.48061	-0.415747	1.8598	20.4907	-2.01837	-1.80076	-1.04047	1.14076	-5.10305	-2.79862	-0.811272	4.87239	2.77097	18.3183	-5.83414	4.70664	3.37688	6.4968	9.97797	2.10672	0.253576	2.1922	-11.6582	-3.24618	-3.51606	9.9201	6.03942
2.86167	6.00744	-0.00176072	2.13572	9.77167	11.7211	-1.54905	4.07864	-3.26851	5.93853	-4.35646	-0.378778	5.27662	-2.06182	-0.927751	3.51401	-12.2647	2.58273	-2.17339	-8.49092	-10.0728	-3.31313	-1.32609	4.8023	-1.2616	12.5645	7.9514	4.82786	-4.38845	-5.87269	6.9223	0.422957	-9.83862	-9.76593	5.49027	0.805064	-4.67669	-1.59914	0.650594	-2.23519	7.65478	7.32302	-4.63186	-6.51343	-3.06915	0.137196	1.55114	-1.00291	-1.65847	1.2017
-16.3415	4.09494	3.71885	3.61997	-5.81854	3.5914	-3.5106	-0.578983	3.77836	3.58125	16.9415	-6.48479	-7.88807	-7.26963	-2.05484	-1.25737	-2.90304	-2.15242	-1.67931	4.75492	10.4007	4.58091	-2.04246	1.62308	-0.833217	-13.4541	-3.77134	12.0997	-3.45381	2.75992	-0.112744	-1.80695	7.56386	-3.65701	1.22245	3.87674	-1.74618	3.17717	3.46034	0.316697	-0.962023	6.06036	3.98917	1.3554	2.17246	0.656504	0.268003	-5.2353	-0.910913	-1.51671
-0.647228	6.70478	-6.73305	-1.54883	6.20408	0.23004	7.11434	3.24702	4.46669	7.06239	5.66131	1.49684	4.66447	-6.17567	-2.22901	-0.523714	-9.87592	8.70325	-3.7557	-7.51439	11.175	4.9744	10.1508	-1.49029	-2.02461	-5.43444	-1.05674	8.77636	-0.173252	3.32944	-0.305585	-1.60742	6.23218	2.37452	6.07195	2.59836	-2.03542	1.69263	4.3809	-3.18037	2.47186	13.0028	6.39312	5.06436	2.57091	-14.2907	-0.907116	-1.42588	3.11164	6.13802
6.09221	4.28248	5.60152	3.4276	4.34699	5.61457	-2.88121	1.01945	10.5217	-7.86723	10.3847	0.198683	1.65447	-0.0192614	9.29654	0.321522	-6.51013	-3.63163	5.06736	-5.30705	4.46463	17.2297	-0.361698	-7.13331	-2.90686	-4.86181	7.58926	5.26739	14.7736	-0.236405	-0.207152	2.17761	11.6312	2.50294	3.34386	2.74987	-3.70368	3.84779	3.63771	0.651494	7.50032	12.8419	0.810863	2.06995	9.36086	-4.3591	-1.27052	2.49233	-7.93288	-0.841245
4.36434	6.28478	-4.69966	4.14833	10.1521	-0.0649266	3.14873	4.23887	0.41548	-1.95633	1.61923	-2.16714	6.36218	-3.65211	0.725098	3.52546	1.0122	-7.03632	2.56462	-1.72897	-2.86801	-4.07667	0.524211	6.25404	1.07178	0.785618	6.33418	12.9447	3.1701	3.45541	-2.30874	3.13044	8.73878	-0.874927	2.13831	-0.377252	0.585542	-6.82184	-6.14142	8.0854	0.728904	9.71637	7.6884	1.70506	-6.7766	6.96043	-0.154516	-3.57867	9.84875	9.1186
-4.58353	1.64798	1.71871	-0.24898	-2.83116	9.05144	4.12122	3.62123	-5.46134	9.20318	0.567314	-1.91519	3.3572	-3.20524	0.547365	6.49109	-9.11784	3.59355	-3.39453	-9.5803	4.28295	10.0163	-1.81429	0.660658	-3.34816	-0.570588	0.831655	6.97882	8.43624	-0.397618	0.947813	5.58131	9.54794	-1.34286	-10.5421	13.8519	6.01577	-1.95297	3.99451	-2.57904	-1.8841	5.94292	-1.98641	-5.50527	-0.0670782	3.28567	2.50588	-9.47444	2.71308	0.0209131
-3.14109	2.99948	-4.93696	2.74516	8.41558	2.03358	-5.85377	-4.09872	8.50935	7.20381	5.1401	-0.531141	-6.42629	-1.33176	1.9511	1.67575	1.646	11.0594	-10.7311	9.70625	12.9568	1.39783	-1.1168	8.80074	-3.77902	3.65466	16.5568	9.95721	-1.10242	8.16026	4.23003	1.05351	-3.0557	0.33069	2.05705	8.40484	12.8206	-2.60265	8.54899	1.93191	12.6516	11.5386	0.661594	7.18736	3.13626	-3.70154	2.32466	-2.36138	-7.08448	3.05559
2.30049	-2.62892	-2.30014	-2.28123	9.14902	3.6473	-0.0131407	3.15748	6.96064	1.20586	-1.87494	-0.944283	-11.4068	2.14978	7.05281	5.03899	-8.30403	0.725794	5.67675	-2.7414	4.57474	-2.25854	-2.72601	6.03312	-3.6444	7.58953	-8.14719	-2.9751	-7.70796	2.85946	-1.29422	-2.63271	19.7633	-11.9887	3.68784	-2.90799	-0.841024	-1.89998	7.26249	-0.985917	6.20506	9.26357	2.0078	-2.34657	-1.06287	-2.70005	-2.25099	-4.41441	3.84795	2.7103
-1.87522	7.95874	1.73154	3.08562	5.77036	7.97454	3.96914	4.57469	2.98143	-2.22329	-6.74892	-3.17996	-2.83021	-0.426807	5.36813	-4.89944	0.71695	1.1101	2.78508	14.265	7.22783	2.58308	-2.24425	-3.57992	0.586966	-2.23594	-5.05057	10.6532	-5.01982	-4.59675	0.119826	0.922929	-0.356464	-4.25455	-1.52726	8.43851	7.9826	-0.726888	6.31632	-4.64392	-2.25281	14.7935	0.0449084	3.66127	-0.422865	-2.76351	-3.9424	-6.36057	8.97295	2.56507
-0.232303	8.08586	1.73802	9.20089	-2.4542	-2.34582	-2.87588	-3.91994	5.80945	-4.06808	6.78024	-0.917872	-7.89533	-3.01145	2.86172	-2.90661	-0.813703	-3.82941	7.37616	4.54468	2.18499	2.05765	-0.334696	5.94064	-3.68747	3.46735	21.7567	14.4243	2.92461	2.10921	-0.420594	-0.524029	-10.3292	-0.269847	1.92171	14.3017	0.555173	-4.4193	3.04588	-0.752446	10.288	7.26799	3.64052	-6.61398	-5.36364	-1.28021	-7.1293	-2.40241	-4.74697	-4.63582
1.83169	5.41182	-2.13377	-4.02454	4.35974	-0.194523	-1.21313	-1.7302	5.21704	4.22447	11.7144	-9.90289	10.2396	-2.40801	-1.70539	-9.81244	-4.48842	-2.45242	-6.04894	4.91058	0.379904	0.0391012	1.88426	2.55676	-7.52697	-5.34308	9.81139	-1.41824	1.51411	13.693	-1.52846	-0.636528	-8.02703	0.309416	2.53253	-3.55599	0.750436	-6.32103	0.417762	-5.83209	-0.408065	6.60424	6.74042	3.05717	-2.70639	-13.8877	-0.564609	3.48921	11.628	1.94579
-6.50729	-0.911771	6.35726	7.44819	5.62047	-8.38938	4.82373	3.25829	6.86695	-3.58713	-3.92113	-0.731459	-13.1014	1.47393	2.98583	8.97224	1.83834	2.91737	6.9031	-7.90324	3.05465	0.58075	1.63357	6.01419	2.64481	3.83318	-1.34149	15.8098	-2.10378	4.67497	3.30656	-2.15696	-8.17191	6.98412	-4.70165	6.75663	19.6582	2.70727	5.68053	-1.0144	2.08906	7.25515	2.147	6.30256	0.184038	1.48737	5.91526	-2.21537	11.6158	0.105222
1.50878	5.40122	-8.89344	3.55802	8.12232	1.76502	-1.23967	6.09172	2.66552	-4.10362	-17.0341	2.57706	0.67957	-4.30182	-0.993932	-3.67973	-3.71916	-5.21502	5.34763	2.76971	4.98217	5.04515	8.34114	-3.33358	-3.86982	-4.72912	-17.7853	5.53699	6.15027	0.0946382	2.71373	11.3151	7.23271	4.7528	-0.227583	0.880226	-3.16209	1.46396	7.85391	7.14873	0.0290254	3.55858	6.16771	-1.77765	-4.47741	-0.44384	6.94295	-4.12782	-6.17028	0.244546
-0.151531	17.0617	0.391336	4.81577	3.70356	5.06643	-1.2138	2.20484	-3.27736	-7.80204	-7.46164	-2.72877	-3.10694	6.86549	-2.46893	-0.999703	-8.71706	0.617927	-0.627733	-8.89703	1.50801	4.76707	5.00064	-0.0880016	-5.05608	2.3274	-1.24124	-2.97453	0.0346644	-5.06607	-2.14102	2.74668	3.50616	5.23153	2.56101	7.55411	5.96265	4.25743	1.231	3.16751	3.91077	2.77516	14.7127	2.32807	3.54185	6.72955	3.62628	4.74076	4.16726	1.48728
0.0429806	-0.0055963	0.298492	5.75427	8.15761	-2.05939	-0.140776	6.28641	4.80272	3.10117	5.11956	-1.28648	-6.90628	-3.12555	-1.92138	10.0402	-4.78832	7.44902	1.84544	1.31657	7.29278	-8.46873	2.04381	10.9017	3.49512	2.35545	-7.83666	-9.72481	3.09331	-4.36102	-4.79288	2.67464	10.4025	9.22315	-1.22842	9.03508	8.09728	-0.0745154	11.2817	2.59284	-8.81918	12.6963	2.37459	-2.35584	0.861807	-5.60814	-0.549157	6.42296	-7.7383	-2.0534
0.0698391	-1.20041	-8.11516	3.14027	5.5503	3.052	-2.06915	4.2757	-3.03011	4.56247	-3.86623	3.52655	1.74462	-6.25537	0.408069	-2.26518	-10.5014	4.55771	1.7806	1.2797	-3.57491	8.84235	2.66677	4.00077	-4.97481	0.183884	5.91226	7.32312	6.72368	1.22965	1.71494	-1.00777	15.7821	2.77292	-2.71336	-4.68887	10.3399	-3.92954	8.96989	0.629894	0.609057	9.43821	2.22594	3.51536	4.88545	3.47429	-2.57153	-3.55656	16.2448	-0.774425
2.08279	2.22221	-2.9224	1.347	0.93413	2.12451	-7.47872	1.07089	1.27053	1.26526	7.81301	-2.17975	11.4825	0.0127921	6.30412	-4.83885	-5.13781	-4.80196	-0.608517	-9.1208	11.5564	-7.07358	3.62235	3.47357	-2.3016	13.1084	-4.67101	1.33725	1.03464	6.28825	-1.92205	17.8976	9.10558	9.83977	-2.19021	-4.8359	0.0712615	1.68032	7.29176	4.0714	-4.13229	2.31481	-1.04207	1.51972	3.22449	-12.8543	-10.9102	7.34834	10.4123	-1.84483
1.13331	1.19589	13.7082	3.15246	8.51068	7.41658	-2.86596	-0.527701	0.947305	0.999206	8.79438	-2.5125	-0.83194	-2.16116	-1.13361	8.0424	-9.9307	4.55242	-3.8063	3.49751	-2.22232	-16.7004	5.82707	2.85327	0.880649	-1.47754	-8.51272	13.618	0.277861	0.403733	2.52261	0.285258	3.19614	1.55926	3.73907	0.809346	-5.18156	-0.683398	-1.44537	0.183156	0.736681	4.21058	1.27337	-5.65568	-4.20038	1.58383	2.26043	4.44769	0.424663	3.48607
0.523985	2.7565	2.28246	4.63381	6.08018	-6.81622	-7.6984	-0.322234	7.76911	-0.00861283	-4.09825	-2.2631	11.5838	4.94431	-2.76196	-5.40194	-3.2315	-2.5661	-0.61612	3.74147	9.68511	4.61389	-8.49895	-0.0101254	0.957473	2.75268	-4.54606	-6.33504	7.87073	-3.28922	0.428035	2.07549	-8.20877	2.84539	-0.637636	3.22047	-4.81065	-0.698434	3.3464	-4.65805	-2.90342	6.19448	6.5438	-1.91297	-3.18893	1.87633	-1.67479	3.03377	-2.97548	5.72216
8.74868	4.94955	-4.47569	6.95655	-0.341721	-2.32136	3.13596	-1.74351	-1.52067	-3.81539	4.04534	-7.30656	-9.26342	4.19171	-4.61724	10.3551	-1.59849	-4.05193	2.44873	1.56774	0.753682	-1.08566	-6.05425	-0.270644	-2.73283	-7.71052	-4.58495	3.38154	0.150413	5.4689	1.70601	7.81553	7.67753	0.260263	-0.519922	0.213594	4.19837	-2.37497	8.38322	9.16743	-4.05096	5.36618	2.76959	1.28766	2.20402	-7.59887	3.43927	-1.26268	5.31942	4.08978
4.8437	6.09931	-7.20242	4.58148	-1.51784	1.17912	-1.86178	3.53715	0.441648	8.51503	1.61808	-10.6029	-8.09014	-0.914595	-5.37913	10.5995	-6.70891	1.53143	2.53373	-11.184	-1.79628	-5.24417	1.92378	3.20767	-2.64301	-5.41489	-15.3699	-3.55182	-4.15016	8.97179	2.43742	4.95919	4.18376	0.261893	3.42707	1.78808	2.16644	-3.21963	3.86378	-5.27117	-8.58145	2.59391	5.25687	1.04713	-0.0233525	3.94933	1.00986	5.081	3.20382	-3.35994
1.25762	7.57051	-0.826697	2.22403	0.596173	-3.58713	-10.1037	-1.69548	0.585716	2.61469	-0.235071	9.63929	-2.49005	3.20102	3.20874	-4.53784	-7.78702	-0.136367	5.05613	-16.0426	21.4337	8.52127	4.83872	-1.74162	1.51837	-9.84433	-14.6434	-10.3012	-5.02418	-3.32882	0.231396	5.18866	7.0767	7.72979	-2.61447	2.90662	-2.76804	-0.958958	8.88858	4.45951	-3.56088	4.33398	0.925225	5.21917	1.57098	19.8289	-3.96292	-4.211	-2.34765	3.17859
-2.51045	11.1693	-7.16407	-5.86459	1.35718	8.14235	-4.93991	0.166835	-5.07509	3.96573	3.44691	2.84315	-7.20918	-1.10086	-2.10911	-4.17875	-0.0806642	-9.35978	2.90791	21.6452	12.9714	2.25689	-6.11478	-3.66234	-1.18208	-0.832933	-16.3757	-3.47788	-7.3739	-2.72326	-3.60564	10.9663	-4.64531	6.74008	-6.06849	0.343759	5.00565	-1.58728	-3.56069	-2.70136	3.59393	1.97813	-0.519169	-5.47934	0.268166	4.30281	-6.83445	3.21549	-1.05405	1.44967
-3.02292	-3.46164	4.37777	2.50592	9.34796	-4.60683	-1.62287	2.27037	-6.41742	2.47088	17.0586	-8.35674	-0.256134	-4.63373	1.56381	5.30623	-3.24473	2.38022	-1.69497	-7.91358	6.09362	-4.5396	-2.66623	-1.29228	1.40863	-6.57825	-16.4291	8.01498	6.85015	1.42019	-1.47215	7.82298	12.0065	0.694364	6.59429	3.32967	0.814704	-3.19505	4.08047	-3.66586	1.23737	4.80931	3.36987	-7.52437	13.902	-0.257683	-4.0714	-2.64256	6.04139	-3.08029
-3.51872	4.00741	1.24831	5.95428	-4.82023	6.61629	-2.91707	-0.301097	-7.86749	0.990078	-5.39019	2.4906	-4.46511	-8.62487	-2.70166	9.30599	-4.42196	9.40818	-0.359813	-15.8749	-9.39224	1.25213	-1.37786	2.70281	-3.88949	10.0351	-6.39401	6.22336	-4.32741	0.368561	0.406798	1.84704	-5.96398	3.941	3.21255	-2.79062	8.92615	-1.66592	-0.0168592	3.57958	1.22913	10.3435	2.88924	3.55503	-9.98326	3.74467	-0.458718	2.02358	-7.50149	2.70286
1.62979	1.88402	1.19286	0.174074	4.48674	6.23714	-6.47561	-0.0128262	-7.29379	3.84265	-0.285331	-0.904664	11.4553	-2.37417	5.19873	-1.02965	-6.42563	0.114822	-4.82945	-5.48555	-2.24614	-2.37902	5.20246	6.19237	-2.86308	1.21599	-6.69313	5.21917	-6.17046	10.468	-0.104982	-1.7642	-7.76494	-1.96919	-1.66903	1.62318	6.42642	2.4335	4.00945	5.42093	-17.5917	7.64744	6.38184	2.52401	1.3763	-15.2435	-3.56619	0.468039	13.1793	3.52673
-2.95261	8.99121	2.6972	-3.72806	1.20115	2.95189	-5.94686	0.678919	12.6003	3.13526	-1.852	4.95965	10.6155	-0.59899	2.23191	11.5368	-4.20672	-2.41281	-9.35065	-1.35049	0.379096	-2.5901	3.19922	-0.96394	6.90869	7.30856	-6.66313	4.41422	2.66656	4.39825	4.92869	-1.018	-5.67736	10.4874	-2.62195	1.15998	-0.636783	-2.16399	2.19794	0.319268	-6.52115	4.30913	8.15613	-2.16909	-4.07921	-2.08628	-5.08408	-1.10561	-5.36066	-6.64678
3.51513	1.26846	-0.0505781	3.57475	2.08411	5.2884	1.47947	-1.8143	5.4691	-4.67586	-3.41318	-0.727584	-1.80911	8.77786	2.42086	7.73925	-7.46882	-6.18279	3.459	3.72042	4.14724	-2.21162	1.57669	0.10985	3.77557	10.3068	1.44941	1.13299	6.11435	-0.182947	1.09401	-2.05297	11.4619	7.67761	-1.44495	7.08286	19.7492	-2.69514	0.507059	3.03599	-8.81652	9.33006	2.68931	-1.88145	0.644357	14.1923	0.473478	2.63674	-9.30547	-1.21993
1.63271	-1.94301	0.0888742	-0.0345705	-3.74782	4.23829	-6.14904	1.77077	-0.613519	3.95558	6.86011	-0.387661	0.248794	-7.51507	0.359522	7.33764	-1.95818	-1.67933	0.0303737	6.25751	-10.0673	-8.63826	0.770489	7.68748	-3.0519	11.3884	9.1669	3.08379	-5.39911	6.88559	-0.458747	12.7553	-2.33009	10.1197	0.158917	12.9472	-0.381162	3.23808	8.13648	-2.02046	-3.53875	10.7957	0.393868	-3.66351	1.69126	-5.86704	0.490226	0.680252	3.95368	-2.46509
2.42428	1.65149	-0.506027	2.98329	6.84666	-6.89609	-2.15261	-1.77323	-3.4938	-0.733891	5.44599	-8.90934	5.38231	3.74609	6.54797	6.27654	-3.31412	7.02203	0.976518	-0.704332	3.80542	-6.7926	3.05681	2.4926	-2.5421	7.70445	-6.67725	-5.34266	0.265648	-6.42454	2.20965	3.09128	0.860954	0.827592	2.698	-2.14268	2.90918	2.02416	6.13579	-1.065	-10.65	3.8207	4.2423	-2.96904	-3.14923	-11.106	-5.77956	0.841861	7.99144	-4.785
1.68277	10.9711	-3.02358	0.712262	3.31492	0.975217	-6.51243	3.0477	-4.29008	0.0541315	-6.76089	-11.2072	10.2923	-0.0297583	7.86681	5.01065	1.70911	-3.25873	5.11922	-6.94906	17.3629	4.34949	-2.34394	3.48865	-0.54633	-10.1041	0.33187	9.22066	12.968	-1.92122	4.36441	1.6617	1.32471	6.54384	3.48026	5.09322	11.0821	2.36489	6.23196	3.65528	-4.95315	8.56336	-3.20218	-1.33572	2.04136	-7.22718	-10.1015	-1.05954	-6.46385	0.115734
5.10806	4.4617	-3.06085	2.41966	-0.616291	5.71329	3.34228	0.463248	-1.18442	1.62608	2.09087	-1.27781	2.51079	1.45101	5.63065	2.28672	-6.82021	-3.87909	1.5689	-3.92171	-1.74398	1.47933	-7.97878	-0.640516	-1.67109	-11.4737	-7.60363	9.26716	0.945593	-6.07182	-2.60076	-1.51303	4.67984	3.31227	0.367121	6.8413	-4.56583	1.06789	2.3421	7.63278	4.53882	8.81605	3.33287	5.38405	0.435806	-1.88865	-6.04453	10.9951	3.26632	5.93873
1.20603	4.44641	-2.50711	-5.7835	2.62099	0.120332	-4.05665	-1.5816	-2.68303	1.3214	5.83553	4.46769	1.80795	3.93652	5.26356	-3.39228	-8.86664	-3.14887	-2.24398	-9.39328	-4.42938	11.9056	0.0671487	9.75809	0.626198	2.49688	10.0132	14.2549	-0.603297	2.79212	-3.13572	-0.0585249	-0.435187	0.635668	-1.39697	2.36709	-6.18539	-2.67982	4.94508	1.65525	-6.53781	7.85376	-2.04444	-6.92669	6.48783	1.19373	0.903997	-5.78781	1.04644	2.43437
6.35347	5.23031	12.0565	3.46182	4.25929	-4.96874	3.8021	1.49601	-0.0858746	-4.13809	2.83924	-8.58963	-6.93176	-4.40376	4.0279	-1.15782	-4.27267	1.88427	-6.96635	5.26298	10.9885	0.91929	-2.77019	-4.72343	3.26569	-1.76557	0.234233	-3.76856	0.446266	5.17508	-0.587502	-0.384511	8.71046	4.60459	-5.52441	-0.375948	4.88805	4.71938	4.99281	-1.27065	-2.25005	3.34388	2.52489	-1.56998	2.41518	-2.58586	-2.24325	7.79944	3.63716	1.28523
-0.255242	5.1539	0.250999	9.27902	-1.46552	1.06741	-5.1967	-1.78217	-5.28481	5.66473	8.69031	-5.11576	-4.50037	2.52244	12.5699	3.3646	-6.24733	6.82871	3.71092	-5.8573	4.31984	5.15664	-0.516206	-0.440161	-0.572483	-7.3821	12.8968	5.33024	12.812	0.510149	-1.374	-2.04578	0.75165	2.43502	0.146533	3.1741	-4.97158	-3.04168	-3.04982	-1.5353	-2.77849	10.2358	1.83442	-1.0287	-1.53395	-10.4388	2.57606	0.963143	0.609009	0.904519
-6.84522	4.40206	-4.1137	8.13137	1.68706	6.8348	-5.28563	5.82037	8.07246	0.541053	8.83983	-4.514	-4.43875	3.41836	5.6831	6.041	-4.13252	-8.44464	6.99385	-4.32064	-15.6602	-1.80004	-0.87077	-5.14947	-3.54818	1.69849	7.68316	6.84389	4.92467	9.68602	2.11713	3.34719	3.64259	8.49467	4.85709	11.0708	-0.863889	-5.07394	2.47988	1.41731	-10.8924	8.55184	2.94958	-0.986811	-4.9597	-11.3278	-0.340586	-3.14675	3.58731	2.50454
-3.52493	4.80174	-4.88057	4.74453	0.0179382	-5.21798	-6.75698	0.667772	-1.03232	-6.96175	-3.77446	-0.577216	-6.04368	-1.33562	-0.199216	9.07333	-7.17648	-0.612146	11.0362	-4.00136	-6.4068	3.52428	-4.90536	4.36984	-2.58808	-2.88146	1.52327	6.84948	-5.37404	-5.55544	0.577628	-1.40411	-0.111177	2.38884	-3.53008	-2.71009	6.06565	-4.3035	6.25622	-0.912154	5.81353	7.03814	-0.736128	1.61538	-0.0669685	-15.5206	-5.10469	-3.07646	9.08732	1.09368
0.567598	3.00476	-0.382711	2.19578	-5.76295	11.1148	-1.68846	0.16392	4.97015	3.50508	5.30778	-10.5583	-4.50036	-5.21862	0.272904	7.00439	-4.93774	5.61528	-1.42895	-1.55595	11.4833	5.21815	-1.99799	-0.0737918	0.643714	10.5736	-9.34148	5.84694	-0.233912	5.14652	1.36467	3.79309	11.4336	3.88535	6.29224	-1.10506	-3.00629	-1.15383	-1.83144	-0.59928	9.65226	8.8064	7.24338	1.55658	-0.382866	-15.3007	-1.98893	-3.79611	9.99487	-0.517375
7.60728	8.77105	15.6465	5.62142	6.30695	7.64966	1.59878	6.8233	2.96933	5.06081	-6.41777	1.53299	-6.63512	0.786021	3.31891	16.1984	-0.275491	1.35641	1.97266	-4.13172	-6.4997	2.06206	-0.140693	-4.89441	0.667109	-2.69978	-20.2149	4.11807	7.76174	8.91031	0.437766	1.72017	6.11548	4.22295	0.529853	-4.24011	5.84529	-2.03558	9.93902	5.203	6.27704	8.69959	4.45111	7.25936	1.95469	-2.52334	-1.5868	-1.37	0.758592	-5.10511
-4.95609	5.12495	0.91078	11.1021	-4.23084	4.87979	0.961287	2.27949	2.29464	0.231316	1.37244	8.05457	6.69494	-4.28282	-4.12261	1.81708	-2.63042	13.4159	-0.895701	-7.74722	-6.02145	9.78203	6.12718	3.65773	-2.65558	4.65801	5.52513	2.3502	3.84539	-6.32051	-1.75487	9.91365	-0.0134673	4.70646	0.510592	-0.94317	9.9233	-2.18523	2.68955	0.266075	9.83301	4.02845	8.58599	-0.822588	-1.8417	6.60114	4.70972	-5.62866	7.06239	2.91975
-1.82916	5.29167	1.20052	2.72785	2.95524	-0.889925	4.90841	1.3164	6.57618	4.7179	11.7724	1.83601	5.74438	-4.38977	3.42577	6.09086	-0.351838	-12.1299	-0.569739	-0.971393	-4.81771	17.4469	7.32368	4.08806	-0.339921	0.237646	-14.9013	9.19858	-3.30303	6.68237	1.31524	-0.0223947	3.40076	4.4564	-0.140101	2.40951	3.7643	4.15573	-1.7302	1.21413	10.9895	6.52045	0.483579	3.75455	-1.25331	-9.67392	-2.37233	2.86517	7.57624	1.58246
-0.686809	0.31624	-3.60132	-0.477928	-2.4311	-0.831594	-1.28501	-7.85601	3.73399	4.49379	12.6495	-2.28206	-2.25856	-1.64272	-0.400061	5.34753	-5.24431	3.99832	4.82945	-11.232	4.71706	6.41983	0.475224	2.20314	-1.24998	-2.40536	-0.325755	-1.28132	2.67915	0.922845	0.895131	0.660371	-4.1521	-2.9777	-3.17564	-2.17513	8.89918	4.36187	2.97905	-1.75331	-0.9374	9.13448	0.384226	2.45063	-4.10624	-7.09807	-5.53113	-1.35224	6.06917	-1.22781
2.97254	-3.92896	5.16601	-2.46434	1.20249	1.70464	9.563	-1.43167	-5.57593	-1.92666	9.78703	3.56949	4.82551	4.07306	4.83891	-3.49241	-1.95923	-4.39594	-7.96395	-2.16468	9.6884	-7.99292	1.44606	1.59191	5.67561	1.29991	-5.52377	1.2385	1.30219	12.4448	1.80989	5.10651	10.0935	0.467868	-1.1029	14.0509	-4.66195	1.73849	-1.05676	-0.754802	1.92297	10.1257	1.12605	2.63907	0.959947	-13.6776	6.11119	-4.47464	10.7781	-6.40495
-0.892653	5.08431	-1.80697	6.24351	2.21436	-0.154159	0.575985	0.547519	3.82391	3.15775	1.57155	-4.27388	-0.297466	-0.208038	0.385069	13.8743	-3.4195	-12.626	0.628032	2.25274	-8.36311	2.82509	-8.24587	-1.72587	-1.37034	11.8974	-12.4304	2.21701	2.06037	-1.14739	4.0326	-5.35516	9.86426	2.73236	6.33394	7.68325	-1.2184	0.406345	-2.42121	-2.15138	2.51481	11.2645	0.453392	1.74364	4.19439	-0.945416	0.929748	-0.29156	-3.40981	-2.06596
-3.95285	7.04489	-0.731405	0.997416	1.75886	3.86555	-3.39171	1.17678	2.69311	-0.221841	-3.44021	0.964837	1.10101	8.91058	-1.02049	0.693765	-3.51991	1.19196	-2.41531	-20.4603	5.35101	3.81596	-6.33787	-1.85051	4.11197	-12.4312	-0.71679	0.553308	-3.46866	4.10566	-3.59481	0.00799131	0.256145	-5.41925	6.2773	-5.77947	2.9356	2.09148	10.001	0.285106	0.523145	11.4979	-2.12583	2.26953	-10.1716	-3.18161	-1.28414	3.52169	5.10619	-0.524282
6.9371	-0.192587	-7.74198	9.76273	0.0105188	-1.34184	-0.161242	3.94894	-1.66538	3.98217	3.29435	-5.69692	1.17183	5.05108	3.31365	8.88787	-6.42525	3.3791	-1.74579	5.02816	8.14531	6.21174	-8.61596	-6.45012	2.45898	-0.54614	13.2386	-7.65089	-9.61971	-5.09165	-1.12067	3.47057	-5.36682	-8.06431	5.71448	4.06989	8.23355	2.77236	3.17371	2.03808	-2.97185	6.92923	1.18384	5.08138	4.38142	-15.0555	0.212664	8.3347	4.66074	0.0927425
3.1038	7.88422	-7.86389	0.979868	7.92278	2.38865	-2.13605	4.61945	0.490049	8.77082	16.1868	-4.80176	-12.3631	3.34167	6.91538	1.07917	-11.1495	4.18965	7.45006	0.616542	8.83497	9.11547	0.599919	2.37652	4.1717	-10.4386	-13.3076	4.26382	1.55001	5.66264	-1.3382	-4.13064	-6.7811	-4.58589	5.67672	3.98676	11.3167	0.503911	-1.11279	2.43213	3.60361	11.5022	2.87314	-1.52368	2.31348	-7.82645	-3.38534	3.74551	2.97704	-2.54072
4.84842	1.17593	-8.15486	-5.36794	-2.71579	1.64412	-6.75706	6.20954	2.95175	1.33925	4.79602	-1.19724	-3.36062	-0.248385	-3.53142	-1.29594	-3.6087	17.311	-3.71702	-8.59718	5.89946	-2.83164	0.0382712	5.52502	1.06309	5.00236	-18.8113	4.02502	-1.83343	-0.49274	-2.06005	2.20398	-6.30975	-4.56869	0.420229	4.90983	2.7617	-5.32252	4.80235	0.524087	1.91687	8.92324	4.64657	-4.07444	-4.91895	-10.5909	-6.61172	-3.70503	-1.04486	-2.49051
-0.806849	4.64894	-6.50925	2.08218	0.410585	7.77688	2.42237	6.40032	-1.80595	-0.151334	2.79621	0.266809	7.74094	-5.61863	-2.56893	7.17149	-7.50651	9.69035	8.22263	-4.4255	8.26943	7.28685	-4.85957	-1.61256	0.700245	-8.76599	-11.6962	5.3201	5.59384	4.84421	1.966	-1.16801	1.84088	3.59869	-5.88208	2.98538	-10.1858	-3.76558	5.31424	-4.31904	-1.73594	5.99259	6.64258	-4.3801	0.679348	1.21622	3.11374	-2.9546	-3.89129	0.0112857
5.05838	4.73698	-7.29582	-4.28179	0.243227	-3.3638	-10.554	-1.10197	-0.490065	-1.22763	0.403751	-5.06952	2.04142	4.4557	14.3456	4.73287	-2.05482	-11.1742	3.98345	7.78844	2.47566	9.9776	2.95945	1.39408	-1.14494	15.148	-8.26009	-2.65599	3.38703	4.89559	-1.60196	3.82006	3.92125	-9.65427	0.93534	5.66453	4.80201	-1.01445	8.99072	-1.09492	6.62143	9.1114	0.225538	3.84927	-1.96663	2.61304	-5.44959	-1.81385	3.00776	0.254391
5.78557	9.04104	-4.22664	4.95159	-3.8566	5.70133	4.22374	-5.17349	-7.06198	1.87224	14.3347	-1.90381	-10.1052	6.56342	0.261242	2.26057	-3.50991	8.18001	2.51528	9.16927	4.0444	4.88834	-0.978627	-2.57893	6.34547	-6.70483	0.971025	1.66801	-6.12577	-2.00893	0.742414	-3.4946	11.8482	-10.8353	-1.03263	2.31788	5.82998	5.46336	8.46095	-0.411378	-7.46213	8.07777	1.85949	7.63409	3.44283	10.5576	3.90244	4.22596	8.02338	-0.767993
1.05073	3.45878	0.333173	-2.04564	-6.92979	1.05124	-3.43195	1.96713	-5.34966	-1.89222	0.5287	-3.74624	10.7431	1.87595	10.5397	0.996769	-2.72721	1.03838	2.09425	-2.71431	-5.83116	3.84978	12.3184	4.16459	1.73905	-6.34034	-12.392	-1.64319	0.382335	-3.59299	-2.67037	1.36917	-5.69219	-6.85116	1.457	3.36354	7.9094	2.68681	-0.398234	8.19573	6.91404	5.82615	-2.68726	-2.95713	-0.712907	0.183652	1.31858	-1.74056	2.70385	-1.3454
3.18503	5.92355	-4.29879	5.25506	1.6621	-0.353512	2.71007	1.44661	-3.76635	-2.2143	5.41351	-3.44707	-10.4817	1.72264	1.77783	-4.06071	-0.739	-5.23128	3.63204	18.36	9.27672	-6.64377	-6.90313	-8.38246	4.56833	-0.636604	-17.2677	-5.44256	-5.18464	8.34131	1.46373	-5.36234	-11.9961	-6.06606	-6.1647	-2.51869	-0.0288519	0.412135	9.51318	-0.661662	-0.928158	5.62295	4.59405	-2.23734	-4.85102	12.9948	0.68902	2.37022	-1.40624	-3.27031
-0.0276533	13.4395	-8.86801	8.00787	2.96927	1.86125	8.30982	0.306247	4.50399	0.267151	-7.29005	2.70237	0.742943	8.14628	-1.19375	0.83382	-2.35202	2.62922	6.79465	-1.53687	-7.98262	-12.7622	-1.15286	6.43252	-0.879146	1.02645	-13.1315	-0.228068	2.69906	-3.49686	5.19717	2.21352	0.816013	-1.82181	-2.29476	-4.74084	0.170295	-1.77372	-4.07892	-2.09642	-10.2849	9.96087	9.46293	-2.41093	-4.45549	17.0135	-1.26382	6.72593	9.50732	-1.20871
1.87421	3.80106	4.58598	0.750045	4.06475	-1.67023	-6.28559	1.36318	-2.90024	3.51777	-14.9965	2.43069	4.23627	0.218391	-0.215339	-0.581015	-11.2443	-12.6085	-1.70626	-3.3296	9.8987	7.57607	8.19466	-0.516029	0.0737839	-8.00659	-9.21444	-6.57774	-0.0237957	-1.52468	-2.76525	-0.806974	-6.89391	-6.42256	4.58333	1.37138	5.14557	6.02561	7.3138	0.583177	7.88871	4.54353	-1.02593	1.30888	5.94815	-10.7454	1.08617	-0.782633	1.0544	2.24986
7.91165	7.59382	10.149	12.351	-3.69776	2.17454	0.630928	-3.07167	6.18514	1.14543	6.0625	1.62407	1.89101	-6.5447	0.91547	-5.21656	-9.37596	1.70726	0.417834	14.2484	21.6165	21.58	-3.17269	3.40288	-3.06624	-10.4063	-27.7006	-9.48741	-2.01852	2.38993	-0.216359	3.59202	-3.03616	-12.3803	-1.16066	-4.99056	14.8303	-8.07463	4.22644	1.60545	12.2525	8.75114	-0.275039	-2.87658	-1.36737	-1.23361	-5.04702	7.35372	6.52196	-0.825538
1.41925	1.20605	-5.91345	9.68857	-2.44053	1.47389	0.797587	-2.75493	7.42972	6.27151	-10.1865	4.50429	19.7036	-6.17154	-3.90342	7.60155	3.80012	8.06503	5.08644	13.0455	7.84623	9.2842	11.347	7.87647	0.494158	-16.9073	-10.0224	-11.7596	0.215176	6.4938	1.83473	2.56739	4.46209	0.240606	-1.7604	3.89117	11.5173	-0.083096	1.46727	3.05142	-5.6463	7.46069	6.67031	-6.07699	2.81852	19.061	4.94717	6.07705	4.91199	3.20877
6.04443	10.2904	-8.48281	10.4138	2.86226	3.32578	12.4275	2.68568	-6.45416	-0.494721	3.07089	2.84062	-3.04122	1.78863	4.21184	2.65783	-0.571676	0.632486	9.57236	26.7742	15.9296	8.70596	5.15202	2.48604	-5.1531	-5.54239	-20.8368	-1.90684	3.79612	-8.97073	-1.53671	2.48626	11.9195	-3.77668	-1.36828	2.87031	-3.48048	-1.94031	-7.55904	-3.34441	5.52018	5.13415	0.71494	-0.786921	0.243382	-9.13746	1.49817	5.10337	11.5979	-2.72039
5.38575	12.9407	2.17221	3.52147	4.26171	1.61252	0.329344	1.94831	-1.83355	2.0311	-1.77549	-3.70539	10.1416	-4.39212	1.34532	-1.05239	-2.17411	21.1143	3.54042	18.664	-4.32717	-5.91409	7.48515	3.89683	-5.92184	7.0499	-35.7571	-3.90285	-1.55402	7.09467	2.33378	5.39594	-9.62865	7.80928	4.68329	2.68374	-2.78996	-0.939232	12.5429	3.52071	-2.54929	6.25498	-0.463055	-0.276432	-1.07987	3.98938	7.8131	-2.47883	7.86433	0.0487203
1.42379	11.3614	-1.25063	6.81752	1.34417	-0.947854	-8.51972	-3.67133	3.54119	2.87785	11.1968	-7.77779	4.90014	3.80903	7.25303	1.21087	-2.46856	-12.8458	0.389391	1.70825	9.70549	9.30951	14.3989	3.9269	-0.248665	10.5759	-19.2216	5.39683	-5.41413	14.0346	3.2407	-0.199054	12.9662	-2.66668	1.30906	-11.7232	9.83177	2.71915	7.22144	3.51295	-8.41462	11.9487	8.66612	-12.1777	1.08257	7.70531	2.55233	6.53195	0.958888	5.50957
-5.26384	13.9535	-1.46621	10.0995	-2.67079	0.418207	-0.804426	8.71401	12.2102	-2.82953	-1.06264	2.28562	9.47853	7.68472	0.631923	-3.02541	-1.38219	10.7859	2.10682	9.32437	11.0307	-1.16302	0.08475	9.40903	1.68261	-1.1262	-11.5917	-15.0551	6.41944	16.0792	-1.7494	-6.30554	16.7722	0.920521	-5.22397	1.13954	-2.49701	-2.16007	15.3029	-0.862221	5.4316	3.67773	10.436	-3.49492	6.68416	-1.54965	-0.927245	-2.2685	4.99928	-1.33466
8.20413	13.3029	5.84096	10.7561	9.37826	4.92584	-1.46117	-0.779595	8.7552	5.95968	10.9575	-2.45039	-4.17627	2.11572	7.87062	-6.09057	-7.533	12.6632	3.89825	4.29616	-6.85694	3.27272	4.87472	4.10227	-0.0193385	-4.85467	-10.1067	13.4874	-2.65219	3.55215	2.47679	-3.09992	-5.94403	-4.5036	-3.36416	-7.26085	1.78709	-2.80955	-4.57764	-0.673327	-3.65717	8.61896	3.15391	-3.6527	-1.5128	-2.27159	-0.431063	0.884737	12.594	0.188918
-2.12269	8.25793	2.77088	-0.96833	1.69708	2.71948	2.72121	3.61451	4.89469	2.90385	2.06421	-1.35762	8.14593	0.586391	8.25103	8.63038	-1.34418	12.5627	8.44213	13.8178	2.61249	11.2722	1.92379	9.50059	2.18372	7.9347	-14.484	-9.34525	-5.60585	1.43004	-1.89628	4.05092	-0.933671	-0.43332	-5.70816	-1.65972	10.1586	3.75814	0.444206	2.43776	2.91867	9.78212	4.5887	-2.50283	-1.19738	-14.5377	1.73835	0.633127	9.79211	1.53311
8.87851	6.7604	3.71938	5.11126	0.822471	5.4597	-5.59443	1.24481	13.0475	1.44999	5.66993	5.94786	5.34815	-0.695053	-4.81616	13.2676	-2.28529	11.6169	4.15	17.1961	-5.31424	-0.0166897	0.152273	8.14833	3.87645	9.65404	-20.3629	-8.50731	3.72471	4.13249	2.78423	3.9932	-7.41599	-0.331729	0.585201	5.57407	-5.1942	4.37952	9.67717	0.361078	2.83869	11.1279	-2.70602	-3.17959	-3.5331	2.78673	6.85423	-5.46454	3.51201	5.33822
4.97561	10.5911	-3.26825	5.60321	-5.359	-0.467613	1.87423	-2.66546	-2.34988	5.1637	-2.09707	0.662015	-3.3774	5.1375	6.51631	14.8578	-5.0944	1.63587	5.60651	0.678272	0.541745	6.09961	9.97438	9.62068	-2.1027	14.8892	-2.45366	-3.79609	-0.259478	4.4571	0.0379669	-10.4958	3.59929	-3.59351	2.57572	0.732945	14.9489	3.19082	4.98804	-2.28717	2.1088	8.67802	7.03721	0.396158	-0.767704	4.17524	-4.205	5.62159	1.4546	-6.37169
11.5059	2.0751	2.5261	8.92012	-0.930397	1.91986	-0.567827	3.86966	0.278222	5.49933	16.5509	4.00721	16.4093	6.65989	-2.27831	-7.37738	-3.85091	-1.51166	-7.31083	4.37056	23.2585	3.96064	2.63149	0.542236	6.85603	18.2634	-10.2355	-8.37273	-10.0345	6.22586	0.544034	-0.843512	5.64702	0.176237	3.68926	-3.96039	14.5982	-6.18083	13.2644	1.44123	2.61623	6.32389	2.57579	2.36585	1.83379	0.848229	-2.2106	-5.11005	11.0643	2.3257
9.71162	9.57891	9.34055	11.207	8.79045	0.481215	2.04286	4.56738	7.53188	5.12102	14.7673	-0.972009	11.8284	2.89077	3.44899	-5.8036	-6.29935	18.8139	5.25586	21.515	2.89802	4.9795	-4.09553	3.41504	-0.517802	-11.3698	-7.68735	10.0827	-1.6082	2.55837	4.97555	5.12857	-1.09239	4.01917	5.7763	3.64713	6.06734	2.46296	-2.72246	3.6696	4.38592	3.46156	1.06091	1.07428	10.3425	18.1624	4.17084	1.33192	17.3642	-0.748464
4.01983	13.1354	0.36564	7.74379	3.85722	2.27133	11.2274	-2.31554	-4.90409	-1.2722	1.24904	8.16609	3.90978	3.64732	1.91874	-4.76669	2.93464	3.25749	9.60271	5.50703	14.5943	-8.73372	5.76304	10.1815	2.49858	0.427535	-0.810919	-8.92816	-7.08381	6.17472	1.04783	8.15071	0.848901	-10.3112	5.13092	5.2253	5.59748	-2.23068	9.58519	4.54216	5.89901	9.87326	1.01594	-0.563627	4.3436	18.6274	3.52983	0.157519	3.90775	3.35682
6.90187	6.51969	-0.673495	2.0333	3.89148	5.04064	11.2851	-4.1775	12.0748	2.74677	11.648	3.63237	9.69414	-0.493101	3.97457	6.49107	-0.621837	15.3351	0.728458	6.13486	-1.59658	3.40746	-1.44062	5.39662	-1.6664	6.44327	-8.34913	-6.83562	3.0695	-0.834948	3.00401	9.67487	-2.43331	-17.0007	-0.0288574	1.76899	7.10737	0.309169	-2.91807	2.43959	2.85448	13.2769	2.06798	0.300798	-0.554368	28.6818	-3.01085	1.63794	6.94877	-0.580758
13.4473	5.0792	-8.00444	2.55637	3.21203	-2.27865	8.99003	7.22127	-0.79569	8.05649	3.9728	4.62197	-2.61691	-0.529103	7.50616	0.154683	-1.67395	18.069	4.06493	3.86126	3.23107	0.600424	-4.53407	0.502723	2.80623	-1.54145	7.26163	2.08125	-4.50925	15.1249	-4.44506	10.5853	-13.2269	-0.771181	5.86327	6.8875	6.53695	-1.57735	6.96424	0.175894	6.13387	8.46002	-0.613096	-7.98376	-0.114439	-8.3755	0.419695	-5.3948	25.3393	3.15789
7.44383	7.68106	8.97602	9.05761	6.21974	-0.554374	4.72324	8.33763	12.8588	0.59934	8.55369	3.06694	2.47984	7.00564	1.61807	-3.49768	4.50713	0.692872	9.19852	6.91777	17.1842	-5.9163	10.7978	2.72331	5.91682	20.4058	-3.65297	1.14073	4.05126	11.4133	-0.56313	16.2771	0.0979244	-4.2258	11.5823	-3.86158	-4.82618	5.90746	4.35875	5.86159	8.44584	8.81354	3.05728	5.23927	2.29328	0.0856098	-0.341394	4.21642	9.2873	2.64786
9.4994	5.71654	4.13499	2.60044	10.3902	1.49509	0.528706	-0.832903	-1.08612	16.3678	33.5092	4.55803	1.72109	-4.19082	-2.50066	7.45474	-0.102268	15.803	6.17241	32.8415	24.1739	4.7916	7.36473	2.15662	1.41977	4.30046	-3.95481	3.59298	2.94934	6.78547	0.392223	4.04435	23.3221	-3.76951	5.55295	7.64892	-2.72877	3.47929	-6.15898	1.83077	12.5991	10.9108	0.682192	8.85881	6.11008	7.97712	9.30903	-5.81108	7.43452	-0.21638
1.07274	9.28237	4.80188	7.8219	8.8961	6.96969	4.52394	2.15372	4.72349	15.3249	-2.77374	-2.00424	6.7188	4.64942	2.66172	8.33152	0.927613	16.718	-0.19172	2.58205	6.72997	-0.188164	5.3238	10.9949	-1.75145	12.6935	5.17669	5.64373	-1.12798	7.11186	-3.31164	11.5291	2.35632	0.491516	2.86022	10.1235	11.7936	3.97125	11.8472	1.49122	6.64467	8.15506	0.192604	-5.04803	-1.89328	4.63872	6.39038	3.90132	14.4463	5.70707
7.54733	17.784	2.41118	5.67411	6.37089	2.22749	9.19594	4.37769	8.50055	8.3509	23.3499	-3.73357	13.5471	0.533387	8.91578	0.732736	5.89615	6.17039	-1.75069	5.63927	14.5079	-4.88433	-3.90435	4.38673	3.1122	9.03046	-22.5739	-4.32695	-2.68145	11.9465	-4.31559	-0.712074	-2.594	-5.38476	-3.94392	9.18835	12.0565	4.00742	4.78452	1.76949	1.78985	9.78375	2.18794	2.20534	5.29467	2.3506	4.12448	8.8216	3.3025	-3.47496
9.83359	6.09036	-3.19639	6.26521	10.7988	9.72559	4.0413	-1.49873	13.2434	8.35561	18.4729	7.53886	-10.565	9.56717	3.04257	12.5767	-8.78598	1.02099	10.8017	8.50176	12.5701	12.7032	2.7585	13.896	2.8555	6.34325	-18.6935	9.0444	2.05393	-2.69339	-1.04827	5.78638	1.37044	11.6534	6.80419	3.44979	12.187	2.64105	-3.2789	8.03737	7.17873	7.07799	7.52962	2.06692	9.24085	5.36475	-5.10818	-0.801635	11.1551	2.08272
16.3672	7.99126	11.0452	11.0259	1.9757	2.2189	7.01764	1.81904	10.6586	1.9605	4.13422	5.70699	-2.81992	3.66425	3.89862	-6.10011	2.32936	4.12648	0.520956	-4.78318	-5.13436	3.41488	5.78965	5.73879	11.3556	3.21516	6.50058	10.6209	0.281665	15.8651	-0.483462	6.18527	-2.02281	1.66311	-1.25901	4.13797	-0.56217	2.91071	-7.0659	10.2641	6.53653	7.75815	6.07069	1.03427	0.0220723	-17.3231	5.85944	-8.34817	10.8307	3.19656
8.65491	2.16907	10.2308	12.1466	8.55268	3.72088	9.99244	0.932876	4.24703	6.86802	10.5849	-1.81004	2.87992	9.13651	10.0072	5.25389	3.46022	3.57222	0.510701	-8.38935	11.616	-1.70915	2.04511	9.73223	10.0512	15.3386	0.0655839	-9.04922	-1.28121	0.551974	-0.0589048	4.68475	4.19215	-6.735	-0.897873	15.533	17.6087	2.12361	18.4501	3.34715	9.84643	7.10725	5.94654	6.46944	3.56829	6.0835	5.29823	0.658552	2.66117	-4.99556
12.4879	12.4987	5.13055	5.94169	-0.169255	2.19996	12.5222	7.50448	3.61926	12.7986	28.7096	8.96514	-4.21542	1.46964	7.77539	1.80338	-1.70597	10.9452	2.49344	7.66525	3.60467	7.42747	0.736236	11.9208	1.70744	10.5003	-1.68977	3.54963	6.36081	13.8012	-1.44133	2.2653	-7.83145	7.29055	6.69799	4.74557	16.8559	-3.29243	5.12695	3.97058	15.621	9.85984	5.31463	0.767917	-6.98275	-12.6201	3.84593	5.6693	2.85818	1.86943
5.77478	11.1961	-5.63924	2.6504	-1.38641	0.04534	-4.19493	0.442186	2.30345	14.118	-2.6104	5.62679	-2.07108	12.777	0.70898	6.55272	-0.0118917	21.8581	5.07503	-4.59927	3.34115	-2.48	2.71643	6.97614	10.5399	-4.22296	-5.54691	-11.7667	5.14766	10.7928	0.678887	18.1223	-0.183714	1.73669	-4.22734	13.1532	12.0903	7.88637	11.7649	5.28902	9.0531	18.8493	5.29862	3.13005	-0.278301	12.1445	-2.99278	-9.0787	9.72316	1.72384
10.5817	9.02425	-7.39363	4.50016	-3.24492	-3.92726	7.7066	8.80051	2.80157	5.64593	12.5527	0.448778	3.53197	7.9526	6.63192	3.81692	1.81472	20.2946	6.89982	22.1491	-8.03874	3.28552	10.6189	13.6269	5.45905	-1.40315	-18.1552	-3.58109	5.98016	8.70642	2.47924	9.53702	15.6969	-2.46937	0.198241	9.40622	9.44989	0.889024	14.9698	1.80301	8.82959	13.2232	4.5133	5.1645	-0.874373	11.0463	6.84915	2.57315	12.9465	7.02284
9.35653	11.806	8.8652	8.13665	6.10464	4.22174	11.6496	5.7967	2.85649	2.72294	17.3521	13.1941	1.35259	7.44806	7.43072	4.66175	2.66819	4.75894	3.73548	14.4629	-1.71151	5.29873	2.33593	12.4228	10.0123	0.519722	5.31682	5.03535	1.77242	0.217175	-3.49364	12.7253	3.37415	2.33792	1.02213	11.3698	7.40153	6.09371	17.6531	6.96282	8.41583	14.7884	0.461203	1.24193	0.616889	20.7404	6.5562	5.28713	9.67585	0.566196
6.0332	11.7044	4.75763	6.22474	2.80424	3.10524	1.73546	2.40002	1.72071	6.78033	8.14065	14.0071	-5.92575	1.25911	2.99424	9.4623	-1.71471	15.6067	3.41942	25.4117	-0.308101	-1.88217	8.03403	8.32351	9.50019	5.85388	-19.5442	0.602105	8.58166	8.6146	3.00373	17.8113	12.0248	-5.44893	6.78169	19.4548	18.6083	6.98095	4.40819	1.85345	3.70768	7.46953	-0.00630677	-6.54583	-2.04956	10.7551	2.41786	9.54223	2.03876	1.63746
8.19646	16.8267	0.563595	5.56196	10.4159	-0.538596	5.49716	5.27783	5.44045	-4.89417	-0.340224	4.28464	9.95427	-0.553795	2.8431	6.81527	5.05397	15.5071	6.09224	10.9579	-1.58372	6.48006	10.3027	15.5151	5.90387	11.175	-8.27127	0.809487	3.15778	6.87527	2.61267	0.966343	16.7259	2.5606	-2.00764	17.5928	11.9067	2.87195	6.95807	10.4787	7.23833	8.156	3.75114	1.09108	1.26588	16.5751	2.5663	3.308	25.7617	-1.83848
5.57203	9.57274	5.20812	7.11194	2.98242	-0.918198	5.46222	2.15962	5.37797	8.08566	11.5293	-0.28479	19.3689	4.78757	13.927	11.9642	2.84381	9.55123	6.78049	2.93015	5.26571	1.68626	8.92073	9.37266	15.5526	14.5479	-6.10602	1.40837	0.223319	8.65584	-1.25735	4.55757	10.0343	4.40801	-0.499147	11.5524	27.7437	5.62325	8.34824	-1.20119	8.01152	9.94177	8.9572	-5.9013	-2.79399	-15.9537	-1.59613	-0.998896	2.89755	1.64564
3.40163	7.17426	-4.65847	14.9984	4.5433	-1.50173	2.26931	8.07755	12.6948	4.65	12.1196	8.99976	7.40268	3.44632	5.29438	6.28367	3.2857	15.5673	20.597	18.2488	28.5653	10.391	3.7157	12.4317	10.9938	10.7488	-13.4213	2.57011	1.5295	10.1985	6.30957	8.64261	6.94734	3.10686	2.18851	13.5831	24.4513	3.41199	10.8025	6.7999	-1.79387	7.86596	5.66281	0.704305	-1.42855	18.7173	8.60375	-0.907481	11.3675	3.17346
0.865785	14.2604	2.04822	6.49405	3.64466	-1.15634	6.43946	5.16591	1.46522	5.80378	18.4916	6.1523	8.13944	7.5999	13.4054	14.6826	4.7498	5.61521	13.1655	22.7475	5.12996	-2.657	3.67223	10.4291	7.90641	18.0901	-7.51659	10.8966	2.14623	2.83396	-1.05642	5.15675	6.74712	-4.29434	-0.316465	10.9218	15.1412	4.38596	7.20581	1.98045	5.49832	9.00853	6.65774	1.27545	10.3368	17.7613	2.22438	6.40201	15.3039	7.43334
12.2981	9.97872	5.56704	1.33727	9.75906	1.45303	-2.8831	3.4626	11.0673	3.72755	18.3324	6.05069	12.0611	5.26071	3.5172	11.2807	2.90036	1.07233	2.56665	4.76975	16.4111	14.3232	11.7908	14.2876	10.9003	8.58848	-0.973498	-0.818454	6.75286	16.9829	1.34118	5.90966	0.0786265	-5.22184	4.3525	20.22	16.8878	4.44003	12.0463	-0.121596	9.56366	7.2338	10.6987	3.46125	6.1173	10.0786	-0.306433	9.37934	6.91166	2.68869
10.2902	3.12261	2.38837	0.623677	4.07619	-0.852652	-2.98742	3.54168	9.41457	2.95087	20.0728	6.87308	6.22975	3.99373	2.66563	7.42395	3.67972	10.7811	10.5202	-11.3615	5.34887	9.71083	7.65088	11.6619	10.289	23.1628	17.3246	-1.67124	0.835741	5.89586	3.37815	6.85138	23.4385	-2.38219	-3.17843	25.0458	23.9953	4.96007	9.14046	13.7558	9.51061	8.41617	6.92571	3.01693	6.51024	9.35891	1.70827	8.90361	6.12222	0.977074
4.49923	4.86032	7.39125	6.29066	-1.81773	0.594529	8.71839	5.27722	3.35172	5.36751	24.2111	4.1817	21.0315	7.12618	2.36485	4.11514	-6.54552	13.6148	13.597	3.19566	8.45849	0.92569	9.92645	10.3766	9.45933	18.9512	-12.6547	1.71555	5.97839	6.92999	-2.71327	-2.84498	9.3308	9.47539	10.3302	18.5557	29.7446	9.2069	7.35357	3.43757	9.78453	9.34414	6.32687	-1.73692	4.76449	7.00512	4.9428	3.9131	3.80987	2.95233
5.60718	9.40877	-2.70122	8.66912	0.326334	1.54727	-4.4146	2.48059	10.2204	12.3102	25.772	8.97227	4.00561	0.767875	1.60515	7.69306	-2.66663	7.10705	12.3196	11.0509	1.0469	-0.187078	7.13815	18.0773	8.87298	9.22072	-12.2651	-2.57649	-0.694882	18.337	-1.10236	3.55945	16.4092	10.0971	0.324877	13.0674	17.8324	4.31645	4.02092	3.05919	0.527503	12.6949	6.59849	-9.1223	3.91141	1.85491	7.62669	-3.98357	-0.249246	3.18067
7.09385	11.6233	-1.01098	6.6635	10.6466	7.2651	11.2533	7.40621	3.40168	5.88143	6.32544	20.2936	18.6247	4.65519	3.25389	19.0959	-1.52279	-6.36543	12.1822	-0.76581	8.19054	7.22364	7.14701	5.47275	10.7063	21.7648	-2.98073	12.3596	5.80169	18.8929	2.68396	0.106743	9.13109	6.53304	-0.0869197	14.1609	16.5162	4.93914	13.2812	4.08721	11.4465	14.5839	0.351762	3.03895	2.9596	-10.0637	2.93254	1.39665	11.5182	2.59024
7.21681	8.56998	7.86305	9.94636	-1.29692	4.5524	4.22193	5.14039	-0.186312	3.94622	7.44094	12.0722	12.5114	5.52072	5.23618	7.74135	8.22688	-8.35439	9.91989	8.63274	1.25521	2.09391	1.98451	11.9294	6.08296	8.10533	-7.5126	1.22391	8.63174	16.6501	-1.60607	4.01459	-7.05186	-5.20578	-2.38315	6.99099	30.1428	4.56639	-0.639861	11.1395	4.45893	14.29	6.28225	-6.25961	0.0138614	-1.37925	-2.44769	1.58386	4.57293	1.29449
8.12541	15.7356	5.65353	4.36182	8.61341	5.19766	3.42127	5.82313	1.9467	4.56292	10.9886	0.188217	6.09157	8.59293	13.8301	8.3563	10.6237	26.5247	10.8432	15.7414	16.7919	9.507	-1.66883	7.51433	6.56334	11.009	-9.30081	15.6775	8.69214	16.9011	5.16567	15.4412	8.0507	8.41453	6.67573	20.1887	6.82955	4.37339	12.6093	14.7707	11.6266	8.97004	2.61101	-3.719	11.2288	16.83	9.21852	2.97517	6.57299	-0.230919
10.5457	14.4511	0.43979	10.44	12.6986	6.99033	7.15967	4.63441	6.48403	3.34895	33.5454	8.16963	14.4409	7.05273	0.55517	8.49058	1.07402	13.0895	10.7523	6.09401	20.6612	-0.472349	8.73391	13.8066	4.03133	-1.53678	-25.1185	16.4908	3.7123	17.4208	-1.36979	1.77714	10.8784	0.189538	4.83049	6.4692	22.3903	4.04418	24.3175	6.07853	13.578	15.0963	5.47986	5.76601	6.11122	23.1231	6.56417	-2.52673	15.069	6.98438
8.79888	11.6996	0.200219	3.54749	11.5656	1.35942	1.29813	5.37502	1.11377	2.00074	20.1723	12.6309	1.06385	8.13491	-1.7099	-5.81507	1.67787	6.33578	11.7049	1.85685	4.34265	11.5283	5.51868	2.56038	10.1867	9.58689	-24.6556	16.2454	0.152086	10.6354	2.18919	15.1201	12.2221	1.81087	4.79403	12.0748	12.9855	0.359073	17.7583	0.708611	9.47919	15.4998	14.726	-5.75353	-2.3817	13.7461	1.72997	1.90616	8.72854	2.15043
2.11121	14.6833	-2.15804	14.6167	-10.479	3.27322	7.67196	3.34425	5.09581	10.2394	6.72767	11.7765	6.10663	0.950635	5.41747	14.0524	2.25969	3.86173	12.3089	-5.32548	6.90734	9.2097	9.90244	15.3991	4.35876	18.4481	-16.3239	10.0254	-1.73886	17.0008	2.25895	3.63904	7.82029	-0.799234	0.891586	10.3253	12.8738	4.85992	11.4329	15.9314	9.0656	11.3134	5.958	6.04186	8.89031	23.2393	2.9143	4.61357	4.45178	1.13074
7.23267	10.7206	3.79579	4.79636	6.39152	0.302547	4.7786	8.5585	6.88922	6.49147	2.30408	5.93932	6.21174	9.6713	2.18292	3.84326	3.38726	15.2811	2.2498	12.4262	22.3545	3.39805	5.53794	11.0673	7.28837	0.0827345	-4.12323	16.0502	0.411836	20.7557	1.58173	14.4128	5.51646	-2.61364	-5.92031	13.9352	10.9588	11.8945	13.4591	5.31121	-0.108211	9.74258	5.28615	-1.55113	8.9185	2.81008	6.49572	6.58326	9.56248	6.44445
9.28308	14.7124	11.9989	2.05679	2.29707	-0.680021	2.33787	3.87185	-5.09978	11.4636	11.2474	8.66235	9.79195	2.89437	10.2141	0.906897	3.95935	-2.69379	11.7937	14.0273	14.6998	9.44594	9.65566	15.0835	4.29228	4.49605	-5.73926	22.7754	9.48236	15.7414	0.59879	11.2521	7.36329	3.28356	0.8158	26.1663	3.50332	8.23008	4.82423	3.84132	13.1844	7.36461	16.7771	-1.07145	-1.68138	-6.77213	5.99992	8.15321	18.928	4.48739
5.26201	10.6551	10.6704	4.67864	0.529361	-1.18755	4.72072	5.90661	1.48794	8.7288	13.3211	7.08335	0.922518	1.4904	-3.45821	2.86206	2.4223	5.00069	2.36412	11.6126	-2.20398	10.1384	17.0569	12.6713	9.79616	18.4621	-5.84163	0.326472	-0.109143	15.1363	0.902796	5.81943	-0.49061	1.06865	-1.89309	4.73207	8.52638	0.761118	2.86939	7.75706	9.62603	10.6353	7.54072	-4.95608	3.0083	-16.8101	6.58001	5.19322	5.33089	2.89959
16.2367	13.4448	9.74476	5.43494	1.70658	9.86665	-2.6709	6.06763	4.03548	9.22195	10.0385	8.53742	-1.13861	3.49228	-1.75874	0.30035	7.14474	2.36166	2.97396	22.6298	20.5594	-6.24604	20.2101	17.0836	10.4344	6.54646	10.8217	7.56754	7.76468	9.52867	0.840218	3.74453	3.56603	4.39558	-2.43641	6.48931	4.23784	2.05068	10.9424	3.74312	0.00306307	5.91229	2.81294	-0.795266	3.37718	17.7832	3.56003	11.1385	-0.230434	3.03366
16.6381	9.06699	7.95789	9.22433	8.72321	4.42757	0.429746	5.09094	4.79773	2.93271	10.8096	-4.21924	-0.469106	5.99982	7.40627	10.2597	6.4016	-2.84697	16.4749	17.8833	-3.29416	6.29446	9.49402	8.61481	13.2123	6.64598	-11.2042	8.92428	5.49353	14.1415	4.00976	10.863	8.67439	7.98013	-3.67406	11.5599	4.14046	5.31121	14.5079	9.36316	5.18708	13.204	12.2322	3.20437	5.03395	13.1157	10.4498	2.74309	-3.52582	3.90897
11.1256	11.5682	11.1761	8.75537	2.97633	2.39621	5.34388	9.02608	-1.82319	9.86444	17.8568	8.43483	10.695	6.84225	0.152494	14.0808	0.398225	12.2093	7.66309	10.0616	7.56318	6.32558	5.46671	7.57692	9.73202	12.8026	-3.27982	10.412	10.8064	13.6585	-1.40724	1.58328	11.5298	1.3064	4.8887	21.4944	12.3775	9.42673	13.6776	-0.985159	1.91695	6.60289	5.57504	2.09395	0.433854	2.90315	8.07396	11.3846	13.5851	7.95628
9.40427	6.32251	1.62851	8.88583	-3.09945	-1.80913	-2.23675	7.58717	-0.434127	5.96545	-8.0928	5.35551	-1.24904	4.48836	-2.78914	10.0242	-2.62364	20.2997	6.74275	26.0996	9.57228	-0.309058	7.40761	7.36244	7.95093	17.5484	-2.70712	-12.6529	-2.09988	14.0983	0.662741	10.7261	-3.10687	11.9135	5.67284	17.5661	6.70695	8.36603	10.1728	6.28154	18.0069	7.73588	4.00627	-2.95419	-7.60638	4.09414	4.80611	14.4757	5.30971	2.41643
2.55783	12.3168	5.6711	3.12561	5.98338	-2.46201	2.82641	1.38476	1.74911	8.4363	-1.30588	8.5047	7.35206	3.95437	4.20408	-3.47697	1.82136	-3.20202	11.2767	26.4785	4.57892	0.435825	7.44878	8.70073	4.84557	18.463	-4.38435	7.9673	7.60773	19.7365	-1.20702	3.97164	-14.9995	4.54788	-0.150758	12.217	4.0459	8.24373	18.5981	1.88678	-2.33307	13.7303	5.06674	0.972093	-4.07827	11.8326	-1.52959	4.62393	17.2521	-0.318119
15.7899	12.187	-4.17041	6.60683	10.5105	7.13272	-6.57977	3.42981	6.27647	0.0350066	14.9945	9.53551	7.0306	10.556	5.26323	-4.23694	0.852738	11.0936	10.99	19.4872	5.81088	0.772169	13.0533	9.55656	9.16466	10.0502	3.2398	-6.51903	11.2386	12.5203	7.56363	5.52722	2.45963	3.89788	8.709	19.0658	17.3445	4.96346	16.4895	-1.06688	6.17164	12.2783	4.12768	-3.12005	4.06021	16.1929	2.89991	9.89188	-6.26544	0.375199
5.45376	7.15448	-1.14253	7.44159	3.01583	6.72079	6.07044	7.41103	2.21266	8.5267	3.65258	12.6939	11.0584	12.0656	2.79461	5.87602	8.29208	-0.202311	15.7826	19.3199	0.201787	0.588522	5.52183	6.47337	15.0781	13.5186	-10.8345	1.52608	-0.107779	13.1693	-1.62107	13.1757	4.28183	1.71032	5.43316	17.4179	1.79945	7.76146	17.5333	-0.0333922	12.2111	7.06953	5.64064	2.16496	10.8351	15.9609	14.4585	7.31423	1.53707	-1.3838
4.17507	11.364	-7.11338	-3.20914	0.936942	7.36258	5.76946	3.56189	-2.46394	7.1648	8.55538	15.2616	-0.502465	10.7078	2.08832	10.2233	2.51216	1.34458	10.6703	13.7485	15.0951	-3.7789	10.2316	9.03645	7.82356	13.2582	-16.594	7.10405	5.53263	11.3547	-2.11226	1.08059	-7.18576	6.59281	7.14727	7.57058	5.72079	7.51792	10.8691	3.15951	10.9504	7.92007	12.9882	-2.86978	1.32099	-10.2914	10.779	3.55966	1.37392	1.16391
7.69709	7.88537	9.42949	5.94433	5.44173	6.57134	8.21683	2.96826	7.88552	13.7111	13.4177	7.38292	6.77706	4.06363	-1.3001	6.31059	0.399508	7.66872	5.82048	16.9755	1.69756	-8.54267	15.3791	0.4835	5.38125	16.0435	-9.89052	11.8178	5.53908	8.00385	5.23304	10.2905	-7.93749	13.3281	1.79508	7.5064	-2.10693	5.10784	13.5407	2.11366	0.885046	8.00534	8.45101	-1.49028	2.12527	4.93667	5.83897	-3.60957	7.48576	0.939174
9.66588	12.4601	-2.04443	8.76295	1.34329	-0.399906	0.81511	3.78764	10.3119	8.64933	12.107	8.36803	3.80204	5.0542	-10.2975	3.72407	8.92757	13.4635	11.7486	18.8763	7.73271	-1.06237	0.897885	9.70209	7.38649	7.36852	-2.07966	2.17413	4.47033	11.2826	0.402265	12.6673	6.74823	-2.50273	3.14702	19.8155	6.84736	5.70985	15.9871	11.3265	8.9154	7.55327	4.09789	4.99472	3.64749	7.08422	10.049	5.45426	10.2425	3.97121
7.22043	10.5604	4.99741	-1.03214	2.91161	4.55198	3.68287	5.89214	-10.9843	2.39799	23.8037	1.72208	-0.446072	11.7126	0.126581	2.99591	2.25686	4.15242	9.15513	17.2115	21.0973	-2.86966	14.312	20.2004	12.0361	10.5674	-21.5966	7.22686	13.685	20.1003	-0.0471754	4.78789	-5.22741	2.978	8.30632	9.3952	3.93374	14.9227	9.12912	6.13565	9.99825	14.5855	7.05425	7.51553	7.43669	21.6225	7.83071	3.69886	-2.37155	8.37974
9.19736	18.3032	-4.70647	-3.69147	7.57462	4.56595	1.47419	4.8067	15.4454	6.18105	16.819	9.8645	2.57495	16.4056	2.6607	0.687717	4.28461	5.61072	11.0237	13.7072	4.18324	-0.844628	7.15366	24.3517	12.1629	6.25964	-19.7804	4.94086	2.35185	4.59111	-0.459463	-4.74419	12.354	17.0115	5.80792	22.243	15.3204	8.39865	13.8794	6.35418	11.4974	10.019	4.74861	7.51077	6.23269	23.1538	6.49736	7.23192	21.9487	3.20295
10.5495	12.2376	1.57298	10.792	1.32414	1.0557	7.19866	7.03413	1.94995	0.0895108	11.3486	11.8407	-9.29221	6.72903	2.87223	-11.2313	-2.04335	2.46527	2.53833	7.37592	4.79812	0.833036	15.5786	13.1392	10.7104	11.5036	-8.84237	-4.89947	0.255146	17.5684	3.9617	7.21624	-16.5785	1.34953	0.834334	19.3637	16.425	9.09143	9.69515	10.1622	18.5774	6.62779	7.47838	3.03609	0.531237	-10.7874	10.077	2.24199	8.37997	5.47627
12.5122	13.2209	4.32932	8.28778	5.15863	1.59947	-5.45148	5.85704	9.85041	6.8338	17.9938	2.64113	1.20997	8.14235	13.7862	7.9048	6.23213	-8.45192	-0.679108	31.4771	10.112	0.530832	6.95041	17.4915	10.6272	-0.498911	-16.3982	-5.26681	13.9237	15.5487	-2.7444	4.12628	1.90116	8.94416	7.04166	19.2897	9.62602	8.72158	3.46033	0.122159	17.2104	3.98405	13.4417	0.179884	-1.79489	-8.42301	4.39079	5.77938	0.794183	1.99687
-1.32897	9.8131	0.699633	6.57021	11.5314	-1.99068	-3.3931	6.33685	-5.29953	5.4428	25.1795	9.43434	0.304295	12.7555	16.2995	4.16906	2.75967	-8.63721	9.44216	12.4417	9.73465	-4.63724	4.68743	9.50902	13.2541	7.36908	-27.4904	8.62964	-2.2507	10.0497	3.53363	1.53423	1.0579	8.24256	14.7039	11.6466	-1.35146	6.61531	14.8503	9.11299	8.82134	9.49605	11.0701	6.47083	-1.54824	-19.2622	8.06511	8.65086	0.148811	2.36292
6.83919	13.1244	5.25488	2.71583	9.83901	7.00411	5.54036	9.19097	5.14582	1.21429	15.7971	15.7461	13.8222	10.9229	0.679916	-7.04054	7.27416	-5.08855	3.72074	9.0604	16.9686	5.84825	8.39428	12.6568	8.95283	15.9135	-25.9264	-9.17104	3.93802	5.82465	2.82925	-0.825451	7.64165	2.1905	1.99864	13.8401	9.67548	4.66899	18.972	5.57347	16.6441	8.01128	4.8253	3.47287	10.9044	-23.8448	8.40571	12.1979	16.1818	2.24825
4.97329	1.8145	0.890277	-1.00042	2.76631	1.48561	1.90071	7.39274	10.0615	4.06644	-0.146355	9.87375	4.29639	12.5283	5.08796	-2.20154	9.98196	-10.4053	9.83754	12.4119	14.047	5.78501	9.07852	14.3617	13.8558	5.20533	-18.6115	14.9901	-0.213056	13.487	6.33928	0.243567	3.39658	0.74131	9.68916	20.7235	17.5122	6.93998	17.8047	4.10965	16.024	8.96107	8.58508	4.64755	8.78924	1.17133	6.97119	0.852204	15.7941	6.75998
3.55909	12.0981	0.964893	2.93984	-0.837905	4.67532	2.05641	1.23807	-1.61579	3.56115	9.61826	9.69283	6.3068	7.39775	-6.27875	-3.05598	8.36891	-3.30762	9.16667	15.1094	10.2953	2.74324	2.12103	3.72511	12.7936	9.26659	-30.9962	-6.19022	12.8935	7.4558	3.73637	9.03452	-6.82568	2.73596	-2.29271	12.7379	9.99506	4.48462	9.98778	11.1605	14.732	4.07575	10.7658	-7.85501	1.87212	-16.9482	8.0039	12.3953	-1.87207	-4.89196
11.6845	7.00051	0.425871	-0.670228	2.39389	8.06074	-6.97849	8.5578	-7.30214	4.50846	18.2422	11.2928	15.4405	13.3125	1.01447	-0.645771	4.61247	8.54313	20.4868	11.0445	9.61412	-2.72737	8.51181	9.37415	11.8902	10.4081	-22.7693	-12.787	6.0009	6.79	8.1832	10.5897	6.05979	5.55235	3.60923	12.6571	14.4824	4.48853	7.53544	7.58622	16.6357	12.6736	10.118	11.0855	2.25147	-15.9431	2.74447	8.77539	16.6157	10.5975
-2.63578	10.8756	-4.098	5.71385	1.26584	2.67596	7.33696	12.8448	7.68973	2.58614	4.10222	12.2893	7.45086	15.7551	-7.80376	-6.86635	16.7271	-3.46157	19.1354	21.7718	1.55496	-3.2201	5.01063	1.66788	13.6119	-1.58154	-8.39314	13.4851	-0.894657	11.5465	2.86513	13.9406	-6.4964	3.02203	5.60848	13.5808	-3.3124	11.9038	16.6037	9.01202	12.169	11.269	13.501	6.12489	3.83496	-5.47934	15.3117	2.03718	20.9733	2.23313
11.1118	7.89947	2.0178	-2.26746	-0.570309	7.51109	5.3953	10.8858	2.29945	5.16639	10.4477	7.15528	1.0113	16.2326	3.15421	-3.90139	5.63158	14.9051	17.2962	9.40944	12.4678	-1.00681	2.43823	4.67334	7.8448	18.4885	-10.9603	14.1313	13.0407	4.91196	2.44052	9.56919	-1.10537	10.4078	7.36035	20.2423	-0.0396977	12.2628	16.5417	3.59106	9.37995	7.9425	6.26072	4.02812	-0.791231	1.47094	5.43485	12.9789	13.2236	0.786802
-2.32633	9.073	10.2461	6.85022	0.0256492	-0.932723	9.37897	5.59739	-4.14428	16.5645	6.30026	6.9642	9.13898	11.4702	1.70947	11.8427	5.28855	10.6092	9.44088	15.4807	3.35032	-0.64597	6.28531	7.68914	11.0481	-3.46059	-25.1401	12.8244	10.4149	4.85182	-0.446337	12.9017	-2.43929	9.93555	1.03595	17.1454	14.0792	8.38464	22.259	3.80702	13.9001	10.9283	4.54651	7.31151	2.68774	9.50979	12.7151	17.308	13.7138	1.34716
5.56414	12.6529	5.89618	5.82678	2.75872	3.54604	-0.38195	5.39632	12.1025	-1.62657	19.4596	18.3834	-0.630945	11.5282	-4.34035	13.0071	8.7898	0.665372	4.85579	1.5627	5.09183	10.71	4.80516	9.73218	9.99194	5.52205	-2.55581	0.310587	2.32356	11.7666	3.74629	-1.01431	-0.817536	16.2136	5.53594	12.9633	22.0387	8.33057	8.37096	-7.05796	16.0522	15.1498	12.3297	5.87599	2.13133	-11.3304	6.3214	-2.3844	4.75272	-1.84973
0.521285	19.776	-0.639348	13.5078	7.2364	7.02094	2.70391	3.56748	7.83248	-2.76788	19.117	18.9406	3.25474	11.5731	-3.11409	7.14753	9.79542	3.17309	12.6707	22.2118	6.16995	8.58457	11.0305	6.70816	15.1727	16.4116	-22.6291	9.19644	9.53826	11.5838	9.67963	-0.193094	8.44883	11.1273	0.0765769	-0.300153	7.58363	9.92635	13.4331	-2.1473	15.0439	17.0114	11.5582	4.60506	10.4779	-3.7101	9.7632	3.63123	11.6045	1.3226
-0.380265	7.43869	-0.226956	0.351551	-5.73219	-3.56772	-1.50867	4.47321	7.58641	0.0294376	11.1345	10.3954	17.0365	8.6366	1.51713	-8.22819	1.77435	-4.5656	4.63889	14.594	4.4078	2.35118	4.83986	8.90704	8.03573	18.4759	-40.9101	3.8683	17.4053	-2.47151	-0.322287	-1.63938	7.92499	2.72713	0.118649	15.5362	7.66784	16.5114	6.56741	-5.78207	2.41376	11.1912	11.4525	3.10168	7.09467	15.9002	15.1298	-3.09938	5.74571	5.31924
7.28378	13.9059	0.915664	10.2131	1.67639	12.4432	4.8835	9.20333	7.19615	-3.30894	10.0175	8.64571	12.7017	13.9616	0.953098	6.52617	10.9942	-1.54312	14.6585	11.9682	-4.63847	-2.74677	9.13082	0.693434	16.3691	-3.57636	-6.62998	-1.0603	7.41627	16.9519	4.77676	4.16799	-0.740967	7.06303	9.68853	5.32947	-4.35848	10.1774	15.5069	1.32063	1.93436	10.4414	16.9434	4.28929	13.0864	21.6163	5.17609	4.20774	26.0201	6.33202
5.51891	11.0493	1.94346	8.71284	-2.18794	4.41733	3.60284	13.5311	-3.72214	4.57149	6.15916	16.9592	0.824506	17.1819	-1.17068	10.129	9.42086	12.1716	5.50191	-0.248796	-5.93283	-4.05259	4.30118	2.81513	12.2923	0.304739	-3.2183	22.1145	19.8516	6.58384	4.22572	0.2704	-5.68223	-3.01487	12.4584	12.9993	9.11933	16.8749	6.68559	-0.547269	12.4177	6.44258	10.2794	11.0963	10.1118	-2.45658	16.288	15.5091	3.17605	1.91111
8.80144	10.6594	0.806303	4.67441	3.50328	5.51909	12.2115	11.6948	-3.59671	5.63986	9.46367	18.8928	-2.053	11.596	3.59762	7.9911	13.7559	8.03604	10.518	18.842	-0.37996	5.48605	6.14999	-1.69408	14.9265	-0.255679	-11.6031	13.2691	10.7259	8.83975	3.95429	-2.19537	-11.4299	7.20317	0.790482	8.81597	10.929	12.455	15.1839	0.745955	17.9536	8.71427	14.6773	6.80908	11.7057	7.94013	12.6689	5.77419	10.2579	7.51342
0.502805	4.56881	-4.99365	15.2061	-0.626903	4.78538	-2.75467	12.9585	8.28765	1.06501	1.54306	13.5867	9.90115	17.3986	4.25766	-2.30443	14.9294	2.71607	5.09165	26.9218	10.5373	-3.23125	2.5225	10.0988	10.1337	10.0056	3.65866	-4.44934	19.4611	11.6883	8.21099	1.78833	2.44453	-0.496363	11.8856	8.9681	4.62872	20.7042	21.333	8.95357	-0.645378	8.84806	13.1593	12.1914	5.66324	14.0459	9.6184	4.3534	11.0411	8.8842
2.13225	17.1712	-2.88453	14.5474	8.2079	6.59993	4.00377	13.0687	13.5049	6.25845	11.0733	7.77867	-4.76463	14.1615	-7.22062	15.5082	10.3645	11.1853	11.0909	1.54707	19.7081	4.60156	4.16304	16.5926	16.9405	4.73762	1.1498	16.9711	4.20813	6.52105	6.97767	8.96744	8.4537	-1.99001	8.63803	13.0937	1.20017	10.804	12.2292	4.56467	9.43617	9.26993	12.7141	1.3288	9.35076	-8.99999	15.4478	13.7766	3.79275	12.4975
4.89072	12.9904	6.58636	8.84543	7.1523	6.01302	2.53761	18.5821	13.9796	11.6013	9.96671	11.4963	18.4672	13.1259	8.17687	4.13243	11.9142	13.2277	10.5125	15.54	1.46504	-4.20848	6.34839	2.0148	20.5064	9.61969	8.80201	15.8702	10.0934	8.30809	8.49743	7.72723	-8.13226	6.65158	9.81461	13.6093	11.353	8.78997	18.1159	1.90651	14.3091	9.99088	17.6934	-0.638174	7.31682	5.44027	11.6799	4.60368	9.57751	4.52982
4.15086	8.95236	6.21514	11.8489	2.11419	3.90634	5.55488	7.87762	1.97321	7.31986	17.2833	31.8685	0.162971	15.5219	-1.13034	-0.0477371	10.0644	11.5652	11.2153	30.7191	-5.39426	10.0303	13.5285	3.42901	13.9382	10.4455	8.57965	16.2663	7.72662	-5.35783	11.7239	6.70748	-12.4097	1.55302	8.66227	13.1155	14.89	8.21252	6.53808	-6.87347	12.9516	9.58127	12.2372	8.51091	12.5307	-11.0481	16.0539	8.73305	12.4655	5.78632
0.448202	9.41634	0.511337	6.40238	-0.942193	8.1807	7.65983	11.3484	7.83248	11.0253	-8.70011	6.04542	3.67778	24.8972	-3.98753	13.9372	6.6632	-5.73715	8.19756	35.2484	25.826	-4.623	10.2917	9.33736	18.9719	9.37423	-0.432369	11.6723	17.1167	9.07754	3.20999	10.1715	-10.0197	1.82686	17.0834	-1.62591	2.91611	11.3883	9.87686	-1.63393	-7.991	11.9805	11.3723	2.36069	7.02262	-14.8235	15.5315	14.0763	9.33364	6.31898
1.07958	11.8491	11.2286	9.66451	4.63121	5.23807	4.83456	10.4879	-7.21414	-0.695052	18.6995	28.1011	2.02694	8.40517	-7.58216	15.7599	3.79366	8.01533	5.69561	22.4487	33.8283	8.35698	8.7582	16.9005	13.4805	14.0697	13.2678	6.14788	4.37577	-0.190794	2.80492	14.2635	2.08191	3.58951	14.6909	16.3501	4.91792	13.1772	11.8283	6.46984	7.74895	8.16025	9.87966	12.1577	9.49004	29.1891	12.5019	17.7425	3.76986	11.3098
-2.28256	16.6205	6.15137	8.66407	-0.565196	9.34543	-0.491486	9.40589	-3.5776	6.49335	5.07476	10.2073	3.19263	15.2539	-0.260247	3.59751	6.56045	-3.62941	13.0194	12.1932	-0.0817488	6.83214	15.0951	8.83541	14.3945	13.0832	-10.3621	7.87078	-1.45175	0.827897	3.58358	1.1667	-3.99657	1.60465	7.76386	9.62876	24.7087	15.8127	11.6762	8.64348	6.32529	7.1849	10.4852	8.27572	10.4308	-5.05819	7.69066	19.316	2.41685	6.43316
5.2232	16.3056	6.16766	10.0844	2.57254	-0.0939335	5.13083	14.3553	0.755006	5.66681	0.577486	9.41655	-4.29401	11.6637	3.30844	6.3692	4.27612	-5.27763	8.48986	1.75454	9.70153	-2.41142	5.71477	9.96731	18.4932	25.7806	-6.64577	21.767	4.48085	13.5997	9.23378	-3.60024	-6.09228	-8.84952	9.69458	12.6186	14.8259	19.1676	16.1435	4.67196	13.6048	10.7995	2.38367	3.85521	12.3939	-13.4239	7.23965	8.72729	2.5889	0.302929
5.32148	6.37423	-1.55236	14.7591	7.06112	9.40552	0.476244	9.6017	7.06023	12.8755	6.47816	6.91353	-2.53446	18.5356	-7.65594	-3.68499	10.0314	5.18852	9.72051	20.0982	11.8974	1.88225	14.2184	-1.21787	19.2187	10.7916	9.73589	13.105	0.340731	-0.679051	17.0057	6.38393	8.71545	-0.139831	16.4603	9.71066	12.7456	16.2246	9.52884	5.32378	9.80235	3.53551	18.0286	2.55461	10.1909	-14.5203	12.0071	7.08912	7.41734	5.10023
5.40131	11.3314	-5.396	11.3927	5.92176	9.43895	-1.63817	10.4493	1.21843	15.0192	17.3454	26.311	7.91123	14.473	9.67888	1.14018	3.65732	12.8571	2.15792	15.6283	5.91944	20.6553	14.4982	5.86089	5.53035	18.6934	-18.1961	3.05515	8.90002	1.35855	5.51974	10.4512	-5.30161	4.53783	15.416	19.2783	-2.63548	15.4137	15.5415	6.3962	4.88737	10.0378	10.6098	12.8911	15.2404	-0.58238	10.6395	10.1639	6.17239	7.45507
7.3841	14.927	4.1271	7.37193	8.43875	4.01171	5.47492	10.5729	-2.78517	11.3967	10.919	24.4302	6.82784	15.702	-1.22915	-2.97525	4.81662	12.7036	15.3816	21.9471	11.1691	-0.0964144	12.4465	8.90699	21.6581	32.3936	-14.5328	-0.600846	8.77596	7.11043	6.66793	17.2386	6.20171	10.0462	8.47561	10.9969	21.3112	11.9331	14.0103	3.35472	19.737	9.42645	11.5328	7.77062	10.7078	-11.5711	17.9849	9.11968	12.3753	4.74641
6.36798	18.7381	2.81856	8.29787	6.0836	5.8225	4.74975	10.3636	-0.865696	15.051	-0.140445	22.0752	0.548691	13.5315	4.03136	-2.65659	2.05684	6.66904	16.3338	26.8453	22.1366	0.929491	16.3273	15.6586	12.0279	26.0019	4.72017	0.985615	22.5171	7.86022	4.10487	2.77542	7.26799	3.05051	17.9184	15.9679	12.3722	15.869	10.9093	8.30642	2.14323	9.55651	10.5861	7.94835	11.7207	13.2733	21.5383	10.7771	3.22216	0.336332
0.327264	16.684	-2.1828	6.44337	6.55319	9.61402	5.77204	9.65128	1.24823	21.2557	-0.0695771	11.387	11.0007	17.2439	-1.00605	9.25898	15.6285	11.1878	13.3567	-2.4153	17.8492	6.9884	18.8476	14.6085	12.673	12.7128	-11.6968	9.33942	4.59249	3.61513	11.4073	6.7098	-15.35	-0.905526	12.2453	2.40176	4.46409	12.956	19.2999	8.20796	14.2108	4.95389	10.0356	9.70581	7.01886	6.87435	15.0937	8.54244	7.72625	1.82449
0.746023	10.8413	-4.71976	14.4756	-0.138543	4.31316	-2.79454	8.79299	6.65691	12.5065	14.0348	19.6194	-4.29758	19.9598	-2.91603	-7.40015	7.78311	5.99819	7.84528	27.59	7.80131	0.183742	11.5245	8.11377	15.8386	26.3583	-18.7137	9.32716	12.8495	-4.03094	7.94893	-0.870094	0.972699	-1.36191	11.9439	2.87333	6.25305	17.6945	16.345	0.835253	7.65033	4.46841	10.5985	15.414	10.0892	7.49386	18.0902	15.2714	11.0437	6.42247
0.83904	6.71791	-3.22611	11.474	7.28802	11.1405	3.53885	8.97792	9.59931	20.1486	11.5148	11.2937	-3.70498	15.5775	-5.77094	3.46533	9.51596	5.57527	4.72118	27.1329	17.155	-4.13817	9.80767	8.66848	14.9343	16.7682	7.89764	9.44301	12.4695	1.8314	10.9584	2.45309	-5.62476	-6.3981	8.35256	4.07899	8.36869	8.61207	13.8688	5.63795	1.57027	3.45564	8.57279	5.56486	10.3351	-4.15771	16.4598	20.8175	17.1668	1.36529
2.72825	9.48228	-1.17205	11.1662	4.16497	8.80925	0.159985	11.8684	-3.68939	7.28392	11.3862	19.4324	9.48323	14.9379	1.84119	-11.2912	5.66963	40.726	0.781638	7.96143	7.15922	-2.31189	13.8254	-1.98311	24.784	2.18004	-7.9839	0.97229	8.1905	4.12612	9.88664	-2.96896	4.93211	-1.17076	6.95157	5.12632	3.6391	14.6957	8.06965	-2.22639	7.05513	2.21464	9.28206	9.90813	17.0261	-1.81683	21.3504	19.7941	-0.352863	-1.58518
10.6382	12.4064	1.24844	7.33577	18.1863	20.1188	2.94178	10.8604	4.85998	12.6268	-8.36163	12.6131	15.7357	5.04348	8.95817	-1.4506	9.0769	1.5291	14.8923	23.8019	-0.0806398	4.76557	8.8441	10.0185	15.6133	13.6538	-16.4016	-5.36861	9.15502	2.02213	1.16852	7.38383	-6.84805	4.25279	4.53519	-2.40974	11.9309	16.9151	14.5395	8.86064	6.77122	4.4006	5.31619	11.3975	8.30653	0.0061951	11.8656	19.1138	2.73194	3.68964
2.66641	16.2969	3.36995	4.64743	0.182763	10.379	9.7298	11.0637	-0.932754	11.2697	11.1287	18.7157	7.5191	13.0522	-4.20991	4.8491	12.994	10.1471	4.53745	15.0391	12.8173	6.10538	18.829	8.19661	19.4633	18.111	-8.60567	3.81233	15.6008	-3.40175	8.7031	-0.766221	6.22383	16.9382	12.3557	2.13247	1.07046	17.1731	20.5391	4.77473	22.5882	5.38757	5.59875	18.0745	18.1211	5.48322	9.76079	16.4775	6.95287	3.77592
6.99554	15.8931	-5.10547	7.92739	13.1498	4.06505	-1.3757	13.1506	2.60459	8.16245	9.39303	10.7275	16.6248	20.4157	-5.05548	-1.28584	15.2192	11.4447	8.09835	16.5013	24.1788	1.67006	10.982	14.4543	20.6999	19.1624	-26.354	5.24054	15.0873	5.19119	6.76315	-1.65681	3.28487	6.81469	15.7437	17.9773	10.3212	11.5703	18.9301	16.0126	13.3588	7.29417	3.72355	9.07043	12.9868	1.7098	13.4319	24.973	34.9132	5.14308
11.2939	16.4054	0.175242	7.20839	11.3173	7.91501	4.8354	11.0327	1.08764	3.89766	5.64452	4.308	9.36995	19.248	-3.95748	8.95646	9.41208	-1.57206	6.15355	18.0977	-3.16507	1.77314	24.0452	5.63338	21.5531	9.71701	-6.28317	10.456	13.1989	1.7996	10.6761	8.56183	7.87559	0.106925	11.2886	7.56423	9.33563	13.9412	18.5667	9.68401	6.6642	4.17434	9.10666	3.96536	9.5965	9.15515	17.3258	8.16963	15.3904	6.09958
7.50471	16.4725	10.3568	8.13033	15.2653	13.5675	8.19354	17.4615	13.4876	10.4015	11.8746	18.0287	5.36159	19.6038	-2.33859	14.7764	6.55442	3.9826	17.5781	33.8393	1.48644	-0.381969	21.6613	14.7909	16.9053	0.640785	1.71611	21.8825	9.98899	11.8166	5.63197	7.55673	-4.37266	12.4982	16.3547	17.8373	-0.0311633	19.1849	13.2661	6.25363	21.6901	0.722712	12.3281	8.48313	8.44214	16.5014	10.6808	23.4467	18.8778	1.07309
10.6389	15.3356	-2.61434	13.8253	10.3001	11.621	-8.06306	14.5594	7.07324	14.768	4.28341	17.2568	-4.90521	11.9024	3.3031	7.39023	8.46483	-1.43649	12.4322	24.541	9.63184	-4.29538	8.82974	2.4123	25.1233	11.6018	-19.6838	15.2154	-2.31375	-5.84103	8.88349	-1.08283	-1.98945	-2.53074	9.21361	4.14859	16.9127	16.3267	3.46937	12.9278	9.90743	10.7038	10.2019	0.858219	12.2931	-8.66987	21.2154	13.3096	17.7218	4.4604
-1.41613	12.956	-5.62833	9.9546	4.23974	18.6293	12.625	11.0034	3.45862	13.1881	-6.12065	16.8173	17.7147	12.811	6.64647	-0.0129276	13.565	-3.86461	8.47228	9.51244	9.1681	4.69078	15.3768	6.37254	16.5498	18.3642	2.43057	1.53254	7.46693	2.65834	8.79052	4.71733	-8.55138	7.82863	16.3887	9.34746	9.8476	18.7046	13.5159	-4.8598	16.9796	4.10376	5.70466	4.77464	19.5513	-1.06958	18.5812	23.5094	21.0573	6.27205
2.79541	12.3192	-4.5018	1.51738	5.60943	13.9178	8.42936	10.3402	1.80252	5.24416	1.47191	17.5209	-2.37869	10.9659	-0.849321	0.586877	20.4359	18.0335	6.27247	30.5113	11.6364	5.96695	18.484	18.2379	15.89	18.1251	35.5764	-4.8422	9.00724	-11.4513	9.46919	8.62416	-8.10534	5.3416	12.3195	7.28448	12.2901	15.58	9.6082	7.58654	20.5659	10.0161	9.09121	3.10166	8.37713	3.5269	16.1104	25.4392	20.1906	5.61691
-4.24718	23.1155	11.5284	3.90793	-0.672236	5.11889	7.01586	11.6275	3.44814	13.2608	4.08558	18.5585	5.17837	20.613	1.18045	2.09956	4.5743	19.0204	4.13388	2.27138	17.7463	10.0173	12.4451	9.18607	18.1145	16.5308	-13.0556	7.87819	10.0986	6.32059	14.3776	1.75775	-10.4767	8.93874	11.5845	13.3831	7.27408	16.6836	4.38477	6.37669	4.82245	10.1958	11.136	7.20021	11.3768	17.5772	13.1577	11.2822	21.9124	10.4236
-0.993173	17.5262	1.34489	13.7374	-1.78385	17.2796	3.46604	4.32475	1.58623	9.09496	13.1419	17.6262	4.69661	16.9276	0.368213	9.94883	14.6575	20.9739	9.21756	27.663	14.468	13.0553	22.7804	1.68864	15.4894	37.6472	-4.71282	7.59669	14.9726	3.04548	8.97878	-0.361287	-14.7205	-5.37672	15.7779	-0.781258	7.02172	12.1017	8.09045	3.15331	6.8133	5.86144	9.54629	4.75352	11.6341	16.9314	13.6736	19.6976	16.8839	1.68098
1.31469	16.1126	2.80737	11.9528	0.940445	11.4496	8.41139	9.43592	8.1338	11.6372	2.12538	2.52643	10.4003	8.08015	-3.82813	-4.20279	15.2464	13.6323	1.40302	13.7158	21.3776	-1.22614	15.6243	4.18612	17.1168	16.2322	-5.442	11.7908	9.5336	6.45315	7.49211	6.83547	-8.15825	7.10123	11.7951	0.776291	3.3393	15.2311	18.3605	2.3792	7.83134	6.76808	4.26284	3.86537	12.1751	-5.20649	12.7575	24.1612	15.8907	4.94628
1.20022	11.4915	-4.32134	8.30926	13.1216	7.49935	4.4011	11.8065	-3.38059	11.0308	6.22699	11.0443	10.4368	17.81	-2.11512	8.29132	12.5606	2.38955	17.0236	6.0197	17.7994	7.82059	17.3171	-1.08007	18.2956	16.5713	-3.95481	8.60942	12.2373	-0.407639	4.62647	5.68384	3.70594	-6.53323	7.48129	-0.100291	2.59626	15.8483	14.8764	3.36129	13.1483	6.35175	3.73424	8.47289	9.52103	7.19832	17.4278	14.1129	10.816	0.683391
10.621	9.36554	4.98706	13.1711	5.05934	6.81368	6.41832	11.9574	-2.02707	17.891	-0.0982399	23.8922	-10.2016	13.324	2.869	7.82658	14.6184	4.46137	14.559	14.3368	31.2129	0.0144423	19.1604	4.28183	24.1273	5.14517	-8.42392	7.02418	12.2566	-3.74484	9.44317	1.61478	-9.83092	10.5509	16.7807	-0.524043	6.26895	19.4228	15.3926	2.53767	8.27752	4.81654	7.90367	11.8087	13.9007	31.001	14.1775	16.454	23.3961	1.12906
1.84192	12.612	6.885	12.6257	-4.05404	5.95104	12.2645	8.63376	-0.736341	5.18385	0.968964	23.1727	24.6999	14.9343	6.18838	-5.14995	20.5791	-0.019715	11.4945	19.4654	13.3292	-9.34693	11.1481	11.0849	15.7776	16.248	-11.124	16.2294	10.171	-7.25394	8.74881	5.58856	-10.8273	-2.36578	8.7886	-0.918905	12.0801	13.8687	9.48847	0.346515	10.4265	6.66624	5.71732	9.37366	6.56594	7.80062	18.0324	14.9658	20.9856	10.3122
3.96061	17.4933	7.24037	11.2707	2.56547	10.6547	4.5762	10.4411	2.74301	6.83558	9.72186	26.3354	4.75504	20.8276	-2.70121	-0.0407465	20.1799	5.15773	6.5112	27.8179	15.182	1.38739	20.8238	9.18774	13.3557	5.3942	-9.18018	3.71332	11.657	0.44553	11.3465	7.32163	-8.7881	0.228528	9.98528	17.1692	9.30121	13.8113	13.0492	7.29401	4.52661	10.0716	1.35929	8.36028	12.138	7.14127	10.3719	15.7606	2.24072	9.85548
12.5643	14.8837	2.47838	9.03526	7.99585	8.35882	7.35335	13.0825	-1.96568	12.9382	15.2198	16.2587	5.61219	19.3054	1.92663	0.94561	19.6739	22.0416	-1.29578	23.2229	10.3822	-3.45433	21.2065	5.83232	13.8825	25.729	-6.16006	11.6544	15.6463	-12.851	7.77873	12.8379	-0.257885	0.794307	4.11557	7.49135	9.6361	10.5843	9.46075	11.8907	7.06574	10.008	10.9842	1.70878	16.6121	9.50815	16.7939	16.4969	8.43781	3.92875
4.69683	12.2859	-1.64324	12.2242	-1.68006	4.69892	0.931227	14.1556	-5.18831	13.2365	18.0906	12.9496	12.6124	16.8906	4.24922	5.53535	22.8861	17.5601	6.05865	19.4502	20.7918	5.21478	14.5519	11.5507	12.5734	17.0558	-3.56148	13.8766	16.1459	3.93709	3.38527	8.87949	-9.48094	1.32484	15.3004	9.40093	15.5195	12.4996	14.6814	11.698	5.58919	7.36678	5.70785	15.8721	9.01655	20.4952	20.5159	19.9658	21.876	6.33629
4.17679	15.8435	3.56618	5.69307	7.07202	13.8581	13.7425	10.961	-3.0921	19.3586	0.877688	13.4975	12.4908	22.3822	0.427023	15.817	20.4719	14.388	3.63996	25.9304	24.6142	0.677216	11.3955	0.470639	12.0284	10.9087	-26.5121	7.10753	18.419	-4.67686	6.96393	18.6668	-4.55905	-0.391006	10.3909	8.74163	5.07614	13.7806	23.014	5.04941	4.00785	14.1044	4.91269	14.8977	12.778	16.4005	14.2272	10.9183	26.7122	6.52938
7.64389	17.5463	8.87613	0.0215729	0.437447	1.81823	10.3052	14.4593	8.22867	8.19216	11.542	9.95457	17.0496	20.8995	0.258924	10.0518	16.9149	9.07639	15.0993	10.3947	17.0594	7.19016	19.6666	8.54565	16.586	17.6819	-12.7336	8.993	17.2983	-0.536049	6.88008	6.093	-7.16297	-3.25279	9.57907	13.5004	9.21795	8.96504	19.0415	9.85656	13.0807	6.60965	9.98649	13.9628	13.1421	3.19698	9.64309	20.9252	12.2461	9.83021
8.16446	8.72961	15.572	7.38315	7.13351	1.27205	0.922926	9.57893	3.40135	12.17	22.6278	9.33792	-2.57333	21.4221	-0.569195	-4.51585	12.5602	10.9995	10.0047	12.2787	12.4634	7.95268	12.5879	11.9863	6.62944	11.0009	1.6816	3.44774	16.4453	-1.28716	8.95398	11.6049	-12.9052	17.7096	11.5525	20.3766	11.2259	13.4146	16.2611	3.95737	8.06422	10.0342	10.4338	13.7634	11.0475	-5.26257	12.5735	23.6624	7.89917	9.83893
2.72964	11.0717	7.60792	2.81151	1.72623	-1.21711	15.5447	15.0134	-1.829	8.9192	4.76678	17.9467	4.70421	13.9629	5.63208	8.99641	12.9773	27.9497	2.56777	4.23224	21.4347	8.81255	21.0493	12.8043	14.7492	18.5566	-8.51104	-5.00276	21.8023	-8.4316	7.43042	6.00931	3.9567	0.0787865	13.1484	7.24824	9.20955	17.1852	19.5647	3.1894	10.8312	4.43731	10.9026	11.7985	12.4906	3.26505	16.5414	22.4885	16.3789	6.30818
8.10619	19.3196	9.47325	-0.104112	5.28543	7.92877	9.71196	10.3776	-3.53079	16.2737	11.4397	19.9425	5.52376	14.5125	1.11999	-8.77505	18.897	35.1692	10.1246	12.842	16.132	4.92745	16.9403	9.00052	14.0502	7.01096	-13.2225	8.31168	18.3698	3.29551	10.6299	14.3339	-0.811393	5.30195	7.827	2.22741	17.2195	18.6912	11.8576	3.45123	-3.69535	9.80536	12.254	12.3216	10.3008	4.2057	19.5274	17.6869	7.11885	4.02246
7.96575	16.8514	6.82409	3.51725	5.0452	5.36103	16.5918	5.25507	4.65892	19.1005	3.41079	16.747	10.8937	11.8908	6.80354	-2.70236	17.6693	16.6968	4.84032	42.7033	6.7985	2.99576	18.6213	14.4755	17.1985	8.11572	-2.08388	9.58658	20.2685	-1.30587	9.75233	7.42656	0.702441	13.6648	13.1286	14.9411	10.0322	15.7471	14.5934	-2.37738	13.6132	6.89981	5.8506	10.4605	14.8219	29.0162	19.9599	11.1848	13.0312	7.41754
5.98356	15.6985	11.0704	4.81606	3.33525	8.95586	9.60682	12.8491	-3.40903	12.9866	15.9891	23.7736	9.01267	15.4511	-3.52513	-4.06059	20.0135	25.3695	10.4534	-1.18363	25.8714	5.00784	16.9567	13.4488	16.2961	2.57737	-10.1496	-0.739835	15.5702	-1.27159	6.272	12.754	-6.7947	8.7097	12.0273	8.33329	11.8209	10.3621	14.1682	10.4018	3.54577	7.55526	4.91609	5.35328	10.5508	23.622	10.9833	17.9217	12.1363	4.17802
2.22114	16.9636	10.6418	9.20948	3.45253	5.33778	0.310112	9.59126	-0.642164	21.5345	23.7048	10.3988	-0.360795	17.9613	10.8965	16.4487	18.9011	10.1668	0.435087	15.6878	4.91246	-9.7928	24.0921	4.44678	27.2395	4.9084	0.335112	0.83782	9.15193	9.09324	6.78479	1.70767	-4.84022	7.61509	9.81662	-2.23969	24.4037	15.0918	11.0722	-0.955983	6.36949	10.6118	9.28246	3.29959	15.3624	-4.83742	19.4655	9.27633	9.05359	3.56315
-0.788071	17.0894	14.2226	5.57634	6.96602	4.86404	4.11652	13.6491	1.98519	0.468378	12.6759	23.2775	9.25117	12.6871	2.902	7.79563	18.7198	18.3986	6.14904	22.9522	18.1572	12.62	10.5572	11.3231	15.6716	13.7003	-1.44276	5.37803	16.654	4.30836	8.62825	6.75139	-9.75304	7.73351	18.0539	11.7765	1.87829	10.9243	10.3534	15.7974	4.41641	14.4528	9.11606	5.85453	10.6996	6.31766	14.0274	19.4805	15.1074	-1.13761
10.3878	11.7719	10.1061	3.20008	4.06032	3.64983	10.0735	11.2174	0.637771	11.2972	1.30114	26.4086	19.4173	16.9512	3.79584	7.66635	26.5603	6.51992	7.80597	19.7437	0.764517	6.37983	20.0782	18.1151	15.3126	6.94354	2.81646	2.21622	17.1488	-8.31514	8.76145	15.8364	-1.75656	15.0964	9.88614	4.6664	13.6584	13.4269	14.136	3.89694	4.87088	7.00636	9.53767	10.9001	12.9517	8.57024	22.5251	22.8676	1.64826	-1.88953
-3.55524	10.6949	13.0714	3.29882	-1.05277	4.42462	5.65304	8.81507	8.9519	13.5834	24.9358	20.6208	13.3553	11.6816	7.83506	11.9169	11.9978	34.3601	4.76558	8.62296	19.3304	9.49523	15.1067	12.712	15.9664	14.4132	4.01036	17.4958	19.9379	-0.902165	2.65105	9.51754	-1.74943	-3.35479	10.5902	8.98329	7.24572	16.1884	22.5263	0.424155	7.97783	10.6845	4.32035	8.92261	18.0084	-21.1367	13.4769	15.3107	-0.719973	6.94452
4.29459	13.8694	10.7249	7.00464	0.674745	10.0456	4.84735	10.0868	-6.90896	16.5227	16.8878	15.3977	18.0869	7.83562	5.37913	7.03547	17.8112	17.6067	1.86859	7.65219	25.728	5.79547	11.4112	5.52229	17.669	14.2326	6.29133	5.87949	5.85713	-6.81034	11.0281	2.52139	-5.24023	9.33442	12.6851	8.89293	5.70434	12.8122	7.15315	11.4777	9.53612	9.26451	5.91686	8.12433	12.5796	12.986	13.4988	10.5302	4.37939	4.91876
3.82276	18.3661	9.27606	13.2646	6.98775	7.545	1.40302	11.4068	3.30102	8.95967	5.41758	18.2881	3.90304	13.9057	8.49806	13.6419	10.9942	12.0681	4.21169	21.4062	13.0126	5.39495	10.9629	15.1837	15.9405	7.20704	-2.75816	-2.38956	2.20807	-2.53076	4.88758	16.5225	-14.1971	-2.62127	8.91245	6.62554	19.7392	15.0609	13.3915	11.1574	9.74901	6.63584	5.37903	7.98279	15.4358	7.69733	14.6441	13.9579	1.79968	0.597474
10.3159	22.2742	22.8635	3.85897	15.8856	7.00789	23.6438	11.7272	14.9217	4.17702	33.217	22.3215	10.9729	15.1661	-0.0203918	-0.913512	15.6965	21.4574	14.1233	16.2596	17.6755	12.4831	20.2629	11.6606	17.2318	7.32775	6.8048	-2.45616	11.4419	0.0769877	2.14698	12.6362	-1.00125	17.2531	11.8108	15.0867	-0.74497	14.1146	9.79151	8.96323	3.19285	9.71332	11.67	5.6315	12.716	-16.5622	13.8461	17.3277	1.10724	6.0432
12.9566	10.7349	17.8083	7.31801	12.6888	9.76525	9.47195	14.9814	9.65983	9.77003	23.7206	18.5105	18.1764	12.2848	9.55651	-0.57676	17.9515	17.1697	12.3108	12.6251	19.3713	12.5252	6.75846	14.122	19.5614	35.4356	18.4319	9.00238	4.88628	-4.8368	6.07145	12.9508	-2.72581	13.2192	14.2025	7.8855	15.6927	9.2037	17.8632	16.1762	8.72696	6.93765	12.2139	6.05495	16.9546	6.33857	9.71915	16.8457	17.876	-1.54076
6.35902	18.6064	13.218	13.8953	7.72468	14.2213	11.1905	10.8392	7.08535	27.4651	13.4435	32.4134	21.1222	17.558	7.90628	7.73361	16.3632	6.17831	2.3932	27.3021	5.84366	6.27475	16.9559	9.57062	17.3708	23.4926	16.2079	18.6452	11.454	0.506003	14.1227	17.5305	-3.48913	3.97179	13.0309	6.40477	22.1441	18.4213	14.6752	8.39061	3.05874	10.0704	12.7563	7.87268	14.9372	22.6146	18.4002	10.6883	8.7387	1.90608
7.1121	11.735	13.9421	19.7574	18.3865	17.3747	15.3308	17.6694	1.99359	21.0652	11.0239	25.4182	28.6754	11.5832	9.43334	11.7353	4.69293	17.9509	11.9541	1.00049	22.4731	12.7078	16.8637	16.2831	14.8724	22.25	-0.963266	12.6893	12.5945	-0.630321	9.16674	14.5575	-9.59959	0.158625	12.8494	10.4824	9.64234	9.13082	7.26726	5.52533	16.6328	13.3603	7.19451	10.9097	6.86168	14.9328	15.7123	12.881	14.1189	4.75719
7.29535	10.1468	16.698	8.835	7.85476	5.61755	8.68855	14.4867	4.12932	34.9241	11.1077	29.8525	34.2389	5.78913	9.44798	21.9767	22.7221	14.0833	4.02584	11.0824	17.2206	12.658	15.9015	8.30803	15.5758	29.9813	27.224	9.07511	6.55278	7.17297	10.2773	17.7446	4.86516	14.8172	7.15316	16.0116	14.5184	9.67748	12.9249	15.7011	4.85947	14.1793	17.7839	4.11288	12.0514	10.7932	17.3431	16.767	8.06496	-0.306702
1.34635	21.5541	18.2229	15.9859	9.09923	10.0323	17.8411	20.2016	4.3879	30.2337	12.7077	23.1348	17.002	11.538	2.58032	24.4286	26.2166	8.52224	18.0224	27.1342	42.8508	4.77006	26.2113	11.4103	18.7333	17.9682	0.966515	-0.231526	11.6964	-2.46622	13.3842	3.03862	5.67652	2.62894	7.42694	6.44462	16.7677	11.3258	16.291	6.20851	21.843	16.1489	9.60216	-0.000564475	8.88458	23.9118	19.0762	5.26077	21.4917	1.73708
5.52766	25.9169	27.1146	10.4348	10.7146	12.3147	29.8707	18.8439	7.06652	27.8774	14.5218	36.4632	23.167	18.1127	15.0227	21.073	19.7089	5.8522	17.1085	19.9887	18.5838	18.8626	16.9765	23.2024	14.8491	33.9804	9.92401	28.8274	11.9516	11.777	7.96518	18.7926	-6.89429	6.92048	12.7089	9.20549	4.8068	15.6276	17.5931	10.3375	17.2194	8.17056	15.6456	9.60395	1.57583	11.595	23.2594	14.5889	2.72974	-0.881377
9.79743	10.243	17.8773	13.6566	15.1457	22.1286	39.1975	16.3304	6.27992	39.7844	32.4443	28.2035	24.4391	5.41301	8.62485	13.1738	28.6164	8.95503	12.8677	44.319	35.7646	22.1043	27.5358	25.5617	24.3635	41.0603	21.6314	16.6062	5.59112	-1.61267	10.978	26.615	1.91347	4.44909	9.08438	11.6657	14.3396	14.7065	15.606	20.4823	15.2619	14.2323	13.8834	4.29238	6.39703	28.7301	16.8875	20.4683	12.3658	1.25119
9.05361	19.43	26.0567	10.8298	12.273	17.5506	26.0849	20.4467	26.2072	40.7377	37.9452	33.2519	23.4804	10.0359	9.88251	29.7705	16.4199	7.03014	14.4622	26.8785	14.2952	19.1477	21.5669	11.4596	13.8869	29.4102	6.10535	17.9758	10.3573	10.0623	14.0295	28.469	-0.210587	3.96482	18.8773	16.5098	13.029	11.7786	7.66522	16.7201	12.9365	12.4324	5.78278	4.11379	4.82522	25.7939	12.7472	16.9639	15.0219	-0.995462
13.9303	24.7448	28.6881	6.98237	13.8137	24.6885	32.702	25.5029	10.1532	58.3907	17.8299	36.844	28.2316	12.4729	16.868	17.8539	24.4003	22.5549	13.2408	24.0565	20.1958	10.3839	23.1625	22.2713	24.0612	9.7232	24.0211	9.28835	9.81647	7.62223	8.11078	17.6288	10.6185	-2.0667	8.48925	22.1289	18.8742	21.0868	15.5975	16.9005	19.75	6.40184	11.7269	14.4016	13.5339	55.8638	18.4233	16.4526	11.0488	8.87904
3.10978	7.17922	28.5716	5.72473	8.90772	22.7701	40.8484	32.1013	17.4371	48.5812	32.1781	35.0331	35.1925	21.1049	23.4361	16.3158	26.1756	18.5782	8.79485	30.6033	10.5848	19.7178	23.5439	14.4054	21.1256	33.7453	-0.298762	6.35099	15.7391	11.5121	11.2047	21.8124	-4.68961	10.5119	18.9643	21.5171	12.4685	20.7794	11.9206	19.8163	8.8965	13.9867	20.9918	7.2868	10.4521	11.1265	13.7354	20.5057	2.98004	13.635
17.0359	18.9797	32.7214	24.7472	17.0655	22.2936	32.3908	31.1744	7.16996	47.1714	25.3088	43.2471	12.4149	16.7871	13.8282	10.941	23.1216	23.5042	15.8007	30.2047	25.7333	22.7506	15.6284	10.8214	22.3688	31.2334	-0.115572	16.9264	10.0885	-7.05355	14.5693	7.98498	2.10388	14.5329	8.72004	10.3577	9.16968	20.7335	23.2907	16.4631	21.2508	15.7224	13.0418	1.41186	19.1913	9.67739	20.0453	20.8176	0.0195838	7.30929
15.5557	17.3618	34.8025	28.5812	16.7227	33.7344	34.9567	39.6523	19.0341	37.1848	39.4215	44.7816	20.785	13.1553	10.7731	22.5889	18.103	8.62215	16.5825	55.6887	11.748	5.45896	31.5624	17.1461	16.6562	35.4414	-9.71132	17.5864	16.2869	5.04042	7.95544	12.8906	0.52543	3.39386	15.5697	14.0594	29.2885	12.9139	18.2753	25.9845	6.92963	16.0255	14.3606	9.09812	14.5044	24.2659	21.9625	23.6888	9.72353	6.28738
8.36513	20.3685	46.1921	28.5115	12.9393	27.2912	36.599	38.7072	15.1222	51.1614	17.5285	36.4025	37.2632	18.0198	18.7116	33.1577	6.20708	32.9266	18.4035	51.8957	34.167	9.01932	38.9664	19.4031	28.5515	29.45	-9.6696	27.9734	22.1	4.0803	7.56479	11.9346	8.85761	12.1026	12.3998	13.5862	35.5805	20.146	28.3401	14.3601	15.3957	14.5715	11.2963	11.6801	17.614	21.6904	15.7578	14.6719	15.1625	6.17396
10.3174	18.88	37.277	19.9718	22.1148	28.0351	51.0137	47.6578	20.5615	51.9232	43.4036	39.3634	32.6328	15.8732	25.774	25.8654	21.4936	41.3696	18.5695	48.4961	38.968	22.8996	27.0129	29.5415	21.6916	39.9638	26.4851	19.0466	23.1151	14.8277	13.2189	28.6735	-2.93802	0.245012	14.3331	23.5045	21.9206	14.8103	24.7887	27.9756	12.5749	14.8114	6.68992	3.54051	22.6118	-4.82028	20.3006	18.1211	9.64838	4.53565
17.6414	22.0075	56.8184	20.3511	24.4833	31.8907	50.3957	50.1814	16.6589	58.7458	53.0942	49.6949	40.6807	22.9334	15.2766	19.3817	28.4285	22.2274	12.8237	27.7917	41.5397	13.9501	28.327	28.8563	21.0062	38.2123	26.1268	19.6447	19.0491	7.19369	17.9194	25.8694	-4.10918	26.9971	10.3524	12.8947	15.9349	15.4428	22.9709	25.0147	14.623	20.0821	19.841	4.25629	17.6565	-10.0637	17.2463	16.4448	21.5329	7.34403
23.2839	28.9897	65.4599	24.5224	31.5265	33.5947	57.1738	53.6561	27.4782	63.4385	54.4659	38.0336	36.7709	24.2014	23.1662	22.2341	23.3752	4.18692	21.3529	48.7187	51.7529	8.41413	41.268	25.8272	15.7672	31.3046	-3.81681	8.96072	15.995	17.0835	17.748	19.9435	6.31872	8.64598	18.9783	26.0779	21.2919	26.0038	21.9259	16.9921	17.9489	14.18	14.0619	16.6423	13.631	15.5834	24.1651	33.7544	7.67047	11.3875
27.6617	24.8582	66.9258	19.0674	38.2137	38.0717	59.8094	54.9655	19.4025	60.4575	30.7343	38.6728	26.0125	12.6114	27.8499	34.1643	18.0999	8.44734	18.4969	33.9292	25.0491	21.6493	34.8784	29.827	16.3144	36.7692	3.78185	17.1044	16.1875	17.574	11.5269	34.6545	-0.443314	14.1639	11.3204	7.6814	20.5625	14.7436	15.5228	21.3418	13.4439	20.6511	12.6504	8.10464	19.4077	30.3096	25.1998	37.9726	7.73586	12.8053
36.2976	28.7324	76.447	29.4116	33.7344	30.2655	47.9059	57.3599	11.5065	60.7168	55.3596	38.4428	40.1483	11.6211	25.412	23.7253	14.4125	31.3873	14.0766	26.4154	45.392	32.3459	29.0763	28.9221	21.6295	38.5345	3.48251	15.8907	23.1978	9.56248	12.8134	38.0937	0.943042	14.6563	18.4348	19.0027	10.0353	12.8762	20.9168	21.8912	22.5348	16.6441	23.7325	10.8067	12.0257	9.97202	13.9462	35.7854	7.48391	8.58974
39.2373	38.3694	80.4485	36.4614	39.0043	34.2233	50.0937	61.2798	25.6538	69.6688	51.7065	44.5478	43.6635	14.7667	21.8873	11.6556	27.5704	12.0207	24.5173	36.411	19.7892	20.455	30.4717	24.5154	17.0973	21.2911	33.6252	26.9364	20.6262	17.7623	10.8613	21.9276	4.16169	2.61914	31.2667	24.2274	21.9523	12.3574	19.8515	15.1491	17.3442	19.821	18.3099	15.0075	16.7742	32.2827	19.146	24.3522	21.3908	7.37563
39.4872	37.8738	66.1827	28.1198	32.6283	32.8585	53.4944	62.5084	19.5755	61.3597	68.5135	43.1177	33.5028	9.33743	17.9855	31.9222	25.4046	26.8535	14.7414	26.6396	40.865	27.8962	31.7385	22.4411	13.1052	36.44	32.5203	18.5783	16.421	13.202	17.671	30.0921	9.3217	11.9459	16.9377	21.5871	12.503	23.8571	24.2506	33.5307	11.2729	19.8751	15.0704	13.697	7.99849	16.41	24.4529	22.0364	-0.806348	5.95388
40.9653	48.8097	90.2443	41.5776	31.7002	31.4293	58.103	61.2039	23.8436	61.9178	49.1033	54.9331	51.0244	20.0199	19.7371	31.5794	33.505	24.3236	21.2752	43.6204	33.5819	25.1536	30.3478	27.5822	22.592	14.6917	16.4075	22.0662	28.4053	10.3809	12.6925	41.7207	14.6923	9.84865	9.59898	20.0865	38.9481	19.6525	22.5249	35.0112	14.4622	22.8781	15.2328	11.8706	15.0293	7.57768	19.1059	33.3427	4.63116	2.87731
63.9142	55.614	75.6456	52.0161	44.9856	32.4336	56.6616	56.2727	35.2138	85.9403	61.6974	58.8433	46.0691	26.8352	11.5505	20.8845	22.6114	21.574	21.3796	33.2296	41.0406	29.9825	39.5248	32.5689	25.5227	41.811	-2.36657	12.6473	27.3637	16.6916	14.2343	43.2437	6.90034	23.7786	16.3552	14.5023	29.8248	11.216	29.8543	23.1658	8.28668	18.7255	9.35566	15.4845	9.42526	12.8045	22.4741	19.1818	7.25771	10.7364
60.9111	41.998	78.2502	56.8495	38.4657	31.5842	52.3103	61.7823	36.5869	75.032	38.3245	50.3285	27.4713	32.6171	20.43	26.0821	19.99	13.698	31.7796	25.1374	32.3905	40.1576	33.11	29.9032	26.1808	45.6177	0.177112	16.8998	23.7761	18.8839	19.0435	10.671	19.2615	20.1082	24.5171	27.1783	22.6781	20.7127	9.30283	17.5014	17.6799	20.1513	11.1127	9.19812	-0.561456	37.1224	24.4813	26.057	13.0795	5.43231
76.1379	62.1777	91.0925	68.4639	57.5722	45.2733	49.8428	60.9308	27.3247	58.7848	42.5474	43.7398	30.8783	23.4932	22.7806	30.1169	33.061	12.4859	20.5127	32.8841	25.137	19.8329	32.403	22.4775	31.0214	34.0423	19.2066	22.06	30.697	29.769	17.9582	25.4062	11.5738	20.2684	14.8279	16.1258	25.1539	22.5342	20.4052	20.5124	23.6003	19.3573	15.9858	21.2749	11.2223	14.8311	18.6353	22.8697	15.6344	12.5065
76.5998	50.8982	76.2919	53.852	54.2119	38.0185	60.7709	54.1066	38.6266	66.0242	44.3684	47.0699	30.4614	19.8871	22.7054	19.9252	24.4993	13.3148	32.7837	28.6614	36.5826	25.619	33.859	25.8572	25.2498	24.3671	13.3402	30.56	27.3318	18.805	15.1181	29.6177	3.31778	17.6385	14.9198	22.5191	32.3285	19.6278	11.2896	19.4142	22.0341	23.0949	11.2616	22.5269	8.75846	1.11119	25.6292	36.7399	8.77396	11.0205
81.042	61.6811	84.0884	75.2407	45.0802	45.772	50.583	61.1442	35.1197	63.4022	77.9574	46.4184	33.7215	19.5369	38.2984	41.8307	36.5369	18.9891	31.6092	22.2761	42.1872	36.2149	31.7939	20.9914	28.2761	42.3704	9.57261	22.5955	28.2691	19.1568	22.2124	25.4745	17.5001	23.7474	26.9841	24.6694	30.0621	18.3505	22.0302	17.5696	14.5401	16.5184	16.7022	11.7499	16.6362	11.3614	19.7012	14.5841	-6.32996	8.95708
84.6765	70.8867	95.8153	80.9854	42.4231	50.0025	59.5827	55.159	35.4154	70.4691	51.8768	61.8944	42.5204	33.2548	39.1467	36.6436	34.0851	28.822	35.3623	53.568	41.4267	38.7485	35.2648	21.3794	24.0043	35.4655	25.5491	23.6403	16.0027	18.8551	19.868	23.3582	17.4389	35.4191	6.65231	29.2138	50.4279	22.3935	27.8718	27.579	18.6242	24.0919	11.6304	11.0117	14.1231	2.47739	26.5259	16.9754	11.6466	7.27129
89.117	61.2376	70.4347	89.3633	55.9059	44.9894	53.4179	56.5819	36.1954	61.4224	51.3777	38.6955	35.0768	35.6775	42.7379	37.6434	28.8754	24.0333	33.9509	38.6106	14.8472	34.5908	35.6139	26.7599	30.7381	34.2457	8.15245	36.1352	20.4935	26.8418	18.5324	22.2046	8.5239	14.107	10.0178	11.3323	28.4676	18.5028	15.2306	29.3467	24.3126	19.5698	16.6227	14.0311	22.0421	14.6123	35.4637	29.8293	3.94692	9.01111
109.086	71.0788	83.5898	90.1834	56.8729	58.2373	59.7218	62.8443	37.7739	63.7445	56.5756	27.0949	42.9847	38.3104	32.5628	19.6135	38.2635	34.2703	36.9313	40.7502	38.572	19.398	37.9845	31.2331	27.0713	51.0813	9.63785	17.9833	24.9693	25.2271	22.8274	23.4698	16.6532	14.45	17.2998	27.233	32.3765	19.0139	24.3379	27.207	17.1706	20.7288	20.4754	21.6672	18.5498	23.9489	29.0544	20.7502	5.86988	4.27221
118.174	78.006	87.8599	97.0739	55.4999	57.7721	58.1054	61.2661	25.0381	65.1629	60.6979	55.7901	48.3421	48.0412	35.0162	32.2111	35.3362	31.9689	29.1345	33.327	32.6008	35.5758	33.2181	27.5637	23.6807	51.003	30.9627	19.3367	25.8981	18.4487	15.746	30.8112	21.7846	11.5239	25.466	21.3688	28.8196	11.5385	21.2075	25.0677	10.6431	14.1701	12.0412	14.2394	13.3678	30.1354	24.3851	27.9978	15.5511	5.013
127.074	73.0614	104.524	85.38	74.3173	55.5443	53.5976	55.6026	29.8396	65.6975	51.1589	42.0025	46.7794	36.591	18.2821	36.1332	39.9183	26.7766	32.0468	29.6394	33.6702	31.4796	31.4183	38.2039	30.6852	26.7255	39.751	23.0489	16.8944	31.2882	17.5963	34.5515	29.9352	20.3979	20.6162	17.9087	17.207	20.7814	27.7354	23.9141	16.0938	25.1747	20.3274	18.1102	20.2369	9.4693	18.1308	27.59	-2.23478	8.69955
131.598	78.7187	101.863	84.2238	59.7597	49.3942	65.5139	58.2617	34.6935	65.8055	61.4973	56.6594	41.5391	28.2972	21.8605	13.17	38.0585	27.6381	32.9856	36.1816	21.1919	28.7542	34.8056	29.0346	28.6087	18.6406	45.1216	25.8456	29.5596	29.5266	15.8763	24.7307	24.4373	10.1081	19.5166	26.6535	19.8758	10.5055	21.9766	21.4652	26.1343	23.8099	20.5392	9.96917	16.4052	22.73	23.6699	28.1809	-3.95414	6.50618
124.177	79.6293	99.0193	78.2996	58.6109	47.1767	63.761	53.1605	46.662	61.7698	66.7606	43.0913	38.3866	32.3825	35.0721	20.2443	38.594	33.5884	36.0323	31.6549	27.3054	31.2873	45.0487	32.5083	29.1447	26.2857	17.2467	33.5913	32.5412	26.3024	21.9823	25.6395	5.78512	11.4661	19.7856	22.4847	35.453	17.354	39.7899	24.1286	17.5899	22.7522	15.8401	12.1737	17.0336	19.4959	16.9273	19.0114	10.089	7.10684
140.589	76.4235	83.4219	85.4857	61.873	43.416	60.7757	55.5311	41.8517	70.3285	54.2251	33.9329	42.5894	26.6419	26.8232	36.1844	33.4727	30.0439	30.4344	60.1956	27.2378	28.8008	28.765	25.0755	33.682	33.8063	-1.56496	15.8014	14.9833	13.8037	21.1964	30.0996	19.5062	17.8055	14.3902	29.2667	19.5721	13.01	21.3434	16.5907	25.2766	24.4645	14.874	12.9552	26.7384	21.413	20.3612	13.8213	4.89141	12.8572
137.072	71.0949	84.5963	89.4075	64.4938	51.7008	70.3159	55.0712	36.7824	58.3709	65.4039	58.242	47.137	31.9606	31.1879	36.7738	36.3238	40.1014	36.381	29.8504	29.6728	25.5723	35.1071	30.0823	31.9787	14.2433	27.6855	21.5232	27.3174	34.5282	18.351	18.1453	17.1791	13.1263	7.56434	22.0341	29.7194	18.8644	10.9004	17.6186	25.6802	22.2681	20.2846	14.3335	17.1804	9.38687	14.5737	21.9167	31.8453	10.3949
151.162	89.4292	104.693	83.8025	65.8559	56.1054	56.7064	54.1473	36.0765	73.0421	63.5726	48.0178	35.7383	34.9158	43.4838	30.9533	27.0689	28.5149	36.6832	46.067	51.6015	36.3003	33.9925	34.2504	24.6753	49.6769	15.5984	16.6124	19.7944	23.9053	18.4463	24.2882	15.0427	5.12397	11.5713	24.6436	38.2485	18.9075	26.2965	29.3027	20.8488	21.3632	19.0846	7.72807	10.8875	-0.736953	24.8371	15.9908	1.52685	7.37009
145.908	77.533	91.794	72.5253	60.6018	44.9339	66.3337	51.9324	53.52	61.5568	49.3714	54.2929	51.8518	34.8474	37.956	37.0121	30.9581	12.9093	37.9017	37.74	46.1901	25.9988	28.099	27.2933	27.906	30.5531	21.5509	13.4208	25.8597	34.1348	23.8966	39.5746	25.8067	18.9237	14.8523	10.6223	35.6796	14.8675	28.8155	21.3223	25.4624	23.5685	30.7756	7.97854	21.7221	6.7633	18.0685	10.8025	18.3725	4.0096
143.175	82.9749	74.5956	79.2314	60.7284	44.493	54.708	63.3788	36.6203	69.1686	53.85	35.223	51.5884	42.1523	35.5265	32.522	29.0241	19.0942	35.0573	33.4226	57.0778	29.0305	22.3171	27.963	31.0582	38.507	26.6395	17.8784	10.9515	26.7263	14.482	11.4372	26.6074	13.0503	21.908	27.2026	27.876	20.5846	15.6045	9.7416	9.05415	26.131	11.0036	22.6137	10.9578	-0.295483	19.5326	19.4258	6.36445	4.04064
148.341	73.2996	89.8242	88.0636	63.5584	56.4621	60.6013	58.5384	50.0609	62.0218	45.5719	32.5523	40.5844	48.0344	34.1233	12.3039	27.7607	16.4185	40.4048	55.3584	43.2999	27.3749	38.8307	26.3456	22.8677	37.6227	1.94732	15.9017	26.1339	24.245	20.8314	30.9013	28.8106	13.5411	15.4863	35.3408	28.7173	17.9826	10.8678	18.1024	10.7655	18.4301	9.34196	17.6002	6.60669	6.64852	22.6989	17.167	-1.40028	8.99246
141.116	82.2255	80.5337	81.2436	63.6213	52.4119	65.3626	55.9528	51.9862	54.6168	42.4262	41.6586	37.5382	40.28	30.8654	42.9844	24.4457	21.3742	40.464	32.2186	29.3476	22.1311	32.0764	23.9334	29.5082	25.4361	20.6202	6.70276	28.4027	35.9957	11.9704	29.8382	21.231	20.4223	20.8134	28.3929	24.2063	17.4719	27.9212	19.9954	19.8321	15.8188	25.7426	12.7562	22.3167	-19.1982	20.252	24.5714	22.4553	7.24888
140.884	78.4838	79.064	76.0314	63.7828	58.4439	62.2205	58.8539	39.0319	59.679	41.1839	41.2543	42.3833	40.8046	32.2762	28.847	36.8864	29.576	38.9371	55.443	59.7634	29.6909	36.5397	19.0982	29.9452	32.8478	5.11833	28.0282	19.3033	31.369	16.2117	28.7223	18.3336	21.2026	16.8216	28.4624	19.3672	18.0582	19.3685	19.956	15.5362	23.3127	15.0878	17.7389	11.836	-6.74977	18.9837	18.6453	13.6883	11.0575
140.841	75.7921	71.769	75.5514	64.6656	49.1963	83.694	59.7205	58.6379	54.5635	27.0074	39.544	54.2005	42.3372	30.772	19.5354	28.4409	13.0703	27.1353	40.2977	40.5188	24.7849	32.6543	27.875	21.3487	27.631	5.44685	27.3719	26.4749	23.7013	17.1982	28.1316	19.1514	13.7761	20.0785	27.6424	28.0104	17.6592	6.21757	17.7503	21.8336	23.6016	22.1009	9.04243	16.7569	8.99953	22.7796	21.2884	11.5366	8.62518
141.861	77.6454	82.493	72.5243	69.8995	50.5089	63.1206	52.8614	45.3668	62.4559	44.3615	45.4878	41.657	43.2077	31.5159	20.7467	34.3993	18.0137	39.8516	27.0728	40.6139	13.5711	42.0823	31.8211	29.4612	31.1259	-2.8868	30.764	20.5186	27.6492	10.2655	13.0866	32.6502	16.6912	25.0951	24.6878	38.3097	12.9552	24.1084	21.9191	9.1722	26.7472	17.4374	12.8045	12.0208	-0.257865	14.6268	14.7954	15.6072	6.28232
143.932	75.9588	76.0252	92.8487	59.9447	50.825	62.6357	57.4437	53.4565	52.8893	62.4832	37.4618	40.8382	38.6561	34.956	22.5775	31.8219	25.9478	40.101	30.1953	33.555	30.474	24.7099	30.3962	28.922	39.8386	19.1279	31.0473	26.3593	25.4084	17.2447	33.0642	21.0876	15.227	23.5794	44.0491	23.5186	15.3897	17.8028	12.6668	7.38739	27.9637	16.9537	9.12276	18.2225	18.2363	22.3514	7.46467	10.3182	5.65186
148.223	72.9853	67.5159	85.3458	64.7332	35.3312	62.5305	52.0816	42.3797	41.6961	49.3769	45.9466	54.6907	35.468	46.8648	30.7225	28.4504	8.92343	25.7703	48.0959	31.2383	23.9165	33.0815	34.1337	22.256	42.9443	8.82767	15.1964	25.5938	28.2088	17.0576	15.2756	19.9789	17.0085	10.3297	29.4473	16.1551	15.7058	13.4264	15.124	12.987	28.4384	21.3066	29.0309	9.79429	15.4433	12.3161	20.1161	6.4512	10.1768
145.999	63.2358	79.5284	94.1806	51.9585	53.0745	66.2304	49.6013	59.3678	69.9353	61.009	32.3232	45.0256	35.0779	35.9105	28.797	27.5159	25.6622	37.4711	45.1852	33.7662	18.5752	27.4652	28.7121	23.0502	50.6234	21.3536	16.0225	27.5247	32.4103	12.78	16.9072	41.3683	16.3514	14.7671	15.4415	24.919	11.2253	14.9802	23.2545	18.1387	23.3127	16.2135	9.06528	16.77	27.6576	14.3362	3.79607	5.23927	8.00168
152.417	75.4764	62.5354	90.8921	55.9243	47.5862	64.1751	54.6464	45.7583	48.8941	74.0431	38.9063	38.1389	45.0742	32.0144	27.5574	30	19.4069	34.6059	43.1081	44.0744	36.8044	28.8728	26.4427	30.4386	44.4027	-1.62972	23.3546	17.7163	34.2851	18.0348	15.0368	25.1883	11.3939	23.5376	24.7114	20.0325	15.4937	22.8957	12.1278	18.5476	18.7843	10.8569	26.1512	10.9614	14.2246	16.2957	16.727	9.48568	10.2993
146.852	63.7686	80.1782	93.1338	58.3862	53.6311	66.1799	50.883	59.8595	48.3435	48.0872	42.5543	51.3851	45.8671	27.6027	25.9486	31.7385	20.9488	38.5713	38.1151	37.8395	28.7181	29.7918	30.624	23.0276	34.8153	13.4925	28.2983	13.6253	27.4146	10.351	24.5697	19.6943	6.86871	15.4158	30.0012	26.205	21.216	19.0614	14.8973	13.3928	27.4316	17.9562	20.3458	10.4961	-3.59938	9.32938	18.3825	3.73104	5.36008
137.416	71.0567	64.0106	88.4737	56.2272	47.7518	68.9494	40.7909	54.0072	49.1545	46.4936	49.0002	23.0229	43.8083	23.7325	19.9632	26.7209	28.7723	37.1617	34.4983	21.6102	23.2865	30.853	31.4876	26.4561	49.0378	20.0574	-2.3909	18.8771	21.9506	12.8573	18.0307	16.3225	16.8357	25.5556	30.565	14.4782	16.3176	24.5908	11.0775	20.9266	26.6405	10.6542	18.3637	11.087	2.36225	15.488	13.7452	5.74389	11.309
136.504	70.1329	73.3235	105.841	62.1977	53.5835	63.8761	40.9819	45.4779	55.6337	57.5183	47.3997	43.2324	47.5938	35.3228	30.7303	26.3436	21.8772	32.6085	45.7282	13.6244	22.0609	27.4943	19.7287	27.4666	31.4135	6.53274	41.8361	15.9056	29.1013	15.1327	24.8639	24.0966	11.7299	39.0707	24.2718	29.4706	18.5493	15.3036	15.9504	15.6952	25.1657	16.6352	12.4469	7.40609	-11.2245	16.0146	15.0741	14.3558	3.804
141.687	68.7095	69.917	105.908	56.2148	41.6368	68.1894	43.4834	43.431	51.353	57.028	39.4153	31.7525	52.7488	23.6767	8.41304	20.9188	27.0302	27.7711	30.073	25.8055	30.9412	24.8467	24.6269	20.0579	36.3668	18.2591	12.8092	18.6139	28.0496	11.4236	10.7427	22.9827	27.6788	26.471	17.9232	8.04133	13.6815	14.446	16.1512	19.5982	25.3493	17.3432	19.6723	9.35427	2.73702	20.5781	13.6397	12.2254	9.84339
137.773	68.6608	56.3282	104.254	58.3553	39.5642	61.8012	41.3142	42.2644	54.145	43.5251	39.5123	26.8872	57.1201	29.1747	35.6842	25.1775	31.37	35.3806	33.0134	10.7309	7.30254	32.4144	24.1386	24.1325	34.6667	6.39399	36.9034	17.4827	28.5316	11.362	20.2517	25.5477	20.2475	25.9202	14.8349	11.7125	15.7766	12.6828	15.7482	17.7095	18.7163	16.7727	16.4424	14.4656	20.6026	20.7458	12.2271	16.9963	7.74186
137.513	58.6863	66.3957	97.1988	60.2356	38.3385	60.9158	32.2548	45.4644	48.1669	43.242	46.2037	37.3636	43.0816	27.2684	30.9138	28.2507	24.972	29.8575	19.6882	17.9301	24.06	17.8808	27.0422	27.5502	32.2278	-4.12462	7.42616	3.39148	18.9095	12.0115	2.99627	25.6206	20.2477	21.2179	18.2049	22.1841	17.3754	16.6067	6.1007	20.9713	24.0411	16.1671	26.4869	3.2876	7.90368	17.6146	5.2315	15.1444	5.95221
138.918	50.4171	62.2623	103.713	50.9291	47.2022	68.8044	35.2674	34.6482	61.9105	45.6873	34.0269	29.6899	69.2854	29.7872	13.9483	22.9886	17.6729	34.6372	37.4844	20.7712	26.0593	22.2458	28.0346	22.8666	18.4038	-14.066	13.5007	17.046	20.7815	13.9092	14.9655	21.7344	2.62495	34.9111	25.8674	17.9457	15.2725	15.9965	12.9314	21.8336	32.7881	10.2188	15.9186	12.7534	23.6433	6.26785	12.4908	8.33493	8.84513
132.31	43.4561	55.7686	99.7983	64.2617	49.1262	59.8455	37.2056	57.4994	60.4628	51.5354	38.9259	40.5119	75.9491	34.0401	13.1936	23.5478	32.6291	32.2006	34.774	2.72303	19.1981	24.9318	17.8161	18.7514	15.9199	15.6023	16.7838	14.2391	11.4498	12.3395	14.5795	17.438	11.7098	29.9203	18.107	28.0228	20.4723	8.86528	6.5636	14.4016	28.0902	10.9886	23.4085	9.8443	10.437	14.1282	-1.59139	9.45406	6.43606
120.938	48.3496	73.5336	99.1787	65.7174	48.2835	71.7336	36.9737	46.9778	54.2059	35.8464	39.5022	33.4314	76.2046	34.5946	16.0148	20.5603	46.2238	25.9248	21.9466	28.6928	20.345	28.9783	19.67	14.9625	23.4449	10.2713	24.0563	25.4557	20.9981	12.1065	14.0763	7.59003	5.70305	40.2552	30.3189	24.4561	17.7365	10.8017	14.907	10.5985	21.1298	15.037	18.0508	11.0599	2.80746	14.484	-0.0531552	15.9966	8.07803
120.787	57.3892	61.4169	97.7498	46.7342	41.4325	62.9053	35.4771	44.0376	45.7862	55.592	41.9572	26.7636	80.033	30.7304	24.8862	29.4816	7.02915	30.4651	8.02083	20.0102	34.5928	19.1393	24.4387	17.6494	27.3616	24.8021	12.5819	21.5529	20.5147	9.28224	22.4963	11.5428	8.06183	35.8197	16.8945	18.7451	22.615	14.0014	11.0251	19.7396	29.7945	21.3417	21.7601	9.341	6.89026	11.6548	14.821	13.8801	7.12167
125.803	41.9871	69.6018	86.3002	50.222	43.7315	63.6472	36.4077	29.8663	43.2643	62.9044	32.4448	28.3401	78.1233	31.6052	22.887	24.2358	17.9487	32.1218	27.7887	12.1303	25.1991	22.0276	23.5645	17.1061	33.2356	10.329	25.3155	29.769	19.4695	11.172	11.852	22.9339	15.0134	37.835	20.5992	12.6024	11.9822	13.9419	10.3509	12.0136	19.7296	17.1478	17.7505	7.76063	13.2905	15.8653	15.6104	17.3787	5.45116
110.889	47.3024	75.1214	87.4333	56.9287	41.6771	59.2288	32.7954	30.6186	39.936	54.8922	47.9703	33.4215	72.6346	19.4835	26.5406	16.9164	29.5277	29.8274	3.62719	26.4336	30.2006	19.0558	20.2686	20.7091	26.0962	5.46	28.8428	19.7552	11.0725	16.1349	8.5733	22.7908	1.49366	35.6886	27.4982	15.5728	13.8866	8.89102	10.8198	19.9106	18.4617	14.3455	16.9758	13.6702	9.46483	12.79	8.19873	17.2861	4.69835
113.368	34.803	54.9205	83.8688	58.0011	35.8576	48.0695	30.597	34.9762	33.5333	66.9598	46.5062	23.7243	65.6201	24.7109	19.5607	17.6843	19.9623	16.6744	9.75049	21.7239	14.8626	17.295	20.628	19.5063	24.2751	11.3364	22.5594	10.6374	24.2453	9.68737	8.24964	7.75847	19.6977	20.2592	20.261	10.8365	14.3971	16.206	8.25446	4.1949	18.0274	14.923	27.0722	9.78412	-22.8488	22.6944	5.32157	17.8055	13.5412
96.0434	48.7905	67.1277	91.132	60.2252	31.3696	60.9232	38.1504	31.8855	40.7359	50.6112	33.2901	36.5193	61.7325	31.6613	17.1379	15.3772	35.6124	26.3904	21.5861	17.523	18.2823	14.5426	24.4509	23.2113	23.7378	13.4742	13.7446	11.3156	23.8729	9.54636	10.7807	30.4588	10.871	22.4311	25.5142	16.7901	13.4607	13.2056	4.76648	12.7723	21.0994	14.1163	19.4661	14.4823	19.9847	10.7769	9.24351	24.0925	6.54614
114.244	45.6251	59.1237	73.6536	46.1079	39.9703	41.8827	35.7564	28.6187	37.5237	68.392	18.6959	42.2461	47.0339	31.5463	10.9872	16.7292	16.1495	20.7708	4.89567	16.3375	21.1339	20.4819	23.3965	13.4691	19.3412	8.87279	5.36102	20.3908	17.0469	12.1826	10.2147	11.2258	10.4227	21.2208	17.151	23.7728	12.3286	16.9946	7.73905	10.9056	20.9391	19.0105	24.3313	19.5986	3.50508	11.2717	13.619	12.5159	8.02792
107.929	37.8348	51.2905	72.2071	47.947	31.4443	47.2041	35.2793	38.0594	33.9784	64.0669	31.2987	12.8381	42.285	32.0809	19.1159	7.53223	29.4113	24.3687	11.0011	40.6448	20.2694	14.6294	29.1631	19.256	24.9993	16.5696	13.146	24.9069	15.949	10.8928	12.0223	26.7037	7.95395	17.7366	13.7289	8.67468	8.62003	19.6609	13.091	14.4026	14.2027	24.1939	22.3169	12.3599	8.40571	11.7225	10.6418	14.2168	6.9439
106.599	38.4353	62.413	82.4627	41.5848	29.6163	48.0705	25.7273	22.1021	41.1806	42.7218	30.4946	23.9789	52.4936	18.012	20.6814	14.9575	32.9597	13.3787	13.0202	34.5266	16.132	11.9659	21.4426	18.4849	-0.727017	-4.69785	24.4983	14.6594	10.7952	13.6084	16.3452	10.0207	2.17181	26.71	17.1321	9.08622	13.2963	5.09297	5.72308	15.0248	16.3206	13.5522	27.0632	5.3797	-1.32313	12.6222	-3.01107	9.29201	10.879
94.8817	37.0879	62.1451	76.4154	38.2782	31.99	64.5627	32.3589	29.3314	41.6395	46.3636	27.9004	5.54503	43.1784	19.7144	28.7344	9.9234	21.4279	20.2895	1.50675	9.98733	19.1261	22.309	6.61372	13.4817	17.04	18.9044	11.3388	23.4849	12.5375	4.41172	9.47664	2.63373	5.47194	12.2322	12.3869	16.0358	10.4526	9.79315	9.78799	11.9221	20.9709	13.4364	19.6511	18.9096	-2.13369	1.51286	16.5072	13.259	4.55584
89.433	33.5119	42.5808	68.2104	35.9571	29.364	59.3525	30.2558	15.8192	46.3408	48.6189	31.5342	19.0622	41.9604	19.5322	14.3912	5.43551	16.3666	12.3194	7.24251	17.9006	18.9894	17.3971	6.86694	14.943	14.2018	0.848696	14.1908	13.2493	9.3337	10.6158	13.3267	15.8757	-3.63416	19.1123	20.2889	21.0395	10.7184	2.49568	15.5319	-0.80777	18.7892	11.6815	15.8531	19.3239	29.5708	12.0328	11.0826	11.7501	-0.061053
88.5806	18.9441	41.0265	68.0909	37.3579	41.2298	53.305	22.7094	20.9145	33.6124	67.6519	26.0511	19.5575	42.9228	13.7596	1.03473	13.8533	11.4386	20.5841	12.5079	22.21	18.3086	12.9743	11.1202	9.59946	11.9863	11.8923	26.5826	18.7933	13.6108	15.837	11.5319	3.42874	0.366066	15.1094	9.60451	7.02223	7.92106	16.8848	16.4174	9.42061	17.8609	3.91321	25.798	15.9581	-2.77528	9.84406	-0.759831	1.19744	10.4441
87.9991	22.4223	40.76	78.1247	27.4178	31.3378	42.7339	22.4616	21.7721	26.8085	39.1122	28.6871	31.3451	39.925	10.1478	27.9038	12.6623	7.91728	21.3702	21.8824	5.70004	13.2331	10.9975	25.0423	10.7902	22.1707	2.71426	2.56669	10.7611	14.1967	9.74867	17.0837	13.3833	-3.96745	28.3412	12.3223	2.75843	10.7131	10.2533	4.79228	7.94231	16.7234	4.21321	18.8049	8.86891	12.662	16.9149	2.25868	14.2223	6.1685
74.4722	23.3017	43.2329	56.2117	27.81	29.9053	52.1587	22.2705	7.2012	42.0812	48.1148	25.1171	30.3489	34.2139	21.9543	15.9001	7.09775	0.581841	18.5333	21.5393	0.274414	15.825	7.26952	11.7804	10.5557	26.8613	-7.19214	18.3065	11.4997	2.09716	12.555	21.0382	26.4767	10.2833	9.75136	18.8407	20.2821	13.3439	5.7703	15.9781	2.78066	11.9813	11.5739	16.3767	17.4806	14.1971	9.8442	-0.615573	-0.757116	6.93114
89.9084	24.9574	41.5575	64.7744	38.4952	34.5167	37.1288	22.3931	15.0003	18.9828	62.0174	35.6257	12.3789	35.4605	14.5877	25.1979	6.23698	28.4373	18.2779	8.07862	23.249	24.5738	11.6193	13.1158	7.76926	29.1587	19.1377	15.8844	12.3339	4.17703	8.59143	4.19338	14.671	3.377	7.14567	11.3362	14.3804	3.13628	-0.760338	-3.06419	8.10318	19.3667	11.7639	19.6409	19.7054	-12.9989	19.802	9.13174	14.5652	9.0014
82.4303	26.8641	32.6623	69.7351	28.588	26.7806	50.4685	26.013	10.1579	19.5499	50.3688	17.8932	25.8491	33.1774	20.5926	24.0796	5.14214	20.2672	19.1288	9.23959	8.97296	12.0031	11.9156	12.8652	17.1679	26.5183	-21.2941	13.9808	9.75049	15.5353	7.51699	10.3262	25.4729	1.22793	19.0664	9.59894	16.9492	10.4302	13.4062	18.3082	10.0763	19.5194	12.8593	20.8631	10.5473	5.80398	16.887	6.93706	6.49489	9.33262
74.2847	24.6177	36.215	61.0837	26.2041	28.4262	40.6557	21.966	14.0113	20.5417	39.3956	24.9501	28.8226	27.6618	14.8976	0.999419	5.28831	18.0709	17.9331	24.7131	1.11508	24.5166	-3.90365	11.4841	12.2604	22.322	-20.4888	23.0513	11.1755	13.421	9.78891	8.56735	14.7708	-3.56205	9.03249	19.0771	0.240083	7.49086	11.9253	-7.71198	9.92051	11.9532	14.7009	21.8512	18.6508	-9.1251	9.3976	15.2151	5.27265	12.7038
76.3058	20.9838	24.4028	67.8685	24.5585	29.6151	40.8949	22.7278	14.9631	27.7191	55.2612	15.8741	18.7647	29.9531	8.43206	9.87039	8.40386	20.3075	17.143	-9.21688	22.0773	8.29409	15.1328	21.0156	7.29183	19.3003	-16.4025	10.3271	13.9653	4.94418	4.03836	14.2846	16.7277	-6.8256	20.6278	10.3871	3.17264	9.3323	13.5476	4.65152	6.59768	18.6199	10.3932	19.823	13.773	-0.394012	3.25131	7.80937	-7.51381	5.75802
63.1379	20.9498	26.957	44.1628	41.2451	22.4672	48.8973	18.9038	18.6653	28.5769	60.286	12.0132	27.3158	29.5376	15.5325	13.8151	-0.956335	9.74738	20.397	19.8133	17.3781	6.99083	9.31874	12.2786	9.80983	23.0451	-6.9221	15.9906	8.63779	11.8657	11.5657	17.5942	19.4993	-0.203013	5.85486	15.0076	24.9643	8.89335	12.4831	8.85013	12.3642	10.8753	9.65232	21.8243	7.01079	15.4138	6.03663	18.9282	-1.68131	9.76694
66.2643	20.6944	31.4106	61.1957	27.8691	21.0989	30.8426	11.1472	18.9435	24.9396	51.3312	22.8904	14.9254	15.4563	15.4265	8.31497	11.2136	16.4939	20.0993	6.99969	14.158	15.3967	3.12164	16.5802	0.611438	-4.08953	-9.14996	24.2796	16.4701	18.3652	8.40739	8.27029	3.77333	9.14708	15.5382	12.4695	13.9223	8.36626	13.0436	1.63917	-0.353547	13.5775	9.23816	29.2973	10.2959	-9.53154	9.66724	0.419342	-3.75187	1.23843
66.3999	14.6228	21.1604	52.2302	34.9832	26.7237	29.9048	24.6694	5.24364	30.3571	60.5446	17.6263	13.5263	23.4276	20.549	9.07641	7.27301	21.5363	16.8179	20.6061	1.65889	17.6116	16.0938	11.9496	10.3415	30.0754	-27.3144	20.623	17.3486	2.13286	4.22355	20.7227	5.20097	-5.49222	14.1963	7.29376	10.331	8.97139	21.2609	5.78233	13.068	17.4249	13.7406	27.9215	11.6279	-4.12715	12.417	6.51153	8.8025	6.38264
55.8242	17.7882	23.7741	47.331	29.119	24.796	40.4038	13.255	13.0002	29.4093	57.8043	17.6045	8.19955	28.6758	21.5599	0.120257	6.40359	20.409	15.1542	5.11018	2.94361	10.782	6.33345	11.9696	10.7678	20.5801	10.3777	13.0385	14.4	13.5418	8.68721	6.26375	10.2587	4.83281	10.947	26.1449	4.469	-3.77283	9.31582	-2.22421	1.15723	18.2112	7.81448	21.1772	15.4547	-0.649534	9.4542	-0.052055	6.68444	3.67781
56.1115	14.9075	11.8122	35.9641	28.1926	20.929	27.7452	13.7203	17.0696	22.6877	44.7159	9.47411	11.365	27.7869	12.8724	13.5503	2.25054	20.1493	17.7827	51.9369	22.3786	28.1146	6.96687	6.33443	16.1355	16.2145	-21.2406	6.23421	10.2029	7.10378	7.88616	13.5849	8.77238	1.29193	4.50925	4.66272	11.9301	11.8908	16.6832	2.25609	9.27676	18.2639	5.49505	20.698	11.6009	-7.51286	11.6429	17.6541	6.28248	8.94794
37.6246	11.3298	28.6525	49.8582	20.0937	16.0427	39.8164	16.0697	1.72881	14.1686	31.3867	21.255	2.62875	25.614	10.642	6.18895	10.711	20.8821	13.0787	35.0557	6.35618	23.3749	4.797	4.58984	14.2369	13.388	-15.0262	2.94206	15.298	14.9491	10.974	11.492	-1.46821	-7.07666	-2.62947	7.52782	12.6954	9.7511	8.0003	-1.74704	-1.22073	19.2193	13.186	21.084	7.59659	-11.3672	6.50348	4.96604	-1.79438	4.15035
34.8842	9.46543	12.663	44.1337	19.8678	20.7906	35.5885	9.96438	-0.27377	22.009	48.1891	20.8723	16.7568	21.7033	8.12452	19.1034	17.5745	7.99554	15.0365	6.24611	-2.21689	11.0183	3.08909	17.5718	6.70492	13.1999	1.31667	-1.13061	21.7968	1.95135	5.32881	7.71294	7.45708	6.11968	4.05891	21.8854	7.75205	3.46886	11.3046	6.67109	3.8553	13.6443	3.3882	22.1516	15.2708	-8.18518	5.74333	8.52533	2.06795	2.30817
37.6468	12.2779	5.13448	32.6765	23.5782	11.3873	31.648	10.5526	7.63048	19.4088	42.9462	12.255	29.2533	12.5555	6.55345	14.159	5.55916	30.7597	7.82539	7.11599	12.7152	25.2133	7.77978	5.13555	15.121	16.3629	-4.30722	24.6219	11.6829	14.5678	3.40297	12.2759	18.2612	1.17412	6.63363	14.3066	-3.4286	2.0902	18.7508	0.0709259	10.1352	20.7488	5.87317	17.1568	0.144904	5.64609	11.3332	12.0881	-4.75665	1.05913
38.7603	14.0188	15.067	29.8633	21.2294	25.6912	23.4551	9.13674	4.97384	15.486	37.2122	14.5889	7.32368	9.44776	13.8299	22.4817	2.06721	8.73163	12.7439	36.6424	-0.611595	8.07109	8.98727	0.520782	7.68838	18.0656	-7.49593	13.5767	9.02037	11.0394	6.98974	13.1341	10.0733	2.16356	12.699	11.673	2.98578	2.95407	7.3905	6.1489	3.94694	16.8129	2.57551	27.3041	13.8052	-11.3537	12.1644	1.54747	4.39472	4.55113
31.0758	9.68985	14.393	36.6974	13.971	11.8954	26.3992	12.4363	6.68159	16.8935	24.9481	5.0835	-11.8063	16.9665	12.0472	0.182626	3.10577	16.5001	13.2927	-8.02121	-0.710579	7.12514	16.4477	9.51902	11.8718	12.5955	-22.9071	24.4837	11.7496	10.4517	0.167213	3.68036	-2.7505	0.678283	0.965557	14.0141	2.71711	4.94439	14.2553	11.5486	5.68599	13.2721	3.17946	26.388	16.3733	-28.0928	13.4758	12.126	6.35566	0.948813
26.2899	2.19323	17.6049	33.4726	15.7701	7.05506	23.1551	11.0969	12.6105	13.6092	28.0832	29.9281	-0.657817	11.5006	-0.917495	15.0113	-5.70347	2.45988	9.48607	14.0356	2.81223	10.7413	12.6396	9.06791	10.1674	19.1876	-0.189214	19.761	9.54473	5.48821	3.20317	4.4574	6.06516	-6.19905	5.62271	14.3075	7.97177	2.42076	8.26109	1.49227	12.2014	14.592	0.151544	15.5326	1.74289	-9.40452	4.33474	5.99605	2.33003	4.83935
16.141	9.34399	9.54111	17.1207	18.3972	12.6899	28.7235	5.22235	17.0346	1.28747	19.6245	10.2969	18.6445	8.64009	8.55795	14.9914	7.55008	12.8924	4.20261	14.5597	16.0396	10.5803	-4.85764	-1.46632	4.68909	19.5392	-22.8928	3.23401	17.5145	12.164	0.720741	19.5499	9.91907	4.70712	1.641	9.73729	6.53951	8.47737	11.3132	-2.08297	2.55306	23.0592	4.6164	22.3898	6.70641	10.9232	2.28946	12.0402	-4.32762	8.75974
23.327	3.79879	15.4285	18.5318	12.9199	15.196	28.1514	7.10963	0.896259	9.66228	14.5417	9.76589	9.51078	19.0658	9.79424	20.0673	-2.69798	12.0116	7.86932	17.1604	17.6014	0.445003	14.8824	4.29689	8.43868	10.0272	-0.866399	19.3093	12.9356	10.8668	2.41116	11.8776	1.15773	6.65349	4.33678	6.4453	2.79339	8.00395	15.1479	4.18392	-1.67717	21.94	3.18516	12.8922	9.74746	19.7004	11.3745	11.5115	11.7424	2.71082
13.421	12.0427	15.0517	11.7812	14.361	16.2409	22.1784	10.5495	4.47163	10.441	38.9227	11.916	4.32997	14.1732	10.7503	1.86005	-0.421405	0.357414	-1.21393	11.654	-10.206	11.5811	4.90533	10.9285	6.83255	17.5598	-7.31529	6.42147	19.2267	5.84722	4.03034	8.0733	9.13039	-0.54302	10.0883	1.24753	6.12101	6.58575	11.3886	-1.79257	2.67478	15.2867	3.22411	21.7349	2.2636	-11.4248	8.74235	1.38738	-3.81645	3.9003
20.5665	0.300025	17.527	19.5872	5.19193	18.8141	18.7165	4.56845	10.8435	6.39838	39.8822	15.9792	6.70326	13.7158	3.58632	-1.74367	10.9164	2.72946	9.71082	12.6733	13.2094	10.2636	11.9155	7.88316	3.88365	7.18333	-26.4762	7.72244	7.8566	10.7262	10.7284	13.5547	-0.00761559	2.31858	2.59972	6.36018	6.35537	3.4725	10.2958	0.399899	6.06296	13.5487	10.9527	18.7334	13.9934	5.89886	11.7483	-3.03774	8.03602	13.0606
20.9817	12.7669	9.76616	19.5925	8.56416	14.9529	20.3998	10.2761	-0.0409648	5.89085	21.6675	16.0814	-5.34805	4.7074	8.83318	17.0816	-9.65032	-10.3626	3.10434	9.46453	20.1401	13.9881	-3.23196	6.16287	2.41121	16.5736	-6.39777	12.8359	7.98794	2.00208	-0.398484	2.95959	9.70129	-3.94171	-10.7413	5.58802	9.86275	1.88382	9.54199	-2.53521	4.92462	14.632	0.351327	28.0382	6.50731	4.93536	7.52107	2.30896	8.86534	10.9945
11.9859	4.96831	10.4969	23.7782	0.492226	13.3643	19.3459	7.98059	-2.10239	7.65558	8.97436	17.414	-3.27163	11.102	-0.457362	-5.73041	-6.22626	4.24182	2.33313	-1.57512	-2.79714	4.62774	2.39698	10.541	5.96457	-11.4901	-9.22455	4.91285	12.441	11.1458	3.20492	8.17416	-0.738736	1.72261	8.26998	17.5438	8.40654	3.07231	17.9983	-0.0286096	11.451	13.9076	-0.735134	18.1091	2.98113	1.8938	9.70288	8.24358	5.1	6.55718
13.232	13.4739	13.7802	20.0177	9.1054	8.97149	13.6715	5.36572	13.5035	2.41482	12.7131	25.6594	10.323	12.7589	13.1182	1.09188	3.16211	5.36868	2.2738	-2.97163	10.7667	10.0839	3.29328	11.4763	-0.110639	0.302041	-19.951	9.41233	8.42073	6.02565	-0.524642	12.2532	7.47292	4.79248	2.19318	-0.118541	21.1303	2.7236	1.24519	2.23833	5.24121	9.95197	-0.0732045	15.0793	6.48284	-3.30392	3.22483	11.8314	9.27933	10.4414
14.1101	-0.192313	2.84575	9.34762	8.27642	5.76373	19.3969	11.1013	12.7203	8.53991	27.7712	17.3446	5.5991	9.82723	4.31392	0.974974	-4.13405	-0.421284	3.0106	15.3591	5.8939	8.62131	10.1201	2.48525	12.6515	12.0851	23.7834	-5.72518	4.19073	3.14209	1.55342	18.4457	13.7973	-5.00136	11.177	7.91552	11.4029	2.97211	10.1954	-1.24728	2.28355	21.9514	2.72512	24.096	5.50852	7.53013	3.90283	-6.09119	12.7984	9.6455
12.4209	3.54419	16.4196	9.74305	1.24778	15.2581	10.2175	-3.79169	5.8111	0.465975	11.9816	9.78991	-8.7213	6.87174	2.57881	2.01868	6.56747	0.14262	2.17067	7.99353	15.2072	16.4691	9.36632	7.04743	7.97811	-4.20617	-12.5395	12.0433	2.40968	2.34594	1.67593	-2.82593	9.14436	-0.341264	-1.73302	8.16281	7.37717	-3.94937	9.27366	-0.589418	-0.202622	14.1993	6.82191	35.4344	5.92258	6.32537	7.20223	4.48838	4.70693	6.84997
11.3813	7.51922	15.0047	10.2716	10.5275	11.6149	2.24229	4.09935	1.86093	-0.108342	8.90016	9.07141	-5.76478	7.44891	5.97236	-0.292032	6.14009	0.501391	-1.51208	4.54822	5.5809	0.830803	8.32137	8.10671	5.03338	1.06604	-14.664	-6.09757	3.65797	0.685724	1.7996	10.558	-3.76767	6.65165	12.134	12.0685	-13.1373	4.07352	7.50288	-4.63103	-2.95129	10.5174	-3.08826	24.542	7.25044	-2.2151	3.85669	7.17056	4.88856	1.87213
5.68222	5.14938	7.60886	9.08436	7.57345	13.3468	-1.55375	3.84738	-6.79532	0.710196	7.63973	5.95188	4.07612	7.97659	3.68192	11.4994	-3.58899	7.7451	7.0035	11.1294	6.8329	6.98095	4.62802	6.56083	-0.26376	7.68533	-17.9795	-5.05085	7.6412	7.497	1.57449	7.92294	2.3974	-8.31847	2.29915	-7.41542	7.83114	4.42969	6.65385	-8.28374	-11.0273	10.4027	1.84319	32.8923	4.07405	-1.63765	1.82634	5.91743	-0.87991	-0.262434
7.33805	3.04543	11.197	18.4948	1.66972	4.09819	3.22684	-1.22302	8.7791	6.25177	29.5802	2.86391	15.561	6.36244	7.95203	12.4779	-1.43077	1.68745	-2.36991	0.431065	8.09746	-3.25107	-1.04668	-6.458	8.98871	2.85447	4.84294	9.23218	14.3696	3.92023	1.89899	9.38347	12.5921	-0.301337	-2.67735	11.0179	13.0189	-0.208936	4.94746	4.79238	16.1443	9.23679	1.64153	32.512	5.56805	5.16183	5.71359	-2.70645	3.97377	-1.81999
10.7433	1.52821	3.59705	12.2397	6.8604	9.30013	9.85275	5.20501	2.42493	2.94234	8.83188	3.89162	5.02182	8.86396	0.166703	1.87813	-1.24325	3.14157	3.59651	27.2701	2.42743	6.24955	-1.34854	5.16382	-0.183653	7.5425	3.95148	17.1673	11.7617	0.971619	1.36472	6.49687	7.89636	8.5657	4.91472	13.3613	11.2897	-2.61272	13.9884	6.37506	9.46155	15.6919	7.56513	30.1017	7.33018	13.2174	6.42418	-0.881514	-5.15417	0.913136
6.80472	4.09741	7.0754	7.43729	4.61159	4.01292	2.78183	-1.50004	7.40004	-4.61114	18.786	12.0081	0.900388	8.83938	2.90381	9.94555	-5.42544	7.91058	-5.18989	6.56597	-9.51772	8.72694	9.0769	1.31296	4.57956	8.59399	0.654205	21.1533	9.99202	11.6691	-2.92517	-6.56657	-5.41968	-3.85863	-0.146724	10.0015	7.03696	3.44965	14.9014	-2.47517	9.60509	15.2461	-0.173351	27.0069	11.5796	-13.3983	1.7115	-0.939325	-8.80054	6.00522
7.69585	3.98398	7.6399	9.89428	10.0776	2.72009	7.73749	4.47243	2.36223	8.99426	6.43526	1.6191	10.449	6.89535	1.28641	7.26563	-1.62973	11.2785	-2.63541	12.2797	17.4649	-1.2501	3.86424	3.53239	6.68934	1.58319	-6.11106	12.5251	8.64165	1.81813	-0.570811	0.145116	9.7184	0.813702	6.24518	6.47048	-1.79184	4.27026	3.08652	-5.788	2.36677	12.8743	10.3266	23.5307	7.64772	-7.70408	0.368899	-2.33939	1.18601	6.66099
7.56535	2.20229	3.37779	5.7283	-0.405886	8.83594	-0.454675	2.40711	6.80769	3.8466	12.7852	4.81644	-14.6432	3.0712	1.59305	9.46826	-3.58664	-14.97	1.3927	-0.87185	13.0478	5.21548	5.07751	10.3079	1.82312	12.0995	-14.7096	11.8904	0.661183	0.695777	-1.15292	8.06407	4.16008	1.18247	0.0808461	7.11875	10.5767	2.26418	3.36563	-3.28911	14.4064	15.1775	7.70267	30.0275	14.1208	13.367	3.94725	1.20971	7.98958	3.35727
8.08306	1.88007	12.5396	1.40832	8.90666	9.85714	6.82429	11.5488	0.441592	16.0475	9.89358	7.9293	5.11996	-3.16844	8.11184	8.77495	4.04508	1.87914	2.99282	5.45952	11.1316	8.64091	11.9511	1.26862	2.41319	12.1817	-13.7899	6.76337	9.14009	8.90405	3.06481	2.6346	3.65999	-6.17392	-2.42341	3.77693	-6.68548	1.83402	10.7454	-2.2951	3.77608	10.663	8.39312	28.8045	3.60754	5.22526	-1.25384	1.52333	-2.15214	2.90328
4.75225	6.75632	2.10648	9.78811	8.57443	10.6809	2.75144	5.15623	-3.29527	-1.80951	17.6632	3.13647	13.3014	-1.18372	-4.62852	-5.03587	-6.9788	5.16161	-0.850412	14.2589	7.82678	17.336	4.60413	6.47023	4.16664	1.78383	-2.30945	20.6483	2.28503	4.57468	2.461	7.81734	3.44411	-1.96248	-0.923797	6.64482	0.730313	-4.67337	2.99578	-3.73823	6.10555	6.17704	7.98367	24.2877	16.1738	2.26424	6.93946	7.86778	-4.47701	5.50978
7.88303	4.58154	-1.73609	8.47244	-1.66219	12.3965	6.83423	1.78583	1.49799	2.91608	7.65372	-2.17379	8.06019	0.037021	-2.59249	15.3732	-3.48331	12.0441	1.56557	16.4631	-8.19868	15.3268	9.43147	13.3181	1.88559	13.6545	-15.6729	17.3953	6.20587	9.25834	3.36819	6.85556	-7.30298	-2.81136	1.46193	12.5946	2.60226	-4.12598	8.02097	2.29774	4.09399	10.627	1.43115	26.6202	8.69425	-7.69304	2.78642	-10.5564	1.41301	3.57077
9.36834	-0.401756	2.20884	2.81299	6.35794	11.5373	4.87608	3.59967	-0.0403149	1.50048	4.84271	11.6001	1.32261	6.62372	3.93538	8.61482	-5.90162	12.9336	0.732489	0.393902	3.70682	-3.71062	6.94453	-1.49133	-5.53605	15.3281	5.27499	-2.89122	3.46635	0.136867	3.80666	-1.69543	10.6517	-7.97243	4.0543	3.51636	9.5415	0.13735	4.87885	-2.51565	5.10104	12.3299	8.3299	30.1496	9.91087	6.13572	-8.31453	-0.163683	-4.69523	4.6051
11.1745	8.81137	18.7015	10.2892	6.99262	1.86404	4.15875	4.61461	4.18487	6.81514	2.13273	10.7977	-3.13143	6.47718	12.2809	9.80878	0.907563	0.376087	4.97371	2.89374	3.07759	4.60913	1.84123	2.91027	2.68061	4.19341	-1.72177	11.4287	3.92388	0.414169	0.205631	8.74957	-3.46546	12.7666	4.27007	-1.25549	3.70467	-3.34312	15.7779	3.05426	14.0257	9.09792	8.93516	28.563	12.0034	11.1179	6.53888	-1.90682	2.94416	1.47258
2.56031	2.19444	1.61367	3.23193	4.028	6.12877	0.845479	0.474767	1.77369	8.69469	5.33567	-2.46992	16.9136	3.56734	7.26731	4.8737	-3.64275	-5.83021	8.53092	3.96835	-2.38918	-8.78292	-0.368365	3.36325	1.08591	11.4151	14.8317	-1.57954	4.00457	-5.41555	4.37356	2.09835	6.43886	-1.40669	3.91549	7.52167	2.97204	-4.46919	4.61129	-4.03118	-0.272207	8.062	6.8431	39.3532	5.05388	23.0286	-5.62624	-5.99001	0.231184	-0.833077
9.39088	4.38481	4.98483	-2.34902	3.95684	7.32001	-1.96631	-0.705104	4.91873	-2.36846	4.16012	2.15667	3.98852	-3.10193	7.04536	0.332021	-8.98213	-3.06656	3.49033	8.72815	9.7339	6.42554	9.08313	10.4293	0.0531023	2.85485	-8.10994	2.39837	0.584182	5.89785	-3.13257	5.11853	5.62251	3.14766	3.84854	6.77457	2.8563	-1.71827	3.69663	-6.68368	-6.47343	8.78133	5.06935	39.7749	9.2385	5.86264	2.36382	-0.387931	-3.84503	0.353174
10.5644	-3.89536	-0.676902	7.55397	3.70486	4.62177	2.68528	2.8405	6.6919	5.66242	18.3211	-7.67703	-0.321999	3.86009	3.12574	1.07528	-4.91178	-2.94999	0.525218	-1.38265	18.2315	6.72952	-10.8271	-0.404457	-1.69388	5.88638	-6.46482	9.60574	3.37389	8.90665	3.90395	3.08871	6.1554	1.22641	1.15872	0.357796	6.10411	1.28554	12.4855	-2.13307	2.79737	5.83161	2.39115	26.2015	-0.484957	-4.98743	-3.74795	-5.13849	-1.61649	1.13453
5.38041	8.1595	5.9634	6.3371	1.52507	2.80974	-1.88448	-2.30883	-1.49866	1.83161	11.2208	-4.92162	11.4902	7.08704	1.09926	4.7733	-10.6767	1.22398	0.447944	-3.67082	3.72093	13.7267	0.850163	-1.96091	6.97102	-0.401519	-4.80709	5.20144	0.922556	3.70966	1.00984	2.93855	5.24365	-0.731096	-0.132409	7.28781	-2.59153	-0.0312667	4.81436	0.372545	1.50908	1.0234	7.01598	23.7439	2.12262	-7.25069	-2.68556	0.0182842	5.31817	-3.77035
0.248867	3.86779	20.4406	-1.86621	6.8739	8.49038	-0.10741	3.09161	13.3226	-0.151208	2.72261	-0.703806	0.287833	1.53055	3.803	5.40269	3.97737	0.284495	0.632904	-2.60959	-9.6978	-3.55242	-1.91728	1.06067	-0.670382	3.48875	4.74375	10.6411	0.498645	-0.304191	2.37459	4.08812	2.45323	3.05318	2.80478	4.94654	3.94569	-0.635585	2.95827	0.616164	3.24861	8.85043	2.42403	35.4297	7.52757	-6.00678	4.17212	0.18032	-9.42169	4.65563
7.80826	2.88588	8.28937	6.45321	7.21346	9.93667	4.18686	2.07446	-2.63006	6.50338	17.7945	-3.3317	4.73547	2.19587	3.25593	-4.2372	-8.45568	0.265392	7.5308	13.1579	13.9171	6.56078	7.98407	4.38844	-4.09791	-13.9085	2.44523	-3.55864	11.0369	0.0574441	3.22217	12.9107	6.67649	-0.0168774	0.112369	-2.16898	-7.78158	3.00613	6.97475	-5.32117	-2.04453	13.2409	4.59716	31.0627	10.9297	-6.55099	0.264479	2.40262	0.98905	-1.29284
3.6633	12.8224	-4.40312	6.30133	-1.50996	4.93188	-0.76793	2.68374	2.89808	1.51886	8.09518	-13.2538	-0.214391	-1.30117	7.33228	29.7788	-4.99607	3.93324	9.571	5.29637	-1.42698	15.7642	-0.759799	6.15274	5.33594	-13.4778	7.86428	15.8346	14.9404	14.2141	0.412135	-1.11277	6.92519	2.17706	2.56143	-3.4212	0.982315	-0.897246	8.85456	1.77111	-4.18623	16	4.4698	26.4969	12.7697	-13.3384	5.47153	-0.196566	6.6579	6.86352
9.3541	4.61769	-2.82823	3.35794	3.53299	-0.452587	1.23407	3.31166	8.82993	-0.398355	-7.11795	-4.68128	6.42418	1.82982	-6.88924	5.00479	-7.74431	-3.213	-1.85841	-8.65022	-4.49084	-1.97262	6.06755	-8.8733	-1.80002	-2.37721	5.85827	1.21783	5.2034	5.80637	3.92357	1.8015	9.15194	-0.538262	1.13562	-7.1913	-0.488599	2.24686	-2.27888	0.961287	7.96273	10.8878	5.54615	28.3217	3.20188	2.09785	-2.55848	-8.452	4.49386	-2.65548
-1.91016	1.97478	3.47147	7.94715	13.6079	0.0847395	-7.3023	3.88273	3.34972	3.26304	13.5393	-1.2695	-0.679453	1.49359	1.12458	10.2984	-3.53665	-1.17456	0.260843	3.3934	18.2245	18.1978	4.40988	5.64147	5.76673	-5.30091	2.77125	0.40516	6.15477	-1.94712	1.63606	6.82861	-1.73059	1.23953	2.60669	7.60205	-1.36899	0.919384	0.13967	0.951087	-3.64336	12.8599	5.03536	31.7663	0.727753	-10.5349	-0.41249	-7.93159	-1.3073	-1.5464
8.43695	2.88503	2.36083	0.565673	-4.53589	-3.10113	-6.73768	7.75406	0.459974	0.466706	5.11414	-7.25378	7.79272	13.4713	12.9491	1.89348	-0.316708	-0.0821686	4.89654	15.323	12.6841	2.36407	0.376553	2.63458	-2.78085	-5.55013	5.76746	1.98531	-2.84914	3.40764	0.720609	3.90578	-9.13999	0.033411	1.36179	9.21178	-5.02191	-1.93277	-0.319805	-0.663595	1.95939	11.4686	11.8969	28.9925	2.53658	-5.23496	-5.01573	-3.74249	4.17092	-1.4131
12.5091	4.91675	-2.48643	1.6251	16.5478	4.92746	-0.860514	5.28857	9.84111	0.180045	3.93248	-12.307	0.790633	2.93029	-1.13891	-2.9434	-6.64834	3.12862	-2.52707	-13.2429	-4.57044	7.30377	0.98035	2.16922	-1.09638	3.55941	-0.568111	-1.45624	2.21858	6.16111	4.43252	4.58058	-4.10238	1.99387	-0.287666	2.87839	7.90886	0.239659	2.13723	0.958144	-3.65555	10.1932	10.3765	27.4778	-4.47469	3.56542	6.33233	-0.970144	4.98633	-0.441153
7.4602	3.31857	-2.04035	6.26864	6.54189	1.221	4.28641	-4.72687	5.06496	2.75168	8.60148	3.53372	-2.87691	3.38139	1.33217	3.24989	0.652852	-0.264596	-2.11375	16.6258	-2.09221	11.2867	6.03604	7.60535	4.2849	-7.1812	-5.85577	6.94546	5.18466	5.53409	-2.79217	-2.45637	6.27708	-3.20151	-0.283951	15.5661	1.97435	0.371962	9.12691	5.38429	6.50111	10.7362	3.85877	28.4019	9.69621	4.4496	5.14429	7.74248	4.59824	-5.60658
1.87637	1.90584	-1.7636	6.51987	7.18397	6.44499	1.76671	3.21275	1.52561	-1.75883	7.57312	-5.73639	9.73719	1.8504	8.19998	2.06517	-0.0239227	3.14517	6.78855	-2.98819	-0.719438	1.10926	0.176953	-0.867308	-2.02274	-1.73968	10.3242	7.02402	11.4486	-4.62972	2.48679	8.42375	1.32874	-4.66849	-3.26493	6.68207	0.00572149	2.01686	5.45534	1.34838	4.50224	8.72171	5.18153	38.2182	-1.76367	-1.78363	5.64664	-4.54486	5.67655	3.35311
5.35007	9.73064	0.120706	11.9066	9.8108	9.44165	4.92025	9.69251	10.9193	9.78618	4.90417	-3.56129	-5.91524	-3.86576	13.3991	5.00339	-9.34757	4.08252	7.89549	0.287972	-4.22734	2.42285	9.67533	7.73252	4.25392	-0.815261	-3.58598	2.78514	4.10847	-6.83753	9.10177	12.1359	-4.29179	-0.939331	2.16445	2.30215	-7.22718	1.15612	0.1695	-1.7457	5.69105	8.60209	5.57192	30.3637	6.38403	-5.01623	-5.61782	-2.7797	-5.69983	7.82544
1.84242	9.57432	-0.977991	2.22759	10.4563	-0.685937	7.64735	3.93207	-4.26893	-2.76818	8.25933	0.0497331	0.870642	2.91194	-5.16287	3.93042	-5.26172	4.57238	-1.69197	-5.44147	4.03272	8.15185	-2.27173	1.23392	-3.05157	-10.8723	3.32992	-1.32071	4.02592	2.14759	0.00233383	-1.31145	-11.3787	8.76651	1.17393	6.4799	3.38334	2.59587	5.0106	5.94188	9.26444	13.3611	4.3844	28.5834	1.74104	-10.0794	-0.398242	-5.95416	6.89192	-3.1994
1.10122	6.77382	-1.37878	2.47765	6.07265	-0.225063	-3.7973	-0.419332	-3.60745	11.6094	-2.93865	0.466505	2.35714	2.1654	3.36946	9.38046	-2.70495	4.84489	8.03	-2.16028	11.7229	1.00051	1.46147	-6.08914	2.90607	14.8955	12.1306	0.264603	0.0978181	2.56485	4.23698	0.192006	9.19116	-2.87905	0.581436	3.40159	-5.16751	0.354022	-1.76447	-6.92987	7.54048	9.69465	8.13519	27.3465	11.4259	15.6882	5.45831	-4.19129	6.05663	2.14647
0.595694	4.00452	1.08412	2.62613	7.04676	4.20998	-4.29048	-3.30347	-4.38279	2.56794	20.6814	-0.76026	-2.84226	4.56875	0.15167	2.05984	-4.95743	-0.683164	-8.61572	-10.9504	25.2793	-9.30855	-4.91932	2.35928	5.99166	0.606172	15.5313	0.915138	2.73491	-4.67851	-0.483839	8.18413	0.699858	4.4704	-1.82408	-0.307022	11.274	0.987095	-0.164568	6.66263	5.24111	5.15804	-0.421178	28.5679	0.801925	-2.15747	-0.812347	1.26411	-0.213712	0.381908
0.539535	7.10488	3.09504	10.9136	-2.07018	4.50778	1.84661	0.642969	5.59274	7.57694	0.403298	2.80035	13.8823	1.44954	8.9101	2.46067	1.65124	-2.85859	2.29361	-11.2609	17.4734	-0.427445	4.18651	5.2568	-5.02565	8.68957	-1.96758	5.55892	5.33948	2.97039	3.37005	10.3819	4.05721	2.19761	-4.7946	2.49611	-3.9736	-1.72706	8.0661	6.25954	8.69182	7.49538	1.51625	31.2641	6.1572	9.3553	-2.11792	3.2215	2.38944	2.11471
11.5577	9.43331	5.22092	-1.80161	1.63777	5.41043	4.11627	-2.21752	-1.72503	-2.4621	-8.95971	-3.30499	4.609	-4.76279	-3.14578	3.69807	-5.85127	3.44032	1.81004	8.44184	6.22824	4.45812	-4.94624	-0.550836	0.791772	6.92652	14.499	8.87193	-0.547625	5.91141	3.2228	-4.34172	-2.40054	2.31521	-7.95941	3.71183	4.98286	-1.39897	7.48445	4.42199	-7.69396	13.7111	-0.983838	32.0856	5.27179	3.68018	-0.89247	-2.05883	12.0861	-3.80302
3.23334	-3.29999	-0.816612	6.10717	-0.277236	3.90183	0.0186662	5.86251	2.94569	-1.34141	13.5915	-0.39658	-2.96092	1.47599	2.10173	4.89311	-5.88558	7.19685	1.98616	4.1679	3.41286	3.85447	-0.507267	-1.80136	-0.0702796	-2.33791	0.989361	8.25334	4.72393	0.0891051	-1.05798	3.3713	6.29416	3.0889	2.48286	5.85736	-3.30694	-1.73814	6.2006	-2.85246	4.68012	6.51231	3.67627	25.9053	1.8358	3.05541	4.42908	2.05032	-8.4734	1.95652
6.90137	2.91127	3.73214	5.11445	3.57271	0.665697	3.43624	3.12881	-3.38712	-0.804516	7.23104	0.591267	9.388	0.355189	5.26914	2.10152	-3.28482	-8.55282	4.40806	2.62027	2.89772	12.3384	0.315347	2.16493	7.73641	-1.92316	22.8529	10.2096	5.4852	8.81345	-1.30804	15.1153	4.76417	4.7268	3.40878	0.395583	9.14301	4.87894	16.0429	0.0881623	15.4495	10.055	8.08676	34.6502	1.67755	0.573336	2.40091	-1.80562	-0.192768	4.27107
4.29535	-3.10464	-5.03319	1.19718	4.36419	3.58528	-1.26095	3.98939	2.11646	4.39212	-6.40184	5.8693	-1.94993	-1.17198	-1.79929	5.34064	-6.47618	1.6153	4.00672	0.50561	14.3775	5.12494	2.45321	-0.575595	6.32913	-4.32272	2.49795	1.42556	6.81433	-2.47069	3.5755	8.86324	-9.43062	-1.15268	-2.34752	3.06567	-3.72676	3.3708	6.36267	-2.80286	3.34164	9.1698	2.31924	27.8224	1.05371	2.80512	8.8569	1.24029	-2.93572	-2.89444
4.04346	8.99121	13.1993	6.29221	9.10654	1.5087	-13.0085	2.95439	12.0093	3.93286	7.83142	-4.67803	-0.81626	-0.689485	-2.61288	-0.194449	-5.24392	-8.14233	0.0847208	0.392164	3.00715	11.7552	3.61023	0.411626	0.396	-0.382753	-6.95264	6.16558	-1.23595	3.06747	2.64417	8.78759	1.24796	-4.19407	-3.63876	1.41612	4.06405	-3.94279	-0.676977	2.82427	4.97258	8.71868	4.75232	34.3576	7.79979	-0.2619	0.92597	1.05806	-2.33402	0.24458
0.545223	3.99919	5.5554	-4.22968	0.655986	2.15941	-7.797	2.47948	4.80931	1.14087	-1.94974	4.09546	9.58939	4.18611	0.688206	-8.02045	-9.07659	-10.2679	0.682942	-5.80268	-8.02212	3.96109	-9.18516	6.40808	9.45285	1.72035	-13.0381	9.47314	5.23835	-8.39441	2.03158	-1.57357	8.29377	-4.86601	8.32499	7.29404	3.08297	-5.75027	7.91477	-0.710933	-0.997878	12.3819	2.29603	29.3466	1.77148	4.33917	6.28256	10.2544	6.85256	2.70467
7.4347	-1.05365	2.29808	-1.2727	1.93313	-0.406167	-4.09324	2.96853	12.1972	-1.93185	-6.33141	-2.16291	0.841043	-1.89069	-1.49674	0.135675	-12.6804	-1.14154	-4.09565	7.73837	9.97897	-0.0971969	-3.64191	3.19589	3.26532	-3.62189	5.49457	-8.65377	8.10512	1.66531	3.03582	-5.33488	-2.44797	0.420122	1.7589	6.29482	2.38252	-1.84456	1.10679	4.93558	-2.45314	10.7028	4.46011	31.5384	-2.15637	-4.3273	0.913562	0.986336	4.28463	0.533417
-1.913	3.47655	6.66455	12.5605	-3.05191	8.4179	-3.39691	0.84489	10.0166	1.50845	5.04264	1.59174	2.41587	-0.610148	2.23858	7.58198	-0.12718	-12.5179	6.2002	6.07326	2.55432	-1.80897	8.96008	2.82629	2.7665	1.97807	-8.04763	-8.26003	-0.638645	5.28249	3.338	4.44075	2.84555	8.13937	1.70854	11.0434	-3.02172	-1.86587	7.41924	-6.22412	3.17471	11.5931	6.77839	28.2824	-2.07383	-1.34819	-1.40437	-6.95178	-4.89062	-2.31216
-5.28501	0.37926	-0.00332677	6.65804	1.17567	3.55606	4.43775	2.99907	-4.68873	10.4099	-9.61723	9.6512	-20.9659	-0.161897	4.90919	6.88086	-5.99956	0.603401	-2.54072	13.0573	-1.12137	1.18009	10.7658	7.28783	0.96239	5.63097	-18.9686	10.1821	-4.84289	-0.911963	2.81987	7.22211	11.6208	0.587826	5.97543	10.9659	17.137	-0.835637	10.1412	1.7186	10.7416	12.5501	5.45039	29.3681	6.86773	-5.63155	1.12221	-0.803958	-9.33495	0.255211
0.411414	0.613934	-2.03995	-4.9747	-0.714914	-3.89981	-3.19089	8.36311	-4.53798	-3.31943	6.24868	-4.3728	3.7412	8.48963	7.23329	14.4791	-3.68324	6.82388	-2.98452	-12.9635	-2.29573	4.69094	0.732129	-2.6074	1.17245	6.3725	-3.54569	8.00131	5.32956	0.0231831	2.47942	0.705188	-4.09488	8.85478	-3.74871	3.59001	8.53548	3.47103	9.58156	-0.0633611	3.01126	9.13487	2.59732	27.087	-3.13589	2.36132	0.680647	-5.21049	-4.93712	10.7612
6.48353	0.418479	-1.14322	0.257592	3.28048	5.93824	-1.40823	4.74063	-4.91652	15.8004	-1.77384	-2.97324	-0.988797	5.61255	7.01057	7.76554	1.41408	6.84143	-3.40616	3.39834	8.23678	9.59664	6.57327	1.40275	2.45674	-5.50451	-13.0636	-7.75657	5.49394	-4.7461	0.825345	9.95192	10.2337	1.07669	3.89553	-5.11474	6.89346	-2.09276	-0.792977	3.02921	-3.82525	12.1226	3.90329	23.4329	4.44132	1.49733	-0.167585	0.70875	5.19963	4.86796
-1.0631	6.2751	2.50507	10.4199	4.47272	2.53527	5.20921	-1.88942	-1.99291	-2.34447	-17.8133	-1.52909	-1.28258	-1.27692	10.4558	6.08658	-8.50833	-12.5438	-5.51641	0.325513	17.7591	13.5593	1.76149	3.72371	-1.35415	-1.30063	-0.597341	12.4479	0.153958	2.52821	1.78115	1.09379	-6.97462	10.759	2.04545	0.859835	8.74505	-0.562089	2.25057	6.69129	12.9609	14.7745	4.86681	30.7253	0.905337	-1.6921	-11.8107	-2.12352	6.86761	4.1333
0.881615	5.86933	5.53036	1.21454	8.86713	5.82297	0.402063	8.86404	6.33079	-1.66507	1.90084	-3.68114	2.801	-7.27168	-0.471528	-5.23269	-2.01278	-5.46846	-2.1997	1.44047	-6.65759	5.56148	-3.00249	8.15813	7.35639	-5.27977	-7.09625	3.11707	5.12471	0.905365	7.7028	14.5105	-0.735215	-0.317392	6.43701	0.380107	1.16729	-4.56412	-1.95936	1.28849	7.86927	12.225	6.40307	29.3581	1.36753	11.8495	-0.308915	-4.75997	8.14759	2.20453
0.941274	-2.64914	2.76785	1.18533	4.50312	6.93423	-1.45007	0.652877	-0.337127	1.78662	3.46961	-9.62393	6.39774	-5.43332	3.43619	-1.25604	-4.89305	-2.53265	-2.7872	5.33388	3.85817	1.39634	0.735849	-6.6588	1.82218	-5.24225	-14.409	5.81397	1.73634	6.55792	1.98904	9.37577	11.8624	-4.55128	-6.66345	-0.0204016	-6.99743	-0.890035	0.4133	6.7502	3.8461	14.0731	2.09508	33.0841	-1.79711	-9.65566	-4.36595	-3.75143	5.50155	3.42053
-2.18816	1.36674	4.5202	1.42936	4.42525	-3.75855	0.926277	2.47629	0.339213	5.42684	-3.21551	-2.42186	-2.10057	-3.89331	-1.46426	2.83228	-4.26751	6.31567	0.887734	18.3169	1.70052	12.2725	-0.202849	5.06521	-3.93576	8.05701	11.4484	-3.13841	-1.42928	-2.15568	-3.49333	6.90342	12.3004	2.83974	0.190613	-9.78092	5.4774	-1.6643	8.59514	-2.6475	4.29863	11.0787	6.24176	31.1638	-0.0778679	3.37653	-3.01729	2.91966	6.7211	-2.06566
1.09219	6.01296	7.24247	11.4544	-3.57739	-8.98702	3.85608	1.87459	-0.533893	4.82877	19.2858	-7.98032	-5.43341	-0.0246679	0.857056	8.45984	-0.195536	-6.3537	3.83984	12.0421	-1.78579	8.00628	-10.2537	5.96279	4.60722	-4.18804	22.1469	3.82682	-5.14843	10.5165	3.20019	6.65054	-2.44102	-9.73682	3.33445	-4.08435	6.03219	-1.73787	8.35757	7.2666	-4.46071	15.9179	-4.68083	25.5175	4.54923	-3.75218	-1.36599	-3.81616	-2.21297	-1.30232
0.714626	9.16254	1.14876	-1.47597	3.32084	5.56666	-3.82412	2.65657	0.67525	9.18856	18.5392	5.10191	-6.42618	-0.277936	-0.921615	-5.87226	2.00869	5.95078	6.89336	9.11568	6.24192	-0.373963	-0.979872	-3.00067	1.5651	-0.310349	12.0964	0.622452	-2.61404	3.93287	-2.21235	1.57156	-0.764543	2.53898	4.99863	-5.67163	-0.925738	2.05574	-6.13756	0.521589	4.68455	9.25993	0.34864	25.8945	1.44782	-13.5625	-6.47467	-9.20128	-1.69261	4.37408
-5.71666	3.46185	-6.04347	5.5609	0.757761	2.57352	5.26872	-2.54027	4.17016	-2.14419	2.44317	-7.41877	7.50289	1.88757	7.77155	2.13038	-12.0259	-15.2004	3.25964	-14.6402	-6.61139	-6.40513	1.57691	-0.318685	-3.05748	-7.54322	13.7797	-1.44212	0.117246	11.1448	2.53761	4.47097	-2.10532	3.1129	2.97894	-0.394474	2.5229	5.76462	10.7756	1.46718	-0.960027	7.74749	-6.38995	36.4157	1.89907	-11.0123	-5.97782	0.109001	-2.74911	-0.596113
3.64429	-0.754304	-5.10485	3.87035	10.6975	8.41272	-3.18531	1.80424	-0.794789	6.26655	12.9382	1.15628	5.3262	5.80224	-3.69702	7.8697	-2.43762	-4.49403	2.51915	-1.60559	1.58041	2.3978	12.9219	-1.65774	1.14258	5.59923	-14.468	1.15248	-2.09177	-3.45886	1.60268	2.96184	3.51917	-5.90065	-3.42175	-0.532714	-0.829289	-0.348017	-1.6004	-0.751591	3.65695	9.82509	3.38688	25.4364	5.93525	3.29511	-1.22496	1.00598	-1.00085	1.92672
3.43154	5.24625	7.2119	2.60518	5.14711	3.39336	2.72331	0.375198	11.0051	-1.22776	10.9805	5.92626	-2.74154	1.92921	0.0852956	-12.9026	-10.2406	12.8636	-1.38113	12.1782	0.377888	2.15624	0.563304	6.50225	0.986455	6.14827	-18.5794	2.19772	-0.908583	-8.88342	1.87468	-5.02519	10.8949	0.0221363	-3.56277	10.4652	-6.69975	-3.02653	4.74166	7.6008	6.41283	7.05499	-4.75326	31.246	-0.471622	-5.5134	1.11831	0.558198	-10.7	3.20995
1.76739	10.2695	1.70134	5.31285	0.0283901	3.88193	-0.695045	-5.19764	-5.91061	8.75665	3.01782	-1.31653	2.9054	0.772376	0.051618	0.693993	-4.48359	0.768648	-3.01015	6.69928	6.70641	9.63895	5.26671	1.47571	-3.45704	12.7049	10.7032	3.58769	2.21241	3.28418	3.45134	6.24249	8.55571	-5.86425	-0.308976	-6.79086	1.43375	-0.112232	-0.446925	-0.35394	3.43659	6.66298	10.2557	31.0531	0.343671	16.6736	-1.58018	0.205552	8.98139	6.65225
-2.02858	2.59026	3.75399	1.16201	8.77702	3.13867	1.86481	2.33957	-0.292369	6.66921	10.1525	2.31833	-2.00205	0.106146	1.85932	1.4472	-6.64127	1.16544	1.32179	-10.5326	17.3257	-0.978774	2.31508	5.1752	3.90851	-8.87245	0.699357	15.3368	-7.0945	6.99051	2.41735	5.13839	-2.89459	8.28875	3.41477	13.9267	3.36484	-8.28732	6.63108	1.73006	6.96625	13.8878	4.88791	28.2303	-1.78065	-1.27653	-1.56819	-0.0501564	-8.74318	-3.08846
3.638	0.351698	-0.187491	1.4073	7.92771	-2.11943	5.83577	-3.74475	1.17398	2.74046	-2.45762	4.47212	0.0511471	-0.324581	-6.39795	8.32048	-4.29244	-7.97277	3.13803	-12.332	11.3954	7.01906	6.86905	3.70113	2.57872	5.5315	3.90831	2.295	-3.93987	-1.77553	1.70053	-1.00082	2.28104	7.9533	-1.50598	-2.29984	-1.96066	-2.92077	9.50859	-1.08075	-0.544917	12.8957	11.2459	26.6097	-7.36556	-5.54029	0.883822	3.75293	6.14603	1.1882
1.23977	7.60863	-3.26092	1.41372	10.6215	2.0352	-5.42639	0.910338	-2.28674	1.05763	4.76008	-5.43892	2.07568	3.55689	3.47335	0.956925	-7.4023	1.02518	-8.70492	-2.18958	6.33591	4.34827	-5.18764	-2.66252	1.7726	-5.31098	14.217	1.35441	4.10663	6.5382	0.196457	-3.76424	-7.91362	1.83515	5.25765	7.36969	-7.47348	-1.71238	17.2783	-2.52441	2.75164	7.26161	-2.99554	29.0428	4.61164	-5.65677	-0.33361	-8.99363	11.0105	-3.24716
2.16261	1.40214	4.59129	2.91529	5.67024	2.55425	-5.14268	3.43765	5.72625	4.68465	16.0102	-6.02862	-0.439551	0.212518	5.12749	-4.44867	-5.80098	0.0263568	0.901026	15.3664	7.33537	8.83712	0.844657	13.039	-0.167649	-1.79581	17.1776	2.82942	-0.0668884	-2.88546	3.11747	-3.05764	-11.4292	-6.10611	-0.315884	1.71655	0.522971	-1.85925	4.8178	6.63381	-0.894102	10.2513	6.66843	25.0724	-0.426393	-12.7941	4.5154	5.15603	6.27079	-3.35674
1.08259	1.83074	7.74536	-2.68102	0.855196	-3.72474	-1.65596	-3.0035	4.54181	2.84283	-6.01669	-0.634739	-3.05303	2.91627	8.05986	1.09653	-1.53442	-2.19361	-0.766802	-8.5241	3.83994	3.85018	-1.02321	2.63841	3.83636	-4.13181	-5.80802	-10.8173	-1.20141	1.0837	0.880676	-0.555936	6.80464	2.77841	5.88295	2.07102	-2.78782	2.28413	9.65905	4.67027	3.95749	11.3376	4.78109	31.9188	4.97309	-13.776	-2.75906	-4.21651	12.4722	-3.28677
-1.93133	2.91364	-7.27946	11.4071	8.99221	5.59788	-5.05301	-4.14763	-0.267455	2.67611	3.47168	-5.42366	9.94351	1.82277	4.74167	14.384	-8.38303	-0.179053	3.00491	13.3527	-1.84551	4.30392	9.02554	-4.81995	5.25733	-1.5705	18.5832	13.5682	2.9032	2.01776	2.17859	-3.56188	-4.58932	3.31096	1.57123	-7.62213	-2.63548	1.29513	8.05383	-1.28311	4.6269	9.43405	2.74446	32.981	0.617205	-5.20742	-0.549942	2.37275	-0.110216	-4.96493
2.09635	7.72044	7.08796	-9.01424	2.68823	3.96393	-7.73756	-1.81878	6.36897	5.08314	18.7367	-0.177512	5.93289	-3.57062	5.09539	-5.48029	0.58069	-7.16451	-5.07489	6.68875	-1.68111	14.088	-8.14387	6.24948	5.31693	-0.360036	4.84332	4.0042	-1.0105	11.3419	4.15769	-3.79219	-4.45977	-0.262182	1.10542	4.69692	4.23288	3.84636	0.98939	7.82788	1.26746	11.3318	2.96307	23.3142	0.0683008	-1.82532	5.21578	-8.36192	8.2958	-2.85589
1.00339	2.46675	1.70463	-0.446667	-1.41589	1.31463	0.367201	-4.26362	-0.804162	0.116538	-2.88512	1.87635	-12.6907	1.41917	-1.35645	-2.58398	-8.63099	-2.80501	0.464908	1.23712	0.837927	-3.31977	9.27304	-4.7924	-0.193946	-2.14035	3.6056	-5.87547	1.95134	-3.57056	2.33111	5.86664	-9.69191	0.0184265	0.614493	-2.33892	-7.0575	0.387018	-4.13096	3.85631	-1.57731	6.85623	6.47101	21.4067	3.40439	-4.54063	-1.31085	5.00476	9.71134	-0.823098
-2.67635	-0.00583689	-0.425067	8.60908	4.83457	8.90314	-4.03076	0.861391	8.80381	2.71865	-8.90562	-2.04047	-6.74842	2.66782	3.86567	5.09977	-12.4604	5.63039	-2.69917	1.04931	10.2764	-0.303236	-3.03671	7.24932	1.83657	-12.2532	-7.21892	-2.68733	-2.33402	-1.09445	-0.189771	1.04198	-5.83557	3.03785	1.50419	13.9727	-0.0627065	2.23422	-0.68706	4.84993	-0.345949	13.6518	2.84711	27.4554	-4.27649	-1.93355	-7.20447	-1.35223	2.95023	-5.17648
-3.01636	4.06187	-3.45794	5.57046	13.4664	-2.6825	0.499373	-0.358713	1.693	3.83485	4.66267	-5.42312	-2.85349	-8.97235	2.4719	-1.37549	6.0265	0.445752	-1.76303	-1.3309	-0.969558	-0.275565	-6.09018	1.64356	-0.743407	-0.367407	15.3331	14.9277	3.60512	-1.02607	-0.276215	3.99646	-3.08498	5.66198	2.13318	3.23002	5.88068	0.918231	1.27462	2.26168	-6.89372	10.7462	2.31838	26.7137	2.75436	2.08671	-3.18888	1.74874	4.61422	-2.83713
-2.69708	8.83779	7.67301	4.04416	5.84874	-0.0360307	1.38096	0.752873	-7.20616	7.14645	2.03103	6.51129	8.16298	2.35703	5.94029	3.14316	-0.502087	-19.8771	-9.15235	-12.9788	-1.30841	-0.170379	-2.31922	9.09385	-4.03694	12.3337	2.75345	-5.69517	8.75954	2.86387	3.04253	-1.26949	3.94908	0.257638	5.61709	8.75244	6.01014	6.17001	6.32041	0.0723979	-1.89279	10.0217	0.18578	20.9331	-5.29117	10.3256	1.03385	3.08974	-10.4165	-1.46712
0.110286	7.00766	3.93278	-1.11998	-0.43165	5.38422	3.35768	1.0149	3.08561	6.80494	13.5368	-6.23377	1.26222	4.60716	-1.73529	2.13895	0.612767	3.96913	5.00461	3.6778	13.5139	-3.25532	6.6432	1.35403	3.22456	7.76356	0.000781568	9.7992	4.54292	-0.520791	-2.02071	15.2722	-4.27749	3.25633	8.56054	6.38692	-1.81606	-0.357458	3.75341	2.99515	2.50035	8.62911	6.53796	28.0577	3.91289	-5.33225	-2.46039	5.91493	-1.54852	1.78941
-3.4874	-0.603706	-6.0181	-1.35759	1.67708	1.73832	-1.04638	8.06531	4.71851	7.62165	-4.23457	7.67288	1.94517	0.578606	2.24518	2.79139	-8.55163	-0.955654	-6.68878	-2.50781	7.69086	3.31189	1.90787	2.85547	1.74863	8.68524	-5.39951	8.36365	-4.83024	9.56	-1.53119	4.9326	-4.58643	-1.34261	1.59996	7.69001	5.36732	-0.110253	7.60227	6.67209	-6.79834	16.3813	5.25589	18.7759	2.29132	-3.66384	-4.00619	-3.72854	-2.9516	1.07971
0.179777	4.0573	0.000237853	-1.45292	7.31871	5.75205	1.36021	-3.59241	0.953185	9.46022	11.5892	-2.84977	-12.2531	-2.32279	1.70573	6.02083	-2.7376	4.80828	8.58229	14.3945	5.69354	5.4597	2.872	4.61536	-0.180263	13.3184	9.58523	9.40268	-1.07278	1.13809	-2.44442	3.29071	10.4199	-0.617923	-3.31094	4.55342	-7.88489	-0.531356	8.98477	8.04209	7.83559	11.7488	7.27437	25.8828	6.97915	-0.190827	7.73801	5.44928	13.1768	3.38258
-1.5421	4.02052	-9.2612	-2.0017	12.1234	1.17983	-11.0512	2.73713	9.19532	0.633707	0.644592	-4.13721	-1.1896	-2.82773	1.05949	1.76237	-8.91328	0.175123	-3.53179	-9.89073	0.129415	3.7915	2.16654	-0.887952	-4.02909	8.58024	3.46065	-7.39919	1.45149	-1.19549	0.776303	-5.46286	14.7084	8.40589	-3.32374	15.6422	0.636404	-2.39524	2.67374	-5.28445	4.25933	16.0648	11.1191	22.1223	-3.34101	7.36425	-2.10201	3.77998	-3.59574	7.96805
9.65545	-4.8418	-4.74821	8.62844	5.47039	7.14993	-6.63217	-3.8601	-1.6449	6.03333	7.97443	5.22916	2.70959	0.547874	5.73855	8.84879	-4.95904	-2.85188	5.51111	-0.961589	21.2809	6.11282	-1.574	4.76342	-2.73306	-1.57643	5.54636	8.77328	7.1416	-2.74329	2.83002	4.48062	14.2151	-0.53754	1.85655	13.9573	1.4525	-5.39045	5.99587	0.257176	-4.21788	13.5191	6.38582	22.181	-4.05499	8.27256	-2.85182	2.55565	-4.91246	2.30631
1.63563	5.91882	-4.86395	4.26443	-2.57775	8.06435	8.8218	2.42975	4.49518	7.03235	-7.2275	-12.4356	1.33693	0.237931	1.01023	-1.31258	-3.22197	-0.85622	-1.14421	-0.14832	3.94845	4.37544	6.49835	7.60678	-5.15461	-3.87109	-6.54528	8.77123	5.06395	7.86444	3.68227	-3.37107	2.56406	1.53696	-3.10345	4.48517	12.2851	-4.11717	8.48009	0.89519	1.81254	11.6107	2.50874	21.2725	3.94706	-9.00133	0.707268	-0.189877	10.2	-3.54449
[truncated: 7 more columns]

## Sheet: S.Fig. 4a, Tail
cell_001	cell_002	cell_003	cell_004	cell_005	cell_006	cell_007	cell_008	cell_009	cell_010	cell_011	cell_012	cell_013	cell_014	cell_015	cell_016	cell_017	cell_018	cell_019	cell_020	cell_021	cell_022	cell_023	cell_024	cell_025	cell_026	cell_027	cell_028	cell_029	cell_030	cell_031	cell_032	cell_033	cell_034	cell_035	cell_036	cell_037	cell_038	cell_039	cell_040	cell_041	cell_042	cell_043	cell_044	cell_045	cell_046	cell_047
21.2225	10.4616	10.9073	2.99418	15.6739	17.8394	13.3057	11.3555	14.0572	5.50267	10.8505	7.12455	13.1897	1.99883	2.92858	3.02075	-1.04201	-2.819	7.80729	0.686082	-2.10432	1.94114	2.39207	1.72687	3.02809	4.19756	-4.80986	4.7913	4.00749	4.70189	0.789659	-1.56194	8.46151	8.93273	-1.15171	-0.0429661	-4.53658	2.64421	5.87384	0.0512965	4.41183	2.9434	-5.33715	-6.36044	2.09611	-5.04423	6.16743
-6.35115	7.26475	6.17687	5.22024	0.171325	14.2518	6.91706	8.01544	2.89999	2.96137	5.20549	16.3355	6.99151	4.46532	4.14399	2.63143	13.7664	3.22981	-1.83347	8.83281	6.71776	4.95598	-0.764241	1.32554	3.59602	7.23647	1.66003	7.36874	3.1241	1.15518	0.211054	3.91312	1.77787	9.29603	2.13566	6.29076	1.84514	-0.613311	7.77808	4.45144	0.490668	-0.0319438	2.07565	1.05534	0.791801	3.89263	13.7716
8.76139	2.92013	18.6188	6.50567	10.3795	9.43059	14.5431	12.9447	13.256	-1.76269	6.23624	-5.76926	1.90455	12.1928	6.87668	1.46985	2.2663	3.97076	2.03946	9.68562	-5.92497	6.9348	3.17748	3.00104	4.74066	8.04057	10.6137	0.624703	-1.67593	3.40307	7.05731	4.75231	1.61344	0.162756	4.32996	0.593877	-0.580817	3.66179	4.88846	5.80933	-0.794506	1.89965	-1.0908	2.5847	7.5202	2.60364	8.20399
3.29658	3.08948	1.06699	7.28577	4.43659	15.2166	15.6448	3.88257	6.34375	8.36914	6.99088	1.64542	-1.3368	-3.70516	7.14934	3.02745	10.4366	1.84383	6.68522	-2.82065	0.438461	3.00679	-1.94759	6.80708	3.27085	6.01383	4.20893	3.54422	5.49222	2.50677	10.3009	2.63726	-7.41447	3.15023	3.67882	-0.4633	-2.92687	0.317079	-0.36482	6.86312	5.50401	-0.181701	1.19817	2.83655	2.80351	5.76335	1.60879
17.683	5.06863	0.254684	7.85575	-2.21688	8.47972	0.789516	3.02596	-0.389734	2.94322	13.8009	5.4975	10.2481	9.81438	1.70238	-0.22087	5.68284	1.3567	4.88998	12.7749	4.07577	-1.31571	8.34525	5.49206	9.01394	10.1101	10.7335	5.06931	5.65216	6.63134	2.3274	6.54702	1.98574	-0.838522	-1.03421	-0.459589	3.14424	3.6067	-2.52587	2.78588	-2.823	-3.97143	-2.65963	-0.200984	4.99417	6.96671	2.03219
17.1565	7.8312	10.3357	8.02866	7.36234	7.39597	15.7975	1.04991	8.05752	1.71863	2.12931	3.78036	-10.3837	-3.60544	3.19024	-2.56403	0.92938	1.6399	3.88962	6.64536	2.89949	-1.05775	10.6901	10.8811	1.05307	10.5598	-0.632259	7.89881	5.77672	5.2706	-3.0721	1.75751	2.5912	2.69939	-6.21398	6.33116	5.02975	10.8125	8.90203	4.74971	0.899097	-1.50384	3.12048	3.35103	5.06186	8.21162	2.7326
18.5684	2.15162	0.867487	15.7906	7.63745	8.49048	12.2663	1.98056	6.93428	2.19283	9.93424	5.99269	-1.61122	-2.42979	2.72183	-1.61929	0.764017	7.98974	11.1974	3.59872	4.56095	2.95255	0.303298	0.254495	-4.04938	5.48509	2.83768	-0.40822	-2.43628	-1.60536	12.9594	-2.81786	5.13603	3.08851	-7.00825	-2.55346	3.99571	-1.65452	4.18487	-0.244699	11.9167	7.87496	-3.36413	-3.89901	2.80685	3.6825	-3.30657
8.92719	9.46533	7.68432	2.51509	-0.543634	4.17813	10.391	3.20459	14.8667	6.97232	1.24525	-0.0187811	3.00033	-3.47582	5.54886	0.768771	6.71526	-6.16085	8.25214	5.99702	3.62968	2.27397	5.16776	-2.35921	6.88853	2.81238	3.78307	3.19215	-0.0306421	2.81408	1.55444	7.09043	5.27634	-12.4741	9.91401	-1.38233	-3.13817	-1.51308	8.24881	3.18816	-3.09005	2.13109	1.14381	0.498308	5.51494	-2.75844	3.10789
13.9885	3.96601	9.50034	9.5081	7.89148	6.06706	1.53037	8.49985	3.24181	10.687	11.0429	10.2511	7.33943	0.482609	-3.33602	-0.567104	-4.20596	0.619028	6.26377	5.00609	6.37286	-4.40652	5.63243	6.75006	2.36366	6.08808	0.238467	1.11111	6.90781	-0.975962	5.1189	2.441	12.6195	2.58901	8.38158	-9.44159	-8.9616	5.17931	4.6066	5.61842	-2.1855	3.82519	2.15202	-6.2107	2.11475	3.96091	0.176623
5.26182	-2.23013	2.31673	2.95712	-0.522585	6.62498	4.84624	1.54743	12.5832	2.42317	6.78378	11.3395	3.57012	2.81027	1.25219	-2.41806	11.8116	-2.2255	1.07973	8.7278	4.02458	-6.94268	5.64706	8.14378	10.5604	9.2345	3.93748	2.29693	4.04823	-1.81406	2.22712	0.457402	15.2071	-5.3527	-1.22852	2.55162	3.21561	1.10298	0.909912	-0.644015	0.156688	-0.358015	3.77904	-3.51562	6.95671	-0.126571	1.36132
5.36098	-4.28201	9.62118	8.72062	4.31268	4.85194	4.44422	8.57445	-1.19525	0.787159	17.5019	8.1796	9.03476	9.96658	-6.08806	6.21471	0.526711	7.27636	10.2717	4.57855	5.61665	3.45381	-3.74838	0.623211	9.50869	7.53554	-3.18659	-1.97754	5.58819	3.05229	9.54272	3.39708	7.03927	0.390629	14.4829	2.56088	3.55801	0.249781	1.68424	-0.71645	0.804063	-1.9492	-5.11481	-3.6583	-1.14447	-0.251631	1.095
8.34876	2.23163	0.519138	4.83987	8.03167	4.29122	0.153027	7.08153	7.69675	-3.54418	7.75214	4.07891	6.39811	-0.782154	10.4973	12.5199	2.0731	0.728267	6.91863	3.3009	1.9853	3.35954	2.2194	9.3201	-2.65326	5.50913	-10.3736	8.83776	1.06743	-2.17981	7.31026	6.03245	9.57188	6.0149	4.07538	0.469268	4.85013	2.17967	-4.40001	-4.46235	-6.09997	4.26789	-1.93124	-0.967564	-2.33493	3.35715	5.87963
-0.428565	2.11502	4.62111	3.9458	2.98436	5.05596	7.30423	7.35582	9.27193	9.71076	4.64001	-1.6794	-0.525962	0.898689	-1.19622	-6.42817	-4.05209	1.38394	13.9532	2.93084	0.795609	0.757573	-4.11098	9.76537	1.83904	-0.199375	-8.21112	-0.386347	-0.238843	-4.66711	3.31653	4.99725	3.46521	-11.5495	-2.96614	-0.347179	9.85238	7.32473	2.7668	14.6163	-5.29394	2.96395	4.04574	0.353863	1.6292	6.01383	6.65849
8.71423	2.7226	-2.97689	5.87402	3.14518	10.2183	-5.29548	10.6642	-1.77705	3.70214	4.70238	9.72239	-2.87073	-0.627008	-11.0794	13.4127	1.93943	0.0335989	10.6637	-6.53929	-5.99763	6.73497	2.93829	-0.0688164	2.57945	5.44827	4.71071	6.56798	0.417159	-5.17972	2.87695	-0.254053	13.2843	6.05737	-2.30619	7.36028	7.77775	5.5491	3.67465	-0.582812	1.74148	1.37978	-1.27592	-2.91785	2.56316	1.11674	-1.94778
3.36931	3.88579	-0.00801937	11.544	6.51561	1.76275	2.25052	5.98961	0.389607	4.06417	5.40575	-0.66592	1.28674	11.7254	3.83957	5.1245	7.08404	1.9911	-4.05189	3.23207	1.43327	-1.25214	-2.59897	-3.61819	-3.01373	3.57413	5.88703	-2.94802	-0.997653	-2.30051	0.499449	4.10973	11.5999	4.24317	6.47984	1.99205	8.9999	-0.94984	0.234249	-3.44735	-0.706983	-7.53845	-5.37914	4.87525	5.35296	0.166592	2.58292
4.53011	3.01733	5.31859	4.45446	5.55885	6.36295	3.55071	2.2314	17.9552	5.25275	7.75548	-0.00599522	2.37465	-3.99389	-4.00583	-2.51868	-3.48337	-2.44821	2.04066	3.88641	1.50388	1.88834	5.82395	2.9172	6.78506	11.4253	-2.32186	2.67486	9.88186	2.12005	7.23853	0.201001	8.20424	-3.88449	-0.613233	-8.53121	5.43157	-1.65862	2.8889	2.9075	2.70665	9.7115	0.183831	2.29727	3.39265	5.99059	8.8614
8.67512	5.10766	3.86137	2.84285	-0.339831	6.35487	10.4113	5.8489	9.11631	4.67419	6.59523	7.01934	4.10144	-0.965003	14.4899	1.47623	0.55205	2.46174	-2.51764	4.88948	-7.02023	-0.0708914	5.26885	6.92727	-0.598333	8.83673	3.1996	-3.07794	4.37727	-2.2399	6.79592	3.76937	11.2538	10.9498	15.6811	8.35974	10.9934	-2.52542	2.56237	4.28481	-2.94754	-2.06878	6.92527	4.34831	0.311963	0.0302255	1.98948
7.18322	3.73392	-0.280999	3.8425	8.64363	7.69812	3.33335	0.983583	4.01075	2.70565	6.59016	9.62031	-5.53055	-3.15693	-0.381555	6.75394	-0.130339	-2.21717	0.276076	4.1158	-0.419897	4.53751	6.5136	3.65694	6.0196	6.87708	10.388	10.3998	4.80929	5.97228	6.34317	7.02016	3.93579	2.40692	-2.41894	4.17299	1.83587	3.86142	4.68576	6.71471	-5.55355	8.50551	5.81762	7.03696	8.66797	4.31321	0.660745
1.71878	0.217268	5.65899	8.73781	5.00747	-2.64863	0.0902204	8.97469	4.03163	-7.52435	-0.317121	-6.86714	-2.62124	0.407527	1.48409	7.07934	8.64741	4.67812	3.87699	3.59887	-1.81566	-8.3996	3.52752	7.08588	0.720957	-0.0430908	7.89613	4.62969	8.00938	3.41442	1.29835	-2.40052	0.984952	4.80906	1.67806	5.47858	-0.0841232	5.41541	5.59391	-2.10347	13.7293	11.6447	-0.734076	6.76415	-0.849939	2.88143	0.623767
-0.793621	6.10809	-10.2592	8.24374	9.58931	2.51308	18.4612	7.92252	-6.53881	1.5453	0.404687	1.93842	10.0085	5.41249	12.6191	-0.385646	-4.26912	-0.111373	4.78591	4.78711	0.504324	15.8846	-0.691053	-1.62935	10.3046	8.48637	5.04659	-0.138855	0.941055	-3.66005	-2.53394	8.69492	5.23176	6.13769	-2.73486	1.67615	3.81432	4.67976	6.4256	4.28481	9.19082	0.235909	1.56402	5.46915	-0.277775	1.2977	-3.29816
-4.73029	3.46916	-1.79133	6.02982	4.8685	4.56618	0.772779	-0.40307	-0.609565	1.45769	1.53272	12.393	-0.317125	6.64938	1.8829	3.31075	-2.56283	5.2421	-1.70657	1.54825	2.25409	-4.32056	0.151296	-0.802528	3.9747	-2.25692	1.47825	5.75268	-4.66817	6.46714	3.91482	2.54022	7.66295	0.632233	6.93101	1.26479	-12.4233	7.26462	1.0282	-1.46518	-8.69833	-2.96369	-2.09935	5.40733	-1.69576	2.5899	-1.10909
3.23408	-2.62183	2.90556	6.75639	4.10303	3.53937	2.21471	3.71223	2.49977	-1.13669	4.73471	0.473804	4.4391	13.4479	-7.24691	-5.905	5.2252	-1.57502	-7.41574	5.33941	-2.17014	-2.75058	1.80922	2.01314	8.35133	-1.76477	-1.38621	0.510834	1.21329	1.9928	5.84261	4.7094	4.44492	16.8095	5.4474	6.85979	-2.62523	1.72564	0.80398	0.643999	5.19752	-0.416497	-8.59665	-1.53961	1.64159	6.23374	3.53356
-2.68384	2.35861	6.37887	0.96678	8.29415	5.06136	0.828717	4.44143	2.52498	1.7945	6.78603	5.70223	-5.64261	-1.19676	3.7468	4.07662	4.83579	0.867451	11.7349	7.78759	4.36348	11.1503	-1.98841	-4.05937	5.9787	7.17697	-3.04512	7.82363	-1.2654	-7.31269	8.62145	3.58085	7.4993	-8.75346	8.51441	2.87003	13.2408	11.3359	-1.08296	11.1672	-8.14787	0.580121	-1.45291	1.94411	3.06953	5.60744	-2.05412
4.99282	2.43587	7.93054	3.22541	9.4933	-1.40727	0.35677	7.02769	7.75877	5.38434	4.77054	6.3329	-0.725725	1.90439	-1.48262	-3.67269	3.34338	-5.39754	12.5879	2.9891	0.380137	-0.871561	4.17544	-1.09456	7.84961	7.88051	6.08386	4.32614	-0.942695	-1.05274	6.96231	3.08477	2.93742	-3.66222	1.0808	0.491627	13.2269	-1.80525	0.305782	9.27799	-1.8111	0.406722	-2.96696	-2.08937	2.74344	-2.47859	0.296692
3.50382	-0.0223403	-6.44414	1.78648	2.56235	7.6954	4.84977	-4.81058	10.0867	0.576821	4.20116	3.76841	-0.771953	1.42606	5.99992	-2.67734	4.5195	-4.30981	7.60749	0.633204	8.09716	-0.936944	-2.63581	-0.139204	-1.86583	4.26445	6.33535	3.04889	4.50751	6.19452	3.93304	8.07684	3.6939	-0.840329	-3.36091	-1.46043	2.19465	8.31521	-0.302391	0.845568	5.94931	5.6404	-1.77622	4.01337	1.62006	-0.281478	1.44369
-2.78755	-0.717869	3.73594	-0.514128	-5.55645	10.2491	6.43667	5.3089	-0.84064	5.84642	8.36147	2.8095	-0.982818	8.7881	4.51866	6.98098	0.866556	-3.84511	7.07017	14.8208	6.64284	1.17365	-7.51603	1.40723	3.30592	12.8342	1.53658	2.41029	8.2676	3.579	11.5766	-3.49798	6.96656	14.9071	2.46334	-3.93654	12.0429	-1.16659	6.91603	3.9695	1.73319	-6.85071	-3.59863	-1.88258	2.22484	-2.46152	-1.32863
-6.19751	-1.07013	6.21011	0.452965	4.26095	5.33186	-5.31831	-1.23262	-1.31953	1.44547	7.06998	8.86134	-11.8751	7.69201	-1.16474	-6.21516	9.30039	-0.163385	8.52158	-3.50178	-8.68327	-0.450593	7.50462	0.180445	2.04973	2.73664	-2.11153	1.4579	4.01837	7.28367	4.68497	-6.39975	4.77694	-4.90663	3.26395	6.72562	-0.403785	-5.00478	4.20889	9.3935	10.1887	-0.99796	3.47625	2.19929	3.78879	9.46706	3.84156
12.0228	-0.592754	8.04723	10.3798	3.86265	3.26412	-2.76781	3.23276	0.143403	-3.27063	4.10218	6.68881	-1.64063	-0.285325	-3.73338	-9.59107	-1.68105	-7.90519	6.62637	10.1705	7.08291	0.541126	2.15336	2.25517	-2.67725	4.94159	6.8867	3.31278	1.46374	-1.1727	15.0277	3.19644	-9.06671	2.80093	3.93457	-4.47067	1.34078	4.34223	-6.40338	4.92536	5.50158	7.09955	-2.53473	1.9036	-0.939788	-1.45879	3.73496
-0.576165	0.347377	5.36372	-1.47106	6.767	6.87552	-5.96399	-0.240212	7.58769	-1.69178	6.92395	-1.38836	-2.97279	3.0286	5.98964	10.1477	10.8058	-0.406663	1.31029	14.9104	5.02005	13.2025	4.67587	-6.39734	-4.52638	0.463941	0.06003	6.48635	0.200541	-7.24389	-0.423182	-1.42198	-4.52024	0.702016	-0.975257	-5.50837	8.79508	0.582781	4.69269	4.1001	5.86618	1.26133	-0.408841	-2.62899	2.3628	-1.7634	-0.6359
3.60671	4.78363	5.2616	4.54443	1.53987	6.78986	-1.84648	4.64959	1.98528	-2.59681	6.46446	0.150157	-2.26368	0.879416	18.4036	-0.224162	8.08878	5.51044	3.71392	4.58023	-1.72022	-3.40234	1.95411	-9.4618	7.19271	4.60368	-3.61633	13.0937	7.13965	-1.38156	1.78903	2.17185	2.84173	10.8993	13.3999	-2.89024	-2.46318	-3.15266	-2.70508	11.6033	-0.0786486	9.0409	10.1731	-2.33439	-5.24066	-3.41464	6.45863
0.222394	0.259044	-4.2877	-1.48777	7.84317	-0.0621234	2.25868	-5.18107	-0.100672	0.316014	-8.92014	-3.5012	6.66431	1.35353	8.10079	-9.35627	1.53064	-7.77864	3.72326	2.49769	-0.297458	8.28112	9.53858	-0.968518	-5.88069	9.98073	4.94688	-3.09161	-1.35071	2.21907	3.38048	8.16737	17.366	-3.50314	3.43659	-1.92792	-1.18649	4.44551	3.75053	-2.69866	2.43247	1.12461	3.8004	1.75904	5.79354	10.49	2.8106
-3.02621	-1.31595	3.86704	4.45156	3.38629	1.95616	-2.5579	15.989	10.8687	6.44578	3.46947	0.634667	4.03478	0.117219	6.21665	-0.498926	1.20519	-4.07519	0.0634504	11.0664	4.42082	2.80341	-2.01715	-2.68082	3.93397	3.81344	6.67793	8.00723	4.47504	4.24034	0.0378169	8.13717	0.759395	1.33833	11.522	0.818565	-2.38027	0.0610299	1.34151	-0.197662	-5.61113	-0.215205	4.53139	0.328233	1.47586	-0.848422	1.25818
11.9515	3.6643	1.76937	-0.844937	7.89024	-1.19759	-0.082166	-4.47619	-3.19781	6.73345	2.47526	-0.909856	-1.27426	8.20788	-3.72525	7.71749	5.78743	-0.0330243	-1.44616	4.35604	8.23618	3.6223	8.68356	-4.98909	3.82876	5.54763	7.24142	3.37787	5.72559	-0.449255	12.8931	4.40987	14.1768	4.72871	-1.08865	-10.8433	-0.928531	-1.40172	-2.64143	-0.120026	-2.25036	-7.10372	-0.250325	-3.24352	3.92987	-1.72942	3.13081
1.93964	-0.0392216	-1.59878	4.83481	7.14505	3.0983	6.81767	10.5635	4.48708	9.49448	9.23833	8.96506	-4.36485	6.99456	10.2432	-4.05867	4.55874	0.655329	9.1178	3.87871	-0.846345	3.33835	1.15496	-0.943744	3.77945	5.64919	-2.11599	2.64796	4.94986	-1.68195	8.88895	9.36547	0.610853	-7.23423	6.77267	2.02758	9.83688	2.72234	5.37667	2.99273	-7.68519	2.62418	-5.21647	-5.93739	1.40173	0.185016	4.98696
1.38622	6.013	-4.3784	1.60751	-7.61599	2.06798	0.967237	3.92093	5.46317	5.06383	-2.27425	10.0686	1.29402	0.363328	4.38898	4.23398	-3.39616	-2.17366	2.9567	7.30103	-4.476	6.89268	-0.799015	8.25553	0.120416	5.10681	3.21407	1.94583	0.326225	0.794356	8.9966	8.81701	6.14889	1.39074	0.498191	-0.580882	3.08873	4.96056	1.55134	5.98735	-5.30904	-1.16518	2.68065	10.8154	-3.57097	2.63445	1.45447
8.5352	5.83519	3.80362	7.64605	7.41001	-0.275505	14.6725	-0.321913	-0.238076	4.25425	1.97894	-1.64103	-1.68806	-0.817782	6.40709	-0.214479	1.72861	-1.98937	10.9178	-0.96522	-0.295825	1.27043	2.49311	1.96432	-4.60071	5.43423	19.9353	-1.196	6.42171	-0.0401543	-0.0936995	6.01725	5.62206	-1.44201	3.21886	-4.18171	6.44332	-0.490554	4.97508	5.684	-1.35922	-3.73593	-1.09083	-3.33069	-3.35035	-0.396033	2.08277
7.80548	4.97337	-0.105922	1.29416	8.32251	3.46642	5.91441	10.656	12.08	-0.00330368	6.14456	3.73751	6.41884	1.83734	-0.120622	2.15777	-1.77926	4.7473	7.00446	-3.81552	1.18492	12.5623	2.30433	-4.01751	2.39327	6.59994	-3.83721	2.97303	4.93015	-2.19858	4.64224	1.35982	7.96951	17.6274	7.34782	2.30582	7.7717	1.83636	0.145438	3.85449	-2.27541	-5.1353	2.52138	-1.39418	1.71745	0.50396	1.49051
7.64302	4.23027	5.57961	0.542025	0.401361	8.66869	-7.72975	10.4995	17.1733	-0.832724	7.44062	10.6058	-9.58242	4.64685	8.96104	1.63086	2.21447	5.5902	-3.29178	7.04144	-5.68419	-2.31745	4.14228	4.841	2.3663	1.89546	1.55898	10.7466	-2.59124	-2.31427	2.30719	6.83147	7.5637	-2.84948	-0.621342	3.22406	3.46407	2.67	-0.209626	-2.54292	6.37444	-1.68599	-4.55931	3.22935	2.57137	1.10216	-0.123463
5.03971	0.767222	9.48493	8.72536	7.05594	7.99614	2.7855	5.40113	3.75686	5.53343	-3.53585	-3.47616	-2.90482	5.75408	6.59573	2.91753	17.0208	5.96195	1.51884	-0.22066	-0.6688	-7.4964	2.9187	0.246829	3.17198	2.23964	5.16383	4.57263	6.58714	-3.16262	4.32945	10.9148	9.21993	0.399501	0.820134	-5.56592	-0.211422	5.61126	3.5609	-0.134522	-8.0376	4.78947	-1.28904	-0.404661	-3.75099	3.28865	2.80111
-0.846584	-0.12306	-1.58636	8.79097	5.74747	4.32027	8.00728	5.88544	5.68678	-0.831176	6.38876	-3.26622	-0.635387	0.247236	7.43502	-1.57601	5.11908	1.22805	8.90742	1.26683	1.51247	5.34905	0.201614	-1.53357	1.4788	0.507457	-7.60797	6.77419	3.52654	0.130977	14.0946	2.10724	0.966506	6.50826	-1.95238	-1.1737	3.76027	1.50035	1.80844	-2.99164	3.07062	-6.80463	5.22006	-2.62243	-0.186072	-4.92606	2.46357
3.23228	-1.883	2.58546	4.26011	-0.47726	3.07271	15.6895	13.8469	5.99104	-1.06406	10.6796	-6.51935	0.283352	1.25002	2.88063	6.77872	6.43735	1.29076	-6.55017	4.30055	-4.79854	-0.215675	3.54061	2.62822	-5.64792	0.750221	-4.54381	2.32016	5.72672	3.01516	-2.09715	5.03574	2.15532	4.4369	1.0504	2.53288	4.88744	0.633043	-2.27294	2.44077	-9.65213	-2.38761	-5.22832	-3.45281	1.6301	1.56023	4.03194
2.73498	5.23902	0.201702	11.209	8.37587	1.48781	2.57421	-4.67525	-3.17078	0.195607	-3.85701	-1.201	2.66145	2.07275	-5.56056	9.34135	7.92572	-2.91273	-6.26517	4.08541	5.77295	-0.299467	5.48031	0.341364	1.44183	4.58899	-5.33356	4.40756	0.987779	5.43923	-9.7914	5.32384	12.4297	0.766789	8.3326	-2.9478	0.571137	-7.88331	-2.55496	-2.70465	1.27215	-2.92937	-8.00389	4.45796	1.87226	-0.920261	6.7058
6.71935	0.698752	-2.92359	7.97762	2.85286	1.08772	-0.56471	5.7551	-2.39781	-0.32892	3.18783	8.41	-4.7886	2.92294	3.66288	0.580251	5.12565	-1.36752	1.91236	-3.28244	0.748973	-0.55018	2.41261	-9.77212	-2.33404	10.264	-0.434088	-1.67231	-1.88532	0.832383	7.43893	3.90644	-1.34465	7.3239	8.36862	1.1583	-0.105853	3.933	4.35124	-8.82913	2.23218	8.7893	-2.01878	-3.29274	4.83689	6.22922	2.67321
-2.17236	-1.1367	5.51231	2.95033	-2.71664	12.5345	-7.66187	-3.71095	5.46844	-0.227183	-3.33359	-4.67785	-7.43629	7.8548	8.23863	-4.36706	-6.53225	-3.96453	-5.61278	4.32302	-1.8529	0.13346	2.83368	-1.5791	1.21946	3.72471	11.1264	0.0118262	5.49395	4.07321	2.5995	2.07236	3.40671	3.71156	1.11122	2.62022	-2.79976	3.93952	3.27075	-1.31089	9.27623	1.68811	8.07956	-2.12894	-1.18072	1.03626	2.55829
0.506108	-2.49055	1.73543	-0.00434269	-1.09296	8.34392	-4.35889	2.97406	-11.3411	5.48299	10.0483	6.93339	10.3777	1.69915	4.6483	1.36858	-2.00961	6.57924	-1.62672	7.68987	5.23508	4.29385	-3.24541	2.1295	0.176775	-4.66926	4.57783	6.27941	1.86655	2.39656	-9.22234	3.67548	3.13766	6.35797	4.08088	1.3092	4.05487	6.55526	2.97799	1.39589	-5.56267	-3.77291	-7.46499	1.15434	0.829693	0.801609	3.46584
0.992649	2.6457	8.72655	-2.67759	3.47899	-4.86255	7.09916	7.04757	1.74765	1.65784	-2.09263	-8.06635	2.32484	6.71376	1.02483	6.99557	12.7864	-0.829488	7.02748	4.66609	-1.09893	6.11656	3.06133	-5.98926	3.52609	0.0474629	1.40236	5.01746	2.18084	5.21786	6.10643	6.25297	1.12167	-6.59982	0.926088	12.1145	4.47174	8.31327	0.962864	-4.9737	3.33176	14.5679	2.77785	1.19313	4.35488	-0.275663	-0.517951
10.523	-1.68034	4.52755	6.59747	2.23387	1.66668	2.79343	7.39194	5.39447	-3.979	3.88844	0.813114	-1.83188	-2.7465	-12.6139	8.70538	9.76972	-0.0408035	-2.84164	1.79717	-3.76102	0.254617	13.5472	0.27791	-2.51688	7.54283	1.35107	-1.75056	0.549189	-4.74856	4.98302	5.7777	10.2801	-3.59469	8.15891	5.74921	-2.42043	1.69056	4.19314	-1.92556	-12.3514	4.7694	0.862935	2.44255	4.69315	0.913288	-3.62254
5.04377	-2.80799	2.97666	3.52374	3.84596	-0.563445	8.86241	-3.2341	9.57395	-1.23225	0.146866	10.0878	-3.62589	9.87931	6.08735	4.25779	-7.4924	-1.49517	-2.6004	6.15728	14.4696	1.16236	-0.82086	-2.0799	6.747	1.92485	8.44762	2.86687	2.6017	-6.66565	6.38589	5.37308	1.77268	2.78802	2.19735	4.50966	3.12422	1.56951	1.23623	-4.3536	2.9984	-5.24182	9.91903	4.98475	3.31892	1.12582	2.65468
-5.69219	1.05666	-0.385516	2.67308	-2.66618	7.9439	5.2308	7.66813	0.0594089	3.95984	-2.10384	12.6402	13.071	-0.147843	24.3668	5.32692	10.0801	4.983	11.2213	3.2196	1.90472	5.73598	-3.18666	4.77292	-4.27687	4.9799	-2.86969	4.84272	-1.82051	-2.78558	1.33471	-3.72786	4.86955	1.55289	5.90067	7.11644	6.34091	3.36474	-2.57974	7.99789	-6.20047	-1.30986	0.417398	3.85237	-2.79058	-4.02259	9.55145
-1.23144	-1.99044	0.907178	8.08689	-3.45355	-1.94439	11.9576	-2.92565	2.24216	1.0146	6.03041	1.76529	-2.13665	4.77872	-7.04496	4.2204	-6.65649	-5.0727	1.6823	4.64996	7.49849	-0.924839	0.162175	-0.847434	4.93492	7.11066	3.61882	-6.75434	1.03285	-3.39118	5.07312	0.339319	-2.02416	-6.56302	-5.62671	-1.21025	-9.95893	3.38865	7.59815	2.73815	-4.05703	-0.869974	1.30124	3.67355	-8.48237	-1.79932	-9.64235
10.6137	-4.30754	3.89138	2.31335	2.6597	4.50148	-10.8384	8.12586	6.67386	0.078211	2.91109	1.79663	2.58428	-3.89157	-0.127515	-1.87561	11.9186	-2.55471	4.76766	9.36451	-1.75109	-2.77143	6.06498	5.4951	0.412361	3.84745	1.49344	2.58483	-1.2759	1.31536	5.45469	3.95782	4.02695	-2.1107	5.54744	0.193649	1.17668	6.09007	-0.00170995	7.75033	4.21363	-1.58545	-8.08808	1.18284	-1.63145	1.9471	1.0577
-2.41526	-3.32174	3.47646	-3.68473	5.34571	2.11437	0.647351	5.18189	3.00365	-5.0264	5.62201	-9.0868	-10.186	6.50309	-6.23274	-12.3999	8.9676	16.2698	3.27206	2.46495	2.81295	4.47657	1.96994	-0.402825	9.57915	4.21897	4.01816	4.38509	-1.16615	-2.6894	1.15178	0.917518	7.02899	-3.84576	-6.75603	6.52573	1.12477	3.22393	6.73706	-4.08178	6.66625	3.26605	-0.828082	-0.0674563	-5.66871	0.263255	2.81118
-3.09617	1.38235	-8.69824	2.59575	3.61186	0.378256	3.31852	3.60694	10.9462	4.56806	3.30804	2.6402	8.70418	-0.27704	10.6299	-9.99594	4.08961	0.443966	-0.0507888	0.107783	2.85969	7.73856	-3.29624	-6.12511	9.11339	4.39729	-8.23928	0.975463	4.30469	6.28568	0.502833	8.35984	0.552383	15.5668	-0.230182	1.19801	-1.868	2.0875	6.57613	-0.0870835	8.40924	2.69167	-4.93072	2.27344	3.14074	-3.68448	-1.43286
-5.98847	1.47676	-1.06198	4.18601	-0.36083	6.00541	8.59751	5.61321	11.5144	8.228	3.98265	-1.72598	-1.45455	4.80934	5.22409	-9.03148	3.95456	1.63684	10.2031	6.44684	3.98425	1.17329	6.12079	-1.52262	8.66298	3.3008	-6.00522	-0.0780847	5.86982	-7.82861	-4.89923	7.69417	-1.1988	3.93383	-0.90523	1.77947	11.9376	6.45469	-0.387137	1.99867	-1.82709	3.65888	-0.00429655	-3.99656	2.68292	0.956352	0.936167
-4.56154	0.0401527	-0.90173	6.15615	-3.51206	0.922892	11.8036	7.50558	9.1579	6.11063	8.51256	-0.360139	-1.49082	0.214404	9.4095	10.2793	4.37906	4.43656	-9.29954	-5.36048	3.89816	7.89661	-3.61924	-0.524594	8.44876	-1.03782	-6.03894	-4.61216	4.78933	-3.52862	-6.37034	8.49949	11.7154	3.30162	0.603295	0.0219402	-0.232426	8.42941	3.79902	2.04	-6.78161	12.0775	-1.81428	5.99269	2.7632	-1.62453	2.551
-6.31329	-2.07316	-3.08317	4.97904	3.35024	3.48087	-9.89489	9.81014	4.21786	-2.65253	6.3398	-2.10808	0.961749	10.3259	0.0972833	-2.3226	7.8488	-0.647869	-2.26864	3.9555	-1.80358	9.16519	7.6834	2.93853	5.50412	-3.72183	-1.86292	-4.48363	4.39914	0.658372	-11.4978	5.70883	8.19939	3.22264	-7.05762	5.55117	-2.18708	-4.94117	3.73934	-1.30567	7.33006	-3.95305	-3.93659	5.42219	4.45461	0.441808	-0.436233
3.27888	-1.1128	0.16611	11.2128	3.987	5.57636	19.6337	7.69346	-0.202065	0.665628	3.52304	5.8227	4.46621	1.95551	-3.71505	-1.97654	7.37628	-3.65051	2.26632	2.89065	7.36476	6.3221	13.6568	5.23736	3.59336	-1.3774	2.25808	1.49186	4.7305	1.9205	12.0662	4.36811	7.61872	3.28628	5.4967	-6.02502	9.17561	3.73992	3.95817	8.09262	-0.423829	6.38624	-1.7277	-5.39739	0.366868	2.21235	5.16697
-6.33714	-0.689837	7.00688	7.55811	4.82707	-0.921451	-4.77319	6.86204	1.2274	8.27915	3.44857	-4.48657	5.61112	5.21295	-8.88498	0.537923	4.99749	-0.220942	-2.57428	3.46268	2.68137	5.29666	6.29375	3.85745	2.59197	5.9339	1.33118	3.97019	-0.570002	-1.42963	3.6131	6.9273	10.2177	-2.53179	10.0897	2.44967	12.7563	5.9829	-0.881577	3.97593	-3.87686	2.35864	4.73028	5.73063	3.40098	-4.08343	0.369752
-2.09809	3.87021	3.98799	7.76654	-6.1954	-1.48545	4.14963	-0.77935	0.0008706	3.02153	2.30373	0.463704	-7.39272	-6.98885	5.83426	7.02003	5.1457	0.00288937	3.3914	-7.09225	-1.14022	4.28445	6.51547	8.69215	-2.92444	1.85471	1.46991	-4.07914	-1.82929	-2.10381	-0.72019	2.84591	8.49638	2.18659	-5.70113	3.75262	-4.58051	-5.82868	-3.82732	-1.72855	-0.697503	5.29892	1.9653	0.468872	3.28211	1.95055	3.68954
5.43036	2.4888	-11.7175	0.952926	-3.08067	-4.30488	8.18027	7.13691	-7.31177	-0.728839	-5.28314	4.45485	0.51906	1.97611	3.58121	-4.93289	-2.54061	2.48595	2.45189	12.7181	1.67913	1.34533	3.32983	6.54571	6.44543	-2.69531	5.45664	6.06733	2.70019	-5.1422	-2.13608	5.5827	9.54889	3.13573	3.10729	5.08327	2.01587	-6.24472	1.49845	9.82576	-2.30766	2.99046	1.12653	6.28075	3.28082	2.42218	6.12506
-5.62066	0.101359	3.23555	5.80259	-6.93249	2.40223	-3.85505	-2.25833	10.6408	5.73291	-4.49257	0.558133	-3.73905	3.7115	4.67028	5.98434	10.4687	2.1665	-2.95343	-1.79999	4.5296	-7.1536	0.616432	11.6994	12.2945	1.93661	1.11164	10.3319	6.15991	-6.88276	-4.91696	8.74655	1.31229	-1.15195	-2.25107	4.75907	1.16735	4.71018	-1.42649	7.01214	-4.29672	5.56888	-1.64046	-0.931389	-5.84224	5.26629	-0.577503
2.76049	-0.021577	-1.14331	9.4417	-3.34807	0.91216	1.45587	4.14246	-0.727961	2.97943	0.787936	8.01042	3.70274	1.47167	1.30851	8.86176	1.80991	0.973739	-4.76332	-5.06903	-5.03767	9.51277	5.88667	-3.26812	4.8867	3.66379	2.93529	6.03152	-4.68933	0.612834	-4.02628	0.838331	16.6818	-6.33066	-1.27629	-5.83495	4.12271	-4.44969	-1.77707	-1.71849	0.0756692	-1.85566	0.0886656	5.20972	-1.51667	-2.91243	11.3593
-5.12154	0.81042	4.51542	5.92772	8.74501	8.57951	2.47821	1.61786	-2.24803	-3.27452	-1.83137	-2.19081	-4.47926	-9.44718	-1.44523	-12.1885	-5.08514	0.402638	4.90203	-8.84752	4.64065	10.9119	-0.209153	7.19099	7.58855	8.37185	-5.12149	3.50615	8.91534	-0.475912	-2.30281	5.94169	13.7105	-4.16305	1.54847	0.761887	4.81827	-0.514917	-3.6555	-4.45697	-4.60673	-3.01346	-0.03943	-0.970637	2.84197	0.178861	3.84766
-1.92289	3.46787	1.50083	5.91854	2.15737	-1.77266	12.9201	-0.33319	-0.295508	-0.1343	4.39098	8.68862	0.397237	4.19006	-1.76805	0.390255	8.44239	-1.05356	6.56783	1.61972	-5.93215	11.5389	4.90513	7.47183	7.05878	1.16927	0.88346	10.4617	-1.75629	17.4742	1.12569	7.91393	19.2838	2.45601	-3.08782	-3.10963	3.27652	2.80419	4.60315	3.15728	2.70631	-0.628992	0.193685	-3.09278	-0.842518	4.77534	3.08472
-3.69199	2.08444	-0.0596805	5.2574	-0.449751	1.47509	11.3204	4.1162	-1.05343	1.4533	3.56872	5.3605	-3.96452	0.248614	5.6299	0.217077	-5.27448	3.27046	2.85146	1.14478	2.65535	-0.371221	-0.255954	10.9214	6.14626	6.14589	-1.82563	-1.07036	1.07462	1.58338	12.8178	2.0258	19.1667	3.27607	6.89352	1.25842	4.69534	5.34465	0.793405	2.19572	2.05618	1.5148	10.1571	10.6374	5.65324	1.89959	10.0259
6.48858	2.88793	-1.40164	2.9062	1.77563	1.11644	-1.85887	2.12912	7.93591	5.55233	0.438899	-1.94647	9.44587	8.70373	3.90387	6.01533	0.594008	3.56002	4.81069	9.44269	-4.77161	1.39503	-0.0392603	3.06499	13.1831	2.14115	-5.1617	7.93261	6.72943	8.72491	2.71173	4.11633	14.7794	0.625288	0.795158	3.95304	5.63353	2.37155	2.45376	5.20608	7.78316	-1.49797	3.61954	-3.11983	2.78226	-8.69466	4.45447
10.3711	9.75919	-0.674299	9.94311	-4.03458	6.5415	-1.96769	2.02646	-8.89774	-5.11611	-2.67901	-2.82325	-1.90726	-0.128611	13.052	-5.02276	7.55474	-1.6182	3.91429	2.98117	9.60151	0.690989	-2.90277	1.65772	-3.93646	-1.37274	-2.40433	-4.38319	2.73941	-2.4369	-1.78786	2.51253	19.8376	-1.79124	6.14787	3.71192	1.46564	5.21734	0.711556	2.38461	0.835581	-8.85879	1.71323	-2.06151	4.37564	1.98254	6.67906
4.45841	3.68092	2.54594	4.41323	-1.76221	-4.64693	10.5506	19.9269	-3.4415	2.84266	3.56688	-10.1605	-2.06403	6.1124	10.3851	-0.735261	2.12003	-2.10914	2.70177	-2.98412	-2.9812	-2.93147	4.89411	6.92336	-4.31231	-5.24999	9.99613	5.56785	0.0844675	-3.26316	0.414998	6.61137	13.8587	-0.473428	3.30151	-3.53509	-1.49074	6.94525	7.99287	1.76809	1.40705	3.43863	7.73158	3.55553	3.25297	0.648746	5.33528
1.98539	0.576254	7.87297	3.2442	-1.55393	4.01637	15.4767	9.66297	4.35839	10.7032	13.0327	4.98588	-2.75099	-0.838757	3.38121	0.700519	4.57957	7.40215	0.217598	6.4031	-4.58611	8.64018	4.8476	11.1214	0.63202	1.65153	-2.03035	3.66119	3.49232	4.56368	-1.36287	-2.66983	9.78383	-5.74232	8.42538	5.52624	5.82525	12.49	4.98771	13.2204	5.07313	-1.09394	5.75301	8.15476	-0.557836	1.74435	12.9093
5.83528	1.20016	1.23686	18.0707	-2.59502	-2.64337	6.68388	-1.60781	2.28779	0.929258	5.57066	4.66025	2.01438	14.0283	-8.94986	-1.25101	4.33828	3.1719	12.0744	1.79479	-6.77684	4.71265	4.06825	1.87544	2.57725	8.40341	5.48542	5.53511	-0.0190856	2.48561	5.32058	11.753	10.2679	12.7314	7.5011	6.08344	-0.22106	0.915946	0.41546	10.0148	-4.34042	9.53198	7.43554	2.42228	1.92507	-2.52893	6.98782
-10.6738	0.00494034	4.11604	8.76983	-1.08536	1.00789	15.0109	2.66048	-4.08437	9.05287	5.29269	-6.91796	-5.67303	-3.77318	-12.0096	14.6279	12.8229	7.45541	3.27018	0.875234	3.71558	-2.24646	3.42881	-0.0448173	-0.504809	-2.77472	-7.40528	1.12932	5.23123	4.30503	3.08175	7.01732	10.6341	10.4409	2.00689	4.90294	8.29034	1.25227	7.2306	14.4458	3.87951	1.26295	-1.33104	-2.31537	4.72648	1.52107	4.02037
4.78662	2.34645	5.93842	7.83955	1.87273	7.48017	5.72428	2.71921	-0.575976	6.10178	0.916985	-7.48686	2.08679	-3.575	3.70941	-5.82335	2.31567	0.906915	-2.29076	0.265486	-1.7876	3.40211	5.57473	7.49924	12.3426	3.19303	-3.68023	-4.28493	0.916704	-2.11741	-9.61743	2.09806	10.1854	17.4839	2.39194	2.65659	0.84947	0.0910136	3.81218	8.44096	16.4828	-0.945088	1.07745	-2.4713	1.98879	-1.32774	13.385
-8.16146	2.50171	-6.37873	12.3153	-2.78384	9.24645	9.78613	7.73752	-8.29061	0.0273328	0.84773	0.191662	1.36048	-0.6596	-0.157739	-2.09206	3.41185	5.46962	14.2706	-4.42872	-3.62208	-5.59718	6.74654	13.0993	7.74694	-0.430459	-2.40717	-7.06474	0.544205	-2.35788	-0.419055	1.03852	12.3583	6.9006	6.21724	-4.9058	-0.107262	8.31262	1.54465	8.18783	7.22739	3.27386	6.6634	0.132027	-1.19443	-1.32824	8.22148
5.76119	3.42907	-2.21317	6.32826	1.50602	3.99749	8.81025	5.41542	-1.95187	-0.49536	-3.76205	-8.32256	8.40147	0.570134	3.80904	-6.99672	-0.142252	5.11005	8.77151	7.68691	-5.64004	5.03881	7.10825	5.63926	8.51956	-0.525203	-3.57375	5.51979	5.15907	7.0352	3.12963	7.07302	5.76222	7.43995	-3.68503	7.69205	17.4895	1.04183	4.0117	12.7334	-0.530163	-1.96813	8.15628	6.68682	1.18795	7.07425	6.85919
-5.60457	2.5468	3.48806	5.46163	6.2287	-0.578131	5.04482	1.58056	-1.52482	-1.77486	3.75188	-9.0978	-1.12381	1.94036	-2.26235	5.80501	0.748522	-0.526224	-0.26129	5.82475	-5.72916	1.29257	0.61134	-0.136675	4.43383	2.48659	6.94232	0.452077	6.03038	4.61471	14.0454	3.63219	15.1557	-1.63112	1.6783	5.20305	3.51519	4.31364	2.54127	2.76975	7.77017	-3.50309	-0.970045	7.53926	-1.11418	0.964104	1.45075
6.45677	1.24756	2.05217	4.16133	-0.821815	1.52984	12.3006	4.73969	-8.57825	7.7134	7.8022	-2.27008	10.5713	10.0054	5.50234	3.65808	17.0777	3.92258	19.6354	5.17035	-10.2706	4.78948	24.9022	4.89344	-0.524129	13.8291	4.05659	-3.62918	5.21477	10.3669	10.943	-2.51165	5.92033	16.5979	0.108529	8.37866	0.275368	3.33915	1.31551	10.1524	1.15233	-3.18952	3.08231	6.25248	5.71192	0.0680627	7.56971
-1.68886	1.11436	-1.75736	9.04815	-6.82038	-2.74927	15.467	10.8666	-3.06014	5.30769	6.9409	-9.34921	4.20939	7.38156	9.45269	0.919404	0.981551	12.4798	1.3286	4.55715	-3.5519	10.4853	13.3922	6.71555	5.56299	6.41201	-1.00228	3.31538	4.39963	3.70033	1.91365	1.9499	19.5996	4.15174	-6.17968	-2.50734	2.55351	2.38991	3.56011	15.1507	-0.813892	3.1233	4.04472	3.66855	2.98401	-0.86052	7.92164
7.26352	5.03229	2.60629	12.2614	1.67454	3.10217	6.8038	10.2471	-2.15109	-1.27829	1.79053	-10.4167	-4.82881	8.7167	8.50033	-0.113917	0.363605	2.40096	-0.138003	-0.784816	-4.24666	1.83052	11.3933	-3.98179	1.10686	-4.12709	-7.66502	-9.88724	2.57661	5.88081	7.30465	-1.51638	13.7374	20.9027	2.88219	7.24205	-10.6693	-4.85609	6.56646	14.4747	5.15888	6.71513	0.665992	4.42331	-7.21386	-0.854961	5.11626
3.46086	4.87139	-1.12569	16.3222	3.11829	1.73699	11.1112	1.00862	0.753717	6.98003	-7.4041	-3.68572	-8.55448	10.2918	5.26986	-9.35636	11.2136	-4.85658	2.11964	2.27495	-3.40122	8.54005	14.0622	1.22119	7.33164	6.53557	-2.18474	4.15139	-1.7764	15.3693	2.36089	1.90102	-0.101771	2.81573	10.0059	3.18606	11.5809	4.5421	1.78155	-1.77958	1.77909	8.71635	3.09462	6.64963	-1.5906	-0.127934	11.3461
0.237723	5.65698	-8.25115	6.05596	-1.27164	4.43667	-10.4396	1.33681	4.30358	-6.26816	-1.80286	0.825316	7.06731	13.4608	22.0788	16.1084	4.95641	-0.131107	-4.75481	0.745882	4.14569	8.17174	9.45713	-2.04313	1.55983	-0.441225	6.85676	12.3501	-4.48486	1.38964	11.6754	1.83103	16.8403	3.98557	-5.35767	3.75913	4.87406	5.53757	3.81614	3.52054	6.23538	3.32025	7.55279	5.56351	3.75186	2.96436	10.5982
6.138	8.23605	-1.56649	15.956	-1.2967	4.34672	-6.13871	1.97185	6.8141	-0.7395	8.0085	-3.93542	-0.904041	4.4757	0.14006	2.50905	14.0285	-3.38347	-2.1104	2.03539	-8.19977	-0.153619	7.29523	-0.44751	8.10353	11.5839	9.47714	5.16352	-2.70538	-1.08028	1.59486	6.59815	13.9593	7.63691	3.70681	13.8496	6.02877	2.75619	0.328046	15.3174	1.08964	3.49265	4.29164	16.414	-5.73523	-3.50554	11.7509
2.78002	5.8744	-14.3969	4.93626	-2.70916	-2.95284	-1.25276	14.5763	7.15919	4.46203	5.45345	1.27662	7.41942	-2.30433	11.0015	2.99191	14.135	6.58316	8.18541	-2.78574	-2.74495	3.44132	11.4241	4.01657	3.27744	11.1462	8.77044	8.86821	3.11868	4.76165	19.9599	7.94459	14.4278	13.566	8.47526	1.17232	2.70666	-5.78295	3.60556	13.1421	16.9928	-1.69946	10.6185	-0.792681	2.01236	3.27527	7.1973
-4.55401	0.0980476	2.45573	3.24707	2.43881	-1.46752	3.14505	11.2538	-8.19281	-4.48539	-1.98767	-2.62558	-1.97721	3.05222	-3.02643	10.4471	8.82443	5.28594	2.61584	-2.1337	-9.13873	15.8084	17.5594	11.097	-6.22677	1.99325	4.68806	1.6107	6.47556	3.2013	2.97218	2.18879	4.52122	5.16884	8.74482	14.829	0.925541	1.83515	6.59111	4.77835	1.52914	8.87314	8.55442	7.94322	-3.63642	-0.481283	15.6529
9.28336	5.00188	7.25884	9.95923	-2.68701	-1.15471	5.03682	6.66037	-0.638491	0.11118	12.413	7.38211	9.0702	3.1888	-1.02413	9.80943	-0.440162	6.05365	7.95591	6.16802	-9.6759	-4.01255	12.4475	12.1293	-1.06386	6.34978	3.11017	2.05539	-7.10989	-3.12838	7.5998	12.3635	1.69447	11.7737	20.8902	1.4262	15.843	4.67447	3.28207	11.4277	-4.16725	-5.28962	9.92202	1.64671	3.0611	-0.318114	9.61284
7.25293	2.58547	-5.14518	4.9591	1.15737	7.09186	10.6938	11.1869	1.17718	4.22172	5.81105	2.08344	5.62425	-0.211122	2.55312	10.4983	6.55396	-1.22314	9.22656	-1.64126	-11.8539	5.81811	12.7878	12.788	-0.444374	9.98585	3.27383	-4.38324	-6.81168	0.221828	11.507	-0.371438	9.73741	6.5722	-5.93642	4.68381	8.53772	-0.492923	2.16248	-1.68852	0.985046	4.86041	9.96778	3.53882	8.01902	1.15168	11.8578
8.40041	2.30781	-5.3888	7.56974	-10.4183	3.42377	23.8414	2.8859	3.23196	5.35085	6.70975	-2.16289	5.12019	-10.0439	4.45443	10.6399	1.17612	5.3185	-1.05088	10.4632	2.02196	9.16119	7.91983	7.9958	-1.39207	12.8848	-7.44617	5.92441	-5.39077	-0.209209	12.5414	3.95939	-1.3813	-5.54607	2.1518	4.36079	-3.39209	-4.46316	11.0463	-0.0804309	6.68908	9.24854	15.6615	2.20655	5.20912	5.75752	3.97804
-3.85843	6.80166	-4.50852	17.5319	2.07289	-2.57342	-5.04985	5.87722	-9.0303	4.83745	17.3978	8.47085	-1.59717	5.83789	4.74857	5.81426	13.4924	4.83832	3.13847	-5.74961	-7.86532	4.19851	4.06696	19.5076	2.62505	6.78229	5.94396	-0.413416	-2.98774	17.0597	9.8275	12.1523	19.5786	6.11629	-6.23635	3.90982	5.43272	3.68901	7.5505	15.2847	3.46671	0.693649	9.90935	4.30356	2.18702	-1.52076	8.45854
-1.72652	0.313672	-2.66526	2.3636	-0.507535	0.813666	18.8113	9.93233	3.64298	0.757288	7.599	-4.67098	3.11434	0.74324	6.96041	5.34256	11.7861	2.95266	-0.665138	2.9755	-0.280973	7.86797	4.51332	10.5824	7.74041	9.0492	10.8335	-5.10444	-0.664077	-8.42317	5.49564	11.2725	8.19666	1.91759	4.5169	1.59864	15.9158	10.2378	8.05985	8.82955	10.3593	3.22699	1.14889	-1.98827	5.61595	5.76925	7.64546
5.39013	0.330311	-1.24825	17.5971	0.83827	1.36947	38.7448	0.309831	4.46439	10.3197	5.33512	-5.60157	2.23794	4.09583	5.60767	1.72381	13.7137	3.48264	6.43599	2.91466	-2.27609	1.89366	4.00874	0.253807	7.84003	11.8656	2.97747	-4.43825	-5.46464	10.729	19.6626	14.1073	3.95953	1.72588	7.73321	2.63599	3.8443	8.21789	8.51677	14.3167	12.6083	0.0596791	9.07128	-2.02102	-2.85385	2.17026	3.55373
4.00508	8.03138	6.75294	0.816117	-3.92627	6.54482	7.33109	12.1583	1.68348	0.329479	2.33872	-1.65994	11.2025	6.72919	-2.59208	7.92166	7.79201	9.46774	-4.85165	3.48121	-4.3581	-0.157014	11.5463	5.7472	-4.89075	2.75724	-1.93508	6.4929	-1.5649	-7.34832	21.2709	4.59277	4.82455	4.2207	6.52596	8.79179	9.69301	11.8994	8.72664	13.6649	2.13169	5.59161	10.1001	-0.208188	7.55414	-0.5609	12.1468
2.85268	0.508943	6.35723	8.38521	0.886488	1.33845	14.6262	7.51115	4.13479	3.41657	3.26713	-3.75774	6.93793	-0.396444	0.226133	-9.78522	7.15439	9.84133	8.72448	7.41844	0.519058	-6.0168	12.699	20.2429	-2.69205	-1.81636	13.5284	0.973839	-3.2305	-0.1511	11.6177	6.97401	9.93484	-3.68049	0.954971	12.7891	5.24197	-1.31452	9.15618	7.55253	13.5255	0.952957	5.34071	-0.223996	3.28648	-0.18171	7.86048
-7.90648	4.44917	-4.57632	0.118117	-5.27455	2.40007	8.50551	10.1593	10.4536	5.57186	9.38655	1.94608	-2.89079	5.98988	5.40446	4.615	7.70016	3.12778	7.54037	4.2121	-7.86318	0.21386	9.39317	12.7734	5.58748	9.55019	9.53168	-3.69132	-1.8132	-1.04344	12.8492	5.55624	8.32143	3.50365	-0.747507	4.23611	9.30193	7.16826	6.69123	-1.42906	3.18109	8.47931	5.61686	-2.77088	4.14501	3.98489	10.8947
-0.760356	0.270369	-4.70576	0.758625	-4.35018	6.06681	11.9342	4.44596	0.516965	8.66159	10.6513	6.16515	-0.576071	-3.82443	-10.9566	15.574	6.52939	-4.93121	6.59257	7.15295	-0.966524	1.02957	7.92085	3.24926	-3.66188	6.60086	11.2238	1.54362	-3.64867	2.42885	8.95998	2.91146	12.3509	0.530728	10.7795	10.4254	12.5276	-3.81725	0.493147	1.83559	12.753	-2.80711	6.67511	-0.689848	6.48739	4.41227	2.15087
-8.69526	-0.535673	-1.65001	9.89267	-3.98946	9.59974	-8.29141	22.7052	-0.920135	14.7568	-1.49432	4.32905	-10.0347	3.39347	6.75136	4.46467	7.47242	2.75296	4.66889	3.69697	-8.57007	0.279413	13.3699	-0.437546	7.09679	9.14111	18.3845	2.93445	-7.90897	0.703524	10.1468	6.8128	13.1133	-2.4587	-2.08044	7.5522	11.728	4.30929	8.29513	4.83867	-4.08732	8.83428	0.84577	2.2614	6.06504	0.0523716	4.10583
-1.51872	6.08216	-2.9619	-3.46407	1.04909	3.56682	21.7088	-2.18729	-2.10018	9.08825	6.83654	2.09471	6.87801	5.59768	1.12796	6.10632	12.1502	1.68656	1.50793	-1.7109	-7.05729	6.48179	15.006	12.8347	-8.65475	11.5084	11.1082	-7.81482	-3.96039	3.84506	21.9691	-0.204128	6.43363	15.1846	6.41396	3.45286	8.07023	-1.29045	8.34219	10.6149	12.1327	1.05321	5.88795	5.15865	1.65839	-5.38005	-0.105547
6.55292	-1.4112	-4.15733	4.5728	6.49029	6.97031	14.4046	14.7129	1.46476	6.1635	4.87895	3.66013	0.953527	4.75888	10.9924	1.65067	4.9405	4.52331	-6.52115	7.1075	-2.91752	-8.58887	11.7176	12.4943	5.23118	5.05982	-6.64481	-2.17202	-0.41052	6.45711	5.53645	8.40539	0.579451	17.9522	6.09669	3.7269	22.2467	-3.73157	7.84874	4.10678	4.63874	4.08145	1.87472	-1.71995	-1.95215	2.97715	-1.17699
9.53609	-0.650827	-0.167207	8.51237	-0.587401	9.3389	8.26716	11.6677	4.73586	5.98119	1.38445	-0.77881	-6.33417	5.89632	-5.05137	5.94582	4.98825	4.07953	1.8209	-5.52523	-4.86427	1.21012	11.1645	8.39988	5.29581	3.40561	-3.34867	-0.593304	1.95359	1.71145	19.5776	-0.1918	10.5374	18.1644	6.20658	12.1284	7.62964	-9.17678	3.0537	6.84524	15.0075	6.08028	-0.132442	-1.65778	2.05925	-1.79707	5.46026
10.1661	4.77183	-7.34396	5.50069	2.50912	1.90002	7.20497	3.96386	-1.38454	9.67935	5.51077	-1.20493	6.90032	0.739628	6.65306	13.3698	4.89845	4.85679	-8.77343	2.54949	-5.17357	8.55789	20.3743	9.28259	-3.54197	6.66661	9.52632	5.4914	-6.48263	-3.97017	10.5246	-0.442695	3.15942	19.2445	-4.25033	5.38066	8.66778	1.18686	4.6493	13.2865	18.3859	10.6478	-4.31293	6.06304	-6.01058	-0.17457	6.55201
15.8282	3.47737	-1.63485	19.8071	6.61889	2.46494	11.9513	12.0253	-6.86878	8.61821	3.45197	-2.88131	-0.0757602	6.09196	-6.23828	12.8753	9.14891	0.997334	6.64716	17.729	8.71579	10.8345	19.4299	3.41255	0.364311	5.58256	-0.840648	6.2836	-5.88667	5.36697	16.6992	3.21164	11.8236	2.57445	4.6688	11.1556	7.47874	4.33694	2.98663	12.6346	5.08717	-0.706552	2.18073	-1.12055	7.42898	-1.75746	9.51598
13.1143	3.23308	-1.88916	9.65338	4.64958	5.63291	18.382	6.78386	0.893991	9.7479	8.93838	5.91372	-3.30294	3.05696	1.45035	12.5525	6.89609	4.55071	0.541033	3.86517	-0.412174	6.32255	14.8491	8.2943	5.87633	-0.216026	7.56048	3.1381	-5.11975	3.83617	17.0994	3.45863	-0.0592969	10.3438	2.36828	8.88667	9.61893	5.15671	3.78897	11.6494	11.9754	10.3255	12.5729	1.09917	2.95131	-0.877651	4.18043
-2.04667	-1.28695	1.51227	0.265228	-0.771617	5.9452	12.7577	14.8847	-2.00501	0.483504	5.66255	10.9789	7.0736	1.30095	5.09197	9.17663	-2.66443	3.58641	7.58526	2.72975	4.80007	-4.53048	20.5654	8.69368	4.77619	-4.54952	17.7107	6.46201	-3.43503	7.59719	18.9118	-2.62164	-1.94075	19.2138	1.0757	2.57567	16.984	7.26293	3.80987	11.1688	2.39642	11.0604	4.42009	-1.42749	-1.05432	5.37354	7.48745
11.4803	5.55745	-10.2719	7.45725	4.67775	5.4558	1.64015	-3.72415	12.37	1.74151	11.5361	-1.22595	-5.31792	2.54118	-3.03741	12.7203	5.32684	3.87386	8.53663	5.60796	2.26688	10.9249	12.682	15.6128	-0.44504	4.8193	12.0494	-3.3385	-3.9853	-2.84073	11.796	10.535	8.03984	17.2006	9.20617	3.85354	14.6209	4.78972	2.17751	7.59831	3.12838	0.860927	-2.09239	7.19698	0.712231	-4.48343	5.37258
12.3405	4.24461	2.925	6.82401	-5.89486	5.45511	20.5757	1.54912	3.82614	5.34615	-5.64714	2.36009	0.0722943	-0.0900509	9.98375	5.91847	10.5864	2.73239	7.91681	-0.894031	1.63976	-2.67651	16.2583	12.944	-0.127524	5.02226	6.36972	2.3094	-6.04803	5.04023	6.87895	1.40034	11.7227	10.1588	4.60094	11.4833	2.77027	7.62569	4.55015	-3.03144	9.81392	0.570783	7.05419	1.43004	-1.89502	7.41169	3.87771
5.41102	6.38347	1.6824	6.32074	3.38104	-0.383136	34.4274	1.11902	-3.80319	3.47412	3.422	9.48897	9.07278	-2.23919	3.39352	-4.26441	11.3404	4.70266	-0.929623	2.74535	-3.62303	4.28812	23.7597	6.4939	5.46025	-0.79893	1.20229	7.69609	-5.60432	3.94371	18.8686	6.00861	11.0053	11.3006	1.74448	8.27354	11.4529	10.533	6.4211	1.17847	27.5267	9.86028	-2.68741	8.88684	1.3915	3.73645	4.20657
10.8454	-1.39462	1.29601	4.22801	7.94756	5.26811	17.9454	0.917843	1.84055	4.05969	2.00236	1.54262	10.5528	6.31828	7.20849	1.99353	6.05305	7.07147	4.61028	11.315	-1.29617	9.86564	13.6812	5.83145	-0.197991	7.35737	15.1825	0.763869	2.8317	1.67176	8.11865	5.61361	10.6447	11.6045	-2.45004	11.9478	13.44	5.17024	2.78016	1.55619	14.2626	4.39545	5.97004	11.2868	1.98781	-1.35637	1.77389
6.47365	1.46072	-2.80879	12.7461	10.033	11.352	6.17936	8.0324	2.92913	-1.00587	5.88085	-0.0971946	-1.39218	4.33964	4.14606	-1.30188	3.74706	1.99614	1.75358	13.243	3.00822	3.71806	18.4963	3.14405	3.70339	5.2261	2.5581	2.56175	-6.32115	-1.14374	16.5885	4.0626	1.79903	13.0897	3.48369	15.2641	23.5335	11.8488	7.41837	7.38159	1.83866	-2.17464	7.65864	3.7971	-5.9607	1.4054	2.59597
3.82507	3.65343	4.96204	8.18033	1.94816	5.36141	1.2503	18.7179	-4.36098	-9.8048	3.39978	-5.23287	2.80854	-5.74317	-0.693592	-1.15119	2.991	1.09648	5.11079	9.19691	4.6012	6.54631	17.0769	7.25128	-1.7992	5.6282	-0.361456	6.36818	0.604013	5.68905	9.49081	2.57223	5.49798	4.43551	12.6864	8.98628	15.2206	7.95908	5.83991	-4.76893	3.86297	3.3956	10.5645	5.25604	-1.8955	2.05117	7.41273
11.7879	-1.98329	2.09233	12.7176	4.42865	1.61544	5.78387	11.7673	-1.07258	7.02812	17.1987	-0.162362	-2.2248	-7.4659	8.31968	-4.18235	-0.319359	7.99259	0.13664	-1.09475	-3.2848	1.81982	12.1814	8.83375	0.977027	3.57648	9.13915	8.93412	-2.18782	-1.44636	5.49073	9.61325	3.85214	8.03574	10.8412	-1.82941	9.54929	7.49468	4.47459	-3.28872	17.7891	12.5416	7.88936	9.17955	0.971156	4.01474	9.18251
17.9665	-2.76598	-6.46504	-0.507735	-5.73405	12.3923	-0.899547	8.10759	-0.598148	4.34161	5.40813	3.98364	-7.52781	4.60256	-4.7373	-6.58196	3.27356	3.96168	2.19484	5.79702	0.313423	9.66856	11.238	0.788167	-3.72027	16.9779	8.04418	9.54689	-0.330626	8.63966	-0.0257074	0.621763	9.65657	-0.440885	-3.21273	2.10793	12.6777	3.04474	1.85332	1.36283	-0.00293747	5.53554	12.3633	4.5902	-5.54562	2.591	10.1133
2.77345	2.13207	3.54507	-0.0333775	1.71497	2.90008	-2.33705	4.79173	-13.3782	2.97506	-7.46928	5.47565	3.37591	-4.38617	-1.53453	6.93431	3.65441	4.31142	1.20305	6.77768	-3.85052	-7.86865	17.5488	2.68027	3.05636	4.62478	1.58491	2.08448	-5.99693	4.32123	13.8124	4.03392	6.86423	-3.54418	0.0958232	13.8662	9.39685	5.20546	1.7258	5.93305	14.6261	0.483672	8.50724	8.27938	1.55959	7.70898	4.50313
-6.20136	7.11022	2.36351	5.70982	-2.91713	8.90666	6.26852	12.1648	3.85225	6.92535	4.34655	0.405146	3.12254	4.52579	-3.84387	0.446567	-2.24588	0.178526	10.4807	7.08055	-1.57111	3.79882	12.5026	9.5009	1.49893	10.351	7.52959	1.74847	-3.6659	14.4102	8.5707	8.1207	5.07709	0.376498	0.0483709	8.59514	8.33092	6.38306	3.33727	8.94217	15.8642	3.29077	12.7403	1.29736	-1.2203	2.92349	3.12429
-1.24157	-1.89411	-5.81706	3.90574	2.57464	1.94975	6.5615	-4.3831	-1.32321	6.86641	8.32704	-9.34216	-1.81469	3.33723	3.24642	-0.104694	-1.45225	5.52549	2.45391	5.78295	2.64976	-3.1689	13.6464	-0.697625	-2.55374	7.69516	4.92497	3.77833	-4.34665	11.5308	16.319	5.20593	2.37692	14.9264	10.9097	4.99314	3.36165	9.71378	0.221457	-1.03628	10.2904	-3.88831	1.0543	3.38404	4.47202	4.25246	7.7233
0.751074	0.653321	-2.66786	0.0208965	10.3617	2.69092	10.7397	-0.220126	-1.75467	11.8452	5.59586	0.635888	-6.13892	7.38284	-0.369214	-3.70186	-1.51894	1.03635	1.96205	2.68345	-3.72881	-1.4583	13.165	8.52681	2.97031	3.99389	3.03535	6.85781	-0.161036	16.7071	21.1749	4.04589	12.3704	20.1344	1.71569	4.82828	12.0153	7.17971	7.27575	4.64859	2.04852	8.61807	15.3862	-2.08771	3.89393	6.38261	4.1969
-12.1538	-0.033443	10.3706	1.55696	2.52572	6.42655	-4.63494	3.41385	-1.87582	7.63283	2.58427	4.08898	-0.34861	4.66101	-5.54228	-2.02073	-2.88404	7.12952	-3.53149	9.74248	3.44028	-3.45983	5.88977	12.3373	7.91212	7.06093	-1.08897	5.19322	-4.45122	3.40464	14.4953	7.48373	5.6776	13.5983	-2.25442	8.88675	1.86513	5.69777	0.115918	2.46553	15.7004	8.70551	15.515	-0.758012	4.38425	8.30316	2.65493
4.0123	5.89505	4.28504	2.93933	-2.87953	10.6422	17.3196	8.68472	6.82397	2.28279	2.19337	3.8619	-1.12576	10.6856	5.19776	-0.819887	2.6961	2.16936	4.75546	12.2761	1.43118	11.8588	24.026	3.40662	-1.04531	5.23992	3.41548	7.11712	-0.0626326	11.2632	11.3267	0.147554	1.63898	-2.4675	7.16094	-0.127497	7.44304	0.0856665	0.127673	3.98078	10.3144	-4.65139	7.72635	-0.323469	2.57844	2.10926	8.09622
13.1244	-2.08495	-7.27614	4.74896	1.66265	8.20788	10.1623	6.78818	-7.78575	-3.78759	12.5366	1.13886	-13.3031	-4.71881	-1.91083	-1.49159	2.72329	0.67157	0.559733	-3.91442	-5.4766	4.31613	16.1557	11.9116	-6.85723	6.8225	5.74228	2.82979	-5.46425	13.1695	9.93134	4.71363	-1.76483	17.9706	16.434	7.26027	14.8682	0.520176	-4.19701	8.17672	11.6625	8.0302	11.8732	7.27073	-4.043	4.35858	1.33369
16.2179	2.63798	-2.53861	13.3077	-2.55859	1.41973	14.2265	8.13965	1.42678	-0.508327	1.27235	1.35928	2.56514	2.77164	3.07559	3.55316	11.8248	-0.15457	9.00515	5.93266	-0.761232	9.35997	22.3404	8.14798	3.97423	8.59885	8.74314	10.4093	0.353795	6.13991	5.89105	-0.376313	1.79594	10.2182	0.629532	6.01658	3.04202	0.854057	-3.05153	7.52611	23.8027	6.61261	3.94792	1.59872	2.13437	8.55205	4.85007
10.9244	1.27401	-8.87192	2.16343	4.63057	11.8014	1.26984	0.331452	-2.83769	9.47556	5.18985	5.0565	-12.9767	4.37724	-4.53124	2.34416	5.10866	5.36974	4.41133	6.73713	-5.2648	-0.291285	24.6651	9.40183	-5.49639	11.2609	17.0503	6.00268	-5.31646	4.99915	7.42316	5.57549	15.4708	13.289	9.40934	4.11101	11.0968	6.94078	5.58981	-0.845489	9.49292	3.95703	17.8115	1.07166	1.48553	2.62192	2.44935
15.7798	2.81173	9.40384	14.5978	6.96785	7.77228	5.52143	10.3737	-0.590408	5.15783	1.12838	-5.34433	1.42328	6.8246	4.66134	-3.64458	12.8967	2.16753	3.48254	-0.692512	4.30039	1.62505	16.3262	5.93689	4.51252	9.15114	17.5853	2.94248	-2.98065	7.06109	5.45024	0.429535	3.83451	4.28166	0.530681	10.2351	7.7093	5.46891	-1.49269	10.2539	4.59488	5.92763	6.68792	2.68504	-2.98291	8.15428	3.10255
2.48877	2.70007	-8.5179	0.244824	2.58182	10.3772	-2.95007	13.0151	-7.47602	-3.07486	0.921559	1.19871	3.87771	3.49111	-9.07861	1.51478	0.665977	0.123766	4.99949	-4.03571	-0.628371	6.77491	17.4836	13.2523	1.69926	7.69516	6.28913	11.5882	-2.9184	5.41253	8.67475	-0.574621	-0.539798	-0.165439	4.24157	3.4875	4.99423	3.05275	7.49899	1.45677	8.78674	3.96132	8.98189	5.0873	5.07485	1.36225	4.69237
1.72175	2.76507	-11.1992	1.59893	5.18411	6.26307	-2.1036	4.89539	-2.47799	6.22704	6.48597	4.62609	-4.85842	1.72726	-3.28717	0.3409	1.45441	-0.859239	-2.52055	-0.649396	-8.14612	3.5636	6.16574	6.05345	-0.291046	13.6941	4.72368	10.7941	-6.00853	9.0733	4.56861	-4.29837	-1.36677	3.16011	1.73274	9.06562	7.17879	10.2034	-1.5518	1.98534	11.4646	4.6921	0.523659	-0.508651	1.10006	8.46012	5.05483
9.52724	1.61826	2.97866	13.517	-8.0327	7.22237	9.49441	-0.301747	1.79494	-1.55519	2.71533	9.3227	-0.960388	10.7278	6.72993	7.70297	4.82474	-0.805367	-7.96415	-0.15796	-5.2193	-1.31826	14.1397	15.3072	6.13816	2.631	-6.26266	2.09695	-0.874414	3.22094	17.5461	1.61512	0.50155	-0.228743	-0.84897	5.48648	-1.90884	17.521	8.09305	9.94936	7.62173	8.84064	3.52682	2.36854	0.749664	3.8906	1.09104
-1.25673	0.929672	-0.172244	6.84173	-2.17339	-0.227655	15.9351	4.67648	-5.72973	1.40185	7.06625	10.1568	5.57951	7.51372	-3.75608	12.3344	2.16588	7.86417	6.12765	3.95168	-2.32587	8.82498	13.7319	0.899241	6.04673	0.534952	6.09874	12.5827	-3.79	0.680284	21.506	3.81276	12.47	6.2446	0.996716	9.21909	-0.386775	3.27681	4.44023	3.43644	5.12286	2.02975	7.56503	8.13705	2.72331	2.59902	4.80363
1.18437	-0.681739	-1.26507	0.54368	-3.28003	12.4212	5.54679	-1.16571	-4.73832	0.810072	-3.91654	2.45542	-4.09447	7.67206	-0.880263	-4.64404	0.757348	6.77035	-6.40854	1.67518	-4.09616	-0.0730219	18.1471	-1.01765	0.860982	5.15432	4.6905	6.14214	-9.52813	3.90062	6.87683	3.23378	1.7274	16.2431	7.387	1.02428	4.93697	8.1859	2.51625	1.33057	3.25138	7.74205	9.87389	-2.68151	1.57541	6.348	8.53901
17.0795	5.52267	-0.947869	12.2722	-1.4588	7.21304	3.81086	2.74296	1.50739	4.4149	4.79375	5.45623	4.09277	15.9473	1.70604	-3.40143	-1.65682	1.79805	-5.0685	1.68733	5.16584	5.66513	11.1331	6.63838	-5.84485	-0.188359	-1.10908	6.79294	-6.45188	-1.9088	11.0162	2.23347	-5.37441	9.90325	4.78939	9.2128	6.02815	16.8217	9.07067	1.53372	9.36768	-4.0383	5.19638	1.52674	-0.732359	-0.402403	0.0672543
11.9163	-1.37478	1.55419	5.669	2.81821	12.3027	6.09825	3.79383	-2.70055	0.990171	-3.601	1.08173	-2.03724	4.59018	-3.59156	3.18747	7.57738	2.50467	3.08644	2.15382	6.10806	10.0763	22.2035	6.359	-1.93575	6.16122	4.44471	6.75596	-7.43798	6.62844	2.4035	0.880938	2.11688	8.94832	3.04978	14.4046	1.44643	4.06826	3.54152	2.88195	12.8443	2.99381	4.67239	4.35915	0.561333	5.51713	10.8601
-4.19282	3.46364	-8.12824	12.4427	0.66315	7.57068	6.04977	4.44101	0.264052	8.56805	2.642	3.07853	-7.41123	10.1202	1.60689	9.30472	18.8177	-1.45065	4.1214	-1.22641	-10.7603	7.5768	10.0209	0.912171	-4.82033	8.51979	3.50181	7.32058	-2.45856	0.309265	6.7184	5.81276	-3.7412	10.8371	5.83331	9.90843	1.69146	10.414	1.99131	5.30108	13.6541	1.68779	6.54569	-2.25105	3.69954	1.80454	1.39749
11.3878	-0.747053	0.375942	5.66253	-6.31516	10.1803	-2.30628	10.4118	-9.19415	-1.47251	0.748708	9.3645	2.87782	2.31429	19.4794	-6.94246	5.55307	4.58492	10.8367	7.13434	0.2692	5.57442	12.7575	0.193914	-2.19818	10.5729	14.7301	1.05344	0.975936	0.499872	20.6437	-2.17736	-6.26299	8.96128	2.9556	19.247	7.11939	9.2626	4.03071	6.04538	12.3738	21.394	3.67812	0.680343	-1.53662	12.0339	12.1385
14.4415	0.330341	-1.92239	3.39745	3.77466	6.57141	-5.41231	9.27899	-2.18199	-2.87893	4.49914	-9.22019	0.118213	3.20707	0.794334	0.528734	22.2105	6.91685	4.04291	5.21761	-2.94036	-3.1422	11.2802	11.5005	2.10978	3.84283	-3.93148	8.77022	2.55431	0.548308	7.20404	3.6974	-11.8222	6.05021	-4.28858	4.20244	3.16019	10.622	4.7908	5.71402	1.49687	13.373	8.52531	5.10279	0.850191	6.92499	16.4428
-0.174403	9.00314	-2.64348	10.6741	-3.14033	7.4298	11.5179	-0.818586	-5.51902	-6.80905	-3.17632	6.81132	2.4808	12.8962	4.3561	-4.25696	11.526	5.31132	-4.68317	13.1545	-8.56939	-2.16535	18.6281	11.6693	-5.07221	4.18226	6.68753	11.7595	-1.98337	-3.53288	5.63256	0.517393	-6.62971	1.79291	3.13123	1.27439	7.58731	6.63645	0.655873	6.9958	9.66831	5.32757	1.67145	-1.89029	6.37894	11.1249	1.82414
8.53727	4.18813	3.38941	11.1809	-4.23589	5.87837	0.751601	8.3083	-5.3903	-6.80273	10.9204	3.16719	-2.07386	8.71851	-3.45681	7.83209	-7.29333	4.81554	3.05078	-1.4812	-11.2481	3.73837	22.4461	9.44762	7.26352	6.39022	4.18522	10.4331	-7.23808	6.8144	13.8841	-0.894098	-5.38876	8.66788	-4.15853	10.4703	1.52408	9.52999	-1.66951	-4.10502	12.8334	-0.763996	12.6177	0.695376	0.0753387	-1.0986	2.55383
-7.46428	5.68888	-2.30143	2.58004	2.91391	10.6217	2.6501	5.29627	5.28597	4.3521	0.994454	-1.78179	13.5531	3.54316	8.45338	-2.85803	-7.42065	11.2632	2.39281	0.839206	-5.56781	6.99194	11.9047	3.92181	2.40775	7.44262	5.64787	7.79709	-1.7737	8.9725	8.70341	4.00694	-3.11428	12.7566	2.56443	10.0225	12.436	11.9855	1.70643	-1.47384	14.0766	4.91705	5.97918	2.91045	1.76853	8.73969	7.11826
-0.460174	3.82577	-2.43926	4.45171	-0.768057	4.5101	19.7943	4.90526	8.89995	-0.136579	4.24032	-0.218965	1.54641	8.21427	2.81733	0.241395	8.46762	-1.63151	9.0738	14.421	-2.27324	6.16576	13.1767	0.0169978	-2.62209	14.5832	6.42878	11.7757	-1.57719	6.92508	5.12368	6.36506	-14.3848	5.99578	-0.886194	4.69083	7.28043	13.0977	2.84331	-7.39867	-2.47957	3.62803	6.8903	1.25753	5.75047	-0.392777	1.87733
1.6039	4.61387	2.04867	-7.61726	5.82673	6.26746	5.19756	6.12306	7.40952	-0.866362	-1.8791	3.48882	0.509572	13.8484	-3.17184	3.70041	-2.70384	9.66394	13.5379	5.59429	-6.05068	3.79253	0.580974	14.0887	4.3101	5.1396	17.8093	3.86574	-6.0804	-0.595367	8.25804	2.89263	-6.88402	2.4437	0.390684	2.42007	2.66073	13.8326	-0.380796	-9.16997	22.9125	1.68976	10.5158	3.10456	-0.943714	7.31854	3.27125
2.67286	3.09953	-0.343222	2.89726	-2.41978	7.29299	9.79554	3.94501	1.68406	-2.43183	5.82569	-2.09094	-4.49515	7.78672	-0.785772	0.384316	-3.86432	1.00255	-10.4919	10.6313	1.60393	12.1496	5.4416	-6.5287	-5.26808	5.55521	6.03097	6.12144	-8.019	-0.568165	11.402	-0.59496	-5.11367	16.2567	-5.00349	-3.63424	17.0751	16.0187	4.44856	14.7844	6.31873	-5.43701	12.2502	-3.69176	0.45431	8.61763	8.97515
6.1436	5.67739	6.46228	9.314	-7.54578	17.0428	16.4832	-2.82033	7.13163	7.67381	-0.49416	4.31179	6.68084	10.4337	15.8279	2.87057	0.563641	6.05817	-0.894446	6.96304	-10.6768	4.38033	13.0304	-6.44265	1.47363	10.8873	7.38937	10.3872	-3.83905	-4.9345	0.607636	-5.55829	-16.497	11.2801	4.96014	-1.69953	6.60811	19.7487	3.78818	-5.81297	2.65332	-1.65456	7.81043	-2.48651	0.359994	1.09965	9.56953
-2.57202	2.53326	-0.0318784	18.3556	5.44024	-0.27186	8.57223	3.38368	10.3868	-3.65471	7.55717	5.48795	-5.42673	11.0282	-0.730718	5.70281	-7.62288	3.51999	-9.57361	6.54642	-1.58282	-1.46364	12.6018	9.09052	-2.55733	8.58228	-1.45147	5.46469	-5.96154	2.72546	6.61391	9.46715	7.18676	4.7823	-6.22046	4.19036	10.1331	21.6068	2.70122	-2.51944	11.6686	7.89567	11.1103	2.36412	1.52328	3.87113	13.6687
4.26962	-4.26243	3.50645	0.608975	-5.97938	5.34387	4.58754	2.79258	-9.08417	1.01987	4.57686	-0.572383	-4.26606	-1.5604	8.9857	-3.27441	0.368412	4.16749	4.6501	5.51743	-12.4648	-3.48368	7.02275	7.26207	-6.95841	8.49359	8.79765	0.203369	-6.37923	4.6301	9.14067	-5.59799	-1.8906	6.02014	-0.581118	1.36619	3.07632	15.7745	1.78687	-1.35788	6.36069	0.0165404	11.1026	-7.2203	1.04143	4.79937	4.22809
2.24805	1.73273	-7.24633	5.59149	2.0694	8.28701	4.88262	2.93067	-0.997681	6.59598	4.67271	6.18789	0.611211	13.7676	-6.05926	1.62855	-11.0329	6.98474	2.95104	2.79928	-4.79256	1.43967	5.72361	-2.92153	-3.96189	-3.36694	0.478541	2.05501	-4.8014	5.05655	-0.0896611	-0.170314	-8.50065	3.54967	-1.43414	-1.10156	9.30203	17.8367	2.02836	3.18585	17.1618	7.98986	0.603533	5.20676	5.59977	1.23805	0.559262
21.3696	3.79085	-1.42299	1.42816	3.481	5.60365	17.9843	3.74802	-7.05845	-2.89403	6.02623	-7.7051	-8.53739	5.19909	-1.91498	-10.0124	-8.37491	5.35691	2.35553	6.83766	1.63741	0.77889	11.0589	-0.405974	-3.79326	8.28425	2.18422	5.04122	-6.6622	-0.364661	0.839584	2.94998	-7.33909	1.50123	8.88221	11.8017	3.26695	25.2107	0.743144	-3.59724	17.2304	4.98717	12.2259	6.53437	2.30456	4.10754	3.26237
6.29313	-1.79369	-12.5452	3.38569	-0.901518	8.38522	9.08665	0.931162	2.73743	1.34328	-3.5598	-3.81632	-0.698687	9.04217	5.18577	-2.07976	1.24235	5.931	-5.92102	0.602313	-9.52733	1.60329	5.59134	-3.34524	2.74371	10.1017	7.62811	6.07417	2.26455	3.32795	2.67418	-3.30744	-7.53637	5.64764	0.609321	1.31735	-0.643723	17.1401	3.96894	0.137155	7.50153	4.83277	4.20008	4.04119	6.76014	1.0606	7.20141
5.93819	-4.44188	-8.87048	2.945	1.34246	9.67697	-11.988	-3.05179	0.266478	5.28727	-2.97146	-4.41008	-2.29909	4.54587	-3.58564	-7.56436	-10.3943	5.92742	-6.40157	4.37325	-5.14984	8.25315	11.0589	3.62258	4.35026	4.37326	8.56149	8.47986	-5.26475	6.63605	-1.32715	3.24319	-10.8616	5.17398	-0.545678	4.36393	5.07462	19.8894	2.04681	-0.473169	18.3089	5.23986	6.5258	-4.50628	0.00671746	9.8081	-8.6015
5.19236	0.524067	0.752656	8.8122	6.3519	9.12746	11.9897	3.90669	3.29621	2.42283	2.20474	-3.84284	2.33786	-2.47944	0.758698	1.14116	-8.18282	3.76066	-14.861	-11.0769	2.58909	-4.80179	-1.02117	3.47824	-0.372714	-0.0231616	3.49963	9.44151	-10.5864	0.653114	-3.68622	-5.87982	-11.2914	-0.461975	-0.22656	5.36166	6.85354	23.34	-1.52448	-8.70056	10.2756	2.57994	14.8854	0.55682	-2.95804	2.32477	5.93854
-5.37958	3.78231	-0.507565	15.318	2.23225	17.3487	-6.83541	2.77787	4.4569	9.30527	4.66055	5.16611	4.7154	5.87792	-11.6383	-3.47422	-2.23858	0.724614	-1.83162	7.46419	-8.53953	-2.125	10.5318	6.8001	-8.50877	6.12701	8.15974	9.17166	2.82413	4.64564	0.813716	2.51581	4.94453	6.97939	11.9611	1.70534	-0.140918	19.3838	6.27539	-2.49855	11.1101	2.22289	10.0012	1.53207	2.63933	5.51849	4.94151
0.530286	2.28627	-2.68257	3.29906	-8.99038	1.70021	14.1409	-0.0261253	-0.793832	2.40534	5.43432	-11.6023	2.40069	3.9043	10.6985	-3.26107	-6.33345	9.2943	-7.93054	8.91524	-3.1501	-1.28543	3.18402	2.55006	-5.97868	0.507115	6.39524	11.0129	-0.0339809	1.33937	3.54491	-2.22313	-5.03324	6.21895	-7.67449	4.14891	-0.0673077	26.8085	4.73067	-7.69486	10.5095	-2.595	4.3815	0.474071	5.49959	6.398	-1.77218
1.93161	-0.871261	-12.2666	-7.33125	7.85186	7.58524	-1.59043	8.16464	-6.83782	3.7625	-5.76663	-3.63719	-4.14109	14.1908	-1.93512	7.11728	-7.08038	1.71538	-3.30537	-15.3829	-10.6474	-0.0440387	4.55847	9.90677	-3.47003	-0.771329	11.2895	9.50657	0.176368	-2.41922	-5.7128	-2.89011	-2.93466	8.16472	3.47012	1.69503	-2.60337	17.9341	-0.507113	-13.6256	-0.322317	-0.589131	4.71261	3.70651	-6.29576	0.819584	1.97966
7.22684	2.17905	-3.82844	6.10586	-6.0473	5.21215	-17.7211	6.07673	0.0777778	-7.2398	3.68112	8.3787	-1.45329	9.61112	-9.45904	-2.75625	-9.09058	-2.22969	-4.2202	3.03691	-2.60337	1.59764	-0.231424	-6.20956	-1.3819	2.68739	5.1324	9.70669	-1.33878	3.79007	-6.87904	-4.76362	0.449997	-16.2527	5.88287	4.453	-2.18076	20.1224	4.59473	-7.56502	17.9249	5.86461	7.72757	-8.91747	-7.41384	-1.27827	5.87846
12.0511	-3.50244	-9.60903	-0.798671	-0.862124	2.33785	10.0495	12.401	-2.57686	0.118028	-3.65913	3.16113	-5.81778	2.48673	-6.78273	9.63941	-4.72869	5.97767	-9.87806	0.908433	-6.41385	2.89292	1.90276	-4.26968	-12.4111	-2.19542	-13.3087	6.37866	0.0241726	6.04848	7.63337	4.54184	-12.5801	7.00958	-7.20387	7.50364	6.93776	19.8948	0.770095	2.88743	10.7412	-1.5657	7.85929	0.566345	4.6685	6.43561	4.21513
17.9022	1.24096	-3.0449	13.322	-9.54967	-0.240529	14.4325	2.04322	-6.42057	-4.06093	6.41473	-7.92499	-0.866901	0.0487492	11.1683	-0.396405	-12.5504	16.2687	-4.39064	-4.72013	-1.72704	-4.73079	12.7452	2.01334	6.72701	5.24167	2.29401	17.5061	-9.08014	2.88396	17.4808	-3.90696	-5.60099	0.616798	-1.75085	3.19015	7.27497	27.1441	-2.52047	-7.95324	16.5342	0.745953	12.6388	5.32754	-0.243754	2.82304	4.10631
-2.90481	3.78287	-2.0902	16.2043	-2.48208	4.63545	14.8576	0.295352	-15.2345	-1.66263	3.9921	1.50584	5.18374	16.447	-2.05429	1.99008	-5.9342	10.5877	-2.03334	3.44812	-4.7466	5.94373	13.6006	0.514534	-0.588222	-2.62174	-2.14618	18.929	-2.9877	3.01042	7.5035	2.91026	-9.5924	-0.622501	-10.3257	-5.3933	10.2891	12.2279	-1.71239	-2.00211	15.9227	-0.194817	2.0275	-6.0415	-5.28604	7.20003	6.97556
1.06608	3.98086	2.13876	9.43267	-5.12409	7.5989	3.14318	-2.52532	-7.72469	-1.21557	-1.02277	-6.41185	7.13689	5.64241	7.90652	-6.82336	-3.1994	6.79663	13.0385	10.1028	-5.75613	9.20867	1.74362	7.02543	-6.36515	1.57767	-5.78249	12.311	-2.30412	1.31461	-7.02675	6.86833	-0.554511	-3.69632	7.80118	3.88868	-8.72366	22.7591	5.11412	2.42915	19.2898	8.93891	10.3388	-1.9324	-5.70583	-1.42518	0.272733
-9.6723	0.264402	-9.23201	7.10786	-6.31105	1.5173	-4.5546	6.40625	2.57197	6.48145	12.0187	-13.5757	3.0819	11.5637	14.0079	-13.6458	-4.03982	2.56747	-1.41153	-3.81077	-6.23054	8.57176	4.47574	-7.27543	-1.04903	-7.18548	2.45035	20.5803	-4.81974	6.12403	2.90348	8.60769	-10.9278	17.6497	-5.92594	0.677355	11.0857	12.2489	-4.21191	-8.29392	16.9369	4.86885	3.69597	-6.48975	2.67723	12.2218	0.317052
-13.9916	-3.28558	-5.85292	4.50797	5.15666	0.602321	15.9391	-7.51143	-8.12046	-5.29786	2.58332	-1.61305	-7.93113	12.3246	7.2941	1.80285	-4.23983	2.19113	1.61438	-1.44301	-13.0133	3.42962	15.122	-4.44037	1.94412	4.44868	-11.2781	5.91833	-10.1728	-0.566504	5.93649	-6.22804	-9.65622	0.124267	-12.663	3.85302	2.6539	19.9556	-8.15346	-5.31623	12.0446	-0.409998	-2.09372	-9.67717	-6.95077	-0.0423636	-2.22839
-14.8943	-3.62566	-8.26955	5.4	-7.09183	-8.7711	-7.66964	-6.51695	-6.93307	2.46102	-0.270194	-2.20752	1.43586	7.50969	7.24329	3.75993	-3.95623	10.3916	-0.891312	3.55112	-12.3704	-0.272803	4.1685	0.979737	-1.9595	-1.09342	-4.0646	11.8223	-6.99857	4.38253	2.41768	0.389458	-6.55751	-3.5853	-8.99948	-0.513315	2.36891	14.8557	-2.81603	-7.4403	21.2493	-7.138	11.6437	-7.21596	0.0912543	5.46759	-0.396324
-5.56442	3.73651	-11.1726	13.4554	-3.937	-2.98327	-7.83823	-6.83426	-9.84425	-4.11195	4.08494	7.57648	-8.50878	9.52844	-1.05414	-7.5754	3.5076	-1.62689	-4.81078	5.98491	-8.32106	-2.37073	6.84161	1.03974	1.83154	7.68886	-7.05243	6.38319	0.500549	-1.2551	1.3161	1.54976	-6.87273	-3.86865	0.315316	1.65204	4.14643	17.941	-10.5105	2.02641	17.828	-1.56237	1.50631	0.624494	-3.34767	-0.811009	-0.204703
9.72401	5.00786	-0.372242	4.60988	-6.66188	2.50408	-7.9261	-4.48212	-2.92787	-9.12509	0.230432	-5.52503	-10.1583	10.2266	-7.28051	3.71768	-5.97303	2.44069	5.27127	-1.71928	-9.51723	1.19668	7.31131	-2.81727	-0.618022	7.4309	-1.32853	4.21375	-7.40283	-1.42979	5.94743	-3.06439	-8.50207	-0.267774	-5.24234	9.16371	15.2089	17.9306	-1.8128	7.6356	6.66937	2.37255	10.3996	6.90921	-0.125277	6.50752	2.39669
-2.13278	-3.07939	-1.0603	1.00479	-5.22041	-0.896454	-8.42517	0.0489161	-20.217	-2.19478	1.83273	-3.74346	-8.04793	19.3265	-8.0623	-2.61638	-2.6214	8.20827	-4.04563	6.04483	-4.91681	-1.72321	13.6091	5.12505	-10.1875	3.51407	-5.89579	-1.89251	-6.22445	0.154463	-4.68017	-0.897843	-10.1979	8.61197	-3.76752	7.20586	0.112219	10.1443	2.233	3.08133	14.1244	0.618976	0.0327576	-1.66504	4.30902	0.856566	5.55793
-3.77115	0.75192	-14.4369	-8.84969	-6.76282	3.61763	17.1713	10.8996	-8.69856	3.23354	-5.9566	-0.56521	3.68691	10.5423	7.68548	6.58685	-11.3124	7.42007	1.99545	-3.86448	0.487505	6.99373	10.4336	6.61185	-2.57004	6.53204	7.26586	6.94174	-2.52929	-4.67175	-6.27707	-4.22176	-4.31344	13.2764	-5.66105	3.74703	0.969443	18.9174	5.55375	-2.92562	15.0235	-3.4523	-0.543696	2.27894	-4.34435	5.9017	1.07179
5.57575	4.10588	-6.51783	-11.0597	-5.61025	-5.89809	2.12072	-1.95071	1.66673	-1.25749	0.881824	-9.23455	-4.54304	14.6821	-1.87771	-5.72806	-2.601	10.5021	-4.24563	-2.39104	-8.10388	4.85862	11.4432	1.48792	-0.0536584	4.27797	-11.732	0.742936	-1.8115	-0.435591	-3.98443	-2.4617	-7.73478	1.41274	-9.45228	5.58682	3.44531	11.0266	-2.84415	-4.58049	17.6356	-1.02332	2.85716	0.644664	-3.53324	5.8591	-0.0676907
1.71644	-4.268	-8.58465	2.41272	-0.649933	7.57834	5.95016	0.127104	-1.85612	5.58226	-7.10185	-1.75902	1.95499	13.1146	13.0845	1.83815	0.22684	8.22954	1.27423	-2.19554	-15.5919	6.31809	6.58345	-7.47178	0.123487	2.86874	0.0795915	14.2378	-10.1038	2.9606	-1.11267	3.7475	-8.59779	0.695079	-0.850047	12.2869	-10.0578	12.1879	-1.47865	-1.68714	22.1893	-4.54899	-0.42181	-2.10313	-3.61	5.73608	-2.95452
2.0879	-0.286873	-7.96117	0.26973	-0.433512	2.17445	3.71646	1.06348	-13.0665	-4.76368	-10.356	-14.7269	-0.657696	13.7861	1.50189	-5.51908	-2.85076	9.52995	-1.19978	8.83454	-8.79373	5.27712	-6.03416	-3.39115	0.256611	0.56416	2.11305	8.96064	-0.932144	-1.18105	-0.602723	-6.21216	0.712905	-0.513925	-1.8765	0.612178	-8.33556	14.208	-7.5664	5.32086	5.94623	2.51103	5.09119	4.40387	-2.22283	6.966	1.94258
2.15716	3.5688	0.990983	4.40642	-9.99845	-1.13824	17.1526	-3.03635	-12.4954	1.86363	-7.01323	0.133964	-8.05392	17.3031	2.83478	-6.58828	-1.53528	3.23139	-6.99066	0.574046	-15.0321	4.35962	6.06283	-1.92474	-4.7759	-7.85355	-0.338917	9.60928	-4.68474	0.705537	4.94816	2.22436	-9.93826	5.92433	-13.5053	3.69903	-2.28317	19.8303	-7.20837	-4.73933	5.38941	-5.16799	10.3035	-2.77549	-0.538341	15.754	0.701889
1.86014	2.08489	-8.52684	-6.47206	-9.87692	5.37601	10.2	-5.7771	-15.0497	-2.30687	4.60359	-18.5091	-2.72748	16.3179	0.35768	1.37506	3.7622	8.66663	-2.61492	9.53872	-9.73314	7.5649	7.54848	4.03818	-2.74509	-3.22873	-2.56483	5.72676	-4.48716	-2.11845	11.4126	0.427552	-9.52198	11.74	-11.593	3.14661	-3.10898	20.8662	-6.76444	0.156836	26.5817	6.24446	4.69652	-1.96994	-3.23648	2.62445	-1.74094
-0.97559	0.863942	2.23606	-0.355103	-6.63988	-3.05813	5.47669	-3.7466	-5.98288	-2.22642	9.94459	-4.80164	-6.3646	23.1439	2.03756	-10.6655	-2.47614	7.84208	-5.82097	8.31785	-8.59031	-0.187083	12.157	0.838708	-8.14249	8.10225	-0.91954	-1.57167	-6.9002	2.59196	9.91129	-0.905679	-6.59321	16.2738	-7.62304	3.48286	-5.00895	16.3313	-2.33771	-1.36058	22.568	12.658	6.43495	-7.13026	-0.222089	19.5993	6.76828
-2.83364	3.51897	-5.14293	-3.21757	5.49639	7.20856	19.8751	1.15061	0.216581	-12.7436	-1.91051	4.19721	-6.81342	13.1128	8.37606	5.65481	1.20087	4.65138	-1.00919	-6.74921	-9.42179	11.728	7.11441	-0.177906	-4.5672	4.93351	-13.4279	5.11161	-4.59953	-4.14567	0.12773	10.58	-3.63903	-0.215019	-1.43403	-1.80415	-1.12825	20.4521	-7.08249	2.24114	24.4267	5.07496	-7.17597	1.25418	-8.51919	9.2227	5.37214
-6.25025	0.231476	-6.56311	-1.57917	-6.36788	-1.72248	13.5776	-9.22714	1.1325	-10.3572	7.16927	-4.37265	8.4613	14.6364	13.5491	-6.47717	-10.913	6.85457	-8.51702	5.97622	-3.83278	3.40284	4.34785	1.55103	2.37738	6.90541	-10.2183	3.02646	-1.93214	7.80662	1.05729	-2.99161	-1.23786	2.56663	-4.80567	-3.57628	-2.61634	24.4236	-7.84961	1.58483	9.3579	7.19357	3.98419	-3.11437	-1.24378	7.99101	8.91689
7.7512	0.0548764	-7.16093	3.26188	-10.6083	0.0729955	-12.6127	-5.35758	8.50966	-9.1795	5.57199	-9.23541	-5.94839	24.4021	3.96145	-0.134628	-7.866	3.53492	2.05527	12.3649	-4.65553	9.7959	6.55479	-2.92374	3.24213	-5.65521	6.26346	9.16382	-0.100854	-1.66622	5.58609	7.09962	-8.62781	4.19176	-7.45125	1.11069	-1.63711	21.9226	3.30446	-1.91665	29.4692	-0.0719888	9.79186	-3.46956	-2.77572	6.97468	5.30609
12.1386	-2.10187	-5.24315	-0.167155	-12.1533	1.93982	10.9085	-2.59371	-6.76467	0.88497	3.97391	-2.02034	-3.5661	6.07855	11.8764	-0.900389	4.03948	7.9736	-7.47841	5.10508	-11.592	10.5207	13.1067	-8.23903	-4.91909	-14.0086	-0.462509	12.9298	-8.16723	0.71858	5.34319	-0.258577	-5.87979	2.85338	-4.13667	1.71772	4.90687	23.6404	4.67886	6.27825	8.56108	-1.33322	6.56906	0.43625	-4.28724	13.9178	-0.334248
-5.28166	4.90723	-0.323014	2.146	-3.02173	2.93312	11.1304	13.4074	0.367648	0.243442	5.40114	-2.45348	7.49199	18.0887	16.7507	-4.21219	3.19484	8.69251	1.69877	-1.30789	-11.3469	9.56179	2.15185	1.37479	-1.54326	-5.39389	4.45899	14.7488	0.983685	-1.23188	0.136446	-1.48681	-12.0286	7.42629	-7.97939	7.66891	5.77831	29.5387	-7.13911	-4.33216	14.2359	0.538033	7.7802	-1.74777	-0.846989	7.32132	1.14012
-4.88714	2.51939	-3.21112	0.79263	0.894504	-1.33254	18.1695	-3.18215	-8.07062	-6.44351	1.89301	-2.86606	7.27946	17.1328	19.309	-1.12539	2.3954	-0.00200618	-1.78521	9.91745	-4.02425	8.55958	18.2197	-9.37899	-0.0585364	2.58351	-4.23095	12.4961	-4.99038	2.65672	0.311957	1.41983	-2.84065	-0.877111	-1.75669	-6.45838	0.954189	29.2188	-5.47592	-2.53302	17.8367	1.75587	5.73514	-9.54582	-4.99211	7.10469	4.45546
5.46044	-3.48869	-12.2527	-0.445133	-1.56042	-2.06038	-8.41493	6.01176	-6.89406	-10.466	-3.63059	-1.78101	3.29926	17.829	16.1291	-3.98149	2.57916	3.3666	-9.14041	-5.98971	-1.76767	2.80034	-4.50758	-3.98781	2.36898	1.01259	4.59018	14.3196	-1.88439	0.491928	4.77991	1.54254	-11.8958	-13.1724	3.63671	3.33743	0.207549	21.8129	-8.59209	-1.30128	15.5361	-7.54597	7.7529	-8.86386	-6.30189	6.40186	2.94218
2.70542	1.99884	1.06216	1.16183	-0.0959215	3.37753	5.64048	2.96551	-6.76231	-3.01969	0.101178	3.8728	4.53104	10.0703	7.73501	-7.34839	-7.84011	4.38511	-3.99788	2.19942	-10.2484	6.76884	5.55286	3.34067	-1.89679	0.904458	8.1705	10.8148	-0.310924	-2.09656	3.83449	-0.901087	-3.64367	-1.65107	5.3107	-1.74376	-2.2422	21.8649	-1.48263	-2.84255	21.2079	0.0274348	4.12068	-8.30066	1.64085	5.57176	3.1824
14.4564	4.72234	3.94704	3.24005	-0.491102	6.00474	-3.26496	-11.2604	-4.60493	-6.92576	1.29655	-1.35034	-2.80814	11.8633	-1.16633	3.51201	-6.11661	2.28661	-1.90197	-6.62303	-6.56121	9.89881	8.17383	-7.47757	-7.32477	-2.08648	-0.958779	9.44367	-4.16126	-4.19274	0.0127932	-1.93098	-8.2099	-0.96206	-2.40536	1.67666	-3.4757	30.5284	-2.31344	2.05194	12.785	4.45676	5.86605	-5.77843	-4.92359	18.8884	5.84802
4.24637	3.30025	-1.56187	-5.05809	-6.55277	0.937166	-1.40789	-3.01291	-9.18244	1.73019	7.33806	-1.10758	0.797729	11.0492	7.61359	-2.05683	-4.56154	3.53824	-7.03087	13.6111	-8.41822	-1.98126	0.302966	-2.67317	1.81211	-2.23675	1.94707	9.57066	-5.56455	-4.95438	-1.42158	-0.128683	-3.93131	1.19877	-15.1121	-5.75052	11.4603	18.978	-8.72633	6.02622	9.68257	1.19718	2.08042	-12.1418	6.15631	9.31868	3.16491
-4.721	9.54954	-4.58219	-3.64142	-1.43069	1.89165	10.6125	1.03534	0.944011	-0.914516	0.0407275	-7.64502	-10.2412	10.1474	10.5124	9.61571	-2.48394	3.59732	3.16847	2.2859	-6.4199	5.49696	7.62293	-5.69124	2.51841	-0.884786	-11.0179	9.36826	-1.62059	-2.3006	-8.65409	2.18848	5.24541	-2.81661	-3.15265	2.59911	3.84672	22.8623	-3.76799	14.0003	9.88851	-5.17241	3.25255	-9.61177	-0.420149	7.52547	5.00331
12.9892	7.85505	0.750063	6.89646	6.18934	-3.53312	8.21168	0.873518	-8.24334	2.03933	1.82205	-3.31593	-7.75438	15.9855	7.63426	-0.318139	-9.42652	5.55899	-0.867911	1.07022	-9.23487	9.03094	7.65166	2.63655	-0.802842	5.62029	-2.09032	6.29165	-2.1949	-6.61892	1.69197	3.45819	-6.45071	7.90882	-6.30538	5.46091	-6.14886	25.0223	-3.42189	11.4346	8.39596	11.1579	11.0358	-8.15815	-0.617895	9.31363	5.51786
2.08194	7.78545	3.47561	-2.73918	-6.72609	5.58996	5.84425	-0.486633	-1.18827	2.67085	1.02132	-12.8331	2.18143	10.0755	7.40265	-3.96297	-8.57739	8.94824	-10.5326	7.97591	-5.88862	-5.12402	4.0947	-9.1428	1.00719	3.19932	12.5542	7.18817	-3.90693	1.68564	3.30217	5.15042	1.48508	6.62292	-5.53141	-7.88902	0.934952	27.1286	2.40964	4.02137	9.14441	3.01917	6.00315	-10.5263	-1.71038	6.11271	7.96224
-2.44312	2.41071	2.02582	7.49973	-6.05663	-0.504541	11.8216	-4.9918	11.1378	-4.52706	7.05131	-0.0412879	-2.04943	23.0573	10.4555	1.47069	-10.5919	6.00717	-1.14773	-0.634806	-3.61031	-0.626586	5.08013	-3.81359	-4.47043	-7.17001	16.606	6.23907	-7.75912	-7.9779	3.26032	-3.08383	-6.07081	-0.499401	-1.10102	-4.2819	6.0099	28.6264	2.92399	-1.11896	21.3159	-0.95436	5.35994	-1.27061	1.94823	12.4202	8.73713
-5.24292	12.1831	-6.31994	5.46606	0.981795	9.41574	6.83314	-0.937482	-5.74561	-4.16753	2.75975	-6.02475	-7.17566	3.40339	7.49229	0.729438	-3.59658	3.09916	4.40404	2.81742	-12.7544	7.96054	8.1532	0.920586	3.5802	-3.05804	9.10104	9.58605	-1.62193	3.42967	9.51066	7.62934	-7.99329	-5.8919	2.46351	-3.32545	0.686218	19.3883	-2.42399	0.260735	15.4193	10.7134	7.52303	-8.32336	-0.0427424	13.9956	3.8625
7.98945	7.92309	5.24272	-1.10178	-4.9158	11.0172	0.0706575	4.35441	-6.3733	-5.0967	3.8498	-4.0868	2.91022	19.2159	9.0245	-8.95693	4.85767	-3.36634	-6.47871	-0.517144	-0.791083	5.4323	2.24336	-4.23348	-12.056	2.1695	-1.53875	11.9739	-3.95365	2.2669	-2.00389	-0.809313	-1.02486	6.48242	4.30952	-0.596544	-0.215578	25.3551	-1.56888	-7.95901	13.7764	0.31325	11.5126	-1.67907	2.91066	12.3701	7.08814
-17.0963	2.53309	2.9262	2.89112	-0.169376	12.1545	15.8494	-2.1443	-2.00324	3.79885	-1.44296	-8.03623	-7.74475	10.4764	5.32163	4.20269	-1.42927	4.85321	-6.25751	-2.81455	-10.7208	-4.24088	3.95091	-1.77305	-4.36533	0.378325	-0.939621	11.9243	-1.56226	3.52656	-2.79402	-2.24904	-7.26994	-0.364389	-0.687732	0.611473	6.27831	22.6016	0.211512	5.68232	22.8375	-2.51922	4.00603	-7.75766	1.58959	9.04696	2.08711
-3.25896	7.14844	1.01733	-6.57011	8.38618	3.3355	12.5453	0.195827	-5.37304	-2.04638	5.47802	-5.771	0.00316961	19.1498	2.5166	0.968383	-12.2182	10.5851	-2.18407	3.37659	-7.67891	-2.48258	-0.388778	-5.05172	-4.59455	0.0568648	2.35377	5.72105	3.93631	-0.988557	1.47704	-1.09494	1.3605	2.02078	-10.9294	-7.06546	5.88634	24.1549	3.29393	-0.974763	10.8635	-2.28983	6.59321	-9.60721	1.75393	6.81202	3.97057
-6.64829	7.23922	-9.52077	6.32579	1.83019	1.78269	15.9135	5.3539	2.12813	-1.62947	3.54584	3.11372	5.84557	3.246	2.8439	-16.5165	-13.5978	5.03549	-16.221	2.77092	-2.25749	-1.68031	10.1301	-6.00649	-0.290318	-0.216357	-8.83797	11.724	-4.57586	3.66165	-8.24532	3.54217	-8.27308	-2.21813	-21.4505	-3.34527	-4.28651	20.6523	-5.89075	-6.02079	16.9609	-0.666876	3.7665	-1.32036	-4.13839	7.78043	5.97859
5.71816	3.54208	-8.01715	-4.06268	-3.86482	6.76989	10.6539	7.31808	-2.83591	-3.70775	6.70795	-1.27898	5.89688	4.72852	-0.820193	-3.23974	-8.5104	7.57722	-1.29658	-1.276	-9.17847	-0.0941267	12.6595	2.762	-1.92094	0.0712057	5.98247	11.1292	-0.313695	-5.98659	-3.40524	4.63299	2.66279	-3.06119	1.33038	-4.98119	12.012	24.1515	-2.3325	-11.5157	15.2008	-7.10718	7.03697	-7.46651	-2.20479	10.2508	5.66259
-5.60055	2.93236	4.79074	-1.25089	-0.926278	2.643	12.6545	0.840182	-4.27065	-2.48173	1.82892	-1.54213	-0.332035	2.20246	1.6398	-10.1496	-15.7623	1.9639	5.1786	-3.31897	-17.1136	5.15485	-4.50927	-4.74765	-5.15671	2.97072	-4.44159	2.48559	0.00306217	3.45924	-12.5664	4.64223	-6.54685	-4.42208	-2.44416	-6.4168	1.99758	6.7905	-4.73651	-1.91397	19.9236	-2.84508	4.07031	-8.84887	0.125382	10.4152	2.63442
1.92182	3.56489	0.699542	3.04719	-0.128739	-0.381684	5.35828	6.59724	-5.42216	-9.21719	2.59914	-5.03082	0.499245	3.83747	11.491	5.30143	-9.54106	11.0964	-4.73875	-0.117682	-7.68008	-2.02308	-2.39182	5.84082	3.78287	-6.04495	9.59405	11.2871	-2.0714	-1.54249	-5.27633	4.82613	2.16416	-3.82049	5.50373	-8.51907	0.497018	24.8785	4.28588	7.45001	11.1161	-1.73851	2.91617	-0.508727	2.24473	1.31376	5.88591
12.4304	9.4689	0.220592	-0.46464	-6.742	-1.02276	-0.932494	-1.48351	-1.51118	4.99395	1.24314	-4.5121	3.49727	10.9349	-3.08462	0.318364	-8.65368	5.98917	-7.04315	-0.496764	-8.1933	-4.94086	10.4387	-11.7538	-3.21902	7.55429	1.67218	10.1738	-1.94327	2.55236	10.2714	-0.452032	6.38994	6.00819	-0.678537	-1.45761	-3.73899	26.3579	-5.64363	2.52371	10.1112	2.82964	5.03229	-1.50349	2.01905	9.83589	5.4915
5.03024	5.64503	-8.42228	8.183	1.91839	3.83367	4.1336	2.86233	2.7895	-1.69805	12.8633	-1.83811	1.58641	13.9039	15.969	-7.8462	-0.864014	6.34498	1.06192	-2.25398	-8.35345	5.43583	6.31583	-5.86978	-2.54204	1.69282	-0.16684	7.66032	-2.53273	-1.31922	-1.43487	4.30961	2.1136	-0.275031	-12.0852	0.550394	11.4998	38.3427	-1.70603	-7.21257	9.49708	7.26216	-0.125417	-5.1417	3.04032	6.41841	2.70463
7.28229	10.2066	-1.31271	-3.90051	-9.29287	9.6811	10.3189	1.21139	-7.77236	-3.84812	18.7803	-3.75597	16.9607	9.03329	4.80633	-3.43572	5.42931	2.23938	-8.39647	-2.88943	-5.43725	0.817154	9.53133	-5.36685	-10.5622	0.889554	-1.19332	3.8273	0.956203	2.60319	0.795134	7.16469	0.85601	8.48361	2.10175	4.63214	0.974959	24.6771	4.15344	-3.10726	11.0678	0.159547	10.4474	-3.20823	-1.55932	14.5461	10.9584
4.2078	6.1248	4.3528	-2.31636	4.03935	3.56034	8.43544	4.04465	7.16694	-5.22609	9.04549	8.43953	11.1961	15.4006	5.70227	2.32385	-12.4122	5.09152	-4.03354	-2.42029	-8.22128	13.0588	7.92488	10.9855	0.688588	6.0464	6.845	10.7865	-0.387213	3.67061	-2.23837	-3.22782	-1.62979	14.3744	4.67643	-1.79837	6.53478	31.9011	-6.46883	0.0704906	13.3763	3.20692	9.74603	-9.96657	-4.03631	9.26847	1.3557
10.9648	11.2908	-0.577381	-1.32281	-2.317	7.30507	8.15366	8.29692	3.60207	3.43878	7.60067	-13.3627	4.58384	16.9484	13.3351	-6.87061	-5.69141	4.46258	-9.31353	4.65507	-5.70871	6.44373	1.21204	-0.741835	3.31617	0.575372	3.22489	4.04219	-0.0346033	-1.096	-0.691195	9.34712	7.59719	7.97559	2.56495	-1.75985	10.0855	33.5528	-0.0138213	-1.59392	13.3089	7.89234	5.46037	-3.23313	-3.87323	13.7099	0.317012
9.33739	10.8036	-0.173317	1.20793	-4.65364	3.24552	1.06907	-7.84625	-5.26312	-6.29799	-0.574842	-1.12224	7.68823	11.1298	13.8691	7.0777	-4.72969	-0.0944858	0.309657	7.20405	5.05735	8.91562	11.3125	3.09867	6.97844	3.06249	7.35769	11.0191	-3.66466	9.79817	8.36445	2.85157	2.50873	-3.55983	-2.41287	4.21781	8.46958	22.3071	0.176231	5.62329	9.49222	-3.59418	4.47814	-1.71555	0.385368	11.6996	0.169583
3.28534	5.31159	0.870047	-4.53591	-2.64885	-3.64488	-0.998431	-7.27089	-2.12722	2.88223	2.31216	11.6085	-0.664456	11.7921	15.6889	9.27729	2.6905	0.985892	7.40396	5.45447	-13.4852	8.34648	-0.19305	-1.0521	-0.743799	1.5007	8.00145	9.17578	-2.74399	-0.625863	-5.41734	3.4965	3.81076	-11.4148	-14.0465	-3.31762	12.7381	24.0142	-2.75802	-3.08559	25.576	0.200827	4.25523	0.179523	-4.35261	11.9343	4.54694
18.4722	3.74635	4.91693	-5.48363	4.20902	8.56137	2.61412	3.31888	-2.89852	-2.61003	11.3576	9.55233	-3.07653	16.8993	13.763	-8.49467	-5.9582	11.7544	-0.438442	-1.03266	-6.22268	5.57026	13.4575	6.78212	-6.37798	-1.74322	10.4757	3.04293	5.27726	-2.09229	10.9658	-0.6399	5.72877	0.188131	4.54192	-6.33605	13.9699	32.0185	-2.37027	2.93267	9.81997	-1.40591	-1.05824	-0.0507023	0.505919	14.8317	3.66173
11.2973	4.8689	-7.48625	4.45212	-2.66937	4.60966	3.47017	7.08679	4.30984	-2.58217	19.3297	1.31713	4.15268	0.530081	2.02879	-9.83334	-1.41223	0.15508	3.3035	6.79049	-4.2114	3.83377	-1.09011	2.2	6.31412	15.1849	0.882023	9.4009	4.09819	-0.0336424	0.144263	-2.54542	-3.79071	7.69375	-1.62152	-3.85293	6.56539	35.4371	-3.91109	-7.5975	14.3447	-0.27087	16.8593	2.91398	1.50721	7.15503	3.56022
15.2079	7.37633	-1.1262	-3.39126	-7.1763	10.8475	0.170563	1.77197	1.09886	0.0942522	7.2582	-6.1772	-6.46717	6.33124	-1.91591	-6.37346	-2.37948	-1.23332	9.94357	-0.541365	-7.72982	7.57222	13.473	-2.21023	-8.07696	0.687475	0.569161	8.67055	-1.09413	2.30395	0.0792264	9.15752	-0.0490236	-10.5861	1.79784	-0.0128595	5.3796	31.0024	3.00433	-2.37418	1.6733	-3.09022	1.24534	-3.18901	-0.542859	2.25258	1.79326
9.59758	4.98709	-2.16977	11.3909	-5.00545	20.6595	14.3159	-1.66025	-4.75007	-8.11144	2.0201	9.42031	7.41664	20.2613	22.9436	16.9101	9.89871	0.484837	-9.26811	3.17749	-10.5613	-0.171666	7.77318	4.28835	7.23435	4.33814	-0.0744465	3.80277	-3.45748	0.954628	2.97299	5.25451	0.453625	1.80365	-2.0195	2.58241	19.4829	28.2468	-0.67578	-9.25285	7.88156	2.68041	-2.44647	-1.29964	1.31176	14.6283	8.28173
1.90533	9.75689	-8.44092	3.61164	-1.04853	0.823123	-1.66737	3.11637	-9.23541	1.45284	9.91196	7.93703	-14.3611	6.1649	5.75827	-4.3506	9.94018	1.99576	-3.10345	1.56111	-9.68261	-6.87764	11.207	-7.718	-3.70828	-4.13919	-1.5091	13.5123	-2.20516	-4.01481	13.5459	-7.08526	3.89293	-12.3867	5.43877	3.20276	-5.17923	22.9357	-4.15705	1.64402	2.81689	-13.3035	1.42022	2.23062	3.14203	12.7003	5.69772
9.71413	11.56	-8.17586	5.86811	0.693975	2.46272	29.1507	0.65643	-5.99416	-0.972793	13.9278	-2.61044	-4.01866	8.65572	9.94233	7.9501	4.9768	3.5999	3.95214	1.19518	-5.47105	4.02632	23.4132	4.79441	-7.71358	-6.46846	-5.53562	3.95733	5.12951	-2.03177	11.5608	4.98759	9.59324	-6.53595	6.1294	-5.8048	-0.497312	28.6401	-2.66974	2.79093	-0.8156	-1.23433	-0.70825	-2.333	1.12381	22.7813	1.06658
14.5462	5.08733	-3.67085	-3.01712	1.20718	7.50103	6.14978	4.37133	-1.48737	-6.6137	7.59756	1.17072	5.83406	5.09338	29.0787	8.98117	-10.85	1.00652	7.06523	0.367492	-6.7877	-5.871	5.56884	5.72416	-1.43404	-4.13067	6.7738	12.8242	-0.602194	-2.32779	7.80179	5.14067	7.01407	8.09378	-3.34431	-4.82838	1.71823	20.5548	-4.53211	1.7958	21.1239	2.38058	8.82684	3.26944	0.240076	12.7761	6.59773
3.31145	10.1925	-0.26292	12.75	3.30127	6.1132	14.7106	-0.0485814	0.0533359	-6.97604	11.1436	9.37847	-5.39582	-1.14169	17.8975	-12.8612	8.65295	13.4009	11.6908	7.70486	-9.4479	-2.26266	5.5232	-0.641688	3.63571	12.3496	1.3972	2.90722	-3.97183	9.11285	12.7247	8.68426	1.56786	1.77616	-1.55037	4.8873	3.30964	24.4476	1.99355	1.92837	8.66798	-2.43956	0.87188	-3.88067	-3.92368	6.25495	6.22922
6.56381	21.5264	-2.19597	9.59925	1.99332	9.07535	13.4884	6.09447	-1.03491	6.2138	6.08206	-1.73586	14.1543	10.0802	12.0211	-1.59687	9.73112	-1.58139	16.7928	-0.913881	-8.26499	4.17134	13.1715	-0.368039	2.01055	12.8093	2.22926	19.0009	1.97484	2.37282	12.4164	1.18553	8.43364	16.6771	5.84949	-5.0742	-0.359951	15.5826	0.765719	3.56476	12.3666	9.37107	3.81711	-2.55247	1.68883	9.66474	3.72815
9.4582	14.7939	7.04005	8.44056	-7.81956	6.56667	-0.0447262	18.0194	-9.92982	5.9117	10.6446	-3.72837	-8.28216	4.26974	14.1875	7.66829	16.8642	7.75686	14.3978	8.59218	-4.48651	-4.82454	19.7559	11.4633	11.6934	15.0861	10.7891	9.30122	-2.06144	1.12821	12.7114	10.3519	14.7796	14.7947	5.31601	11.2963	12.9545	20.8623	-1.98795	-5.4696	19.4458	4.1467	4.47705	0.293619	1.71503	12.6977	8.61328
12.9287	11.2162	-3.37967	20.6729	0.166304	-1.83841	20.7838	5.92701	14.8734	1.10902	12.7637	14.2032	10.5532	15.8195	19.1451	12.7043	22.8298	7.26083	16.225	6.68723	-18.5742	8.84942	4.62457	3.67235	1.66486	4.25997	10.8754	-1.14503	3.54244	0.661759	5.98236	6.31125	6.77809	7.18082	3.89957	6.51492	16.1674	18.16	-4.44817	2.52529	19.3413	0.136758	6.70701	3.96022	0.664747	9.13619	-0.417676
6.80635	9.32968	7.75203	25.4198	6.00384	4.50606	24.3126	17.3884	-6.40624	7.97666	20.7076	11.8156	2.40169	0.0964606	19.7279	-4.10223	16.2213	8.45954	12.2607	-4.45521	-8.5972	13.7183	10.226	15.0532	-2.32981	7.76626	6.32722	2.76844	-3.23407	-0.742028	3.24354	-4.38081	-2.01083	13.5334	18.9807	-11.8908	3.84357	34.5789	2.20609	-4.87928	6.9663	-1.08512	4.17032	-3.51693	-6.92385	6.37922	9.32359
8.53527	13.058	7.84129	15.3926	3.70476	8.48744	13.6238	17.6048	6.70438	3.55507	21.1765	9.61306	-2.2771	8.99677	34.0677	18.3545	16.6022	1.15438	20.4873	-6.52116	-2.8193	1.36152	18.2402	0.014404	6.09852	6.86708	12.5957	3.69471	-3.01583	6.17581	11.0794	8.94627	1.43627	6.33956	1.11686	2.98005	-4.60322	20.2736	-0.62432	0.815655	0.427149	-6.03396	7.95988	-3.01244	0.753996	4.15	3.98854
19.524	8.97907	18.7308	12.8215	1.15556	9.78225	33.2545	16.0451	2.91958	1.46333	8.44863	12.4202	3.58127	17.5991	24.5481	0.810719	36.6549	4.66721	27.2858	0.484092	-4.25605	2.63328	11.2978	1.51313	2.57571	11.6202	2.2808	10.0285	-6.82619	3.38616	1.24378	1.68907	8.22411	23.4603	-3.60215	-2.44978	-8.07963	22.9672	-3.8772	-8.08283	15.0476	0.826685	-1.4273	6.78827	0.482733	7.3722	8.93318
7.52836	6.925	10.3122	12.1883	0.000713386	-1.95006	22.751	15.6234	11.3726	2.7839	20.273	10.1951	-10.0546	8.64418	28.568	7.98818	8.32663	2.4371	18.7294	-1.39759	5.72474	0.197095	12.6285	3.36577	4.49653	10.3586	5.59153	-0.340042	-2.43321	0.0860903	1.77293	-0.346305	3.21103	11.1388	5.63273	5.53965	2.72694	16.8208	2.47125	1.49619	7.23347	-0.0198445	10.9953	-5.08698	-1.21006	5.76883	-4.13011
0.0129687	9.19656	-1.54773	23.1507	-7.48839	0.892382	44.1152	17.1178	7.36896	-2.28494	9.41988	15.4717	8.83393	-0.579491	42.3862	10.1246	13.5808	3.78847	29.7112	-5.02465	1.59288	10.6499	25.7857	12.5963	1.00309	4.64287	7.98876	10.355	3.41332	7.77003	6.46197	8.42598	8.96461	-1.32865	7.08069	12.2312	13.9059	20.0511	8.13359	-1.76104	7.66507	5.33234	11.2695	-1.50117	-1.7929	10.2777	-0.458613
13.988	14.2985	15.2415	17.5229	0.188041	3.99888	41.9101	26.2917	12.6324	-0.891067	29.1923	0.708185	8.22355	13.3685	35.9452	-1.11432	12.0668	7.01224	27.9912	-2.18854	-3.32948	8.57222	31.477	9.36083	-1.09762	-3.28799	10.9465	3.51159	6.52367	2.83996	1.29273	5.52168	15.708	4.83755	-3.75621	13.7259	1.8709	19.6562	-0.86487	3.13489	12.7379	-7.00548	6.48744	-3.13115	-6.21706	7.57718	2.99163
31.592	13.5982	8.6678	20.6255	-8.19026	14.9064	35.2289	22.6162	10.5255	5.99071	25.0115	22.4097	4.29976	5.92351	31.8167	19.4794	29.5262	6.0948	18.8157	6.12546	-6.66324	10.8804	28.3956	17.2036	-3.95366	5.75863	12.889	8.44284	-0.585672	2.28259	-5.11529	11.3932	5.21373	7.23555	15.3434	0.668631	10.8293	22.7998	1.43944	5.17125	10.3712	-1.11195	8.53298	1.89602	1.41382	13.9223	6.58742
23.7072	12.0397	1.37244	24.7836	12.1219	10.9868	41.6513	37.636	18.4305	-8.19214	19.7907	17.5472	2.88216	16.1984	35.1294	19.4798	31.2363	8.71654	30.0805	0.0246981	-7.54235	5.17253	26.1097	16.5776	6.61364	-2.277	-3.25551	-0.680704	2.32212	4.17682	3.98764	-0.202163	11.7942	14.3445	2.9866	8.03977	-3.03377	13.43	1.68098	11.6003	13.1795	-2.11641	-0.577658	-5.79834	3.2191	4.87957	4.01772
28.0254	24.0522	22.4528	19.2001	4.45369	1.12514	61.5583	33.37	7.09202	5.77749	25.4199	3.98354	5.45214	2.00479	21.6993	15.0933	36.1389	6.98537	18.788	6.65887	5.72252	-0.983748	21.1661	10.7925	-6.41186	3.4698	5.92024	4.39677	-9.61839	7.59224	3.88448	3.98827	1.94655	-2.47769	11.2622	6.99971	-0.133603	15.1452	11.9721	0.0865756	5.54549	6.80339	15.9147	3.98121	-2.14762	8.61572	8.95583
24.9536	21.1757	17.6451	16.5646	25.4048	5.97029	55.8192	34.3942	22.0219	4.74245	30.6228	21.0822	-3.65523	14.7392	26.227	12.1782	21.624	5.94133	25.3825	9.23872	-1.54815	6.92733	24.5691	14.4816	1.12352	-2.80832	10.5451	1.17612	0.244136	3.2483	3.66034	-4.72231	20.7037	26.1818	6.72604	0.94812	13.9232	4.54291	1.22921	-8.59712	10.837	0.285975	14.1243	-2.41155	-6.6043	7.30793	6.63811
35.5438	28.2496	24.0155	21.9453	13.1801	9.62196	70.7754	27.5489	19.292	-4.08323	19.2929	20.7297	13.1172	9.76201	26.5924	8.1138	29.2025	14.0173	27.6932	0.597671	2.89654	3.17762	36.55	14.2268	3.69448	-1.71845	9.05314	4.30633	-2.3352	-8.76739	1.2407	3.05888	6.26063	7.13248	6.75081	4.92547	13.8453	12.5391	11.431	10.953	12.9237	1.0109	1.99612	4.01683	-1.37857	9.20985	13.3087
48.1837	26.1607	19.1599	29.1868	34.1132	37.1571	58.9981	38.928	27.7263	21.0891	35.283	15.8242	8.51123	20.7124	43.5688	6.84777	24.311	12.0337	38.5577	17.7701	-3.02177	5.26497	29.2267	14.2932	9.31852	8.61487	6.28002	18.4003	0.00126657	8.54327	2.98945	12.0556	6.82477	4.63897	7.24407	5.19106	8.71017	19.8958	4.04372	13.6815	15.8346	-10.8908	9.17999	0.736147	-1.87258	7.04069	13.411
34.5382	36.4115	29.7353	16.2583	24.4863	35.7655	57.9027	46.7534	26.378	7.54397	26.9249	26.5209	9.36528	16.702	28.6538	11.6807	24.1547	16.8332	28.4711	3.87504	1.61007	3.09185	45.9248	15.9973	12.0291	2.79337	9.39423	3.17057	0.62789	7.92833	22.7702	11.1647	12.9293	15.2662	6.40275	11.8652	3.45278	16.0653	4.648	9.25874	5.06744	0.400824	6.4052	-0.967449	-0.531132	6.16043	8.44493
60.2109	35.842	52.5332	31.2429	40.1458	46.7822	82.3539	45.3058	38.0946	15.7171	33.3947	30.7408	2.92942	13.6934	43.0145	23.0917	25.5461	16.5895	27.5888	4.56769	-5.75401	8.43954	26.417	22.3761	9.13321	4.55133	20.0896	10.6392	4.62779	13.0475	15.4479	12.4008	11.0006	9.74694	17.0211	16.1551	3.8185	12.2251	9.93924	16.7836	14.2775	-2.93979	2.05705	-1.60701	-3.75254	1.42023	11.3465
60.168	38.8021	44.1954	23.2288	47.0144	44.6766	62.7386	36.9899	25.5896	19.4917	32.5872	28.8973	19.1174	17.6521	46.1796	36.5825	40.814	15.0474	32.7819	13.0888	3.71934	12.8194	20.0042	14.6627	10.5012	-2.51495	8.71823	13.7913	1.45883	13.6552	9.06529	10.8566	12.2703	4.66704	6.45308	7.7598	11.7103	11.2571	7.58265	2.24091	7.56913	2.16451	10.1029	1.77441	2.11974	5.25461	7.22588
65.9191	37.2892	45.6179	35.6808	42.3739	58.2792	46.2698	46.1637	24.2729	16.1125	46.5578	26.3531	12.2399	13.2649	25.7325	26.9446	35.2755	12.837	32.9428	17.246	4.64116	18.4617	26.5103	23.7138	8.31395	2.64469	10.5199	-0.66357	-6.35073	8.9834	14.2198	7.81742	10.7248	11.9264	5.90873	13.0563	0.0439683	7.98973	6.08967	-1.52284	17.3328	1.48805	6.78951	-0.137117	2.30308	7.29667	12.6832
63.1673	58.9369	61.9203	36.1964	63.2258	61.3785	70.2024	62.2832	38.8317	30.7742	45.2856	40.1718	15.5949	17.5555	30.1547	19.7331	33.7619	19.2387	42.6986	14.4882	-3.2541	9.61993	24.8515	18.5282	3.63197	-7.53767	9.61185	10.9132	2.36069	3.35476	11.3116	6.41202	25.0131	3.76856	14.4321	10.6711	16.3347	13.2049	8.55043	6.06986	23.6704	2.01724	6.60189	-0.139827	4.35201	6.95441	5.09912
73.8652	57.2512	62.571	40.1344	78.6772	69.3397	69.3985	67.9473	44.1538	31.8845	44.8864	34.3725	-4.10434	23.9239	33.4103	37.5057	46.8579	18.5569	30.9902	12.0795	-4.83615	20.885	37.4127	23.1468	11.9384	16.5903	16.9303	18.0593	6.06915	14.3198	6.70223	6.42801	15.4309	2.90039	17.9018	19.3405	2.46864	9.26429	10.7097	12.1596	14.9765	2.87568	3.45895	4.44302	3.4192	13.9434	9.35395
67.1436	60.6067	87.6608	49.0736	77.5166	74.9219	75.5806	54.3116	55.4829	47.0618	64.3449	49.244	19.998	17.6826	33.7583	29.7599	38.718	17.8829	35.7598	13.8394	9.69977	15.2236	23.1644	27.5083	13.7942	10.9012	23.3017	21.6228	8.1361	9.10295	12.9511	5.83036	17.6837	7.9701	12.4249	13.3494	0.308693	17.4493	6.04966	19.2722	9.43193	-0.752323	10.9557	2.86601	4.48849	16.762	13.6221
75.2458	64.7864	68.418	48.7694	85.9403	68.3589	78.4867	67.8375	44.9329	41.5195	47.9135	35.3412	27.5169	23.1087	35.6703	20.9652	38.8843	27.9047	36.1614	26.9259	10.239	19.9315	38.9899	30.6511	12.0394	15.759	12.9109	10.6505	8.02694	13.5901	9.72321	6.92222	20.5909	22.2272	16.5178	14.3907	4.22064	14.1895	10.2709	14.5429	18.0805	-1.29081	9.64361	-2.52786	6.8489	17.9548	6.8525
85.9412	67.2966	87.4062	45.2604	85.9789	102.91	83.354	62.4606	42.5653	41.8799	51.6335	29.72	19.7543	24.5181	30.8219	35.4478	30.6549	20.7469	21.6932	24.0969	11.6411	24.2684	34.4708	34.6986	9.57946	7.86429	11.3373	7.54119	6.34507	22.8181	19.1578	9.04904	5.06778	11.3582	17.7999	21.4179	14.7342	13.0587	8.15131	8.81555	1.31961	6.32567	8.95093	5.53951	5.86279	3.3863	-0.72635
91.3868	69.1657	82.9364	44.8384	90.2141	104.876	92.4168	56.3321	46.4052	49.5113	47.483	44.0947	18.5117	34.2413	35.5952	39.4855	46.5365	19.3193	27.9731	23.2824	-1.64479	19.8699	41.6288	26.218	11.4531	17.7014	21.8172	13.5436	4.33693	10.1948	31.9053	2.9427	29.7466	11.4683	14.9283	21.1472	9.90828	10.562	5.28607	15.581	9.45784	11.4997	17.2481	5.87264	4.93978	10.3761	12.0076
103.105	72.2925	102.408	55.7441	100.326	99.1519	87.0425	74.6982	46.0265	54.1693	59.4453	36.0892	16.8149	40.1992	32.9342	41.9824	40.5156	27.2056	36.4181	27.4707	8.82537	35.7383	31.9508	22.3847	12.4514	18.2134	18.2644	14.8565	12.8733	23.475	18.7106	-0.259482	16.0184	19.8241	18.9568	21.0204	15.1198	16.2285	12.742	14.5999	25.6567	3.39224	15.8194	3.60749	10.7135	7.71067	5.8948
116.69	78.3009	102.417	58.5341	97.2846	92.7996	75.8461	62.1634	48.2626	50.2062	54.4188	45.0226	28.4734	38.919	46.3179	33.3032	28.8301	27.9501	34.9621	30.4904	8.45004	27.0413	24.863	31.7285	17.4198	20.6762	21.1503	19.9312	10.0046	21.1952	21.2136	15.0581	18.2556	10.3014	19.3821	25.7167	10.8714	8.05897	11.7384	16.3344	12.9386	8.64208	26.0806	3.15756	7.77097	11.7176	0.95179
114.861	74.6057	90.5604	61.7074	103.146	112.37	71.157	56.605	60.4993	53.5486	45.2692	48.382	28.4339	37.3898	48.214	46.28	44.0174	27.6105	35.8244	29.4727	4.76457	34.2673	28.8121	41.602	9.86056	21.2982	21.1706	15.8003	10.064	18.9802	22.1272	8.3941	18.3638	-2.37528	11.1805	31.0923	18.9362	18.3177	8.93247	9.81761	19.9769	6.34629	14.1179	7.19014	11.3941	16.3618	7.79368
114.975	91.257	98.3855	65.4252	115.15	107.925	87.9711	70.7839	53.256	57.7409	52.6839	53.5188	28.3257	45.8573	54.1291	44.6628	34.834	32.1175	33.8263	31.3147	10.7966	28.5833	40.0203	21.8724	21.574	21.4092	23.8904	20.1289	10.2746	26.4783	15.4668	13.6511	12.571	30.0677	19.4953	15.1466	17.2855	14.1069	13.338	8.41688	29.1772	-4.74285	13.6616	6.22139	6.93195	1.8892	6.33496
115.075	97.2896	98.2386	77.7095	110.251	117.784	76.421	70.2822	67.438	66.7253	61.5958	43.312	29.6381	32.9428	34.8476	44.8018	39.6107	36.6833	36.2721	27.0609	5.10006	30.0953	35.5789	28.7932	18.8559	12.7803	22.737	17.2754	12.0203	26.0863	19.8217	14.7045	22.1741	21.9782	18.4243	25.2176	19.4522	13.0876	11.7005	9.53505	10.1112	5.19301	13.7274	12.6727	0.154552	1.29292	16.023
130.353	95.1722	105.878	84.3468	109.79	127.134	103.163	78.3465	61.3867	54.1095	61.9608	45.037	13.2401	38.2568	39.6762	36.6589	34.5878	31.8166	41.917	35.2655	-0.558561	20.0425	31.7043	34.2792	12.2329	13.9146	31.3529	31.0841	9.00992	19.2488	21.8419	11.7761	28.8991	20.3099	12.2563	27.7887	11.8196	16.91	13.2058	21.4299	4.86921	14.615	13.2828	12.4189	11.6408	9.2754	8.99877
121.986	99.3305	111.507	82.4573	113.42	134.026	86.6447	73.3245	46.359	67.8692	49.9069	66.2376	33.336	41.5095	55.823	52.6979	44.4511	27.8114	40.267	36.08	6.32523	41.9368	29.8222	24.8713	13.67	18.8868	23.8964	19.082	12.8133	22.0257	23.2756	10.9634	27.3916	17.42	19.1017	32.0943	14.2443	15.0062	25.1855	10.2418	9.03494	5.08589	2.19732	15.1155	11.6372	10.851	15.3385
134.218	110.251	115.372	95.4283	106.814	132.994	88.1742	66.7572	64.9276	60.0447	50.2958	47.5751	36.1387	43.1016	53.814	32.4456	38.4739	30.0527	32.7818	28.9875	10.394	41.0241	26.3302	34.4178	18.3423	22.9233	24.9325	23.2982	13.8383	23.9289	25.2135	5.93394	23.3265	6.56865	29.2347	17.5176	12.9554	14.0217	13.5227	14.1576	9.46121	22.5125	23.1655	13.1642	11.1079	4.50652	1.56119
111.674	109.2	106.264	93.6413	109.055	141.979	110.503	65.9818	62.4928	57.9353	50.7464	54.3761	27.4996	53.7518	42.7252	44.3365	46.0528	43.0693	45.7278	33.4434	22.2189	42.9361	32.4069	36.3018	23.2361	17.0076	27.6547	27.091	15.3068	21.8679	24.8642	11.0219	26.5609	7.57811	16.4509	23.4253	18.6044	14.7208	17.3784	23.756	22.7898	19.0776	25.1467	12.4204	11.0105	13.7825	10.7029
145.623	105.738	113.311	100.433	119.067	144.671	99.1295	63.074	77.0624	62.8707	66.5957	43.2463	22.1122	53.9017	35.9038	41.3195	42.1198	30.4934	43.1694	34.0361	17.2857	28.8712	32.8724	31.7802	23.2733	22.4295	30.2435	27.9337	10.0523	27.303	21.2053	16.8278	22.8685	27.667	27.7941	21.9964	15.6302	9.72491	18.2237	20.4219	14.9011	10.4508	18.7419	9.45928	10.7842	12.585	8.47035
140.182	118.044	116.493	97.3976	118.839	129.177	85.0727	73.6768	59.1908	68.1262	60.1793	47.2568	40.4984	48.9209	62.9758	52.4431	36.0339	37.787	35.6179	39.7968	9.25603	34.4558	39.8304	36.5638	16.4615	25.7749	27.4989	30.2856	11.243	32.3369	14.3052	13.4255	18.0488	20.5475	29.6045	29.4134	13.6849	15.8336	19.2603	15.2527	10.737	18.2201	16.8214	8.16055	3.69508	10.3481	12.0117
159.778	110.026	112.621	102.067	111.784	146.114	100.006	75.6117	75.353	70.472	59.5503	48.5013	31.786	40.4511	40.4015	46.2499	45.3604	37.6271	42.7144	26.9278	15.6778	31.6073	42.0798	44.4361	20.8604	26.1162	21.8115	29.7818	15.3404	28.2333	16.6693	10.4695	33.8006	12.1061	18.5775	37.9306	10.2899	8.69116	17.1092	20.3984	16.0665	10.3763	29.4777	15.8824	11.7365	9.77683	5.81978
163.1	108.545	129.649	106.294	127.149	129.916	101.535	69.8264	53.7622	70.5581	54.0247	56.2179	41.4213	48.0884	45.4898	45.4602	43.2308	41.5346	44.0927	37.6668	21.5613	39.6807	33.4898	36.3628	27.0865	22.4524	14.3466	34.1304	12.6307	27.2471	17.3701	14.7862	35.0135	15.6292	31.7632	18.7269	13.3786	9.62174	21.7348	21.5457	23.34	7.33067	23.4521	13.0866	10.8317	6.21239	10.3563
144.866	109.472	130.786	102.715	109.786	133.307	106.166	59.2456	65.3415	57.136	47.7252	49.8459	34.4688	40.9028	42.5058	45.728	42.5809	42.5519	45.3455	53.1233	20.6708	37.1616	41.3705	28.913	22.3757	25.5862	27.5126	23.5935	11.4508	22.147	30.0297	16.4281	23.637	16.6274	18.9187	30.871	11.7408	9.58239	9.67525	16.0064	12.7698	17.2506	17.893	18.6527	11.6737	11.6514	15.7519
154.447	118.171	113.773	122.061	112.041	130.945	79.4146	62.4813	73.4646	66.1152	57.9726	55.6566	45.1928	46.6308	51.8148	37.2489	50.5742	36.9538	36.9899	39.7101	24.999	33.1959	35.8844	39.6618	20.5654	27.7777	30.6468	25.4915	13.9364	25.2143	29.7414	14.3264	21.633	5.44132	28.2743	24.6955	13.0704	12.9151	19.2977	15.0279	7.79534	5.14557	21.6087	20.1067	18.3629	12.3614	7.99224
137.904	116.007	116.29	115.384	107.865	143.979	87.8788	76.2958	78.0793	58.6211	60.2662	62.3821	39.6182	55.6267	59.3492	53.4736	41.0029	28.9339	39.177	33.7785	29.528	41.5639	42.0837	36.1413	24.8393	17.2017	34.3622	18.4488	8.5452	27.4601	18.3813	7.4995	21.8539	22.2425	18.6309	35.3797	21.3216	1.07449	15.6999	21.4967	8.97717	4.98148	19.9763	18.6895	8.53976	10.1267	9.04943
135.783	113.416	103.219	109.044	109.846	126.638	79.9969	68.7506	65.9776	57.1667	41.0174	54.3019	62.6114	48.8754	45.5155	37.1037	46.1156	36.4644	27.3413	37.2608	33.7876	36.0588	33.8739	26.5066	20.3499	18.1164	18.8037	22.0921	12.1911	31.2905	25.2287	17.7723	23.4298	14.498	16.6602	28.4561	20.1759	7.01105	17.0151	18.0212	13.3746	14.0708	26.1395	12.0385	14.7506	17.5007	1.53611
163.435	112.511	113.517	104.532	122.029	116.997	102.685	67.8726	51.3281	66.4041	60.7544	50.1535	72.7626	47.1668	41.4631	53.9676	43.8549	36.0464	25.4482	41.9835	37.2886	24.3873	35.8156	30.6041	28.5098	22.2591	40.1617	32.9916	11.637	31.2837	32.3241	17.1584	20.3534	14.0698	20.7999	22.8173	12.2198	15.5093	15.8478	28.2483	13.1987	8.46262	15.423	12.791	8.30215	9.33764	9.94463
137.065	110.17	119.258	104.701	118.91	131.945	81.3252	65.1265	65.101	63.4609	63.745	43.159	70.2787	50.7388	58.7847	56.7243	56.9225	41.113	31.1031	24.8089	36.4891	28.885	31.6637	29.4669	17.0062	38.4075	41.0764	24.915	10.3435	29.3705	22.6541	19.4127	2.90918	5.97085	20.1002	24.8306	11.8868	5.54087	11.3015	21.9554	8.40547	12.8244	27.6753	11.2839	17.4523	8.28252	7.73613
155.73	105.276	116.255	115.586	109.309	131.404	94.8876	80.4203	52.971	64.1151	49.299	57.8936	52.0559	43.9082	45.6467	48.3352	52.185	31.7163	28.0794	40.0185	40.6896	19.7648	50.9931	25.7936	29.3494	33.4944	20.5177	29.5457	10.7637	32.8079	21.9653	18.7564	16.0686	17.5757	12.4625	20.8281	9.09905	5.77028	15.943	20.4091	15.7	13.6594	25.9377	14.0593	15.5087	9.83395	14.3034
135.425	112.798	111.723	119.419	106.896	133.527	76.8815	68.0783	61.2841	55.3411	47.1203	56.7559	58.8913	43.1746	50.6591	46.8417	43.145	36.4414	22.2599	28.2443	34.2192	38.8618	37.5888	49.1467	15.6151	33.4011	16.7664	20.6336	15.1907	29.4671	19.3507	23.0923	14.1425	12.5523	16.2186	21.1062	13.9556	10.8557	14.2908	17.794	22.5226	9.88583	23.1857	13.8194	9.51682	7.92875	10.5828
159.433	110.069	125.563	108.293	109.696	136.364	104.819	69.7544	71.6742	61.2373	64.3993	66.8213	50.4216	48.6792	40.0469	47.2957	30.5922	38.5631	35.2849	40.8593	42.4182	36.8341	39.5486	33.4433	24.8085	30.3786	35.0386	28.9531	11.5102	19.9085	22.4455	17.1433	24.1794	2.31363	1.41772	11.9363	17.7802	7.4335	17.9648	33.3652	18.574	1.86895	13.5527	12.0204	15.9064	16.2681	4.2113
146.232	112.387	111.923	115.288	99.1389	126.264	86.1785	76.3595	61.0281	63.6666	45.1643	52.3042	52.5744	37.2795	47.8679	43.9106	50.9479	34.9984	37.9847	32.9011	30.4157	24.6866	38.7165	38.9657	8.79336	25.9182	27.1499	22.7585	22.4799	25.3396	24.4103	22.7103	14.6467	19.8718	4.30595	23.9814	4.96721	7.25925	9.62763	18.0053	19.8322	7.25902	18.4731	13.4446	13.8057	13.3848	13.7342
142.508	107.78	108.82	110.258	102.626	126.219	101.126	77.2356	73.3047	59.5417	60.8529	54.335	49.4988	51.2615	56.8543	44.8784	41.4222	38.664	24.3584	42.3392	40.8462	38.5776	31.6074	36.5999	25.8799	26.2332	24.831	27.0523	13.7173	21.1303	32.4352	15.1383	20.5757	25.6193	17.3199	25.7303	18.8554	12.3138	18.4147	13.4042	25.3771	3.36501	17.1583	11.2183	10.0318	16.6941	11.7931
126.672	105.924	109.398	106.626	112.23	128.789	93.7856	79.8398	56.4273	59.1007	56.9509	53.6511	74.4385	39.2933	39.5211	36.7316	52.5944	31.9926	39.9154	38.9282	29.3307	33.4911	36.9522	39.0713	18.3807	32.7795	31.0601	24.1159	16.3785	24.2904	20.8215	18.8655	22.2159	14.5812	13.1009	27.2863	19.9195	4.69131	26.5943	24.4618	2.24556	11.5857	20.9747	7.52681	18.5208	9.17282	6.62523
127.479	100.967	104.446	104.684	110.941	122.631	89.0093	67.2488	55.8343	59.0097	59.468	54.7558	36.628	53.5893	33.9684	58.5195	35.7131	33.93	29.3968	49.0764	24.1597	23.7791	25.3639	34.2471	29.1565	35.4455	34.6128	22.9094	18.1396	18.8675	41.9932	21.4147	4.74374	16.0973	14.2183	18.3141	5.88703	7.52832	17.0712	8.82172	20.1209	6.70733	13.3787	11.0684	12.9468	16.9496	17.52
113.932	99.5077	110.942	89.1625	92.3525	128.116	100.708	78.3311	49.2697	57.2478	58.288	43.2243	59.3007	36.8111	45.6579	35.1923	28.9913	29.3477	32.3538	31.3798	36.1845	36.6866	34.6512	32.9866	19.3505	40.6072	26.7886	29.1902	12.0427	21.7341	5.28792	12.8905	20.6478	16.4293	5.5773	25.1587	18.1344	1.84478	21.9854	10.0754	17.9325	4.87275	7.29691	13.7812	12.4309	6.93969	18.9313
140.329	94.8176	109.765	87.0452	111.683	118.679	93.7589	86.4906	69.272	49.1222	59.7551	39.0368	37.305	40.3247	24.7429	43.7075	50.8071	21.8678	33.286	28.2116	23.5913	20.8162	29.6636	34.3232	18.6646	29.3907	22.7507	24.008	19.4351	16.0064	16.9393	11.6505	6.11959	11.8398	4.22288	18.3809	16.0001	5.11602	13.9528	4.87398	5.59421	7.26333	20.7389	14.5894	18.6451	12.6671	7.51722
128.442	93.6269	136.588	88.2438	98.2105	125.446	70.5279	80.5896	48.3326	57.9826	51.8839	47.8519	28.6094	42.7282	43.7127	48.0922	42.1973	37.5872	42.9738	31.0491	19.7414	21.6544	31.0863	28.9321	24.5458	32.4065	18.9813	27.5192	18.022	24.9631	20.0662	18.905	12.769	2.41304	17.322	23.017	16.3325	0.813461	20.1275	5.55829	14.0287	-1.05122	11.7649	9.55974	16.3913	16.1935	11.04
130.998	89.8696	109.222	101.867	105.869	122.821	89.6382	85.2414	56.6025	68.2346	49.9626	38.4498	40.7573	36.2272	47.7115	45.9599	34.3933	44.5875	27.5437	31.1474	22.6727	25.1142	37.5749	22.548	21.7262	27.6181	25.9872	26.1347	13.7633	20.1722	21.1375	14.3134	17.1051	21.8819	15.141	27.8855	17.7797	-3.19034	11.6829	16.6008	9.41582	11.9146	21.6965	7.78124	11.6759	13.4041	0.891424
136.584	84.5083	109.287	84.2704	100.55	117.314	82.747	66.0005	63.4062	52.8833	66.4019	40.612	27.4811	49.113	23.7149	47.7853	38.1667	34.8421	48.3616	26.9992	24.1528	36.4686	33.5203	31.4614	27.9743	27.0629	20.8706	19.2677	20.9876	21.0905	19.8681	7.25318	26.2749	10.8317	10.7501	13.8688	20.0757	6.42391	16.4192	21.9878	10.1518	1.74565	16.587	8.07104	11.7841	12.0752	18.187
117.293	80.916	98.5419	67.6861	99.0332	116.985	67.7787	68.3577	62.4844	50.0998	51.1165	51.6213	30.701	32.1116	35.7539	35.668	22.3317	42.5439	31.6072	34.9011	31.0821	24.9058	28.1705	25.4328	26.243	34.6231	31.1558	16.1004	13.2842	17.5479	5.91774	15.4848	14.5923	13.0604	14.2523	15.2424	8.56714	2.91375	16.7385	20.5139	19.4721	5.79945	14.5456	8.78274	6.11568	11.1302	14.5114
132.625	80.2223	103.424	76.5621	90.3544	117.197	78.3154	67.8452	50.436	57.6652	50.1348	28.6573	15.922	36.7078	24.3726	33.5088	43.8661	32.2758	41.545	24.0559	24.628	15.9595	42.5599	20.0652	19.9978	25.5264	20.8165	20.711	9.56964	8.71624	35.5606	15.6389	19.0324	13.5993	6.9265	19.4353	18.4039	5.80635	16.6559	7.05109	-2.79939	10.9533	14.651	16.275	9.55919	4.2019	2.49609
111.461	85.4339	96.7594	76.9929	88.8507	99.1018	56.4735	57.2155	44.8968	49.4339	51.2109	45.2301	17.6907	26.1365	23.056	49.9396	37.5367	38.7857	29.4402	29.9939	13.3812	29.3507	28.3381	28.9532	21.3452	30.0192	23.3948	20.1135	10.9725	13.9464	15.1149	7.93494	15.5361	22.3496	12.1956	16.3721	14.0361	-1.88085	21.0292	13.9609	11.2721	6.63201	17.4675	21.0872	11.7058	10.413	9.2755
111.371	84.2301	92.5888	63.9114	101.326	117.876	81.9698	64.5623	59.1941	49.2825	41.3068	31.8783	17.9286	28.2198	23.5683	38.1456	30.9031	25.1705	31.7841	27.0221	15.187	18.0064	43.218	28.2776	19.9546	29.6926	12.0677	31.0794	8.2826	20.8865	15.2608	16.1455	20.5451	8.0358	8.03315	19.8361	13.4743	-4.55269	15.1715	7.155	7.52259	14.7285	13.334	13.5784	12.9458	14.5161	14.0897
96.6287	82.463	82.1508	60.131	92.7777	114.046	79.9239	54.9433	34.1346	36.5879	44.2858	23.5445	13.541	31.7633	34.0615	24.8385	27.0363	31.2211	41.424	30.3535	28.5709	20.784	31.12	19.7169	15.7127	29.461	27.739	22.9657	4.5638	17.3139	16.9029	14.4354	14.175	12.025	3.27502	8.77884	11.9693	7.75789	10.8216	6.07069	5.00735	15.7024	16.6037	12.8322	7.9817	8.85469	5.14218
104.814	75.0142	94.2302	51.0801	91.695	108.187	56.6348	59.3295	34.5377	43.7984	30.0207	44.4131	33.7961	26.6151	18.8281	34.8572	30.2885	25.0915	35.9979	33.9375	17.5024	21.9626	25.0965	19.0584	18.4788	22.4025	22.4642	22.4345	9.94635	16.9241	22.5439	16.8436	8.10287	9.95963	1.66762	13.9177	11.518	3.1167	16.5959	7.73737	22.6673	12.5306	11.1951	13.4136	12.4206	14.1745	5.40816
96.687	69.0791	85.7661	55.1243	74.0726	100.22	63.0438	52.2441	50.1899	37.869	43.309	28.3658	30.5552	29.3142	21.4571	21.0684	26.8933	29.4451	36.3306	20.3261	13.3992	28.212	21.8313	20.0897	23.8164	34.5111	19.8676	18.8682	13.2907	12.3924	14.0716	8.43658	11.2206	8.28499	4.66516	9.82111	6.84255	2.03605	21.2341	16.9191	13.7378	6.7541	15.4936	5.09287	11.3413	3.24618	11.3523
82.207	62.1341	73.2976	43.3987	84.0762	105.888	46.0046	40.0097	19.1405	33.0738	25.4493	30.3826	24.8198	16.5123	22.052	30.4521	29.2443	14.2182	36.7375	26.6389	21.9218	16.8091	26.3865	23.2663	22.4064	19.6413	15.7431	12.9791	9.93796	14.5751	25.1085	21.2398	9.36232	8.61687	-5.10883	19.4783	10.4925	0.361698	12.2576	3.92112	16.8266	9.06695	2.97721	15.4768	9.85354	8.26558	6.29251
82.338	59.6869	81.9853	29.345	70.0596	89.1847	55.4965	33.5237	30.4165	21.3255	32.4696	31.8549	25.9613	23.6615	25.6618	25.9734	17.2898	20.7007	17.9943	24.4514	21.9511	12.2086	17.0019	25.5887	16.9438	22.7157	11.8843	22.4855	6.33914	9.91223	18.9979	6.31416	19.7074	4.22629	8.8722	4.1447	20.1778	-0.54866	18.4152	22.1949	5.75675	10.4402	16.951	6.21736	7.44296	7.84766	12.4676
69.8227	51.78	69.5497	50.548	66.2543	93.2595	63.0925	45.0821	41.5462	30.2096	34.271	41.4493	25.1808	25.8034	14.5723	29.6113	29.0611	14.0652	20.6195	14.6518	10.3273	18.9154	15.7198	5.59196	24.7794	24.7484	16.2912	21.0891	-0.844024	5.39394	13.747	11.4763	9.66719	18.0133	11.7144	19.6327	4.39746	3.8173	8.57485	24.8645	14.3696	10.8365	11.1379	8.94096	2.75355	0.0898132	9.42092
74.4929	50.4057	64.0301	40.5038	60.6127	64.1521	60.8504	46.2024	44.544	26.4538	36.0818	31.4817	26.4162	8.56919	14.3149	13.5416	22.7119	24.8354	18.546	15.9562	18.3918	27.2875	24.2432	25.7062	12.8811	14.4056	5.049	19.143	2.35258	13.0861	8.25819	10.1297	13.1203	9.40258	6.18038	7.15978	1.72263	5.73561	12.0794	10.5741	3.12845	11.1953	3.43902	9.59544	9.82628	0.90632	6.5262
55.0564	48.789	54.8197	27.7633	38.0441	65.6599	45.8789	41.3505	22.5873	25.3395	30.8387	31.655	11.8621	17.0331	17.2604	28.096	16.3918	18.7662	24.3869	22.1151	13.602	8.72835	20.0564	29.7995	10.0955	21.1873	22.4613	11.3188	10.1221	16.9404	17.0946	5.18499	11.2288	17.7906	8.4011	14.8064	6.39542	-1.13335	5.36033	12.9687	9.69514	17.1098	4.32832	15.125	3.44079	2.18176	16.3619
36.6029	41.2849	51.2533	26.0205	45.0946	49.4556	45.0534	36.1199	28.2732	20.0959	26.067	30.8728	25.4832	6.69896	20.7212	23.7653	20.3711	16.8673	29.8519	14.5224	1.40157	13.1362	14.5002	19.3418	16.2047	26.6162	6.20952	21.232	8.5289	11.1513	23.9683	0.610206	6.04873	8.68067	4.51598	10.8362	4.04083	-2.47134	7.00662	20.015	16.466	1.90447	-0.345336	5.81052	2.59532	-3.02167	15.3234
49.8168	32.1839	58.9389	30.9977	36.2864	67.3581	37.8409	29.6805	25.1702	24.6978	32.4739	14.4446	22.0105	24.5827	13.8594	20.7044	6.96401	9.74968	29.824	18.9294	10.7211	5.34132	19.0838	2.13737	21.2346	23.1829	5.93375	16.2127	-0.233437	7.47053	8.92983	12.2844	10.6798	16.9352	15.2758	-0.698022	3.09465	5.20887	3.9734	8.61816	17.2322	3.35929	10.3593	6.7792	6.30989	7.93362	10.7823
45.8844	32.6521	57.0526	21.7	29.4386	53.7304	33.3102	38.3201	28.8947	14.3721	21.7725	21.4217	11.9814	16.3991	3.68015	14.9234	14.9324	19.8813	19.4079	14.7382	11.5205	10.5051	18.4186	10.3199	9.25663	21.1908	8.03838	11.8767	10.6208	2.58898	11.5394	0.407982	16.2368	13.6886	-4.87686	13.1327	9.94905	7.81992	10.9316	8.00601	2.47786	6.99822	3.84103	10.4189	10.6781	6.30053	6.91129
46.3262	31.5888	45.0758	22.0565	47.4396	50.1583	39.0664	22.8942	20.2201	13.705	28.8004	17.5531	9.57858	17.5859	16.8655	15.1669	17.0395	11.8138	16.5292	18.3873	11.4775	13.0262	17.1071	12.0224	4.73591	19.7459	7.93912	6.57548	10.2126	10.864	-0.808847	7.30799	7.19904	21.1711	-0.199708	3.86624	6.75682	1.67589	5.31932	11.024	12.5787	7.31063	11.303	6.02317	3.93966	3.03338	13.8374
52.0598	26.5464	42.8787	26.3755	35.102	51.994	40.5535	33.0994	30.2951	12.4892	34.0476	22.1633	5.21686	5.56405	20.8739	13.3033	18.8231	4.15853	16.4627	4.90412	3.78227	5.40347	8.97499	-3.96058	5.57873	18.9264	4.61673	1.35658	6.81039	2.16193	2.69131	2.03274	16.1718	22.3928	16.1742	-0.462601	3.33191	-0.590216	2.1409	7.58184	8.11929	-6.66413	-4.4043	5.8692	7.10769	0.989405	5.32941
31.8046	22.3692	30.2101	18.042	27.5856	41.6052	41.1993	24.8207	24.1617	18.776	26.7585	27.0933	17.7642	4.38555	14.5332	23.2072	11.0539	14.6693	15.7792	16.5189	-0.444516	4.83798	17.6664	11.2961	0.834921	18.1956	18.1953	-6.46302	4.33686	4.74585	16.8373	6.22978	12.4179	-2.94088	10.096	11.7829	5.19686	0.53272	14.4471	6.18793	0.365239	8.43293	7.62305	8.91735	5.33708	9.30835	13.9532
38.1253	24.5006	36.675	14.5653	27.2921	39.1922	29.6853	17.1531	19.8805	18.2885	14.3996	21.4605	3.26566	9.46308	21.2515	12.4619	18.8992	12.4196	8.19925	18.4157	-4.43985	10.3533	18.2648	9.59074	9.1849	12.4987	-2.38477	-0.767043	0.404622	8.23436	1.71325	1.2067	13.8139	5.58152	1.80824	7.58471	8.45709	8.88178	-1.53679	7.88781	9.86434	16.4975	7.55094	2.38295	0.543886	5.77608	13.6613
33.0253	17.0495	22.4217	18.23	16.7634	25.5402	27.9334	13.8351	14.6164	17.4923	20.4307	24.9788	6.2814	15.0792	25.3402	6.72655	14.7702	9.71772	11.1006	10.2407	6.52713	7.52515	3.99432	19.3991	11.7516	11.5268	4.70597	7.48632	6.37986	1.24399	5.16515	6.3729	7.26777	15.7685	10.2488	11.6256	5.63866	9.39739	5.98005	14.2242	1.12223	7.35184	0.71287	8.85969	3.43809	9.83752	12.0067
34.4606	20.0432	15.3042	16.4164	21.4914	30.809	44.7689	15.51	16.7124	4.40143	22.1249	32.8125	0.415916	8.82103	0.800467	10.8583	16.6072	15.5898	10.565	7.92536	1.16115	-1.7353	10.3946	6.45432	-0.0513517	12.9386	6.74848	0.054239	0.936894	-3.45807	3.13933	-2.17073	12.3861	5.05233	3.13347	7.69599	4.28282	1.11715	6.80386	18.4766	6.94142	-0.578541	14.7795	8.57631	11.4248	3.22765	18.6147
32.5313	21.4027	16.4047	18.0022	25.6453	31.3244	16.7202	15.0494	11.4031	4.4114	16.6608	6.34587	8.63255	11.9901	6.03315	1.68442	13.2714	2.77278	6.133	15.5383	9.034	4.50086	12.2394	-0.900956	0.309275	18.3202	7.33095	-2.99802	8.83758	4.89881	11.1339	3.3666	20.3818	2.50726	15.0425	5.52247	4.81756	7.1184	3.76219	-5.86422	7.49773	8.86224	5.06619	2.08717	8.195	-0.0904602	8.58651
28.9586	15.0951	15.8186	13.616	16.0277	32.7391	21.0439	13.3379	17.9876	-0.879858	21.6596	21.1409	0.751495	7.82467	41.5036	8.64693	10.3741	2.74317	2.41788	4.69586	3.88304	11.4277	7.58406	8.88561	-3.01537	9.13926	14.4157	-5.1697	-4.76253	4.89072	-2.91654	6.95427	13.9531	0.737399	8.11729	-0.00434124	1.95977	0.565448	4.99762	8.84759	10.3584	-0.635824	-1.22162	10.2805	8.44551	2.23406	2.555
44.612	17.9896	34.7221	1.9867	18.3831	32.5367	24.1083	19.4113	10.3964	5.03798	20.4522	16.5312	5.07394	14.068	4.56191	10.6571	15.5485	9.37716	13.0663	3.80604	-1.86663	5.70624	7.64102	-3.61794	4.05233	15.7978	9.30922	0.427838	3.31668	1.33589	11.8564	12.7365	11.855	-8.06816	-5.5655	12.6286	4.16913	2.97492	6.99434	11.4963	-1.81915	-0.116895	-0.141522	7.16257	2.87453	2.96815	7.96444
33.8405	19.4554	27.8261	13.2284	14.2773	28.9002	24.4319	9.10302	16.4225	7.46213	10.2344	25.8146	7.94041	12.2353	16.1385	4.42999	26.457	-0.394946	5.27763	11.1812	5.99484	2.58948	18.142	9.98571	0.792407	10.9731	10.7803	0.0972939	-3.64175	2.20975	6.55295	2.86782	12.5299	13.5752	2.97872	5.30466	8.78164	5.90159	2.10283	7.54438	10.9009	9.36371	1.84419	3.39293	-0.43285	2.56363	12.0429
27.3647	11.9689	22.0548	16.3402	16.6242	27.3267	20.0777	12.4408	15.626	5.42347	10.7568	26.7956	10.3078	3.08812	18.2156	9.18805	16.0261	2.76377	15.2016	4.87771	6.27108	7.23871	11.3212	-0.310965	9.21775	8.9622	-0.805054	-0.6949	2.83626	9.08012	1.68035	10.8266	4.40099	0.0886409	10.1338	6.8936	9.98603	5.75643	1.99854	12.992	5.42644	-3.27975	1.91201	-1.54582	1.57707	0.205463	17.8543
31.7677	6.73776	23.1207	11.9167	14.0233	28.3013	8.50939	11.5571	10.4194	16.9369	22.6007	21.6927	-1.88132	15.0989	14.2645	12.3833	13.1656	-1.58409	6.06659	14.3588	6.25214	6.4407	11.1474	3.34973	6.40662	9.53636	12.4895	3.01235	3.72943	2.39426	16.5534	10.8843	4.81176	2.26502	-0.554255	0.862399	9.39801	-2.77716	-2.17295	6.31588	-3.66292	2.79511	0.142053	0.578846	5.41872	-0.0161301	7.39624
30.2309	10.5904	18.2833	8.0401	10.6204	25.1597	16.3179	4.96801	5.41709	0.75687	16.649	11.1934	-5.19628	1.41183	15.3425	1.27414	4.17918	3.29125	4.55558	5.43874	5.44032	2.11634	12.1572	12.769	-4.85793	15.9533	2.34922	-0.884261	10.0705	-4.72563	-4.17736	1.96957	17.192	6.90697	6.85423	1.12532	7.65666	6.63753	8.6972	10.3616	4.89405	0.518801	2.66314	-3.24724	-2.17934	5.29191	10.9305
12.3435	9.21354	24.9805	17.6871	11.6727	22.0124	16.4667	7.33998	7.37715	7.80552	16.5788	18.4271	9.17683	8.17502	9.09744	-1.80601	10.4249	5.3292	-0.434753	9.38846	4.99825	1.72761	1.67102	0.688139	2.27015	3.43213	8.33957	-1.26009	-0.224058	-0.884782	12.4802	7.09907	3.28504	7.31987	-2.1437	-8.39035	-0.447912	-0.830651	7.39631	16.8507	8.60792	-4.48689	1.96758	-3.33948	6.24386	1.21692	15.1694
12.708	5.26431	10.0907	22.0414	12.8297	16.034	11.7381	5.84479	13.3203	12.0221	11.1516	12.4756	9.74401	8.26511	14.6427	1.08009	11.0332	5.73225	10.1976	10.4101	14.3309	0.707841	3.58691	-6.1842	2.862	14.0659	-10.6757	-0.724138	12.3494	-6.76789	9.02205	5.57615	4.99521	9.19578	-6.89129	10.0869	5.27794	-8.14024	4.27656	15.3109	14.3843	2.04404	2.24826	4.21314	1.11641	0.0914742	13.7398
8.15691	7.10215	18.8283	9.67868	14.3164	20.68	10.7351	12.6604	1.53472	0.703793	5.23376	13.5526	1.68335	1.11712	4.01959	1.67587	-0.135627	3.26338	1.9449	0.669178	4.0128	5.02452	8.47342	-9.84065	3.29882	8.58747	19.088	-4.76678	8.19487	-2.26183	-2.5723	4.60908	9.35632	8.95012	8.60897	0.911406	5.10124	-4.56751	2.22465	1.46069	6.07867	9.88806	5.88781	1.32569	7.6139	2.85498	4.07401
12.0292	13.4144	16.4403	11.5886	16.9999	15.7226	17.6732	3.18118	12.1627	2.94036	17.2149	1.07883	3.72902	6.14088	9.46313	-8.13247	5.00336	8.64091	6.31116	9.46755	3.50508	9.21254	-1.91653	-2.25093	10.0547	7.1289	2.98416	0.196037	10.4296	4.87383	2.93826	3.50408	11.9669	4.59826	2.80249	5.7723	5.23284	-2.63807	3.12108	5.05292	-1.61602	-7.41662	-4.20251	-3.54816	-0.295401	-4.94371	3.78267
4.42375	10.9002	12.3209	14.4464	10.1676	13.8857	6.28814	5.85551	5.91197	8.65085	20.4019	18.2332	10.8573	6.25066	14.1754	15.6041	-4.937	10.6427	9.63475	6.33645	4.26393	5.50605	6.49406	-4.62773	1.83441	17.8813	-1.14955	-6.18117	10.1617	1.78379	5.98896	0.250296	17.0512	11.4557	4.305	-5.37228	0.925329	-1.71553	5.88588	11.6718	7.27052	-2.71988	1.2157	2.318	9.97211	3.35022	6.62901
21.3182	10.045	9.34389	8.90707	17.8384	6.87932	13.8219	8.56232	13.6008	4.60385	9.03011	11.622	-9.7353	2.52119	13.7888	-3.90792	15.1242	9.33231	6.78853	12.969	-5.7561	-1.03569	3.61067	1.58474	0.836014	11.9713	5.63704	-2.51324	2.88698	-2.3927	9.2988	7.0506	12.9799	5.15246	1.1384	2.81074	4.59249	-4.93456	5.54395	5.66614	-1.93657	3.28886	-3.64862	-0.295302	6.10985	3.48229	-1.73976
8.47105	5.61325	11.1409	0.0769226	10.4848	19.0458	16.7121	13.2022	10.3978	2.76329	7.085	1.61259	-1.2119	3.19546	6.44056	9.92064	5.82661	3.64502	3.06093	-0.317375	3.30694	-2.26208	0.65837	-2.3004	1.5237	6.83157	-1.1473	3.754	-3.37642	-2.69743	-0.634275	3.75098	5.30608	-4.58524	5.47287	6.84937	11.4728	-4.87588	1.74084	10.7225	8.7181	-6.5567	3.97064	-4.21832	5.35352	-0.116161	-6.64169
17.097	11.4939	13.5218	14.723	10.4555	7.15901	9.45054	11.1134	10.275	4.0642	17.7152	17.7358	0.492262	3.74261	8.68424	-4.15132	-4.46259	15.9951	-3.45135	8.70734	2.73038	-4.36712	8.62356	6.25068	0.296555	6.93842	6.86702	1.14204	2.33825	0.897811	2.81216	6.41309	8.7374	2.82784	1.23485	2.93641	12.342	-7.67898	8.14619	10.4987	-2.67699	-1.74986	-0.266568	-1.27397	-0.827698	-1.38357	13.3432
10.1247	5.74764	14.4893	9.01719	12.2829	11.0633	5.49699	4.06734	7.78381	-2.49197	11.0564	4.89801	6.39024	9.74319	7.80368	0.233074	-2.75958	5.0745	1.12268	10.2376	-5.32854	9.13576	-2.84257	-0.497783	3.79694	-1.44963	-1.91545	14.3636	3.56743	4.04895	3.61815	1.36261	-1.30613	5.69989	12.3413	9.35566	-1.57305	-0.212536	-0.7133	2.11301	10.2859	-1.24035	5.36102	2.67992	5.74709	4.84209	4.65084
14.7745	12.45	11.9081	-4.29138	8.73434	11.0984	6.90959	6.66479	16.5821	10.5971	12.0651	12.5929	-0.102981	-1.74515	14.4048	7.51103	11.5437	-0.623893	5.76732	8.19166	-2.00609	8.63443	6.57989	-0.149195	10.5856	10.0655	3.7476	4.19982	2.27258	1.61159	0.76778	3.72641	5.11115	8.0298	7.14546	-1.73424	6.19414	-2.4854	-0.889208	-6.53177	-6.62441	6.71547	-0.37145	0.23649	0.290346	-1.23821	4.13227
[truncated: 362 more rows]

## Sheet: S.Fig. 4b, Tilt angle
angle
0.000660636
0.00215232
0.00313625
0.00593913
0.0039671
0.00474408
0.0069845
0.00428227
0.00437463
0.0056385
0.00387032
0.00529966
0.00468345
0.0049445
0.00202667
0.00461855
0.00557524
0.00413665
0.00156763
0.00759981
0.00656885
0.00656859
0.00613859
0.00454629
0.00360667
0.0098307
0.00666223
0.00516773
0.00392475
[truncated: 621 more rows]

## Sheet: S.Fig. 4b, Grav. accel.
accel.
[truncated: 650 more rows]

[truncated: 10 more sheets: S.Fig. 4b, Lateral, S.Fig. 4c, Tilt angle, S.Fig. 4c, Grav. accel., S.Fig. 4c, Nose, S.Fig. 4c, Tail, S.Fig. 4d, Tilt angle, S.Fig. 4d, Grav. accel., S.Fig. 4d, Lateral, S.Fig. 4e, Tilt angle, S.Fig. 4e, Lateral]
