# Supplementary material for: Tiltable objective microscope visualizes selectivity for head motion direction and dynamics in zebrafish vestibular system
Source: Nat Commun. 2022 Dec 21;13:7622. doi: 10.1038/s41467-022-35190-9 (PMC9772181; doi:10.1038/s41467-022-35190-9)
Supplement: Supplementary file 11 — Source Data [file 41467_2022_35190_MOESM11_ESM.zip › Supplementary_Fig_5.xlsx]

## Sheet: S.Fig. 5b
position(um)	ear_1	ear_2	ear_3	ear_4	ear_5
0	3.17565	3.03832	2.22794	1.61779	5.5395
5	2.85687	2.11207	2.11734	1.23824	2.87812
10	2.50012	1.61989	2.24653	1.06511	4.0933
15	2.564	1.08971	1.47051	1.10409	1.83107
20	2.23541	1.00508	0.976259	1.28478	2.36221
25	1.75953	0.720394	0.829068	0.788621	1.06568
30	1.71915	0.509331	0.674868	0.798314	1.58769
35	1.15773	0.460265	0.570175	0.770266	1.10976
40	1.08811	0.407576	0.503405	0.685863	0.979083
45	1.05215		0.466492	0.572668	1.05923
50	1.05826		0.510714	0.497411	0.597807
55				0.441331	0.488366

## Sheet: S.Fig. 5c
position(um)	ear_1	ear_2	ear_3	ear_4	ear_5
0	3.13364	3.3756	2.26509	1.13622	4.37786
5	2.96119	1.97218	2.08222	1.41264	6.53999
10	2.26107	1.35759	1.34705	1.03568	5.51895
15	2.03079	1.5043	0.874995	1.03151	3.78706
20	1.54453	1.13699	0.818159	0.772938	2.44024
25	1.39928	0.721019	0.583337	0.621077	1.12867
30	1.11296	0.605766	0.564757	0.677265	1.24544
35		0.538123	0.573609	0.612137	0.897332
40		0.459146	0.627527	0.527174	0.768942
45			0.559034		0.555722
50					0.527758

## Sheet: S.Fig. 5d
position(um)	ear_1	ear_2	ear_3	ear_4	ear_5
0	1.52718	0.392265	0.38503	0.435203	0.536353
4	1.47305	0.408742	0.641707	0.355488	0.896917
8	2.28776	0.411521	0.425457	0.641287	0.959458
12	1.83346	0.587556	0.993356	0.452863	1.90706
16	1.81822	0.891079	0.481598	0.895901	0.669573
20	2.17557	0.965045	0.554912	0.717481	2.8795
24	1.69582	0.938933	1.40022	0.949704	2.34854
28	2.69772	2.18215	0.776774	1.24781	2.54437
32	3.16743	1.38652	1.48252	0.950548	3.57576
36	3.37385	1.44238	2.22383	1.36325
40		3.1015	1.02231	0.734709
44		2.32723	0.725034	0.899639
48		2.20934	1.23613	1.10151
52			0.80101	0.617534
56			1.64185	0.623686
60			0.510714
